# Supplementary material for: A SAXS-based approach to rationally evaluate radical scavengers – toward eliminating radiation damage in solution and crystallographic studies
Source: J Synchrotron Radiat. 2021 Aug 9;28(Pt 5):1309–20. doi: 10.1107/S1600577521004045 (PMC8415334; doi:10.1107/S1600577521004045)
Supplement: Supplementary file 1 [file s-28-01309-sup1.zip]

Archive with 978 entries (938 files):
- SupportingData/
- SupportingData/.DS_Store
- __MACOSX/
- __MACOSX/SupportingData/
- __MACOSX/SupportingData/._.DS_Store
- SupportingData/ascrobic_acid/
- SupportingData/ascrobic_acid/500nM/
- SupportingData/ascrobic_acid/500nM/C1_ascorbate-500nm_00008.cbf.dat
- SupportingData/ascrobic_acid/500nM/C1_ascorbate-500nm_00018.cbf.dat
- SupportingData/ascrobic_acid/500nM/C1_ascorbate-500nm_00027.cbf.dat
- SupportingData/ascrobic_acid/500nM/C1_ascorbate-500nm_00011.cbf.dat
- SupportingData/ascrobic_acid/500nM/C1_ascorbate-500nm_00001.cbf.dat
- __MACOSX/SupportingData/ascrobic_acid/
- __MACOSX/SupportingData/ascrobic_acid/500nM/
- __MACOSX/SupportingData/ascrobic_acid/500nM/._C1_ascorbate-500nm_00001.cbf.dat
- SupportingData/ascrobic_acid/500nM/C1_ascorbate-500nm_00010.cbf.dat
- SupportingData/ascrobic_acid/500nM/C1_ascorbate-500nm_00019.cbf.dat
- SupportingData/ascrobic_acid/500nM/C1_ascorbate-500nm_00009.cbf.dat
- SupportingData/ascrobic_acid/500nM/C1_ascorbate-500nm_00026.cbf.dat
- SupportingData/ascrobic_acid/500nM/C1_ascorbate-500nm_00012.cbf.dat
- SupportingData/ascrobic_acid/500nM/C1_ascorbate-500nm_00002.cbf.dat
- SupportingData/ascrobic_acid/500nM/C1_ascorbate-500nm_00024.cbf.dat
- SupportingData/ascrobic_acid/500nM/C1_ascorbate-500nm_00025.cbf.dat
- SupportingData/ascrobic_acid/500nM/C1_ascorbate-500nm_00003.cbf.dat
- SupportingData/ascrobic_acid/500nM/C1_ascorbate-500nm_00013.cbf.dat
- SupportingData/ascrobic_acid/500nM/C1_ascorbate-500nm_00029.cbf.dat
- SupportingData/ascrobic_acid/500nM/C1_ascorbate-500nm_00016.cbf.dat
- SupportingData/ascrobic_acid/500nM/C1_ascorbate-500nm_00006.cbf.dat
- SupportingData/ascrobic_acid/500nM/C1_ascorbate-500nm_00030.cbf.dat
- SupportingData/ascrobic_acid/500nM/C1_ascorbate-500nm_00020.cbf.dat
- SupportingData/ascrobic_acid/500nM/C1_ascorbate-500nm_00021.cbf.dat
- SupportingData/ascrobic_acid/500nM/C1_ascorbate-500nm_00031.cbf.dat
- SupportingData/ascrobic_acid/500nM/C1_ascorbate-500nm_00028.cbf.dat
- SupportingData/ascrobic_acid/500nM/C1_ascorbate-500nm_00007.cbf.dat
- SupportingData/ascrobic_acid/500nM/C1_ascorbate-500nm_00017.cbf.dat
- SupportingData/ascrobic_acid/500nM/C1_ascorbate-500nm_00033.cbf.dat
- SupportingData/ascrobic_acid/500nM/C1_ascorbate-500nm_00023.cbf.dat
- SupportingData/ascrobic_acid/500nM/C1_ascorbate-500nm_00015.cbf.dat
- SupportingData/ascrobic_acid/500nM/C1_ascorbate-500nm_00005.cbf.dat
- SupportingData/ascrobic_acid/500nM/C1_ascorbate-500nm_00004.cbf.dat
- SupportingData/ascrobic_acid/500nM/C1_ascorbate-500nm_00014.cbf.dat
- SupportingData/ascrobic_acid/500nM/C1_ascorbate-500nm_00022.cbf.dat
- SupportingData/ascrobic_acid/500nM/C1_ascorbate-500nm_00032.cbf.dat
- SupportingData/ascrobic_acid/.DS_Store
- __MACOSX/SupportingData/ascrobic_acid/._.DS_Store
- SupportingData/ascrobic_acid/500uM/
- SupportingData/ascrobic_acid/500uM/F1_ascorbate-500um_00026.cbf.dat
- SupportingData/ascrobic_acid/500uM/F1_ascorbate-500um_00019.cbf.dat
- SupportingData/ascrobic_acid/500uM/F1_ascorbate-500um_00009.cbf.dat
- SupportingData/ascrobic_acid/500uM/F1_ascorbate-500um_00010.cbf.dat
- SupportingData/ascrobic_acid/500uM/F1_ascorbate-500um_00011.cbf.dat
- SupportingData/ascrobic_acid/500uM/F1_ascorbate-500um_00001.cbf.dat
- SupportingData/ascrobic_acid/500uM/F1_ascorbate-500um_00027.cbf.dat
- SupportingData/ascrobic_acid/500uM/F1_ascorbate-500um_00008.cbf.dat
- SupportingData/ascrobic_acid/500uM/F1_ascorbate-500um_00018.cbf.dat
- SupportingData/ascrobic_acid/500uM/F1_ascorbate-500um_00003.cbf.dat
- SupportingData/ascrobic_acid/500uM/F1_ascorbate-500um_00013.cbf.dat
- SupportingData/ascrobic_acid/500uM/F1_ascorbate-500um_00025.cbf.dat
- SupportingData/ascrobic_acid/500uM/F1_ascorbate-500um_00024.cbf.dat
- SupportingData/ascrobic_acid/500uM/F1_ascorbate-500um_00012.cbf.dat
- SupportingData/ascrobic_acid/500uM/F1_ascorbate-500um_00002.cbf.dat
- SupportingData/ascrobic_acid/500uM/F1_ascorbate-500um_00007.cbf.dat
- SupportingData/ascrobic_acid/500uM/F1_ascorbate-500um_00017.cbf.dat
- SupportingData/ascrobic_acid/500uM/F1_ascorbate-500um_00028.cbf.dat
- SupportingData/ascrobic_acid/500uM/F1_ascorbate-500um_00021.cbf.dat
- SupportingData/ascrobic_acid/500uM/F1_ascorbate-500um_00031.cbf.dat
- SupportingData/ascrobic_acid/500uM/F1_ascorbate-500um_00030.cbf.dat
- SupportingData/ascrobic_acid/500uM/F1_ascorbate-500um_00020.cbf.dat
- SupportingData/ascrobic_acid/500uM/F1_ascorbate-500um_00016.cbf.dat
- SupportingData/ascrobic_acid/500uM/F1_ascorbate-500um_00006.cbf.dat
- SupportingData/ascrobic_acid/500uM/F1_ascorbate-500um_00029.cbf.dat
- SupportingData/ascrobic_acid/500uM/F1_ascorbate-500um_00022.cbf.dat
- SupportingData/ascrobic_acid/500uM/F1_ascorbate-500um_00032.cbf.dat
- SupportingData/ascrobic_acid/500uM/F1_ascorbate-500um_00004.cbf.dat
- SupportingData/ascrobic_acid/500uM/F1_ascorbate-500um_00014.cbf.dat
- SupportingData/ascrobic_acid/500uM/F1_ascorbate-500um_00015.cbf.dat
- SupportingData/ascrobic_acid/500uM/F1_ascorbate-500um_00005.cbf.dat
- SupportingData/ascrobic_acid/500uM/F1_ascorbate-500um_00033.cbf.dat
- SupportingData/ascrobic_acid/500uM/F1_ascorbate-500um_00023.cbf.dat
- SupportingData/ascrobic_acid/50mM_buffer_only/
- SupportingData/ascrobic_acid/50mM_buffer_only/F10_ascorbate-max-buffer_00013.cbf.dat
- SupportingData/ascrobic_acid/50mM_buffer_only/F10_ascorbate-max-buffer_00003.cbf.dat
- SupportingData/ascrobic_acid/50mM_buffer_only/F10_ascorbate-max-buffer_00025.cbf.dat
- SupportingData/ascrobic_acid/50mM_buffer_only/F10_ascorbate-max-buffer_00024.cbf.dat
- SupportingData/ascrobic_acid/50mM_buffer_only/F10_ascorbate-max-buffer_00002.cbf.dat
- SupportingData/ascrobic_acid/50mM_buffer_only/F10_ascorbate-max-buffer_00012.cbf.dat
- SupportingData/ascrobic_acid/50mM_buffer_only/F10_ascorbate-max-buffer_00026.cbf.dat
- SupportingData/ascrobic_acid/50mM_buffer_only/F10_ascorbate-max-buffer_00009.cbf.dat
- SupportingData/ascrobic_acid/50mM_buffer_only/F10_ascorbate-max-buffer_00019.cbf.dat
- SupportingData/ascrobic_acid/50mM_buffer_only/F10_ascorbate-max-buffer_00010.cbf.dat
- SupportingData/ascrobic_acid/50mM_buffer_only/F10_ascorbate-max-buffer_00001.cbf.dat
- SupportingData/ascrobic_acid/50mM_buffer_only/F10_ascorbate-max-buffer_00011.cbf.dat
- SupportingData/ascrobic_acid/50mM_buffer_only/F10_ascorbate-max-buffer_00027.cbf.dat
- SupportingData/ascrobic_acid/50mM_buffer_only/F10_ascorbate-max-buffer_00018.cbf.dat
- SupportingData/ascrobic_acid/50mM_buffer_only/F10_ascorbate-max-buffer_00008.cbf.dat
- SupportingData/ascrobic_acid/50mM_buffer_only/F10_ascorbate-max-buffer_00032.cbf.dat
- SupportingData/ascrobic_acid/50mM_buffer_only/F10_ascorbate-max-buffer_00022.cbf.dat
- SupportingData/ascrobic_acid/50mM_buffer_only/F10_ascorbate-max-buffer_00014.cbf.dat
- SupportingData/ascrobic_acid/50mM_buffer_only/F10_ascorbate-max-buffer_00004.cbf.dat
- SupportingData/ascrobic_acid/50mM_buffer_only/F10_ascorbate-max-buffer_00005.cbf.dat
- SupportingData/ascrobic_acid/50mM_buffer_only/F10_ascorbate-max-buffer_00015.cbf.dat
- SupportingData/ascrobic_acid/50mM_buffer_only/F10_ascorbate-max-buffer_00023.cbf.dat
- SupportingData/ascrobic_acid/50mM_buffer_only/F10_ascorbate-max-buffer_00033.cbf.dat
- SupportingData/ascrobic_acid/50mM_buffer_only/F10_ascorbate-max-buffer_00017.cbf.dat
- SupportingData/ascrobic_acid/50mM_buffer_only/F10_ascorbate-max-buffer_00007.cbf.dat
- SupportingData/ascrobic_acid/50mM_buffer_only/F10_ascorbate-max-buffer_00028.cbf.dat
- SupportingData/ascrobic_acid/50mM_buffer_only/F10_ascorbate-max-buffer_00031.cbf.dat
- SupportingData/ascrobic_acid/50mM_buffer_only/F10_ascorbate-max-buffer_00021.cbf.dat
- SupportingData/ascrobic_acid/50mM_buffer_only/F10_ascorbate-max-buffer_00020.cbf.dat
- SupportingData/ascrobic_acid/50mM_buffer_only/F10_ascorbate-max-buffer_00030.cbf.dat
- SupportingData/ascrobic_acid/50mM_buffer_only/F10_ascorbate-max-buffer_00006.cbf.dat
- SupportingData/ascrobic_acid/50mM_buffer_only/F10_ascorbate-max-buffer_00016.cbf.dat
- SupportingData/ascrobic_acid/50mM_buffer_only/F10_ascorbate-max-buffer_00029.cbf.dat
- SupportingData/ascrobic_acid/50uM/
- SupportingData/ascrobic_acid/50uM/E1_ascorbate-50um_00016.cbf.dat
- SupportingData/ascrobic_acid/50uM/E1_ascorbate-50um_00006.cbf.dat
- SupportingData/ascrobic_acid/50uM/E1_ascorbate-50um_00029.cbf.dat
- SupportingData/ascrobic_acid/50uM/E1_ascorbate-50um_00030.cbf.dat
- SupportingData/ascrobic_acid/50uM/E1_ascorbate-50um_00020.cbf.dat
- SupportingData/ascrobic_acid/50uM/E1_ascorbate-50um_00021.cbf.dat
- SupportingData/ascrobic_acid/50uM/E1_ascorbate-50um_00031.cbf.dat
- SupportingData/ascrobic_acid/50uM/E1_ascorbate-50um_00007.cbf.dat
- SupportingData/ascrobic_acid/50uM/E1_ascorbate-50um_00017.cbf.dat
- SupportingData/ascrobic_acid/50uM/E1_ascorbate-50um_00028.cbf.dat
- SupportingData/ascrobic_acid/50uM/E1_ascorbate-50um_00033.cbf.dat
- SupportingData/ascrobic_acid/50uM/E1_ascorbate-50um_00023.cbf.dat
- SupportingData/ascrobic_acid/50uM/E1_ascorbate-50um_00015.cbf.dat
- SupportingData/ascrobic_acid/50uM/E1_ascorbate-50um_00005.cbf.dat
- SupportingData/ascrobic_acid/50uM/E1_ascorbate-50um_00004.cbf.dat
- SupportingData/ascrobic_acid/50uM/E1_ascorbate-50um_00014.cbf.dat
- SupportingData/ascrobic_acid/50uM/E1_ascorbate-50um_00022.cbf.dat
- SupportingData/ascrobic_acid/50uM/E1_ascorbate-50um_00032.cbf.dat
- SupportingData/ascrobic_acid/50uM/E1_ascorbate-50um_00027.cbf.dat
- SupportingData/ascrobic_acid/50uM/E1_ascorbate-50um_00008.cbf.dat
- SupportingData/ascrobic_acid/50uM/E1_ascorbate-50um_00018.cbf.dat
- SupportingData/ascrobic_acid/50uM/E1_ascorbate-50um_00011.cbf.dat
- SupportingData/ascrobic_acid/50uM/E1_ascorbate-50um_00001.cbf.dat
- SupportingData/ascrobic_acid/50uM/E1_ascorbate-50um_00010.cbf.dat
- SupportingData/ascrobic_acid/50uM/E1_ascorbate-50um_00026.cbf.dat
- SupportingData/ascrobic_acid/50uM/E1_ascorbate-50um_00019.cbf.dat
- SupportingData/ascrobic_acid/50uM/E1_ascorbate-50um_00009.cbf.dat
- SupportingData/ascrobic_acid/50uM/E1_ascorbate-50um_00012.cbf.dat
- SupportingData/ascrobic_acid/50uM/E1_ascorbate-50um_00002.cbf.dat
- SupportingData/ascrobic_acid/50uM/E1_ascorbate-50um_00024.cbf.dat
- SupportingData/ascrobic_acid/50uM/E1_ascorbate-50um_00025.cbf.dat
- SupportingData/ascrobic_acid/50uM/E1_ascorbate-50um_00003.cbf.dat
- SupportingData/ascrobic_acid/50uM/E1_ascorbate-50um_00013.cbf.dat
- SupportingData/ascrobic_acid/5uM/
- SupportingData/ascrobic_acid/5uM/D1_ascorbate-5um_00032.cbf.dat
- __MACOSX/SupportingData/ascrobic_acid/5uM/
- __MACOSX/SupportingData/ascrobic_acid/5uM/._D1_ascorbate-5um_00032.cbf.dat
- SupportingData/ascrobic_acid/5uM/D1_ascorbate-5um_00022.cbf.dat
- __MACOSX/SupportingData/ascrobic_acid/5uM/._D1_ascorbate-5um_00022.cbf.dat
- SupportingData/ascrobic_acid/5uM/D1_ascorbate-5um_00014.cbf.dat
- __MACOSX/SupportingData/ascrobic_acid/5uM/._D1_ascorbate-5um_00014.cbf.dat
- SupportingData/ascrobic_acid/5uM/D1_ascorbate-5um_00004.cbf.dat
- __MACOSX/SupportingData/ascrobic_acid/5uM/._D1_ascorbate-5um_00004.cbf.dat
- SupportingData/ascrobic_acid/5uM/D1_ascorbate-5um_00005.cbf.dat
- __MACOSX/SupportingData/ascrobic_acid/5uM/._D1_ascorbate-5um_00005.cbf.dat
- SupportingData/ascrobic_acid/5uM/D1_ascorbate-5um_00015.cbf.dat
- __MACOSX/SupportingData/ascrobic_acid/5uM/._D1_ascorbate-5um_00015.cbf.dat
- SupportingData/ascrobic_acid/5uM/D1_ascorbate-5um_00023.cbf.dat
- __MACOSX/SupportingData/ascrobic_acid/5uM/._D1_ascorbate-5um_00023.cbf.dat
- SupportingData/ascrobic_acid/5uM/D1_ascorbate-5um_00033.cbf.dat
- __MACOSX/SupportingData/ascrobic_acid/5uM/._D1_ascorbate-5um_00033.cbf.dat
- SupportingData/ascrobic_acid/5uM/D1_ascorbate-5um_00028.cbf.dat
- __MACOSX/SupportingData/ascrobic_acid/5uM/._D1_ascorbate-5um_00028.cbf.dat
- SupportingData/ascrobic_acid/5uM/D1_ascorbate-5um_00017.cbf.dat
- __MACOSX/SupportingData/ascrobic_acid/5uM/._D1_ascorbate-5um_00017.cbf.dat
- SupportingData/ascrobic_acid/5uM/D1_ascorbate-5um_00007.cbf.dat
- __MACOSX/SupportingData/ascrobic_acid/5uM/._D1_ascorbate-5um_00007.cbf.dat
- SupportingData/ascrobic_acid/5uM/D1_ascorbate-5um_00031.cbf.dat
- __MACOSX/SupportingData/ascrobic_acid/5uM/._D1_ascorbate-5um_00031.cbf.dat
- SupportingData/ascrobic_acid/5uM/D1_ascorbate-5um_00021.cbf.dat
- __MACOSX/SupportingData/ascrobic_acid/5uM/._D1_ascorbate-5um_00021.cbf.dat
- SupportingData/ascrobic_acid/5uM/D1_ascorbate-5um_00020.cbf.dat
- __MACOSX/SupportingData/ascrobic_acid/5uM/._D1_ascorbate-5um_00020.cbf.dat
- SupportingData/ascrobic_acid/5uM/D1_ascorbate-5um_00030.cbf.dat
- __MACOSX/SupportingData/ascrobic_acid/5uM/._D1_ascorbate-5um_00030.cbf.dat
- SupportingData/ascrobic_acid/5uM/D1_ascorbate-5um_00029.cbf.dat
- __MACOSX/SupportingData/ascrobic_acid/5uM/._D1_ascorbate-5um_00029.cbf.dat
- SupportingData/ascrobic_acid/5uM/D1_ascorbate-5um_00006.cbf.dat
- __MACOSX/SupportingData/ascrobic_acid/5uM/._D1_ascorbate-5um_00006.cbf.dat
- SupportingData/ascrobic_acid/5uM/D1_ascorbate-5um_00016.cbf.dat
- __MACOSX/SupportingData/ascrobic_acid/5uM/._D1_ascorbate-5um_00016.cbf.dat
- SupportingData/ascrobic_acid/5uM/D1_ascorbate-5um_00013.cbf.dat
- __MACOSX/SupportingData/ascrobic_acid/5uM/._D1_ascorbate-5um_00013.cbf.dat
- SupportingData/ascrobic_acid/5uM/D1_ascorbate-5um_00003.cbf.dat
- __MACOSX/SupportingData/ascrobic_acid/5uM/._D1_ascorbate-5um_00003.cbf.dat
- SupportingData/ascrobic_acid/5uM/D1_ascorbate-5um_00025.cbf.dat
- __MACOSX/SupportingData/ascrobic_acid/5uM/._D1_ascorbate-5um_00025.cbf.dat
- SupportingData/ascrobic_acid/5uM/D1_ascorbate-5um_00024.cbf.dat
- __MACOSX/SupportingData/ascrobic_acid/5uM/._D1_ascorbate-5um_00024.cbf.dat
- SupportingData/ascrobic_acid/5uM/D1_ascorbate-5um_00002.cbf.dat
- __MACOSX/SupportingData/ascrobic_acid/5uM/._D1_ascorbate-5um_00002.cbf.dat
- SupportingData/ascrobic_acid/5uM/D1_ascorbate-5um_00012.cbf.dat
- __MACOSX/SupportingData/ascrobic_acid/5uM/._D1_ascorbate-5um_00012.cbf.dat
- SupportingData/ascrobic_acid/5uM/D1_ascorbate-5um_00009.cbf.dat
- __MACOSX/SupportingData/ascrobic_acid/5uM/._D1_ascorbate-5um_00009.cbf.dat
- SupportingData/ascrobic_acid/5uM/D1_ascorbate-5um_00019.cbf.dat
- __MACOSX/SupportingData/ascrobic_acid/5uM/._D1_ascorbate-5um_00019.cbf.dat
- SupportingData/ascrobic_acid/5uM/D1_ascorbate-5um_00026.cbf.dat
- __MACOSX/SupportingData/ascrobic_acid/5uM/._D1_ascorbate-5um_00026.cbf.dat
- SupportingData/ascrobic_acid/5uM/D1_ascorbate-5um_00010.cbf.dat
- __MACOSX/SupportingData/ascrobic_acid/5uM/._D1_ascorbate-5um_00010.cbf.dat
- SupportingData/ascrobic_acid/5uM/D1_ascorbate-5um_00001.cbf.dat
- __MACOSX/SupportingData/ascrobic_acid/5uM/._D1_ascorbate-5um_00001.cbf.dat
- SupportingData/ascrobic_acid/5uM/D1_ascorbate-5um_00011.cbf.dat
- __MACOSX/SupportingData/ascrobic_acid/5uM/._D1_ascorbate-5um_00011.cbf.dat
- SupportingData/ascrobic_acid/5uM/D1_ascorbate-5um_00018.cbf.dat
- __MACOSX/SupportingData/ascrobic_acid/5uM/._D1_ascorbate-5um_00018.cbf.dat
- SupportingData/ascrobic_acid/5uM/D1_ascorbate-5um_00008.cbf.dat
- __MACOSX/SupportingData/ascrobic_acid/5uM/._D1_ascorbate-5um_00008.cbf.dat
- SupportingData/ascrobic_acid/5uM/D1_ascorbate-5um_00027.cbf.dat
- __MACOSX/SupportingData/ascrobic_acid/5uM/._D1_ascorbate-5um_00027.cbf.dat
- SupportingData/ascrobic_acid/5mM/
- SupportingData/ascrobic_acid/5mM/G1_ascorbate-5mm_00025.cbf.dat
- SupportingData/ascrobic_acid/5mM/G1_ascorbate-5mm_00003.cbf.dat
- SupportingData/ascrobic_acid/5mM/G1_ascorbate-5mm_00013.cbf.dat
- SupportingData/ascrobic_acid/5mM/G1_ascorbate-5mm_00012.cbf.dat
- SupportingData/ascrobic_acid/5mM/G1_ascorbate-5mm_00002.cbf.dat
- SupportingData/ascrobic_acid/5mM/G1_ascorbate-5mm_00024.cbf.dat
- SupportingData/ascrobic_acid/5mM/G1_ascorbate-5mm_00010.cbf.dat
- SupportingData/ascrobic_acid/5mM/G1_ascorbate-5mm_00019.cbf.dat
- SupportingData/ascrobic_acid/5mM/G1_ascorbate-5mm_00009.cbf.dat
- SupportingData/ascrobic_acid/5mM/G1_ascorbate-5mm_00026.cbf.dat
- SupportingData/ascrobic_acid/5mM/G1_ascorbate-5mm_00008.cbf.dat
- SupportingData/ascrobic_acid/5mM/G1_ascorbate-5mm_00018.cbf.dat
- SupportingData/ascrobic_acid/5mM/G1_ascorbate-5mm_00027.cbf.dat
- SupportingData/ascrobic_acid/5mM/G1_ascorbate-5mm_00011.cbf.dat
- SupportingData/ascrobic_acid/5mM/G1_ascorbate-5mm_00001.cbf.dat
- SupportingData/ascrobic_acid/5mM/G1_ascorbate-5mm_00004.cbf.dat
- SupportingData/ascrobic_acid/5mM/G1_ascorbate-5mm_00014.cbf.dat
- SupportingData/ascrobic_acid/5mM/G1_ascorbate-5mm_00022.cbf.dat
- SupportingData/ascrobic_acid/5mM/G1_ascorbate-5mm_00032.cbf.dat
- SupportingData/ascrobic_acid/5mM/G1_ascorbate-5mm_00033.cbf.dat
- SupportingData/ascrobic_acid/5mM/G1_ascorbate-5mm_00023.cbf.dat
- SupportingData/ascrobic_acid/5mM/G1_ascorbate-5mm_00015.cbf.dat
- SupportingData/ascrobic_acid/5mM/G1_ascorbate-5mm_00005.cbf.dat
- SupportingData/ascrobic_acid/5mM/G1_ascorbate-5mm_00021.cbf.dat
- SupportingData/ascrobic_acid/5mM/G1_ascorbate-5mm_00031.cbf.dat
- SupportingData/ascrobic_acid/5mM/G1_ascorbate-5mm_00028.cbf.dat
- SupportingData/ascrobic_acid/5mM/G1_ascorbate-5mm_00007.cbf.dat
- SupportingData/ascrobic_acid/5mM/G1_ascorbate-5mm_00017.cbf.dat
- SupportingData/ascrobic_acid/5mM/G1_ascorbate-5mm_00029.cbf.dat
- SupportingData/ascrobic_acid/5mM/G1_ascorbate-5mm_00016.cbf.dat
- SupportingData/ascrobic_acid/5mM/G1_ascorbate-5mm_00006.cbf.dat
- SupportingData/ascrobic_acid/5mM/G1_ascorbate-5mm_00030.cbf.dat
- SupportingData/ascrobic_acid/5mM/G1_ascorbate-5mm_00020.cbf.dat
- SupportingData/ascrobic_acid/50nM/
- SupportingData/ascrobic_acid/50nM/B1_ascorbate-50nm_00002.cbf.dat
- SupportingData/ascrobic_acid/50nM/B1_ascorbate-50nm_00012.cbf.dat
- SupportingData/ascrobic_acid/50nM/B1_ascorbate-50nm_00024.cbf.dat
- SupportingData/ascrobic_acid/50nM/B1_ascorbate-50nm_00025.cbf.dat
- SupportingData/ascrobic_acid/50nM/B1_ascorbate-50nm_00013.cbf.dat
- SupportingData/ascrobic_acid/50nM/B1_ascorbate-50nm_00003.cbf.dat
- SupportingData/ascrobic_acid/50nM/B1_ascorbate-50nm_00018.cbf.dat
- SupportingData/ascrobic_acid/50nM/B1_ascorbate-50nm_00008.cbf.dat
- SupportingData/ascrobic_acid/50nM/B1_ascorbate-50nm_00027.cbf.dat
- SupportingData/ascrobic_acid/50nM/B1_ascorbate-50nm_00001.cbf.dat
- SupportingData/ascrobic_acid/50nM/B1_ascorbate-50nm_00011.cbf.dat
- SupportingData/ascrobic_acid/50nM/B1_ascorbate-50nm_00010.cbf.dat
- SupportingData/ascrobic_acid/50nM/B1_ascorbate-50nm_00009.cbf.dat
- SupportingData/ascrobic_acid/50nM/B1_ascorbate-50nm_00019.cbf.dat
- SupportingData/ascrobic_acid/50nM/B1_ascorbate-50nm_00026.cbf.dat
- SupportingData/ascrobic_acid/50nM/B1_ascorbate-50nm_00023.cbf.dat
- SupportingData/ascrobic_acid/50nM/B1_ascorbate-50nm_00033.cbf.dat
- SupportingData/ascrobic_acid/50nM/B1_ascorbate-50nm_00005.cbf.dat
- SupportingData/ascrobic_acid/50nM/B1_ascorbate-50nm_00015.cbf.dat
- SupportingData/ascrobic_acid/50nM/B1_ascorbate-50nm_00014.cbf.dat
- SupportingData/ascrobic_acid/50nM/B1_ascorbate-50nm_00004.cbf.dat
- SupportingData/ascrobic_acid/50nM/B1_ascorbate-50nm_00032.cbf.dat
- SupportingData/ascrobic_acid/50nM/B1_ascorbate-50nm_00022.cbf.dat
- SupportingData/ascrobic_acid/50nM/B1_ascorbate-50nm_00029.cbf.dat
- SupportingData/ascrobic_acid/50nM/B1_ascorbate-50nm_00006.cbf.dat
- SupportingData/ascrobic_acid/50nM/B1_ascorbate-50nm_00016.cbf.dat
- SupportingData/ascrobic_acid/50nM/B1_ascorbate-50nm_00020.cbf.dat
- SupportingData/ascrobic_acid/50nM/B1_ascorbate-50nm_00030.cbf.dat
- SupportingData/ascrobic_acid/50nM/B1_ascorbate-50nm_00031.cbf.dat
- SupportingData/ascrobic_acid/50nM/B1_ascorbate-50nm_00021.cbf.dat
- SupportingData/ascrobic_acid/50nM/B1_ascorbate-50nm_00028.cbf.dat
- SupportingData/ascrobic_acid/50nM/B1_ascorbate-50nm_00017.cbf.dat
- SupportingData/ascrobic_acid/50nM/B1_ascorbate-50nm_00007.cbf.dat
- SupportingData/ascrobic_acid/50mM/
- SupportingData/ascrobic_acid/50mM/H1_ascorbate-50mm_00029.cbf.dat
- SupportingData/ascrobic_acid/50mM/H1_ascorbate-50mm_00006.cbf.dat
- SupportingData/ascrobic_acid/50mM/H1_ascorbate-50mm_00016.cbf.dat
- SupportingData/ascrobic_acid/50mM/H1_ascorbate-50mm_00020.cbf.dat
- SupportingData/ascrobic_acid/50mM/H1_ascorbate-50mm_00030.cbf.dat
- SupportingData/ascrobic_acid/50mM/H1_ascorbate-50mm_00031.cbf.dat
- SupportingData/ascrobic_acid/50mM/H1_ascorbate-50mm_00021.cbf.dat
- SupportingData/ascrobic_acid/50mM/H1_ascorbate-50mm_00028.cbf.dat
- SupportingData/ascrobic_acid/50mM/H1_ascorbate-50mm_00017.cbf.dat
- SupportingData/ascrobic_acid/50mM/H1_ascorbate-50mm_00007.cbf.dat
- SupportingData/ascrobic_acid/50mM/H1_ascorbate-50mm_00023.cbf.dat
- SupportingData/ascrobic_acid/50mM/H1_ascorbate-50mm_00033.cbf.dat
- SupportingData/ascrobic_acid/50mM/H1_ascorbate-50mm_00005.cbf.dat
- SupportingData/ascrobic_acid/50mM/H1_ascorbate-50mm_00015.cbf.dat
- SupportingData/ascrobic_acid/50mM/H1_ascorbate-50mm_00014.cbf.dat
- SupportingData/ascrobic_acid/50mM/H1_ascorbate-50mm_00004.cbf.dat
[truncated: 678 more entries]
