# Supplementary material for: A SAXS-based approach to rationally evaluate radical scavengers – toward eliminating radiation damage in solution and crystallographic studies
Source: J Synchrotron Radiat. 2021 Aug 9;28(Pt 5):1309–20. doi: 10.1107/S1600577521004045 (PMC8415334; doi:10.1107/S1600577521004045)
Supplement: Supplementary file 1 [file s-28-01309-sup1.zip › SupportingData/ascrobic_acid/500nM/C1_ascorbate-500nm_00008.cbf.dat]

0.010597 13.36443858244 0.69015535954 
0.011114 12.22091137056 0.44786857194 
0.011630 10.57395679161 0.36548360340 
0.012147 9.54662980071 0.32043822856 
0.012664 9.18061199363 0.28304344010 
0.013181 8.64511036430 0.24020260131 
0.013698 8.22023546858 0.20499314424 
0.014215 8.25194316116 0.27262489427 
0.014732 7.64673600172 0.27262396290 
0.015249 7.27183856005 0.25442256643 
0.015766 7.09929199909 0.18755120899 
0.016283 6.91447231492 0.18842750079 
0.016800 6.65165553561 0.15637168708 
0.017316 6.58180379407 0.14321252245 
0.017833 5.85879696723 0.14474270799 
0.018350 6.14720090125 0.12004852403 
0.018867 5.82230274053 0.13238868763 
0.019384 5.83740163682 0.11897268718 
0.019901 5.57606416324 0.12110444635 
0.020418 5.44603608324 0.11129955148 
0.020935 5.30984148804 0.10094811788 
0.021452 5.11208136334 0.10879565876 
0.021969 5.17307206548 0.10310080691 
0.022486 5.07094561405 0.10091432492 
0.023002 4.98096744430 0.10221153026 
0.023519 4.79023801773 0.09298318672 
0.024036 4.78522651369 0.09795394552 
0.024553 4.81801882368 0.09638849034 
0.025070 4.61328918773 0.09189699092 
0.025587 4.66792250482 0.09253525256 
0.026104 4.64871220887 0.08746120331 
0.026621 4.56692199296 0.08797184282 
0.027138 4.29269573935 0.08649150565 
0.027655 4.38395658687 0.07952693589 
0.028171 4.32859752108 0.08126033654 
0.028688 4.43621153698 0.07841638795 
0.029205 4.29233835842 0.08362589811 
0.029722 4.29816404597 0.08355879086 
0.030239 4.18436986387 0.07740308232 
0.030756 4.24637540609 0.08207886118 
0.031273 4.27681315631 0.07774537107 
0.031790 4.05197112335 0.07429707947 
0.032307 4.29529344784 0.07705348831 
0.032824 4.05269941466 0.07397661551 
0.033341 3.96013305114 0.07179807960 
0.033857 3.87471757548 0.07354011116 
0.034374 3.95252700748 0.07085547933 
0.034891 3.97375982146 0.06506610284 
0.035408 3.88025814202 0.07048521848 
0.035925 3.97089640555 0.06873711614 
0.036442 3.84670812892 0.06705336409 
0.036959 3.84740667623 0.06911043907 
0.037476 3.83533170430 0.06525064490 
0.037993 3.79381624320 0.06651406078 
0.038510 3.77478413336 0.06350041227 
0.039027 3.71124477808 0.06481688751 
0.039543 3.76056922145 0.06218530316 
0.040060 3.62722711379 0.06139200791 
0.040577 3.66896843874 0.06578840259 
0.041094 3.70673777333 0.06157694235 
0.041611 3.50883616859 0.06321774483 
0.042128 3.52336636943 0.06231514088 
0.042645 3.47697652873 0.05823323916 
0.043162 3.48802749118 0.05812819245 
0.043679 3.58363198472 0.06422051102 
0.044196 3.45531886421 0.05532926756 
0.044712 3.43245685303 0.05803547467 
0.045229 3.45162172273 0.05576724378 
0.045746 3.43192295538 0.05298367094 
0.046263 3.35563527113 0.05500526136 
0.046780 3.36145307877 0.05273644970 
0.047297 3.40102792104 0.05246414350 
0.047814 3.21136816383 0.05516120444 
0.048331 3.24698776225 0.05399980767 
0.048848 3.27850920942 0.05466243405 
0.049365 3.27888405185 0.05287956975 
0.049881 3.22827795239 0.05256123741 
0.050398 3.27355876824 0.05145977853 
0.050915 3.17195380519 0.05026047952 
0.051432 3.16792178376 0.04785303081 
0.051949 3.21141389936 0.05183360330 
0.052466 3.15365296942 0.04926281806 
0.052983 3.08251553753 0.04711687472 
0.053500 3.08629005754 0.04978433964 
0.054017 3.06013571053 0.04956211887 
0.054534 3.09208709991 0.04883018432 
0.055050 3.07523363666 0.04784606070 
0.055567 3.06202079130 0.04898961739 
0.056084 3.05613993924 0.04703186144 
0.056601 3.06432814138 0.04671205240 
0.057118 3.00495977579 0.04586714977 
0.057635 3.01369248760 0.04819375345 
0.058152 2.91827477973 0.04623064386 
0.058669 2.93751169064 0.04671095207 
0.059186 2.95955583064 0.04670637626 
0.059703 2.92469556724 0.04430298371 
0.060220 2.98410334515 0.04354951194 
0.060736 2.88229768866 0.04511413222 
0.061253 2.91088031265 0.04383662170 
0.061770 2.90477784941 0.04492931557 
0.062287 2.86409762798 0.04400010605 
0.062804 2.75238552398 0.04233486526 
0.063321 2.82032966621 0.04384908402 
0.063838 2.74061700419 0.04195696549 
0.064355 2.68588949261 0.04099630351 
0.064872 2.67823756621 0.04173608357 
0.065388 2.67635140123 0.04061662269 
0.065905 2.68814428078 0.04154726976 
0.066422 2.65775125296 0.04003549776 
0.066939 2.64860334840 0.04158485158 
0.067456 2.64934965503 0.04062398776 
0.067973 2.59132042431 0.04126062727 
0.068490 2.64936098528 0.04160125001 
0.069007 2.62957790116 0.03997155205 
0.069524 2.62932547187 0.04229414740 
0.070041 2.62625942575 0.04095229916 
0.070557 2.64251176968 0.04153031422 
0.071074 2.54266301764 0.04020717136 
0.071591 2.59106745349 0.04132083224 
0.072108 2.56033251545 0.04014616769 
0.072625 2.60910635735 0.04034325517 
0.073142 2.59048543262 0.04095306510 
0.073659 2.58614069657 0.03938271123 
0.074176 2.48958598073 0.03840455503 
0.074693 2.51368255340 0.03821769364 
0.075210 2.60169898612 0.03822798372 
0.075726 2.47990598400 0.03764447595 
0.076243 2.58279449641 0.03787572274 
0.076760 2.52490191845 0.03615999580 
0.077277 2.46298980564 0.03800683107 
0.077794 2.45409795064 0.03660942194 
0.078311 2.52956703351 0.03725075499 
0.078828 2.45457291872 0.03614801913 
0.079345 2.50042901705 0.03589311715 
0.079862 2.48131520229 0.03663583483 
0.080378 2.44252522491 0.03632064640 
0.080895 2.44205733145 0.03544660559 
0.081412 2.40723464926 0.03622175978 
0.081929 2.38384509176 0.03466774824 
0.082446 2.38641684189 0.03425756916 
0.082963 2.38134886748 0.03466993845 
0.083480 2.39131435288 0.03514877637 
0.083997 2.42774195449 0.03538319451 
0.084514 2.31151967606 0.03440630978 
0.085030 2.41653692529 0.03431723186 
0.085547 2.38112998365 0.03360806692 
0.086064 2.30431323253 0.03285421852 
0.086581 2.39755616953 0.03283969780 
0.087098 2.41157450002 0.03460680078 
0.087615 2.31860129031 0.03327206344 
0.088132 2.35391176592 0.03496063279 
0.088649 2.34568123837 0.03493309846 
0.089166 2.35949447292 0.03385536442 
0.089683 2.28569845420 0.03404986063 
0.090199 2.26176331247 0.03445829873 
0.090716 2.26607537166 0.03474010880 
0.091233 2.24609248788 0.03541577929 
0.091750 2.27760123446 0.03650437402 
0.092267 2.30184879055 0.03562160501 
0.092784 2.18670867262 0.03497467029 
0.093301 2.28843614811 0.03605022743 
0.093818 2.26956447295 0.03531333127 
0.094334 2.12748305838 0.03568492548 
0.094851 2.21663528004 0.03506279897 
0.095368 2.26388763814 0.03509773514 
0.095885 2.24186618989 0.03458192395 
0.096402 2.23058902807 0.03341558210 
0.096919 2.24437196223 0.03405032073 
0.097436 2.25036815489 0.03346420175 
0.097953 2.25757102491 0.03418638467 
0.098470 2.22635804371 0.03230150758 
0.098986 2.12387434656 0.03120368425 
0.099503 2.20139945933 0.03251787581 
0.100020 2.14682840089 0.03067493980 
0.100537 2.20333516604 0.03213564786 
0.101054 2.18594374594 0.03105375153 
0.101571 2.16461075065 0.03088424030 
0.102088 2.13510847027 0.03121348711 
0.102605 2.19907125387 0.03092811861 
0.103122 2.11094576253 0.03091748125 
0.103638 2.15127163159 0.03126048826 
0.104155 2.12899706645 0.03070920115 
0.104672 2.10133938694 0.03091739694 
0.105189 2.05988103658 0.03059553078 
0.105706 2.11295765435 0.02985351694 
0.106223 2.10419555184 0.02964044721 
0.106740 2.22139900608 0.03032379327 
0.107257 2.12195664327 0.02999953702 
0.107773 2.09335493837 0.02931542949 
0.108290 2.15430709280 0.02970461921 
0.108807 2.06903777418 0.02944958390 
0.109324 2.06543358310 0.02901227116 
0.109841 2.11878743419 0.02943394825 
0.110358 2.05449449898 0.02852934369 
0.110875 2.13376266831 0.02924108946 
0.111392 2.08484767331 0.02909625353 
0.111909 2.05098118373 0.02845654320 
0.112425 2.05544782563 0.02924112569 
0.112942 2.11928944858 0.02849739665 
0.113459 2.05601489871 0.02852759681 
0.113976 2.04836652826 0.02823315297 
0.114493 2.04521162638 0.02833561993 
0.115010 2.02448077634 0.02755247129 
0.115527 2.03979404085 0.02804625939 
0.116044 1.99075753616 0.02718401382 
0.116560 2.08376026026 0.02757590675 
0.117077 2.07927460058 0.02779896262 
0.117594 2.03516951475 0.02891970520 
0.118111 2.04549890002 0.02716928164 
0.118628 2.05495555182 0.02846708112 
0.119145 1.99661584162 0.02718346664 
0.119662 2.05260613806 0.02665334515 
0.120179 2.04169577490 0.02727827215 
0.120695 2.00659772406 0.02653678863 
0.121212 2.03274927572 0.02763587373 
0.121729 2.03717373363 0.02691458700 
0.122246 2.01734991641 0.02696541985 
0.122763 1.98342707969 0.02667725771 
0.123280 1.99907472615 0.02631535912 
0.123797 2.00926120293 0.02671821632 
0.124314 2.00117078700 0.02671492641 
0.124830 1.95434538003 0.02600472084 
0.125347 2.03710366082 0.02655678168 
0.125864 1.99968664807 0.02594253755 
0.126381 2.00049475736 0.02584283844 
0.126898 1.96412151805 0.02607459293 
0.127415 1.94988397788 0.02567950100 
0.127932 1.94190828595 0.02535245203 
0.128448 1.96272913178 0.02556876427 
0.128965 1.93650287950 0.02494432596 
0.129482 1.92467917128 0.02546114496 
0.129999 1.94377300446 0.02499525324 
0.130516 2.02197436749 0.02586671728 
0.131033 1.93286014352 0.02517307288 
0.131550 1.93356264831 0.02548566608 
0.132067 1.90840722667 0.02481872561 
0.132583 1.91061036688 0.02490484933 
0.133100 1.90648417841 0.02422127384 
0.133617 1.91253108388 0.02520924215 
0.134134 1.94545264472 0.02506524944 
0.134651 1.87415804569 0.02424652565 
0.135168 1.93788701394 0.02502398474 
0.135685 1.89705223060 0.02450019183 
0.136201 1.89088182394 0.02402631483 
0.136718 1.91505321642 0.02383251893 
0.137235 1.96866741761 0.02484273207 
0.137752 1.93541814995 0.02462174988 
0.138269 1.90298072619 0.02333386381 
0.138786 1.92823674119 0.02448871116 
0.139303 1.93226413330 0.02408836706 
0.139819 1.92894574764 0.02463604756 
0.140336 1.90586291625 0.02412348616 
0.140853 1.87864481491 0.02323213678 
0.141370 1.85555156369 0.02400068947 
0.141887 1.88528435581 0.02402213914 
0.142404 1.88089431377 0.02332867193 
0.142921 1.90949228809 0.02330603398 
0.143438 1.92928993348 0.02485873235 
0.143954 1.90612207148 0.02424514207 
0.144471 1.94067084388 0.02453590455 
0.144988 1.93526226325 0.02428838083 
0.145505 1.92658758981 0.02402820589 
0.146022 1.86709153998 0.02364988564 
0.146539 1.90222469863 0.02317308312 
0.147056 1.85366605772 0.02309046969 
0.147572 1.85182594562 0.02367354006 
0.148089 1.86184077245 0.02358212820 
0.148606 1.91479423557 0.02350281584 
0.149123 1.89998881681 0.02319550647 
0.149640 1.84262919547 0.02324364374 
0.150157 1.86989581732 0.02360069730 
0.150674 1.86399815712 0.02300658010 
0.151190 1.86147037342 0.02253688418 
0.151707 1.86596264912 0.02331641846 
0.152224 1.82926844638 0.02334609704 
0.152741 1.83228831413 0.02261165329 
0.153258 1.83574391376 0.02216947061 
0.153775 1.83351558624 0.02305970074 
0.154291 1.85817222288 0.02294360937 
0.154808 1.86483206329 0.02216876771 
0.155325 1.85062250733 0.02274588867 
0.155842 1.88390420167 0.02315372127 
0.156359 1.84696875247 0.02306440283 
0.156876 1.84893556156 0.02280963736 
0.157393 1.84734030909 0.02264730950 
0.157909 1.83857943025 0.02240924453 
0.158426 1.83444525714 0.02227391575 
0.158943 1.76906999684 0.02207986742 
0.159460 1.85972902359 0.02243749859 
0.159977 1.81405190104 0.02197218633 
0.160494 1.86240113580 0.02237071770 
0.161010 1.83846886421 0.02183856187 
0.161527 1.80800067744 0.02235167917 
0.162044 1.82929994009 0.02275940108 
0.162561 1.82796994492 0.02139428311 
0.163078 1.79443674366 0.02153877452 
0.163595 1.76495403582 0.02177203889 
0.164112 1.82387305008 0.02146249764 
0.164628 1.77530922809 0.02155733273 
0.165145 1.84738655485 0.02164116287 
0.165662 1.81065803272 0.02228005413 
0.166179 1.79848054108 0.02145768488 
0.166696 1.79835089443 0.02148202273 
0.167213 1.80996654523 0.02143992300 
0.167729 1.80234614319 0.02194739868 
0.168246 1.80640170181 0.02184821678 
0.168763 1.80320366831 0.02127812114 
0.169280 1.75973163216 0.02084147821 
0.169797 1.79727822076 0.02090154623 
0.170314 1.82044973892 0.02161416581 
0.170830 1.82880392206 0.02136381901 
0.171347 1.83489630521 0.02110613430 
0.171864 1.79789494172 0.02108604849 
0.172381 1.81887601212 0.02113802099 
0.172898 1.80708735423 0.02105630010 
0.173415 1.81454874602 0.02132577401 
0.173932 1.78424839506 0.02081772636 
0.174448 1.81412635680 0.02119924464 
0.174965 1.81678804182 0.02084772909 
0.175482 1.82480600110 0.02102048900 
0.175999 1.80658517130 0.02103508369 
0.176516 1.78470702726 0.02042500299 
0.177033 1.76862408033 0.02006568634 
0.177549 1.78309614516 0.02106124046 
0.178066 1.80026282050 0.02060351870 
0.178583 1.79241212841 0.02068448273 
0.179100 1.80397000272 0.02085144368 
0.179617 1.81798502917 0.02072843490 
0.180134 1.79922882098 0.02119956915 
0.180650 1.80856518700 0.02153843488 
0.181167 1.80408172279 0.02171775059 
0.181684 1.84416317670 0.02145010961 
0.182201 1.78360033190 0.02164275571 
0.182718 1.79398275181 0.02155554853 
0.183234 1.81454528579 0.02217150031 
0.183751 1.82732684900 0.02192703478 
0.184268 1.79001611571 0.02236172790 
0.184785 1.80625619108 0.02180413902 
0.185302 1.78553456224 0.02211287099 
0.185819 1.79432835850 0.02240236677 
0.186335 1.77161137725 0.02159346400 
0.186852 1.76531340293 0.02195896467 
0.187369 1.73347465402 0.02090402345 
0.187886 1.78334213596 0.02149973181 
0.188403 1.80720894291 0.02114670975 
0.188920 1.75994577269 0.02135087682 
0.189436 1.79896948414 0.02133750301 
0.189953 1.73428647543 0.02101641862 
0.190470 1.74044861114 0.02025381891 
0.190987 1.78482954128 0.02091163732 
0.191504 1.76770422779 0.02046680890 
0.192020 1.73575294685 0.02004661415 
0.192537 1.76201399785 0.02100858842 
0.193054 1.78981888330 0.02000277950 
0.193571 1.76485798008 0.02054680315 
0.194088 1.74383987900 0.01990588441 
0.194605 1.73701335580 0.02043443445 
0.195121 1.73999163597 0.01994345544 
0.195638 1.72361236493 0.02000480883 
0.196155 1.72724329399 0.01997667628 
0.196672 1.76639410913 0.01973656415 
0.197189 1.78058126755 0.02029402086 
0.197705 1.73645444615 0.01964789095 
0.198222 1.72819373723 0.01999796357 
0.198739 1.72891439923 0.01944749231 
0.199256 1.74181986373 0.01947274069 
0.199773 1.76490997679 0.01957301343 
0.200290 1.73300063130 0.02000818773 
0.200806 1.69740373810 0.01942159149 
0.201323 1.76782566611 0.02042380260 
0.201840 1.75137832836 0.01966087015 
0.202357 1.74112852163 0.01927605170 
0.202874 1.76792594222 0.01960362406 
0.203390 1.70924950155 0.01947375779 
0.203907 1.77988605031 0.01943951355 
0.204424 1.77707455272 0.01961623345 
0.204941 1.76601835624 0.01910273425 
0.205458 1.74635807527 0.01987737502 
0.205974 1.72243468517 0.01933681010 
0.206491 1.77331657714 0.01966092311 
0.207008 1.76255682049 0.01917586261 
0.207525 1.73607211855 0.01943849112 
0.208042 1.75020921701 0.01929042552 
0.208558 1.72699164783 0.01835890722 
0.209075 1.72486779870 0.01923544787 
0.209592 1.75637194139 0.01902346174 
0.210109 1.74843052365 0.01906608143 
0.210626 1.69346970551 0.01896971650 
0.211142 1.74045087374 0.01903191667 
0.211659 1.75228686875 0.01916861482 
0.212176 1.71480617787 0.01884206000 
0.212693 1.71869957069 0.01878758818 
0.213210 1.73052777977 0.01895944469 
0.213726 1.73055888836 0.01873116397 
0.214243 1.72951482253 0.01946119920 
0.214760 1.74339691941 0.01852241002 
0.215277 1.75866483102 0.01879096873 
0.215794 1.74711030368 0.01897002780 
0.216310 1.74605927484 0.01858972081 
0.216827 1.72812154024 0.01814115781 
0.217344 1.76170173994 0.01888801483 
0.217861 1.75141644267 0.01866773446 
0.218378 1.71780881130 0.01852578996 
0.218894 1.73292914959 0.01880395460 
0.219411 1.73753927834 0.01849511838 
0.219928 1.71821981906 0.01826936619 
0.220445 1.72557546278 0.01876598243 
0.220962 1.73347693637 0.01872748088 
0.221478 1.73775328005 0.01861542978 
0.221995 1.73031576539 0.01834508093 
0.222512 1.73875650687 0.01840329673 
0.223029 1.75545577779 0.01851222988 
0.223546 1.73579973314 0.01809980564 
0.224062 1.73552385421 0.01797318144 
0.224579 1.75522064226 0.01808272966 
0.225096 1.76426024250 0.01836343255 
0.225613 1.72468386781 0.01828921768 
0.226129 1.72079133479 0.01766559711 
0.226646 1.77856833093 0.01844515978 
0.227163 1.71233745372 0.01797649204 
0.227680 1.75298210522 0.01795163439 
0.228197 1.74599800673 0.01760583276 
0.228713 1.78161846507 0.01800245432 
0.229230 1.74452240632 0.01760886402 
0.229747 1.78107627524 0.01812675789 
0.230264 1.74971168797 0.01769695132 
0.230780 1.71466057803 0.01772048418 
0.231297 1.72309801472 0.01781099572 
0.231814 1.74372436273 0.01792964451 
0.232331 1.73931918493 0.01794814175 
0.232848 1.72662079830 0.01813613117 
0.233364 1.74618455953 0.01741939493 
0.233881 1.76516040050 0.01759098654 
0.234398 1.75533583525 0.01807786835 
0.234915 1.75010608928 0.01807182080 
0.235431 1.71826083141 0.01735258231 
0.235948 1.71470896741 0.01755927862 
0.236465 1.73767202150 0.01784085808 
0.236982 1.72882287030 0.01764274485 
0.237499 1.71529152660 0.01742276052 
0.238015 1.73533927355 0.01762611088 
0.238532 1.71105548586 0.01770369274 
0.239049 1.72341335568 0.01767417558 
0.239566 1.71527905275 0.01767459661 
0.240082 1.73322037898 0.01758023932 
0.240599 1.72427042081 0.01748422740 
0.241116 1.72157886061 0.01720248715 
0.241633 1.71049511293 0.01738167341 
0.242149 1.72461847946 2.95328913202 
0.242666 1.69997523517 0.01726639685 
0.243183 1.71998573533 0.01734868698 
0.243700 1.74537082215 0.01730262088 
0.244217 1.72290863910 0.01719701544 
0.244733 1.74479703122 0.01754103667 
0.245250 1.74006009794 0.01723616805 
0.245767 1.70492614049 0.01727395103 
0.246284 1.73000513267 0.01744612337 
0.246800 1.72669096371 0.01744390128 
0.247317 1.73334245768 0.01718122782 
0.247834 1.72976751178 0.01717337866 
0.248351 1.71244366495 0.01709048411 
0.248867 1.73604167028 0.01684343320 
0.249384 1.69905861366 0.01727544756 
0.249901 1.66651231784 0.01682177088 
0.250418 1.71701884729 0.01721221059 
0.250934 1.70953235989 0.01692338473 
0.251451 1.74082687384 0.01711032876 
0.251968 1.70762356458 0.01684179800 
0.252485 1.70583573767 0.01675137076 
0.253001 1.71902840608 0.01708705923 
0.253518 1.71931355993 0.01669697561 
0.254035 1.73772894190 0.01719138661 
0.254552 1.73178024293 0.01718327863 
0.255068 1.73311242722 0.01680504629 
0.255585 1.71574573986 0.01717332166 
0.256102 1.69761825076 0.01676318540 
0.256619 1.70851430042 0.01710789169 
0.257135 1.70636199684 0.01716363785 
0.257652 1.73219952802 0.01682321475 
0.258169 1.70178996388 0.01645642257 
0.258686 1.70379003416 0.01665676189 
0.259202 1.68936145103 0.01681129774 
0.259719 1.69137784950 0.01614348260 
0.260236 1.71649479638 0.01692006138 
0.260753 1.70998004878 0.01720807940 
0.261269 1.69397704770 0.01726782806 
0.261786 1.70221045615 0.01750217418 
0.262303 1.70253384536 0.01755356028 
0.262820 1.69935370176 0.01738208160 
0.263336 1.70020195320 0.01830710276 
0.263853 1.71098544963 0.01792445431 
0.264370 1.68579304261 0.01785062708 
0.264887 1.71878049395 0.01791179370 
0.265403 1.71636003760 0.01794359877 
0.265920 1.72791442192 0.01842312172 
0.266437 1.71106558278 0.01771386230 
0.266954 1.71786879456 0.01844831570 
0.267470 1.72631672949 0.01860243419 
0.267987 1.70446085379 0.01758474840 
0.268504 1.73928225274 0.01857990823 
0.269021 1.70000571171 0.01854286119 
0.269537 1.73626659033 0.01843263964 
0.270054 1.72977262694 0.01901388149 
0.270571 1.71928894741 0.01859795341 
0.271087 1.74076037111 0.01915146309 
0.271604 1.75010925159 0.01925476346 
0.272121 1.71567751669 0.01922726222 
0.272638 1.73022109615 0.01936335646 
0.273154 1.73955920516 0.01998944368 
0.273671 1.73311394103 0.01987510846 
0.274188 1.73962958114 0.02052466510 
0.274705 1.73588954804 0.02008976617 
0.275221 1.73402751405 0.01974958177 
0.275738 1.73532883600 0.02021175548 
0.276255 1.72556894666 0.02037132218 
0.276771 1.72844937534 0.01988935181 
0.277288 1.69584061319 0.01980493295 
0.277805 1.68302543022 0.01978280834 
0.278322 1.72698110074 0.01947875479 
0.278838 1.69787582642 0.02017274273 
0.279355 1.70350931483 0.01968870225 
0.279872 1.74890990636 0.02061422534 
0.280388 1.69779591179 0.01928357984 
0.280905 1.70714567489 0.02001568303 
0.281422 1.70553239005 0.01986987447 
0.281939 1.72130382379 0.01982662440 
0.282455 1.68803594099 0.01973965864 
0.282972 1.67867465919 0.02017248751 
0.283489 1.74345877069 0.01987799772 
0.284006 1.70647496768 0.01942842750 
0.284522 1.66557165469 0.01970899017 
0.285039 1.70839247711 0.01970584167 
0.285556 1.67200407848 0.01998752322 
0.286072 1.68937419815 0.02021998396 
0.286589 1.68951624500 0.02071878158 
0.287106 1.72640314568 0.02007843567 
0.287622 1.68826703723 0.02019446911 
0.288139 1.68034931832 0.02058616388 
0.288656 1.73319315208 0.02076547920 
0.289173 1.68929456151 0.02061923278 
0.289689 1.70858933550 0.02096301007 
0.290206 1.68806328554 0.02074880695 
0.290723 1.69409837912 0.02002448566 
0.291239 1.70975547613 0.02012471673 
0.291756 1.69157311542 0.02053580978 
0.292273 1.72938751727 0.02113733416 
0.292790 1.71677962559 0.02072804716 
0.293306 1.74376374251 0.02031598854 
0.293823 1.72281560736 0.02071927835 
0.294340 1.70286328034 0.02035666473 
0.294856 1.70400957528 0.02029001298 
0.295373 1.71853086126 0.02061793006 
0.295890 1.71398686248 0.02090916756 
0.296406 1.68870290816 0.02107061793 
0.296923 1.69612218443 0.02063529786 
0.297440 1.68176270191 0.02115032167 
0.297957 1.76620497163 0.02139472851 
0.298473 1.73907107036 0.02106167896 
0.298990 1.74287235584 0.02106880810 
0.299507 1.70807070180 0.02070536863 
0.300023 1.72204048708 0.02084979526 
0.300540 1.70437014484 0.02099167772 
0.301057 1.70340308026 0.02133055809 
0.301573 1.72103082313 0.02113165785 
0.302090 1.71450572503 0.02099365046 
0.302607 1.71312911775 0.02159111000 
0.303123 1.71017440979 0.02022695141 
0.303640 1.74539685560 0.02128101598 
0.304157 1.72536568351 0.02154877502 
0.304673 1.70024331842 0.02070456232 
0.305190 1.71833434218 0.02099785561 
0.305707 1.75433205526 0.02228308538 
0.306224 1.73882773107 0.02187307195 
0.306740 1.70706180307 0.02110928806 
0.307257 1.70696161804 0.02202942952 
0.307774 1.73975472589 0.02150392251 
0.308290 1.76828347133 0.02160025968 
0.308807 1.71618600771 0.02122030468 
0.309324 1.69486130002 0.02194902712 
0.309840 1.71864318071 0.02201637074 
0.310357 1.74359254179 0.02190515426 
0.310874 1.72903710964 0.02169450182 
0.311390 1.74999659572 0.02225345845 
0.311907 1.68693927756 0.02192140893 
0.312424 1.70610938429 0.02205777687 
0.312940 1.68284676692 0.02194334523 
0.313457 1.73568946581 0.02231769800 
0.313974 1.71144494303 0.02239322567 
0.314490 1.75208548988 0.02250522237 
0.315007 1.69813039264 0.02193770725 
0.315524 1.73849738654 0.02333452320 
0.316040 1.68903008530 0.02162688811 
0.316557 1.70698990262 0.02250384371 
0.317074 1.71318253820 0.02275744968 
0.317590 1.73893941371 0.02270371999 
0.318107 1.71087736073 0.02257276418 
0.318624 1.67438263480 0.02198961255 
0.319140 1.70994340411 0.02215613940 
0.319657 1.73252732653 0.02268960498 
0.320174 1.72389155984 0.02280360912 
0.320690 1.69900372545 0.02234327885 
0.321207 1.74542757322 0.02345448141 
0.321724 1.70364708291 0.02349188994 
0.322240 1.67764698513 0.02312883840 
0.322757 1.69795895465 0.02306328776 
0.323274 1.68643297279 0.02228257492 
0.323790 1.70528570791 0.02359964122 
0.324307 1.70553417641 0.02321745961 
0.324824 1.72791695346 0.02353512357 
0.325340 1.73007904217 0.02439239350 
0.325857 1.73712083107 0.02405945228 
0.326373 1.73342226286 0.02473402812 
0.326890 1.73803112269 0.02412410248 
0.327407 1.73884647697 0.02587864499 
0.327923 1.73723162547 0.02534777497 
0.328440 1.75357013262 0.02534309375 
0.328957 1.75054905068 0.02551341530 
0.329473 1.73856765071 0.02552496925 
0.329990 1.71876378618 0.02653165027 
0.330507 1.73170249676 0.02676110903 
0.331023 1.73574902542 0.02763065767 
0.331540 1.73304506035 0.02752255237 
0.332057 1.74227423970 0.02827408855 
0.332573 1.80310945544 0.02876241826 
0.333090 1.76646918430 0.02740338246 
0.333607 1.76243657722 0.02841638735 
0.334123 1.74671574914 0.02847168879 
0.334640 1.73298138296 0.02880572992 
0.335156 1.76288843176 0.02989774793 
0.335673 1.75436449221 0.02922305664 
0.336190 1.74779735468 0.02918133316 
0.336706 1.78054847739 0.02873293893 
0.337223 1.73434229948 0.02929929405 
0.337740 1.80566565135 0.03051185186 
0.338256 1.77236634664 0.03214808939 
0.338773 1.82591630136 0.03205778540 
0.339290 1.75420567669 0.03336611011 
0.339806 1.78050211892 0.03547890624 
0.340323 1.80069509363 0.03579593864 
0.340839 1.83734169124 0.03609160278 
0.341356 1.81710178366 0.03717483789 
0.341873 1.82064915882 0.03740183694 
0.342389 1.78269389858 0.03609161278 
0.342906 1.81407479517 0.03687323133 
0.343423 1.75854345778 0.03710107518 
0.343939 1.80160603214 0.03582052333 
0.344456 1.77416392222 0.03625563717 
0.344972 1.80662927774 0.03679730489 
0.345489 1.77551799044 0.03636850504 
0.346006 1.77979927353 0.03746343164 
0.346522 1.75842033280 0.03738566714 
0.347039 1.81798999996 0.03777050337 
0.347555 1.78756699135 0.03526941730 
0.348072 1.77083295736 0.03836623195 
0.348589 1.78172755749 0.03801315022 
0.349105 1.80439145022 0.03746151276 
0.349622 1.77371096315 0.03633187471 
0.350139 1.75762916886 0.03903482523 
0.350655 1.74085106907 0.03756270923 
0.351172 1.84592569545 0.03784850829 
0.351688 1.79448162158 0.03883446719 
0.352205 1.77325417756 0.03835297511 
0.352722 1.78060861360 0.03735649831 
0.353238 1.79513436581 0.03763638930 
0.353755 1.86446717440 0.04012349661 
0.354271 1.78966958231 0.04015444991 
0.354788 1.83666623629 0.03817274777 
0.355305 1.81365267245 0.03961625072 
0.355821 1.76791032896 0.03905294119 
0.356338 1.72595855873 0.04015159105 
0.356854 1.89854110557 0.04224233462 
0.357371 1.77859309929 0.04301771603 
0.357888 1.84401578861 0.03999979355 
0.358404 1.75961162182 0.04189447116 
0.358921 1.75098317092 0.04203745602 
0.359437 1.77424655443 0.04428056508 
0.359954 1.83899382986 0.04376867206 
0.360471 1.74797457090 0.04604789476 
0.360987 1.78887941666 0.04620158533 
0.361504 1.77618982891 0.04381507846 
0.362020 1.79716880706 0.04719286913 
0.362537 1.86084497391 0.04683972626 
0.363054 1.78180772940 0.04772691485 
0.363570 1.69477507895 0.05008891494 
0.364087 1.78389576806 0.04942112028 
0.364603 1.72488809917 0.04859286172 
0.365120 1.74398810580 0.05356800471 
0.365637 1.73496959664 0.05020323999 
0.366153 1.68729952692 0.05174310537 
0.366670 1.68438426117 0.05588044610 
0.367186 1.76998232285 0.05859742389 
0.367703 1.75995549467 0.05974392736 
0.368219 1.80620719474 0.06049781073 
0.368736 1.73810434318 0.06349023547 
0.369253 1.78679172574 0.06683534831 
0.369769 1.70658884423 0.06572152809 
0.370286 1.80933247911 0.07429258132 
0.370802 1.78937313455 0.07373677083 
0.371319 1.74210464485 0.08037311871 
0.371835 1.66690547827 0.08223825039 
0.372352 1.72074904254 0.08862048680 
0.372869 1.65456728758 0.09953211340 
0.373385 1.78026958468 0.14633150580 
0.373902 1.39785488636 0.32689321844 
