# Supplementary material for: A SAXS-based approach to rationally evaluate radical scavengers – toward eliminating radiation damage in solution and crystallographic studies
Source: J Synchrotron Radiat. 2021 Aug 9;28(Pt 5):1309–20. doi: 10.1107/S1600577521004045 (PMC8415334; doi:10.1107/S1600577521004045)
Supplement: Supplementary file 1 [file s-28-01309-sup1.zip › SupportingData/ascrobic_acid/500nM/C1_ascorbate-500nm_00018.cbf.dat]

0.010597 12.64936272804 0.57814001073 
0.011114 12.22870561366 0.47383230608 
0.011630 10.39759561403 0.40801413129 
0.012147 10.72435220591 0.31170134717 
0.012664 9.17222214997 0.26956293623 
0.013181 9.03015278728 0.22309104888 
0.013698 8.28251315608 0.20770159464 
0.014215 8.07012713638 0.32804823656 
0.014732 7.78550483347 0.27461091771 
0.015249 7.15338128364 0.23289827830 
0.015766 7.35484592174 0.17258871679 
0.016283 6.73965215662 0.19908270092 
0.016800 6.51570377339 0.16673558883 
0.017316 6.41716333138 0.14948270501 
0.017833 6.52414391408 0.14294272871 
0.018350 5.99975118474 0.12801118043 
0.018867 5.98101075358 0.12004662191 
0.019384 5.71443580886 0.11980992630 
0.019901 5.64065822817 0.11142288703 
0.020418 5.59529934375 0.11009485572 
0.020935 5.35391007051 0.10421460668 
0.021452 5.25240417216 0.10884631515 
0.021969 5.13746254738 0.10518027210 
0.022486 5.10037383823 0.10153017098 
0.023002 4.97160649641 0.09875309247 
0.023519 4.94877343740 0.09214160897 
0.024036 4.78306573882 0.09828813436 
0.024553 4.81748007244 0.09263129900 
0.025070 4.67226013740 0.09196972075 
0.025587 4.55821928741 0.09177401453 
0.026104 4.37591666629 0.08747397772 
0.026621 4.50039374380 0.08892677278 
0.027138 4.55590021498 0.08500977204 
0.027655 4.44184421496 0.08336869443 
0.028171 4.31232839938 0.08564415358 
0.028688 4.24789620320 0.07733520466 
0.029205 4.17640380552 0.07920470181 
0.029722 4.15963022324 0.08218514720 
0.030239 4.28117005106 0.08171292451 
0.030756 4.35128469801 0.07887304870 
0.031273 4.05580836046 0.07528947811 
0.031790 4.09494882272 0.07852299719 
0.032307 4.10886010581 0.07533021369 
0.032824 4.11397844278 0.07207517150 
0.033341 4.02465352109 0.07392189669 
0.033857 3.98871830036 0.06763927173 
0.034374 3.85851195597 0.06941480783 
0.034891 4.02687884934 0.07007124496 
0.035408 3.79333022513 0.06492461765 
0.035925 3.76728046713 0.06801613524 
0.036442 3.73146276515 0.06536104196 
0.036959 3.73636340562 0.06778858327 
0.037476 3.80573985245 0.06700612808 
0.037993 3.73655300757 0.06283145633 
0.038510 3.78704197754 0.06958339985 
0.039027 3.76642565636 0.06586860410 
0.039543 3.55793923663 0.06282072394 
0.040060 3.58645569703 0.06544468116 
0.040577 3.61352608879 0.06344431138 
0.041094 3.54028973732 0.05832727903 
0.041611 3.54309841115 0.06040600943 
0.042128 3.49062796578 0.05939483809 
0.042645 3.61022195965 0.05952668126 
0.043162 3.53802563216 0.06367679377 
0.043679 3.52951705467 0.06147020810 
0.044196 3.40651130609 0.05881468764 
0.044712 3.29980074382 0.05585698565 
0.045229 3.40062482325 0.05530311720 
0.045746 3.39789656053 0.05596557825 
0.046263 3.39777020629 0.05454898395 
0.046780 3.41780867758 0.05148135967 
0.047297 3.30686143912 0.05148984263 
0.047814 3.28917471937 0.05451931177 
0.048331 3.22076390163 0.05127220156 
0.048848 3.13049966802 0.05155911639 
0.049365 3.24864158640 0.05275695735 
0.049881 3.16000717922 0.05335330408 
0.050398 3.20921975702 0.05169290139 
0.050915 3.18763979565 0.05133332650 
0.051432 3.20727933288 0.04982828624 
0.051949 3.11024732292 0.04996958071 
0.052466 3.00388702534 0.05036041274 
0.052983 3.14069726785 0.04991755869 
0.053500 3.13716854484 0.04920793443 
0.054017 3.14522559671 0.05085940848 
0.054534 3.10203223511 0.04678217139 
0.055050 3.10755782186 0.04933625339 
0.055567 3.04255682414 0.04876768521 
0.056084 3.08133040275 0.04971223947 
0.056601 2.97733172954 0.04678289879 
0.057118 2.96122193654 0.04547676608 
0.057635 2.97165558634 0.04681510523 
0.058152 2.90480143695 0.04550311908 
0.058669 2.91165240235 0.04382538719 
0.059186 2.97930213329 0.04769235264 
0.059703 2.94374495645 0.04438609568 
0.060220 2.89706751629 0.04344257103 
0.060736 2.94174981216 0.04601204015 
0.061253 2.90514648230 0.04328525186 
0.061770 2.81449579233 0.04329399047 
0.062287 2.74829902606 0.04207259093 
0.062804 2.84265200986 0.04325025502 
0.063321 2.72776795567 0.04150078183 
0.063838 2.85824319180 0.04289132378 
0.064355 2.74727020540 0.04273926553 
0.064872 2.75586676647 0.04036897981 
0.065388 2.68394419575 0.04025222006 
0.065905 2.74605997705 0.04318046995 
0.066422 2.62268114513 0.04146851744 
0.066939 2.71332358164 0.04208607063 
0.067456 2.59150134745 0.04001888038 
0.067973 2.70215136010 0.04177045320 
0.068490 2.68386363390 0.04013983505 
0.069007 2.68674941734 0.04108402484 
0.069524 2.63922329216 0.04327988941 
0.070041 2.63519137469 0.04088682015 
0.070557 2.61568625304 0.04170838423 
0.071074 2.56598827681 0.04017135708 
0.071591 2.61973496101 0.03828489987 
0.072108 2.60654540348 0.03855225480 
0.072625 2.57509673549 0.03851484933 
0.073142 2.58300667892 0.03964478335 
0.073659 2.52602124164 0.03876999174 
0.074176 2.55190422421 0.03843024438 
0.074693 2.52797839749 0.03761929672 
0.075210 2.50674734321 0.03761556190 
0.075726 2.53665391334 0.03711568158 
0.076243 2.52003652701 0.03899605253 
0.076760 2.54406626242 0.03738223448 
0.077277 2.52897833125 0.03909871470 
0.077794 2.50813801530 0.03764550637 
0.078311 2.53035430867 0.03845314092 
0.078828 2.42990865378 0.03515040730 
0.079345 2.45616058050 0.03560335288 
0.079862 2.43991306926 0.03654238533 
0.080378 2.43859607054 0.03532795151 
0.080895 2.41436421670 0.03563355336 
0.081412 2.40215875138 0.03435430646 
0.081929 2.43579970330 0.03481792054 
0.082446 2.40876533976 0.03480362923 
0.082963 2.39265369262 0.03595054880 
0.083480 2.34785691062 0.03473272269 
0.083997 2.37847613479 0.03455954389 
0.084514 2.38675744687 0.03422937108 
0.085030 2.32195181965 0.03421351339 
0.085547 2.39234809100 0.03296422438 
0.086064 2.36466277533 0.03414909751 
0.086581 2.35740742461 0.03404730724 
0.087098 2.32444165926 0.03352144799 
0.087615 2.24668746521 0.03211039923 
0.088132 2.33714422384 0.03507686349 
0.088649 2.28390528875 0.03365420377 
0.089166 2.30292697414 0.03447874930 
0.089683 2.27876548638 0.03435738735 
0.090199 2.28938400696 0.03513268192 
0.090716 2.32340606253 0.03398133872 
0.091233 2.27525467403 0.03506909720 
0.091750 2.27675031231 0.03510719059 
0.092267 2.21965486870 0.03511350426 
0.092784 2.29965858878 0.03556860959 
0.093301 2.30156981650 0.03594209063 
0.093818 2.24678761622 0.03751941619 
0.094334 2.26373355584 0.03765521545 
0.094851 2.25624925439 0.03490755106 
0.095368 2.18008907174 0.03548830891 
0.095885 2.23853178262 0.03377496092 
0.096402 2.23383972545 0.03365152602 
0.096919 2.27042097536 0.03304550042 
0.097436 2.22448543906 0.03345166110 
0.097953 2.21075193292 0.03195295159 
0.098470 2.20134696004 0.03244422967 
0.098986 2.21706775180 0.03187109737 
0.099503 2.16728936394 0.03157310625 
0.100020 2.21381308456 0.03174478975 
0.100537 2.15964743399 0.03153427570 
0.101054 2.20066850056 0.03143279635 
0.101571 2.14692082791 0.03117961784 
0.102088 2.17515530446 0.03196492065 
0.102605 2.11794276721 0.03048028798 
0.103122 2.16143197655 0.03084467609 
0.103638 2.14703762614 0.03164635218 
0.104155 2.17688680216 0.03062539980 
0.104672 2.09475257384 0.02954119992 
0.105189 2.10690671016 0.03031488849 
0.105706 2.10954692683 0.02999282940 
0.106223 2.12623738968 0.03020063953 
0.106740 2.13252256102 0.02943103936 
0.107257 2.14479032345 0.03007835128 
0.107773 2.12676829080 0.02989164796 
0.108290 2.11099274741 0.02982909383 
0.108807 2.11939233299 0.02896040457 
0.109324 2.10628970551 0.02867121908 
0.109841 2.04950485376 0.02890013265 
0.110358 2.14817045870 0.02972835329 
0.110875 2.07458822302 0.02901755615 
0.111392 2.05709082999 0.02837301995 
0.111909 2.13966305299 0.02980266112 
0.112425 2.06000842628 0.02914847320 
0.112942 2.07890974708 0.02842188939 
0.113459 2.03627509274 0.02779263683 
0.113976 2.01369987262 0.02842856422 
0.114493 2.05877257856 0.02805594689 
0.115010 2.08569303697 0.02890325917 
0.115527 2.07418483557 0.02779942698 
0.116044 2.03606033322 0.02793097290 
0.116560 2.03283452710 0.02718278720 
0.117077 2.04708162157 0.02706690581 
0.117594 2.03492717085 0.02823047219 
0.118111 2.02327459942 0.02757623467 
0.118628 2.04269241342 0.02707071802 
0.119145 1.96870149588 0.02796982417 
0.119662 2.09261954382 0.02763930905 
0.120179 2.02152606560 0.02664323226 
0.120695 2.03630542826 0.02733313874 
0.121212 1.98785226911 0.02674850045 
0.121729 1.99368169414 0.02623483818 
0.122246 1.98431330450 0.02626335019 
0.122763 2.02040690866 0.02745552862 
0.123280 2.02492112745 0.02649844517 
0.123797 1.96367947394 0.02581925535 
0.124314 1.99088186472 0.02686489241 
0.124830 1.96129980972 0.02590929931 
0.125347 2.02368962761 0.02659173457 
0.125864 2.03330716333 0.02645701338 
0.126381 2.01312612217 0.02604611229 
0.126898 1.97858859387 0.02537841043 
0.127415 1.96869230352 0.02558224503 
0.127932 1.94615503661 0.02566499394 
0.128448 1.98175643345 0.02611660228 
0.128965 1.95265749618 0.02558297621 
0.129482 1.97482000917 0.02573435021 
0.129999 1.92320641024 0.02500884178 
0.130516 1.94876247013 0.02553314412 
0.131033 1.96830544233 0.02472887930 
0.131550 1.91828874327 0.02558701282 
0.132067 1.88510206324 0.02516886731 
0.132583 1.95890627726 0.02548510191 
0.133100 1.87578134474 0.02526410832 
0.133617 1.91421709752 0.02492634015 
0.134134 1.91142553577 0.02440560519 
0.134651 1.95913892850 0.02544793315 
0.135168 1.90523081009 0.02485871905 
0.135685 1.95239011892 0.02433774731 
0.136201 1.92484312762 0.02549916047 
0.136718 1.88977970442 0.02416178356 
0.137235 1.89704376503 0.02364432924 
0.137752 1.90566747931 0.02447199574 
0.138269 1.86585103477 0.02387869101 
0.138786 1.88050700415 0.02423912554 
0.139303 1.91736766726 0.02429295959 
0.139819 1.84036654734 0.02331476117 
0.140336 1.86338254503 0.02334522245 
0.140853 1.93908215787 0.02485027642 
0.141370 1.92518133829 0.02451527046 
0.141887 1.88979241137 0.02403379141 
0.142404 1.91591140308 0.02422951697 
0.142921 1.90643505650 0.02437029471 
0.143438 1.86376881206 0.02402047787 
0.143954 1.92642136330 0.02469029838 
0.144471 1.95704622848 0.02390226330 
0.144988 1.95754215504 0.02509299758 
0.145505 1.90413226330 0.02427058344 
0.146022 1.93154351806 0.02445566174 
0.146539 1.92012252795 0.02433715841 
0.147056 1.88315057706 0.02426073368 
0.147572 1.86256407776 0.02399230152 
0.148089 1.88143034717 0.02376100929 
0.148606 1.83621687337 0.02412881551 
0.149123 1.87759783314 0.02355542111 
0.149640 1.85336828969 0.02309620925 
0.150157 1.84888452690 0.02339549296 
0.150674 1.82910165762 0.02304938980 
0.151190 1.89323353133 0.02293148188 
0.151707 1.83614229351 0.02324909420 
0.152224 1.87722345209 0.02341773804 
0.152741 1.86188002251 0.02306333143 
0.153258 1.84621225638 0.02306252466 
0.153775 1.79975412192 0.02249815354 
0.154291 1.82670650624 0.02290018315 
0.154808 1.80272887510 0.02191689250 
0.155325 1.86303567474 0.02294733203 
0.155842 1.86523157640 0.02289411280 
0.156359 1.79900850046 0.02279923844 
0.156876 1.86864324766 0.02330223898 
0.157393 1.80252394377 0.02276102409 
0.157909 1.85127113767 0.02186040420 
0.158426 1.80395174529 0.02267169588 
0.158943 1.84993936179 0.02240906096 
0.159460 1.82478509478 0.02213143260 
0.159977 1.84993697413 0.02187763171 
0.160494 1.81235611086 0.02214130037 
0.161010 1.82219185092 0.02238606200 
0.161527 1.88600544016 0.02238825209 
0.162044 1.80185016626 0.02168072071 
0.162561 1.76698018489 0.02164738031 
0.163078 1.82692805537 0.02140999193 
0.163595 1.79989120214 0.02194162243 
0.164112 1.80108166358 0.02159169227 
0.164628 1.80748797972 0.02156539802 
0.165145 1.82755120508 0.02178621999 
0.165662 1.86056561396 0.02160962258 
0.166179 1.84450701509 0.02163469025 
0.166696 1.80089147604 0.02109106942 
0.167213 1.81282973636 0.02124269968 
0.167729 1.86129008556 0.02157128418 
0.168246 1.77630400827 0.02195156773 
0.168763 1.78065350711 0.02155594723 
0.169280 1.77179103018 0.02133172641 
0.169797 1.83132282329 0.02122308942 
0.170314 1.82243079453 0.02115349407 
0.170830 1.82024766381 0.02105180264 
0.171347 1.83733500918 0.02107975946 
0.171864 1.78614716968 0.02109480980 
0.172381 1.80289506901 0.02113880628 
0.172898 1.82131205171 0.02073623230 
0.173415 1.83905963590 0.02118026561 
0.173932 1.82681828351 0.02117485010 
0.174448 1.76170519615 0.02104962886 
0.174965 1.79367331536 0.02100930512 
0.175482 1.78111805852 0.02020226195 
0.175999 1.78639058799 0.02085078067 
0.176516 1.81088640892 0.02069271939 
0.177033 1.81546607414 0.02091342956 
0.177549 1.78328680397 0.02029544515 
0.178066 1.78464372572 0.02068402711 
0.178583 1.80856250139 0.02028594390 
0.179100 1.84345491972 0.02129823320 
0.179617 1.79138356998 0.02066061016 
0.180134 1.82385792387 0.02125171420 
0.180650 1.80606079331 0.02191426250 
0.181167 1.78736588911 0.02162991337 
0.181684 1.76606680523 0.02153516685 
0.182201 1.80190074261 0.02164451875 
0.182718 1.79129900453 0.02206246104 
0.183234 1.72889558300 0.02225004962 
0.183751 1.82650355734 0.02212966085 
0.184268 1.79368185951 0.02250049920 
0.184785 1.76187845784 0.02207702507 
0.185302 1.74369980157 0.02164962635 
0.185819 1.83229579638 0.02279867345 
0.186335 1.81272029244 0.02220204036 
0.186852 1.76627217466 0.02194592301 
0.187369 1.78518657610 0.02185240322 
0.187886 1.78414945630 0.02155051955 
0.188403 1.77196815500 0.02098334252 
0.188920 1.76187367775 0.02063199502 
0.189436 1.77294978716 0.02147602693 
0.189953 1.75501469592 0.02029309702 
0.190470 1.72101976169 0.02053970538 
0.190987 1.75703748372 0.02101803457 
0.191504 1.76202713576 0.02051393331 
0.192020 1.76181403238 0.02075575274 
0.192537 1.71880107444 0.02064046115 
0.193054 1.73598559082 0.02001756391 
0.193571 1.73817067038 0.02071901715 
0.194088 1.75826209284 0.01949537726 
0.194605 1.75048539829 0.01978322963 
0.195121 1.74868675297 0.02021752569 
0.195638 1.73512702170 0.02033739124 
0.196155 1.75211934072 0.02014734670 
0.196672 1.75350304996 0.02004936725 
0.197189 1.72121395903 0.01990780338 
0.197705 1.71021759818 0.01939805654 
0.198222 1.74775550378 0.01985118142 
0.198739 1.74162010854 0.01983069964 
0.199256 1.71377607649 0.01957110947 
0.199773 1.68833445320 0.01988474812 
0.200290 1.72933904775 0.01972078708 
0.200806 1.76335590535 0.02003023536 
0.201323 1.73897271541 0.01995863085 
0.201840 1.75707480911 0.01972445891 
0.202357 1.73615629562 0.01941276409 
0.202874 1.73024088900 0.01913579668 
0.203390 1.75628207755 0.01992175111 
0.203907 1.76166119464 0.01988154742 
0.204424 1.74505724354 0.01914093921 
0.204941 1.77175795581 0.01963826220 
0.205458 1.78522230048 0.01948703403 
0.205974 1.75018826709 0.01947937503 
0.206491 1.73004427515 0.01899554682 
0.207008 1.78390322534 0.01926224290 
0.207525 1.77716313044 0.01954411309 
0.208042 1.78483351774 0.01928202317 
0.208558 1.77443493914 0.01926406385 
0.209075 1.78533629398 0.01948185487 
0.209592 1.73153426305 0.01915123224 
0.210109 1.75884473357 0.01897774151 
0.210626 1.74657435216 0.01933048320 
0.211142 1.71098317378 0.01848727933 
0.211659 1.73907028090 0.01924128745 
0.212176 1.73128859787 0.01938000702 
0.212693 1.73864389120 0.01923274672 
0.213210 1.72958721602 0.01860852410 
0.213726 1.74134852072 0.01907080397 
0.214243 1.75774370002 0.01920657798 
0.214760 1.76002110452 0.01868650809 
0.215277 1.76563229133 0.01899018820 
0.215794 1.74732155794 0.01887636532 
0.216310 1.75358913461 0.01882533020 
0.216827 1.73982809308 0.01870017805 
0.217344 1.72923923295 0.01872010202 
0.217861 1.75947139305 0.01835067913 
0.218378 1.75281421621 0.01858420841 
0.218894 1.75420309537 0.01880699768 
0.219411 1.72662157447 0.01876348457 
0.219928 1.74832530289 0.01895395945 
0.220445 1.71593723795 0.01829089629 
0.220962 1.72333967304 0.01835755527 
0.221478 1.73014526586 0.01822994707 
0.221995 1.72516274909 0.01831892784 
0.222512 1.75079086047 0.01856018653 
0.223029 1.73917880613 0.01824174791 
0.223546 1.70561391467 0.01846047608 
0.224062 1.70823042672 0.01792873334 
0.224579 1.69979497077 0.01843127938 
0.225096 1.74998993009 0.01880044237 
0.225613 1.73981692006 0.01833880172 
0.226129 1.72554576978 0.01838677931 
0.226646 1.73471088182 0.01787428554 
0.227163 1.74068024168 0.01793246553 
0.227680 1.76520874841 0.01815717468 
0.228197 1.74872016329 0.01798490571 
0.228713 1.73255974032 0.01810535783 
0.229230 1.75281675809 0.01795278965 
0.229747 1.75131387805 0.01785157332 
0.230264 1.76236447842 0.01782764324 
0.230780 1.69884657242 0.01800540223 
0.231297 1.75054689853 0.01812477949 
0.231814 1.73714420834 0.01779164304 
0.232331 1.72018415002 0.01747919007 
0.232848 1.71491001449 0.01814577251 
0.233364 1.71956420920 0.01763576266 
0.233881 1.73721493956 0.01764761632 
0.234398 1.75418978079 0.01758552165 
0.234915 1.73279502774 0.01793083556 
0.235431 1.73485510862 0.01756749015 
0.235948 1.74032881527 0.01781183085 
0.236465 1.71739843894 0.01742685734 
0.236982 1.78456947304 0.01799421234 
0.237499 1.69683431832 0.01751425776 
0.238015 1.70865628227 0.01758753845 
0.238532 1.72774221665 0.01750700839 
0.239049 1.73154979147 0.01769627135 
0.239566 1.70394912601 0.01767746470 
0.240082 1.72093234664 0.01764572109 
0.240599 1.72455849302 0.01748551973 
0.241116 1.73055499009 0.01734475786 
0.241633 1.74579597282 0.01767747634 
0.242149 1.70759690355 2.95516740242 
0.242666 1.69465957061 0.01714306679 
0.243183 1.72671442682 0.01723947453 
0.243700 1.70703815654 0.01747583655 
0.244217 1.72390328042 0.01750271987 
0.244733 1.70585550201 0.01738369188 
0.245250 1.71336544817 0.01803477540 
0.245767 1.70134224791 0.01735649668 
0.246284 1.73163081702 0.01740808148 
0.246800 1.71863085077 0.01713937687 
0.247317 1.70020134366 0.01696730041 
0.247834 1.71818216529 0.01699920921 
0.248351 1.73933407995 0.01747661109 
0.248867 1.70662042079 0.01740933961 
0.249384 1.71682514601 0.01706820364 
0.249901 1.67939886646 0.01699554317 
0.250418 1.72272189399 0.01720169326 
0.250934 1.72211053214 0.01719127005 
0.251451 1.71276524861 0.01718870552 
0.251968 1.71784684393 0.01729459800 
0.252485 1.71877455409 0.01689416573 
0.253001 1.71895827068 0.01705204087 
0.253518 1.66757384366 0.01688907791 
0.254035 1.71446923342 0.01719598138 
0.254552 1.69478728144 0.01696218460 
0.255068 1.74141026610 0.01696398377 
0.255585 1.70808237274 0.01704545169 
0.256102 1.69671037053 0.01658473072 
0.256619 1.69625273740 0.01650932244 
0.257135 1.74745990899 0.01704426196 
0.257652 1.72640571523 0.01652197682 
0.258169 1.69660410047 0.01685364867 
0.258686 1.70688104219 0.01696113934 
0.259202 1.68538090462 0.01656777090 
0.259719 1.71098482876 0.01680300778 
0.260236 1.71046757612 0.01733982230 
0.260753 1.71444614544 0.01773187270 
0.261269 1.71765727498 0.01770268687 
0.261786 1.70654800708 0.01752437455 
0.262303 1.69039945400 0.01759805425 
0.262820 1.71649906630 0.01777132486 
0.263336 1.72327992869 0.01848042815 
0.263853 1.69274738153 0.01814093668 
0.264370 1.72267140637 0.01827156122 
0.264887 1.69482876927 0.01805224153 
0.265403 1.71477685256 0.01843095714 
0.265920 1.72175008807 0.01842496122 
0.266437 1.70648986444 0.01802136305 
0.266954 1.71013988357 0.01821224926 
0.267470 1.71536256264 0.01795316825 
0.267987 1.71617727716 0.01824713269 
0.268504 1.74656467824 0.01857434808 
0.269021 1.73880445082 0.01883066571 
0.269537 1.74540070332 0.01881809198 
0.270054 1.73530794366 0.01874796464 
0.270571 1.71904827134 0.01840026673 
0.271087 1.74716888767 0.01919109580 
0.271604 1.74379596137 0.01921728225 
0.272121 1.71499025390 0.01923926358 
0.272638 1.72322084671 0.01963656122 
0.273154 1.74657504655 0.01963794732 
0.273671 1.73587602901 0.02012979575 
0.274188 1.71011767009 0.02020615089 
0.274705 1.70408544594 0.01971563677 
0.275221 1.72542390904 0.02011052191 
0.275738 1.78063886277 0.02029174745 
0.276255 1.75425813990 0.01993914292 
0.276771 1.73352981554 0.01971480650 
0.277288 1.70033037090 0.01987664786 
0.277805 1.73541561580 0.02016434699 
0.278322 1.72410212978 0.01972353771 
0.278838 1.69751243085 0.02015527589 
0.279355 1.69496676378 0.01973348451 
0.279872 1.69491213256 0.01997373348 
0.280388 1.73321281695 0.02000755718 
0.280905 1.74376143733 0.02036595528 
0.281422 1.70978658600 0.02003384129 
0.281939 1.70438493420 0.01970731853 
0.282455 1.71829446353 0.02034372714 
0.282972 1.71150296432 0.01976172835 
0.283489 1.72246007670 0.02031623108 
0.284006 1.69618935184 0.02035569755 
0.284522 1.74315249463 0.02014506452 
0.285039 1.73062629956 0.02017716336 
0.285556 1.68866321405 0.01961736154 
0.286072 1.69941170184 0.02009705489 
0.286589 1.70008404709 0.02020617431 
0.287106 1.74197736065 0.02002009687 
0.287622 1.72780372703 0.02081189550 
0.288139 1.69385333893 0.01997510213 
0.288656 1.71015179416 0.02043443241 
0.289173 1.69974459573 0.02031921490 
0.289689 1.73895979218 0.02065140149 
0.290206 1.71509504214 0.02044415645 
0.290723 1.71503968429 0.02052839798 
0.291239 1.72541138107 0.02026341778 
0.291756 1.73399700415 0.02103601568 
0.292273 1.70304226652 0.02077858446 
0.292790 1.73939874508 0.02032198479 
0.293306 1.75982727849 0.02068949580 
0.293823 1.74835725488 0.02054998591 
0.294340 1.70640113584 0.02007904752 
0.294856 1.71861384597 0.02057707040 
0.295373 1.71691086741 0.02063869646 
0.295890 1.70654516936 0.02057393130 
0.296406 1.69846126078 0.02062880459 
0.296923 1.71918110028 0.02083728420 
0.297440 1.69725166749 0.02074088479 
0.297957 1.68052068646 0.02060296617 
0.298473 1.72893549842 0.02122932335 
0.298990 1.73553126162 0.02131631502 
0.299507 1.67084811776 0.02085273532 
0.300023 1.70441820921 0.02107750716 
0.300540 1.70760799165 0.02088161176 
0.301057 1.73270860650 0.02137827002 
0.301573 1.71381863436 0.02192704675 
0.302090 1.72082629284 0.02138522596 
0.302607 1.74503846555 0.02162068241 
0.303123 1.77387182555 0.02152132947 
0.303640 1.71167362270 0.02105605565 
0.304157 1.77610550840 0.02125345088 
0.304673 1.73001329811 0.02161401938 
0.305190 1.70446540229 0.02133503959 
0.305707 1.72332818673 0.02125497234 
0.306224 1.75343878829 0.02171299779 
0.306740 1.67554161874 0.02112865108 
0.307257 1.75994328614 0.02192158318 
0.307774 1.68534323437 0.02184247336 
0.308290 1.71145363660 0.02129938589 
0.308807 1.76280375570 0.02159684253 
0.309324 1.75976416371 0.02174213399 
0.309840 1.72113622333 0.02162538784 
0.310357 1.75372170113 0.02196118847 
0.310874 1.71528625625 0.02136106964 
0.311390 1.72649199593 0.02209234633 
0.311907 1.73146848874 0.02200947729 
0.312424 1.72951515925 0.02232771509 
0.312940 1.71488234822 0.02204409603 
0.313457 1.73836875165 0.02180318564 
0.313974 1.72186759302 0.02172975372 
0.314490 1.71843568659 0.02205776548 
0.315007 1.73829176924 0.02179002481 
0.315524 1.75731378540 0.02246988138 
0.316040 1.73110063541 0.02270428737 
0.316557 1.68747164289 0.02247331807 
0.317074 1.73158277721 0.02304960807 
0.317590 1.72168971388 0.02240740404 
0.318107 1.76297994741 0.02287038039 
0.318624 1.74482721854 0.02272359111 
0.319140 1.67418146545 0.02307413801 
0.319657 1.71524180243 0.02335118900 
0.320174 1.73435858407 0.02307276216 
0.320690 1.70506167155 0.02287537042 
0.321207 1.70187109176 0.02293283186 
0.321724 1.72591690403 0.02214638168 
0.322240 1.70588154989 0.02312851423 
0.322757 1.72350082846 0.02264358233 
0.323274 1.71418400937 0.02283118206 
0.323790 1.70355731668 0.02317334988 
0.324307 1.71023198991 0.02392551167 
0.324824 1.73429657727 0.02475819464 
0.325340 1.70420916995 0.02400054993 
0.325857 1.78798337391 0.02389429419 
0.326373 1.71003743364 0.02492215274 
0.326890 1.71472446321 0.02476889794 
0.327407 1.76379641419 0.02608084108 
0.327923 1.72198390934 0.02580566700 
0.328440 1.74604967058 0.02535859573 
0.328957 1.76175995615 0.02540226023 
0.329473 1.68854896111 0.02557524326 
0.329990 1.70544602879 0.02636848767 
0.330507 1.71781009781 0.02505127571 
0.331023 1.73332675524 0.02721146229 
0.331540 1.74349265300 0.02796255758 
0.332057 1.77772445499 0.02769482608 
0.332573 1.80975620164 0.02855282287 
0.333090 1.72651344985 0.02913004431 
0.333607 1.77822632759 0.02883603692 
0.334123 1.76018131176 0.02960193985 
0.334640 1.77283082713 0.02909517389 
0.335156 1.77537161887 0.02863440649 
0.335673 1.69362505110 0.02968691501 
0.336190 1.74840256874 0.02896287295 
0.336706 1.75243079025 0.02918644128 
0.337223 1.78715460420 0.03068158468 
0.337740 1.75632942083 0.03138881358 
0.338256 1.71355661406 0.03191103893 
0.338773 1.75816556252 0.03286273791 
0.339290 1.80969084459 0.03526331779 
0.339806 1.74868474842 0.03433335456 
0.340323 1.84662916262 0.03524875471 
0.340839 1.71912013399 0.03560293095 
0.341356 1.83141560501 0.03600631036 
0.341873 1.80971691971 0.03665955554 
0.342389 1.79679370326 0.03646527760 
0.342906 1.77883222419 0.03621845999 
0.343423 1.81967001813 0.03652260016 
0.343939 1.78352409286 0.03570089196 
0.344456 1.87259068430 0.03768734850 
0.344972 1.78738816783 0.03791671929 
0.345489 1.79166865346 0.03627532557 
0.346006 1.75667099683 0.03709152603 
0.346522 1.79220596849 0.03819696770 
0.347039 1.80858190322 0.03807394805 
0.347555 1.75621327043 0.03738766130 
0.348072 1.77821776067 0.03758663448 
0.348589 1.77725017782 0.03881207714 
0.349105 1.79853760684 0.03600845350 
0.349622 1.71515624582 0.03598114397 
0.350139 1.76734363757 0.03717021149 
0.350655 1.80668738615 0.03856565886 
0.351172 1.81542973306 0.03854610909 
0.351688 1.76788674208 0.03626372110 
0.352205 1.83630265440 0.03878948733 
0.352722 1.77133274028 0.03795595076 
0.353238 1.75177058131 0.03762902920 
0.353755 1.81533692746 0.03867098987 
0.354271 1.83313792583 0.03860935667 
0.354788 1.84630825474 0.04012951648 
0.355305 1.82401539967 0.03948919754 
0.355821 1.82668864123 0.04078108338 
0.356338 1.80682129961 0.03835652960 
0.356854 1.77090009208 0.04207018314 
0.357371 1.70636864282 0.03992455545 
0.357888 1.73840215096 0.04061548676 
0.358404 1.88584971182 0.04309360859 
0.358921 1.82890442650 0.04409954566 
0.359437 1.78814164274 0.04341935333 
0.359954 1.78156176757 0.04161125402 
0.360471 1.87687486029 0.04384819700 
0.360987 1.73933486159 0.04449004855 
0.361504 1.73212623894 0.04605094855 
0.362020 1.79011400389 0.04594495795 
0.362537 1.73785719191 0.04657669417 
0.363054 1.90384773841 0.04629902736 
0.363570 1.80139616551 0.04841500808 
0.364087 1.79884304193 0.05151553267 
0.364603 1.75571321414 0.05023460305 
0.365120 1.73987764323 0.05323953671 
0.365637 1.86575608962 0.05531802181 
0.366153 1.84275340047 0.05316682637 
0.366670 1.84071595528 0.05889534060 
0.367186 1.66077409688 0.05622242103 
0.367703 1.75909557329 0.05806348663 
0.368219 1.90338534093 0.06376312473 
0.368736 1.83846636356 0.06584619387 
0.369253 1.76302829026 0.06850698471 
0.369769 1.76267685162 0.06477559510 
0.370286 1.88235041260 0.07095633049 
0.370802 1.90505623858 0.07627762441 
0.371319 1.78906851348 0.08183501421 
0.371835 1.88377195104 0.07927043459 
0.372352 1.76548899381 0.09225198445 
0.372869 1.71271181287 0.10098436818 
0.373385 1.79459742990 0.17155199155 
0.373902 2.44780504658 0.42827690934 
