# Supplementary material for: A SAXS-based approach to rationally evaluate radical scavengers – toward eliminating radiation damage in solution and crystallographic studies
Source: J Synchrotron Radiat. 2021 Aug 9;28(Pt 5):1309–20. doi: 10.1107/S1600577521004045 (PMC8415334; doi:10.1107/S1600577521004045)
Supplement: Supplementary file 1 [file s-28-01309-sup1.zip › SupportingData/ascrobic_acid/500nM/C1_ascorbate-500nm_00027.cbf.dat]

0.010597 12.91681215186 0.62069789543 
0.011114 11.53140227177 0.40771502271 
0.011630 11.51283176442 0.38144836276 
0.012147 9.93904261199 0.31762897580 
0.012664 9.21612114456 0.27433691731 
0.013181 8.71532339604 0.23898737985 
0.013698 8.47218306973 0.23127649033 
0.014215 7.96814982782 0.30764761872 
0.014732 7.33173197542 0.23379383203 
0.015249 7.13293584762 0.24024774350 
0.015766 7.10421942768 0.19953263701 
0.016283 6.94498171462 0.20953849281 
0.016800 6.51212375221 0.17550253528 
0.017316 6.53557865702 0.16340230148 
0.017833 6.30822424268 0.14847331439 
0.018350 6.24921523102 0.13086727642 
0.018867 6.04579367180 0.13264444000 
0.019384 5.76118167843 0.12299183975 
0.019901 5.36397948538 0.10938384733 
0.020418 5.48835882463 0.11471768996 
0.020935 5.24767655511 0.10152852288 
0.021452 5.10367825480 0.11165722840 
0.021969 5.15285895529 0.10322302141 
0.022486 5.00739016686 0.10021598628 
0.023002 4.91080189776 0.09749745020 
0.023519 4.67844675879 0.09976725144 
0.024036 4.76203482932 0.09136443039 
0.024553 4.73402437371 0.10079435257 
0.025070 4.74714688922 0.09279776259 
0.025587 4.74396613569 0.09711954489 
0.026104 4.56390998312 0.08816316751 
0.026621 4.43124730958 0.09029033660 
0.027138 4.49597795336 0.08566898119 
0.027655 4.37079892788 0.08087365416 
0.028171 4.34874146313 0.08522981001 
0.028688 4.27663033130 0.07944485608 
0.029205 4.26105613898 0.07819482438 
0.029722 4.34626346621 0.08022911269 
0.030239 4.12917607575 0.08033520893 
0.030756 4.10527711304 0.07575849127 
0.031273 4.08483071876 0.07342626734 
0.031790 4.03887142331 0.07119062486 
0.032307 4.01958016168 0.07584773362 
0.032824 3.92253747001 0.07232231497 
0.033341 3.90155698433 0.07048632542 
0.033857 4.02281522228 0.07383597086 
0.034374 3.92504922559 0.06968562470 
0.034891 3.90823595753 0.06996927348 
0.035408 3.76834124731 0.06910680225 
0.035925 3.82088240871 0.07168869502 
0.036442 3.79584157259 0.06758173647 
0.036959 3.81398879383 0.06736636924 
0.037476 3.74089664686 0.06566508623 
0.037993 3.68547058336 0.06711315637 
0.038510 3.69449800399 0.06994291294 
0.039027 3.66779714918 0.06228742747 
0.039543 3.56599105982 0.06508676506 
0.040060 3.62477126587 0.06186260678 
0.040577 3.56504417298 0.06312265908 
0.041094 3.54225418595 0.06408077428 
0.041611 3.51300804737 0.06103198547 
0.042128 3.47668300766 0.06197355782 
0.042645 3.50439126623 0.05964288963 
0.043162 3.35056950435 0.05855943213 
0.043679 3.48832326943 0.05917571595 
0.044196 3.45730579186 0.05718259542 
0.044712 3.36926660886 0.05603129745 
0.045229 3.23837557306 0.05561977185 
0.045746 3.33067471732 0.05510990626 
0.046263 3.32270556131 0.05291349458 
0.046780 3.40491212823 0.05329593257 
0.047297 3.21694810385 0.05486227418 
0.047814 3.26940137060 0.05224737524 
0.048331 3.25993512243 0.05328647987 
0.048848 3.32032924053 0.05332675743 
0.049365 3.18868467467 0.04948514215 
0.049881 3.19483267599 0.05037328333 
0.050398 3.20149093698 0.05301324740 
0.050915 3.14725899888 0.05307775748 
0.051432 3.09006556290 0.05008621941 
0.051949 3.21841049416 0.04995354841 
0.052466 3.14197007867 0.04692376846 
0.052983 3.14412066861 0.04891254388 
0.053500 3.12610817938 0.05016556682 
0.054017 3.03552638557 0.04823375968 
0.054534 3.06794863606 0.04745500483 
0.055050 3.05711067150 0.04845100882 
0.055567 3.00832141387 0.04941816735 
0.056084 2.93746281784 0.04586911458 
0.056601 3.02846864466 0.04844505663 
0.057118 2.98591383063 0.04559673532 
0.057635 2.95083549208 0.04558480515 
0.058152 2.90674894717 0.04763501442 
0.058669 2.91526370402 0.04621885028 
0.059186 2.81549591755 0.04502171256 
0.059703 2.91372423528 0.04383343662 
0.060220 2.91366126238 0.04610291564 
0.060736 2.85855422762 0.04459904778 
0.061253 2.88338396991 0.04452922645 
0.061770 2.83481871292 0.04150760835 
0.062287 2.79877434256 0.04134549065 
0.062804 2.84728732719 0.04379033343 
0.063321 2.75564727085 0.04367508580 
0.063838 2.78553116210 0.04234657599 
0.064355 2.70858838731 0.04319568030 
0.064872 2.83697760290 0.04203736112 
0.065388 2.72973065517 0.04255820130 
0.065905 2.62358920305 0.04068093312 
0.066422 2.77741146527 0.04146077239 
0.066939 2.69564063722 0.04020478736 
0.067456 2.62109554315 0.04188531142 
0.067973 2.69542828574 0.04159470007 
0.068490 2.64036457141 0.03788731007 
0.069007 2.60357289571 0.04222610221 
0.069524 2.66007513947 0.04254283176 
0.070041 2.62043792768 0.03861405934 
0.070557 2.58734257386 0.04079021528 
0.071074 2.69915042335 0.04045221587 
0.071591 2.61696676840 0.03880424984 
0.072108 2.60703252837 0.04007862884 
0.072625 2.66584002340 0.03960069520 
0.073142 2.58702443700 0.04018171583 
0.073659 2.52282184984 0.03927621800 
0.074176 2.58944898594 0.03981943851 
0.074693 2.49741836871 0.03854171229 
0.075210 2.56665971844 0.03817838572 
0.075726 2.51404028324 0.03692297971 
0.076243 2.50681381143 0.03702700697 
0.076760 2.53644212484 0.03703022900 
0.077277 2.50660859234 0.03791979160 
0.077794 2.45502179331 0.03658982223 
0.078311 2.40358840467 0.03626802170 
0.078828 2.44921890375 0.03507886691 
0.079345 2.41461906929 0.03676734440 
0.079862 2.42832134724 0.03625522621 
0.080378 2.47252866407 0.03637665563 
0.080895 2.45379573945 0.03465124303 
0.081412 2.39165626690 0.03608492127 
0.081929 2.39032904406 0.03516425921 
0.082446 2.38084763209 0.03450241161 
0.082963 2.36262019264 0.03421010912 
0.083480 2.38771612100 0.03451492795 
0.083997 2.42718461964 0.03409305445 
0.084514 2.33026907635 0.03398496220 
0.085030 2.33224155265 0.03511765360 
0.085547 2.36643711836 0.03309398802 
0.086064 2.36998187532 0.03361017686 
0.086581 2.30923532933 0.03440058944 
0.087098 2.36745877107 0.03459037082 
0.087615 2.33131356439 0.03375872667 
0.088132 2.34316714881 0.03304739574 
0.088649 2.32466316034 0.03487819456 
0.089166 2.30621477101 0.03441053579 
0.089683 2.31493951586 0.03448280374 
0.090199 2.33312133604 0.03566119274 
0.090716 2.21349180785 0.03489213086 
0.091233 2.18647021907 0.03535041257 
0.091750 2.26579046358 0.03590360637 
0.092267 2.22685751867 0.03535086118 
0.092784 2.24978033985 0.03491595348 
0.093301 2.26165012909 0.03733744506 
0.093818 2.28067215210 0.03524856475 
0.094334 2.21412651372 0.03544876816 
0.094851 2.24647300341 0.03330757118 
0.095368 2.16593199772 0.03426065187 
0.095885 2.22867471840 0.03411466175 
0.096402 2.25910039980 0.03314680371 
0.096919 2.22343569101 0.03308327689 
0.097436 2.13900341959 0.03269223803 
0.097953 2.16417392010 0.03269553730 
0.098470 2.20497519288 0.03325462610 
0.098986 2.16938390999 0.03233920440 
0.099503 2.15761306923 0.03331050489 
0.100020 2.17415049569 0.03354342759 
0.100537 2.15228541879 0.03121071001 
0.101054 2.18864269484 0.03180591052 
0.101571 2.16753649669 0.03133538606 
0.102088 2.18908694946 0.03151861611 
0.102605 2.14638309263 0.03069340988 
0.103122 2.16928250858 0.03057106753 
0.103638 2.13016090584 0.03254386408 
0.104155 2.11354932102 0.02912657111 
0.104672 2.11834606142 0.02935782497 
0.105189 2.10684428582 0.03030135143 
0.105706 2.04224796367 0.02882137386 
0.106223 2.10931651157 0.02923659797 
0.106740 2.15950469937 0.02923352569 
0.107257 2.12654351021 0.02911728391 
0.107773 2.15666084507 0.02997780460 
0.108290 2.13263109816 0.02944474169 
0.108807 2.10087784765 0.02938526107 
0.109324 2.11743830945 0.02872389457 
0.109841 2.06571303726 0.02885303192 
0.110358 2.08962767629 0.02864506568 
0.110875 2.16695525239 0.02927998722 
0.111392 2.03192918564 0.02896238706 
0.111909 2.12185682118 0.02833087150 
0.112425 2.02373911161 0.02859363490 
0.112942 2.05375485232 0.02853769540 
0.113459 2.05646558252 0.02875239776 
0.113976 2.01915118674 0.02866505851 
0.114493 2.02604233713 0.02784834352 
0.115010 2.01240932645 0.02885443114 
0.115527 2.04764425715 0.02739636623 
0.116044 2.05202452509 0.02753723286 
0.116560 2.03686220398 0.02823340351 
0.117077 2.04219245177 0.02786799714 
0.117594 2.02927799544 0.02769508171 
0.118111 2.06275949818 0.02724115777 
0.118628 2.07882903761 0.02767368610 
0.119145 1.99428214822 0.02801261742 
0.119662 1.98775381597 0.02719814090 
0.120179 2.04256780159 0.02739852310 
0.120695 2.05444810092 0.02709346937 
0.121212 2.07253718578 0.02744143111 
0.121729 2.04989584151 0.02703679637 
0.122246 1.99871735228 0.02749834084 
0.122763 2.01069763326 0.02681370729 
0.123280 1.96587236565 0.02639377614 
0.123797 1.98555557596 0.02502672319 
0.124314 1.95595129694 0.02518750772 
0.124830 1.96858196197 0.02698960999 
0.125347 2.01154508340 0.02690227248 
0.125864 1.93702336037 0.02616031617 
0.126381 2.02924723958 0.02614125995 
0.126898 1.97664855736 0.02558476567 
0.127415 1.93869835537 0.02532447873 
0.127932 2.00251685662 0.02582242776 
0.128448 1.95424800047 0.02571848920 
0.128965 1.92931489625 0.02549867918 
0.129482 1.94307478365 0.02499393113 
0.129999 2.00105971139 0.02617661695 
0.130516 1.98494280302 0.02545914437 
0.131033 1.94489759740 0.02634190883 
0.131550 1.99931392120 0.02551196537 
0.132067 1.96890995888 0.02559192151 
0.132583 1.92093383115 0.02518847341 
0.133100 1.93444283145 0.02537795404 
0.133617 1.93136006262 0.02503457503 
0.134134 1.91454047559 0.02508767209 
0.134651 1.94249933926 0.02491812432 
0.135168 1.91463550021 0.02443142115 
0.135685 1.89610126248 0.02483273860 
0.136201 1.95632777070 0.02529689457 
0.136718 1.94647974814 0.02491173274 
0.137235 1.93947505003 0.02397952572 
0.137752 1.90962079859 0.02437308138 
0.138269 1.88342793811 0.02447182808 
0.138786 1.91081608967 0.02416704221 
0.139303 1.92459802136 0.02286158166 
0.139819 1.97075167258 0.02576832663 
0.140336 1.88428250121 0.02375682921 
0.140853 1.91577466837 0.02318194699 
0.141370 1.91412997493 0.02405993501 
0.141887 1.91625741257 0.02372935170 
0.142404 1.91354021339 0.02391046291 
0.142921 1.95967982748 0.02463278809 
0.143438 1.91785418716 0.02427756272 
0.143954 1.91818944966 0.02428436151 
0.144471 1.95500111418 0.02492930037 
0.144988 1.87831301756 0.02467530464 
0.145505 1.87311991812 0.02437350614 
0.146022 1.93239364873 0.02426768975 
0.146539 1.91213882889 0.02409775931 
0.147056 1.86744752606 0.02386518738 
0.147572 1.89806557332 0.02439675783 
0.148089 1.86203011769 0.02344996154 
0.148606 1.89222980495 0.02361059001 
0.149123 1.86592110106 0.02304415536 
0.149640 1.84918473886 0.02375228155 
0.150157 1.83086544111 0.02349667578 
0.150674 1.90981142282 0.02356232051 
0.151190 1.84997865570 0.02250457167 
0.151707 1.85220205980 0.02321357116 
0.152224 1.83166376582 0.02316754753 
0.152741 1.86620744770 0.02307421890 
0.153258 1.86664873703 0.02362594775 
0.153775 1.85455968807 0.02277985543 
0.154291 1.85935110590 0.02251354876 
0.154808 1.86593646240 0.02290108848 
0.155325 1.85720051835 0.02264724795 
0.155842 1.79888110062 0.02229935269 
0.156359 1.87073081753 0.02259902304 
0.156876 1.80560508100 0.02282807814 
0.157393 1.85000391896 0.02253274212 
0.157909 1.83751298906 0.02178329277 
0.158426 1.85048315776 0.02277551594 
0.158943 1.81730938906 0.02226586107 
0.159460 1.84381584823 0.02252813990 
0.159977 1.85722341818 0.02233043465 
0.160494 1.85895845282 0.02237898773 
0.161010 1.83604014032 0.02231490949 
0.161527 1.83827943885 0.02173153773 
0.162044 1.82991260425 0.02220765116 
0.162561 1.82761078576 0.02196212685 
0.163078 1.82960030648 0.02243051179 
0.163595 1.84514731374 0.02175997278 
0.164112 1.78713348293 0.02135944107 
0.164628 1.84051384216 0.02157937028 
0.165145 1.81543943966 0.02136521005 
0.165662 1.82672991725 0.02170576348 
0.166179 1.79937908060 0.02115936503 
0.166696 1.83455849992 0.02164784015 
0.167213 1.84319892228 0.02191890019 
0.167729 1.81682619393 0.02152350832 
0.168246 1.82176863044 0.02086753860 
0.168763 1.78894045576 0.02143474883 
0.169280 1.83280585194 0.02164684725 
0.169797 1.78878512258 0.02108885738 
0.170314 1.80359052535 0.02124448601 
0.170830 1.82870234978 0.02151689832 
0.171347 1.83504802991 0.02142536856 
0.171864 1.84312804473 0.02185577084 
0.172381 1.81354172201 0.02152966817 
0.172898 1.79369881345 0.02083661648 
0.173415 1.81014784554 0.02101074074 
0.173932 1.79048330010 0.02124004426 
0.174448 1.81296610549 0.02119339424 
0.174965 1.81296790541 0.02096533904 
0.175482 1.77624768727 0.02105266421 
0.175999 1.81554807204 0.02169038212 
0.176516 1.77234898587 0.02052211451 
0.177033 1.77387308104 0.02050337531 
0.177549 1.75381803455 0.02030754390 
0.178066 1.80849401693 0.02047410146 
0.178583 1.77643611531 0.02047009327 
0.179100 1.81130128393 0.02091494368 
0.179617 1.81328160102 0.02103024929 
0.180134 1.79680363409 0.02180638341 
0.180650 1.75097582982 0.02162102528 
0.181167 1.79867793794 0.02194540943 
0.181684 1.79075085130 0.02140638393 
0.182201 1.83131874418 0.02179695358 
0.182718 1.79881925516 0.02173450118 
0.183234 1.78903921225 0.02178209093 
0.183751 1.77260275795 0.02167488996 
0.184268 1.81073540545 0.02233848121 
0.184785 1.77504439732 0.02218279919 
0.185302 1.75545917156 0.02179380404 
0.185819 1.80985218273 0.02159970528 
0.186335 1.78323749730 0.02180540842 
0.186852 1.76267198111 0.02103543648 
0.187369 1.77259126907 0.02157017830 
0.187886 1.78789195396 0.02118009912 
0.188403 1.77481284819 0.02112463547 
0.188920 1.77730894874 0.02092667367 
0.189436 1.74842528753 0.02074107079 
0.189953 1.74478087956 0.02173659997 
0.190470 1.77162793269 0.02055196084 
0.190987 1.76996007500 0.02062993472 
0.191504 1.79401168774 0.02109724985 
0.192020 1.75274213835 0.02022104098 
0.192537 1.75918127596 0.02039714480 
0.193054 1.76180516634 0.02060854329 
0.193571 1.72601966619 0.02028008465 
0.194088 1.73619285908 0.02037031265 
0.194605 1.76806563125 0.02014251799 
0.195121 1.76108017158 0.01980731689 
0.195638 1.75558597403 0.02043332412 
0.196155 1.76930620844 0.01963408776 
0.196672 1.79226860361 0.02045256854 
0.197189 1.75364468635 0.02018078615 
0.197705 1.74142464467 0.02001728165 
0.198222 1.72079492503 0.01964675675 
0.198739 1.75179396949 0.02000910567 
0.199256 1.72388597164 0.01981791345 
0.199773 1.75621508246 0.01957314989 
0.200290 1.76647989271 0.01981121784 
0.200806 1.72741077775 0.01995455792 
0.201323 1.75843789349 0.01986121863 
0.201840 1.73733697308 0.01951527805 
0.202357 1.73033264284 0.01904664406 
0.202874 1.76054229506 0.01941027108 
0.203390 1.78388147763 0.01960393169 
0.203907 1.75961456096 0.02005431433 
0.204424 1.74084756173 0.01926268078 
0.204941 1.76099368961 0.01946992175 
0.205458 1.71415170236 0.01875565765 
0.205974 1.74319379979 0.01909616425 
0.206491 1.74158235968 0.01936889707 
0.207008 1.77352010323 0.01947051406 
0.207525 1.72385232445 0.01884695042 
0.208042 1.74911623980 0.01920870346 
0.208558 1.73494583457 0.01964598624 
0.209075 1.73732983072 0.01885664425 
0.209592 1.73324132143 0.01920733329 
0.210109 1.76331544744 0.01911916829 
0.210626 1.73946566658 0.01904262677 
0.211142 1.74931708017 0.01916299521 
0.211659 1.70805860874 0.01924503340 
0.212176 1.73488009831 0.01901632714 
0.212693 1.74663917799 0.01898983345 
0.213210 1.71431013774 0.01862339173 
0.213726 1.73515618620 0.01901537931 
0.214243 1.75518516635 0.01878877611 
0.214760 1.75015996277 0.01841510217 
0.215277 1.75421684964 0.01877975292 
0.215794 1.73402246326 0.01870246339 
0.216310 1.74497498907 0.01922848831 
0.216827 1.74701121802 0.01886892211 
0.217344 1.73841260259 0.01871683263 
0.217861 1.74652859318 0.01849994263 
0.218378 1.74272183833 0.01860352976 
0.218894 1.73548329633 0.01920565667 
0.219411 1.73986673245 0.01859893213 
0.219928 1.73918938870 0.01891835422 
0.220445 1.70065426405 0.01816312048 
0.220962 1.73488833199 0.01909965404 
0.221478 1.74342194972 0.01871849521 
0.221995 1.73383813113 0.01860141749 
0.222512 1.73613450997 0.01846303389 
0.223029 1.75173597324 0.01887970300 
0.223546 1.72563219010 0.01855484941 
0.224062 1.74108528172 0.01806186688 
0.224579 1.73757998260 0.01832901859 
0.225096 1.75812427341 0.01812016701 
0.225613 1.75887419312 0.01833563574 
0.226129 1.73913087727 0.01873563708 
0.226646 1.72067939193 0.01795202330 
0.227163 1.75652938537 0.01805735354 
0.227680 1.75429870645 0.01834448217 
0.228197 1.73460696354 0.01765857691 
0.228713 1.78456666984 0.01811990307 
0.229230 1.73100266014 0.01758510081 
0.229747 1.74537983504 0.01780806289 
0.230264 1.72125630544 0.01767450638 
0.230780 1.72690884332 0.01792309098 
0.231297 1.75180003261 0.01794365779 
0.231814 1.70295029911 0.01743469259 
0.232331 1.74916596050 0.01753126746 
0.232848 1.73412900984 0.01802089814 
0.233364 1.71523117993 0.01772137211 
0.233881 1.72991730599 0.01741497349 
0.234398 1.72168343264 0.01783316230 
0.234915 1.70741707335 0.01736021660 
0.235431 1.72009695603 0.01760574231 
0.235948 1.73274702698 0.01773699616 
0.236465 1.73942617229 0.01789658453 
0.236982 1.71016954269 0.01738738648 
0.237499 1.70954071742 0.01708004644 
0.238015 1.73816017536 0.01783007784 
0.238532 1.70998746136 0.01731786696 
0.239049 1.73403818709 0.01775309100 
0.239566 1.72857020429 0.01746987709 
0.240082 1.71696638877 0.01743273971 
0.240599 1.73741575023 0.01783324737 
0.241116 1.71081794167 0.01718225051 
0.241633 1.68505934576 0.01734471312 
0.242149 1.73240235557 2.95504145711 
0.242666 1.73903292985 0.01772819496 
0.243183 1.72559213532 0.01758330371 
0.243700 1.72632659269 0.01704501901 
0.244217 1.69535581170 0.01729377253 
0.244733 1.71931041810 0.01777057305 
0.245250 1.72835482973 0.01722829498 
0.245767 1.69652754845 0.01752099897 
0.246284 1.72057223617 0.01748587890 
0.246800 1.73471380853 0.01725833042 
0.247317 1.70245525198 0.01690658834 
0.247834 1.71984444534 0.01742244393 
0.248351 1.71376422756 0.01759774247 
0.248867 1.69704592602 0.01724061489 
0.249384 1.73551692905 0.01684226258 
0.249901 1.70801708470 0.01695099546 
0.250418 1.71358094600 0.01695989422 
0.250934 1.71841010810 0.01688247366 
0.251451 1.67185673926 0.01710529890 
0.251968 1.73256276617 0.01675220525 
0.252485 1.75289006500 0.01707078529 
0.253001 1.72247855093 0.01738147493 
0.253518 1.70951392460 0.01700099016 
0.254035 1.70551165288 0.01689698937 
0.254552 1.66666946717 0.01690316419 
0.255068 1.68923642178 0.01693207153 
0.255585 1.73032670254 0.01697240966 
0.256102 1.71833224993 0.01654111923 
0.256619 1.70693800025 0.01691151421 
0.257135 1.70504983106 0.01691010322 
0.257652 1.68323132481 0.01621424734 
0.258169 1.69186705247 0.01642799616 
0.258686 1.70230373180 0.01678711164 
0.259202 1.70267367674 0.01684979879 
0.259719 1.70760735225 0.01677253218 
0.260236 1.67885295463 0.01734451905 
0.260753 1.67784105467 0.01754891081 
0.261269 1.70094588623 0.01762211788 
0.261786 1.74811875397 0.01761224999 
0.262303 1.65972670514 0.01727551319 
0.262820 1.74492364704 0.01783603072 
0.263336 1.69336769440 0.01776862136 
0.263853 1.69281896085 0.01814958208 
0.264370 1.68421293176 0.01767836314 
0.264887 1.71968592312 0.01790750514 
0.265403 1.72221699418 0.01810906694 
0.265920 1.71631239121 0.01802527335 
0.266437 1.73791900506 0.01869826889 
0.266954 1.66566426868 0.01841541848 
0.267470 1.69723964058 0.01814283692 
0.267987 1.71499702189 0.01829804917 
0.268504 1.69619944203 0.01783166831 
0.269021 1.72556884207 0.01870748303 
0.269537 1.74149188210 0.01864673932 
0.270054 1.68171241075 0.01878910150 
0.270571 1.71838156213 0.01925223240 
0.271087 1.74133633047 0.01952326463 
0.271604 1.72219607677 0.01891531493 
0.272121 1.73901069854 0.01925608259 
0.272638 1.72705407976 0.01997400760 
0.273154 1.75155636225 0.01935652959 
0.273671 1.71289825033 0.01925049874 
0.274188 1.72520256651 0.01972820292 
0.274705 1.75990043037 0.02011121084 
0.275221 1.72676034914 0.01996905759 
0.275738 1.73227904799 0.02011492340 
0.276255 1.76928577399 0.02019293857 
0.276771 1.72240995134 0.02036043428 
0.277288 1.73897990415 0.02000278041 
0.277805 1.72429011061 0.02017708663 
0.278322 1.73020933186 0.01986063378 
0.278838 1.70751142461 0.01934303665 
0.279355 1.73922287352 0.01992281697 
0.279872 1.72852993844 0.02023342306 
0.280388 1.69596962543 0.01900019311 
0.280905 1.70984600808 0.01964928407 
0.281422 1.72039098656 0.02012449002 
0.281939 1.71451070170 0.01962978936 
0.282455 1.71044144051 0.01983209449 
0.282972 1.71776528955 0.02020418590 
0.283489 1.74073172757 0.02005265059 
0.284006 1.71789849086 0.02028594708 
0.284522 1.67757978299 0.01984405926 
0.285039 1.64761191894 0.02004465371 
0.285556 1.74243877418 0.02003823712 
0.286072 1.71399637539 0.02061135364 
0.286589 1.69964150259 0.01976098223 
0.287106 1.75492645780 0.01987302784 
0.287622 1.73898074002 0.02031290890 
0.288139 1.71970567260 0.02008667863 
0.288656 1.73242051579 0.02030381229 
0.289173 1.69127248537 0.02087203835 
0.289689 1.70337821672 0.02032738905 
0.290206 1.73634251694 0.02041641549 
0.290723 1.70429339123 0.02075392876 
0.291239 1.72435804943 0.02058167124 
0.291756 1.73319728039 0.02098292057 
0.292273 1.72185803162 0.02041919246 
0.292790 1.73382463663 0.02036810331 
0.293306 1.68554192502 0.02041387658 
0.293823 1.69982249533 0.02069572348 
0.294340 1.71339022969 0.02027977429 
0.294856 1.69633374238 0.02109957165 
0.295373 1.70953803826 0.02056517941 
0.295890 1.71035260863 0.02026343386 
0.296406 1.72202107818 0.02112804040 
0.296923 1.69526157916 0.02082957542 
0.297440 1.72642055615 0.02097474700 
0.297957 1.72173089561 0.02021888804 
0.298473 1.71573209701 0.02099256873 
0.298990 1.72657314022 0.02065625667 
0.299507 1.72925664530 0.02115927810 
0.300023 1.71465818463 0.02051547207 
0.300540 1.71563547794 0.02102568664 
0.301057 1.71911334322 0.02028345256 
0.301573 1.72549451012 0.02150894435 
0.302090 1.73477506683 0.02165532943 
0.302607 1.72359536642 0.02135673179 
0.303123 1.69306284576 0.02137177531 
0.303640 1.70373096454 0.02131128567 
0.304157 1.72099809660 0.02164165733 
0.304673 1.71063528355 0.02115524948 
0.305190 1.76693151844 0.02199980462 
0.305707 1.71612131088 0.02127910854 
0.306224 1.69583237273 0.02142520962 
0.306740 1.72917569585 0.02148739145 
0.307257 1.77592963268 0.02145497715 
0.307774 1.74786306146 0.02138422700 
0.308290 1.72530521465 0.02249235975 
0.308807 1.74723192009 0.02186171987 
0.309324 1.72116475790 0.02188538245 
0.309840 1.73472488456 0.02207650310 
0.310357 1.74794991919 0.02199506122 
0.310874 1.72870657208 0.02167748776 
0.311390 1.72414578040 0.02231269339 
0.311907 1.72603938535 0.02181899034 
0.312424 1.69531016725 0.02179479094 
0.312940 1.72702118056 0.02142303094 
0.313457 1.72296859554 0.02247061244 
0.313974 1.72387532821 0.02231116122 
0.314490 1.70042630540 0.02183093459 
0.315007 1.77258578926 0.02247140574 
0.315524 1.71839027440 0.02243328472 
0.316040 1.72588202562 0.02286416848 
0.316557 1.71170640754 0.02233141566 
0.317074 1.73866662314 0.02251948455 
0.317590 1.70684189989 0.02264081688 
0.318107 1.71438119123 0.02265327385 
0.318624 1.75349041304 0.02273272619 
0.319140 1.69516888734 0.02259407848 
0.319657 1.76657815402 0.02280109981 
0.320174 1.74289881769 0.02253271550 
0.320690 1.67124542777 0.02257654162 
0.321207 1.71093924207 0.02281138768 
0.321724 1.70965140303 0.02349213176 
0.322240 1.73210630421 0.02364779198 
0.322757 1.71056913265 0.02289143325 
0.323274 1.66935180176 0.02331960087 
0.323790 1.74632069222 0.02257707077 
0.324307 1.68979321125 0.02393627297 
0.324824 1.71099530289 0.02420999400 
0.325340 1.74834971296 0.02403343564 
0.325857 1.70030831722 0.02414701378 
0.326373 1.67194093954 0.02487826045 
0.326890 1.72456400477 0.02497552930 
0.327407 1.73346768200 0.02539976953 
0.327923 1.68417741810 0.02453487602 
0.328440 1.67324555154 0.02531362109 
0.328957 1.70015080378 0.02511573003 
0.329473 1.72856945978 0.02602527181 
0.329990 1.69162039653 0.02649166425 
0.330507 1.69814596737 0.02655708493 
0.331023 1.73568303289 0.02696713891 
0.331540 1.74274918151 0.02842248180 
0.332057 1.74377816450 0.02784208743 
0.332573 1.75093991670 0.02674091752 
0.333090 1.76382445156 0.02789284815 
0.333607 1.75832539621 0.02897681392 
0.334123 1.77074269901 0.02910676129 
0.334640 1.77063430318 0.02950842758 
0.335156 1.74357463954 0.02913298130 
0.335673 1.74138273851 0.02860742807 
0.336190 1.73764651257 0.02931448368 
0.336706 1.73043831526 0.02988499275 
0.337223 1.75614721670 0.03033431375 
0.337740 1.77565848009 0.03146599289 
0.338256 1.75194905925 0.03097596704 
0.338773 1.76467192485 0.03197262493 
0.339290 1.74278372201 0.03362856555 
0.339806 1.80980187891 0.03499920366 
0.340323 1.76016889611 0.03489874033 
0.340839 1.77713398648 0.03337041577 
0.341356 1.85876205454 0.03753744515 
0.341873 1.80339085717 0.03540409513 
0.342389 1.81221606967 0.03472103997 
0.342906 1.79640140805 0.03474985441 
0.343423 1.81174227556 0.03627544302 
0.343939 1.81857810677 0.03656765939 
0.344456 1.83398869740 0.03805059252 
0.344972 1.81061188426 0.03556407911 
0.345489 1.82637570484 0.03769832135 
0.346006 1.83046315858 0.03650878534 
0.346522 1.76720417352 0.03677255300 
0.347039 1.79259988506 0.03821171454 
0.347555 1.73720924022 0.03741229881 
0.348072 1.79921008762 0.03774239044 
0.348589 1.87153811572 0.03735573359 
0.349105 1.77650989913 0.03859947363 
0.349622 1.73947609986 0.03728926115 
0.350139 1.84397823062 0.03969920045 
0.350655 1.80256491311 0.03927617087 
0.351172 1.83748632397 0.03703550616 
0.351688 1.81765750348 0.03786402350 
0.352205 1.81440173047 0.03811585464 
0.352722 1.80239673901 0.03801741895 
0.353238 1.82987240388 0.03788213201 
0.353755 1.76759933780 0.03792872268 
0.354271 1.76625759318 0.03737056317 
0.354788 1.77259161014 0.03580539494 
0.355305 1.76994273622 0.03883668776 
0.355821 1.81920525961 0.03959331829 
0.356338 1.79718329614 0.03919596489 
0.356854 1.75468001424 0.03991725058 
0.357371 1.84338098881 0.04341310203 
0.357888 1.75491381717 0.03967221713 
0.358404 1.79071395266 0.04189152173 
0.358921 1.82446608025 0.04281329920 
0.359437 1.80911506725 0.04034820671 
0.359954 1.82993122677 0.04325219263 
0.360471 1.75517993154 0.04705310218 
0.360987 1.78417947261 0.04686540761 
0.361504 1.78897171666 0.04547572379 
0.362020 1.78988800101 0.04901972514 
0.362537 1.82521581747 0.04497130582 
0.363054 1.83441514993 0.04928691916 
0.363570 1.81053458055 0.05003119862 
0.364087 1.80852675026 0.05023388201 
0.364603 1.80409318330 0.05106167684 
0.365120 1.69638249808 0.04972212573 
0.365637 1.74564461757 0.05013330407 
0.366153 1.89907867488 0.05482956630 
0.366670 1.76367045870 0.05678321377 
0.367186 1.77001936165 0.05645901233 
0.367703 1.71759711878 0.05816792426 
0.368219 1.80312847944 0.06097212272 
0.368736 1.96653949798 0.06828821487 
0.369253 1.75556542092 0.06035629664 
0.369769 1.84213017266 0.06784124014 
0.370286 1.84910199363 0.06871757232 
0.370802 1.78910438737 0.07099927520 
0.371319 1.81614947813 0.07299435321 
0.371835 1.73817007324 0.08135945018 
0.372352 1.67354266665 0.08900734956 
0.372869 1.75545428530 0.10204469921 
0.373385 1.74174159043 0.14165161799 
0.373902 1.22385045396 0.40534040318 
