# Supplementary material for: A SAXS-based approach to rationally evaluate radical scavengers – toward eliminating radiation damage in solution and crystallographic studies
Source: J Synchrotron Radiat. 2021 Aug 9;28(Pt 5):1309–20. doi: 10.1107/S1600577521004045 (PMC8415334; doi:10.1107/S1600577521004045)
Supplement: Supplementary file 1 [file s-28-01309-sup1.zip › SupportingData/ascrobic_acid/500nM/C1_ascorbate-500nm_00011.cbf.dat]

0.010597 12.98636242532 0.41123831608 
0.011114 11.90471719096 0.39673609664 
0.011630 11.37113701977 0.34447391489 
0.012147 9.48765838713 0.28289883363 
0.012664 9.10025298554 0.26394657144 
0.013181 9.02809276915 0.24277761800 
0.013698 8.47998452452 0.23160509555 
0.014215 8.20022131707 0.29165715047 
0.014732 7.62715659288 0.23657398911 
0.015249 7.11492109092 0.22124337566 
0.015766 7.49052981387 0.20731736750 
0.016283 6.67893546499 0.19175888003 
0.016800 7.04122458807 0.16049360081 
0.017316 6.56881874398 0.15132239632 
0.017833 5.95331104115 0.13353204399 
0.018350 6.37505971759 0.13206271854 
0.018867 5.90989045324 0.11694512289 
0.019384 5.65667458167 0.12058684111 
0.019901 5.69876393865 0.11775072939 
0.020418 5.52091767423 0.11340638694 
0.020935 5.44961066645 0.11243487256 
0.021452 5.07268986759 0.10295831818 
0.021969 5.03851566516 0.10155387614 
0.022486 4.96614079697 0.09490536698 
0.023002 4.87344546141 0.11266800638 
0.023519 5.03221593536 0.09189661933 
0.024036 4.74066199023 0.09447875771 
0.024553 4.78479440955 0.09184525143 
0.025070 4.75029231401 0.09255663127 
0.025587 4.61736076987 0.08655529677 
0.026104 4.55933381090 0.09016348168 
0.026621 4.52976961830 0.08579041397 
0.027138 4.55521597572 0.08554166439 
0.027655 4.51244133959 0.08251693657 
0.028171 4.48136043977 0.08548820134 
0.028688 4.35892040695 0.08060993893 
0.029205 4.21217055965 0.08557190109 
0.029722 4.33996081156 0.08203371515 
0.030239 4.24860297289 0.08193103171 
0.030756 4.27231711583 0.07774053242 
0.031273 4.13275357592 0.07558650790 
0.031790 4.08507081831 0.07277034578 
0.032307 4.14584831469 0.07172244826 
0.032824 3.93222893009 0.07089641720 
0.033341 4.02624505676 0.07463014576 
0.033857 3.98651149273 0.07272433151 
0.034374 4.04994908810 0.07240283324 
0.034891 3.91389352911 0.06896275190 
0.035408 3.83557311159 0.07251326096 
0.035925 3.72452045353 0.06787178227 
0.036442 3.82512979041 0.06705910939 
0.036959 3.65736436145 0.06679158407 
0.037476 3.73810198425 0.06461228030 
0.037993 3.71901351516 0.06672386824 
0.038510 3.69997122523 0.06634898114 
0.039027 3.62412303246 0.06058361373 
0.039543 3.67227980862 0.06458724169 
0.040060 3.55278050145 0.06286544687 
0.040577 3.64051936794 0.06258115167 
0.041094 3.54858719153 0.05972916208 
0.041611 3.60068620649 0.05885264039 
0.042128 3.62065437108 0.06192366460 
0.042645 3.51075608535 0.06042995851 
0.043162 3.45124777453 0.05949641734 
0.043679 3.50007373677 0.05753134698 
0.044196 3.53931308788 0.05730318547 
0.044712 3.40111017037 0.05503778724 
0.045229 3.38584747565 0.05344907319 
0.045746 3.31879989123 0.05528639846 
0.046263 3.42562276578 0.05599242362 
0.046780 3.31904219002 0.05414742001 
0.047297 3.34977977977 0.05505927030 
0.047814 3.26429587580 0.05091895499 
0.048331 3.25905240381 0.05237309107 
0.048848 3.16187000004 0.05080848299 
0.049365 3.21244680432 0.05106831537 
0.049881 3.27008606849 0.05362254029 
0.050398 3.17527742547 0.04974714997 
0.050915 3.14922555871 0.04929262760 
0.051432 3.22926410332 0.05165688881 
0.051949 3.08600253030 0.04998165337 
0.052466 3.11800846793 0.05071071242 
0.052983 3.03983630926 0.04726440623 
0.053500 3.09882336717 0.04973341301 
0.054017 3.02386155417 0.04731357787 
0.054534 3.09814859963 0.04686548929 
0.055050 3.00059342860 0.04641652088 
0.055567 3.10722009960 0.04986200064 
0.056084 2.90709195012 0.04475079637 
0.056601 2.90401709780 0.04561370499 
0.057118 3.00617711303 0.04509100879 
0.057635 2.99660720727 0.04701118420 
0.058152 2.95505278654 0.04615898843 
0.058669 2.91127663838 0.04404368265 
0.059186 2.91366848238 0.04582449853 
0.059703 2.84919427643 0.04249578295 
0.060220 2.75068497063 0.04302965519 
0.060736 2.85505238661 0.04604113925 
0.061253 2.88798007366 0.04467702152 
0.061770 2.85657828262 0.04267612264 
0.062287 2.81505847519 0.04360683043 
0.062804 2.70994071902 0.04292786179 
0.063321 2.72755035829 0.04288162891 
0.063838 2.72545970985 0.04234644366 
0.064355 2.78921591467 0.04340864684 
0.064872 2.73242271870 0.04221309444 
0.065388 2.69576135464 0.04063005731 
0.065905 2.75412824478 0.04260607022 
0.066422 2.63911968581 0.04143937722 
0.066939 2.72289733745 0.04172655638 
0.067456 2.62980226812 0.04104520263 
0.067973 2.65212908858 0.04091516107 
0.068490 2.56267458415 0.04065392937 
0.069007 2.65411645889 0.03996604558 
0.069524 2.61262765698 0.04182967173 
0.070041 2.64007028966 0.04000239301 
0.070557 2.67461839113 0.04054121333 
0.071074 2.58674972924 0.04049973155 
0.071591 2.66020363850 0.04014871550 
0.072108 2.65068731480 0.03904365914 
0.072625 2.61616447639 0.04048764999 
0.073142 2.58756376429 0.04003938493 
0.073659 2.60591747264 0.03859047737 
0.074176 2.47511646840 0.03704098088 
0.074693 2.47393818219 0.03697451061 
0.075210 2.56154895777 0.03846322722 
0.075726 2.50967067168 0.03684225898 
0.076243 2.56518227216 0.03789778608 
0.076760 2.58888621356 0.03902770656 
0.077277 2.49242256520 0.03752583080 
0.077794 2.50429528381 0.03701640422 
0.078311 2.48971864906 0.03732374924 
0.078828 2.49379478763 0.03598344120 
0.079345 2.49646332382 0.03726172857 
0.079862 2.44872135826 0.03695401360 
0.080378 2.50445977389 0.03636154450 
0.080895 2.40961800726 0.03594916636 
0.081412 2.40102668654 0.03728835578 
0.081929 2.41582946403 0.03595734330 
0.082446 2.46093571406 0.03512149020 
0.082963 2.33821789497 0.03439539226 
0.083480 2.32359948837 0.03610055527 
0.083997 2.33692941327 0.03384791883 
0.084514 2.34817854998 0.03368412151 
0.085030 2.37189706099 0.03444997611 
0.085547 2.36679974771 0.03395617330 
0.086064 2.31537339178 0.03243913531 
0.086581 2.32509265175 0.03442922166 
0.087098 2.37486989280 0.03462139660 
0.087615 2.37207891932 0.03425417377 
0.088132 2.27081274575 0.03293355541 
0.088649 2.30233176535 0.03534868782 
0.089166 2.34085298455 0.03505407207 
0.089683 2.26982518508 0.03501903367 
0.090199 2.30318591436 0.03452409722 
0.090716 2.28526573420 0.03486803640 
0.091233 2.28574900928 0.03495114446 
0.091750 2.25450613881 0.03647063886 
0.092267 2.29187643677 0.03571137293 
0.092784 2.19434118807 0.03533471058 
0.093301 2.27407983961 0.03672008816 
0.093818 2.22000018151 0.03577796090 
0.094334 2.27383748709 0.03603675525 
0.094851 2.26207477377 0.03492417593 
0.095368 2.23580869537 0.03541921086 
0.095885 2.19284437299 0.03441046045 
0.096402 2.25213389268 0.03427755358 
0.096919 2.22540426933 0.03258367699 
0.097436 2.18007653951 0.03215998067 
0.097953 2.27642328581 0.03313139692 
0.098470 2.16259109608 0.03192992681 
0.098986 2.18354113043 0.03207663174 
0.099503 2.17409794800 0.03115566460 
0.100020 2.20438044273 0.03285375269 
0.100537 2.16344868257 0.03126323522 
0.101054 2.14893779133 0.03089857880 
0.101571 2.14182511063 0.03102738686 
0.102088 2.19728865930 0.03116222322 
0.102605 2.15870804991 0.03101671802 
0.103122 2.23173950143 0.03085585008 
0.103638 2.14657884045 0.03088785108 
0.104155 2.13810232959 0.03040994076 
0.104672 2.12447315810 0.03040858802 
0.105189 2.11715267913 0.03010711504 
0.105706 2.15364676649 0.03017640265 
0.106223 2.14115511950 0.02995400908 
0.106740 2.13280155537 0.02998367446 
0.107257 2.05402297640 0.02947473169 
0.107773 2.12112691963 0.02973674493 
0.108290 2.08407388920 0.02914344254 
0.108807 2.17321506513 0.02944681825 
0.109324 2.03943466911 0.02863165427 
0.109841 2.13474645345 0.02846137961 
0.110358 2.06721898798 0.02881655543 
0.110875 2.04411224323 0.02929828313 
0.111392 2.03365120268 0.02833064239 
0.111909 2.09796023936 0.02852881974 
0.112425 2.06344429693 0.02897017143 
0.112942 2.10321081636 0.02775326815 
0.113459 2.07634754400 0.02789245358 
0.113976 2.06112446065 0.02971286283 
0.114493 2.01510410319 0.02761399460 
0.115010 2.05079661679 0.02801175192 
0.115527 2.01449674591 0.02861727673 
0.116044 2.03222446904 0.02721099908 
0.116560 2.01855836322 0.02785325061 
0.117077 2.02615645173 0.02754598618 
0.117594 2.05157966785 0.02763278827 
0.118111 2.09227426238 0.02780671635 
0.118628 1.99811151000 0.02590193804 
0.119145 2.01350927140 0.02781864463 
0.119662 1.99464102190 0.02655681533 
0.120179 1.99831891865 0.02780691406 
0.120695 1.98681648630 0.02677140172 
0.121212 2.00387850809 0.02721904655 
0.121729 2.01238967781 0.02653162005 
0.122246 1.94817098982 0.02608967345 
0.122763 1.98202481230 0.02608898646 
0.123280 1.94036582846 0.02603571096 
0.123797 2.01360025586 0.02623019811 
0.124314 2.05519335432 0.02710588006 
0.124830 1.93682930557 0.02612324010 
0.125347 2.00531319763 0.02613738666 
0.125864 1.95239560019 0.02627384078 
0.126381 1.96565486972 0.02612245463 
0.126898 1.96538213594 0.02593401218 
0.127415 1.99071131270 0.02597811974 
0.127932 2.02506766417 0.02622006161 
0.128448 1.96849954065 0.02626183628 
0.128965 1.93442995947 0.02554204801 
0.129482 1.91030243678 0.02535355607 
0.129999 1.98019660504 0.02586159500 
0.130516 1.97251664861 0.02573175731 
0.131033 1.95819528321 0.02514988070 
0.131550 1.94783131206 0.02572866755 
0.132067 1.90104813896 0.02419880143 
0.132583 1.91073695011 0.02507533633 
0.133100 1.88456109136 0.02513423438 
0.133617 1.97554320469 0.02510818206 
0.134134 1.93105689752 0.02450343387 
0.134651 1.89144532352 0.02458375133 
0.135168 1.90146346184 0.02445981719 
0.135685 1.92613437920 0.02460608717 
0.136201 1.93950580412 0.02417423650 
0.136718 1.94115106033 0.02427526242 
0.137235 1.89107809448 0.02461924217 
0.137752 1.90848211041 0.02457746987 
0.138269 1.95672590823 0.02439914372 
0.138786 1.98568758892 0.02459252560 
0.139303 1.88806086706 0.02437318096 
0.139819 1.89451053719 0.02490329971 
0.140336 1.91731338361 0.02422490493 
0.140853 1.94042718838 0.02343873426 
0.141370 1.90770648675 0.02423738280 
0.141887 1.87702928252 0.02347313634 
0.142404 1.89414120182 0.02318194328 
0.142921 1.86413825415 0.02339599565 
0.143438 1.92128856641 0.02422441986 
0.143954 1.89616701952 0.02396579836 
0.144471 1.88048507356 0.02426617233 
0.144988 1.93365505041 0.02484654263 
0.145505 1.91490552693 0.02394655229 
0.146022 1.87865999112 0.02401222211 
0.146539 1.87099151188 0.02384214856 
0.147056 1.83974027390 0.02320667090 
0.147572 1.84579012877 0.02314511663 
0.148089 1.82185479196 0.02356060689 
0.148606 1.84806365310 0.02383286788 
0.149123 1.86238928126 0.02298142780 
0.149640 1.89217590189 0.02326416992 
0.150157 1.85429859376 0.02342303651 
0.150674 1.85490800983 0.02367259112 
0.151190 1.87551562598 0.02294446645 
0.151707 1.88704364299 0.02382024897 
0.152224 1.83834898502 0.02297485234 
0.152741 1.83492174980 0.02314006117 
0.153258 1.91222076833 0.02363952454 
0.153775 1.86340981755 0.02280330508 
0.154291 1.84284141884 0.02314375230 
0.154808 1.83571570597 0.02250769540 
0.155325 1.86676363812 0.02244007562 
0.155842 1.86350378249 0.02267761948 
0.156359 1.82532747395 0.02304802126 
0.156876 1.87212227904 0.02272173589 
0.157393 1.83134544660 0.02184750516 
0.157909 1.83985724177 0.02251732662 
0.158426 1.82194853052 0.02252598024 
0.158943 1.81364218547 0.02230519072 
0.159460 1.86126415861 0.02240530636 
0.159977 1.83465207543 0.02195223459 
0.160494 1.81341791791 0.02220375654 
0.161010 1.76745721295 0.02155867749 
0.161527 1.84067327643 0.02153374296 
0.162044 1.80256485815 0.02181307411 
0.162561 1.79042244610 0.02209083831 
0.163078 1.82094775387 0.02149500129 
0.163595 1.80916718263 0.02148900435 
0.164112 1.79777451125 0.02259221636 
0.164628 1.83403586517 0.02131260506 
0.165145 1.80882552278 0.02116490376 
0.165662 1.82923367257 0.02203416792 
0.166179 1.85818576388 0.02211630764 
0.166696 1.81259519068 0.02157167828 
0.167213 1.83076255072 0.02162937359 
0.167729 1.83676135248 0.02179936486 
0.168246 1.83712116559 0.02114902948 
0.168763 1.84490885054 0.02181740667 
0.169280 1.81026556100 0.02144836490 
0.169797 1.82697051870 0.02140193630 
0.170314 1.81353002120 0.02077587981 
0.170830 1.81260711964 0.02066220492 
0.171347 1.86107988777 0.02183408477 
0.171864 1.84945805586 0.02160414720 
0.172381 1.82539508555 0.02112949073 
0.172898 1.78714756946 0.02131889905 
0.173415 1.79227035446 0.02154759147 
0.173932 1.78398690386 0.02096084147 
0.174448 1.79450830618 0.02092537038 
0.174965 1.79583186647 0.02119573590 
0.175482 1.78544291721 0.02027646595 
0.175999 1.80981584464 0.02128803037 
0.176516 1.79032902541 0.02094493859 
0.177033 1.80161038616 0.02110674495 
0.177549 1.78161722972 0.02041439311 
0.178066 1.77497400043 0.01989896901 
0.178583 1.78437820239 0.01990003709 
0.179100 1.82320727156 0.02114481382 
0.179617 1.80196201344 0.02102735223 
0.180134 1.77124316941 0.02128912399 
0.180650 1.83119652268 0.02169985502 
0.181167 1.80509725862 0.02176359808 
0.181684 1.80865896977 0.02172239627 
0.182201 1.83357647262 0.02217111788 
0.182718 1.78290035105 0.02250695424 
0.183234 1.76324464282 0.02148812477 
0.183751 1.80040577522 0.02160222626 
0.184268 1.82494197781 0.02247770116 
0.184785 1.78040529605 0.02166428930 
0.185302 1.78849148220 0.02236749935 
0.185819 1.80898998736 0.02291540833 
0.186335 1.82618772492 0.02210021064 
0.186852 1.75673690783 0.02132904004 
0.187369 1.74903902755 0.02078839154 
0.187886 1.78104302921 0.02132919821 
0.188403 1.79378246705 0.02113405668 
0.188920 1.76969153688 0.02104374995 
0.189436 1.78494905727 0.02111569280 
0.189953 1.79347575219 0.02109731593 
0.190470 1.77978272420 0.02037235866 
0.190987 1.77023689900 0.02074947689 
0.191504 1.76794594111 0.02026408463 
0.192020 1.75116877236 0.02035189384 
0.192537 1.78016603455 0.02054797602 
0.193054 1.75221848679 0.02037823992 
0.193571 1.73214462933 0.02054494781 
0.194088 1.75983750749 0.02021583279 
0.194605 1.75825143421 0.02057236622 
0.195121 1.74074096883 0.02053253265 
0.195638 1.74852558907 0.01996727441 
0.196155 1.72775821944 0.01965888813 
0.196672 1.76325342729 0.02038755823 
0.197189 1.76203682477 0.02025120352 
0.197705 1.80939693715 0.02001995243 
0.198222 1.74556054878 0.02003098873 
0.198739 1.75876202259 0.01968840837 
0.199256 1.74295960134 0.01928018043 
0.199773 1.74467757952 0.01987773391 
0.200290 1.75313743879 0.01951743859 
0.200806 1.75064798472 0.01927013570 
0.201323 1.74713579219 0.01965125361 
0.201840 1.71274654579 0.01959676148 
0.202357 1.72885693305 0.01898336109 
0.202874 1.75589683821 0.01996376655 
0.203390 1.77107270634 0.01969172895 
0.203907 1.76041194730 0.01964136065 
0.204424 1.79108682799 0.01926071071 
0.204941 1.74846223509 0.01924333778 
0.205458 1.74888224388 0.01939543157 
0.205974 1.72342932625 0.01881097642 
0.206491 1.73949126941 0.01918585047 
0.207008 1.74447371696 0.01903521772 
0.207525 1.72519521126 0.01894124382 
0.208042 1.75276275648 0.01888975913 
0.208558 1.76244682837 0.01913243708 
0.209075 1.77048209332 0.01921317559 
0.209592 1.75036663591 0.01882609829 
0.210109 1.76222754224 0.01963457863 
0.210626 1.71643852423 0.01897602372 
0.211142 1.76646613508 0.01884004235 
0.211659 1.71006661694 0.01899092096 
0.212176 1.75200280655 0.01891720723 
0.212693 1.74600703173 0.01917983444 
0.213210 1.74261399997 0.01896337300 
0.213726 1.75310109747 0.01841630853 
0.214243 1.75268412776 0.01879037538 
0.214760 1.74727495047 0.01871799834 
0.215277 1.71877004671 0.01895393131 
0.215794 1.74239155675 0.01904819548 
0.216310 1.76266693213 0.01912508245 
0.216827 1.73362189114 0.01895695690 
0.217344 1.72934317344 0.01844477086 
0.217861 1.72599214646 0.01890101157 
0.218378 1.73251349711 0.01874672382 
0.218894 1.74382073221 0.01866428597 
0.219411 1.72510060573 0.01895143767 
0.219928 1.74990513440 0.01850756544 
0.220445 1.72886556643 0.01848107199 
0.220962 1.73876466733 0.01874680671 
0.221478 1.73350044700 0.01861443329 
0.221995 1.71412125027 0.01901399658 
0.222512 1.74341983098 0.01853320159 
0.223029 1.74487522954 0.01834465432 
0.223546 1.74738257164 0.01822084942 
0.224062 1.73344017225 0.01808545500 
0.224579 1.75957368816 0.01846139942 
0.225096 1.73416258338 0.01858471060 
0.225613 1.74109936399 0.01831820703 
0.226129 1.75349883433 0.01837532493 
0.226646 1.74905908617 0.01805616286 
0.227163 1.69898399174 0.01763975524 
0.227680 1.73372999329 0.01825074751 
0.228197 1.76596556141 0.01778554706 
0.228713 1.73036369463 0.01818866769 
0.229230 1.74362605857 0.01758924454 
0.229747 1.73675538492 0.01769808420 
0.230264 1.72152189329 0.01752152651 
0.230780 1.75029849306 0.01822131976 
0.231297 1.75238857437 0.01793285755 
0.231814 1.74639915394 0.01767147548 
0.232331 1.71280368811 0.01739156053 
0.232848 1.69411142278 0.01761658134 
0.233364 1.73418536442 0.01713144285 
0.233881 1.71562638108 0.01746949853 
0.234398 1.73658430399 0.01735165951 
0.234915 1.71889343394 0.01737420659 
0.235431 1.71576574591 0.01708693055 
0.235948 1.71773135635 0.01774316638 
0.236465 1.71992738322 0.01745192720 
0.236982 1.75113789771 0.01768236421 
0.237499 1.72604553630 0.01759746104 
0.238015 1.75908002873 0.01805168531 
0.238532 1.70516941050 0.01714975555 
0.239049 1.75195294546 0.01746454397 
0.239566 1.72145371366 0.01740655107 
0.240082 1.72823389958 0.01749248759 
0.240599 1.74515136396 0.01790112992 
0.241116 1.70623203516 0.01751772036 
0.241633 1.73355563897 0.01735838276 
0.242149 1.76685544998 2.95257822841 
0.242666 1.72975221051 0.01765179595 
0.243183 1.73720758642 0.01745581192 
0.243700 1.74099775930 0.01711323286 
0.244217 1.71819459429 0.01772250928 
0.244733 1.71332036538 0.01750668478 
0.245250 1.71989063641 0.01704988590 
0.245767 1.73221640627 0.01758194032 
0.246284 1.71094573529 0.01723666417 
0.246800 1.73625346972 0.01728308742 
0.247317 1.72236355133 0.01715144794 
0.247834 1.71446858308 0.01741655193 
0.248351 1.70111448492 0.01700345068 
0.248867 1.73227094832 0.01704047587 
0.249384 1.71964412208 0.01721173396 
0.249901 1.70337222024 0.01691398858 
0.250418 1.70851408706 0.01707613897 
0.250934 1.73348199785 0.01707439045 
0.251451 1.70804773665 0.01699872599 
0.251968 1.69695199445 0.01691458624 
0.252485 1.69176078085 0.01712055607 
0.253001 1.73920986484 0.01726752975 
0.253518 1.71595030122 0.01674848275 
0.254035 1.68930691081 0.01699789043 
0.254552 1.71339608621 0.01695222898 
0.255068 1.68336779371 0.01688351000 
0.255585 1.72584589179 0.01698515051 
0.256102 1.68378739044 0.01665528037 
0.256619 1.69240230022 0.01708087199 
0.257135 1.70344158939 0.01710145001 
0.257652 1.67944051434 0.01694091514 
0.258169 1.71142677175 0.01686966206 
0.258686 1.70224367888 0.01680709623 
0.259202 1.70323532600 0.01671609055 
0.259719 1.71883522444 0.01660216090 
0.260236 1.72049365644 0.01684806306 
0.260753 1.65995991823 0.01722146117 
0.261269 1.70001208663 0.01713963640 
0.261786 1.66752301232 0.01727703117 
0.262303 1.66649614596 0.01768223012 
0.262820 1.70242396509 0.01769353275 
0.263336 1.70482334443 0.01812844847 
0.263853 1.68601940195 0.01795860971 
0.264370 1.70582038936 0.01781262019 
0.264887 1.71359857809 0.01783771319 
0.265403 1.72534219268 0.01842059674 
0.265920 1.71106936806 0.01828897976 
0.266437 1.69515972755 0.01807005799 
0.266954 1.72364915910 0.01848674646 
0.267470 1.73418661745 0.01838087457 
0.267987 1.72909460569 0.01808733561 
0.268504 1.74179213888 0.01884901321 
0.269021 1.70356908766 0.01881583659 
0.269537 1.72937956431 0.01882524683 
0.270054 1.68214190303 0.01880158021 
0.270571 1.69505161483 0.01889181755 
0.271087 1.74594422506 0.01974248790 
0.271604 1.74730874678 0.02006109470 
0.272121 1.69989255776 0.01926914895 
0.272638 1.71438966627 0.01943367177 
0.273154 1.69780414281 0.01969086823 
0.273671 1.73208545935 0.02005169315 
0.274188 1.70160517096 0.02023223562 
0.274705 1.76215158780 0.02039156292 
0.275221 1.74378829449 0.01991980719 
0.275738 1.72067218402 0.01985110168 
0.276255 1.72113288194 0.02022579699 
0.276771 1.75085939413 0.01999702743 
0.277288 1.75030777935 0.01983125864 
0.277805 1.73985796550 0.02023124058 
0.278322 1.69995308175 0.01982967170 
0.278838 1.73047038868 0.01999376049 
0.279355 1.71643341596 0.02008123387 
0.279872 1.72377132469 0.01960356722 
0.280388 1.73373589125 0.01977779318 
0.280905 1.71497524781 0.02024931947 
0.281422 1.73257021850 0.01972960321 
0.281939 1.74038478298 0.01933648766 
0.282455 1.69784083522 0.01995844094 
0.282972 1.70024085944 0.01976265622 
0.283489 1.71162969860 0.02024599196 
0.284006 1.70574660155 0.01978677652 
0.284522 1.73336434597 0.02018378958 
0.285039 1.68494547137 0.01951013622 
0.285556 1.69383992124 0.01962072378 
0.286072 1.73331113322 0.02023954187 
0.286589 1.71733541709 0.02025603238 
0.287106 1.74139186275 0.02005827433 
0.287622 1.70300871193 0.02035653996 
0.288139 1.72077492159 0.02049094166 
0.288656 1.72129218777 0.02031020841 
0.289173 1.72691151978 0.02057137230 
0.289689 1.69749323573 0.02022306126 
0.290206 1.72016294457 0.02002651113 
0.290723 1.72660806803 0.02097670856 
0.291239 1.70929523169 0.02079003743 
0.291756 1.72608299199 0.02034647564 
0.292273 1.69492330635 0.02094688886 
0.292790 1.72526079389 0.02092319876 
0.293306 1.68777824591 0.02085238997 
0.293823 1.73085454396 0.02042867558 
0.294340 1.70723650587 0.02069580266 
0.294856 1.71073909334 0.02042489679 
0.295373 1.71193698663 0.02094180190 
0.295890 1.72442051838 0.02090962519 
0.296406 1.71353365305 0.02071065937 
0.296923 1.72240578064 0.02131237342 
0.297440 1.70013994248 0.02121839812 
0.297957 1.74083621114 0.02131050203 
0.298473 1.74298269790 0.02147721562 
0.298990 1.70232913297 0.02077835412 
0.299507 1.70874498312 0.02118148974 
0.300023 1.71094485609 0.02080627192 
0.300540 1.66343153558 0.02074082543 
0.301057 1.70280645140 0.02079720732 
0.301573 1.71990357252 0.02113790193 
0.302090 1.71475095007 0.02091645256 
0.302607 1.72987696292 0.02100248070 
0.303123 1.71760216447 0.02168760767 
0.303640 1.71598548045 0.02125175565 
0.304157 1.71591915136 0.02168564813 
0.304673 1.73848427959 0.02149291976 
0.305190 1.76297434930 0.02163862396 
0.305707 1.70657499731 0.02162590955 
0.306224 1.72985600034 0.02169763213 
0.306740 1.71818724986 0.02176459499 
0.307257 1.72268615024 0.02151438628 
0.307774 1.69934349222 0.02131794305 
0.308290 1.73667143012 0.02203643186 
0.308807 1.68195749842 0.02140088442 
0.309324 1.68242829233 0.02129899547 
0.309840 1.71466269767 0.02166957324 
0.310357 1.73248814620 0.02178426040 
0.310874 1.75951562510 0.02192734666 
0.311390 1.70635968770 0.02206341959 
0.311907 1.74483952257 0.02225664154 
0.312424 1.70334918398 0.02225146498 
0.312940 1.70591621476 0.02269006176 
0.313457 1.68542347299 0.02195115447 
0.313974 1.77923334742 0.02250445868 
0.314490 1.71900734190 0.02296732611 
0.315007 1.75244291986 0.02210956964 
0.315524 1.66078042317 0.02265583696 
0.316040 1.70790438216 0.02273957994 
0.316557 1.74271963485 0.02228429459 
0.317074 1.73855277081 0.02237589837 
0.317590 1.72332054416 0.02292177199 
0.318107 1.74333783939 0.02252610770 
0.318624 1.73834428547 0.02259747460 
0.319140 1.75071553752 0.02298186756 
0.319657 1.71713331405 0.02356734064 
0.320174 1.67595862561 0.02272852453 
0.320690 1.70490587129 0.02204496616 
0.321207 1.68674037274 0.02294929591 
0.321724 1.68211435000 0.02206081403 
0.322240 1.71924627876 0.02284366356 
0.322757 1.64806097010 0.02250339598 
0.323274 1.70726082527 0.02323726904 
0.323790 1.73237736261 0.02307092147 
0.324307 1.68683932441 0.02366612416 
0.324824 1.75805438455 0.02394621588 
0.325340 1.74194509238 0.02472712089 
0.325857 1.71057828225 0.02410994905 
0.326373 1.72636546795 0.02485468217 
0.326890 1.71050880046 0.02448398546 
0.327407 1.75788625912 0.02571872511 
0.327923 1.74175462686 0.02513782462 
0.328440 1.76948989963 0.02459389016 
0.328957 1.73682010058 0.02587146667 
0.329473 1.74580871444 0.02608040070 
0.329990 1.78391267334 0.02676873469 
0.330507 1.69570190292 0.02631005120 
0.331023 1.77406331311 0.02801745212 
0.331540 1.71117098353 0.02703031981 
0.332057 1.74437772024 0.02878606263 
0.332573 1.74319631776 0.02855520095 
0.333090 1.71921161260 0.02756931572 
0.333607 1.73869520848 0.02972804248 
0.334123 1.80141637660 0.02943920219 
0.334640 1.68541676197 0.02900140204 
0.335156 1.79867871422 0.02868018546 
0.335673 1.72960699312 0.02891000878 
0.336190 1.77201482633 0.03000709991 
0.336706 1.74131982146 0.03004473664 
0.337223 1.76401037671 0.03012606620 
0.337740 1.77173148164 0.02997689794 
0.338256 1.76947522025 0.03058118637 
0.338773 1.76301198724 0.03339054819 
0.339290 1.77458269368 0.03222252079 
0.339806 1.80321014381 0.03363412571 
0.340323 1.82933224119 0.03438133916 
0.340839 1.83473981829 0.03388016641 
0.341356 1.80419107657 0.03534244752 
0.341873 1.87641809476 0.03582416616 
0.342389 1.79276560832 0.03709784439 
0.342906 1.80210986946 0.03722684442 
0.343423 1.81896468722 0.03608415962 
0.343939 1.83762009731 0.03435216352 
0.344456 1.74478985790 0.03621379608 
0.344972 1.80677994582 0.03815196253 
0.345489 1.77509764052 0.03676075175 
0.346006 1.76472151836 0.03655894346 
0.346522 1.74983683430 0.03701558492 
0.347039 1.75820592131 0.03637783384 
0.347555 1.78102800258 0.03741139493 
0.348072 1.76758238066 0.03791471684 
0.348589 1.78003951368 0.03716999570 
0.349105 1.85864114774 0.03726036101 
0.349622 1.81155631304 0.03800545808 
0.350139 1.76380551468 0.03859905845 
0.350655 1.86920544994 0.03948696923 
0.351172 1.83860925886 0.03911253760 
0.351688 1.82967117367 0.03902430259 
0.352205 1.74943393682 0.03842322279 
0.352722 1.82898357162 0.03844115598 
0.353238 1.76236374484 0.03758654647 
0.353755 1.79978695701 0.03943022488 
0.354271 1.76720549840 0.03744129260 
0.354788 1.80350543961 0.03757410352 
0.355305 1.81561184302 0.03907021744 
0.355821 1.75450276746 0.03885269115 
0.356338 1.76351409753 0.04094239678 
0.356854 1.87561321945 0.04012532368 
0.357371 1.87035495351 0.04112477148 
0.357888 1.81904661025 0.04120053779 
0.358404 1.83257266806 0.04178475186 
0.358921 1.85413123808 0.04215859477 
0.359437 1.85009501805 0.04436933237 
0.359954 1.85609192893 0.04597334038 
0.360471 1.83656768316 0.04637129675 
0.360987 1.78245430197 0.04490046399 
0.361504 1.85780828915 0.04453866077 
0.362020 1.84808918963 0.04751803624 
0.362537 1.78530597340 0.04856376689 
0.363054 1.73315244079 0.04930172340 
0.363570 1.81165599400 0.05003245050 
0.364087 1.81555659752 0.05142981818 
0.364603 1.78598964577 0.04956020585 
0.365120 1.81763961930 0.05331883229 
0.365637 1.77235759951 0.05104229147 
0.366153 1.78945878488 0.05342095937 
0.366670 1.79182136408 0.05688157765 
0.367186 1.77410416102 0.05493033807 
0.367703 1.87692697800 0.05925523845 
0.368219 1.76626402467 0.05867398627 
0.368736 1.74444909954 0.06275084775 
0.369253 1.71832872500 0.06597940658 
0.369769 1.79106021454 0.06998827673 
0.370286 1.68899296785 0.06657650208 
0.370802 1.80273690535 0.08014365955 
0.371319 1.91210483946 0.08710447340 
0.371835 1.82713194491 0.08023329927 
0.372352 1.66250876911 0.09591096325 
0.372869 1.71444356279 0.11655295375 
0.373385 1.60844987526 0.14271050014 
0.373902 1.31017391650 0.26020872022 
