# Supplementary material for: A SAXS-based approach to rationally evaluate radical scavengers – toward eliminating radiation damage in solution and crystallographic studies
Source: J Synchrotron Radiat. 2021 Aug 9;28(Pt 5):1309–20. doi: 10.1107/S1600577521004045 (PMC8415334; doi:10.1107/S1600577521004045)
Supplement: Supplementary file 1 [file s-28-01309-sup1.zip › SupportingData/ascrobic_acid/500nM/C1_ascorbate-500nm_00001.cbf.dat]

0.010597 13.37727026572 0.44576629343 
0.011114 11.73340473199 0.52971205192 
0.011630 12.02605623187 0.38440129080 
0.012147 10.28965482069 0.24760185164 
0.012664 9.69250380824 0.25182119587 
0.013181 9.22043049693 0.24199689721 
0.013698 9.23191584892 0.20545638024 
0.014215 8.43075747932 0.32012792302 
0.014732 7.96037266981 0.27177226580 
0.015249 7.63090790131 0.22667810029 
0.015766 7.46705528468 0.18727296005 
0.016283 7.02612826949 0.19262651757 
0.016800 7.35007165439 0.15817335252 
0.017316 6.86798139828 0.15530096858 
0.017833 6.79053467191 0.13758031869 
0.018350 6.57630063088 0.14683420577 
0.018867 6.20953317260 0.12383319056 
0.019384 6.17750441291 0.12136973272 
0.019901 6.13104194097 0.11634403976 
0.020418 6.03618616573 0.11713477738 
0.020935 5.77087025103 0.10791074211 
0.021452 5.68174189281 0.10664852201 
0.021969 5.66633674910 0.10281970098 
0.022486 5.44247136654 0.09869902774 
0.023002 5.40824264979 0.10655312945 
0.023519 5.19419889789 0.09669781746 
0.024036 5.12257420674 0.09580196601 
0.024553 5.05900397007 0.10024417667 
0.025070 4.95281087950 0.09557247338 
0.025587 4.84943876726 0.09455350174 
0.026104 4.84503656834 0.09202926015 
0.026621 4.82054295187 0.09014122393 
0.027138 4.74481376975 0.08451285743 
0.027655 4.66071299655 0.08826635920 
0.028171 4.53324380331 0.08608489474 
0.028688 4.60916093788 0.08109818722 
0.029205 4.64924648532 0.08268581049 
0.029722 4.53383856395 0.08838363536 
0.030239 4.46827196886 0.08143020053 
0.030756 4.49574911998 0.07757062412 
0.031273 4.50238030143 0.07716615779 
0.031790 4.21805167326 0.07952548876 
0.032307 4.49417488533 0.07495122158 
0.032824 4.34520332102 0.07694906292 
0.033341 4.30422033608 0.07666347926 
0.033857 4.11948489154 0.07113179611 
0.034374 4.11469360039 0.07583877013 
0.034891 4.19971494219 0.07341163639 
0.035408 4.13605600202 0.06753831215 
0.035925 4.17007921397 0.07326505239 
0.036442 4.23797047213 0.06896834291 
0.036959 3.99951055747 0.06896537347 
0.037476 4.03175585758 0.06437259235 
0.037993 3.96725202667 0.06608765248 
0.038510 3.88389685400 0.06652433405 
0.039027 3.82687113155 0.06498607835 
0.039543 3.83154973816 0.06319919031 
0.040060 3.83772749393 0.06316764901 
0.040577 3.77725282400 0.06358480348 
0.041094 3.66408659115 0.06243657472 
0.041611 3.80175951568 0.06135609956 
0.042128 3.71317207887 0.06448304048 
0.042645 3.67260507905 0.05996649606 
0.043162 3.77977216000 0.06105244913 
0.043679 3.65018652817 0.06218941265 
0.044196 3.56894915706 0.05690144482 
0.044712 3.64146914623 0.05612629315 
0.045229 3.67441819158 0.05762482916 
0.045746 3.50854616281 0.05884691528 
0.046263 3.53423336051 0.05535274573 
0.046780 3.38476465177 0.05714548215 
0.047297 3.40153134997 0.05544780610 
0.047814 3.34667282068 0.05442591913 
0.048331 3.38066279528 0.05542960355 
0.048848 3.36340232607 0.05399726161 
0.049365 3.39694832019 0.05480463930 
0.049881 3.32106516850 0.05251543910 
0.050398 3.22069439924 0.05211160099 
0.050915 3.18730821213 0.05031715074 
0.051432 3.24301368219 0.04999149115 
0.051949 3.30724200065 0.05037047923 
0.052466 3.19184232878 0.05156090184 
0.052983 3.21293982250 0.05051498827 
0.053500 3.22155727810 0.05188695235 
0.054017 3.23925930197 0.04959113630 
0.054534 3.13230710727 0.04839971840 
0.055050 3.11720418138 0.04849044867 
0.055567 3.04908802090 0.04836908006 
0.056084 3.03220966644 0.04683846236 
0.056601 3.11243692821 0.04838854535 
0.057118 2.98741854544 0.04552649470 
0.057635 3.00743707585 0.04902018317 
0.058152 3.00464291383 0.04268383045 
0.058669 2.98569854597 0.04767976060 
0.059186 3.01680884746 0.04783364885 
0.059703 2.96871822513 0.04487682277 
0.060220 2.94141395698 0.04348501876 
0.060736 2.92205520983 0.04431269655 
0.061253 2.93850908829 0.04589195804 
0.061770 2.79342500810 0.04309784902 
0.062287 2.91663483938 0.04210138141 
0.062804 2.86771822391 0.04574523670 
0.063321 2.90654983093 0.04429783895 
0.063838 2.87704961729 0.04225822786 
0.064355 2.80288387848 0.04207533407 
0.064872 2.70274739858 0.04082087046 
0.065388 2.77738787816 0.04110847540 
0.065905 2.71901754030 0.04167008961 
0.066422 2.72083154483 0.04160108251 
0.066939 2.69094302297 0.04186764329 
0.067456 2.70998193801 0.03974322575 
0.067973 2.61155662669 0.03983989039 
0.068490 2.69920778863 0.04175872831 
0.069007 2.62913087502 0.04167718624 
0.069524 2.59525647528 0.03988958454 
0.070041 2.56321649736 0.04025419360 
0.070557 2.62098567069 0.03957930054 
0.071074 2.66274988377 0.04212585822 
0.071591 2.62192370865 0.03885586793 
0.072108 2.55807360908 0.03973264018 
0.072625 2.65500364894 0.04056862492 
0.073142 2.59807464192 0.03905506143 
0.073659 2.64873775564 0.03927091702 
0.074176 2.57321899641 0.03817530233 
0.074693 2.58838105588 0.03744110030 
0.075210 2.49788221659 0.03727651470 
0.075726 2.54763753096 0.03922079221 
0.076243 2.47290235237 0.03753263491 
0.076760 2.50012684892 0.03704046367 
0.077277 2.49507912012 0.03813937625 
0.077794 2.47771959278 0.03698328516 
0.078311 2.49793009817 0.03736831713 
0.078828 2.43119967496 0.03628411817 
0.079345 2.55256905123 0.03774938572 
0.079862 2.45575738466 0.03685887085 
0.080378 2.45448502027 0.03591812964 
0.080895 2.39653630466 0.03538735179 
0.081412 2.40109400557 0.03472290451 
0.081929 2.42572754497 0.03510731420 
0.082446 2.34881665621 0.03535616157 
0.082963 2.35977644065 0.03505631308 
0.083480 2.36230792592 0.03436046489 
0.083997 2.41900346100 0.03461460249 
0.084514 2.34830431136 0.03447376093 
0.085030 2.33223240567 0.03443038514 
0.085547 2.34399054187 0.03355996522 
0.086064 2.35303404140 0.03368823593 
0.086581 2.32489006600 0.03413103057 
0.087098 2.34411822908 0.03357224760 
0.087615 2.25437493277 0.03160639152 
0.088132 2.32759974176 0.03423237860 
0.088649 2.32686116944 0.03557023556 
0.089166 2.35048422126 0.03460139778 
0.089683 2.36096039561 0.03565705960 
0.090199 2.33810511819 0.03535251236 
0.090716 2.27462990762 0.03497656315 
0.091233 2.26118845557 0.03565499747 
0.091750 2.27639642439 0.03653697223 
0.092267 2.25576607618 0.03506837861 
0.092784 2.23730803599 0.03423227872 
0.093301 2.26031479917 0.03645748368 
0.093818 2.24011763606 0.03616038443 
0.094334 2.26781977640 0.03472045614 
0.094851 2.26053804779 0.03613211021 
0.095368 2.23303862226 0.03553747958 
0.095885 2.23427353634 0.03579578685 
0.096402 2.21449907681 0.03344263880 
0.096919 2.18101953019 0.03429483915 
0.097436 2.18535178584 0.03201891211 
0.097953 2.21279654191 0.03268094316 
0.098470 2.16005585027 0.03150023532 
0.098986 2.12966073651 0.03096563590 
0.099503 2.18848518971 0.03262983577 
0.100020 2.15476210680 0.03043211409 
0.100537 2.20922419032 0.03219672925 
0.101054 2.19039193829 0.03121816908 
0.101571 2.18364207252 0.03070551541 
0.102088 2.15982112986 0.03106233998 
0.102605 2.14054476064 0.03080904795 
0.103122 2.13462089298 0.03053607649 
0.103638 2.11585012975 0.03030347376 
0.104155 2.11373512951 0.03059627329 
0.104672 2.11946311245 0.03024691269 
0.105189 2.12840922099 0.03052280511 
0.105706 2.15312158070 0.03017042417 
0.106223 2.14931319229 0.03132197084 
0.106740 2.16162232484 0.03078522595 
0.107257 2.09055364027 0.02922028667 
0.107773 2.11478231191 0.02879282025 
0.108290 2.07857647649 0.02970047068 
0.108807 2.06721722993 0.02919983179 
0.109324 2.09787285281 0.03004912594 
0.109841 2.14857621906 0.03002833000 
0.110358 2.03974920999 0.02894190278 
0.110875 2.03745239401 0.02954854625 
0.111392 2.08784816357 0.02890920512 
0.111909 2.11441039659 0.02850957826 
0.112425 2.03472520691 0.02842340963 
0.112942 2.10839496112 0.02865446604 
0.113459 2.09981250705 0.02768696066 
0.113976 1.98069691585 0.02855897559 
0.114493 2.10591913795 0.02862299228 
0.115010 2.08824047002 0.02750195714 
0.115527 2.02806906536 0.02808116651 
0.116044 2.02095418432 0.02756137372 
0.116560 2.00909607516 0.02700733473 
0.117077 2.03902872660 0.02775777503 
0.117594 2.02407038612 0.02760985121 
0.118111 2.03885851060 0.02710924112 
0.118628 2.13635341020 0.02708662371 
0.119145 2.01665716625 0.02784375707 
0.119662 2.03627042238 0.02685588660 
0.120179 2.02122948482 0.02695789365 
0.120695 2.03823667810 0.02695987579 
0.121212 2.00738672990 0.02644506277 
0.121729 2.02713832502 0.02743340610 
0.122246 2.07292101242 0.02706555938 
0.122763 1.99617033900 0.02663686502 
0.123280 1.96681577407 0.02630128987 
0.123797 2.03050405813 0.02684624742 
0.124314 1.98268768689 0.02643088000 
0.124830 1.95144506842 0.02625409323 
0.125347 2.00811031756 0.02677159273 
0.125864 1.96682809831 0.02620086839 
0.126381 1.94147018910 0.02558249045 
0.126898 1.96019688753 0.02532667584 
0.127415 1.94416374971 0.02652812191 
0.127932 1.99550455038 0.02545855328 
0.128448 1.97630049625 0.02585934815 
0.128965 1.99485967919 0.02565620016 
0.129482 2.02014099267 0.02593410067 
0.129999 1.92893905688 0.02502027432 
0.130516 1.94075544117 0.02500177473 
0.131033 1.96567963495 0.02597442250 
0.131550 1.97934828107 0.02602625695 
0.132067 1.93512043328 0.02492090449 
0.132583 2.03661611797 0.02554130055 
0.133100 1.88634843417 0.02511328407 
0.133617 1.92527912194 0.02524988863 
0.134134 1.96220845435 0.02479840196 
0.134651 1.89588982401 0.02490563970 
0.135168 1.98114843452 0.02536200363 
0.135685 1.91512492378 0.02501375701 
0.136201 1.92787541583 0.02457830661 
0.136718 1.90761928464 0.02400041228 
0.137235 1.92548428006 0.02411331490 
0.137752 1.92304932777 0.02476299099 
0.138269 1.86615900257 0.02412770897 
0.138786 1.96350575179 0.02420218272 
0.139303 1.89000533254 0.02394973372 
0.139819 1.85939213777 0.02462127752 
0.140336 1.85458966032 0.02380933943 
0.140853 1.93574401055 0.02436569777 
0.141370 1.94199492879 0.02454397314 
0.141887 1.92272404912 0.02381383624 
0.142404 1.91890411576 0.02396201706 
0.142921 1.88442645546 0.02345858286 
0.143438 1.88982054745 0.02425552805 
0.143954 1.89063228219 0.02454926661 
0.144471 1.94310319589 0.02512498885 
0.144988 1.90304821551 0.02460770935 
0.145505 1.94489194662 0.02424127101 
0.146022 1.91282433378 0.02397389430 
0.146539 1.86856536090 0.02387534626 
0.147056 1.85884226117 0.02378991320 
0.147572 1.85602451342 0.02289140009 
0.148089 1.85410310387 0.02349508164 
0.148606 1.87803764101 0.02355242224 
0.149123 1.89417748537 0.02315195261 
0.149640 1.88012941247 0.02342667917 
0.150157 1.90925066463 0.02349590763 
0.150674 1.87692696255 0.02316651974 
0.151190 1.88351173964 0.02351881299 
0.151707 1.83804592393 0.02307453521 
0.152224 1.81940426924 0.02331437511 
0.152741 1.87101603422 0.02303355271 
0.153258 1.83372376481 0.02232783825 
0.153775 1.82173249667 0.02304511364 
0.154291 1.87962033566 0.02227891011 
0.154808 1.83572293166 0.02234037850 
0.155325 1.88247665076 0.02240498275 
0.155842 1.88713207826 0.02241295361 
0.156359 1.85813411591 0.02244250725 
0.156876 1.83585992932 0.02299196840 
0.157393 1.85320824969 0.02277415470 
0.157909 1.85479502444 0.02212158162 
0.158426 1.83854582077 0.02216191800 
0.158943 1.84736246675 0.02259344724 
0.159460 1.84591364489 0.02184526363 
0.159977 1.82944217078 0.02240790043 
0.160494 1.82214292022 0.02300041598 
0.161010 1.85822367312 0.02175344971 
0.161527 1.79008129095 0.02198039428 
0.162044 1.83199285444 0.02221060748 
0.162561 1.80343694854 0.02187451405 
0.163078 1.82555118955 0.02217441920 
0.163595 1.85951031209 0.02176475248 
0.164112 1.88413758012 0.02189474417 
0.164628 1.88121215039 0.02194945848 
0.165145 1.82918856879 0.02212902322 
0.165662 1.82940789207 0.02211423993 
0.166179 1.81830309194 0.02177832453 
0.166696 1.82007743825 0.02178779079 
0.167213 1.86985777051 0.02194121423 
0.167729 1.83098257549 0.02092011942 
0.168246 1.82893060107 0.02157937587 
0.168763 1.80882473493 0.02136560428 
0.169280 1.85058485088 0.02090869981 
0.169797 1.82293427245 0.02115631958 
0.170314 1.80194948257 0.02093834685 
0.170830 1.81551352970 0.02070667236 
0.171347 1.85272233170 0.02159039857 
0.171864 1.82025385225 0.02095110482 
0.172381 1.80242930984 0.02179623628 
0.172898 1.82086210790 0.02138741034 
0.173415 1.78085159305 0.02128655489 
0.173932 1.79384351506 0.02121880544 
0.174448 1.77530017216 0.02056957816 
0.174965 1.80951277045 0.02025722424 
0.175482 1.81004205889 0.02084498830 
0.175999 1.80946479791 0.02074480891 
0.176516 1.80376219592 0.02072655231 
0.177033 1.80941809198 0.02026686965 
0.177549 1.80990646999 0.02091056285 
0.178066 1.79826341496 0.02094858496 
0.178583 1.79844662563 0.02083552094 
0.179100 1.82107340399 0.02083689890 
0.179617 1.82501640264 0.02082359971 
0.180134 1.80395222101 0.02167525069 
0.180650 1.82127067679 0.02189534742 
0.181167 1.78708208362 0.02094236795 
0.181684 1.78824967608 0.02166270053 
0.182201 1.77138650265 0.02243609586 
0.182718 1.80409850006 0.02239638818 
0.183234 1.77055212256 0.02154994654 
0.183751 1.79891318826 0.02246424831 
0.184268 1.80432589897 0.02291461929 
0.184785 1.79741201228 0.02211118974 
0.185302 1.81757643427 0.02249746461 
0.185819 1.75822510909 0.02237943088 
0.186335 1.79370781598 0.02202834939 
0.186852 1.82915774156 0.02188926315 
0.187369 1.79904801693 0.02231789118 
0.187886 1.78160600881 0.02148990062 
0.188403 1.82965163802 0.02129032341 
0.188920 1.74954617824 0.02091598408 
0.189436 1.80984274114 0.02124891831 
0.189953 1.75401082837 0.02114112137 
0.190470 1.77748249794 0.02125898024 
0.190987 1.74438884400 0.02079595340 
0.191504 1.77604697387 0.02065974532 
0.192020 1.77989021023 0.02045289962 
0.192537 1.82720342573 0.02070097903 
0.193054 1.72979895353 0.02044733323 
0.193571 1.78372572545 0.02010968926 
0.194088 1.73244874076 0.01973129115 
0.194605 1.76460877513 0.02035609384 
0.195121 1.78916123910 0.02028548753 
0.195638 1.76029519215 0.02054949793 
0.196155 1.73969672892 0.02013069486 
0.196672 1.78512269936 0.01959870062 
0.197189 1.74698181525 0.02004772635 
0.197705 1.76502538312 0.02026674122 
0.198222 1.73766534869 0.01998908297 
0.198739 1.75116802024 0.02024689190 
0.199256 1.76114284038 0.02045332108 
0.199773 1.74232560257 0.01991707982 
0.200290 1.73234391711 0.01970824529 
0.200806 1.73618360230 0.01989993077 
0.201323 1.73170562623 0.01982721290 
0.201840 1.75747346451 0.02000274591 
0.202357 1.76197372430 0.01979475046 
0.202874 1.74162351979 0.01949681046 
0.203390 1.75308887183 0.01931607817 
0.203907 1.76311637592 0.01970816487 
0.204424 1.78624924227 0.01957372021 
0.204941 1.76655204942 0.01924575690 
0.205458 1.74056060174 0.01919150795 
0.205974 1.74775714876 0.01904733412 
0.206491 1.71863901022 0.01858717816 
0.207008 1.71824877275 0.01925809086 
0.207525 1.74577119779 0.01972459753 
0.208042 1.75542689537 0.01924683671 
0.208558 1.74462905282 0.01923799683 
0.209075 1.72978116468 0.01946273243 
0.209592 1.74853196111 0.01917305672 
0.210109 1.75087068295 0.01927652575 
0.210626 1.70945052437 0.01911853774 
0.211142 1.78821631043 0.01983090154 
0.211659 1.73517269323 0.01896649410 
0.212176 1.71720634211 0.01899371643 
0.212693 1.71931361998 0.01843324358 
0.213210 1.76990162305 0.01933336972 
0.213726 1.78711381519 0.01922785222 
0.214243 1.73270451221 0.01908080977 
0.214760 1.75091710600 0.01901696651 
0.215277 1.76213518453 0.01906983453 
0.215794 1.70805388367 0.01866773901 
0.216310 1.74406194382 0.01879666528 
0.216827 1.74711347589 0.01901878033 
0.217344 1.73130516810 0.01876892479 
0.217861 1.75826488263 0.01917485135 
0.218378 1.72780950875 0.01892923617 
0.218894 1.75203502942 0.01864000863 
0.219411 1.77559007021 0.01919225749 
0.219928 1.71493182634 0.01827451849 
0.220445 1.71891399957 0.01861500330 
0.220962 1.72346111729 0.01882157355 
0.221478 1.74747172533 0.01855421559 
0.221995 1.75316650598 0.01850360968 
0.222512 1.75030946210 0.01845633083 
0.223029 1.74615188081 0.01905182442 
0.223546 1.72739270113 0.01846875341 
0.224062 1.75693582364 0.01839523490 
0.224579 1.76073102504 0.01838635533 
0.225096 1.75471615429 0.01796054134 
0.225613 1.77431702062 0.01830480843 
0.226129 1.71756659283 0.01810794099 
0.226646 1.74011456272 0.01821292577 
0.227163 1.74676740621 0.01820928646 
0.227680 1.76873663012 0.01828772366 
0.228197 1.77666987111 0.01798916178 
0.228713 1.72597631185 0.01773166506 
0.229230 1.73868298531 0.01800317232 
0.229747 1.75994575685 0.01823992358 
0.230264 1.77089663882 0.01792612891 
0.230780 1.74002291542 0.01779600444 
0.231297 1.73295835340 0.01777207312 
0.231814 1.73512742908 0.01740991402 
0.232331 1.74784097763 0.01782955405 
0.232848 1.72092554677 0.01818845141 
0.233364 1.71798848206 0.01763554302 
0.233881 1.72793160149 0.01773693663 
0.234398 1.72985214199 0.01779789549 
0.234915 1.74617977401 0.01790704804 
0.235431 1.73872739615 0.01774161735 
0.235948 1.74576082430 0.01808873763 
0.236465 1.72310813741 0.01780041767 
0.236982 1.74323247904 0.01822524763 
0.237499 1.72710105053 0.01768509122 
0.238015 1.72474384244 0.01767950521 
0.238532 1.72087626802 0.01756378616 
0.239049 1.74165430815 0.01746469160 
0.239566 1.73148667186 0.01770039409 
0.240082 1.73263112855 0.01757822889 
0.240599 1.74052884468 0.01777410958 
0.241116 1.69383849947 0.01735115645 
0.241633 1.73794498456 0.01777985267 
0.242149 1.72670191756 2.96205937302 
0.242666 1.75463349867 0.01717195352 
0.243183 1.69713534224 0.01727561846 
0.243700 1.72048696948 0.01728606915 
0.244217 1.73121183117 0.01734286159 
0.244733 1.73360339934 0.01730116612 
0.245250 1.71826856126 0.01728234485 
0.245767 1.72038205487 0.01749926373 
0.246284 1.70114021180 0.01733813210 
0.246800 1.72443125684 0.01706848398 
0.247317 1.72839571964 0.01756671542 
0.247834 1.71687494126 0.01732506680 
0.248351 1.70987496967 0.01703406309 
0.248867 1.73012661998 0.01705177742 
0.249384 1.68384406289 0.01720743209 
0.249901 1.71500225193 0.01688959259 
0.250418 1.71238563629 0.01698581583 
0.250934 1.74418845978 0.01686125795 
0.251451 1.70551056668 0.01672481450 
0.251968 1.68749755160 0.01726620617 
0.252485 1.72746375098 0.01692103686 
0.253001 1.71546676743 0.01697796446 
0.253518 1.70367629037 0.01682479086 
0.254035 1.72328579107 0.01731923020 
0.254552 1.75913607417 0.01684927136 
0.255068 1.72797007222 0.01697781089 
0.255585 1.74475437299 0.01705776015 
0.256102 1.72323313743 0.01688408054 
0.256619 1.71606246268 0.01673258898 
0.257135 1.71658415615 0.01698411578 
0.257652 1.73757821345 0.01669587541 
0.258169 1.72056495994 0.01704109468 
0.258686 1.71043654000 0.01672434308 
0.259202 1.70345953085 0.01677358596 
0.259719 1.67084538370 0.01649468345 
0.260236 1.72842575684 0.01715232414 
0.260753 1.69023058266 0.01733342187 
0.261269 1.72219867231 0.01745023724 
0.261786 1.71475521392 0.01784328309 
0.262303 1.68287766684 0.01735494611 
0.262820 1.68564600785 0.01799785258 
0.263336 1.70556953723 0.01779758885 
0.263853 1.70743715194 0.01755049689 
0.264370 1.70217739154 0.01817733992 
0.264887 1.71839695996 0.01787256212 
0.265403 1.69830350629 0.01819962015 
0.265920 1.70155669787 0.01773401340 
0.266437 1.70413041627 0.01809636515 
0.266954 1.73572619489 0.01790640685 
0.267470 1.67947200222 0.01805310977 
0.267987 1.70987433317 0.01817561770 
0.268504 1.70329555082 0.01832847473 
0.269021 1.72794139302 0.01864554146 
0.269537 1.72985212950 0.01899518302 
0.270054 1.74409190721 0.01852913989 
0.270571 1.74545786951 0.01949831304 
0.271087 1.73137231721 0.01940154605 
0.271604 1.73580474514 0.01942476788 
0.272121 1.72458147135 0.02001547069 
0.272638 1.76752982620 0.01972236748 
0.273154 1.75572440091 0.01984913413 
0.273671 1.73486955041 0.01982164148 
0.274188 1.72807919076 0.02043985397 
0.274705 1.70652026279 0.02021826475 
0.275221 1.73413562282 0.01955565719 
0.275738 1.74781414226 0.02029602870 
0.276255 1.75009756491 0.01989593281 
0.276771 1.72140732764 0.02033836165 
0.277288 1.71606491512 0.02013036380 
0.277805 1.74846668623 0.01959754203 
0.278322 1.73162417124 0.02006346986 
0.278838 1.73084082211 0.01942601451 
0.279355 1.74474219580 0.02043989133 
0.279872 1.73338417648 0.01992052331 
0.280388 1.74817699260 0.01957603461 
0.280905 1.71192926791 0.02000796410 
0.281422 1.69526624634 0.01975477989 
0.281939 1.68949251500 0.01984582016 
0.282455 1.70234330093 0.01953122033 
0.282972 1.73485855941 0.02002730335 
0.283489 1.72873745664 0.02009236111 
0.284006 1.71796088764 0.02014420416 
0.284522 1.72647622076 0.02036819384 
0.285039 1.71638844966 0.02006406402 
0.285556 1.67755969015 0.01997041761 
0.286072 1.73590303429 0.02048551375 
0.286589 1.74730214003 0.02001221864 
0.287106 1.72210666909 0.02048535574 
0.287622 1.70073764564 0.02007025342 
0.288139 1.71956743637 0.02055021094 
0.288656 1.72806689390 0.02026988098 
0.289173 1.70727183283 0.02062388400 
0.289689 1.72135779460 0.02052430865 
0.290206 1.72803980295 0.02053480237 
0.290723 1.74501935699 0.02034503210 
0.291239 1.71646589203 0.01991273916 
0.291756 1.69481157839 0.02041618996 
0.292273 1.72160564384 0.02037461474 
0.292790 1.72869847371 0.02094844497 
0.293306 1.73964436378 0.02050008461 
0.293823 1.70905265206 0.02089093981 
0.294340 1.71982333841 0.02036414201 
0.294856 1.70883318053 0.02088776400 
0.295373 1.73812184639 0.02109118639 
0.295890 1.71599527107 0.02103655807 
0.296406 1.68588322523 0.02074605577 
0.296923 1.71731545236 0.02076232335 
0.297440 1.75649583529 0.02083382496 
0.297957 1.74819478527 0.02185649001 
0.298473 1.75074900679 0.02117163048 
0.298990 1.70177933448 0.02110373474 
0.299507 1.73827667290 0.02082347483 
0.300023 1.68394488836 0.02092627059 
0.300540 1.72764100926 0.02135325440 
0.301057 1.72870612317 0.02109110091 
0.301573 1.74422598837 0.02115927822 
0.302090 1.71426843819 0.02159252630 
0.302607 1.71961290802 0.02166461685 
0.303123 1.75020220596 0.02186543023 
0.303640 1.74446070734 0.02119203494 
0.304157 1.75122576847 0.02223782640 
0.304673 1.75128048862 0.02192816925 
0.305190 1.71420328006 0.02163728995 
0.305707 1.74382972219 0.02163828697 
0.306224 1.70426527595 0.02109703643 
0.306740 1.70514428649 0.02137977765 
0.307257 1.72139387697 0.02192948874 
0.307774 1.71403040561 0.02179121158 
0.308290 1.69113914444 0.02135283590 
0.308807 1.74436591285 0.02211637058 
0.309324 1.72581636307 0.02163054880 
0.309840 1.71555129808 0.02182359002 
0.310357 1.73600846660 0.02200069382 
0.310874 1.70564951164 0.02194923333 
0.311390 1.74791124004 0.02228026812 
0.311907 1.71182029143 0.02257669635 
0.312424 1.67360262278 0.02129731347 
0.312940 1.73638961311 0.02191589682 
0.313457 1.72949322061 0.02255213496 
0.313974 1.69701691241 0.02181631576 
0.314490 1.73004288528 0.02247994853 
0.315007 1.71147189914 0.02255064680 
0.315524 1.72328299331 0.02219003393 
0.316040 1.69642095857 0.02256321748 
0.316557 1.71372285652 0.02209054825 
0.317074 1.68699056731 0.02328445404 
0.317590 1.68383950131 0.02293721566 
0.318107 1.71736184824 0.02203779497 
0.318624 1.74209703412 0.02235768427 
0.319140 1.73021795900 0.02270401838 
0.319657 1.72478355838 0.02246535227 
0.320174 1.72552135839 0.02324536448 
0.320690 1.70157191710 0.02315521258 
0.321207 1.73079152430 0.02240038357 
0.321724 1.68758166193 0.02292735758 
0.322240 1.73120018547 0.02337422351 
0.322757 1.72920021300 0.02354890141 
0.323274 1.75641224266 0.02335754945 
0.323790 1.70908385760 0.02338634474 
0.324307 1.71012668172 0.02353692391 
0.324824 1.69062767132 0.02380044962 
0.325340 1.73605976727 0.02443423359 
0.325857 1.73035393466 0.02472961647 
0.326373 1.71063781671 0.02422954388 
0.326890 1.67643465552 0.02414877347 
0.327407 1.69114387777 0.02477502788 
0.327923 1.72168776625 0.02485153693 
0.328440 1.77060745278 0.02597920429 
0.328957 1.72674982120 0.02556521510 
0.329473 1.69583762796 0.02545155474 
0.329990 1.79283623465 0.02771692241 
0.330507 1.74863631579 0.02720911040 
0.331023 1.74786534203 0.02648568911 
0.331540 1.74532839137 0.02756400085 
0.332057 1.73254959573 0.02803134612 
0.332573 1.76284335922 0.02914012480 
0.333090 1.74811160543 0.02886343151 
0.333607 1.76248731299 0.02926636497 
0.334123 1.76278191030 0.02889490588 
0.334640 1.73614464888 0.02938407669 
0.335156 1.72877302575 0.02964085742 
0.335673 1.71236212747 0.02949934408 
0.336190 1.78242497187 0.03098507258 
0.336706 1.72848290015 0.03015843231 
0.337223 1.75251431670 0.03097798617 
0.337740 1.78208442898 0.03036256318 
0.338256 1.74168596772 0.03063068665 
0.338773 1.77670931522 0.03279356586 
0.339290 1.81006058949 0.03482490131 
0.339806 1.81153100920 0.03521711517 
0.340323 1.84107039282 0.03449170693 
0.340839 1.83030758471 0.03676582852 
0.341356 1.82292870311 0.03705041549 
0.341873 1.79423781891 0.03573321354 
0.342389 1.84712682597 0.03647197697 
0.342906 1.78550665089 0.03531729264 
0.343423 1.82628900103 0.03678017376 
0.343939 1.75670158264 0.03523548932 
0.344456 1.80059274810 0.03672024860 
0.344972 1.83406323417 0.03745360184 
0.345489 1.75307557246 0.03790362288 
0.346006 1.81591074503 0.03607789453 
0.346522 1.80128334276 0.03641860617 
0.347039 1.81405798025 0.03791037814 
0.347555 1.83669744633 0.03777938308 
0.348072 1.82856265635 0.03909685606 
0.348589 1.84012255987 0.03892005279 
0.349105 1.77003588273 0.03863747924 
0.349622 1.79665671915 0.03697318572 
0.350139 1.74342143369 0.03799753425 
0.350655 1.77920814971 0.03720968941 
0.351172 1.85649171788 0.03809470250 
0.351688 1.73261702350 0.03690765222 
0.352205 1.75918287242 0.03845474622 
0.352722 1.81577048994 0.03615873593 
0.353238 1.85829605453 0.03825839634 
0.353755 1.75098976449 0.03930850077 
0.354271 1.76637326963 0.03686806546 
0.354788 1.84376253391 0.03720302116 
0.355305 1.82674296126 0.04029716898 
0.355821 1.85020104291 0.03941140808 
0.356338 1.84480743641 0.04214400292 
0.356854 1.82881575888 0.04012020328 
0.357371 1.78196791575 0.04145709621 
0.357888 1.77758682629 0.04013096451 
0.358404 1.78760104421 0.04321698062 
0.358921 1.82478698545 0.04371064010 
0.359437 1.82768053082 0.04191238604 
0.359954 1.77888557847 0.04398201758 
0.360471 1.74299843955 0.04541689424 
0.360987 1.78076857728 0.04760054729 
0.361504 1.81721380852 0.04808824959 
0.362020 1.77815925275 0.04359302463 
0.362537 1.86340150646 0.04853943391 
0.363054 1.81531335491 0.04847685299 
0.363570 1.80503628437 0.04897673925 
0.364087 1.74858692262 0.05038119637 
0.364603 1.88887458273 0.05138484650 
0.365120 1.76722938545 0.05194760138 
0.365637 1.81776406387 0.05626673912 
0.366153 1.85587529160 0.05318562613 
0.366670 1.79098999382 0.05307189942 
0.367186 1.82311582939 0.05798128519 
0.367703 1.77498171464 0.05655104053 
0.368219 1.80117140654 0.05714025456 
0.368736 1.69673685286 0.06004220200 
0.369253 1.71912897830 0.06453848661 
0.369769 1.78778937504 0.07175339722 
0.370286 1.77444583291 0.06618804618 
0.370802 1.67501024618 0.06773582917 
0.371319 1.83407290199 0.07899391877 
0.371835 1.65720932660 0.09072079462 
0.372352 1.83520262078 0.09239506670 
0.372869 1.78108066352 0.10949748097 
0.373385 1.75910239446 0.16898922862 
0.373902 1.92775976765 0.36656374650 
