# Supplementary material for: A SAXS-based approach to rationally evaluate radical scavengers – toward eliminating radiation damage in solution and crystallographic studies
Source: J Synchrotron Radiat. 2021 Aug 9;28(Pt 5):1309–20. doi: 10.1107/S1600577521004045 (PMC8415334; doi:10.1107/S1600577521004045)
Supplement: Supplementary file 1 [file s-28-01309-sup1.zip › SupportingData/ascrobic_acid/500nM/C1_ascorbate-500nm_00010.cbf.dat]

0.010597 12.32156347765 0.58534942570 
0.011114 11.82207528355 0.47648069588 
0.011630 11.10038506528 0.35823237584 
0.012147 10.28670380367 0.31571508543 
0.012664 9.50162223935 0.26953187705 
0.013181 8.90104484037 0.26129328204 
0.013698 8.42553535023 0.20440030834 
0.014215 8.18462168095 0.29354191715 
0.014732 7.71394494816 0.24107415431 
0.015249 7.89722319813 0.22202941386 
0.015766 7.11356548194 0.20565179377 
0.016283 6.60880397292 0.19005719845 
0.016800 6.51901263480 0.15335825713 
0.017316 6.63096841727 0.14978594553 
0.017833 6.18804136143 0.13839595415 
0.018350 6.21060576590 0.13717771475 
0.018867 5.85818794841 0.12105895247 
0.019384 5.63240654531 0.11562727850 
0.019901 5.52343060205 0.11082671399 
0.020418 5.58791012778 0.11985192086 
0.020935 5.42853276302 0.10961656427 
0.021452 5.22008065740 0.10598673263 
0.021969 5.03144791556 0.10089376875 
0.022486 5.07574591999 0.10427033943 
0.023002 5.03213188738 0.10128175136 
0.023519 5.05655412081 0.09970292091 
0.024036 4.98098176377 0.08490296003 
0.024553 4.74054612294 0.09506992957 
0.025070 4.63566630329 0.09163530661 
0.025587 4.59995027393 0.09658817243 
0.026104 4.47028873784 0.08486805408 
0.026621 4.42922763014 0.08990004256 
0.027138 4.44684564620 0.08274409483 
0.027655 4.40612967818 0.08503208517 
0.028171 4.28907822194 0.08913378000 
0.028688 4.35789537951 0.08080060911 
0.029205 4.34388694832 0.07668412892 
0.029722 4.26116088390 0.08041911947 
0.030239 4.44686869387 0.08288762688 
0.030756 4.27106510006 0.07310795804 
0.031273 4.19967845764 0.07609799861 
0.031790 4.15600227451 0.07897517211 
0.032307 3.91752958595 0.07231967810 
0.032824 4.06525101072 0.06914088080 
0.033341 4.04906059244 0.07123049359 
0.033857 3.94112565646 0.07185325254 
0.034374 4.04111357321 0.07353407679 
0.034891 3.87348042912 0.06871475865 
0.035408 3.87133723283 0.06832053687 
0.035925 3.86882250232 0.06875024277 
0.036442 3.88900885836 0.06677855480 
0.036959 3.77652974493 0.06660743229 
0.037476 3.69815532426 0.06345594677 
0.037993 3.66065801925 0.06505494615 
0.038510 3.81779828913 0.06610812505 
0.039027 3.72406142458 0.06235920660 
0.039543 3.56183625795 0.06454330597 
0.040060 3.60590310151 0.06095190499 
0.040577 3.60731902853 0.06244748371 
0.041094 3.58698053733 0.06516187650 
0.041611 3.61251715088 0.06224161633 
0.042128 3.58198638718 0.06103560327 
0.042645 3.53218762577 0.05731131175 
0.043162 3.39158658382 0.05699408203 
0.043679 3.49720717875 0.06002144702 
0.044196 3.38659049112 0.05552109794 
0.044712 3.44633576400 0.05522212092 
0.045229 3.37204469919 0.05772329303 
0.045746 3.46076869098 0.05614780836 
0.046263 3.31745724970 0.05392415878 
0.046780 3.37876315264 0.05305454888 
0.047297 3.21488331109 0.05367402630 
0.047814 3.25634574933 0.05405142705 
0.048331 3.29748316851 0.05157133734 
0.048848 3.26687554099 0.05280369261 
0.049365 3.24560955402 0.05076442837 
0.049881 3.27723349695 0.05137243754 
0.050398 3.13302423527 0.05331294590 
0.050915 3.15125748011 0.05061133161 
0.051432 3.12770668460 0.05016256623 
0.051949 3.15561232750 0.05160796147 
0.052466 3.17788812563 0.05025810118 
0.052983 3.14148787569 0.04806483586 
0.053500 3.08669797535 0.04984392181 
0.054017 3.01912165937 0.04740246636 
0.054534 2.99213797990 0.04617717993 
0.055050 3.03828407706 0.04869293893 
0.055567 3.02268955525 0.04819289772 
0.056084 3.00162618231 0.04824532797 
0.056601 2.88907321249 0.04513181643 
0.057118 2.98810931776 0.04519274143 
0.057635 2.96065849527 0.04685228769 
0.058152 2.98672550957 0.04525757376 
0.058669 2.99548431258 0.04717768767 
0.059186 2.97501638635 0.04550343828 
0.059703 2.83026896847 0.04255097471 
0.060220 2.92674101059 0.04414253057 
0.060736 2.85449761273 0.04443430451 
0.061253 2.82557928781 0.04389075805 
0.061770 2.89129175282 0.04295528352 
0.062287 2.78885395967 0.04235329456 
0.062804 2.73241907120 0.04447587704 
0.063321 2.78689345138 0.04238766862 
0.063838 2.73253428756 0.04378174006 
0.064355 2.81106007337 0.04279941185 
0.064872 2.75695782084 0.03974920604 
0.065388 2.73552615330 0.04259663717 
0.065905 2.72576800811 0.04129371944 
0.066422 2.72028064593 0.03947024040 
0.066939 2.68495430417 0.04149884762 
0.067456 2.64683532298 0.04049501716 
0.067973 2.61166357606 0.04028320897 
0.068490 2.62145962103 0.04043140845 
0.069007 2.62343023972 0.03959150858 
0.069524 2.61844530082 0.04020330256 
0.070041 2.61526270136 0.04231541832 
0.070557 2.54958860612 0.04128653200 
0.071074 2.62728208217 0.04241484453 
0.071591 2.57901154231 0.03860439915 
0.072108 2.57178626336 0.04011147384 
0.072625 2.63079519601 0.03960372022 
0.073142 2.54862047640 0.03921259648 
0.073659 2.54924926556 0.03721896294 
0.074176 2.54532521228 0.03885581763 
0.074693 2.51353117463 0.03777035349 
0.075210 2.60158585885 0.03713741412 
0.075726 2.55132079549 0.03844834739 
0.076243 2.49381134329 0.03827071846 
0.076760 2.60369342305 0.03820143527 
0.077277 2.49583484916 0.03707133652 
0.077794 2.49672869892 0.03705334859 
0.078311 2.50766138419 0.03704879503 
0.078828 2.47724112964 0.03615625266 
0.079345 2.42725446257 0.03693545128 
0.079862 2.47502726654 0.03672573752 
0.080378 2.46004251929 0.03488733301 
0.080895 2.39706998240 0.03583313793 
0.081412 2.34780137898 0.03696677902 
0.081929 2.51225812250 0.03613189747 
0.082446 2.46775081953 0.03556748779 
0.082963 2.35445530718 0.03504599222 
0.083480 2.37595584927 0.03475021083 
0.083997 2.38896422649 0.03510037093 
0.084514 2.46903894275 0.03533472877 
0.085030 2.34239821687 0.03374967402 
0.085547 2.40232635769 0.03420141513 
0.086064 2.37112852510 0.03357343866 
0.086581 2.37046112354 0.03459644336 
0.087098 2.35148037707 0.03329297355 
0.087615 2.30457596822 0.03350241487 
0.088132 2.28623966587 0.03447344535 
0.088649 2.33699814922 0.03485400999 
0.089166 2.29181534978 0.03522303406 
0.089683 2.35273316119 0.03587828719 
0.090199 2.27569265697 0.03414322727 
0.090716 2.30611801315 0.03664470607 
0.091233 2.28620040658 0.03571727582 
0.091750 2.24494444157 0.03591346327 
0.092267 2.24744656925 0.03553573579 
0.092784 2.23212419971 0.03565020987 
0.093301 2.25199853045 0.03584152105 
0.093818 2.32601403378 0.03734137953 
0.094334 2.27644905325 0.03656091677 
0.094851 2.21450680638 0.03462866472 
0.095368 2.27630246679 0.03515923742 
0.095885 2.21366922816 0.03412218689 
0.096402 2.22992623551 0.03293685969 
0.096919 2.22465272908 0.03354899698 
0.097436 2.17766841773 0.03188119235 
0.097953 2.20536317745 0.03284739317 
0.098470 2.21237063277 0.03278181010 
0.098986 2.19170668332 0.03189473159 
0.099503 2.20792839141 0.03197464254 
0.100020 2.23023897981 0.03251903704 
0.100537 2.18817266500 0.03277276713 
0.101054 2.16175767840 0.03088339648 
0.101571 2.16530247021 0.03090269438 
0.102088 2.15041870746 0.03128868005 
0.102605 2.14716510350 0.03059363653 
0.103122 2.19073387730 0.03162871312 
0.103638 2.16336701452 0.03152139901 
0.104155 2.12878519858 0.02989634838 
0.104672 2.13581091086 0.02903318014 
0.105189 2.15722676393 0.03039486675 
0.105706 2.13922185114 0.03034283688 
0.106223 2.03153159922 0.02905171385 
0.106740 2.16026489752 0.02994767351 
0.107257 2.12863653765 0.03075142558 
0.107773 2.10840834678 0.02989222114 
0.108290 2.05538026005 0.02875385778 
0.108807 2.09322155929 0.02914536496 
0.109324 2.09861329040 0.02966157959 
0.109841 2.11542183152 0.03008746926 
0.110358 2.05846947483 0.02915205770 
0.110875 2.05999834915 0.02937843944 
0.111392 2.02381770539 0.02921117915 
0.111909 2.05446679723 0.02858314375 
0.112425 2.02420480424 0.02790914932 
0.112942 2.01090681920 0.02866721174 
0.113459 2.06613026590 0.02821587460 
0.113976 2.01755747893 0.02909163778 
0.114493 2.04998097016 0.02911708483 
0.115010 2.05965919976 0.02770569096 
0.115527 2.08156393660 0.02765477287 
0.116044 1.99947575429 0.02701987906 
0.116560 2.04571314922 0.02735734233 
0.117077 2.01067004042 0.02686625869 
0.117594 2.02335066983 0.02849199919 
0.118111 2.01598600646 0.02689386317 
0.118628 2.02953466767 0.02733386128 
0.119145 2.02534558238 0.02770016177 
0.119662 1.96053563608 0.02658062817 
0.120179 2.09778753988 0.02854027227 
0.120695 1.97286350570 0.02642299096 
0.121212 1.98203602458 0.02684366157 
0.121729 2.03010036614 0.02767210598 
0.122246 1.98130272160 0.02691600543 
0.122763 2.03835168622 0.02735126069 
0.123280 2.01158641073 0.02668345893 
0.123797 2.00906171043 0.02615055118 
0.124314 2.00539721336 0.02639695396 
0.124830 2.01399992317 0.02623401536 
0.125347 1.96499264650 0.02576957077 
0.125864 2.03290968004 0.02658739202 
0.126381 2.01342959923 0.02629590417 
0.126898 2.01302891918 0.02642159232 
0.127415 1.96238181268 0.02655804546 
0.127932 1.97139421619 0.02623785141 
0.128448 1.99549284089 0.02606156505 
0.128965 1.99560666234 0.02512834832 
0.129482 1.91922209753 0.02581920345 
0.129999 1.95955928577 0.02573479456 
0.130516 1.97234879318 0.02580620745 
0.131033 1.93015462257 0.02504751092 
0.131550 1.96270299687 0.02495187049 
0.132067 1.88180608954 0.02465351077 
0.132583 1.93956206158 0.02532029449 
0.133100 1.96301382120 0.02498627242 
0.133617 1.94934416442 0.02516197959 
0.134134 1.89769185815 0.02457679706 
0.134651 1.95746057949 0.02539986219 
0.135168 1.90132332743 0.02464774547 
0.135685 1.92243611569 0.02520299409 
0.136201 1.92691015785 0.02487871979 
0.136718 1.91855550403 0.02418701493 
0.137235 1.91318391373 0.02577006900 
0.137752 1.92427319425 0.02509473615 
0.138269 1.94100272715 0.02549416151 
0.138786 1.93243796840 0.02502375308 
0.139303 1.87149418329 0.02397367282 
0.139819 1.89327141696 0.02453016696 
0.140336 1.91962425232 0.02433013956 
0.140853 1.89883592448 0.02431359508 
0.141370 1.90457729530 0.02439259572 
0.141887 1.89952568081 0.02372330424 
0.142404 1.88734747868 0.02417853592 
0.142921 1.90212701773 0.02439786426 
0.143438 1.90232276605 0.02420853394 
0.143954 1.94022213595 0.02396303799 
0.144471 1.92488474696 0.02406658641 
0.144988 1.90477788541 0.02425708797 
0.145505 1.93470947127 0.02439298788 
0.146022 1.84945413715 0.02409441320 
0.146539 1.86873965526 0.02388023361 
0.147056 1.86711581902 0.02343193680 
0.147572 1.86284102710 0.02302626534 
0.148089 1.84652157351 0.02374294135 
0.148606 1.84983565758 0.02346067361 
0.149123 1.85720309560 0.02266312451 
0.149640 1.87531325053 0.02340733271 
0.150157 1.88668255493 0.02399388048 
0.150674 1.84945160143 0.02280116323 
0.151190 1.84089591643 0.02294793026 
0.151707 1.85562322885 0.02254209490 
0.152224 1.90513308464 0.02329962644 
0.152741 1.84238654087 0.02343870697 
0.153258 1.86859459709 0.02336953109 
0.153775 1.84011207135 0.02250439059 
0.154291 1.78252260686 0.02263738679 
0.154808 1.86086317277 0.02299557441 
0.155325 1.87328945032 0.02267032195 
0.155842 1.89249673275 0.02282431365 
0.156359 1.85006316281 0.02254250243 
0.156876 1.84883667470 0.02258584524 
0.157393 1.82447831278 0.02188994897 
0.157909 1.84360490568 0.02262325354 
0.158426 1.87408389786 0.02226337033 
0.158943 1.83559276821 0.02271928582 
0.159460 1.80789143058 0.02156340337 
0.159977 1.82360827115 0.02229556407 
0.160494 1.83713681200 0.02267414372 
0.161010 1.85971698676 0.02175639933 
0.161527 1.84537849605 0.02224349972 
0.162044 1.81482448848 0.02204918110 
0.162561 1.83119439956 0.02215316582 
0.163078 1.83717165341 0.02212820781 
0.163595 1.82449213825 0.02148443933 
0.164112 1.82750330766 0.02223591509 
0.164628 1.81617964656 0.02216201980 
0.165145 1.83846814755 0.02178509915 
0.165662 1.81609765929 0.02194078294 
0.166179 1.84684423914 0.02168496297 
0.166696 1.79847919099 0.02175681220 
0.167213 1.81634795759 0.02189563929 
0.167729 1.82895752089 0.02159907939 
0.168246 1.84479098070 0.02104058737 
0.168763 1.79777727572 0.02145316065 
0.169280 1.81690035777 0.02166381499 
0.169797 1.81557730078 0.02096599860 
0.170314 1.79271091252 0.02099264910 
0.170830 1.83994196834 0.02139170861 
0.171347 1.78659228521 0.02114936148 
0.171864 1.81794743303 0.02063508632 
0.172381 1.83500597569 0.02061951793 
0.172898 1.84443117111 0.02047912354 
0.173415 1.81355474923 0.02104273859 
0.173932 1.81639735262 0.02034864418 
0.174448 1.80437764155 0.02057749653 
0.174965 1.81282603108 0.02113249930 
0.175482 1.78362835533 0.02074100901 
0.175999 1.78436358053 0.02092900653 
0.176516 1.81872923544 0.02108396128 
0.177033 1.77876854858 0.02090676238 
0.177549 1.80113398154 0.02106415982 
0.178066 1.77941476757 0.02066415485 
0.178583 1.81288070316 0.02054865979 
0.179100 1.80082414674 0.02100526118 
0.179617 1.78860406789 0.02083109786 
0.180134 1.82037328714 0.02159019694 
0.180650 1.79040540111 0.02159383711 
0.181167 1.75456681790 0.02187747882 
0.181684 1.76994921394 0.02172340797 
0.182201 1.83326748140 0.02187269847 
0.182718 1.77434482831 0.02104909549 
0.183234 1.78660898928 0.02241045179 
0.183751 1.79620625587 0.02191070212 
0.184268 1.78054495151 0.02259919967 
0.184785 1.81115423262 0.02276304175 
0.185302 1.78657671098 0.02312589807 
0.185819 1.78567994092 0.02217295692 
0.186335 1.77525085977 0.02174443633 
0.186852 1.81004479449 0.02100471531 
0.187369 1.76888665437 0.02163627069 
0.187886 1.81796870643 0.02169397149 
0.188403 1.77574488907 0.02180234854 
0.188920 1.76982213845 0.02114715109 
0.189436 1.70153459174 0.02075129057 
0.189953 1.76540705765 0.02133364565 
0.190470 1.79084724482 0.02140592766 
0.190987 1.78267209284 0.02066943549 
0.191504 1.74756926224 0.02016501496 
0.192020 1.75242072620 0.02045757938 
0.192537 1.77030485591 0.02031884402 
0.193054 1.78854880233 0.02059587766 
0.193571 1.79092355251 0.02053213191 
0.194088 1.75401548249 0.01989406387 
0.194605 1.74995762782 0.02009337533 
0.195121 1.73721978634 0.01981404479 
0.195638 1.72870725553 0.02031029459 
0.196155 1.74131227697 0.01995590596 
0.196672 1.77076173969 0.02011633534 
0.197189 1.76274508255 0.01990473124 
0.197705 1.76056131114 0.01990278262 
0.198222 1.74541133253 0.01998652042 
0.198739 1.73143057601 0.01993882149 
0.199256 1.71802174126 0.01961498065 
0.199773 1.72955886040 0.02043615754 
0.200290 1.73426117119 0.01974069538 
0.200806 1.72653246601 0.01915637532 
0.201323 1.69788893899 0.02012218611 
0.201840 1.74423825514 0.01961674732 
0.202357 1.79885287831 0.01951181123 
0.202874 1.72637827432 0.01909579071 
0.203390 1.75746159298 0.01956164319 
0.203907 1.73933930751 0.01906561879 
0.204424 1.76289090642 0.01906199832 
0.204941 1.76834067267 0.01978079528 
0.205458 1.73200710789 0.01933772160 
0.205974 1.73462089389 0.01950187601 
0.206491 1.72048185604 0.01910627342 
0.207008 1.75636179369 0.01978271703 
0.207525 1.72200838452 0.01875466104 
0.208042 1.71370465823 0.01901137223 
0.208558 1.78061693240 0.01945814599 
0.209075 1.72978837014 0.01932900751 
0.209592 1.71652111905 0.01897804384 
0.210109 1.73684374323 0.01864983650 
0.210626 1.72635395832 0.01885855037 
0.211142 1.75260115963 0.01915251493 
0.211659 1.71339486485 0.01930239249 
0.212176 1.75898667349 0.01901476864 
0.212693 1.73339499847 0.01903428583 
0.213210 1.76547049882 0.01926239494 
0.213726 1.74036533829 0.01915320782 
0.214243 1.72562914851 0.01908004128 
0.214760 1.74750906810 0.01916995463 
0.215277 1.73932110226 0.01905989964 
0.215794 1.71686505463 0.01868496284 
0.216310 1.72772611308 0.01897601214 
0.216827 1.72569786737 0.01872016461 
0.217344 1.73873672221 0.01841204746 
0.217861 1.74805018227 0.01877849682 
0.218378 1.75166310963 0.01856763368 
0.218894 1.72509673343 0.01884152001 
0.219411 1.74016270188 0.01849749786 
0.219928 1.74569238974 0.01844062343 
0.220445 1.72953020951 0.01833599674 
0.220962 1.71973523369 0.01826431369 
0.221478 1.75857270303 0.01855347894 
0.221995 1.76250180786 0.01889951496 
0.222512 1.72281752096 0.01847669944 
0.223029 1.74272787347 0.01856999887 
0.223546 1.72796415549 0.01815804699 
0.224062 1.75318353123 0.01865591156 
0.224579 1.74958508219 0.01846310003 
0.225096 1.74425727199 0.01811637111 
0.225613 1.71184267102 0.01806782979 
0.226129 1.73880859264 0.01839950047 
0.226646 1.74848300806 0.01815766199 
0.227163 1.74269411153 0.01838177019 
0.227680 1.75727797228 0.01836804907 
0.228197 1.72360078696 0.01778123388 
0.228713 1.72291512146 0.01758677936 
0.229230 1.72529826962 0.01838747284 
0.229747 1.70799719456 0.01825591592 
0.230264 1.71862380626 0.01759105123 
0.230780 1.74487350644 0.01785992658 
0.231297 1.70788900542 0.01783398206 
0.231814 1.72722055625 0.01797638313 
0.232331 1.72638703961 0.01779721986 
0.232848 1.70597736140 0.01789795787 
0.233364 1.71541435483 0.01785045784 
0.233881 1.72334810884 0.01754736309 
0.234398 1.74592979694 0.01809180411 
0.234915 1.71500536626 0.01772735867 
0.235431 1.70115898633 0.01775562286 
0.235948 1.72287549548 0.01792463701 
0.236465 1.74449928632 0.01761509245 
0.236982 1.73119126196 0.01784149075 
0.237499 1.72788793292 0.01756987299 
0.238015 1.72363558498 0.01772672004 
0.238532 1.71851588876 0.01731129259 
0.239049 1.74485902058 0.01752074040 
0.239566 1.72122868050 0.01766061250 
0.240082 1.72051352081 0.01721286015 
0.240599 1.72012729709 0.01747978220 
0.241116 1.71117678075 0.01772428374 
0.241633 1.72119457365 0.01742849495 
0.242149 1.72094057674 2.95367874104 
0.242666 1.75527248444 0.01705641694 
0.243183 1.72224510160 0.01755670832 
0.243700 1.71016664925 0.01704672534 
0.244217 1.72192450055 0.01705381894 
0.244733 1.71738399267 0.01695992051 
0.245250 1.71618544200 0.01702483166 
0.245767 1.73570060244 0.01730274419 
0.246284 1.70457157999 0.01742303520 
0.246800 1.72189964148 0.01732396632 
0.247317 1.70413503090 0.01715274232 
0.247834 1.70125457127 0.01720927363 
0.248351 1.70470497871 0.01693708608 
0.248867 1.72269271632 0.01738411619 
0.249384 1.70215276324 0.01747331662 
0.249901 1.71758433115 0.01712528926 
0.250418 1.70057728076 0.01711707167 
0.250934 1.72568557652 0.01707871095 
0.251451 1.69986490748 0.01724814651 
0.251968 1.71435034797 0.01665671234 
0.252485 1.68688343935 0.01700195409 
0.253001 1.69341423880 0.01693903377 
0.253518 1.70068216452 0.01660048354 
0.254035 1.70238561443 0.01696338557 
0.254552 1.70176243447 0.01634078483 
0.255068 1.71339308485 0.01705746012 
0.255585 1.71625630211 0.01676309967 
0.256102 1.72233389212 0.01723264290 
0.256619 1.69873432886 0.01656919525 
0.257135 1.70674815066 0.01665893850 
0.257652 1.67055506639 0.01670422948 
0.258169 1.71171046381 0.01671711264 
0.258686 1.73442421698 0.01644662178 
0.259202 1.72013978030 0.01691003593 
0.259719 1.68953361408 0.01665987183 
0.260236 1.69385753932 0.01681880155 
0.260753 1.70712863954 0.01732774832 
0.261269 1.73244443369 0.01761916981 
0.261786 1.69197486715 0.01800460401 
0.262303 1.66895487778 0.01733570524 
0.262820 1.69054378782 0.01765896899 
0.263336 1.71929026410 0.01830144302 
0.263853 1.68415159169 0.01808461101 
0.264370 1.69203640140 0.01809947692 
0.264887 1.69251589862 0.01786734387 
0.265403 1.71000847284 0.01845298802 
0.265920 1.66900118843 0.01847575632 
0.266437 1.70737117927 0.01854126546 
0.266954 1.73761624614 0.01847516066 
0.267470 1.73574989618 0.01837849272 
0.267987 1.71761788111 0.01860714663 
0.268504 1.70728959859 0.01832478443 
0.269021 1.75780367252 0.01877396148 
0.269537 1.75333057029 0.01851259073 
0.270054 1.74646412658 0.01878424136 
0.270571 1.72177110328 0.01907484603 
0.271087 1.70100693744 0.01925396336 
0.271604 1.71909980516 0.01934526030 
0.272121 1.70837252364 0.01930135472 
0.272638 1.73202938792 0.01943031980 
0.273154 1.72654978463 0.01965656188 
0.273671 1.70717370659 0.01950410961 
0.274188 1.73766880063 0.02044288709 
0.274705 1.71649598658 0.01994533667 
0.275221 1.73204943182 0.01995803015 
0.275738 1.72593837816 0.02007172955 
0.276255 1.70981344872 0.02026113630 
0.276771 1.71604764254 0.02041085139 
0.277288 1.71853616841 0.01923078817 
0.277805 1.69535045940 0.02031262048 
0.278322 1.70268081523 0.01973090843 
0.278838 1.73789525171 0.01957549801 
0.279355 1.69717872646 0.01997881850 
0.279872 1.67778018532 0.01954991467 
0.280388 1.70022223212 0.01994906322 
0.280905 1.73404801207 0.01960821413 
0.281422 1.71800883659 0.02005891201 
0.281939 1.72595417806 0.01986032993 
0.282455 1.72792998306 0.02018771094 
0.282972 1.69372240955 0.01960569806 
0.283489 1.71284924369 0.01982018129 
0.284006 1.72152325833 0.01990944083 
0.284522 1.71497614573 0.02007059886 
0.285039 1.70162548349 0.01991939243 
0.285556 1.74409409172 0.02006158073 
0.286072 1.71720136740 0.02020939074 
0.286589 1.71378380487 0.02062275092 
0.287106 1.72580625540 0.01999855167 
0.287622 1.67660012234 0.02032654100 
0.288139 1.70445327075 0.02021162388 
0.288656 1.70230568981 0.02061597101 
0.289173 1.72576202746 0.02008720167 
0.289689 1.72100972350 0.01968668874 
0.290206 1.72952928012 0.02083965492 
0.290723 1.67623380641 0.01981050748 
0.291239 1.69453953336 0.02030883827 
0.291756 1.69212102191 0.02093107179 
0.292273 1.73557686441 0.02076858961 
0.292790 1.71942171637 0.02060553124 
0.293306 1.72855633417 0.02056579332 
0.293823 1.70036717224 0.02093084869 
0.294340 1.72019065520 0.02109681258 
0.294856 1.71160890302 0.02043122876 
0.295373 1.69164149336 0.01988525504 
0.295890 1.73446621914 0.02093937507 
0.296406 1.70531965726 0.02070013708 
0.296923 1.71905764644 0.02097182379 
0.297440 1.74605812282 0.02068100281 
0.297957 1.72901625509 0.02125994268 
0.298473 1.69876896714 0.02100504442 
0.298990 1.72987986673 0.02133854757 
0.299507 1.71437948510 0.02095897398 
0.300023 1.71144573234 0.02066123196 
0.300540 1.75065007413 0.02100149085 
0.301057 1.74325330583 0.02121776687 
0.301573 1.74205914482 0.02161490747 
0.302090 1.70735226490 0.02089402608 
0.302607 1.72215431787 0.02136720313 
0.303123 1.70863918384 0.02099622852 
0.303640 1.73017573796 0.02161440108 
0.304157 1.70893824036 0.02180148012 
0.304673 1.67621421416 0.02193578585 
0.305190 1.73479532077 0.02147450265 
0.305707 1.72403159474 0.02183990577 
0.306224 1.70205126608 0.02155074156 
0.306740 1.70291711527 0.02149748592 
0.307257 1.72551165124 0.02104905430 
0.307774 1.71018830523 0.02141958331 
0.308290 1.71611373194 0.02148368809 
0.308807 1.75093437922 0.02161489487 
0.309324 1.72105433362 0.02158825226 
0.309840 1.73628246193 0.02177827970 
0.310357 1.70800404603 0.02180802506 
0.310874 1.69919376591 0.02216330673 
0.311390 1.70204454414 0.02166363256 
0.311907 1.67906505774 0.02141166414 
0.312424 1.72061420056 0.02229534311 
0.312940 1.73474420280 0.02242541444 
0.313457 1.69420431934 0.02153409453 
0.313974 1.69034982940 0.02209442451 
0.314490 1.69727163907 0.02179904477 
0.315007 1.69218190663 0.02199170030 
0.315524 1.72340500800 0.02199881559 
0.316040 1.73956956539 0.02227243385 
0.316557 1.70521637552 0.02225437942 
0.317074 1.67644540552 0.02184009477 
0.317590 1.71098029534 0.02347940961 
0.318107 1.67768570522 0.02294691173 
0.318624 1.70538060913 0.02247950387 
0.319140 1.73320316156 0.02187785943 
0.319657 1.66427565788 0.02182895435 
0.320174 1.68427547192 0.02267390788 
0.320690 1.72701290683 0.02291423222 
0.321207 1.72105175316 0.02312607856 
0.321724 1.73105535405 0.02340075376 
0.322240 1.74484977440 0.02433194473 
0.322757 1.72272801913 0.02346375883 
0.323274 1.72183147320 0.02338228568 
0.323790 1.71210288663 0.02465620826 
0.324307 1.73577095712 0.02394778890 
0.324824 1.73227786990 0.02393243244 
0.325340 1.75951560355 0.02392138635 
0.325857 1.72879407050 0.02478545724 
0.326373 1.67876371155 0.02424227280 
0.326890 1.74458922281 0.02487217738 
0.327407 1.73176833814 0.02558902326 
0.327923 1.70873113652 0.02488974565 
0.328440 1.75565557605 0.02578790312 
0.328957 1.72170636078 0.02559220139 
0.329473 1.65468911597 0.02547609028 
0.329990 1.74601109222 0.02798955827 
0.330507 1.75522189002 0.02672171822 
0.331023 1.77535379860 0.02751823245 
0.331540 1.73439236012 0.02692591497 
0.332057 1.68918828714 0.02681054707 
0.332573 1.76316963899 0.02914680636 
0.333090 1.77015300809 0.02859675446 
0.333607 1.75536758130 0.02820674280 
0.334123 1.72953790074 0.02908388944 
0.334640 1.76214396845 0.02803966916 
0.335156 1.74621116270 0.03014406753 
0.335673 1.76395568601 0.02972137422 
0.336190 1.74624492030 0.03111017749 
0.336706 1.72610946798 0.02909952263 
0.337223 1.79797588451 0.03031746559 
0.337740 1.73516375753 0.03075520247 
0.338256 1.80677398598 0.03211125851 
0.338773 1.71560721072 0.03224502799 
0.339290 1.78847469061 0.03457031720 
0.339806 1.77026687026 0.03516697960 
0.340323 1.78775055823 0.03539635954 
0.340839 1.76700116206 0.03436563882 
0.341356 1.80147970765 0.03551770009 
0.341873 1.77559112197 0.03411746528 
0.342389 1.83489994594 0.03708857373 
0.342906 1.79609996048 0.03435787685 
0.343423 1.80191147684 0.03627218111 
0.343939 1.80408011841 0.03712835757 
0.344456 1.81284048648 0.03781381822 
0.344972 1.75301837847 0.03698196031 
0.345489 1.80677713856 0.03662551112 
0.346006 1.72631811608 0.03655089765 
0.346522 1.82177691275 0.03866144410 
0.347039 1.76002916252 0.03787568555 
0.347555 1.78906131697 0.03855351909 
0.348072 1.79042155205 0.03735042231 
0.348589 1.75599647602 0.03659949291 
0.349105 1.81769394150 0.03997724830 
0.349622 1.80232471745 0.03738772446 
0.350139 1.77922883295 0.03738787329 
0.350655 1.78484010652 0.03837496889 
0.351172 1.76390340506 0.03794945680 
0.351688 1.76342662605 0.03769931516 
0.352205 1.81930194830 0.03740645009 
0.352722 1.81253061677 0.03799363093 
0.353238 1.77676851408 0.03835435574 
0.353755 1.78836311036 0.03889439393 
0.354271 1.76267609816 0.03812612036 
0.354788 1.82086192875 0.03853619982 
0.355305 1.78639827185 0.03667370291 
0.355821 1.70244981886 0.03952390825 
0.356338 1.79056667821 0.03914306190 
0.356854 1.74237686370 0.03862620901 
0.357371 1.73456707706 0.04031878949 
0.357888 1.80380623454 0.04005370308 
0.358404 1.81255496008 0.04055340048 
0.358921 1.81816627149 0.04248768536 
0.359437 1.82680469899 0.04398107727 
0.359954 1.80003426157 0.04418580082 
0.360471 1.80979061860 0.04351583349 
0.360987 1.76148270932 0.04508884576 
0.361504 1.76066155486 0.04683716028 
0.362020 1.75223071624 0.04802967081 
0.362537 1.74904844869 0.04636748626 
0.363054 1.87549809839 0.04790068375 
0.363570 1.77476816781 0.04733705489 
0.364087 1.77584095507 0.05126830039 
0.364603 1.72772143269 0.04970788562 
0.365120 1.79437343464 0.04839782904 
0.365637 1.81971784711 0.05706611209 
0.366153 1.85826820355 0.05506081653 
0.366670 1.74642733959 0.05363487303 
0.367186 1.71794528389 0.05617543602 
0.367703 1.86775559760 0.05809646190 
0.368219 1.74012145696 0.05580906249 
0.368736 1.69775239217 0.06234065757 
0.369253 1.85319969775 0.06210315072 
0.369769 1.76578413371 0.06756615966 
0.370286 1.75016412180 0.07401852059 
0.370802 1.72148616356 0.07499818012 
0.371319 1.77120145789 0.08186065258 
0.371835 1.72714982178 0.08677286967 
0.372352 1.75472185076 0.08297074250 
0.372869 1.65478617375 0.10646029671 
0.373385 1.43759347980 0.13503705585 
0.373902 2.27181605144 0.47458140135 
