# Supplementary material for: A SAXS-based approach to rationally evaluate radical scavengers – toward eliminating radiation damage in solution and crystallographic studies
Source: J Synchrotron Radiat. 2021 Aug 9;28(Pt 5):1309–20. doi: 10.1107/S1600577521004045 (PMC8415334; doi:10.1107/S1600577521004045)
Supplement: Supplementary file 1 [file s-28-01309-sup1.zip › SupportingData/ascrobic_acid/500nM/C1_ascorbate-500nm_00019.cbf.dat]

0.010597 12.46175424629 0.49608157014 
0.011114 12.19385976251 0.43375031150 
0.011630 11.14882115591 0.36698876374 
0.012147 9.98752818193 0.29224137176 
0.012664 9.25755717545 0.25910970514 
0.013181 8.67638888624 0.18490964980 
0.013698 8.48741889185 0.20383099931 
0.014215 8.07303838313 0.35797359320 
0.014732 7.37903407588 0.26420923446 
0.015249 7.51274198925 0.23186653564 
0.015766 7.20774485742 0.18013570449 
0.016283 6.84625506632 0.18766827131 
0.016800 6.66101368386 0.15465910780 
0.017316 6.16759396250 0.14626525621 
0.017833 6.12886012753 0.13004785059 
0.018350 6.01895240607 0.12711030929 
0.018867 5.92687910569 0.12432146451 
0.019384 5.69904908024 0.11342749770 
0.019901 5.42249363511 0.10729379124 
0.020418 5.47034886538 0.11951645333 
0.020935 5.48089987186 0.10426035932 
0.021452 5.25011353880 0.10612791625 
0.021969 5.19446354006 0.10309504920 
0.022486 5.05296300607 0.10470815921 
0.023002 4.82347889944 0.08981909255 
0.023519 4.92165114079 0.09174632474 
0.024036 4.85122417037 0.09585881804 
0.024553 4.62847108727 0.08634693590 
0.025070 4.71150294407 0.09523024206 
0.025587 4.61665978121 0.08916980032 
0.026104 4.42616340333 0.08528333519 
0.026621 4.44881973609 0.08965420883 
0.027138 4.50702037850 0.08573119616 
0.027655 4.33271378487 0.08891268304 
0.028171 4.28238769062 0.08302024270 
0.028688 4.26881749304 0.07869342865 
0.029205 4.14443495144 0.08225758360 
0.029722 4.17487779452 0.08292038632 
0.030239 4.30116608369 0.07982922053 
0.030756 4.19802409715 0.07671414139 
0.031273 4.18930196533 0.07459544944 
0.031790 4.01180399109 0.07707031026 
0.032307 4.03998373341 0.07424927188 
0.032824 4.10446369974 0.07577286318 
0.033341 3.89764256812 0.07555389570 
0.033857 3.89582205125 0.06898505955 
0.034374 4.01660122929 0.07139436632 
0.034891 3.88929123640 0.06956676607 
0.035408 3.72196356889 0.07273075126 
0.035925 3.84716012435 0.07229066391 
0.036442 3.74166844532 0.07001963619 
0.036959 3.85657791097 0.06985779978 
0.037476 3.76957926559 0.06386773669 
0.037993 3.72344817863 0.06627127259 
0.038510 3.68414856439 0.06738955268 
0.039027 3.64016545022 0.06119691854 
0.039543 3.66931560796 0.06325807352 
0.040060 3.68460088381 0.06244985324 
0.040577 3.56106040486 0.06151223123 
0.041094 3.60515881376 0.06254395645 
0.041611 3.57083827854 0.06079583790 
0.042128 3.58697793169 0.06337775267 
0.042645 3.61611185197 0.06034259633 
0.043162 3.49223798394 0.05641197492 
0.043679 3.41164211673 0.05926764637 
0.044196 3.50911951833 0.05918050513 
0.044712 3.35313262402 0.05670450017 
0.045229 3.40850230463 0.05826441909 
0.045746 3.34909332669 0.05678680240 
0.046263 3.31054790022 0.05484415572 
0.046780 3.43134564521 0.05158204323 
0.047297 3.35365969839 0.05635470962 
0.047814 3.29872587090 0.05470787349 
0.048331 3.36773459281 0.05462490765 
0.048848 3.23345973873 0.05140560825 
0.049365 3.29080925970 0.05203844302 
0.049881 3.31871175492 0.05261777208 
0.050398 3.19073627891 0.05143543586 
0.050915 3.08794504364 0.05165365116 
0.051432 3.24679548715 0.05233291621 
0.051949 3.20953659033 0.05154635602 
0.052466 3.07298984877 0.04887498674 
0.052983 3.12999710919 0.04779066746 
0.053500 3.03782555875 0.04932009173 
0.054017 3.02948712070 0.04854723526 
0.054534 3.09994116075 0.04907107679 
0.055050 3.09276048952 0.05026474889 
0.055567 3.02652100085 0.04796268787 
0.056084 2.97636431495 0.04685272716 
0.056601 2.91895799757 0.04795567689 
0.057118 2.97942517147 0.04740911747 
0.057635 2.97036012895 0.04683279046 
0.058152 2.96306552201 0.04695016936 
0.058669 2.93994823074 0.04594253184 
0.059186 2.86336019145 0.04599358279 
0.059703 2.93480095163 0.04417812134 
0.060220 2.90618016688 0.04597243147 
0.060736 2.83896946855 0.04470618436 
0.061253 2.74412420879 0.04408775931 
0.061770 2.86542325324 0.04634994441 
0.062287 2.73634138765 0.04322232767 
0.062804 2.78286877002 0.04386583430 
0.063321 2.81485491348 0.04345489416 
0.063838 2.81209544770 0.04299328717 
0.064355 2.75464984938 0.04329775751 
0.064872 2.79777089363 0.04244079211 
0.065388 2.78509169076 0.04093799191 
0.065905 2.68560073495 0.04203444962 
0.066422 2.67140725061 0.03954327708 
0.066939 2.63651651293 0.04145198143 
0.067456 2.64941853147 0.04039581087 
0.067973 2.62971669267 0.04128176603 
0.068490 2.56469169378 0.03997461676 
0.069007 2.61966874383 0.04020662549 
0.069524 2.67304497781 0.04248620644 
0.070041 2.59937540874 0.04121940788 
0.070557 2.71074554089 0.04249018544 
0.071074 2.59778200098 0.04164212241 
0.071591 2.57234227940 0.03868538817 
0.072108 2.54004027131 0.03995521211 
0.072625 2.57607131268 0.03932493634 
0.073142 2.57907053216 0.04027908015 
0.073659 2.54405763224 0.03674177252 
0.074176 2.55837756912 0.03896373879 
0.074693 2.63533640040 0.04138069634 
0.075210 2.55978864461 0.03659545499 
0.075726 2.47764102088 0.03817229165 
0.076243 2.50149182724 0.03715491380 
0.076760 2.48614467848 0.03665706240 
0.077277 2.55088353907 0.03742750784 
0.077794 2.46147208925 0.03597043898 
0.078311 2.48967879589 0.03595275227 
0.078828 2.51972911787 0.03641133118 
0.079345 2.44862502813 0.03779178449 
0.079862 2.47761232570 0.03612800842 
0.080378 2.44539583873 0.03585593298 
0.080895 2.42591565837 0.03624643197 
0.081412 2.40585020140 0.03645085661 
0.081929 2.39043378414 0.03475657875 
0.082446 2.45589602463 0.03538268165 
0.082963 2.35900242159 0.03490743961 
0.083480 2.36748180720 0.03558531944 
0.083997 2.34180927121 0.03496609166 
0.084514 2.34064281837 0.03374183724 
0.085030 2.30483683150 0.03432621770 
0.085547 2.36051705738 0.03420225121 
0.086064 2.30251873845 0.03348433566 
0.086581 2.38134286806 0.03387940865 
0.087098 2.35419872931 0.03376294075 
0.087615 2.29853910091 0.03338102970 
0.088132 2.28623898602 0.03355149460 
0.088649 2.27415171240 0.03342067517 
0.089166 2.33254855830 0.03569767943 
0.089683 2.33406732796 0.03526130152 
0.090199 2.27572893268 0.03664781017 
0.090716 2.28512931652 0.03392269749 
0.091233 2.28766323007 0.03557194303 
0.091750 2.28583045399 0.03441928387 
0.092267 2.28379062657 0.03554902803 
0.092784 2.28832030535 0.03507382185 
0.093301 2.22954347500 0.03619531131 
0.093818 2.24540330773 0.03825842490 
0.094334 2.21206566315 0.03528361320 
0.094851 2.25352938160 0.03501136716 
0.095368 2.28354274732 0.03476006128 
0.095885 2.26345160998 0.03502538839 
0.096402 2.21622429404 0.03395758074 
0.096919 2.18880372985 0.03467681432 
0.097436 2.21822732465 0.03346712947 
0.097953 2.19622804254 0.03198182256 
0.098470 2.22755079578 0.03317567785 
0.098986 2.18936473706 0.03173455044 
0.099503 2.14207336591 0.03203061413 
0.100020 2.15301396711 0.03194644790 
0.100537 2.13565247234 0.03167958238 
0.101054 2.16100302295 0.03091883798 
0.101571 2.15406890050 0.02974755752 
0.102088 2.17167601292 0.03131548470 
0.102605 2.11792124057 0.03157291884 
0.103122 2.09213007541 0.02933873246 
0.103638 2.15892724435 0.03062906083 
0.104155 2.20486717566 0.03001198239 
0.104672 2.14481402533 0.03086331024 
0.105189 2.14890038179 0.03072209492 
0.105706 2.11126918707 0.03065562773 
0.106223 2.11375775128 0.03065727214 
0.106740 2.16912278229 0.03080681655 
0.107257 2.15850643776 0.03131479177 
0.107773 2.12298320591 0.02963107590 
0.108290 2.12185598853 0.03015515923 
0.108807 2.09763436290 0.03010480067 
0.109324 2.13125033518 0.02909882862 
0.109841 2.10204717148 0.02971478189 
0.110358 2.09342284724 0.02907506144 
0.110875 2.10035562990 0.02911314287 
0.111392 2.03339069741 0.02829640464 
0.111909 2.09741835109 0.02788732708 
0.112425 2.10261341207 0.02842932345 
0.112942 2.09608918005 0.02855002072 
0.113459 2.08791001308 0.02855634501 
0.113976 2.10794802200 0.02846484214 
0.114493 2.05797297477 0.02802435430 
0.115010 2.07146722661 0.02818004298 
0.115527 1.97185805421 0.02749739143 
0.116044 2.05042472462 0.02699705668 
0.116560 2.03141561595 0.02719112749 
0.117077 1.97574603572 0.02700254190 
0.117594 1.97786880386 0.02708514131 
0.118111 2.06434376198 0.02834774561 
0.118628 1.99387700454 0.02711830346 
0.119145 1.92534398496 0.02669745753 
0.119662 1.98148961577 0.02668269389 
0.120179 2.00882405749 0.02591513605 
0.120695 1.99216234650 0.02759790609 
0.121212 2.00672973835 0.02660044135 
0.121729 1.97705212511 0.02636147427 
0.122246 1.97308473423 0.02694989002 
0.122763 1.99157179092 0.02663611906 
0.123280 1.98012728193 0.02662891678 
0.123797 2.02815118514 0.02693678954 
0.124314 1.99936341792 0.02697411285 
0.124830 1.98830634355 0.02607247710 
0.125347 1.98254804861 0.02622668744 
0.125864 2.00229436655 0.02676836936 
0.126381 1.93768401430 0.02561789491 
0.126898 1.97028322538 0.02615285473 
0.127415 1.92217231234 0.02606138818 
0.127932 2.00058229177 0.02595158081 
0.128448 1.98007396129 0.02587046667 
0.128965 1.94226393068 0.02513600667 
0.129482 1.95666642198 0.02493557853 
0.129999 1.91351416942 0.02558522289 
0.130516 1.93043926255 0.02502590201 
0.131033 1.94982885188 0.02540130417 
0.131550 1.94906486701 0.02543804469 
0.132067 1.95329216551 0.02551701717 
0.132583 1.98530666388 0.02576604219 
0.133100 1.93534207069 0.02528335317 
0.133617 1.91951100249 0.02506416642 
0.134134 1.89342563382 0.02475028677 
0.134651 1.95546089563 0.02512906855 
0.135168 1.94542057785 0.02466303739 
0.135685 1.93286246803 0.02530056449 
0.136201 1.90306709183 0.02406949614 
0.136718 1.91013473117 0.02464516814 
0.137235 1.89201946197 0.02485324299 
0.137752 1.90816632412 0.02381990941 
0.138269 1.92887102369 0.02482262710 
0.138786 1.88992529539 0.02417042856 
0.139303 1.91704458248 0.02398304224 
0.139819 1.88868095368 0.02454672894 
0.140336 1.86668904788 0.02396957703 
0.140853 1.90846116919 0.02403682849 
0.141370 1.88202061698 0.02422271995 
0.141887 1.92966066429 0.02435861014 
0.142404 1.91492147567 0.02382654889 
0.142921 1.94229440329 0.02434498908 
0.143438 1.88600629152 0.02460658053 
0.143954 1.94272686589 0.02425313966 
0.144471 1.93360956577 0.02434236435 
0.144988 1.92949365393 0.02484543178 
0.145505 1.92138148500 0.02489013591 
0.146022 1.88471757169 0.02366513319 
0.146539 1.88287698572 0.02399783447 
0.147056 1.89576362458 0.02413966989 
0.147572 1.86966585073 0.02339100312 
0.148089 1.85847303746 0.02393587497 
0.148606 1.87267130404 0.02295777473 
0.149123 1.88433303935 0.02326888040 
0.149640 1.83023566998 0.02307880944 
0.150157 1.86737402098 0.02312404020 
0.150674 1.87022541611 0.02339637442 
0.151190 1.85947467494 0.02284791869 
0.151707 1.86006360842 0.02348973390 
0.152224 1.85279316393 0.02279348620 
0.152741 1.86216692436 0.02315553654 
0.153258 1.86427661042 0.02358220328 
0.153775 1.83759757778 0.02215686310 
0.154291 1.81713787321 0.02239036087 
0.154808 1.85662420051 0.02278420789 
0.155325 1.84441891596 0.02295002458 
0.155842 1.80184706466 0.02226440261 
0.156359 1.82159881569 0.02225840452 
0.156876 1.83764419636 0.02237472444 
0.157393 1.86765318130 0.02229291264 
0.157909 1.86610547300 0.02247150186 
0.158426 1.83817500826 0.02245335074 
0.158943 1.83543134419 0.02218791816 
0.159460 1.83662739954 0.02166736479 
0.159977 1.86909268405 0.02289221959 
0.160494 1.83244144996 0.02245386933 
0.161010 1.87168384925 0.02140639680 
0.161527 1.82844432954 0.02181829825 
0.162044 1.78602181633 0.02168200540 
0.162561 1.85864159045 0.02191110463 
0.163078 1.81554263238 0.02176098260 
0.163595 1.82083436660 0.02220927853 
0.164112 1.82199634258 0.02180007610 
0.164628 1.79838383211 0.02212640017 
0.165145 1.80397426302 0.02165855450 
0.165662 1.80366519028 0.02211643195 
0.166179 1.79355392541 0.02152877330 
0.166696 1.85886177419 0.02199433732 
0.167213 1.82517266063 0.02148900766 
0.167729 1.80788862123 0.02140839392 
0.168246 1.80911712823 0.02155664364 
0.168763 1.81669216475 0.02125086399 
0.169280 1.79877024706 0.02157610160 
0.169797 1.83250034451 0.02161564782 
0.170314 1.81855590766 0.02168501220 
0.170830 1.83020790391 0.02129964886 
0.171347 1.79968334766 0.02110871658 
0.171864 1.80836744903 0.02074290453 
0.172381 1.83886320983 0.02099181941 
0.172898 1.83552907860 0.02083411044 
0.173415 1.77852010764 0.02101782552 
0.173932 1.80049227961 0.02092055775 
0.174448 1.81182640173 0.02093072448 
0.174965 1.78650142359 0.02052751884 
0.175482 1.80764159328 0.02063042621 
0.175999 1.78391746530 0.02078354380 
0.176516 1.82240980762 0.02102826550 
0.177033 1.78281853463 0.02090047329 
0.177549 1.77656707988 0.02039701551 
0.178066 1.79402828683 0.02057722083 
0.178583 1.81873052516 0.02013323847 
0.179100 1.79152698105 0.02111626518 
0.179617 1.78543156712 0.02100477611 
0.180134 1.79784392637 0.02147917835 
0.180650 1.77697313158 0.02100617235 
0.181167 1.82125745234 0.02175250468 
0.181684 1.79445489063 0.02242045591 
0.182201 1.81555284151 0.02124816494 
0.182718 1.75170927152 0.02233558709 
0.183234 1.76806800792 0.02198654501 
0.183751 1.79023152558 0.02171573121 
0.184268 1.77833847764 0.02224463291 
0.184785 1.77774684028 0.02245505450 
0.185302 1.77824929899 0.02179531209 
0.185819 1.78943178137 0.02200363445 
0.186335 1.77492860659 0.02190404629 
0.186852 1.75896752692 0.02194586064 
0.187369 1.76550711631 0.02130628793 
0.187886 1.77024962611 0.02141172162 
0.188403 1.73523300614 0.02078269702 
0.188920 1.79252805383 0.02066001207 
0.189436 1.77275540095 0.02108867902 
0.189953 1.75257975788 0.02043658240 
0.190470 1.79991420221 0.02102930020 
0.190987 1.76999238914 0.02101269752 
0.191504 1.76324656197 0.02065276217 
0.192020 1.78536062983 0.02058097235 
0.192537 1.75894807639 0.02037197915 
0.193054 1.73689558495 0.02044652188 
0.193571 1.74419799387 0.02052657032 
0.194088 1.76206572639 0.02020533652 
0.194605 1.73114450039 0.02063953789 
0.195121 1.74776583993 0.02000946129 
0.195638 1.79931996598 0.02070875658 
0.196155 1.77914520185 0.02025316308 
0.196672 1.75721819536 0.02015760488 
0.197189 1.75176650886 0.02029989500 
0.197705 1.78553501640 0.01975898032 
0.198222 1.75622040368 0.02035554261 
0.198739 1.74082488586 0.01993363568 
0.199256 1.74346042767 0.01998826935 
0.199773 1.76698182523 0.02036856650 
0.200290 1.73648421803 0.01982879428 
0.200806 1.76966461399 0.01947688498 
0.201323 1.74109128889 0.01932740182 
0.201840 1.75820257371 0.01975528287 
0.202357 1.73047533869 0.01956964299 
0.202874 1.73569199812 0.01981107459 
0.203390 1.76730932820 0.01933892696 
0.203907 1.74141945537 0.01967433337 
0.204424 1.72968321155 0.02000235826 
0.204941 1.75755697414 0.01944437013 
0.205458 1.75674180715 0.01954614819 
0.205974 1.76552786015 0.01962112742 
0.206491 1.73843531803 0.01962066989 
0.207008 1.73226482524 0.01946153719 
0.207525 1.77962980342 0.01917238046 
0.208042 1.74313118073 0.01931977116 
0.208558 1.75284510043 0.01951121019 
0.209075 1.75989341020 0.01939284959 
0.209592 1.73848655472 0.01912268439 
0.210109 1.73886909164 0.01909980482 
0.210626 1.73596060779 0.01910340490 
0.211142 1.73891846984 0.01929046031 
0.211659 1.76771725572 0.01916528764 
0.212176 1.77269097364 0.01929323287 
0.212693 1.73416506049 0.01931355592 
0.213210 1.74666108417 0.01873778109 
0.213726 1.74841301317 0.01899226857 
0.214243 1.76080304265 0.01885922123 
0.214760 1.77859129542 0.01922908406 
0.215277 1.74101822806 0.01891967018 
0.215794 1.71337217133 0.01889124567 
0.216310 1.72686577394 0.01849528010 
0.216827 1.71421117375 0.01883489122 
0.217344 1.71556744788 0.01906442566 
0.217861 1.74280539061 0.01867521535 
0.218378 1.75470390334 0.01893184659 
0.218894 1.76068459297 0.01891839709 
0.219411 1.70983074915 0.01874510863 
0.219928 1.75969869832 0.01840701844 
0.220445 1.75152539671 0.01904380885 
0.220962 1.73655847559 0.01848195201 
0.221478 1.73322896453 0.01803371970 
0.221995 1.71086580567 0.01810154276 
0.222512 1.71802398726 0.01846711650 
0.223029 1.71348278246 0.01842162496 
0.223546 1.71961998969 0.01816491001 
0.224062 1.73197023852 0.01894449341 
0.224579 1.74010272911 0.01859731954 
0.225096 1.71095863759 0.01808781961 
0.225613 1.73192640556 0.01822661259 
0.226129 1.72658444367 0.01799136067 
0.226646 1.72719658224 0.01784437388 
0.227163 1.72477925323 0.01814051193 
0.227680 1.73137616135 0.01780568407 
0.228197 1.70780922117 0.01768426729 
0.228713 1.73599174475 0.01783398101 
0.229230 1.72788869893 0.01744507277 
0.229747 1.71198646186 0.01740860970 
0.230264 1.71442026090 0.01823296488 
0.230780 1.72869860677 0.01749596652 
0.231297 1.71866125646 0.01767754182 
0.231814 1.73558849837 0.01827216135 
0.232331 1.73561708415 0.01772898595 
0.232848 1.74122486856 0.01778219815 
0.233364 1.75378530496 0.01797613268 
0.233881 1.77939607118 0.01809773010 
0.234398 1.74448675248 0.01763370938 
0.234915 1.73946453217 0.01778127607 
0.235431 1.73153952957 0.01761150934 
0.235948 1.74144152787 0.01768827430 
0.236465 1.71224385431 0.01758436142 
0.236982 1.71416599214 0.01725257424 
0.237499 1.72798387650 0.01807634467 
0.238015 1.72129070168 0.01758221086 
0.238532 1.74240616227 0.01719296155 
0.239049 1.71825397994 0.01726057435 
0.239566 1.70822552124 0.01750381146 
0.240082 1.72167730511 0.01724339187 
0.240599 1.73149337443 0.01784729307 
0.241116 1.73751355042 0.01713468957 
0.241633 1.72916937867 0.01762270001 
0.242149 1.72001690497 2.95516370462 
0.242666 1.70461953845 0.01739933318 
0.243183 1.69938248559 0.01780571446 
0.243700 1.70660354830 0.01700375241 
0.244217 1.74095784165 0.01774197549 
0.244733 1.71598141733 0.01751841648 
0.245250 1.73175748166 0.01725650175 
0.245767 1.72262848384 0.01725439512 
0.246284 1.71437240642 0.01727605618 
0.246800 1.72846079605 0.01742443871 
0.247317 1.72173926250 0.01756378653 
0.247834 1.72803033714 0.01708479073 
0.248351 1.73474629547 0.01720393925 
0.248867 1.70500706579 0.01721378655 
0.249384 1.69745808280 0.01697249480 
0.249901 1.72460410531 0.01680889337 
0.250418 1.70400765875 0.01743378107 
0.250934 1.68687009098 0.01707472995 
0.251451 1.71605597942 0.01697101297 
0.251968 1.70460737659 0.01704075667 
0.252485 1.72450661602 0.01709346303 
0.253001 1.70093597919 0.01713780344 
0.253518 1.69614892352 0.01691822898 
0.254035 1.69925482280 0.01653646199 
0.254552 1.69357952001 0.01681513136 
0.255068 1.71019700943 0.01674028112 
0.255585 1.71011224684 0.01676141635 
0.256102 1.72560673076 0.01674910026 
0.256619 1.71613024429 0.01692648999 
0.257135 1.68542272296 0.01682081535 
0.257652 1.74333152661 0.01715543576 
0.258169 1.72275121846 0.01675014314 
0.258686 1.71766433958 0.01704879594 
0.259202 1.69864554354 0.01671659484 
0.259719 1.68664484581 0.01657194868 
0.260236 1.69828752902 0.01715625936 
0.260753 1.71891799435 0.01736541430 
0.261269 1.69904801634 0.01755281339 
0.261786 1.68784168693 0.01764609182 
0.262303 1.71140930161 0.01755703103 
0.262820 1.71466486205 0.01771932713 
0.263336 1.69233716126 0.01780386332 
0.263853 1.67420975952 0.01805333428 
0.264370 1.68388894048 0.01800749510 
0.264887 1.72469340133 0.01772348199 
0.265403 1.69369382391 0.01795179890 
0.265920 1.74111655327 0.01846738997 
0.266437 1.68638511211 0.01793440911 
0.266954 1.70996906769 0.01811880938 
0.267470 1.72702496275 0.01867374430 
0.267987 1.70094422811 0.01842371189 
0.268504 1.71657945191 0.01825812488 
0.269021 1.74974564471 0.01853097515 
0.269537 1.70776133246 0.01869724409 
0.270054 1.73489777512 0.01820143394 
0.270571 1.75395301690 0.01880723242 
0.271087 1.72054033155 0.01926416487 
0.271604 1.73842300644 0.01937990252 
0.272121 1.72364309644 0.01952737585 
0.272638 1.74541470117 0.01963231290 
0.273154 1.71700625893 0.01992146467 
0.273671 1.71087399301 0.01978658666 
0.274188 1.72436572410 0.01949798529 
0.274705 1.70837413457 0.01991983210 
0.275221 1.75575597237 0.02015058319 
0.275738 1.73692546652 0.02081334307 
0.276255 1.71091730751 0.01993427597 
0.276771 1.70384039276 0.02026142665 
0.277288 1.70117896289 0.02021178341 
0.277805 1.74009654244 0.02027446165 
0.278322 1.68989405662 0.01943959220 
0.278838 1.73200638887 0.01968423571 
0.279355 1.69073165698 0.02042745945 
0.279872 1.73706736637 0.01992458105 
0.280388 1.67688372091 0.01979741607 
0.280905 1.68691336794 0.01979258719 
0.281422 1.70863027175 0.02061859432 
0.281939 1.73167714558 0.02041850685 
0.282455 1.71262324088 0.02009912457 
0.282972 1.69531324349 0.01975561981 
0.283489 1.73404631060 0.02008461993 
0.284006 1.68433305631 0.01972927194 
0.284522 1.72850544497 0.02045155176 
0.285039 1.70033838856 0.02012642106 
0.285556 1.72379095267 0.02022549497 
0.286072 1.73600975631 0.02048161521 
0.286589 1.74636725813 0.02048801279 
0.287106 1.71264580139 0.02017413563 
0.287622 1.68417893335 0.01974185313 
0.288139 1.70394095549 0.02044654207 
0.288656 1.72513221318 0.02083574585 
0.289173 1.70435147734 0.02038734575 
0.289689 1.71875600808 0.02102523511 
0.290206 1.69329173684 0.02014168732 
0.290723 1.70038740336 0.02021003835 
0.291239 1.72290178480 0.02099857827 
0.291756 1.72087551916 0.02037044679 
0.292273 1.70697204934 0.02050398411 
0.292790 1.69256720020 0.02043045238 
0.293306 1.71270556263 0.02110537951 
0.293823 1.70307254239 0.02017177171 
0.294340 1.68293576536 0.02036429686 
0.294856 1.73847381254 0.02078035315 
0.295373 1.72853048390 0.02137233868 
0.295890 1.70599241027 0.02056721613 
0.296406 1.69374053634 0.02056433709 
0.296923 1.72292542935 0.02118779228 
0.297440 1.69144288310 0.02057469331 
0.297957 1.70437571386 0.02094034119 
0.298473 1.72829474513 0.02132732992 
0.298990 1.66168352946 0.02122745267 
0.299507 1.67479901575 0.02064025188 
0.300023 1.73108571994 0.02109952710 
0.300540 1.72177604735 0.02111054859 
0.301057 1.69377047317 0.02185594944 
0.301573 1.72211603132 0.02122411974 
0.302090 1.68928392242 0.02104474513 
0.302607 1.74780464118 0.02155168977 
0.303123 1.74373533224 0.02122589157 
0.303640 1.70490212793 0.02108396093 
0.304157 1.72431586238 0.02189127891 
0.304673 1.73068371845 0.02121794711 
0.305190 1.69529523207 0.02147876712 
0.305707 1.70946969712 0.02182117823 
0.306224 1.71337315154 0.02152067536 
0.306740 1.69888034399 0.02171488186 
0.307257 1.70362343236 0.02150732131 
0.307774 1.75392274257 0.02158650833 
0.308290 1.71348179832 0.02115680285 
0.308807 1.71272298311 0.02194021195 
0.309324 1.71836690065 0.02250198516 
0.309840 1.71573457557 0.02163062692 
0.310357 1.74414381356 0.02178947939 
0.310874 1.69477789883 0.02213005565 
0.311390 1.74608449346 0.02240990725 
0.311907 1.76975776473 0.02221531506 
0.312424 1.73724630015 0.02205380070 
0.312940 1.69481135690 0.02189772651 
0.313457 1.73681066820 0.02243241099 
0.313974 1.72410119269 0.02290123693 
0.314490 1.71545139077 0.02221095510 
0.315007 1.68800856192 0.02235246171 
0.315524 1.71534520732 0.02209606213 
0.316040 1.68552227049 0.02294443184 
0.316557 1.74288307077 0.02255898019 
0.317074 1.74361917393 0.02313973526 
0.317590 1.68491822950 0.02222661822 
0.318107 1.72108270743 0.02290414273 
0.318624 1.75747402142 0.02339624403 
0.319140 1.69786206391 0.02305694613 
0.319657 1.73010646859 0.02307586769 
0.320174 1.71112012413 0.02268322508 
0.320690 1.70549230791 0.02258729774 
0.321207 1.69650573680 0.02221133447 
0.321724 1.67981421584 0.02262777846 
0.322240 1.74399604754 0.02288104386 
0.322757 1.70515064460 0.02305237642 
0.323274 1.70548074177 0.02232158542 
0.323790 1.73055956474 0.02291125164 
0.324307 1.68607561300 0.02329816930 
0.324824 1.68744977880 0.02378238633 
0.325340 1.70205176725 0.02430592269 
0.325857 1.78240830467 0.02487586998 
0.326373 1.71990169361 0.02464519062 
0.326890 1.70076494713 0.02459367625 
0.327407 1.73135815420 0.02474342420 
0.327923 1.72883594665 0.02505248289 
0.328440 1.75466338499 0.02548926349 
0.328957 1.71522794702 0.02503430609 
0.329473 1.72169181492 0.02553067216 
0.329990 1.72582708897 0.02667186829 
0.330507 1.72360472999 0.02646163197 
0.331023 1.76170562181 0.02798542253 
0.331540 1.72871538804 0.02819980168 
0.332057 1.73172444184 0.02754802728 
0.332573 1.78368624391 0.02904214559 
0.333090 1.72960814635 0.02858546786 
0.333607 1.81023011363 0.02865166651 
0.334123 1.74247332969 0.02887850712 
0.334640 1.77358444029 0.02865256548 
0.335156 1.71238834759 0.02894292902 
0.335673 1.74614641082 0.02902520345 
0.336190 1.75094405366 0.03044418010 
0.336706 1.75116649365 0.03004315297 
0.337223 1.71514529419 0.03001017962 
0.337740 1.76795555338 0.03082843633 
0.338256 1.77058979455 0.03224380411 
0.338773 1.74887272616 0.03399335570 
0.339290 1.76944479454 0.03441968989 
0.339806 1.79705580399 0.03474802095 
0.340323 1.79734854619 0.03582332562 
0.340839 1.84120361905 0.03494116227 
0.341356 1.79247216172 0.03478114569 
0.341873 1.80832719204 0.03483193407 
0.342389 1.80479688513 0.03606994876 
0.342906 1.86558358225 0.03613614580 
0.343423 1.78450397454 0.03675939758 
0.343939 1.75039427836 0.03485541388 
0.344456 1.82551171771 0.03652668649 
0.344972 1.76377322383 0.03674500325 
0.345489 1.76706387293 0.03708915436 
0.346006 1.83819015915 0.03885889213 
0.346522 1.75290274838 0.03486952694 
0.347039 1.83016009066 0.03765286434 
0.347555 1.75932681548 0.03897043632 
0.348072 1.77595464542 0.03704814730 
0.348589 1.79631654101 0.03847953796 
0.349105 1.89128984742 0.04019174244 
0.349622 1.74356872606 0.03657708617 
0.350139 1.73978336767 0.03822504758 
0.350655 1.78035499850 0.03841941036 
0.351172 1.83910352008 0.03711853865 
0.351688 1.76145244883 0.03744244000 
0.352205 1.77760007265 0.03882993007 
0.352722 1.72653253006 0.03656224807 
0.353238 1.79952681882 0.03927026434 
0.353755 1.78465330239 0.03778169666 
0.354271 1.85677350600 0.04049326354 
0.354788 1.80884404348 0.03817694464 
0.355305 1.80648503919 0.03854530200 
0.355821 1.75471776914 0.03855751570 
0.356338 1.78627276655 0.03969482724 
0.356854 1.85394916887 0.03970674119 
0.357371 1.82963079844 0.04215103465 
0.357888 1.83573877147 0.04093621213 
0.358404 1.82135730317 0.04168075061 
0.358921 1.77407438400 0.04373450932 
0.359437 1.70093258269 0.04068415192 
0.359954 1.81505998054 0.04433790665 
0.360471 1.73953966872 0.04272883390 
0.360987 1.75313732632 0.04652427448 
0.361504 1.86452005712 0.04805979616 
0.362020 1.75182063857 0.04571204742 
0.362537 1.77345372254 0.04891166689 
0.363054 1.87471401896 0.04985300044 
0.363570 1.84089525837 0.04776164650 
0.364087 1.71112363087 0.04781850578 
0.364603 1.81801617841 0.05083975992 
0.365120 1.79312713937 0.04964289915 
0.365637 1.79947276811 0.05571118644 
0.366153 1.82730756568 0.05382464494 
0.366670 1.78277990302 0.05746166126 
0.367186 1.83061632556 0.05522119649 
0.367703 1.80351137021 0.05735459349 
0.368219 1.73166472028 0.05816467618 
0.368736 1.82944121447 0.06282716044 
0.369253 1.82458367270 0.06524477193 
0.369769 1.77958240852 0.06911071769 
0.370286 1.74690872909 0.06430421341 
0.370802 1.81764005339 0.07635954710 
0.371319 1.71438256521 0.07675668582 
0.371835 1.77648448929 0.08423249781 
0.372352 1.84724362664 0.08963054436 
0.372869 1.51527232088 0.11626164471 
0.373385 1.76820538761 0.14163403884 
0.373902 1.31132248832 0.22922096838 
