# Supplementary material for: A SAXS-based approach to rationally evaluate radical scavengers – toward eliminating radiation damage in solution and crystallographic studies
Source: J Synchrotron Radiat. 2021 Aug 9;28(Pt 5):1309–20. doi: 10.1107/S1600577521004045 (PMC8415334; doi:10.1107/S1600577521004045)
Supplement: Supplementary file 1 [file s-28-01309-sup1.zip › SupportingData/ascrobic_acid/500nM/C1_ascorbate-500nm_00009.cbf.dat]

0.010597 13.06142938630 0.51526786186 
0.011114 12.02168708615 0.47261186051 
0.011630 11.04894179269 0.32598281705 
0.012147 11.00662690543 0.29596921642 
0.012664 9.28833803181 0.25977173199 
0.013181 8.89979928400 0.24487509635 
0.013698 8.27190036500 0.22164591839 
0.014215 8.05277898547 0.26317621818 
0.014732 7.84246014261 0.25381454300 
0.015249 7.39664151376 0.19532554464 
0.015766 6.99216985639 0.20702719999 
0.016283 6.79949972468 0.20452987726 
0.016800 6.32351862810 0.16595249949 
0.017316 6.30196221547 0.14982695353 
0.017833 6.43032666945 0.16365354080 
0.018350 6.39210297136 0.13443099704 
0.018867 5.70921609408 0.13047179708 
0.019384 5.79937667796 0.11867083931 
0.019901 5.61027589378 0.11696844681 
0.020418 5.56277955071 0.11472824891 
0.020935 5.33905324388 0.10546948231 
0.021452 5.21602671509 0.10952813770 
0.021969 5.14306795434 0.10006384036 
0.022486 5.10554698527 0.09704113084 
0.023002 4.99897098127 0.09832574932 
0.023519 4.69320566620 0.09150710267 
0.024036 4.99064734563 0.09574912008 
0.024553 4.80172473131 0.09018308460 
0.025070 4.69987032188 0.09281005860 
0.025587 4.60536308959 0.09524627816 
0.026104 4.57957318712 0.08994890917 
0.026621 4.41340800519 0.08536794138 
0.027138 4.61531200707 0.08681152773 
0.027655 4.41245783251 0.08805422881 
0.028171 4.47789664946 0.08647832399 
0.028688 4.33026363305 0.07926061196 
0.029205 4.21663315139 0.07749791675 
0.029722 4.25598746557 0.07885529214 
0.030239 4.15585776191 0.08112269504 
0.030756 4.14295972729 0.07516696084 
0.031273 4.23814525717 0.07374839190 
0.031790 4.12542309610 0.07572273625 
0.032307 4.03944482159 0.07226191358 
0.032824 4.04020648974 0.07443323368 
0.033341 4.02219951039 0.07546512275 
0.033857 4.12133283643 0.06973236413 
0.034374 4.01553077916 0.07010159319 
0.034891 3.87740615795 0.07029717452 
0.035408 3.95384332399 0.06598829867 
0.035925 3.87914473058 0.07089836256 
0.036442 3.89447227015 0.07042503344 
0.036959 3.86460013461 0.06845470632 
0.037476 3.83230621208 0.06552139915 
0.037993 3.82195755228 0.06314892708 
0.038510 3.78285758986 0.06503949889 
0.039027 3.80817672673 0.06409000873 
0.039543 3.61431146969 0.06205545951 
0.040060 3.70442623003 0.06203895018 
0.040577 3.53130485061 0.06350645491 
0.041094 3.61305608474 0.06181272643 
0.041611 3.52114924759 0.05992805937 
0.042128 3.47239443901 0.05884485267 
0.042645 3.53745926183 0.05991433973 
0.043162 3.40822293307 0.05588462280 
0.043679 3.37933955810 0.05991033580 
0.044196 3.32739921377 0.05420086701 
0.044712 3.44170377279 0.05680765849 
0.045229 3.42192305429 0.05726853849 
0.045746 3.32097863473 0.05457412848 
0.046263 3.28563849965 0.05505070847 
0.046780 3.37609027917 0.05530836087 
0.047297 3.34527515069 0.05218788835 
0.047814 3.31343831616 0.05023970851 
0.048331 3.35716572284 0.05334186543 
0.048848 3.27962276562 0.05638823513 
0.049365 3.22926451423 0.05040797030 
0.049881 3.21688108537 0.05144777036 
0.050398 3.04350968082 0.05258349081 
0.050915 3.13063218308 0.05222033170 
0.051432 3.26064432972 0.05102909399 
0.051949 3.11116599257 0.05050145940 
0.052466 3.07051630252 0.04962856265 
0.052983 3.10973528299 0.04993635981 
0.053500 3.08511278760 0.05012929914 
0.054017 3.02615026410 0.05022501462 
0.054534 3.10293508495 0.04743928329 
0.055050 3.01882197765 0.04727641804 
0.055567 3.03297345620 0.04970957018 
0.056084 2.97124358102 0.04720054845 
0.056601 2.93922414876 0.04666192735 
0.057118 2.93317346149 0.04538550296 
0.057635 2.91603374992 0.04715004653 
0.058152 2.94859835062 0.04634073141 
0.058669 2.95167515650 0.04444986840 
0.059186 2.87220452477 0.04533347605 
0.059703 2.89108255975 0.04437609706 
0.060220 2.89235138726 0.04553997810 
0.060736 2.84524861977 0.04522858899 
0.061253 2.83311326144 0.04335039909 
0.061770 2.78199176273 0.04328989694 
0.062287 2.76205735110 0.04202241432 
0.062804 2.88126842923 0.04542582718 
0.063321 2.73273235785 0.04218363964 
0.063838 2.78736533083 0.04326760832 
0.064355 2.73504767307 0.04126806404 
0.064872 2.85126539559 0.04349211910 
0.065388 2.72051587862 0.04061059429 
0.065905 2.62221867742 0.03961768085 
0.066422 2.71437883881 0.04149738135 
0.066939 2.72920719603 0.04183038113 
0.067456 2.77854245971 0.04251630700 
0.067973 2.68998666105 0.04076744307 
0.068490 2.71264660173 0.04133928315 
0.069007 2.61391125658 0.04014016142 
0.069524 2.63765798030 0.04136318226 
0.070041 2.52768036076 0.04107025482 
0.070557 2.60928745669 0.04168074660 
0.071074 2.56534605222 0.04146136088 
0.071591 2.65295588707 0.04278058664 
0.072108 2.60074277112 0.03915676590 
0.072625 2.58975133106 0.04094737955 
0.073142 2.51880032219 0.03799383716 
0.073659 2.53343769341 0.03934337452 
0.074176 2.57026828919 0.03822311341 
0.074693 2.60766925930 0.03808488630 
0.075210 2.47573980811 0.03893169111 
0.075726 2.53102509682 0.03842295353 
0.076243 2.51401497727 0.03778213303 
0.076760 2.53261339990 0.03831639989 
0.077277 2.49875839170 0.03716126152 
0.077794 2.46942720317 0.03782559166 
0.078311 2.50496350963 0.03739776612 
0.078828 2.41062192027 0.03624278324 
0.079345 2.44167594599 0.03630644188 
0.079862 2.41548951411 0.03699804350 
0.080378 2.47301141222 0.03721739370 
0.080895 2.45913635247 0.03494936723 
0.081412 2.38945800604 0.03582671905 
0.081929 2.42934721966 0.03546083099 
0.082446 2.38972547377 0.03508338691 
0.082963 2.39826470755 0.03448306347 
0.083480 2.42969592042 0.03475253068 
0.083997 2.39114221313 0.03484853474 
0.084514 2.38384742331 0.03657618866 
0.085030 2.33961744966 0.03408052061 
0.085547 2.37497091314 0.03363681300 
0.086064 2.38966514339 0.03282048287 
0.086581 2.36416289640 0.03348971361 
0.087098 2.36607157242 0.03319266332 
0.087615 2.34537394855 0.03349204067 
0.088132 2.34875467597 0.03339518273 
0.088649 2.27970887514 0.03516015743 
0.089166 2.32937406102 0.03476435822 
0.089683 2.29376556128 0.03407426092 
0.090199 2.25183632907 0.03524421428 
0.090716 2.30224618592 0.03545624825 
0.091233 2.27929571830 0.03589999723 
0.091750 2.29827482931 0.03682712169 
0.092267 2.28583272069 0.03512744540 
0.092784 2.30928423359 0.03697059459 
0.093301 2.27600314004 0.03619457353 
0.093818 2.22066418309 0.03611162602 
0.094334 2.20217208000 0.03618596550 
0.094851 2.24034181310 0.03585169670 
0.095368 2.29028383858 0.03492361558 
0.095885 2.28855318857 0.03357663800 
0.096402 2.18466203190 0.03385288766 
0.096919 2.22768219939 0.03370872234 
0.097436 2.24059851383 0.03302509400 
0.097953 2.14660022833 0.03290185522 
0.098470 2.23049688900 0.03333127095 
0.098986 2.19634997290 0.03146295362 
0.099503 2.16794235903 0.03082333372 
0.100020 2.11531713238 0.03178231326 
0.100537 2.17171947050 0.03206881433 
0.101054 2.17611436008 0.03096207291 
0.101571 2.11869033361 0.03060367615 
0.102088 2.16871352489 0.03112570837 
0.102605 2.14780430452 0.03068039614 
0.103122 2.09347997665 0.03101703527 
0.103638 2.15846177456 0.03083431947 
0.104155 2.10039369479 0.02948912578 
0.104672 2.17610475326 0.02930589154 
0.105189 2.06936403533 0.03022081068 
0.105706 2.13283903700 0.02936619603 
0.106223 2.11016475963 0.02991226240 
0.106740 2.17922199849 0.02990088538 
0.107257 2.13002845824 0.02934577149 
0.107773 2.07512391360 0.03050779648 
0.108290 2.12295558597 0.03084366244 
0.108807 2.07023740174 0.02870223163 
0.109324 2.13140981375 0.02876218506 
0.109841 2.04345560702 0.02888200688 
0.110358 2.10020512636 0.02864271281 
0.110875 2.06249133112 0.02960785188 
0.111392 2.08391231680 0.02933069551 
0.111909 2.12729055197 0.02846914723 
0.112425 2.04571673425 0.02926234764 
0.112942 2.10238069088 0.02911632486 
0.113459 2.03711706966 0.02844170123 
0.113976 2.05404560961 0.02886330396 
0.114493 2.09986809450 0.02854665282 
0.115010 2.07147918551 0.02713425712 
0.115527 2.07264699687 0.02797149111 
0.116044 2.07428365675 0.02737720340 
0.116560 2.01308516205 0.02741802232 
0.117077 2.03537600728 0.02812790121 
0.117594 2.03473393548 0.02762909551 
0.118111 2.04827883261 0.02740156146 
0.118628 2.00918352240 0.02728274488 
0.119145 2.05392641750 0.02748968502 
0.119662 2.02548973897 0.02692625309 
0.120179 2.00546796947 0.02653304218 
0.120695 1.99337647233 0.02633131089 
0.121212 2.04352499382 0.02662554323 
0.121729 1.98833764808 0.02640208694 
0.122246 1.97922041760 0.02680013810 
0.122763 2.00835701135 0.02596773629 
0.123280 1.94476349839 0.02611992177 
0.123797 1.99769493416 0.02642504974 
0.124314 1.99718116943 0.02652236068 
0.124830 1.96737009397 0.02593800107 
0.125347 1.96786773547 0.02555902130 
0.125864 1.97415104719 0.02635875203 
0.126381 1.98028350453 0.02521128770 
0.126898 1.93401415610 0.02607348195 
0.127415 1.97459906009 0.02505617225 
0.127932 1.96543719310 0.02561460371 
0.128448 1.94926995347 0.02622512294 
0.128965 1.97303652754 0.02606065625 
0.129482 1.95435838652 0.02584239558 
0.129999 1.92877473065 0.02532576048 
0.130516 1.90612764611 0.02531919832 
0.131033 1.95227476133 0.02534760876 
0.131550 1.89359770503 0.02440922274 
0.132067 1.93049189842 0.02503984905 
0.132583 1.93773410408 0.02531897440 
0.133100 1.98881913076 0.02522675785 
0.133617 1.95488983741 0.02544348078 
0.134134 1.96550077134 0.02520163749 
0.134651 1.93581089730 0.02506738291 
0.135168 1.93272589187 0.02511903905 
0.135685 1.88145218324 0.02491472232 
0.136201 1.87511074547 0.02443736931 
0.136718 1.93061883050 0.02392021341 
0.137235 1.91503231156 0.02407337978 
0.137752 1.91778366140 0.02430126706 
0.138269 1.90803070398 0.02444083541 
0.138786 1.90860413182 0.02420053420 
0.139303 1.90400249402 0.02429441420 
0.139819 1.92870354762 0.02467183230 
0.140336 1.89344949437 0.02419621931 
0.140853 1.88719826933 0.02420939950 
0.141370 1.89036449727 0.02443358272 
0.141887 1.90557737203 0.02344893178 
0.142404 1.88754113894 0.02429278840 
0.142921 1.88747347744 0.02399278929 
0.143438 1.87962515968 0.02440869539 
0.143954 1.91852436022 0.02416425457 
0.144471 1.91035921961 0.02452011382 
0.144988 1.90646841559 0.02397049281 
0.145505 1.95510985401 0.02443333066 
0.146022 1.91460429473 0.02426510900 
0.146539 1.85943778152 0.02341713092 
0.147056 1.91556390169 0.02378006065 
0.147572 1.83182401881 0.02374216013 
0.148089 1.85285721606 0.02357066600 
0.148606 1.88688142810 0.02313056291 
0.149123 1.86496453154 0.02318239763 
0.149640 1.89130518686 0.02313173448 
0.150157 1.87912513674 0.02273931001 
0.150674 1.83255573460 0.02298076952 
0.151190 1.89701719809 0.02288243652 
0.151707 1.84318594774 0.02308745684 
0.152224 1.86129217186 0.02325883537 
0.152741 1.88451110043 0.02277625098 
0.153258 1.84063494306 0.02217709908 
0.153775 1.84800173451 0.02304695670 
0.154291 1.85210903557 0.02306573602 
0.154808 1.85301149527 0.02262439529 
0.155325 1.84682254006 0.02230635999 
0.155842 1.80552039361 0.02202259282 
0.156359 1.83677202066 0.02271715731 
0.156876 1.83743484825 0.02239879531 
0.157393 1.83288819411 0.02177155420 
0.157909 1.82016147497 0.02183935406 
0.158426 1.84712103539 0.02151033993 
0.158943 1.83462476669 0.02272624207 
0.159460 1.79914092111 0.02179468997 
0.159977 1.80321777124 0.02177106502 
0.160494 1.81331103084 0.02237143918 
0.161010 1.82703374027 0.02193877028 
0.161527 1.85031744978 0.02177275886 
0.162044 1.80611861996 0.02223339092 
0.162561 1.80023346635 0.02173729001 
0.163078 1.84085443115 0.02181944104 
0.163595 1.83758964639 0.02243834387 
0.164112 1.81890364430 0.02197741830 
0.164628 1.80146507008 0.02116086457 
0.165145 1.83040365160 0.02165272169 
0.165662 1.81709399958 0.02173215827 
0.166179 1.79187893719 0.02156976280 
0.166696 1.81395305970 0.02126254924 
0.167213 1.81153169814 0.02186742191 
0.167729 1.80909010892 0.02156482048 
0.168246 1.83117925506 0.02150385627 
0.168763 1.81373981884 0.02095070883 
0.169280 1.84372472079 0.02155569065 
0.169797 1.79826393251 0.02113388782 
0.170314 1.79241464443 0.02089358630 
0.170830 1.79909404830 0.02117913660 
0.171347 1.81811376199 0.02143612881 
0.171864 1.80774727929 0.02121830939 
0.172381 1.80269884775 0.02079332299 
0.172898 1.81652659540 0.02114174775 
0.173415 1.75235583232 0.02059169358 
0.173932 1.81190211419 0.02119309714 
0.174448 1.79472427162 0.02104822663 
0.174965 1.78129762194 0.02033957615 
0.175482 1.78420874914 0.02121580714 
0.175999 1.80998922068 0.02099888382 
0.176516 1.78981490385 0.02046537076 
0.177033 1.80013935961 0.02060007287 
0.177549 1.74853217422 0.02034672546 
0.178066 1.78318116557 0.02083030487 
0.178583 1.81476154884 0.02058184798 
0.179100 1.77319232750 0.02131742548 
0.179617 1.79301475196 0.02056253479 
0.180134 1.76508576735 0.02110538402 
0.180650 1.78843832877 0.02163259973 
0.181167 1.77439244784 0.02075831801 
0.181684 1.80579378437 0.02202186798 
0.182201 1.79149897277 0.02179681818 
0.182718 1.80390399658 0.02198703536 
0.183234 1.77171621337 0.02229066324 
0.183751 1.79674455137 0.02165684740 
0.184268 1.77284623576 0.02198313520 
0.184785 1.76532827809 0.02206960454 
0.185302 1.76371671803 0.02212669032 
0.185819 1.83827221269 0.02275724659 
0.186335 1.78875945066 0.02212747234 
0.186852 1.75255368691 0.02147293969 
0.187369 1.77234974321 0.02095725497 
0.187886 1.78772065010 0.02166503670 
0.188403 1.76904543573 0.02129410836 
0.188920 1.76520412144 0.02127493230 
0.189436 1.77880014871 0.02139009241 
0.189953 1.76486317999 0.02120634080 
0.190470 1.76979453834 0.02043751100 
0.190987 1.73220450206 0.02049220340 
0.191504 1.73334653065 0.02084137361 
0.192020 1.74804525271 0.02061546093 
0.192537 1.72689058006 0.02010093263 
0.193054 1.78018446376 0.01995269608 
0.193571 1.77723623313 0.02074832839 
0.194088 1.74479533442 0.02043896750 
0.194605 1.77648908607 0.02069831679 
0.195121 1.76762491145 0.02003471984 
0.195638 1.75187357557 0.02094062443 
0.196155 1.74733002288 0.02017977917 
0.196672 1.76727328378 0.02001227862 
0.197189 1.76787316837 0.02035245647 
0.197705 1.77812077310 0.02009926923 
0.198222 1.75555153079 0.01938293179 
0.198739 1.73688617029 0.01954504154 
0.199256 1.75883815813 0.01994764637 
0.199773 1.73930417119 0.02005911055 
0.200290 1.79313356264 0.02000754691 
0.200806 1.73639584056 0.01993209453 
0.201323 1.74575870006 0.01938408488 
0.201840 1.75437416203 0.01933322489 
0.202357 1.72241596780 0.01937242999 
0.202874 1.74720929786 0.01978295218 
0.203390 1.73118617309 0.01959858706 
0.203907 1.74861816578 0.01941055630 
0.204424 1.75218444985 0.01936069773 
0.204941 1.75028101243 0.01987907346 
0.205458 1.74730808448 0.01998136858 
0.205974 1.74759466296 0.01963719468 
0.206491 1.73072777306 0.01905427854 
0.207008 1.73466716624 0.01965421503 
0.207525 1.73165158589 0.01929923996 
0.208042 1.74102500046 0.01906809698 
0.208558 1.75212109138 0.01884836184 
0.209075 1.75602831139 0.01966532322 
0.209592 1.74011685113 0.01888927275 
0.210109 1.69117199193 0.01883566161 
0.210626 1.74098884414 0.01978984558 
0.211142 1.76765451800 0.01921089037 
0.211659 1.74404579192 0.01907507209 
0.212176 1.73348069158 0.01942348019 
0.212693 1.74498295782 0.01916376379 
0.213210 1.75018116076 0.01858775831 
0.213726 1.75434808446 0.01854919888 
0.214243 1.74368535560 0.01873767410 
0.214760 1.72349029857 0.01884701878 
0.215277 1.73422041085 0.01861396978 
0.215794 1.73707693952 0.01914898778 
0.216310 1.73693351055 0.01893681977 
0.216827 1.72221450276 0.01861153565 
0.217344 1.74935333072 0.01860249443 
0.217861 1.75920920303 0.01897634081 
0.218378 1.73162263812 0.01851158013 
0.218894 1.73708242038 0.01881414583 
0.219411 1.71454794021 0.01827306217 
0.219928 1.74043823074 0.01835386519 
0.220445 1.74705143426 0.01865518818 
0.220962 1.75055109644 0.01891594146 
0.221478 1.73999614008 0.01859441292 
0.221995 1.73675170521 0.01830311761 
0.222512 1.75133037063 0.01866507378 
0.223029 1.70735072258 0.01831340761 
0.223546 1.76014837913 0.01850583969 
0.224062 1.75966456147 0.01862255312 
0.224579 1.76477166642 0.01877922606 
0.225096 1.72392338191 0.01840714455 
0.225613 1.72621054274 0.01797764286 
0.226129 1.72642102762 0.01820392615 
0.226646 1.70420448142 0.01802548618 
0.227163 1.74343097304 0.01861702565 
0.227680 1.73476099026 0.01855273101 
0.228197 1.70277295802 0.01760137437 
0.228713 1.71412963436 0.01814404409 
0.229230 1.75056226571 0.01832463194 
0.229747 1.73530386646 0.01788681560 
0.230264 1.73779640944 0.01772771395 
0.230780 1.75100022329 0.01791376471 
0.231297 1.74663025166 0.01790238111 
0.231814 1.74269426125 0.01776626906 
0.232331 1.71213398649 0.01771685307 
0.232848 1.68757860160 0.01760960762 
0.233364 1.73893773504 0.01755393820 
0.233881 1.75135982454 0.01787416200 
0.234398 1.74796661699 0.01728909828 
0.234915 1.70673058585 0.01760244585 
0.235431 1.77296135710 0.01761866202 
0.235948 1.72384677578 0.01749132632 
0.236465 1.73098572416 0.01769659509 
0.236982 1.70369708402 0.01747543451 
0.237499 1.75000520405 0.01798820619 
0.238015 1.71619136051 0.01760139863 
0.238532 1.70016077552 0.01757185568 
0.239049 1.71688568537 0.01755012255 
0.239566 1.74641636224 0.01750762634 
0.240082 1.72155832333 0.01731297053 
0.240599 1.71678957433 0.01785789449 
0.241116 1.72667314908 0.01703148121 
0.241633 1.69809604886 0.01743677968 
0.242149 1.74801439350 2.95138812468 
0.242666 1.72952340581 0.01722727073 
0.243183 1.70531413445 0.01745000607 
0.243700 1.73255829492 0.01741856164 
0.244217 1.71609685146 0.01705504218 
0.244733 1.70692788042 0.01735209235 
0.245250 1.73638283356 0.01745590176 
0.245767 1.71136369857 0.01714113642 
0.246284 1.72943020204 0.01733134077 
0.246800 1.72279130015 0.01708497236 
0.247317 1.72847227161 0.01762890445 
0.247834 1.73472767105 0.01736768227 
0.248351 1.72654182648 0.01767446018 
0.248867 1.69237745922 0.01704162670 
0.249384 1.70115706314 0.01689170516 
0.249901 1.71057630710 0.01687631523 
0.250418 1.67019308831 0.01702780402 
0.250934 1.67984836443 0.01695272628 
0.251451 1.72960545083 0.01714022332 
0.251968 1.73869832773 0.01692440626 
0.252485 1.73229665886 0.01692250345 
0.253001 1.66831135959 0.01728763687 
0.253518 1.69583522313 0.01665322133 
0.254035 1.70199038221 0.01688842674 
0.254552 1.70726821321 0.01683334028 
0.255068 1.72758077165 0.01697762490 
0.255585 1.70195289423 0.01690678769 
0.256102 1.67567477106 0.01636650294 
0.256619 1.69880543431 0.01703350401 
0.257135 1.71568091412 0.01652429910 
0.257652 1.69727533494 0.01667403598 
0.258169 1.71355508568 0.01689796995 
0.258686 1.74257944172 0.01655496663 
0.259202 1.70939212238 0.01686977552 
0.259719 1.71294024532 0.01694650577 
0.260236 1.71508573411 0.01670902585 
0.260753 1.71037404154 0.01678785282 
0.261269 1.73603853295 0.01726938401 
0.261786 1.71834127089 0.01707446799 
0.262303 1.67921952043 0.01755149211 
0.262820 1.68916479514 0.01783427165 
0.263336 1.70636555471 0.01797223151 
0.263853 1.68434555225 0.01784183911 
0.264370 1.68126188261 0.01774646652 
0.264887 1.68299709611 0.01761430893 
0.265403 1.66774297158 0.01807833822 
0.265920 1.69519927780 0.01823689986 
0.266437 1.70582169801 0.01822194734 
0.266954 1.70897642361 0.01846868161 
0.267470 1.70773810352 0.01833857604 
0.267987 1.72543983099 0.01852026701 
0.268504 1.73835428535 0.01858637700 
0.269021 1.72168866706 0.01859371769 
0.269537 1.71685783805 0.01836766306 
0.270054 1.72791714258 0.01887104093 
0.270571 1.73175667923 0.01859793538 
0.271087 1.72041031854 0.01946058005 
0.271604 1.73894375875 0.01953609708 
0.272121 1.74654023564 0.01977891715 
0.272638 1.71171564942 0.01934426517 
0.273154 1.71896490409 0.01944526096 
0.273671 1.71163334699 0.02000577714 
0.274188 1.71199969309 0.02027916259 
0.274705 1.70051177288 0.01999781170 
0.275221 1.70727165301 0.02022463224 
0.275738 1.70954775542 0.02032389757 
0.276255 1.75587308139 0.02023795110 
0.276771 1.72682536133 0.02049990815 
0.277288 1.71786400800 0.02035063187 
0.277805 1.72275428361 0.01949878336 
0.278322 1.69898864322 0.02034820314 
0.278838 1.70204984364 0.01954509667 
0.279355 1.74593566076 0.02025827733 
0.279872 1.75221747238 0.02015834801 
0.280388 1.68625110352 0.01969036292 
0.280905 1.71070359521 0.02033904026 
0.281422 1.71883031387 0.02053325861 
0.281939 1.78175511663 0.01983695158 
0.282455 1.67603624285 0.01981979477 
0.282972 1.72301312859 0.02026297476 
0.283489 1.72885133254 0.02058221760 
0.284006 1.72310077723 0.02004627473 
0.284522 1.72741174084 0.01987560471 
0.285039 1.69103981713 0.01983960516 
0.285556 1.68768496550 0.02013465103 
0.286072 1.72792919876 0.02032155962 
0.286589 1.69656832662 0.01962270704 
0.287106 1.74584437450 0.02010944389 
0.287622 1.70545758622 0.02032506755 
0.288139 1.69646289919 0.02021757105 
0.288656 1.70782526752 0.02021431624 
0.289173 1.68577627639 0.02055791280 
0.289689 1.70826787796 0.02101774345 
0.290206 1.71725806040 0.02036749306 
0.290723 1.68775264002 0.02039158505 
0.291239 1.70207361376 0.02051092019 
0.291756 1.69764060874 0.02097385864 
0.292273 1.70852814207 0.02066501141 
0.292790 1.70716587320 0.02006894929 
0.293306 1.72323820881 0.02120475858 
0.293823 1.70271609479 0.02111934212 
0.294340 1.70121874980 0.02085952699 
0.294856 1.74603642955 0.02076574802 
0.295373 1.70000425697 0.02103521636 
0.295890 1.71875440353 0.02078123511 
0.296406 1.72360246746 0.02048832413 
0.296923 1.70078503717 0.02097786267 
0.297440 1.70680958732 0.02128792011 
0.297957 1.71596566076 0.02117420775 
0.298473 1.71972001457 0.02080072242 
0.298990 1.74561756850 0.02121378574 
0.299507 1.73805052525 0.02118875247 
0.300023 1.72797628557 0.02035425074 
0.300540 1.70082944374 0.02121149724 
0.301057 1.70706101947 0.02065919346 
0.301573 1.72624019792 0.02159395197 
0.302090 1.71021175566 0.02122772139 
0.302607 1.71143496095 0.02118073577 
0.303123 1.72230986466 0.02120744266 
0.303640 1.75595778586 0.02124910510 
0.304157 1.75886147626 0.02183769222 
0.304673 1.70198382820 0.02147234787 
0.305190 1.71737351073 0.02111491147 
0.305707 1.76515376304 0.02129955117 
0.306224 1.73361414933 0.02204708020 
0.306740 1.71577076864 0.02160324196 
0.307257 1.76478188558 0.02218500084 
0.307774 1.73136452558 0.02224354005 
0.308290 1.70317723539 0.02191631437 
0.308807 1.73766670901 0.02168867792 
0.309324 1.72210236204 0.02197422496 
0.309840 1.70207092481 0.02135492017 
0.310357 1.70034772912 0.02146702761 
0.310874 1.70006668634 0.02197938728 
0.311390 1.72137308518 0.02181531353 
0.311907 1.70968141629 0.02219606166 
0.312424 1.72328593537 0.02136489929 
0.312940 1.71197889911 0.02214352066 
0.313457 1.74089132764 0.02156055131 
0.313974 1.71711154481 0.02178005325 
0.314490 1.71065064700 0.02179207305 
0.315007 1.72632549071 0.02224762224 
0.315524 1.70545865827 0.02232777395 
0.316040 1.71566779665 0.02274848130 
0.316557 1.69087072043 0.02195786541 
0.317074 1.71390478791 0.02210391864 
0.317590 1.73471727582 0.02244868931 
0.318107 1.73013644611 0.02228324710 
0.318624 1.72849344642 0.02207362513 
0.319140 1.70629790800 0.02284479216 
0.319657 1.74608294252 0.02238739232 
0.320174 1.72339746865 0.02291257480 
0.320690 1.71141212906 0.02277889995 
0.321207 1.72534487526 0.02190705951 
0.321724 1.73066522437 0.02277221153 
0.322240 1.71082476114 0.02323254197 
0.322757 1.75150335340 0.02252652554 
0.323274 1.71073487663 0.02267814240 
0.323790 1.70927917194 0.02370148948 
0.324307 1.70727519268 0.02353878943 
0.324824 1.75771957435 0.02445215629 
0.325340 1.72141625210 0.02440013469 
0.325857 1.77447641176 0.02419633711 
0.326373 1.73285053844 0.02450527387 
0.326890 1.71627106288 0.02498514688 
0.327407 1.69005862125 0.02484155710 
0.327923 1.74764992086 0.02559474153 
0.328440 1.69740313407 0.02480469305 
0.328957 1.70033471977 0.02513187536 
0.329473 1.74667724837 0.02621418542 
0.329990 1.72278556420 0.02699765473 
0.330507 1.71128042908 0.02670364019 
0.331023 1.77314450304 0.02789076702 
0.331540 1.72071209920 0.02774654715 
0.332057 1.77968695196 0.02864669326 
0.332573 1.77262367351 0.02663959137 
0.333090 1.75181084387 0.02752054302 
0.333607 1.76951213327 0.02880875760 
0.334123 1.75573391335 0.02936865028 
0.334640 1.76369737752 0.02883171619 
0.335156 1.76296344137 0.02931750201 
0.335673 1.73040490991 0.02883645212 
0.336190 1.72104189591 0.02883991291 
0.336706 1.75701909685 0.02953335141 
0.337223 1.77551723878 0.02995619105 
0.337740 1.75872271075 0.03106607767 
0.338256 1.76774915498 0.03067144941 
0.338773 1.78029347080 0.03350456088 
0.339290 1.77034471437 0.03341635755 
0.339806 1.80585878889 0.03411911710 
0.340323 1.79235977359 0.03466043874 
0.340839 1.85706179199 0.03680253228 
0.341356 1.75908456874 0.03537430350 
0.341873 1.76003418280 0.03441667548 
0.342389 1.88732147311 0.03709326970 
0.342906 1.77722058188 0.03438771212 
0.343423 1.78552495962 0.03740612839 
0.343939 1.86548565483 0.03618732229 
0.344456 1.77902499361 0.03752208968 
0.344972 1.77902169845 0.03794253713 
0.345489 1.86566179232 0.03649445347 
0.346006 1.84217958645 0.03715065047 
0.346522 1.81521814961 0.03884187811 
0.347039 1.88671012396 0.03858110779 
0.347555 1.81225847277 0.03863087803 
0.348072 1.84491978712 0.03743799529 
0.348589 1.78544824100 0.03978485498 
0.349105 1.81302181940 0.03828352826 
0.349622 1.78958680043 0.03750867919 
0.350139 1.78864522637 0.03856096641 
0.350655 1.74055118593 0.03630586809 
0.351172 1.76661464822 0.03810726589 
0.351688 1.77916363374 0.03780492911 
0.352205 1.79344907994 0.03894835510 
0.352722 1.81272407802 0.03851561801 
0.353238 1.84540861339 0.03745879645 
0.353755 1.81632997400 0.03848681624 
0.354271 1.86190005508 0.03900908600 
0.354788 1.82141266248 0.03994215950 
0.355305 1.77993169673 0.04106716623 
0.355821 1.74773154381 0.03889501317 
0.356338 1.78143617425 0.03934801410 
0.356854 1.78357813212 0.03999819945 
0.357371 1.79889582970 0.04112724718 
0.357888 1.75225935115 0.03914727772 
0.358404 1.75057605679 0.04136056874 
0.358921 1.79302644773 0.04236940873 
0.359437 1.69404436584 0.04199801774 
0.359954 1.86458503996 0.04431003285 
0.360471 1.77266823895 0.04587231133 
0.360987 1.84189605587 0.04511506779 
0.361504 1.81393761394 0.04428384280 
0.362020 1.70570734015 0.04718523443 
0.362537 1.79386445483 0.04973902029 
0.363054 1.71406656568 0.04927197186 
0.363570 1.83246016373 0.04811100270 
0.364087 1.81167072177 0.05207857636 
0.364603 1.72175386871 0.04909253316 
0.365120 1.76756088254 0.04840799190 
0.365637 1.79508452422 0.05433981003 
0.366153 1.72546645818 0.05209001594 
0.366670 1.75797131366 0.05341734306 
0.367186 1.74690030358 0.05786198370 
0.367703 1.81304024011 0.06009017586 
0.368219 1.69432482557 0.05856113072 
0.368736 1.81898236438 0.06043909768 
0.369253 1.73864100615 0.06416687717 
0.369769 1.68870230788 0.06244098847 
0.370286 1.83301394972 0.06981453978 
0.370802 1.75510750426 0.07008404850 
0.371319 1.73091151437 0.07647017514 
0.371835 1.75012891056 0.07525626107 
0.372352 1.78226253323 0.08396691011 
0.372869 1.71052002922 0.10861494785 
0.373385 1.87137459304 0.16330258557 
0.373902 1.74619502222 0.21386392049 
