# Supplementary material for: A SAXS-based approach to rationally evaluate radical scavengers – toward eliminating radiation damage in solution and crystallographic studies
Source: J Synchrotron Radiat. 2021 Aug 9;28(Pt 5):1309–20. doi: 10.1107/S1600577521004045 (PMC8415334; doi:10.1107/S1600577521004045)
Supplement: Supplementary file 1 [file s-28-01309-sup1.zip › SupportingData/ascrobic_acid/500nM/C1_ascorbate-500nm_00026.cbf.dat]

0.010597 12.91759867803 0.70420914018 
0.011114 12.33346895191 0.52561837138 
0.011630 10.79527549892 0.31442269005 
0.012147 9.72340636652 0.29513276900 
0.012664 9.74836147916 0.28414896836 
0.013181 8.93502372271 0.23319568788 
0.013698 7.90603532963 0.18270505973 
0.014215 8.21753704960 0.29767259640 
0.014732 7.76778750787 0.25004032064 
0.015249 7.43279472270 0.23647762575 
0.015766 7.07092658095 0.19058313899 
0.016283 6.81676121883 0.19374868889 
0.016800 6.66587438151 0.15618267565 
0.017316 6.11661218082 0.14022621737 
0.017833 6.09569005732 0.13512822616 
0.018350 6.08765641450 0.13778287432 
0.018867 5.80077674745 0.12683398139 
0.019384 5.49251081512 0.12235979608 
0.019901 5.70133475905 0.12164150439 
0.020418 5.29451779954 0.10552669483 
0.020935 5.24799631510 0.10759611868 
0.021452 5.21706679792 0.11141223664 
0.021969 5.19879425705 0.09612019580 
0.022486 5.07633034728 0.09680648033 
0.023002 4.97350552682 0.10057121260 
0.023519 4.81465479968 0.08871033266 
0.024036 4.80796769411 0.08693607028 
0.024553 4.86272579634 0.10263769440 
0.025070 4.79709163384 0.09498814215 
0.025587 4.51052614021 0.08617497986 
0.026104 4.52096873735 0.08714398311 
0.026621 4.60264574350 0.08864038560 
0.027138 4.54516132009 0.08560596462 
0.027655 4.19076393592 0.08346010316 
0.028171 4.33939806581 0.08526321097 
0.028688 4.29616661733 0.08824574651 
0.029205 4.25224558876 0.07827990000 
0.029722 4.36171184696 0.08686940315 
0.030239 4.22973017344 0.07561889710 
0.030756 4.12286730225 0.07428325778 
0.031273 4.10704926313 0.07663723830 
0.031790 4.02907208136 0.07134157708 
0.032307 4.02909675391 0.07865405592 
0.032824 3.92314690955 0.07086864772 
0.033341 4.09718380687 0.07736397842 
0.033857 3.94623002260 0.07015969800 
0.034374 3.74063511848 0.06908098383 
0.034891 3.82057707232 0.07053213357 
0.035408 3.82508930027 0.06928480869 
0.035925 3.81147134640 0.06684837848 
0.036442 3.77549739659 0.06556564371 
0.036959 3.77534687302 0.06593515435 
0.037476 3.78749090673 0.06626376880 
0.037993 3.81825633476 0.06608814422 
0.038510 3.72595155704 0.06803621348 
0.039027 3.61189265094 0.06290130801 
0.039543 3.68500195637 0.06575850415 
0.040060 3.69566912839 0.06577329890 
0.040577 3.56989855643 0.06154836239 
0.041094 3.51387321665 0.05744801672 
0.041611 3.59359931597 0.05986588875 
0.042128 3.52350671952 0.05958071877 
0.042645 3.48126345816 0.05751049913 
0.043162 3.42560141055 0.05390465294 
0.043679 3.53151795933 0.05806349095 
0.044196 3.42412442607 0.05665957468 
0.044712 3.34747577285 0.05690162885 
0.045229 3.38085859157 0.05719254052 
0.045746 3.31773360801 0.05652985868 
0.046263 3.20878787055 0.05387539458 
0.046780 3.35833435758 0.05281446678 
0.047297 3.38362973206 0.05248148265 
0.047814 3.32240618844 0.05408879370 
0.048331 3.23602046848 0.05106236192 
0.048848 3.29736607826 0.05228094939 
0.049365 3.22775078141 0.05018689885 
0.049881 3.26268164974 0.05325851887 
0.050398 3.32400377689 0.05238521851 
0.050915 3.17112553271 0.05049084925 
0.051432 3.12812434774 0.04999504239 
0.051949 3.06859743858 0.04718782316 
0.052466 3.25049800155 0.05109138229 
0.052983 3.12452939461 0.04761840961 
0.053500 3.16424414155 0.04873320820 
0.054017 3.01235523061 0.04940054529 
0.054534 3.05985444557 0.04847678550 
0.055050 2.97349353282 0.04447006461 
0.055567 2.97729668495 0.04698634004 
0.056084 3.10912304306 0.04612793931 
0.056601 2.98692121507 0.04639787117 
0.057118 2.98714399550 0.04661583986 
0.057635 2.97150560046 0.04687405944 
0.058152 2.92917982579 0.04665639356 
0.058669 3.04334493841 0.04845486147 
0.059186 2.92819040617 0.04717168281 
0.059703 2.95877204642 0.04451825255 
0.060220 2.93894552591 0.04629755030 
0.060736 2.88590230816 0.04303913373 
0.061253 2.80148591786 0.04447271810 
0.061770 2.88105062477 0.04557245973 
0.062287 2.83218072291 0.04264783775 
0.062804 2.75431840167 0.04282244036 
0.063321 2.79099287191 0.04374739684 
0.063838 2.68164983056 0.04307238259 
0.064355 2.63184238868 0.04119552879 
0.064872 2.71763047670 0.04138281446 
0.065388 2.70171485477 0.03844971419 
0.065905 2.69195277028 0.04180740687 
0.066422 2.63496871129 0.04135586763 
0.066939 2.70923768618 0.03910052659 
0.067456 2.59670489050 0.03988316239 
0.067973 2.65390036698 0.04076996273 
0.068490 2.69906232717 0.04158536712 
0.069007 2.66902072746 0.04125031408 
0.069524 2.61609727962 0.04135942212 
0.070041 2.65035015241 0.04030012252 
0.070557 2.56459744470 0.04035113471 
0.071074 2.71152977566 0.04076928164 
0.071591 2.57880136213 0.04044402275 
0.072108 2.61245698813 0.03896367683 
0.072625 2.49910001149 0.03948055440 
0.073142 2.62897539875 0.03947050436 
0.073659 2.58707092446 0.03877958201 
0.074176 2.62079492080 0.03840656629 
0.074693 2.53563005103 0.03905481293 
0.075210 2.52285533409 0.03805720115 
0.075726 2.52332296823 0.03873757096 
0.076243 2.59708340486 0.03874844804 
0.076760 2.49188787525 0.03760728089 
0.077277 2.53065783438 0.03751440501 
0.077794 2.45463479745 0.03639033125 
0.078311 2.47417914033 0.03582648937 
0.078828 2.45074240235 0.03612903506 
0.079345 2.45379978222 0.03646191097 
0.079862 2.46483986040 0.03651964169 
0.080378 2.43103267451 0.03544642977 
0.080895 2.40578201688 0.03640291611 
0.081412 2.44212710421 0.03558615304 
0.081929 2.39688635922 0.03469079913 
0.082446 2.40731018329 0.03500225081 
0.082963 2.37254981977 0.03534968635 
0.083480 2.37478081863 0.03513255379 
0.083997 2.33044009227 0.03497052883 
0.084514 2.38638820974 0.03433474895 
0.085030 2.41586601083 0.03510459208 
0.085547 2.36457322754 0.03455249178 
0.086064 2.31938454924 0.03449373117 
0.086581 2.29222390138 0.03470981666 
0.087098 2.35609085118 0.03328081502 
0.087615 2.29703401453 0.03346599497 
0.088132 2.36445434226 0.03488156561 
0.088649 2.31888669854 0.03468528997 
0.089166 2.30671401852 0.03320578564 
0.089683 2.29483352688 0.03732876076 
0.090199 2.34772263274 0.03564838091 
0.090716 2.29358049390 0.03496277360 
0.091233 2.28355719709 0.03540453202 
0.091750 2.22902691472 0.03432636943 
0.092267 2.25529254364 0.03471178594 
0.092784 2.26811299619 0.03675263264 
0.093301 2.27685152292 0.03458028194 
0.093818 2.22889724543 0.03619447791 
0.094334 2.27038632812 0.03652616802 
0.094851 2.19229177252 0.03591919835 
0.095368 2.20141433628 0.03549424790 
0.095885 2.21209660450 0.03505215257 
0.096402 2.21662485376 0.03374944015 
0.096919 2.18771919446 0.03373388999 
0.097436 2.17597073653 0.03282591148 
0.097953 2.23632255731 0.03247940742 
0.098470 2.17058220435 0.03341681525 
0.098986 2.18509109108 0.03232297089 
0.099503 2.14890191357 0.03143062914 
0.100020 2.18512147920 0.03125332501 
0.100537 2.16197723005 0.03156877393 
0.101054 2.17531408437 0.03192966399 
0.101571 2.15216017157 0.03157133237 
0.102088 2.14789030182 0.03155653131 
0.102605 2.09580468570 0.03144274447 
0.103122 2.11584367726 0.03017606514 
0.103638 2.17954985845 0.03091174271 
0.104155 2.18924594546 0.03129805552 
0.104672 2.14390737658 0.03034135865 
0.105189 2.10877685228 0.03055534066 
0.105706 2.10698808866 0.03022113767 
0.106223 2.03946772354 0.02949890859 
0.106740 2.10724571946 0.02982938727 
0.107257 2.11420083237 0.02948637497 
0.107773 2.12941894617 0.02990548085 
0.108290 2.03103671614 0.02863002070 
0.108807 2.09261039023 0.02974237569 
0.109324 2.09635777059 0.02891751139 
0.109841 2.10620100610 0.02908350221 
0.110358 2.10377294032 0.02968488000 
0.110875 2.14825194473 0.02881199898 
0.111392 2.03824205348 0.02936851298 
0.111909 2.02229989059 0.02921158012 
0.112425 2.04154706225 0.02892609887 
0.112942 2.05235694987 0.02863619413 
0.113459 2.03903866934 0.02872040573 
0.113976 2.04135663653 0.02847472456 
0.114493 2.06842860819 0.02833196643 
0.115010 2.06149984314 0.02736537627 
0.115527 2.05373220550 0.02722501991 
0.116044 2.08959643768 0.02856484810 
0.116560 2.05502064851 0.02786012856 
0.117077 2.04109923435 0.02718517041 
0.117594 2.04758150804 0.02695071298 
0.118111 2.05840167966 0.02787608496 
0.118628 2.02911086450 0.02766839678 
0.119145 2.05617184289 0.02782629490 
0.119662 2.07034868780 0.02675480724 
0.120179 1.95339155649 0.02664899729 
0.120695 1.98637485588 0.02665775824 
0.121212 2.02428474893 0.02680358129 
0.121729 1.98899700942 0.02675649256 
0.122246 1.94782062585 0.02580746318 
0.122763 1.98896745494 0.02672593074 
0.123280 1.99316402292 0.02646515615 
0.123797 1.97432379186 0.02638869542 
0.124314 1.96954397812 0.02628631360 
0.124830 2.01886987316 0.02627507824 
0.125347 1.99145741982 0.02589767584 
0.125864 1.95419685297 0.02661101332 
0.126381 1.97973458613 0.02564056401 
0.126898 1.96013480785 0.02601164951 
0.127415 1.96482783790 0.02549366400 
0.127932 1.95337770916 0.02589413307 
0.128448 1.96680608339 0.02583710105 
0.128965 1.96363426372 0.02525515391 
0.129482 1.88366267357 0.02507887110 
0.129999 1.90555269595 0.02518603079 
0.130516 1.97055756793 0.02511116130 
0.131033 1.99637407173 0.02606008438 
0.131550 1.93900518772 0.02528954225 
0.132067 1.94623928103 0.02553786181 
0.132583 1.94011778507 0.02504873787 
0.133100 1.93434115449 0.02557799767 
0.133617 1.91004574969 0.02534926630 
0.134134 1.91964426097 0.02500075287 
0.134651 1.91549848434 0.02526806171 
0.135168 1.89268067421 0.02575412268 
0.135685 1.93870019352 0.02423843432 
0.136201 1.94976203631 0.02522317815 
0.136718 1.96258551734 0.02442106398 
0.137235 1.92209124005 0.02375186128 
0.137752 1.87973342540 0.02398609429 
0.138269 1.89024835403 0.02452104717 
0.138786 1.87975788622 0.02408481160 
0.139303 1.93086395719 0.02446115067 
0.139819 1.87277450948 0.02410137915 
0.140336 1.92048333966 0.02381995124 
0.140853 1.89213976843 0.02360830588 
0.141370 1.88694319169 0.02328011212 
0.141887 1.89568586883 0.02396328333 
0.142404 1.89859040711 0.02390503355 
0.142921 1.88974777310 0.02386307665 
0.143438 1.91132121827 0.02389972067 
0.143954 1.88808225824 0.02399705263 
0.144471 1.87786855649 0.02363663486 
0.144988 1.86614023265 0.02396519334 
0.145505 1.92275719253 0.02432616433 
0.146022 1.91455856794 0.02435972250 
0.146539 1.91868612712 0.02446560999 
0.147056 1.90517360016 0.02418033629 
0.147572 1.85641658085 0.02350324402 
0.148089 1.81969443194 0.02381931294 
0.148606 1.84819919433 0.02344531289 
0.149123 1.86189702907 0.02368201579 
0.149640 1.86268784546 0.02272530978 
0.150157 1.88310561458 0.02274852858 
0.150674 1.89666879457 0.02295074660 
0.151190 1.85122934303 0.02314169448 
0.151707 1.86845653176 0.02311498916 
0.152224 1.81863386482 0.02285814012 
0.152741 1.83923645827 0.02223429794 
0.153258 1.86364266688 0.02343156073 
0.153775 1.85957195954 0.02309100501 
0.154291 1.89039033885 0.02233713491 
0.154808 1.83698943833 0.02280761433 
0.155325 1.86033270605 0.02333339953 
0.155842 1.83646400702 0.02288876327 
0.156359 1.81249482020 0.02256057413 
0.156876 1.88408693884 0.02267985333 
0.157393 1.80915886981 0.02274287368 
0.157909 1.77205419775 0.02242613913 
0.158426 1.83457048222 0.02226833410 
0.158943 1.82587711541 0.02245561830 
0.159460 1.85888990678 0.02177889139 
0.159977 1.85443530061 0.02264945306 
0.160494 1.79565514714 0.02193609552 
0.161010 1.82909452668 0.02255279617 
0.161527 1.86377570843 0.02165184428 
0.162044 1.81557063330 0.02163655405 
0.162561 1.79990961752 0.02161227402 
0.163078 1.82357276907 0.02227735607 
0.163595 1.82543502076 0.02220981057 
0.164112 1.80055247708 0.02216658587 
0.164628 1.78926532024 0.02146402420 
0.165145 1.82857117271 0.02183758711 
0.165662 1.81504666161 0.02197059715 
0.166179 1.83766701647 0.02145973682 
0.166696 1.80248256578 0.02108441792 
0.167213 1.79438439591 0.02137649437 
0.167729 1.77900341578 0.02100941530 
0.168246 1.81636825827 0.02120367243 
0.168763 1.82543604160 0.02130107782 
0.169280 1.81051577716 0.02142243515 
0.169797 1.78528349319 0.02093095970 
0.170314 1.83162359165 0.02078378307 
0.170830 1.77741460497 0.02152609753 
0.171347 1.80191353276 0.02092857840 
0.171864 1.82526850511 0.02094827691 
0.172381 1.79700902767 0.02155400842 
0.172898 1.81418555112 0.02113442893 
0.173415 1.81830138255 0.02089926774 
0.173932 1.78938520200 0.02116949859 
0.174448 1.79094040619 0.02157490780 
0.174965 1.80219281996 0.02087714196 
0.175482 1.82876878729 0.02055423440 
0.175999 1.81382956553 0.02048691689 
0.176516 1.77526627836 0.02070812461 
0.177033 1.76862179819 0.02081483710 
0.177549 1.75754748021 0.02060864875 
0.178066 1.77594490247 0.02012969612 
0.178583 1.78550352727 0.02020620791 
0.179100 1.82305051774 0.02137665092 
0.179617 1.79726188559 0.02128088830 
0.180134 1.81828794046 0.02127630551 
0.180650 1.77180859010 0.02137438583 
0.181167 1.80226924061 0.02143805186 
0.181684 1.82474648717 0.02188626714 
0.182201 1.79389440267 0.02154318959 
0.182718 1.76364066151 0.02197706915 
0.183234 1.80187949397 0.02210638686 
0.183751 1.81310873201 0.02195607950 
0.184268 1.77758390201 0.02181365052 
0.184785 1.79022013594 0.02209213578 
0.185302 1.78077022090 0.02227591554 
0.185819 1.80062346604 0.02201931378 
0.186335 1.76878188069 0.02149059606 
0.186852 1.80732719529 0.02176378232 
0.187369 1.74852749548 0.02159576293 
0.187886 1.74083327243 0.02136103663 
0.188403 1.77349002493 0.02103692366 
0.188920 1.75452655103 0.02056026896 
0.189436 1.75273844119 0.02103178684 
0.189953 1.75572797978 0.02076327371 
0.190470 1.70276632265 0.02002919089 
0.190987 1.75131023631 0.02099165704 
0.191504 1.75288658675 0.02106206776 
0.192020 1.75827432259 0.02042421017 
0.192537 1.73464675672 0.02049500411 
0.193054 1.78778184743 0.02043524243 
0.193571 1.76272306159 0.02093812806 
0.194088 1.75598670103 0.01990937947 
0.194605 1.75252339116 0.01995706818 
0.195121 1.74650519273 0.01989333433 
0.195638 1.77404475821 0.02038619197 
0.196155 1.74697349044 0.01968791412 
0.196672 1.76606572941 0.01974783300 
0.197189 1.77248578829 0.02014550886 
0.197705 1.73700920277 0.01980363088 
0.198222 1.74619677145 0.01989360226 
0.198739 1.72276888953 0.02002651195 
0.199256 1.71360062020 0.01957762238 
0.199773 1.73818407468 0.01964344040 
0.200290 1.76341112625 0.02000751978 
0.200806 1.74957566930 0.01986152537 
0.201323 1.71821255581 0.01938372480 
0.201840 1.76490667252 0.01931584355 
0.202357 1.74448304328 0.01922509516 
0.202874 1.77509642499 0.01987705306 
0.203390 1.72368892440 0.01877645302 
0.203907 1.72145293838 0.01926276185 
0.204424 1.72823787375 0.01925929195 
0.204941 1.75321386922 0.01954695397 
0.205458 1.76217027391 0.01922162569 
0.205974 1.75244778826 0.01932156869 
0.206491 1.76200872794 0.01953712836 
0.207008 1.73694629134 0.01960108567 
0.207525 1.73531565830 0.01931381227 
0.208042 1.78284395130 0.01944279939 
0.208558 1.72309851881 0.01902160641 
0.209075 1.73947284140 0.01890558110 
0.209592 1.78063109692 0.01961085115 
0.210109 1.74409178980 0.01911655464 
0.210626 1.73034896871 0.01884266164 
0.211142 1.74589879176 0.01932518349 
0.211659 1.74215738837 0.01931203043 
0.212176 1.76509705747 0.01918037468 
0.212693 1.76923846554 0.01855086703 
0.213210 1.72192869740 0.01915725515 
0.213726 1.72309103316 0.01850468459 
0.214243 1.74102626087 0.01859345810 
0.214760 1.73157484371 0.01878093424 
0.215277 1.75386245362 0.01878025510 
0.215794 1.73430233241 0.01920221154 
0.216310 1.74002706070 0.01895135215 
0.216827 1.74826053119 0.01872533828 
0.217344 1.77405631502 0.01938251168 
0.217861 1.73391021308 0.01852858081 
0.218378 1.73911866938 0.01867284720 
0.218894 1.72814438336 0.01896880519 
0.219411 1.75947392458 0.01853712368 
0.219928 1.72709240281 0.01877345321 
0.220445 1.72641365285 0.01885477742 
0.220962 1.75695781118 0.01903335179 
0.221478 1.76305245157 0.01851886139 
0.221995 1.70554229033 0.01827351334 
0.222512 1.72613445366 0.01834815818 
0.223029 1.73811731852 0.01844868203 
0.223546 1.74571195614 0.01828751017 
0.224062 1.69541296469 0.01812387238 
0.224579 1.76303600343 0.01813234607 
0.225096 1.71733305857 0.01837554649 
0.225613 1.75732439177 0.01863413918 
0.226129 1.73353964729 0.01792316365 
0.226646 1.77102964431 0.01799567827 
0.227163 1.72165275061 0.01805425435 
0.227680 1.78673251227 0.01896533519 
0.228197 1.75510833776 0.01778459550 
0.228713 1.74765072670 0.01803940804 
0.229230 1.73461186704 0.01765069106 
0.229747 1.73819744605 0.01796192923 
0.230264 1.75036252947 0.01784982445 
0.230780 1.75228306634 0.01808900444 
0.231297 1.76606872361 0.01804619841 
0.231814 1.72314106412 0.01766167731 
0.232331 1.72360381589 0.01782582175 
0.232848 1.70527681237 0.01749642501 
0.233364 1.73490323848 0.01746587157 
0.233881 1.72634217840 0.01803527822 
0.234398 1.72760126510 0.01809618048 
0.234915 1.75369137303 0.01753790515 
0.235431 1.74141935589 0.01797244450 
0.235948 1.76397820864 0.01774007128 
0.236465 1.70410244596 0.01760885451 
0.236982 1.71580075581 0.01758789344 
0.237499 1.74183518638 0.01754536507 
0.238015 1.71501373258 0.01751671386 
0.238532 1.71882333271 0.01740028285 
0.239049 1.75164110967 0.01775515163 
0.239566 1.73145879417 0.01750067517 
0.240082 1.72027034551 0.01775692059 
0.240599 1.68331701627 0.01754011723 
0.241116 1.68933796255 0.01732973412 
0.241633 1.69256879254 0.01709761358 
0.242149 1.75351661000 2.95522426138 
0.242666 1.73469113998 0.01754315403 
0.243183 1.70927350621 0.01738050556 
0.243700 1.70498047667 0.01702199663 
0.244217 1.75555530994 0.01750028586 
0.244733 1.74408834924 0.01727380461 
0.245250 1.70944962785 0.01728323659 
0.245767 1.73442664328 0.01732754351 
0.246284 1.70403325900 0.01715701087 
0.246800 1.71068883782 0.01724767004 
0.247317 1.73187211370 0.01702308887 
0.247834 1.70784376792 0.01701811816 
0.248351 1.69581365775 0.01739070077 
0.248867 1.69767335629 0.01744529286 
0.249384 1.72337397421 0.01732591132 
0.249901 1.71246480203 0.01685718131 
0.250418 1.72206716045 0.01724509967 
0.250934 1.68684208342 0.01666717224 
0.251451 1.68713687959 0.01726958034 
0.251968 1.69774652985 0.01697539560 
0.252485 1.71980151670 0.01669728124 
0.253001 1.71663795233 0.01695945442 
0.253518 1.70376945914 0.01672343992 
0.254035 1.70742267246 0.01705095250 
0.254552 1.71668616680 0.01711302304 
0.255068 1.70309930517 0.01655168543 
0.255585 1.70983908292 0.01658876583 
0.256102 1.70635497358 0.01659233479 
0.256619 1.70273914159 0.01683582998 
0.257135 1.67154155618 0.01672568042 
0.257652 1.74346221975 0.01709688087 
0.258169 1.70622832944 0.01649477151 
0.258686 1.72752194338 0.01689937632 
0.259202 1.73026226850 0.01697067339 
0.259719 1.69665980836 0.01674325604 
0.260236 1.68596192433 0.01679828818 
0.260753 1.73555170870 0.01741366144 
0.261269 1.68839696887 0.01713816904 
0.261786 1.72138767106 0.01784705915 
0.262303 1.72069674635 0.01750380822 
0.262820 1.68610185286 0.01692616659 
0.263336 1.71824282779 0.01763826970 
0.263853 1.69347433907 0.01749080386 
0.264370 1.70654476929 0.01762375960 
0.264887 1.71287211036 0.01762470020 
0.265403 1.73534117510 0.01769514649 
0.265920 1.73505025379 0.01853025680 
0.266437 1.68761090150 0.01805836892 
0.266954 1.69848948997 0.01826476480 
0.267470 1.71909655012 0.01882293072 
0.267987 1.70626332946 0.01820830449 
0.268504 1.71980515512 0.01812472949 
0.269021 1.69573914992 0.01832342621 
0.269537 1.76455864902 0.01843876511 
0.270054 1.70605705395 0.01880854460 
0.270571 1.69863095037 0.01910523361 
0.271087 1.70817785788 0.01882966016 
0.271604 1.71879944094 0.01910577930 
0.272121 1.74146952704 0.01914236743 
0.272638 1.71411221288 0.01991902627 
0.273154 1.69615279291 0.01952409546 
0.273671 1.73627889527 0.01978761647 
0.274188 1.73610787033 0.02005743167 
0.274705 1.76051071743 0.02014974032 
0.275221 1.72075354257 0.01971705126 
0.275738 1.71691289770 0.02010847621 
0.276255 1.73416289263 0.02096980271 
0.276771 1.73044860539 0.02021287847 
0.277288 1.72466045304 0.01938260375 
0.277805 1.73149245481 0.02030414158 
0.278322 1.73579981227 0.02015652092 
0.278838 1.72354032108 0.01984093532 
0.279355 1.73177880285 0.01955202584 
0.279872 1.73837915168 0.01958762336 
0.280388 1.71834746614 0.01956410915 
0.280905 1.68913161092 0.01985552453 
0.281422 1.72778870323 0.01960126426 
0.281939 1.74275466436 0.02071551692 
0.282455 1.71829269044 0.01994852608 
0.282972 1.68659019798 0.02000788380 
0.283489 1.69382920326 0.01986604162 
0.284006 1.77035582778 0.02059787748 
0.284522 1.70838092830 0.01973083203 
0.285039 1.67124839937 0.01958343492 
0.285556 1.72812270764 0.01929232695 
0.286072 1.74965415624 0.02052989463 
0.286589 1.71051626040 0.02051499989 
0.287106 1.72522199625 0.02018429498 
0.287622 1.70252848434 0.02023097606 
0.288139 1.73887569281 0.02043691744 
0.288656 1.71124436713 0.02039563928 
0.289173 1.73015655512 0.02060823228 
0.289689 1.71795556634 0.02072390746 
0.290206 1.70031768652 0.02081157654 
0.290723 1.71744835603 0.02002241972 
0.291239 1.73976865498 0.02068531210 
0.291756 1.74148478636 0.02099144255 
0.292273 1.73239046180 0.02108206224 
0.292790 1.69718363524 0.02024738436 
0.293306 1.70841897042 0.02062720815 
0.293823 1.71610161664 0.02042203629 
0.294340 1.71627540518 0.02036535877 
0.294856 1.76425714150 0.02102460502 
0.295373 1.73923192528 0.02089879842 
0.295890 1.71118979530 0.02100557184 
0.296406 1.70501886100 0.02068764414 
0.296923 1.70582099398 0.02071580503 
0.297440 1.72691387248 0.02122961987 
0.297957 1.74392578622 0.02077211045 
0.298473 1.71302967317 0.02099624860 
0.298990 1.72465221142 0.02094744183 
0.299507 1.70516778654 0.02086913581 
0.300023 1.71729975122 0.02119057567 
0.300540 1.75717104312 0.02108369641 
0.301057 1.71522897969 0.02079070160 
0.301573 1.72679495666 0.02127695543 
0.302090 1.68883861275 0.02135582527 
0.302607 1.69422835373 0.02102676823 
0.303123 1.74311719185 0.02079834318 
0.303640 1.71299739866 0.02102254350 
0.304157 1.72825268687 0.02187901201 
0.304673 1.74564266008 0.02115848666 
0.305190 1.72774544463 0.02182405305 
0.305707 1.70271076859 0.02150212505 
0.306224 1.73533854632 0.02153820091 
0.306740 1.75695771051 0.02182988407 
0.307257 1.73609899377 0.02135855317 
0.307774 1.74796468573 0.02205675522 
0.308290 1.71347321884 0.02176949226 
0.308807 1.74786605669 0.02170585991 
0.309324 1.71960599637 0.02187958764 
0.309840 1.73718393351 0.02185612986 
0.310357 1.72434695052 0.02208816747 
0.310874 1.71511273981 0.02125659314 
0.311390 1.73547267457 0.02235404924 
0.311907 1.70287719690 0.02244227919 
0.312424 1.73729426933 0.02185977214 
0.312940 1.68651343558 0.02170648654 
0.313457 1.72251899393 0.02208073856 
0.313974 1.73360949382 0.02241724724 
0.314490 1.72058640126 0.02175121745 
0.315007 1.71474643031 0.02270687641 
0.315524 1.70662848928 0.02285998445 
0.316040 1.72890354781 0.02265369253 
0.316557 1.71145726836 0.02202943421 
0.317074 1.70709956387 0.02284079235 
0.317590 1.73439355386 0.02245754670 
0.318107 1.75359329975 0.02245515311 
0.318624 1.69371644415 0.02209744895 
0.319140 1.73486491537 0.02268667741 
0.319657 1.71960269504 0.02300101792 
0.320174 1.71260515748 0.02324481603 
0.320690 1.72622348779 0.02253032797 
0.321207 1.68208669735 0.02299029478 
0.321724 1.72355941981 0.02299781914 
0.322240 1.70787174729 0.02320857967 
0.322757 1.73587391797 0.02332796006 
0.323274 1.70787619760 0.02240892752 
0.323790 1.71472903933 0.02308781077 
0.324307 1.69120196076 0.02280459013 
0.324824 1.72398827948 0.02421696176 
0.325340 1.74143676816 0.02439141702 
0.325857 1.74485590717 0.02504011910 
0.326373 1.68760360011 0.02426222896 
0.326890 1.70242445676 0.02453992006 
0.327407 1.72361667075 0.02603364328 
0.327923 1.72257378423 0.02534397655 
0.328440 1.72699524077 0.02407897766 
0.328957 1.71022959207 0.02527831849 
0.329473 1.75230516771 0.02622444272 
0.329990 1.75580021512 0.02640357077 
0.330507 1.75490475290 0.02759031755 
0.331023 1.70256127586 0.02731432892 
0.331540 1.75690996852 0.02785358365 
0.332057 1.74456271958 0.02951871267 
0.332573 1.77078345550 0.02761917909 
0.333090 1.77835676067 0.02816105583 
0.333607 1.74477933428 0.02838241452 
0.334123 1.74567294911 0.02931638930 
0.334640 1.73362807245 0.02979077576 
0.335156 1.78698030445 0.02852541380 
0.335673 1.72571237450 0.02933749107 
0.336190 1.77255315303 0.02957849376 
0.336706 1.74112492928 0.02954857742 
0.337223 1.76902893049 0.03003035666 
0.337740 1.74580856101 0.03071007105 
0.338256 1.73325125248 0.03100331186 
0.338773 1.75099468855 0.03155170610 
0.339290 1.75441514783 0.03293775474 
0.339806 1.81629698141 0.03615041862 
0.340323 1.81404333231 0.03522300308 
0.340839 1.75712092321 0.03499674365 
0.341356 1.86602839593 0.03562499719 
0.341873 1.85089422554 0.03726604974 
0.342389 1.79060896312 0.03549693569 
0.342906 1.81995892483 0.03756709505 
0.343423 1.81128051032 0.03546201972 
0.343939 1.84486646121 0.03650670533 
0.344456 1.81661969131 0.03718726736 
0.344972 1.76152849662 0.03710508242 
0.345489 1.84861459807 0.03760685632 
0.346006 1.78046470188 0.03602858857 
0.346522 1.81121617230 0.03698681570 
0.347039 1.70702759867 0.03708790352 
0.347555 1.80389413739 0.03738425443 
0.348072 1.82785272631 0.03814442378 
0.348589 1.81127911507 0.03890847874 
0.349105 1.76801693001 0.03851270443 
0.349622 1.79376386986 0.03892911752 
0.350139 1.84962126883 0.03813931057 
0.350655 1.85878236714 0.03854179922 
0.351172 1.78524132874 0.03768813836 
0.351688 1.79948666140 0.03669105113 
0.352205 1.82813126599 0.03834666404 
0.352722 1.79516971609 0.03581177143 
0.353238 1.79352858253 0.03927369527 
0.353755 1.74945492108 0.03923537060 
0.354271 1.77369450908 0.03825018877 
0.354788 1.76910177022 0.03713802899 
0.355305 1.80262098169 0.03892920798 
0.355821 1.82034781862 0.03835877177 
0.356338 1.80773258240 0.03745798812 
0.356854 1.82236548322 0.04308646597 
0.357371 1.88791618491 0.04104085006 
0.357888 1.88185315159 0.04139409160 
0.358404 1.69502072526 0.04359812908 
0.358921 1.70746428595 0.04332650608 
0.359437 1.82139214969 0.04312779691 
0.359954 1.79730660616 0.04335832254 
0.360471 1.84241342838 0.04538712079 
0.360987 1.70300876119 0.04710129630 
0.361504 1.81794312934 0.04743158501 
0.362020 1.86204271320 0.05011587757 
0.362537 1.82103060420 0.04702003185 
0.363054 1.88068907241 0.05089704269 
0.363570 1.78095351203 0.04796844085 
0.364087 1.83854356284 0.05044871210 
0.364603 1.72315462699 0.04953718832 
0.365120 1.76315021425 0.05064611934 
0.365637 1.79327575220 0.05294187328 
0.366153 1.79930722586 0.05575578045 
0.366670 1.85326465791 0.05761762004 
0.367186 1.84322766609 0.05743046811 
0.367703 1.81776474967 0.06419665858 
0.368219 1.95350305152 0.06089903043 
0.368736 1.70413830794 0.06410397361 
0.369253 1.83294068882 0.07031036671 
0.369769 1.80310247031 0.06884301536 
0.370286 1.75387605966 0.07265282114 
0.370802 1.65188477124 0.07002121650 
0.371319 1.77708150665 0.07443411766 
0.371835 1.64934244144 0.08681248931 
0.372352 1.91480493257 0.09932031067 
0.372869 1.73040124327 0.11029105019 
0.373385 1.83421958201 0.13614910242 
0.373902 1.22392542588 0.16355406799 
