# Supplementary material for: A SAXS-based approach to rationally evaluate radical scavengers – toward eliminating radiation damage in solution and crystallographic studies
Source: J Synchrotron Radiat. 2021 Aug 9;28(Pt 5):1309–20. doi: 10.1107/S1600577521004045 (PMC8415334; doi:10.1107/S1600577521004045)
Supplement: Supplementary file 1 [file s-28-01309-sup1.zip › SupportingData/ascrobic_acid/500nM/C1_ascorbate-500nm_00012.cbf.dat]

0.010597 13.20747326939 0.57891168314 
0.011114 12.05024906980 0.48584029729 
0.011630 10.59836648568 0.33836708142 
0.012147 9.84900473341 0.28180328440 
0.012664 9.34668296637 0.28659272815 
0.013181 9.13393217269 0.22528610635 
0.013698 8.61536050764 0.21331538639 
0.014215 8.18585902984 0.31654253441 
0.014732 7.44787304920 0.27915960960 
0.015249 7.27390191454 0.21293908705 
0.015766 7.10863781340 0.19711489260 
0.016283 6.63829854039 0.18014290445 
0.016800 6.60583078786 0.15706782601 
0.017316 6.29478923540 0.14511718557 
0.017833 6.14273929822 0.14381337420 
0.018350 5.80290374533 0.14140724740 
0.018867 5.94457806304 0.13755228813 
0.019384 5.82323579944 0.11296024676 
0.019901 5.58273627290 0.11570838859 
0.020418 5.45646650968 0.11581385132 
0.020935 5.40980782501 0.11016612909 
0.021452 5.24824180686 0.11032886378 
0.021969 5.29183264234 0.09975347777 
0.022486 5.04342907849 0.10222093663 
0.023002 5.03818731859 0.10049311352 
0.023519 4.84908161225 0.09698574970 
0.024036 4.65393939747 0.09276845598 
0.024553 4.75298110309 0.10128920674 
0.025070 4.72517193862 0.09615652484 
0.025587 4.60574411858 0.08670728584 
0.026104 4.57169973272 0.08948576484 
0.026621 4.48255953240 0.09360619363 
0.027138 4.46141946724 0.08558307401 
0.027655 4.40192485114 0.08135964675 
0.028171 4.38325693127 0.08635170725 
0.028688 4.38982656429 0.08508628180 
0.029205 4.37634042307 0.07540068468 
0.029722 4.35705324822 0.07983107007 
0.030239 4.28118339094 0.08191048861 
0.030756 4.13675976193 0.07387742931 
0.031273 4.21292971373 0.07892300208 
0.031790 4.10928709413 0.07707749411 
0.032307 3.97793575680 0.07173174263 
0.032824 4.08403835263 0.07536526125 
0.033341 3.87942810302 0.07315917468 
0.033857 3.92881922418 0.07319059725 
0.034374 3.94858129232 0.07399848744 
0.034891 3.83316365017 0.06999794378 
0.035408 3.91404553805 0.06984006097 
0.035925 3.87370547551 0.06556966022 
0.036442 3.75641924768 0.06226130463 
0.036959 3.88437672406 0.06628624717 
0.037476 3.71020619955 0.06626973037 
0.037993 3.75374626567 0.06664853338 
0.038510 3.75763512872 0.06357786974 
0.039027 3.69891413670 0.06329876510 
0.039543 3.60975898281 0.06457424455 
0.040060 3.70197884149 0.06498305594 
0.040577 3.57515827058 0.06208084546 
0.041094 3.69727033288 0.06666900977 
0.041611 3.59481755119 0.06274017079 
0.042128 3.53841530288 0.06249671575 
0.042645 3.42071382418 0.05793534667 
0.043162 3.48602180706 0.05910327673 
0.043679 3.51132446507 0.05947661078 
0.044196 3.50019958440 0.05785268971 
0.044712 3.49831368831 0.05552186779 
0.045229 3.55262499277 0.05840737695 
0.045746 3.41311005756 0.05353885554 
0.046263 3.33279302323 0.05424215745 
0.046780 3.35633006134 0.05348866518 
0.047297 3.27835771406 0.05589512468 
0.047814 3.27703431920 0.05476553209 
0.048331 3.19604022225 0.05388461491 
0.048848 3.20409150857 0.05224700715 
0.049365 3.22917465166 0.05283072597 
0.049881 3.16178812618 0.04990186228 
0.050398 3.22996084498 0.04999173372 
0.050915 3.17237556669 0.04950733187 
0.051432 3.23344001142 0.05210886795 
0.051949 3.26319380605 0.05058396099 
0.052466 3.20843935050 0.05239603370 
0.052983 2.99089592098 0.04677510244 
0.053500 3.08149482541 0.04998892308 
0.054017 3.05632318790 0.05014288294 
0.054534 3.11107846853 0.04685844818 
0.055050 3.08889350412 0.04789944566 
0.055567 3.02080319729 0.04893424310 
0.056084 3.04761013393 0.04748081621 
0.056601 2.95263498615 0.04646499759 
0.057118 2.86092893979 0.04491242459 
0.057635 2.94154018545 0.04642408304 
0.058152 2.93141954513 0.04536259153 
0.058669 2.94668672700 0.04485819210 
0.059186 2.91766436941 0.04673398439 
0.059703 2.91987167065 0.04391982568 
0.060220 2.88252758333 0.04557051032 
0.060736 2.92198707697 0.04495636991 
0.061253 2.91076782361 0.04450199475 
0.061770 2.82432887280 0.04454216030 
0.062287 2.84499737795 0.04166905613 
0.062804 2.84435841012 0.04571063968 
0.063321 2.79259164191 0.04438647346 
0.063838 2.80450293460 0.04221210465 
0.064355 2.80406187694 0.04134752365 
0.064872 2.70005148376 0.04101418733 
0.065388 2.70319676353 0.04274403377 
0.065905 2.69448292642 0.04077609110 
0.066422 2.66908922582 0.04077779257 
0.066939 2.66554735869 0.03928663397 
0.067456 2.68442493665 0.03847078117 
0.067973 2.63369212659 0.04159996680 
0.068490 2.57546110909 0.03983907535 
0.069007 2.75290085328 0.04135925274 
0.069524 2.64995891566 0.04105463699 
0.070041 2.67804331092 0.04134315770 
0.070557 2.55873405054 0.04038901191 
0.071074 2.66906857368 0.04221507755 
0.071591 2.52732778773 0.03802067928 
0.072108 2.54936919882 0.03801742144 
0.072625 2.55089954398 0.03926471801 
0.073142 2.61089701282 0.03887256032 
0.073659 2.58255137290 0.03939790287 
0.074176 2.52027384324 0.03900146417 
0.074693 2.54524778624 0.03800047451 
0.075210 2.55230321237 0.03548290424 
0.075726 2.51910479925 0.03722445943 
0.076243 2.50834361868 0.03831073092 
0.076760 2.52105332679 0.03684423794 
0.077277 2.42103128276 0.03659583588 
0.077794 2.47058611197 0.03720079637 
0.078311 2.54450531485 0.03732689335 
0.078828 2.46726428449 0.03825024613 
0.079345 2.44283476468 0.03593312595 
0.079862 2.49311390877 0.03625874301 
0.080378 2.39644160425 0.03431673457 
0.080895 2.43326208040 0.03548213295 
0.081412 2.40748630981 0.03512881035 
0.081929 2.41274440216 0.03548171326 
0.082446 2.41048436880 0.03474601827 
0.082963 2.46020121591 0.03546041976 
0.083480 2.34615583427 0.03501516991 
0.083997 2.41578696632 0.03402101059 
0.084514 2.38274374168 0.03473890794 
0.085030 2.35985937561 0.03345145086 
0.085547 2.36232823065 0.03455421178 
0.086064 2.40443965638 0.03411897499 
0.086581 2.32132797528 0.03325860735 
0.087098 2.34880883304 0.03305277988 
0.087615 2.35938945653 0.03530033896 
0.088132 2.33854121722 0.03439181529 
0.088649 2.24542370930 0.03374428681 
0.089166 2.33450079393 0.03546878447 
0.089683 2.32599977550 0.03494861566 
0.090199 2.28315941700 0.03569445559 
0.090716 2.26909186671 0.03499819675 
0.091233 2.29352658006 0.03619871788 
0.091750 2.36670552762 0.03757321491 
0.092267 2.24118511889 0.03495820535 
0.092784 2.30949212684 0.03563966291 
0.093301 2.24947336042 0.03613587893 
0.093818 2.22319729537 0.03508566460 
0.094334 2.25214586676 0.03695863083 
0.094851 2.24204936830 0.03574840012 
0.095368 2.27681984654 0.03542139965 
0.095885 2.19213624951 0.03361228999 
0.096402 2.25627684512 0.03335283855 
0.096919 2.18797299297 0.03293104505 
0.097436 2.22198623734 0.03225242886 
0.097953 2.20354611764 0.03322131678 
0.098470 2.27483055139 0.03313721734 
0.098986 2.20161646529 0.03216533876 
0.099503 2.18932754817 0.03274434149 
0.100020 2.15130078035 0.03196755418 
0.100537 2.16590682164 0.03118953412 
0.101054 2.12830075239 0.03041800226 
0.101571 2.15177372271 0.03215342287 
0.102088 2.18901830417 0.03143409974 
0.102605 2.15579578369 0.03150133149 
0.103122 2.16697161442 0.03222037597 
0.103638 2.15868502963 0.03089500042 
0.104155 2.09797341249 0.02968071979 
0.104672 2.13601632904 0.03002276337 
0.105189 2.11870386204 0.03088338839 
0.105706 2.20371966714 0.03155887531 
0.106223 2.13361423245 0.03066577717 
0.106740 2.12277932772 0.02976477645 
0.107257 2.16434337654 0.03019832424 
0.107773 2.07916597164 0.02924771480 
0.108290 2.10059181857 0.02917260593 
0.108807 2.09643141827 0.02866285904 
0.109324 2.05355857261 0.02931613978 
0.109841 2.10794573146 0.03008499564 
0.110358 2.11162338218 0.02913013181 
0.110875 2.05291043746 0.02881170898 
0.111392 2.04868043635 0.02790787834 
0.111909 2.03394112972 0.02833382685 
0.112425 2.10186314689 0.02898377708 
0.112942 2.04378654200 0.02797339698 
0.113459 2.06954350784 0.02882709182 
0.113976 2.05087539127 0.02814720772 
0.114493 2.06488978039 0.02853532441 
0.115010 2.02332509917 0.02818171660 
0.115527 2.06067824898 0.02839940239 
0.116044 2.04301701112 0.02740016075 
0.116560 2.01292173933 0.02696101978 
0.117077 2.04562477223 0.02749185828 
0.117594 2.01104626367 0.02725453349 
0.118111 2.02473445432 0.02755022730 
0.118628 2.04006939540 0.02679417627 
0.119145 2.01801915593 0.02799976545 
0.119662 2.01215307438 0.02748152936 
0.120179 1.92770531998 0.02563952590 
0.120695 2.00668769460 0.02768905814 
0.121212 1.99986900053 0.02656044067 
0.121729 1.95728686776 0.02634028337 
0.122246 1.94685004711 0.02638256978 
0.122763 1.94022691707 0.02641368418 
0.123280 1.95002051942 0.02597699215 
0.123797 1.94759054197 0.02587116495 
0.124314 1.93889586989 0.02624122639 
0.124830 2.02234320199 0.02620587679 
0.125347 1.98609606340 0.02593476712 
0.125864 1.97215735066 0.02514282254 
0.126381 1.95514632918 0.02585324101 
0.126898 1.93821764820 0.02589307679 
0.127415 1.99441104333 0.02593276735 
0.127932 1.95586813980 0.02587354875 
0.128448 1.94873929482 0.02579404959 
0.128965 1.95723137382 0.02492218023 
0.129482 1.93439381153 0.02540732140 
0.129999 1.92609092953 0.02523196742 
0.130516 1.93900476846 0.02542116107 
0.131033 1.93745572325 0.02572842538 
0.131550 1.96236056303 0.02563062319 
0.132067 1.93500615928 0.02558824341 
0.132583 1.89918769719 0.02501169919 
0.133100 1.88583658702 0.02431461051 
0.133617 1.95387373601 0.02556337856 
0.134134 1.95554795945 0.02495144775 
0.134651 1.89304409211 0.02470670602 
0.135168 1.90946260297 0.02447447383 
0.135685 1.91588885152 0.02474252819 
0.136201 1.90659554161 0.02403193582 
0.136718 1.89647753148 0.02417494376 
0.137235 1.91875939628 0.02411899594 
0.137752 1.89829229522 0.02443897373 
0.138269 1.89006317181 0.02420309831 
0.138786 1.92631657094 0.02410463348 
0.139303 1.91597235090 0.02436042462 
0.139819 1.88960212962 0.02444345962 
0.140336 1.88503367204 0.02429478610 
0.140853 1.91046947698 0.02425197978 
0.141370 1.92039463723 0.02380834507 
0.141887 1.93857443206 0.02428594807 
0.142404 1.88269887426 0.02411096575 
0.142921 1.92035764331 0.02410491689 
0.143438 1.90213555924 0.02413778220 
0.143954 1.95209579771 0.02505230246 
0.144471 1.88871227988 0.02454277224 
0.144988 1.88636520713 0.02427807099 
0.145505 1.88261864526 0.02389261983 
0.146022 1.86423681823 0.02342341699 
0.146539 1.87771855441 0.02433816180 
0.147056 1.85770632373 0.02367167172 
0.147572 1.84068451810 0.02341539956 
0.148089 1.84436929572 0.02325376300 
0.148606 1.86934143354 0.02334360561 
0.149123 1.86905829996 0.02365552433 
0.149640 1.86903603371 0.02279318943 
0.150157 1.84973465753 0.02321192321 
0.150674 1.86557419735 0.02252486548 
0.151190 1.84851358215 0.02258054341 
0.151707 1.83402270149 0.02332461098 
0.152224 1.87022969107 0.02306763736 
0.152741 1.86800655335 0.02336233690 
0.153258 1.87873929742 0.02311763450 
0.153775 1.86086435757 0.02352130366 
0.154291 1.83231362382 0.02317530742 
0.154808 1.86366097760 0.02236794125 
0.155325 1.82728814158 0.02229915597 
0.155842 1.82616110747 0.02266271818 
0.156359 1.80335909883 0.02251084127 
0.156876 1.87320992113 0.02313871658 
0.157393 1.84969718972 0.02219725208 
0.157909 1.83570382267 0.02295096837 
0.158426 1.88358799288 0.02287632467 
0.158943 1.82562458454 0.02242310082 
0.159460 1.86922470491 0.02234629952 
0.159977 1.86632745449 0.02189700892 
0.160494 1.82175944385 0.02259850822 
0.161010 1.85377836728 0.02200788630 
0.161527 1.82844334588 0.02158726684 
0.162044 1.77938226434 0.02160103701 
0.162561 1.85711880026 0.02207909590 
0.163078 1.82745778215 0.02158349506 
0.163595 1.83353223255 0.02185592065 
0.164112 1.81855593670 0.02194142342 
0.164628 1.81706921101 0.02190100998 
0.165145 1.79124816971 0.02247124748 
0.165662 1.81743620844 0.02204152838 
0.166179 1.79473242819 0.02111173660 
0.166696 1.80937544682 0.02165837615 
0.167213 1.83813188611 0.02191976995 
0.167729 1.79843258208 0.02071961418 
0.168246 1.85010040575 0.02148704312 
0.168763 1.79463459879 0.02178383840 
0.169280 1.82765695693 0.02174104177 
0.169797 1.81345369702 0.02118944578 
0.170314 1.80607286533 0.02099344835 
0.170830 1.82865986106 0.02204342290 
0.171347 1.86065755181 0.02105654142 
0.171864 1.82427101018 0.02070721386 
0.172381 1.84137057818 0.02116733425 
0.172898 1.81416592040 0.02103396510 
0.173415 1.79538975273 0.02098325284 
0.173932 1.77875921532 0.02107259911 
0.174448 1.82501284089 0.02055543342 
0.174965 1.79411430706 0.02064160520 
0.175482 1.78963016737 0.02047888744 
0.175999 1.80981458375 0.02062448793 
0.176516 1.81490837752 0.02080201399 
0.177033 1.77586830392 0.02067999212 
0.177549 1.83889189018 0.02036290753 
0.178066 1.83501801316 0.02029215574 
0.178583 1.79555895662 0.02059506399 
0.179100 1.79025756914 0.02125352731 
0.179617 1.80869580590 0.02075749011 
0.180134 1.76843555029 0.02113171010 
0.180650 1.79116794481 0.02101778702 
0.181167 1.79975798991 0.02148844285 
0.181684 1.82485820616 0.02161914691 
0.182201 1.82770326964 0.02196255720 
0.182718 1.79791378483 0.02269241965 
0.183234 1.80440740510 0.02256442145 
0.183751 1.77199979121 0.02221887769 
0.184268 1.78561912192 0.02216624392 
0.184785 1.79231976286 0.02243181944 
0.185302 1.82324550848 0.02187852876 
0.185819 1.83145787953 0.02228360232 
0.186335 1.79567494879 0.02174026969 
0.186852 1.79598080863 0.02226098330 
0.187369 1.78198322251 0.02175370729 
0.187886 1.77422674214 0.02140905441 
0.188403 1.78152024524 0.02138394467 
0.188920 1.80997489622 0.02117989967 
0.189436 1.76543301836 0.02049003545 
0.189953 1.76097952042 0.02116833053 
0.190470 1.75575475358 0.02079539594 
0.190987 1.73898647492 0.02025541189 
0.191504 1.77338010012 0.02085042820 
0.192020 1.75015037817 0.02076680805 
0.192537 1.74608225168 0.02050497624 
0.193054 1.74453132354 0.02057603854 
0.193571 1.75034876547 0.02034840726 
0.194088 1.75322647455 0.02038920961 
0.194605 1.75082929458 0.02090490111 
0.195121 1.73816124281 0.02013964265 
0.195638 1.77223587606 0.02032167430 
0.196155 1.74725882334 0.01977734035 
0.196672 1.73542684431 0.02008179787 
0.197189 1.75894250330 0.02017511562 
0.197705 1.74350157926 0.01975553732 
0.198222 1.77304108128 0.02021070895 
0.198739 1.77794964389 0.01988208032 
0.199256 1.75989690491 0.01959258829 
0.199773 1.72980078615 0.02037102940 
0.200290 1.74729643992 0.01985065479 
0.200806 1.75873667901 0.01988181441 
0.201323 1.73698749454 0.01962479970 
0.201840 1.80919525578 0.01982408219 
0.202357 1.73860804189 0.01945738256 
0.202874 1.78151918386 0.01983073204 
0.203390 1.73092311863 0.01954406826 
0.203907 1.73412865201 0.01907795512 
0.204424 1.75009854671 0.01914911950 
0.204941 1.77261878408 0.01920923852 
0.205458 1.73444351812 0.01950636220 
0.205974 1.72518469769 0.01927514519 
0.206491 1.77005278902 0.01902228568 
0.207008 1.76467478161 0.01903756964 
0.207525 1.75428516967 0.01895689127 
0.208042 1.73047599253 0.01956782353 
0.208558 1.72712693593 0.01932440867 
0.209075 1.72402572439 0.01912581315 
0.209592 1.71680992299 0.01928172395 
0.210109 1.73663365756 0.01935184404 
0.210626 1.72494594890 0.01924653141 
0.211142 1.76696381671 0.01924670596 
0.211659 1.72347789954 0.01915547852 
0.212176 1.71801213845 0.01930584183 
0.212693 1.74684677493 0.01939178249 
0.213210 1.73207311721 0.01922836957 
0.213726 1.72410795674 0.01914810849 
0.214243 1.76369518434 0.01905616766 
0.214760 1.74031380058 0.01897268151 
0.215277 1.73356519077 0.01886252315 
0.215794 1.76133238890 0.01871454198 
0.216310 1.73855009656 0.01920531649 
0.216827 1.71453118081 0.01881907212 
0.217344 1.71806420001 0.01888605421 
0.217861 1.73433983902 0.01845908951 
0.218378 1.74822943845 0.01844912651 
0.218894 1.74109945241 0.01891381345 
0.219411 1.75321559703 0.01842969517 
0.219928 1.71330945934 0.01873287689 
0.220445 1.75538045367 0.01888477176 
0.220962 1.77032318661 0.01848512861 
0.221478 1.71597099904 0.01823627238 
0.221995 1.72990216181 0.01857525057 
0.222512 1.71590670673 0.01871138546 
0.223029 1.76306398777 0.01853507223 
0.223546 1.74495942208 0.01827030772 
0.224062 1.74486703403 0.01854837774 
0.224579 1.75248717952 0.01829682243 
0.225096 1.76406876296 0.01828168093 
0.225613 1.75085609079 0.01815985051 
0.226129 1.72569927239 0.01824015294 
0.226646 1.74502947473 0.01808561459 
0.227163 1.74619132244 0.01815789459 
0.227680 1.73317723674 0.01821977340 
0.228197 1.74136918401 0.01814394741 
0.228713 1.72850556962 0.01818749953 
0.229230 1.73724868248 0.01812596373 
0.229747 1.74305225148 0.01756630879 
0.230264 1.72924204331 0.01791740000 
0.230780 1.72546830121 0.01764355887 
0.231297 1.73350885478 0.01767626961 
0.231814 1.74701669287 0.01834180528 
0.232331 1.75260218166 0.01799808448 
0.232848 1.72906520625 0.01801699359 
0.233364 1.72331282792 0.01787232869 
0.233881 1.71324719343 0.01773643011 
0.234398 1.72125731592 0.01798643723 
0.234915 1.74195690005 0.01783586836 
0.235431 1.76091764210 0.01775307554 
0.235948 1.72661011528 0.01773278484 
0.236465 1.74230372739 0.01798577594 
0.236982 1.69555699798 0.01743053256 
0.237499 1.69363746649 0.01721682228 
0.238015 1.71532576138 0.01801784114 
0.238532 1.71382906898 0.01737632128 
0.239049 1.72282984484 0.01729857082 
0.239566 1.70540654169 0.01774158758 
0.240082 1.72483847172 0.01752608890 
0.240599 1.74553228415 0.01788107609 
0.241116 1.72079416051 0.01770530764 
0.241633 1.74591786396 0.01768033490 
0.242149 1.73133941442 2.95412103169 
0.242666 1.71796506564 0.01729458103 
0.243183 1.73314828055 0.01750081265 
0.243700 1.73469611251 0.01747326349 
0.244217 1.71171628718 0.01736058183 
0.244733 1.74785899213 0.01774710225 
0.245250 1.72772869357 0.01733889841 
0.245767 1.68507261250 0.01707198210 
0.246284 1.73117983136 0.01767631558 
0.246800 1.71811824685 0.01705764506 
0.247317 1.70630280702 0.01690702021 
0.247834 1.71812239582 0.01699639960 
0.248351 1.72912898392 0.01735829669 
0.248867 1.74041406983 0.01698664988 
0.249384 1.73839302152 0.01698990458 
0.249901 1.73796894550 0.01696331217 
0.250418 1.70428038557 0.01715263015 
0.250934 1.72600590217 0.01697168321 
0.251451 1.72945007607 0.01739210576 
0.251968 1.70576900589 0.01706356326 
0.252485 1.71773330638 0.01721738750 
0.253001 1.70562850126 0.01712637669 
0.253518 1.71462811277 0.01707470269 
0.254035 1.69491709233 0.01697287249 
0.254552 1.73388649781 0.01692512848 
0.255068 1.69516965003 0.01626991107 
0.255585 1.69896787834 0.01655350074 
0.256102 1.70116637923 0.01669562919 
0.256619 1.70931610461 0.01708094555 
0.257135 1.67826862447 0.01682125392 
0.257652 1.71851480963 0.01693050809 
0.258169 1.72524569480 0.01676929826 
0.258686 1.68242906825 0.01639805180 
0.259202 1.72430245050 0.01696735518 
0.259719 1.70615870140 0.01672807519 
0.260236 1.71465537753 0.01693505733 
0.260753 1.71977421364 0.01738965202 
0.261269 1.69028747925 0.01747334280 
0.261786 1.66336515410 0.01734682748 
0.262303 1.70425684626 0.01775960293 
0.262820 1.71733355972 0.01785155099 
0.263336 1.73191554887 0.01784245129 
0.263853 1.70845402369 0.01817854501 
0.264370 1.68454308402 0.01781582933 
0.264887 1.71318500274 0.01820255149 
0.265403 1.67107222616 0.01830103109 
0.265920 1.70405673525 0.01810742328 
0.266437 1.70494949706 0.01835178175 
0.266954 1.71126274941 0.01791543977 
0.267470 1.72033390297 0.01805407780 
0.267987 1.70537012913 0.01851337985 
0.268504 1.73168185776 0.01864359050 
0.269021 1.69599446253 0.01865471245 
0.269537 1.73072340940 0.01846247796 
0.270054 1.76875056892 0.01870022487 
0.270571 1.73692344625 0.01907537521 
0.271087 1.74124443884 0.01948398287 
0.271604 1.67255714720 0.01923492729 
0.272121 1.69823980139 0.01903297123 
0.272638 1.67610637968 0.01955640002 
0.273154 1.74175876027 0.01968602443 
0.273671 1.69938789328 0.01939441080 
0.274188 1.75142919495 0.02016713882 
0.274705 1.74418663098 0.01996528524 
0.275221 1.75652048588 0.01997321884 
0.275738 1.71122506864 0.02021157020 
0.276255 1.72817578602 0.02066903462 
0.276771 1.77726433383 0.02038933713 
0.277288 1.67541138231 0.01955421303 
0.277805 1.70649966281 0.01985229854 
0.278322 1.71667713831 0.01965507901 
0.278838 1.75924411349 0.01963123932 
0.279355 1.72177740194 0.01960756906 
0.279872 1.66413386716 0.01939471395 
0.280388 1.72522590810 0.01970314613 
0.280905 1.71700608417 0.01946474283 
0.281422 1.73974093357 0.02008018947 
0.281939 1.70464050535 0.01957407196 
0.282455 1.69138546351 0.01932252474 
0.282972 1.71856802883 0.01946938125 
0.283489 1.72239564634 0.02009562283 
0.284006 1.70674442599 0.02048929104 
0.284522 1.73026065881 0.02025021505 
0.285039 1.74764983274 0.02068854048 
0.285556 1.76677458977 0.02028551276 
0.286072 1.70218076911 0.02016912982 
0.286589 1.72453716482 0.02002061270 
0.287106 1.71859410422 0.02032311261 
0.287622 1.69592811846 0.02032680387 
0.288139 1.68991677458 0.01978291639 
0.288656 1.68241298368 0.02004510114 
0.289173 1.68629026751 0.02042677164 
0.289689 1.75859392632 0.02082660997 
0.290206 1.69648622599 0.02016980778 
0.290723 1.73632485352 0.02039732477 
0.291239 1.70755863577 0.02010295350 
0.291756 1.72394718117 0.02055219378 
0.292273 1.70348609264 0.02052955170 
0.292790 1.73416273891 0.02084092391 
0.293306 1.71394526424 0.02016595122 
0.293823 1.72363892412 0.02036997489 
0.294340 1.72374060836 0.02054627095 
0.294856 1.75154671773 0.02063152622 
0.295373 1.72932003534 0.02023400585 
0.295890 1.71257482153 0.02075276630 
0.296406 1.72296857728 0.02052319125 
0.296923 1.73256771254 0.02124318998 
0.297440 1.70722756126 0.02121970503 
0.297957 1.72953090931 0.02099669864 
0.298473 1.71579991539 0.02033236480 
0.298990 1.71968453764 0.02053073419 
0.299507 1.70893869289 0.02120108893 
0.300023 1.69904381757 0.02132373151 
0.300540 1.72745046096 0.02171352497 
0.301057 1.73260289408 0.02139451609 
0.301573 1.69105125799 0.02127217980 
0.302090 1.73372158641 0.02144964347 
0.302607 1.72123028756 0.02078560552 
0.303123 1.72931209454 0.02099584804 
0.303640 1.73365676014 0.02094751815 
0.304157 1.73926803194 0.02101253327 
0.304673 1.67666205207 0.02096626162 
0.305190 1.74323475789 0.02201994156 
0.305707 1.72452037077 0.02095558763 
0.306224 1.69785189405 0.02160874872 
0.306740 1.71988826156 0.02199365776 
0.307257 1.73160884579 0.02177120530 
0.307774 1.73819396786 0.02161881716 
0.308290 1.73961587024 0.02131210353 
0.308807 1.72351931987 0.02140357261 
0.309324 1.70825430123 0.02146300549 
0.309840 1.74643341662 0.02175609786 
0.310357 1.74670515487 0.02168494492 
0.310874 1.71625498348 0.02154086401 
0.311390 1.70065529198 0.02253919550 
0.311907 1.72515536802 0.02248261207 
0.312424 1.71436001738 0.02142340255 
0.312940 1.74761304278 0.02251554932 
0.313457 1.74063683541 0.02221299042 
0.313974 1.68697653798 0.02278479902 
0.314490 1.67189424413 0.02201546331 
0.315007 1.70341066935 0.02260069162 
0.315524 1.68760445358 0.02242017109 
0.316040 1.72916325137 0.02252564090 
0.316557 1.71227752503 0.02240451253 
0.317074 1.70106351557 0.02226211670 
0.317590 1.72080586691 0.02274176079 
0.318107 1.70604950797 0.02294681677 
0.318624 1.72421683697 0.02251251141 
0.319140 1.71059460310 0.02243930958 
0.319657 1.66753654957 0.02304486335 
0.320174 1.72188900598 0.02283141374 
0.320690 1.71918649765 0.02282629190 
0.321207 1.71180565281 0.02284024192 
0.321724 1.68419363306 0.02290985771 
0.322240 1.69838838143 0.02395695290 
0.322757 1.73036095857 0.02370983262 
0.323274 1.72319169793 0.02364792300 
0.323790 1.74910796354 0.02364081621 
0.324307 1.72372077706 0.02355291021 
0.324824 1.71759964534 0.02405069405 
0.325340 1.71817127721 0.02498585938 
0.325857 1.73059330491 0.02464144034 
0.326373 1.71439011184 0.02547949551 
0.326890 1.72565061180 0.02511249678 
0.327407 1.74738480114 0.02527244331 
0.327923 1.72764203255 0.02486115215 
0.328440 1.72413680890 0.02453721139 
0.328957 1.71216805649 0.02500371340 
0.329473 1.66975942126 0.02530549028 
0.329990 1.72133348696 0.02613543054 
0.330507 1.69653356080 0.02627809777 
0.331023 1.79179406620 0.02744341848 
0.331540 1.73819817399 0.02784907929 
0.332057 1.74163911150 0.02877445647 
0.332573 1.75040092151 0.02851074234 
0.333090 1.68603039072 0.02749004787 
0.333607 1.75730146557 0.02872251907 
0.334123 1.70337865925 0.02919273807 
0.334640 1.74402503342 0.02947991416 
0.335156 1.74870584197 0.02965146441 
0.335673 1.71773532042 0.02875756565 
0.336190 1.73914923446 0.03009718798 
0.336706 1.76212481473 0.03023408342 
0.337223 1.79305951509 0.03067709448 
0.337740 1.71802362638 0.03166843176 
0.338256 1.73622064103 0.02995509239 
0.338773 1.74463473768 0.03219949821 
0.339290 1.76622096111 0.03396069136 
0.339806 1.77815841845 0.03396928045 
0.340323 1.81573775394 0.03615134353 
0.340839 1.79064968807 0.03476927192 
0.341356 1.83693593404 0.03718595177 
0.341873 1.81462344499 0.03540327017 
0.342389 1.84846922952 0.03607760907 
0.342906 1.83328978521 0.03678979837 
0.343423 1.78781981331 0.03563698916 
0.343939 1.77177210102 0.03784061287 
0.344456 1.78423606598 0.03653947159 
0.344972 1.80063763632 0.03734533870 
0.345489 1.80667118319 0.03836512757 
0.346006 1.81457476498 0.03796807250 
0.346522 1.85277404749 0.03662173330 
0.347039 1.77229730044 0.03861121837 
0.347555 1.85045101097 0.03854116867 
0.348072 1.78609303193 0.03745105559 
0.348589 1.77330510261 0.03751255782 
0.349105 1.82662890348 0.03847250775 
0.349622 1.79768292889 0.03759877694 
0.350139 1.73132783086 0.03762890543 
0.350655 1.76717862778 0.03666135659 
0.351172 1.79589094079 0.03851862392 
0.351688 1.83460459244 0.03731858020 
0.352205 1.74952012443 0.03695004315 
0.352722 1.76707652720 0.03656472306 
0.353238 1.82493863156 0.03749089607 
0.353755 1.82050085521 0.03932326963 
0.354271 1.86066236688 0.03830744360 
0.354788 1.81296140137 0.03866602158 
0.355305 1.80025572758 0.04084045380 
0.355821 1.86165440351 0.03901931539 
0.356338 1.78554470782 0.03823623897 
0.356854 1.75689411299 0.03998605253 
0.357371 1.77250871003 0.04261981911 
0.357888 1.79176779361 0.04212695240 
0.358404 1.74282629711 0.04231507031 
0.358921 1.73896930845 0.04255225722 
0.359437 1.75867725112 0.04167527351 
0.359954 1.75321406525 0.04368113072 
0.360471 1.76484193599 0.04609254953 
0.360987 1.79908442338 0.04449025481 
0.361504 1.76675478850 0.04504329906 
0.362020 1.73153552268 0.04646146298 
0.362537 1.80565567056 0.04578965664 
0.363054 1.79554430385 0.04768685155 
0.363570 1.76063350825 0.04840833554 
0.364087 1.81735909450 0.04705044725 
0.364603 1.77573806058 0.04988055900 
0.365120 1.79334236792 0.05134676194 
0.365637 1.76769169650 0.05355125884 
0.366153 1.84868022375 0.05442425385 
0.366670 1.81054451926 0.05543232039 
0.367186 1.76465998027 0.06104517723 
0.367703 1.77339677475 0.05907011290 
0.368219 1.79605836101 0.05987531010 
0.368736 1.78063369359 0.06307122433 
0.369253 1.81655544448 0.06516336874 
0.369769 1.69136126269 0.06856024022 
0.370286 1.91484234772 0.06631908004 
0.370802 1.76736382405 0.07342915862 
0.371319 1.88786653807 0.07471442163 
0.371835 1.75174977194 0.07381060268 
0.372352 1.87397890030 0.10159601979 
0.372869 1.70497042127 0.11372316110 
0.373385 1.85991733930 0.17091592625 
0.373902 1.74781211611 0.44560575169 
