# Supplementary material for: A SAXS-based approach to rationally evaluate radical scavengers – toward eliminating radiation damage in solution and crystallographic studies
Source: J Synchrotron Radiat. 2021 Aug 9;28(Pt 5):1309–20. doi: 10.1107/S1600577521004045 (PMC8415334; doi:10.1107/S1600577521004045)
Supplement: Supplementary file 1 [file s-28-01309-sup1.zip › SupportingData/ascrobic_acid/500nM/C1_ascorbate-500nm_00002.cbf.dat]

0.010597 13.82129120172 0.57034069024 
0.011114 12.60533942241 0.47349907335 
0.011630 11.63584389651 0.35364284460 
0.012147 10.67070163803 0.32564727630 
0.012664 9.85676421496 0.26020823024 
0.013181 9.19529257413 0.25018822086 
0.013698 8.43115558888 0.23424483246 
0.014215 8.14341649127 0.31161565553 
0.014732 7.81714437338 0.25366946548 
0.015249 7.59286034724 0.23788140789 
0.015766 7.36400509824 0.16883701028 
0.016283 7.11586921006 0.18213371603 
0.016800 6.78380656909 0.15972670621 
0.017316 6.58870985718 0.14890630982 
0.017833 6.42826786578 0.15113247194 
0.018350 6.37225336886 0.12537295499 
0.018867 6.14142420590 0.12763707970 
0.019384 6.01118460034 0.12119588961 
0.019901 5.89831621045 0.12469002861 
0.020418 5.74282497073 0.11199185027 
0.020935 5.86017380607 0.11751866765 
0.021452 5.70405102538 0.11193357450 
0.021969 5.43614407005 0.10487171786 
0.022486 5.24826289436 0.11007918790 
0.023002 5.46144596253 0.10100939305 
0.023519 5.13923051157 0.09579864641 
0.024036 5.10100623110 0.10325735062 
0.024553 5.07524907980 0.09639156576 
0.025070 5.02271122733 0.09620491788 
0.025587 5.16853035429 0.09070344861 
0.026104 4.85148969543 0.08983161861 
0.026621 4.82947490963 0.10010079005 
0.027138 4.63919688314 0.08703927337 
0.027655 4.71825806862 0.08788622299 
0.028171 4.72395406833 0.09445480941 
0.028688 4.58604790141 0.08222868568 
0.029205 4.49740183188 0.08302614497 
0.029722 4.43121735649 0.08222729605 
0.030239 4.42610910640 0.08119801033 
0.030756 4.43462475982 0.07954199291 
0.031273 4.46932189708 0.07714058348 
0.031790 4.25315260760 0.07417677256 
0.032307 4.13637332656 0.07373171249 
0.032824 4.24709728684 0.07657709912 
0.033341 4.25693463916 0.07377760775 
0.033857 4.24976323227 0.07254152039 
0.034374 4.16240320565 0.07167268402 
0.034891 4.24618770197 0.07025600382 
0.035408 4.20541332292 0.07591100625 
0.035925 4.09253954429 0.07429617332 
0.036442 3.93644093056 0.06694527389 
0.036959 3.97949432293 0.07388366634 
0.037476 3.92267767646 0.06687548227 
0.037993 3.93820737229 0.06801052363 
0.038510 3.81421620361 0.06652148920 
0.039027 3.83010307161 0.06575747313 
0.039543 3.85349840771 0.06236726102 
0.040060 3.77159347182 0.06463208268 
0.040577 3.81094710719 0.06534302991 
0.041094 3.70791289248 0.06037047397 
0.041611 3.67949245846 0.05896142561 
0.042128 3.67537261633 0.05935452264 
0.042645 3.67100515688 0.05925629860 
0.043162 3.56714261843 0.05936578491 
0.043679 3.55703785298 0.06117142721 
0.044196 3.53779609149 0.05794923675 
0.044712 3.61394921175 0.05817301357 
0.045229 3.58840897360 0.05565130777 
0.045746 3.54012458926 0.05541815426 
0.046263 3.44900145921 0.05622923997 
0.046780 3.47884268336 0.05218656578 
0.047297 3.40109007210 0.05492683780 
0.047814 3.40678060606 0.05203508564 
0.048331 3.41355928504 0.05504402280 
0.048848 3.31850571549 0.05320744648 
0.049365 3.36402841196 0.05072849189 
0.049881 3.34904661145 0.05441755577 
0.050398 3.24604171252 0.05426293031 
0.050915 3.19578927887 0.04855695984 
0.051432 3.22934862376 0.05207054609 
0.051949 3.20377188243 0.05194305463 
0.052466 3.36359700801 0.05135688823 
0.052983 3.17871427747 0.04995336106 
0.053500 3.16663062181 0.04857414367 
0.054017 3.15287268700 0.04861277577 
0.054534 3.03913965071 0.04832960670 
0.055050 3.01124587797 0.04710871159 
0.055567 3.12735268500 0.04871533384 
0.056084 3.04254171301 0.04703893462 
0.056601 2.99797208639 0.04494875166 
0.057118 2.92570115929 0.04645046928 
0.057635 3.00859074589 0.04501450763 
0.058152 2.93639217912 0.04574908461 
0.058669 2.98418878010 0.04812857711 
0.059186 3.03719535892 0.04860307629 
0.059703 2.93217278327 0.04309484964 
0.060220 2.88834404422 0.04476985901 
0.060736 2.91893817617 0.04549575491 
0.061253 2.97442152952 0.04432363021 
0.061770 2.95925344100 0.04559045690 
0.062287 2.85851406894 0.04439475418 
0.062804 2.82146965271 0.04255182301 
0.063321 2.82330664184 0.04166873240 
0.063838 2.83181947392 0.04372956979 
0.064355 2.67736722985 0.04229402126 
0.064872 2.76838491888 0.04266144072 
0.065388 2.75535220206 0.04035869886 
0.065905 2.78684434593 0.04158115853 
0.066422 2.68154118197 0.04336982800 
0.066939 2.72381497411 0.04052720485 
0.067456 2.65526768642 0.04087007471 
0.067973 2.64829954139 0.04094478574 
0.068490 2.61472907329 0.03858612622 
0.069007 2.67416579782 0.04102675634 
0.069524 2.61305010704 0.03946126285 
0.070041 2.63604199336 0.04152220082 
0.070557 2.60440896686 0.03952712230 
0.071074 2.62607517199 0.04143994937 
0.071591 2.58200197272 0.04047786165 
0.072108 2.58010820329 0.04041861153 
0.072625 2.59405093546 0.03910838427 
0.073142 2.60113063559 0.03862159882 
0.073659 2.54289427412 0.03757355954 
0.074176 2.49081093457 0.03885102953 
0.074693 2.51634431964 0.03727129193 
0.075210 2.53963274593 0.03750891516 
0.075726 2.48345501316 0.03681290362 
0.076243 2.54329875045 0.03862353477 
0.076760 2.55601889323 0.03690313620 
0.077277 2.50462518271 0.03809150571 
0.077794 2.51215175632 0.03635724502 
0.078311 2.42811966499 0.03663856529 
0.078828 2.46889973506 0.03667473816 
0.079345 2.44460973753 0.03659744490 
0.079862 2.44817337097 0.03689866126 
0.080378 2.40676821592 0.03547942047 
0.080895 2.39702578172 0.03470110295 
0.081412 2.46860679128 0.03623497218 
0.081929 2.34827999348 0.03569760239 
0.082446 2.37455525884 0.03331052056 
0.082963 2.33508841783 0.03444057430 
0.083480 2.30665047180 0.03388005524 
0.083997 2.30925631949 0.03311594001 
0.084514 2.30405400741 0.03370945074 
0.085030 2.30459609920 0.03338883966 
0.085547 2.28012705789 0.03358285802 
0.086064 2.27201687467 0.03231187951 
0.086581 2.32624073995 0.03285172968 
0.087098 2.34792931408 0.03264630902 
0.087615 2.28034983556 0.03337430489 
0.088132 2.31568346948 0.03306237224 
0.088649 2.31381990525 0.03267148911 
0.089166 2.27187511908 0.03343392610 
0.089683 2.20875713978 0.03496878743 
0.090199 2.27286414877 0.03401410948 
0.090716 2.28923043036 0.03595639267 
0.091233 2.30183569819 0.03618885740 
0.091750 2.30650696902 0.03754391746 
0.092267 2.27807151273 0.03489852099 
0.092784 2.23322949080 0.03371306659 
0.093301 2.20857695974 0.03634869588 
0.093818 2.20273024190 0.03615431567 
0.094334 2.20020444003 0.03544776597 
0.094851 2.19513656707 0.03561060784 
0.095368 2.21640591383 0.03576489563 
0.095885 2.18812835379 0.03563332103 
0.096402 2.16612687850 0.03402761287 
0.096919 2.26142943035 0.03308713124 
0.097436 2.19969313576 0.03217530273 
0.097953 2.18412497601 0.03262622611 
0.098470 2.15738180233 0.03163723820 
0.098986 2.18778978626 0.03248346202 
0.099503 2.19424162611 0.03248089617 
0.100020 2.22941224126 0.03136157717 
0.100537 2.14212391153 0.03174063792 
0.101054 2.19167146347 0.03140772282 
0.101571 2.17411881508 0.03089194039 
0.102088 2.16914231664 0.03129222303 
0.102605 2.09870612723 0.03121300654 
0.103122 2.14422069439 0.03096863302 
0.103638 2.13913213705 0.03102769258 
0.104155 2.15509457759 0.03077845829 
0.104672 2.10637116170 0.02948290506 
0.105189 2.12503421164 0.03092510110 
0.105706 2.04797682098 0.03018872288 
0.106223 2.10353894953 0.02903879302 
0.106740 2.14132057543 0.02904554242 
0.107257 2.10657620738 0.02943851205 
0.107773 2.10372193775 0.03027468687 
0.108290 2.13491464093 0.03021845914 
0.108807 2.07010498584 0.02899676605 
0.109324 2.12437146051 0.03019201466 
0.109841 2.08777591595 0.02910641801 
0.110358 2.11332274325 0.02900023491 
0.110875 2.09762478614 0.02966316021 
0.111392 2.06232382425 0.02881357965 
0.111909 2.11277096133 0.02909947834 
0.112425 2.10193654136 0.02863070119 
0.112942 2.07037455062 0.02811519333 
0.113459 2.09850641842 0.02764641486 
0.113976 2.01435745641 0.02767134735 
0.114493 2.04394552103 0.02795812318 
0.115010 2.06117365351 0.02754508195 
0.115527 2.03306107564 0.02840786033 
0.116044 2.06742439387 0.02789979798 
0.116560 1.98325190739 0.02707749095 
0.117077 2.04867629011 0.02705236443 
0.117594 2.00782366536 0.02743728504 
0.118111 2.06171896718 0.02756410870 
0.118628 1.96671557842 0.02675087325 
0.119145 2.01631544104 0.02670368436 
0.119662 2.03253963842 0.02689544350 
0.120179 2.00828957130 0.02670551791 
0.120695 2.00886034454 0.02798506248 
0.121212 1.99981379779 0.02743131417 
0.121729 2.02976344299 0.02758477853 
0.122246 2.00725372400 0.02727455996 
0.122763 1.98839451658 0.02718728276 
0.123280 2.00374387400 0.02678460419 
0.123797 1.93400497671 0.02606321186 
0.124314 1.98321796961 0.02654099923 
0.124830 1.96341096665 0.02555662962 
0.125347 2.01040138604 0.02636443643 
0.125864 1.99145314167 0.02600839046 
0.126381 1.95765815856 0.02541301003 
0.126898 2.00534500538 0.02641662207 
0.127415 1.93765038995 0.02679972936 
0.127932 1.93688232363 0.02604401467 
0.128448 1.95673991953 0.02633222151 
0.128965 1.94561385704 0.02521100764 
0.129482 1.95705959997 0.02648512482 
0.129999 1.93990974451 0.02548725418 
0.130516 1.95341987024 0.02625366255 
0.131033 1.92756525637 0.02497021048 
0.131550 1.89630878760 0.02498502186 
0.132067 1.91726476703 0.02496476990 
0.132583 1.97711058783 0.02578610896 
0.133100 1.96637019950 0.02568670974 
0.133617 1.88278108970 0.02465897490 
0.134134 1.93114876137 0.02510605368 
0.134651 1.90731322669 0.02445386900 
0.135168 1.97698146382 0.02513076928 
0.135685 1.93431650409 0.02455470301 
0.136201 1.91838213558 0.02417820883 
0.136718 1.94757715830 0.02529926047 
0.137235 1.87662272802 0.02429006353 
0.137752 1.89894559072 0.02406040387 
0.138269 1.89171991501 0.02422144305 
0.138786 1.89294798988 0.02373611815 
0.139303 1.90018661241 0.02471085711 
0.139819 1.96628251538 0.02469094365 
0.140336 1.94676240848 0.02435903458 
0.140853 1.93428296047 0.02401886593 
0.141370 1.90511553433 0.02387153933 
0.141887 1.91344652722 0.02416717557 
0.142404 1.87806077362 0.02340260003 
0.142921 1.89222378034 0.02429013479 
0.143438 1.92295491350 0.02434493813 
0.143954 1.92811146312 0.02433025345 
0.144471 1.93074647399 0.02490288396 
0.144988 1.93384010804 0.02419591267 
0.145505 1.91498734088 0.02461648415 
0.146022 1.92862757585 0.02448430732 
0.146539 1.92872441088 0.02451658165 
0.147056 1.88749042823 0.02350813745 
0.147572 1.87136751765 0.02361556678 
0.148089 1.87121045698 0.02425176335 
0.148606 1.87231430235 0.02346984935 
0.149123 1.85355122453 0.02325727805 
0.149640 1.88070026180 0.02279425701 
0.150157 1.87016931575 0.02330894204 
0.150674 1.83875442226 0.02297852002 
0.151190 1.86733204773 0.02312096512 
0.151707 1.90097561371 0.02339441090 
0.152224 1.87070616724 0.02243556818 
0.152741 1.83150708472 0.02277303316 
0.153258 1.88528027390 0.02330702566 
0.153775 1.82914877968 0.02263636279 
0.154291 1.85261217505 0.02307687222 
0.154808 1.84776583710 0.02307178159 
0.155325 1.84319180591 0.02280991777 
0.155842 1.88628203402 0.02295928337 
0.156359 1.81213052620 0.02253035698 
0.156876 1.82666759049 0.02265484373 
0.157393 1.82466266120 0.02185660164 
0.157909 1.83167548791 0.02205836399 
0.158426 1.85650963850 0.02237261540 
0.158943 1.78076861545 0.02256374451 
0.159460 1.82876847628 0.02229257592 
0.159977 1.81210471058 0.02227907916 
0.160494 1.81798640175 0.02287964478 
0.161010 1.83212139346 0.02183599278 
0.161527 1.81665584025 0.02234573505 
0.162044 1.84880636417 0.02224197309 
0.162561 1.82091074503 0.02168229648 
0.163078 1.79975669769 0.02154901855 
0.163595 1.76299666276 0.02154757138 
0.164112 1.81155525107 0.02167654624 
0.164628 1.77081577400 0.02174811390 
0.165145 1.79681964054 0.02187726440 
0.165662 1.83192572087 0.02217486242 
0.166179 1.78709023564 0.02147877995 
0.166696 1.84041821063 0.02140076399 
0.167213 1.81011609511 0.02149851458 
0.167729 1.81895722472 0.02121391923 
0.168246 1.82265414283 0.02141586331 
0.168763 1.77571408533 0.02152359084 
0.169280 1.83736367184 0.02190438458 
0.169797 1.81624298480 0.02173351116 
0.170314 1.81621318097 0.02133854476 
0.170830 1.85289474488 0.02167755895 
0.171347 1.82483068755 0.02158049130 
0.171864 1.81947393380 0.02095722760 
0.172381 1.83820015384 0.02151757289 
0.172898 1.81947104952 0.02135337039 
0.173415 1.78323560316 0.02055638322 
0.173932 1.81841461844 0.02141911254 
0.174448 1.77680059285 0.02134229184 
0.174965 1.79455831682 0.02096492398 
0.175482 1.80568094004 0.02049800194 
0.175999 1.77783713696 0.02093354715 
0.176516 1.79527122901 0.02084275229 
0.177033 1.79143519084 0.02059188613 
0.177549 1.79961088357 0.02066466837 
0.178066 1.82206710636 0.02030291582 
0.178583 1.77872953158 0.01998169480 
0.179100 1.80603398458 0.02191227497 
0.179617 1.78875369855 0.02057753153 
0.180134 1.80637434439 0.02100852345 
0.180650 1.80890189140 0.02150453424 
0.181167 1.77141762350 0.02119573150 
0.181684 1.78517757110 0.02203803581 
0.182201 1.82120794124 0.02194988522 
0.182718 1.79549247019 0.02187252091 
0.183234 1.75927004932 0.02225149251 
0.183751 1.77869574144 0.02127435760 
0.184268 1.79778313033 0.02192036927 
0.184785 1.82281559185 0.02248738404 
0.185302 1.78320313121 0.02219326738 
0.185819 1.78128916360 0.02206335934 
0.186335 1.79098785489 0.02178204978 
0.186852 1.81284576750 0.02223710045 
0.187369 1.78467136531 0.02176588176 
0.187886 1.74741018311 0.02078990095 
0.188403 1.73022872307 0.02085310954 
0.188920 1.76551073292 0.02088220158 
0.189436 1.79284465813 0.02094038960 
0.189953 1.77623961659 0.02135061966 
0.190470 1.76226390913 0.02026390650 
0.190987 1.79399535851 0.02089342227 
0.191504 1.74910169265 0.02064099983 
0.192020 1.76337911293 0.02056540018 
0.192537 1.72636633746 0.02054530225 
0.193054 1.73198812560 0.01978634785 
0.193571 1.73985767870 0.02032373350 
0.194088 1.75937992998 0.02006090857 
0.194605 1.77458764044 0.02070462187 
0.195121 1.76173431270 0.02003613046 
0.195638 1.73607425047 0.01992297588 
0.196155 1.76919924639 0.02045559094 
0.196672 1.76185994158 0.01950252387 
0.197189 1.74659550872 0.02012794376 
0.197705 1.74138355413 0.02021852570 
0.198222 1.73146071677 0.02015326011 
0.198739 1.73980440221 0.01956356685 
0.199256 1.76950650557 0.01977580097 
0.199773 1.73654435513 0.02023681228 
0.200290 1.75435640469 0.01977108061 
0.200806 1.74204296056 0.01989527332 
0.201323 1.73168757239 0.01967373412 
0.201840 1.72886222442 0.02027227852 
0.202357 1.75526976836 0.01960099088 
0.202874 1.76528757005 0.01906479876 
0.203390 1.75475191315 0.01926446594 
0.203907 1.76924558213 0.01969092285 
0.204424 1.73252735301 0.01943733588 
0.204941 1.74591748562 0.01950709893 
0.205458 1.77143857678 0.01979545059 
0.205974 1.76262365132 0.01931410397 
0.206491 1.73387908062 0.01955190216 
0.207008 1.71564550268 0.01870978468 
0.207525 1.76823161422 0.01907373467 
0.208042 1.76955505516 0.01929528374 
0.208558 1.79498360904 0.01938402280 
0.209075 1.75618542106 0.01910269768 
0.209592 1.74616053163 0.01912974128 
0.210109 1.74662956464 0.01958648479 
0.210626 1.71308445639 0.01923923439 
0.211142 1.75235264710 0.01884499409 
0.211659 1.74400380065 0.01901672626 
0.212176 1.74770765393 0.01927147559 
0.212693 1.69752965563 0.01887954914 
0.213210 1.75233179179 0.01895002079 
0.213726 1.75535434608 0.01913746414 
0.214243 1.74029675183 0.01871695780 
0.214760 1.71411561523 0.01834429462 
0.215277 1.77648253976 0.01852733726 
0.215794 1.69992719278 0.01891220888 
0.216310 1.73682003395 0.01842662259 
0.216827 1.74556729889 0.01859100013 
0.217344 1.72557798643 0.01871837787 
0.217861 1.73563222617 0.01884448492 
0.218378 1.74379689703 0.01884840448 
0.218894 1.74997118423 0.01917165881 
0.219411 1.73252537094 0.01909615847 
0.219928 1.75841179884 0.01878825082 
0.220445 1.72962153919 0.01867306798 
0.220962 1.71532201639 0.01834266286 
0.221478 1.73634628099 0.01882202073 
0.221995 1.73560034671 0.01838737590 
0.222512 1.75096297935 0.01894435093 
0.223029 1.73473876855 0.01881494448 
0.223546 1.71113107951 0.01816759280 
0.224062 1.73648478721 0.01796073174 
0.224579 1.73822125063 0.01824082945 
0.225096 1.72762920213 0.01826713160 
0.225613 1.75033175389 0.01812873964 
0.226129 1.75557898600 0.01792681544 
0.226646 1.74760874494 0.01807885896 
0.227163 1.69811549569 0.01816661341 
0.227680 1.70947221494 0.01766167363 
0.228197 1.74976769789 0.01740491145 
0.228713 1.75318455432 0.01763817707 
0.229230 1.73005631792 0.01764878223 
0.229747 1.75434996235 0.01816722086 
0.230264 1.72183706177 0.01820477872 
0.230780 1.75093623884 0.01824023372 
0.231297 1.75674622524 0.01792262498 
0.231814 1.73788495935 0.01806982791 
0.232331 1.71481726568 0.01762290979 
0.232848 1.74376640772 0.01793476652 
0.233364 1.73294801919 0.01750453612 
0.233881 1.71308582808 0.01747938987 
0.234398 1.73550442838 0.01772007211 
0.234915 1.74790104061 0.01749964400 
0.235431 1.73709927110 0.01754087055 
0.235948 1.73549734114 0.01795090512 
0.236465 1.74271584607 0.01738507824 
0.236982 1.74867116920 0.01721665640 
0.237499 1.70890104415 0.01765821751 
0.238015 1.73143417817 0.01753771429 
0.238532 1.75687073675 0.01796960217 
0.239049 1.72065590308 0.01754381111 
0.239566 1.72789903544 0.01737883423 
0.240082 1.72876152634 0.01745206666 
0.240599 1.74180888296 0.01780508034 
0.241116 1.71806063026 0.01750605874 
0.241633 1.73212437611 0.01761190729 
0.242149 1.75256023464 2.95361855484 
0.242666 1.69052231201 0.01720001581 
0.243183 1.70977097403 0.01741817684 
0.243700 1.70129368545 0.01754172034 
0.244217 1.73060810059 0.01733156522 
0.244733 1.70619485538 0.01734994181 
0.245250 1.72683259369 0.01727369650 
0.245767 1.72915418397 0.01762929786 
0.246284 1.74577837966 0.01760967650 
0.246800 1.72583990690 0.01711351377 
0.247317 1.70666004377 0.01696889688 
0.247834 1.69455740249 0.01713268469 
0.248351 1.72348778267 0.01782238659 
0.248867 1.70700345994 0.01717841192 
0.249384 1.73981965778 0.01711610925 
0.249901 1.74266694713 0.01766700176 
0.250418 1.69773220388 0.01689222629 
0.250934 1.70627129310 0.01724696139 
0.251451 1.68794510134 0.01740173907 
0.251968 1.74497737137 0.01763621491 
0.252485 1.71628232923 0.01713470181 
0.253001 1.73103607261 0.01716333306 
0.253518 1.71487474310 0.01695256790 
0.254035 1.70233318063 0.01684057760 
0.254552 1.71914247618 0.01687387942 
0.255068 1.73440518784 0.01704061091 
0.255585 1.71069962198 0.01668631115 
0.256102 1.70202030461 0.01653173193 
0.256619 1.68095773291 0.01700479074 
0.257135 1.69649108850 0.01684184116 
0.257652 1.72243766872 0.01670195681 
0.258169 1.70821732197 0.01662040099 
0.258686 1.70895269790 0.01656740080 
0.259202 1.71410079643 0.01679234323 
0.259719 1.70686470977 0.01669406517 
0.260236 1.74933539267 0.01677016276 
0.260753 1.71202700539 0.01688677062 
0.261269 1.69668854104 0.01741366247 
0.261786 1.70060504746 0.01768610305 
0.262303 1.73537259721 0.01769584917 
0.262820 1.72938616154 0.01749420186 
0.263336 1.72363702491 0.01815329473 
0.263853 1.69482377131 0.01781114563 
0.264370 1.70021743237 0.01792749016 
0.264887 1.73600555398 0.01833120500 
0.265403 1.70358567102 0.01820191953 
0.265920 1.68568435910 0.01834930685 
0.266437 1.72471255798 0.01799324887 
0.266954 1.71603620093 0.01820185121 
0.267470 1.71608959584 0.01862811037 
0.267987 1.71513245314 0.01813812279 
0.268504 1.70901781449 0.01826265757 
0.269021 1.69098777155 0.01836998649 
0.269537 1.70936382286 0.01806416768 
0.270054 1.72862621460 0.01905503332 
0.270571 1.71601956655 0.01901487467 
0.271087 1.69135583395 0.01909033454 
0.271604 1.68739967658 0.01948436982 
0.272121 1.70077573342 0.01918697411 
0.272638 1.74304140404 0.01954738738 
0.273154 1.72036360157 0.01987635505 
0.273671 1.67448597492 0.01958476436 
0.274188 1.72900040486 0.02023488088 
0.274705 1.71018388417 0.01996598394 
0.275221 1.76420327067 0.02031517107 
0.275738 1.73397038010 0.01992189434 
0.276255 1.71690974634 0.01963728516 
0.276771 1.72603727408 0.02037643886 
0.277288 1.70687985701 0.02007390964 
0.277805 1.72985649901 0.02027600693 
0.278322 1.69737039900 0.01957815676 
0.278838 1.72889207182 0.01957287135 
0.279355 1.74632364905 0.02021414637 
0.279872 1.74011261962 0.02076737077 
0.280388 1.69582146023 0.01961598375 
0.280905 1.70508053121 0.01960785697 
0.281422 1.69695737713 0.01945706324 
0.281939 1.70782528814 0.02019789733 
0.282455 1.73945570373 0.02049927900 
0.282972 1.69898972025 0.02001619519 
0.283489 1.72814451717 0.01966760905 
0.284006 1.71346838607 0.01998635566 
0.284522 1.70407447101 0.02032214367 
0.285039 1.69138308087 0.02025575614 
0.285556 1.71432389486 0.02022409905 
0.286072 1.70981794680 0.02003527983 
0.286589 1.74518750429 0.02065687697 
0.287106 1.72564121628 0.02011570858 
0.287622 1.74212062248 0.02078323781 
0.288139 1.72388049979 0.02056272451 
0.288656 1.66726442993 0.02029573661 
0.289173 1.74671762964 0.02066309341 
0.289689 1.69228103147 0.01967300491 
0.290206 1.70771138649 0.02065489921 
0.290723 1.72969131053 0.02060279039 
0.291239 1.70578032171 0.02027386468 
0.291756 1.72638573929 0.02066162167 
0.292273 1.71757954514 0.02062707747 
0.292790 1.72320731808 0.01998593318 
0.293306 1.69916192583 0.02015544093 
0.293823 1.70442706870 0.02081914834 
0.294340 1.73326810296 0.02012442812 
0.294856 1.77572638411 0.02116344086 
0.295373 1.71586116854 0.02064471821 
0.295890 1.76277442719 0.02069467523 
0.296406 1.72559832585 0.02011132064 
0.296923 1.70772864934 0.02016373673 
0.297440 1.70407065544 0.02048160408 
0.297957 1.70935798489 0.02113465101 
0.298473 1.73646437003 0.02124346386 
0.298990 1.72819593970 0.02075808168 
0.299507 1.73332841359 0.02080118658 
0.300023 1.69768838123 0.02136106442 
0.300540 1.69356716769 0.02068803305 
0.301057 1.75699444279 0.02168608075 
0.301573 1.69513844404 0.02165540269 
0.302090 1.74531700385 0.02141199916 
0.302607 1.70458276365 0.02092368419 
0.303123 1.70808521579 0.02093746854 
0.303640 1.71404890323 0.02131196363 
0.304157 1.71124971627 0.02120802916 
0.304673 1.72081316341 0.02151781261 
0.305190 1.73808931695 0.02153799066 
0.305707 1.73657908952 0.02165291537 
0.306224 1.74116575762 0.02161465631 
0.306740 1.66728440039 0.02094000061 
0.307257 1.70543165978 0.02152972391 
0.307774 1.70224282386 0.02193455821 
0.308290 1.68770582902 0.02169360548 
0.308807 1.71700521578 0.02207955342 
0.309324 1.70527661411 0.02164778987 
0.309840 1.74639864943 0.02143481212 
0.310357 1.69383664245 0.02263963133 
0.310874 1.71822177473 0.02150774624 
0.311390 1.71511998345 0.02185093758 
0.311907 1.70182671275 0.02251114262 
0.312424 1.72512369686 0.02207971268 
0.312940 1.73131447466 0.02212790802 
0.313457 1.70141799691 0.02228148690 
0.313974 1.72595404564 0.02204283922 
0.314490 1.72744536804 0.02179128078 
0.315007 1.74173641561 0.02149769039 
0.315524 1.73537947284 0.02238044808 
0.316040 1.73300095563 0.02219866072 
0.316557 1.72194369083 0.02224619831 
0.317074 1.71191298717 0.02299562658 
0.317590 1.73393153863 0.02277946977 
0.318107 1.68984613244 0.02203586447 
0.318624 1.70486229077 0.02238493369 
0.319140 1.73783215499 0.02304397084 
0.319657 1.71683556817 0.02257120707 
0.320174 1.72681102382 0.02334509523 
0.320690 1.70300685628 0.02264401076 
0.321207 1.74071612925 0.02259407942 
0.321724 1.73694489177 0.02277988809 
0.322240 1.73963369108 0.02337349495 
0.322757 1.71695310064 0.02269857139 
0.323274 1.72646011096 0.02316811578 
0.323790 1.71872563381 0.02285867403 
0.324307 1.69482102357 0.02346310236 
0.324824 1.75351269415 0.02426310519 
0.325340 1.70891824986 0.02437668421 
0.325857 1.72212983798 0.02447422892 
0.326373 1.69241222457 0.02432575864 
0.326890 1.75252916183 0.02552384606 
0.327407 1.70972462273 0.02553026041 
0.327923 1.70392541140 0.02461579105 
0.328440 1.71436036050 0.02568014533 
0.328957 1.71777422483 0.02476665815 
0.329473 1.76159729892 0.02667623188 
0.329990 1.68031975334 0.02592226614 
0.330507 1.70022452029 0.02695027258 
0.331023 1.75333163466 0.02781242856 
0.331540 1.73256059117 0.02765960960 
0.332057 1.74131849660 0.02851829989 
0.332573 1.74777583228 0.02892887410 
0.333090 1.77251421324 0.02823503974 
0.333607 1.78538309742 0.02925540715 
0.334123 1.76021700903 0.02917404442 
0.334640 1.75329701841 0.02946099245 
0.335156 1.75459143723 0.02841193438 
0.335673 1.75876599898 0.03039773296 
0.336190 1.75813496189 0.02935435363 
0.336706 1.73867905918 0.02955156795 
0.337223 1.76541882614 0.02937861959 
0.337740 1.79885812679 0.02985518927 
0.338256 1.74104208288 0.03092987138 
0.338773 1.81522580965 0.03367924408 
0.339290 1.77620742296 0.03344353951 
0.339806 1.81640732574 0.03536348634 
0.340323 1.80941096196 0.03615979326 
0.340839 1.81349760557 0.03529394006 
0.341356 1.78676428448 0.03616992820 
0.341873 1.75179263230 0.03636649592 
0.342389 1.83718435721 0.03623384194 
0.342906 1.82483272404 0.03653380852 
0.343423 1.78727490137 0.03726302856 
0.343939 1.81042074792 0.03664691585 
0.344456 1.83402855409 0.03656111324 
0.344972 1.71931877234 0.03460120855 
0.345489 1.86145101554 0.03843888554 
0.346006 1.85484030682 0.03849819925 
0.346522 1.87694076390 0.03590390853 
0.347039 1.85461204685 0.03909402697 
0.347555 1.78663447850 0.03733976531 
0.348072 1.82335860491 0.03790903527 
0.348589 1.90215566996 0.03881501074 
0.349105 1.84837822030 0.03790296139 
0.349622 1.78842579162 0.03772418794 
0.350139 1.73393132865 0.03742071775 
0.350655 1.76725786783 0.03674231439 
0.351172 1.75525232497 0.03829667069 
0.351688 1.79654245192 0.03955012722 
0.352205 1.75785282870 0.03943137102 
0.352722 1.85207558125 0.04000467789 
0.353238 1.83768324446 0.03680553897 
0.353755 1.80089773675 0.03846120951 
0.354271 1.77639626684 0.03883279111 
0.354788 1.79945557744 0.03702748623 
0.355305 1.81590688421 0.03927210345 
0.355821 1.72573120975 0.03827440849 
0.356338 1.79163502122 0.04001673819 
0.356854 1.83954534674 0.04295709028 
0.357371 1.82214771134 0.04131828040 
0.357888 1.80526969767 0.04136167414 
0.358404 1.81527203181 0.04318685522 
0.358921 1.74803668421 0.04212223631 
0.359437 1.73770331397 0.04261730760 
0.359954 1.74434320352 0.04381777003 
0.360471 1.78136036578 0.04338083573 
0.360987 1.77871600118 0.04690956172 
0.361504 1.79865928446 0.04463895535 
0.362020 1.75918515128 0.04771369349 
0.362537 1.79467496132 0.04690735615 
0.363054 1.78270590112 0.04762517852 
0.363570 1.76228343864 0.04924506953 
0.364087 1.77349563289 0.05017044951 
0.364603 1.77278186342 0.04902629621 
0.365120 1.76141539506 0.05026459942 
0.365637 1.79898214429 0.05583306510 
0.366153 1.67668398517 0.05232093506 
0.366670 1.76101960562 0.05556708719 
0.367186 1.63395486419 0.05536704095 
0.367703 1.77706638900 0.05640771170 
0.368219 1.80138464823 0.06152501940 
0.368736 1.66562566124 0.06170213299 
0.369253 1.73503154510 0.06412208232 
0.369769 1.82140593590 0.07211061832 
0.370286 1.74737592344 0.07503319705 
0.370802 1.73835707348 0.06736466355 
0.371319 1.84335001102 0.08430945374 
0.371835 1.74341614185 0.07721732681 
0.372352 1.68719691834 0.08476132580 
0.372869 1.77269664755 0.10376325053 
0.373385 2.14975078954 0.15919439060 
0.373902 1.66013811156 0.38953228614 
