# Supplementary material for: A SAXS-based approach to rationally evaluate radical scavengers – toward eliminating radiation damage in solution and crystallographic studies
Source: J Synchrotron Radiat. 2021 Aug 9;28(Pt 5):1309–20. doi: 10.1107/S1600577521004045 (PMC8415334; doi:10.1107/S1600577521004045)
Supplement: Supplementary file 1 [file s-28-01309-sup1.zip › SupportingData/ascrobic_acid/500nM/C1_ascorbate-500nm_00024.cbf.dat]

0.010597 14.26806057961 0.60117678438 
0.011114 11.76720849178 0.55081828102 
0.011630 10.96411972828 0.35887220800 
0.012147 10.22746682862 0.31282295693 
0.012664 9.66301468880 0.25016409651 
0.013181 8.77848988006 0.21309766481 
0.013698 8.30458759266 0.21136952468 
0.014215 8.20363787313 0.29541719434 
0.014732 7.63070120353 0.25025332307 
0.015249 7.10485381922 0.20934383435 
0.015766 6.99538029488 0.19118118258 
0.016283 6.39034627439 0.20090860116 
0.016800 6.55234805796 0.17073930499 
0.017316 6.31819921363 0.15161132380 
0.017833 6.16804620085 0.13477259127 
0.018350 6.55609369717 0.14501259057 
0.018867 6.03224468624 0.12945357584 
0.019384 5.52549643420 0.12518151995 
0.019901 5.69495683577 0.10897548487 
0.020418 5.20323111697 0.11691338190 
0.020935 5.35943507069 0.11447395347 
0.021452 5.22433920950 0.10537444070 
0.021969 5.06368364240 0.10770609538 
0.022486 5.23833056014 0.10447881781 
0.023002 4.96751325463 0.10710950357 
0.023519 4.90631867028 0.10283937159 
0.024036 4.85488512827 0.09336097552 
0.024553 4.68409355062 0.09601864021 
0.025070 4.61595825179 0.08824069822 
0.025587 4.71161008037 0.09468988961 
0.026104 4.47929989196 0.08206311957 
0.026621 4.54945541089 0.09257582971 
0.027138 4.38120733969 0.08541903821 
0.027655 4.22311367083 0.08419390618 
0.028171 4.31391387093 0.08530975404 
0.028688 4.20847724478 0.08049655586 
0.029205 4.25990787845 0.08125005314 
0.029722 4.33756216264 0.07863197355 
0.030239 4.24779163951 0.07909497007 
0.030756 4.21253210181 0.07891343379 
0.031273 4.27164284961 0.07587114635 
0.031790 4.11224477590 0.07594869575 
0.032307 3.99308223701 0.07529217853 
0.032824 3.99237327525 0.07281717181 
0.033341 3.94447617238 0.07341367754 
0.033857 3.99430578447 0.07383650258 
0.034374 3.78800489218 0.06916239839 
0.034891 3.92233367051 0.06954492449 
0.035408 3.75608748921 0.06818490209 
0.035925 3.79539189867 0.06849298108 
0.036442 3.82543575606 0.06877379091 
0.036959 3.75295948117 0.06171659167 
0.037476 3.72734803180 0.06475152454 
0.037993 3.78670407956 0.06525684136 
0.038510 3.64677191938 0.06639928555 
0.039027 3.76120138286 0.06204521859 
0.039543 3.65533526437 0.06323143300 
0.040060 3.68625925233 0.06021897347 
0.040577 3.52299830205 0.06127108485 
0.041094 3.49215264625 0.05940808491 
0.041611 3.63211522411 0.06200729459 
0.042128 3.50595169906 0.05726357607 
0.042645 3.47976595716 0.06071643862 
0.043162 3.42185320669 0.05921748881 
0.043679 3.52780586755 0.05893901709 
0.044196 3.34473069515 0.05854334246 
0.044712 3.38893104965 0.05737781045 
0.045229 3.37296963072 0.05754676819 
0.045746 3.35332878670 0.05383832126 
0.046263 3.35505914066 0.05675570416 
0.046780 3.41482058465 0.05050462498 
0.047297 3.30496962562 0.05395232457 
0.047814 3.30097115131 0.05452349440 
0.048331 3.28604396545 0.05340220362 
0.048848 3.32524955599 0.05623277490 
0.049365 3.16124635024 0.05056400189 
0.049881 3.13912386707 0.04976015417 
0.050398 3.14429684765 0.05069032086 
0.050915 3.20310546073 0.05102037358 
0.051432 3.20085304937 0.05226244029 
0.051949 3.08275871695 0.04659284101 
0.052466 3.17850015473 0.05006551322 
0.052983 3.18349090960 0.04933390654 
0.053500 3.04718423418 0.04695522984 
0.054017 3.06050355807 0.04892813479 
0.054534 3.18219905085 0.04841155454 
0.055050 3.01379847988 0.04850249103 
0.055567 2.97404593361 0.04974067575 
0.056084 3.03882561481 0.04726608033 
0.056601 2.99158322763 0.04726553656 
0.057118 2.93798736748 0.04466174766 
0.057635 2.94944985007 0.04417341662 
0.058152 2.89073930520 0.04490641557 
0.058669 2.94055752507 0.04632889911 
0.059186 2.87804902914 0.04371884471 
0.059703 2.84067403594 0.04377114166 
0.060220 2.87598859976 0.04583196883 
0.060736 2.80802992053 0.04415184783 
0.061253 2.84016376868 0.04369022152 
0.061770 2.88669266377 0.04383230656 
0.062287 2.79237317325 0.04298963461 
0.062804 2.74049425950 0.04263739436 
0.063321 2.83169295544 0.04297146413 
0.063838 2.81882213109 0.04192776920 
0.064355 2.69211835847 0.04212931032 
0.064872 2.72534587348 0.04132006180 
0.065388 2.64462163787 0.04070694634 
0.065905 2.83055403256 0.04257793313 
0.066422 2.69376414120 0.04395641880 
0.066939 2.63279987735 0.04038542636 
0.067456 2.75988989660 0.04071598173 
0.067973 2.64703677352 0.04013698813 
0.068490 2.68295838553 0.03934059441 
0.069007 2.57513645387 0.03958489625 
0.069524 2.66463285224 0.04221300783 
0.070041 2.62994072928 0.04029727452 
0.070557 2.58356872283 0.04012926593 
0.071074 2.66244053710 0.04084556062 
0.071591 2.56068263437 0.04101604049 
0.072108 2.59948951589 0.04122313359 
0.072625 2.59467000605 0.03996986399 
0.073142 2.56980791157 0.03811139719 
0.073659 2.56740903932 0.03886959062 
0.074176 2.53902531781 0.03947619040 
0.074693 2.57877834695 0.03852377406 
0.075210 2.55455208401 0.03853871952 
0.075726 2.49145332609 0.03778546962 
0.076243 2.54254201450 0.03730825907 
0.076760 2.54369199871 0.03918031979 
0.077277 2.45477523836 0.03670183813 
0.077794 2.50415492087 0.03903114265 
0.078311 2.45974476227 0.03758821439 
0.078828 2.46287180271 0.03609846259 
0.079345 2.43116060200 0.03628996013 
0.079862 2.46834108356 0.03685860363 
0.080378 2.38235766747 0.03450890434 
0.080895 2.43701063168 0.03605628283 
0.081412 2.41412055069 0.03569245865 
0.081929 2.47425107492 0.03644868913 
0.082446 2.35123107990 0.03584257467 
0.082963 2.37583800770 0.03541501144 
0.083480 2.41560432013 0.03508432141 
0.083997 2.37458262307 0.03437255714 
0.084514 2.40039118380 0.03462490990 
0.085030 2.40299722439 0.03558307734 
0.085547 2.35361380979 0.03307841760 
0.086064 2.39099553573 0.03514753454 
0.086581 2.32223825754 0.03340494048 
0.087098 2.37068476595 0.03448047324 
0.087615 2.38037359008 0.03494792767 
0.088132 2.32323264401 0.03374034418 
0.088649 2.36377010144 0.03425487855 
0.089166 2.31491855683 0.03473502318 
0.089683 2.35890335316 0.03549677205 
0.090199 2.30728243587 0.03558523959 
0.090716 2.30589361286 0.03333403075 
0.091233 2.29476388909 0.03569301977 
0.091750 2.25556272425 0.03646375442 
0.092267 2.26646733983 0.03652864689 
0.092784 2.20910618378 0.03490588880 
0.093301 2.28719448355 0.03675743817 
0.093818 2.26616769464 0.03532258516 
0.094334 2.22557063678 0.03698671199 
0.094851 2.31403574754 0.03466485568 
0.095368 2.26198699602 0.03597041486 
0.095885 2.18007522062 0.03348147390 
0.096402 2.19833254685 0.03248791174 
0.096919 2.22999209641 0.03377932618 
0.097436 2.19351873285 0.03235089158 
0.097953 2.25385060964 0.03364100298 
0.098470 2.18022314306 0.03273602621 
0.098986 2.22700615058 0.03305283802 
0.099503 2.20308481765 0.03220206030 
0.100020 2.11624376973 0.03072871670 
0.100537 2.15815878546 0.03271360667 
0.101054 2.22914792275 0.03227100925 
0.101571 2.15923350419 0.03142442252 
0.102088 2.05297664954 0.03159271950 
0.102605 2.19997520648 0.03229732333 
0.103122 2.16837545500 0.03055591760 
0.103638 2.14548030034 0.03106704560 
0.104155 2.13236168156 0.03011956271 
0.104672 2.17184508584 0.03058631922 
0.105189 2.12244842338 0.03099404448 
0.105706 2.16886995562 0.03083777731 
0.106223 2.11357844844 0.02966584058 
0.106740 2.10704565956 0.02936119810 
0.107257 2.14293868008 0.02976164324 
0.107773 2.15200749921 0.02980354243 
0.108290 2.12470967231 0.02912441384 
0.108807 2.04783040864 0.02881258117 
0.109324 2.09500769470 0.02920688497 
0.109841 2.07270553130 0.02890391469 
0.110358 1.99781343045 0.02924022271 
0.110875 2.11133450356 0.02878875734 
0.111392 2.10052799673 0.02896175731 
0.111909 2.11144661240 0.02883609061 
0.112425 2.05676983303 0.02909093852 
0.112942 2.09767455247 0.02906258041 
0.113459 2.08011348596 0.02810722656 
0.113976 2.14309066898 0.02864791842 
0.114493 2.04040604396 0.02761549526 
0.115010 2.06956213978 0.02810548821 
0.115527 2.04834198709 0.02783266448 
0.116044 2.02522577776 0.02809893686 
0.116560 1.99602616863 0.02685047480 
0.117077 2.01635852891 0.02701803161 
0.117594 2.02443088714 0.02691501033 
0.118111 2.03488178886 0.02700498442 
0.118628 1.96272043227 0.02679651774 
0.119145 1.99597827739 0.02736080686 
0.119662 2.08210035891 0.02743939290 
0.120179 2.05674863586 0.02686482103 
0.120695 1.97127322311 0.02745134562 
0.121212 2.02455917314 0.02777771648 
0.121729 2.00765165679 0.02736088938 
0.122246 2.00684232974 0.02653647563 
0.122763 2.00801365800 0.02689987541 
0.123280 2.01751692636 0.02727440693 
0.123797 2.03498046887 0.02638348906 
0.124314 1.97588147866 0.02625387573 
0.124830 1.98289708052 0.02690597921 
0.125347 1.94219906661 0.02577126716 
0.125864 2.00815297126 0.02628542841 
0.126381 2.05172519146 0.02672463477 
0.126898 1.98637753363 0.02616303407 
0.127415 1.98687947205 0.02629577696 
0.127932 1.96508889234 0.02546597625 
0.128448 1.97353755726 0.02592753541 
0.128965 1.91546443146 0.02535238844 
0.129482 1.94077088558 0.02621388064 
0.129999 1.92826670200 0.02506589122 
0.130516 1.94251179032 0.02548499264 
0.131033 1.95264229714 0.02482877210 
0.131550 1.95245790819 0.02580043214 
0.132067 1.95356930703 0.02557388970 
0.132583 1.90557920016 0.02485286755 
0.133100 1.92079992800 0.02514662749 
0.133617 1.87419455152 0.02511332243 
0.134134 1.96241118011 0.02465081292 
0.134651 1.86540395616 0.02520620349 
0.135168 1.94109680538 0.02525254560 
0.135685 1.91984325281 0.02440988384 
0.136201 1.90088229496 0.02493783972 
0.136718 1.92536900700 0.02454861022 
0.137235 1.92198510129 0.02469792272 
0.137752 1.90171492104 0.02372882277 
0.138269 1.90483013302 0.02484384582 
0.138786 1.88881733565 0.02392788418 
0.139303 1.87266163500 0.02379709615 
0.139819 1.89047437800 0.02458393707 
0.140336 1.90070731075 0.02384380115 
0.140853 1.91959644348 0.02403418004 
0.141370 1.93023708635 0.02456036355 
0.141887 1.89294507220 0.02389886353 
0.142404 1.93928427392 0.02416184983 
0.142921 1.93870785193 0.02470900334 
0.143438 1.88342045849 0.02441219380 
0.143954 1.90855472221 0.02397489129 
0.144471 1.95467300358 0.02460128158 
0.144988 1.91046877312 0.02456112017 
0.145505 1.91307505931 0.02419234284 
0.146022 1.89248206084 0.02414530280 
0.146539 1.89002631399 0.02304237780 
0.147056 1.91551933661 0.02380225047 
0.147572 1.90404693018 0.02409811105 
0.148089 1.87836830127 0.02358725463 
0.148606 1.84989978555 0.02372239468 
0.149123 1.88134362553 0.02326445705 
0.149640 1.86923522756 0.02338280398 
0.150157 1.87553569688 0.02433953949 
0.150674 1.83343090155 0.02296875921 
0.151190 1.88056324333 0.02319358784 
0.151707 1.85474095058 0.02302961052 
0.152224 1.85465704721 0.02270476957 
0.152741 1.83869925482 0.02273725553 
0.153258 1.85993451414 0.02322241504 
0.153775 1.81736673308 0.02311009927 
0.154291 1.85754058626 0.02313499098 
0.154808 1.88213263621 0.02344478947 
0.155325 1.85233888609 0.02309786682 
0.155842 1.86803587916 0.02252403107 
0.156359 1.83404197549 0.02184770649 
0.156876 1.87661517678 0.02255316008 
0.157393 1.84516191267 0.02261727394 
0.157909 1.81665747109 0.02229923040 
0.158426 1.83797174962 0.02158165470 
0.158943 1.86545927698 0.02239723926 
0.159460 1.83822569611 0.02245028964 
0.159977 1.79936769885 0.02174124553 
0.160494 1.80343016934 0.02287844415 
0.161010 1.83187357268 0.02192482345 
0.161527 1.80267509670 0.02224702222 
0.162044 1.81980941945 0.02196247272 
0.162561 1.87785997174 0.02153863127 
0.163078 1.83465793388 0.02201981406 
0.163595 1.80935852438 0.02132176213 
0.164112 1.81499219985 0.02232370289 
0.164628 1.83800490123 0.02191506701 
0.165145 1.81621030424 0.02152507747 
0.165662 1.81943196564 0.02159275226 
0.166179 1.83349708278 0.02152277165 
0.166696 1.81224022075 0.02144323546 
0.167213 1.81507760095 0.02227293917 
0.167729 1.83304682090 0.02137274203 
0.168246 1.83949482109 0.02156406341 
0.168763 1.79393935062 0.02124875933 
0.169280 1.79176758520 0.02126619768 
0.169797 1.82691841997 0.02105160587 
0.170314 1.83180077211 0.02110605737 
0.170830 1.82891934579 0.02133090396 
0.171347 1.85088382041 0.02118713897 
0.171864 1.80680049794 0.02137895849 
0.172381 1.82057049224 0.02161616104 
0.172898 1.82815416382 0.02002081013 
0.173415 1.80743232977 0.02134400939 
0.173932 1.80807185764 0.02125057774 
0.174448 1.81252186662 0.02077563284 
0.174965 1.83050363593 0.02165788736 
0.175482 1.79142756118 0.02140342405 
0.175999 1.77419040392 0.02078431133 
0.176516 1.81955361238 0.02114678330 
0.177033 1.80045111096 0.02053439602 
0.177549 1.81758991788 0.02070372681 
0.178066 1.79472974433 0.02086713323 
0.178583 1.78470730481 0.02109763845 
0.179100 1.79591763962 0.02094296041 
0.179617 1.76052849196 0.02063762922 
0.180134 1.77348496235 0.02108317938 
0.180650 1.75791341965 0.02181222065 
0.181167 1.76838740350 0.02127617303 
0.181684 1.80436298203 0.02169676012 
0.182201 1.77197578844 0.02202225714 
0.182718 1.83951976380 0.02232122644 
0.183234 1.79333429257 0.02203123416 
0.183751 1.83021561135 0.02185170061 
0.184268 1.82683137751 0.02238268450 
0.184785 1.80702716895 0.02217910358 
0.185302 1.81884846695 0.02167228506 
0.185819 1.79832820055 0.02245709118 
0.186335 1.81693606804 0.02224080088 
0.186852 1.80837311286 0.02201520006 
0.187369 1.74217823082 0.02148898736 
0.187886 1.78929325397 0.02143247248 
0.188403 1.78512309904 0.02169381278 
0.188920 1.77244532298 0.02107874155 
0.189436 1.78978289466 0.02130530482 
0.189953 1.74792254970 0.02039326650 
0.190470 1.76259518114 0.02070981974 
0.190987 1.80049610753 0.02076050877 
0.191504 1.76215085773 0.02055965009 
0.192020 1.74574140427 0.02066571041 
0.192537 1.76423504816 0.02078285604 
0.193054 1.72673454022 0.02051053543 
0.193571 1.78191276689 0.02063800023 
0.194088 1.74236519491 0.02025341263 
0.194605 1.76734704801 0.02017012955 
0.195121 1.73646812323 0.02015798213 
0.195638 1.76586117324 0.02023670744 
0.196155 1.76200788689 0.02027662910 
0.196672 1.71604198369 0.02001537554 
0.197189 1.75536790940 0.01997051953 
0.197705 1.77082567071 0.02017677900 
0.198222 1.73996560825 0.01939677722 
0.198739 1.74441825298 0.01955140544 
0.199256 1.74320877978 0.01977906623 
0.199773 1.70979913410 0.02005470898 
0.200290 1.74855674048 0.01952681871 
0.200806 1.72099938023 0.01985822980 
0.201323 1.74799828462 0.01966233731 
0.201840 1.76185796815 0.01966698093 
0.202357 1.76849176081 0.01981166768 
0.202874 1.77090996106 0.01949854930 
0.203390 1.74411924050 0.01980191963 
0.203907 1.77283699333 0.01961338295 
0.204424 1.73458565068 0.01991945799 
0.204941 1.75360670413 0.01956517843 
0.205458 1.74748061585 0.01937147576 
0.205974 1.72721984586 0.01906742416 
0.206491 1.73868287030 0.01922252208 
0.207008 1.79724634478 0.01984161964 
0.207525 1.72363414011 0.01949186409 
0.208042 1.74572232251 0.01950611188 
0.208558 1.74260361800 0.01927039325 
0.209075 1.71285443432 0.01943990086 
0.209592 1.76637014515 0.01928768869 
0.210109 1.75955575465 0.01900558779 
0.210626 1.73728077419 0.01860489200 
0.211142 1.74591959732 0.01899422189 
0.211659 1.73987238095 0.01918907976 
0.212176 1.75893855292 0.01917468931 
0.212693 1.74814651746 0.01925977723 
0.213210 1.73149817325 0.01881317997 
0.213726 1.73063298043 0.01896432776 
0.214243 1.76161707212 0.01922876998 
0.214760 1.72915603715 0.01831036404 
0.215277 1.75622480179 0.01920278634 
0.215794 1.70318095486 0.01872335969 
0.216310 1.73529371794 0.01894760537 
0.216827 1.74164578494 0.01897196478 
0.217344 1.75546489161 0.01887073417 
0.217861 1.77800477227 0.01879631428 
0.218378 1.75057106333 0.01874541009 
0.218894 1.74110226758 0.01887142568 
0.219411 1.76617571078 0.01886016890 
0.219928 1.74576527389 0.01877339452 
0.220445 1.75812885591 0.01871795406 
0.220962 1.74571128567 0.01891191933 
0.221478 1.71722225566 0.01840693766 
0.221995 1.71732613900 0.01818384495 
0.222512 1.75152944780 0.01877048779 
0.223029 1.74704920629 0.01857604592 
0.223546 1.72467692233 0.01828772324 
0.224062 1.73181379950 0.01883733468 
0.224579 1.74495197832 0.01880691374 
0.225096 1.73683465864 0.01792940457 
0.225613 1.73079832071 0.01837351755 
0.226129 1.73732341463 0.01834685893 
0.226646 1.73573540117 0.01810877953 
0.227163 1.72044182444 0.01875041033 
0.227680 1.73711761025 0.01819017767 
0.228197 1.70260137845 0.01745496047 
0.228713 1.74175429182 0.01805530626 
0.229230 1.75612477697 0.01788372096 
0.229747 1.73681395897 0.01814828079 
0.230264 1.75677463726 0.01820923226 
0.230780 1.73509706251 0.01797499155 
0.231297 1.72544896436 0.01809562954 
0.231814 1.74711817429 0.01801179026 
0.232331 1.73381129123 0.01762303045 
0.232848 1.74130019613 0.01811886190 
0.233364 1.74221261263 0.01741950961 
0.233881 1.73080992828 0.01782980177 
0.234398 1.72221535283 0.01768182814 
0.234915 1.74626199007 0.01747500547 
0.235431 1.72702682934 0.01787448138 
0.235948 1.75009060248 0.01761203527 
0.236465 1.72990797762 0.01822432401 
0.236982 1.72212175752 0.01741146245 
0.237499 1.74693002566 0.01788909850 
0.238015 1.68326588093 0.01751071608 
0.238532 1.75271676997 0.01780711061 
0.239049 1.72073790579 0.01735052908 
0.239566 1.72531419122 0.01784121148 
0.240082 1.70736139052 0.01761182346 
0.240599 1.71546487123 0.01765695805 
0.241116 1.75016397326 0.01792326009 
0.241633 1.70073904741 0.01748479626 
0.242149 1.76955897903 2.95739122501 
0.242666 1.68472820957 0.01724955859 
0.243183 1.73103402807 0.01761811464 
0.243700 1.72666302805 0.01760813238 
0.244217 1.71652483438 0.01709534497 
0.244733 1.75719659336 0.01754437026 
0.245250 1.71503684256 0.01751788537 
0.245767 1.74708932207 0.01723768782 
0.246284 1.71118778553 0.01718049505 
0.246800 1.70776983935 0.01758252048 
0.247317 1.71587494082 0.01727548198 
0.247834 1.72531120426 0.01705956176 
0.248351 1.71733755079 0.01748468306 
0.248867 1.71931241792 0.01767558725 
0.249384 1.71779892346 0.01718104911 
0.249901 1.71123998080 0.01710852698 
0.250418 1.71984411095 0.01709853242 
0.250934 1.72890306993 0.01690148006 
0.251451 1.73321396542 0.01711871330 
0.251968 1.71852049158 0.01725910903 
0.252485 1.69583489639 0.01667495741 
0.253001 1.68709376453 0.01658902022 
0.253518 1.71516511792 0.01663470639 
0.254035 1.71749825354 0.01696710566 
0.254552 1.71780469517 0.01674692609 
0.255068 1.73647555480 0.01682742971 
0.255585 1.69590400980 0.01682257051 
0.256102 1.69611994551 0.01648074650 
0.256619 1.73487881145 0.01676644128 
0.257135 1.74928974494 0.01698534636 
0.257652 1.68292451564 0.01672070057 
0.258169 1.72713908295 0.01665294900 
0.258686 1.70152347062 0.01667214001 
0.259202 1.69337900314 0.01647068824 
0.259719 1.71099866188 0.01682616936 
0.260236 1.69612479742 0.01702261565 
0.260753 1.71063146880 0.01733374200 
0.261269 1.71366991642 0.01727042762 
0.261786 1.72065358892 0.01775280207 
0.262303 1.70734863294 0.01765815782 
0.262820 1.66710254441 0.01699789147 
0.263336 1.67542077494 0.01790815797 
0.263853 1.71268370096 0.01799607134 
0.264370 1.69175747130 0.01774273907 
0.264887 1.71357298798 0.01854843837 
0.265403 1.70962964193 0.01819747782 
0.265920 1.72536269718 0.01829403621 
0.266437 1.72250920035 0.01846980161 
0.266954 1.70562097345 0.01817492754 
0.267470 1.71263399620 0.01823061601 
0.267987 1.71124023395 0.01844180203 
0.268504 1.69202224332 0.01836830235 
0.269021 1.69644878623 0.01856058154 
0.269537 1.71123220514 0.01861758049 
0.270054 1.74938067979 0.01914095513 
0.270571 1.75990774448 0.01917635990 
0.271087 1.71600953346 0.01898680502 
0.271604 1.70820572267 0.01942983326 
0.272121 1.72016978457 0.01942347912 
0.272638 1.71906532474 0.01959352086 
0.273154 1.69226857385 0.01958623260 
0.273671 1.70371767642 0.01954576292 
0.274188 1.75103113483 0.02001011500 
0.274705 1.74645109393 0.02039794115 
0.275221 1.73464794029 0.02042732130 
0.275738 1.73143905273 0.02067733219 
0.276255 1.73168688752 0.02041377246 
0.276771 1.74060621099 0.02005819780 
0.277288 1.74960597638 0.02015838157 
0.277805 1.72695608221 0.02004873699 
0.278322 1.70733896085 0.02033890549 
0.278838 1.71474615845 0.01949772908 
0.279355 1.76159500763 0.02016436328 
0.279872 1.72243572262 0.01985872322 
0.280388 1.74153725317 0.01982940389 
0.280905 1.76001471904 0.02057800072 
0.281422 1.69963522869 0.01959971519 
0.281939 1.67668633524 0.02005063795 
0.282455 1.69377320680 0.02000858898 
0.282972 1.71547830144 0.02001160755 
0.283489 1.74233356300 0.01970713056 
0.284006 1.67988774088 0.02038449870 
0.284522 1.70230652425 0.01982114423 
0.285039 1.70253930025 0.02008498221 
0.285556 1.70734787465 0.02034457754 
0.286072 1.73102076433 0.01981095527 
0.286589 1.70515435775 0.02041771136 
0.287106 1.74868437152 0.02059604470 
0.287622 1.71292098660 0.02051782918 
0.288139 1.73018830103 0.02024790794 
0.288656 1.72530749949 0.02030657546 
0.289173 1.69855509084 0.02007009142 
0.289689 1.71046089101 0.02008663017 
0.290206 1.74256040804 0.02077234782 
0.290723 1.71676020334 0.02040613674 
0.291239 1.73860017569 0.02034572624 
0.291756 1.72274657719 0.02116972275 
0.292273 1.73542932295 0.02071633272 
0.292790 1.70631058484 0.02006350462 
0.293306 1.69978590888 0.02085982919 
0.293823 1.74539993718 0.02087175013 
0.294340 1.72278751834 0.02056049258 
0.294856 1.69404568956 0.02071012059 
0.295373 1.69229157279 0.02097942981 
0.295890 1.71397592737 0.02079458894 
0.296406 1.68790596300 0.02065346721 
0.296923 1.70881694464 0.02097259103 
0.297440 1.74696999384 0.02133660071 
0.297957 1.68559773565 0.02118130230 
0.298473 1.70146708913 0.02058602409 
0.298990 1.70111295832 0.02049340217 
0.299507 1.66585718099 0.02014702650 
0.300023 1.70514840565 0.02089249905 
0.300540 1.70363831140 0.02120968900 
0.301057 1.69851740610 0.02140721423 
0.301573 1.71241263123 0.02129401142 
0.302090 1.74014487567 0.02147282484 
0.302607 1.74050150568 0.02109263617 
0.303123 1.67549428590 0.02083721179 
0.303640 1.72060942207 0.02142387487 
0.304157 1.73780742044 0.02157021697 
0.304673 1.74051460377 0.02197238856 
0.305190 1.73461607287 0.02223215053 
0.305707 1.71859563360 0.02154107219 
0.306224 1.70347818331 0.02184580721 
0.306740 1.72704501272 0.02137484008 
0.307257 1.73941329937 0.02212534874 
0.307774 1.70969254898 0.02201246113 
0.308290 1.70119743558 0.02152093001 
0.308807 1.70037302727 0.02139904072 
0.309324 1.73486028391 0.02161987079 
0.309840 1.72990645185 0.02207853888 
0.310357 1.69676443038 0.02171647316 
0.310874 1.68687466391 0.02194919265 
0.311390 1.70697095418 0.02227868585 
0.311907 1.75137807844 0.02218013289 
0.312424 1.71592634802 0.02168946830 
0.312940 1.75267416753 0.02235899107 
0.313457 1.75290416218 0.02254959528 
0.313974 1.75588401251 0.02252585139 
0.314490 1.74453963400 0.02263679779 
0.315007 1.71554195151 0.02231292330 
0.315524 1.71161282909 0.02192702341 
0.316040 1.68320040263 0.02274681384 
0.316557 1.73061640290 0.02262149146 
0.317074 1.69376668128 0.02271367931 
0.317590 1.73758071962 0.02366398353 
0.318107 1.68955174555 0.02242419333 
0.318624 1.68194931822 0.02191853163 
0.319140 1.69679567301 0.02309302057 
0.319657 1.71005250929 0.02299075519 
0.320174 1.75030419107 0.02418363722 
0.320690 1.72538357000 0.02258672437 
0.321207 1.70442157620 0.02225251394 
0.321724 1.74144709942 0.02305803110 
0.322240 1.72340534636 0.02365654141 
0.322757 1.70062147252 0.02307587903 
0.323274 1.71838729683 0.02284525925 
0.323790 1.70100462237 0.02354966869 
0.324307 1.74967178492 0.02366003036 
0.324824 1.78081006033 0.02438198867 
0.325340 1.71565009357 0.02398548104 
0.325857 1.73135251843 0.02443381433 
0.326373 1.73405879861 0.02493096538 
0.326890 1.75131062513 0.02455305475 
0.327407 1.72624900946 0.02480771093 
0.327923 1.73561776315 0.02479925311 
0.328440 1.69054085925 0.02454999214 
0.328957 1.75409548044 0.02523234281 
0.329473 1.71233661698 0.02610561973 
0.329990 1.74612836808 0.02770370577 
0.330507 1.69558923233 0.02617026016 
0.331023 1.74556469806 0.02787226809 
0.331540 1.73388951993 0.02774802754 
0.332057 1.70923369573 0.02801837962 
0.332573 1.76187309362 0.02840041961 
0.333090 1.71696473753 0.02832211198 
0.333607 1.75358821676 0.02866509812 
0.334123 1.71693882071 0.02887880319 
0.334640 1.75676276381 0.02939992280 
0.335156 1.74940619770 0.02943004219 
0.335673 1.74645992779 0.02984014104 
0.336190 1.77713900775 0.02871724260 
0.336706 1.70929173642 0.02959759041 
0.337223 1.80756924979 0.02968699349 
0.337740 1.78918611466 0.02991504268 
0.338256 1.76309320885 0.03062037203 
0.338773 1.73694756133 0.03261583119 
0.339290 1.81835223021 0.03507863650 
0.339806 1.78666174023 0.03471018091 
0.340323 1.82180879402 0.03581313086 
0.340839 1.84683383205 0.03660332554 
0.341356 1.78784702858 0.03538727035 
0.341873 1.74156241241 0.03570699386 
0.342389 1.83657916257 0.03488019639 
0.342906 1.77864715927 0.03607403251 
0.343423 1.78395298464 0.03662982695 
0.343939 1.81006212761 0.03718022214 
0.344456 1.83460715916 0.03609726371 
0.344972 1.79732072136 0.03641226306 
0.345489 1.79038289862 0.03676029702 
0.346006 1.77960274635 0.03834145591 
0.346522 1.78966744367 0.03788246525 
0.347039 1.78549648405 0.03689928195 
0.347555 1.77797892934 0.03696700121 
0.348072 1.81496064557 0.03720294733 
0.348589 1.80708779880 0.03792991261 
0.349105 1.73586551633 0.03689022355 
0.349622 1.77740860825 0.03994035318 
0.350139 1.75388345098 0.03834165463 
0.350655 1.77646822446 0.03763102075 
0.351172 1.81303714708 0.03964200299 
0.351688 1.77458180198 0.03771684522 
0.352205 1.78430954350 0.03996872306 
0.352722 1.81385631521 0.03807378937 
0.353238 1.79276859255 0.03880780047 
0.353755 1.74823188680 0.03775922430 
0.354271 1.77896918571 0.03810422709 
0.354788 1.78604989030 0.03901531908 
0.355305 1.79359382197 0.04003907409 
0.355821 1.81598384906 0.03807554828 
0.356338 1.77311241555 0.03832131697 
0.356854 1.78372762718 0.04158118229 
0.357371 1.82998131431 0.04148750077 
0.357888 1.78858999949 0.04372393258 
0.358404 1.78928932669 0.04187362982 
0.358921 1.78159852125 0.04227218365 
0.359437 1.81858436718 0.04217805070 
0.359954 1.73641969187 0.04383760471 
0.360471 1.76662755097 0.04248180440 
0.360987 1.74813877342 0.04642719792 
0.361504 1.78035745649 0.04452500754 
0.362020 1.70098043704 0.04498304292 
0.362537 1.78161211816 0.04714436260 
0.363054 1.83254630825 0.04891792392 
0.363570 1.76910742309 0.04608381521 
0.364087 1.88792089145 0.04843033140 
0.364603 1.78384814897 0.04572300993 
0.365120 1.83351982638 0.05445818072 
0.365637 1.81942358573 0.05133702002 
0.366153 1.76431831017 0.05372750170 
0.366670 1.80364270985 0.05294846122 
0.367186 1.73999057519 0.05640701988 
0.367703 1.82584235532 0.06464328261 
0.368219 1.83028169611 0.05972762635 
0.368736 1.73826411632 0.06677208202 
0.369253 1.75570780281 0.06120282604 
0.369769 1.60259691073 0.06305290242 
0.370286 1.79920313968 0.06705175707 
0.370802 1.58371502298 0.06334586952 
0.371319 1.82233766765 0.08040123216 
0.371835 1.64246183335 0.07894004164 
0.372352 1.78106125288 0.08552416406 
0.372869 1.78541629475 0.10502004082 
0.373385 1.65068822361 0.13479222780 
0.373902 2.36215932837 0.39003135819 
