# Supplementary material for: A SAXS-based approach to rationally evaluate radical scavengers – toward eliminating radiation damage in solution and crystallographic studies
Source: J Synchrotron Radiat. 2021 Aug 9;28(Pt 5):1309–20. doi: 10.1107/S1600577521004045 (PMC8415334; doi:10.1107/S1600577521004045)
Supplement: Supplementary file 1 [file s-28-01309-sup1.zip › SupportingData/ascrobic_acid/500nM/C1_ascorbate-500nm_00025.cbf.dat]

0.010597 13.63327703376 0.47639006680 
0.011114 12.11736271467 0.47410821887 
0.011630 10.65289626767 0.40774400993 
0.012147 10.51098862624 0.33126573575 
0.012664 9.35895073091 0.25365484158 
0.013181 9.05339541490 0.23561036081 
0.013698 8.33602505572 0.22906669123 
0.014215 8.06066800364 0.27078185703 
0.014732 7.50883524851 0.27607997125 
0.015249 7.29450025062 0.20025044174 
0.015766 6.88034542193 0.17868088989 
0.016283 6.91498379659 0.18447606347 
0.016800 6.65872700941 0.15350284931 
0.017316 6.46539007391 0.16069923342 
0.017833 6.30184800923 0.14193921675 
0.018350 6.03842209313 0.13121696255 
0.018867 5.94316191087 0.12258127145 
0.019384 5.76397099408 0.11823181175 
0.019901 5.71628136935 0.12124057677 
0.020418 5.60148168333 0.10852048719 
0.020935 5.44301216708 0.10951791336 
0.021452 5.14530728063 0.10664599123 
0.021969 5.04856177728 0.10268394574 
0.022486 5.06776044057 0.09471364727 
0.023002 4.86456171427 0.09958672635 
0.023519 5.05817358945 0.09152068093 
0.024036 4.66494106942 0.09077186158 
0.024553 4.49940663049 0.09283976789 
0.025070 4.64785111625 0.09284879544 
0.025587 4.64106661067 0.08720541313 
0.026104 4.48211745105 0.08477725422 
0.026621 4.58630146730 0.08830206948 
0.027138 4.30100301339 0.08010486253 
0.027655 4.24985677716 0.08421174915 
0.028171 4.32819103405 0.07999965554 
0.028688 4.22118259203 0.08130787819 
0.029205 4.21040846086 0.08214769979 
0.029722 4.31669382071 0.07814909413 
0.030239 4.12400649173 0.07361679457 
0.030756 4.19856847129 0.07588219726 
0.031273 4.23978916494 0.07964582265 
0.031790 4.00846492233 0.07902800337 
0.032307 4.09244377760 0.07426153042 
0.032824 3.93401382858 0.07297920195 
0.033341 3.95553216239 0.07270710068 
0.033857 3.83753537472 0.06824876959 
0.034374 3.96330024460 0.07099687246 
0.034891 3.91004287301 0.06971883378 
0.035408 3.86913842091 0.06955943534 
0.035925 3.86388496907 0.06576739408 
0.036442 3.74075572819 0.06365282841 
0.036959 3.65790107360 0.06577862493 
0.037476 3.84710799871 0.06396881001 
0.037993 3.70978070591 0.06671426906 
0.038510 3.66191201781 0.06683528489 
0.039027 3.60829783599 0.06052409928 
0.039543 3.68683911878 0.06445810957 
0.040060 3.61299348028 0.06197106879 
0.040577 3.60183158068 0.06195918869 
0.041094 3.58706271365 0.06017181158 
0.041611 3.54316431678 0.06033250621 
0.042128 3.51090704785 0.06001483219 
0.042645 3.51681240311 0.05864328020 
0.043162 3.57010641322 0.06001519771 
0.043679 3.42035140639 0.05780432402 
0.044196 3.37473790679 0.05720385422 
0.044712 3.45374903603 0.05519103404 
0.045229 3.36364105219 0.05675002249 
0.045746 3.35002773291 0.05236608586 
0.046263 3.39504745985 0.05443649747 
0.046780 3.33539845617 0.05435943022 
0.047297 3.26870230787 0.05499647278 
0.047814 3.24960418663 0.05301377921 
0.048331 3.26332511654 0.05585046021 
0.048848 3.20937489675 0.05488687581 
0.049365 3.27888796777 0.05426271244 
0.049881 3.17692591058 0.05136190141 
0.050398 3.19656396171 0.04943983571 
0.050915 3.08429373999 0.04949625875 
0.051432 3.18426683466 0.05064445547 
0.051949 3.19940252148 0.04783751341 
0.052466 3.16293162990 0.04972045556 
0.052983 3.07799363453 0.04891187984 
0.053500 3.01890312721 0.04541615959 
0.054017 3.01112739301 0.04819071306 
0.054534 3.05290966082 0.04855820228 
0.055050 2.97520472657 0.04655822172 
0.055567 3.10402554585 0.04808081738 
0.056084 3.00827558720 0.04702825290 
0.056601 2.99987457255 0.04710591397 
0.057118 2.95716099182 0.04599477999 
0.057635 2.90829420303 0.04577007754 
0.058152 2.92615160223 0.04547013057 
0.058669 2.82936377257 0.04375063583 
0.059186 2.92618645201 0.04890308459 
0.059703 2.90795012906 0.04629385836 
0.060220 2.82946008799 0.04323548614 
0.060736 2.78179390709 0.04530053919 
0.061253 2.86549597947 0.04592072999 
0.061770 2.82520122288 0.04176324503 
0.062287 2.78604370988 0.04158520691 
0.062804 2.74796453632 0.04405725970 
0.063321 2.80266412892 0.04415674985 
0.063838 2.84167962556 0.04411671067 
0.064355 2.68666005806 0.04095635542 
0.064872 2.74659494249 0.04171829161 
0.065388 2.65116834550 0.04100373008 
0.065905 2.69245432365 0.04050514474 
0.066422 2.73144470758 0.04075391078 
0.066939 2.67296087281 0.04165918294 
0.067456 2.68981757256 0.04043885954 
0.067973 2.73110248828 0.04116592666 
0.068490 2.59904734182 0.04126555999 
0.069007 2.61166782822 0.04054972332 
0.069524 2.60599133567 0.04073631002 
0.070041 2.58916897518 0.04046370508 
0.070557 2.64654578290 0.04227546340 
0.071074 2.58887082324 0.03992596072 
0.071591 2.55898789575 0.04061488793 
0.072108 2.60277533175 0.03955795342 
0.072625 2.53583906572 0.04072576066 
0.073142 2.53968612868 0.03971483944 
0.073659 2.51016997006 0.03819764071 
0.074176 2.57933705576 0.03757933539 
0.074693 2.51446909272 0.03773195387 
0.075210 2.53388553885 0.03671876466 
0.075726 2.54187511805 0.03732850401 
0.076243 2.51408119927 0.03799580212 
0.076760 2.47476980391 0.03749378098 
0.077277 2.44269436653 0.03856113976 
0.077794 2.45258824404 0.03501018305 
0.078311 2.42748274184 0.03638909742 
0.078828 2.44527688699 0.03542497385 
0.079345 2.42256134917 0.03541319618 
0.079862 2.42191141828 0.03490520943 
0.080378 2.41896236532 0.03513680028 
0.080895 2.42032025926 0.03603394977 
0.081412 2.38964929695 0.03512634050 
0.081929 2.40894178996 0.03502733723 
0.082446 2.40657396964 0.03512846717 
0.082963 2.36272515834 0.03372690947 
0.083480 2.33449276809 0.03301164643 
0.083997 2.38123283755 0.03466367513 
0.084514 2.39842048003 0.03380856735 
0.085030 2.34824668417 0.03242303130 
0.085547 2.31168788959 0.03367027282 
0.086064 2.36420446283 0.03329759463 
0.086581 2.36275810059 0.03420977061 
0.087098 2.35091231518 0.03232964098 
0.087615 2.33915756460 0.03296164410 
0.088132 2.31489859809 0.03491570208 
0.088649 2.31374154182 0.03318896129 
0.089166 2.25503780374 0.03403437018 
0.089683 2.24646675949 0.03512456904 
0.090199 2.30649239513 0.03526549522 
0.090716 2.29770780572 0.03468583644 
0.091233 2.30979466749 0.03608239089 
0.091750 2.27519241700 0.03659750323 
0.092267 2.27659055537 0.03508070973 
0.092784 2.30553290243 0.03654703829 
0.093301 2.27642929316 0.03543267343 
0.093818 2.25501825078 0.03660084566 
0.094334 2.26864998696 0.03608801347 
0.094851 2.29612397606 0.03731773613 
0.095368 2.24387669045 0.03656828529 
0.095885 2.20766870046 0.03469947226 
0.096402 2.21508993914 0.03462545488 
0.096919 2.19811543693 0.03412512730 
0.097436 2.22434451477 0.03320753773 
0.097953 2.28929829298 0.03312067962 
0.098470 2.14540284723 0.03258348380 
0.098986 2.20601833749 0.03212507295 
0.099503 2.19357063273 0.03170842704 
0.100020 2.13510585255 0.03184152678 
0.100537 2.18038228576 0.03148268376 
0.101054 2.14927374321 0.03160609853 
0.101571 2.12629391003 0.03115889907 
0.102088 2.18332088741 0.03035276004 
0.102605 2.12081069113 0.03026056225 
0.103122 2.15669495491 0.03102021693 
0.103638 2.16589793758 0.03087555338 
0.104155 2.11682766366 0.03037483627 
0.104672 2.14883254482 0.03066010353 
0.105189 2.14822763985 0.03049703850 
0.105706 2.18695194062 0.03098777548 
0.106223 2.14232528699 0.03036382191 
0.106740 2.12665139062 0.03019995366 
0.107257 2.19310689276 0.03015918642 
0.107773 2.09942212042 0.02941896365 
0.108290 2.13443721352 0.02922862439 
0.108807 2.12781079403 0.02993266152 
0.109324 2.08599016419 0.02897347992 
0.109841 2.11817022318 0.02976398095 
0.110358 2.10088642108 0.02981688389 
0.110875 2.09386874776 0.02863998143 
0.111392 2.11015859036 0.02918214595 
0.111909 2.09905581461 0.02852788187 
0.112425 2.02018298139 0.02793818966 
0.112942 2.08867837110 0.02948402475 
0.113459 2.02684638289 0.02850499467 
0.113976 2.12491039608 0.02893189122 
0.114493 2.04301995881 0.02796076150 
0.115010 2.07990792596 0.02786937678 
0.115527 2.02074951139 0.02754162334 
0.116044 2.05323116365 0.02811787451 
0.116560 2.02245258975 0.02743291063 
0.117077 2.00898974768 0.02664237029 
0.117594 2.04576196825 0.02827959289 
0.118111 2.02221548424 0.02708189372 
0.118628 2.04485734088 0.02692599317 
0.119145 2.10095643827 0.02886984172 
0.119662 2.03398693523 0.02743641527 
0.120179 2.05288905855 0.02805600883 
0.120695 2.01450408754 0.02710468542 
0.121212 2.00081781390 0.02658677743 
0.121729 2.02567231123 0.02715225750 
0.122246 2.04995223407 0.02756488192 
0.122763 2.02459636534 0.02645891241 
0.123280 1.95439984008 0.02631533008 
0.123797 1.98567510861 0.02604585148 
0.124314 1.92242687897 0.02606137701 
0.124830 1.97197228482 0.02577070796 
0.125347 1.96194372106 0.02583635991 
0.125864 1.95363759848 0.02627769840 
0.126381 1.98928923959 0.02473615445 
0.126898 1.99722286316 0.02577207602 
0.127415 1.95711466828 0.02616637338 
0.127932 1.89574895065 0.02581940509 
0.128448 1.97318225257 0.02592135113 
0.128965 1.95633061042 0.02556799574 
0.129482 1.93301446246 0.02544314986 
0.129999 1.92006076746 0.02635248623 
0.130516 1.94158925073 0.02547702586 
0.131033 1.91067097314 0.02538462747 
0.131550 1.92168775214 0.02534422444 
0.132067 1.94517070000 0.02480989227 
0.132583 1.89050011800 0.02483036411 
0.133100 1.99171843742 0.02525756081 
0.133617 1.92760146293 0.02532912351 
0.134134 1.92264363627 0.02436424957 
0.134651 1.89112129193 0.02458458890 
0.135168 1.89626659082 0.02443327871 
0.135685 1.91709483465 0.02492485218 
0.136201 1.95131628886 0.02511379325 
0.136718 1.87181277703 0.02365910382 
0.137235 1.92715878491 0.02416009867 
0.137752 1.88561839716 0.02450232264 
0.138269 1.89010244041 0.02452680241 
0.138786 1.93369654354 0.02462941637 
0.139303 1.93860780913 0.02459549633 
0.139819 1.90234113177 0.02416771040 
0.140336 1.87308150965 0.02352925119 
0.140853 1.86602943267 0.02408080173 
0.141370 1.91897772509 0.02409416891 
0.141887 1.88891237582 0.02365284376 
0.142404 1.90408042278 0.02377563717 
0.142921 1.86194421619 0.02436516848 
0.143438 1.93940736611 0.02457198938 
0.143954 1.93695764620 0.02459678505 
0.144471 1.92275246345 0.02448769088 
0.144988 1.91187064620 0.02478406823 
0.145505 1.85044721579 0.02433965878 
0.146022 1.94695024453 0.02444500278 
0.146539 1.82018459490 0.02326401025 
0.147056 1.92520477196 0.02423015403 
0.147572 1.84675650348 0.02328162248 
0.148089 1.88958625616 0.02374188660 
0.148606 1.86695091809 0.02353407821 
0.149123 1.86738582647 0.02277577570 
0.149640 1.85380014952 0.02308127856 
0.150157 1.83830911284 0.02342036320 
0.150674 1.86829217158 0.02312536384 
0.151190 1.84462709626 0.02333908003 
0.151707 1.87757598459 0.02343521724 
0.152224 1.86722394844 0.02291539118 
0.152741 1.82058374549 0.02305465730 
0.153258 1.84622011616 0.02279974226 
0.153775 1.83419550183 0.02267338185 
0.154291 1.84594642850 0.02242350669 
0.154808 1.86666414661 0.02259973641 
0.155325 1.83453225150 0.02189504216 
0.155842 1.85592549203 0.02288037243 
0.156359 1.84819586909 0.02244692947 
0.156876 1.78338547300 0.02236325676 
0.157393 1.81902243415 0.02197689492 
0.157909 1.86777484398 0.02255945954 
0.158426 1.86034704479 0.02251423992 
0.158943 1.87043102800 0.02164489927 
0.159460 1.83367690885 0.02210522286 
0.159977 1.84172947385 0.02222515976 
0.160494 1.79596648015 0.02211884439 
0.161010 1.80937767057 0.02176669898 
0.161527 1.83362120593 0.02246591779 
0.162044 1.82566351462 0.02230910935 
0.162561 1.81426281266 0.02235697861 
0.163078 1.82987033175 0.02110745470 
0.163595 1.85772359539 0.02215936797 
0.164112 1.78956089531 0.02160154452 
0.164628 1.85706255923 0.02229820829 
0.165145 1.82397921428 0.02196806351 
0.165662 1.80795498902 0.02142323626 
0.166179 1.80927912179 0.02109399080 
0.166696 1.81977703060 0.02211853885 
0.167213 1.83113229726 0.02212527374 
0.167729 1.80223217080 0.02185190660 
0.168246 1.81974339273 0.02102923039 
0.168763 1.83402141478 0.02124494072 
0.169280 1.80253129587 0.02105822564 
0.169797 1.83991169383 0.02115267304 
0.170314 1.80934238600 0.02109990162 
0.170830 1.81618078786 0.02168693902 
0.171347 1.82444127391 0.02125909753 
0.171864 1.82291416160 0.02120609838 
0.172381 1.82823515134 0.02163701886 
0.172898 1.79446330280 0.02092982430 
0.173415 1.81675298767 0.02125376223 
0.173932 1.81906405769 0.02064429408 
0.174448 1.82440782281 0.02095696249 
0.174965 1.78279630473 0.02058805535 
0.175482 1.76610146944 0.02097459476 
0.175999 1.83231478930 0.02132722717 
0.176516 1.81706095907 0.02102419184 
0.177033 1.78282059508 0.02056564498 
0.177549 1.77197122588 0.02054070073 
0.178066 1.81659647668 0.02070111774 
0.178583 1.80902916466 0.02068590643 
0.179100 1.76669584172 0.02051704255 
0.179617 1.81318808022 0.02091324649 
0.180134 1.77006386895 0.02057095342 
0.180650 1.81551466001 0.02136299483 
0.181167 1.81815787055 0.02168222013 
0.181684 1.81451595671 0.02149219159 
0.182201 1.76587269291 0.02149467193 
0.182718 1.77927490053 0.02200392435 
0.183234 1.79230020762 0.02188034404 
0.183751 1.79299280985 0.02183893642 
0.184268 1.79351748767 0.02231880451 
0.184785 1.74714921915 0.02272754807 
0.185302 1.81675038995 0.02235787896 
0.185819 1.77260369992 0.02232988975 
0.186335 1.75757323635 0.02184848661 
0.186852 1.79609731512 0.02218623450 
0.187369 1.80315443748 0.02187237596 
0.187886 1.76559196383 0.02134469901 
0.188403 1.75970279310 0.02118200982 
0.188920 1.74170802873 0.02125844198 
0.189436 1.74375642801 0.02129401500 
0.189953 1.74972822278 0.02096395543 
0.190470 1.74204398532 0.02038274224 
0.190987 1.76171949897 0.02056803344 
0.191504 1.71848052963 0.02010477948 
0.192020 1.74595178540 0.01992096872 
0.192537 1.74033938262 0.02071721429 
0.193054 1.75982103577 0.02002052061 
0.193571 1.77490523312 0.02088184389 
0.194088 1.75509210601 0.02039931947 
0.194605 1.78335977799 0.02013527936 
0.195121 1.78085666037 0.01965800667 
0.195638 1.73783888651 0.02037738698 
0.196155 1.73972539902 0.02041791326 
0.196672 1.79455987475 0.02030034751 
0.197189 1.74781785794 0.02038312884 
0.197705 1.73143720391 0.02000802018 
0.198222 1.73547970810 0.01946855683 
0.198739 1.72953650732 0.01999702630 
0.199256 1.77547772461 0.01981044524 
0.199773 1.78207601142 0.01992494530 
0.200290 1.73076519760 0.01955563341 
0.200806 1.77227987780 0.02011626577 
0.201323 1.75081622493 0.01968591318 
0.201840 1.75585851496 0.01931641166 
0.202357 1.79324771094 0.01983723528 
0.202874 1.75073871564 0.01934473792 
0.203390 1.69972505144 0.01916646286 
0.203907 1.74724819473 0.01987806499 
0.204424 1.73327561549 0.01956832781 
0.204941 1.74826356285 0.01934642480 
0.205458 1.73834616356 0.01928563962 
0.205974 1.75962774445 0.01900667033 
0.206491 1.74845161526 0.01921374878 
0.207008 1.75048909772 0.01896016788 
0.207525 1.76945741326 0.01952706817 
0.208042 1.79128655725 0.01968025023 
0.208558 1.77159924402 0.01981520880 
0.209075 1.74664271394 0.01930808728 
0.209592 1.75208737035 0.01899169051 
0.210109 1.74761619451 0.01886402562 
0.210626 1.76188101000 0.01885850178 
0.211142 1.75634732264 0.01896168560 
0.211659 1.72965443610 0.01878488256 
0.212176 1.74187303322 0.01903085665 
0.212693 1.75069314915 0.01884838306 
0.213210 1.73863384909 0.01900214176 
0.213726 1.73664968646 0.01883695801 
0.214243 1.76445601916 0.01905250617 
0.214760 1.77362209947 0.01890010999 
0.215277 1.74089037950 0.01860405719 
0.215794 1.75882447932 0.01891475413 
0.216310 1.73840049945 0.01921238510 
0.216827 1.74725531698 0.01914588658 
0.217344 1.71741982956 0.01910358311 
0.217861 1.73769666853 0.01855197388 
0.218378 1.75026971987 0.01883231159 
0.218894 1.73667353620 0.01947687342 
0.219411 1.75567964516 0.01885848826 
0.219928 1.75068652084 0.01845229293 
0.220445 1.72351492477 0.01847162772 
0.220962 1.71564768521 0.01883063603 
0.221478 1.73975517295 0.01868923352 
0.221995 1.75438545037 0.01891716749 
0.222512 1.73511465027 0.01883247785 
0.223029 1.72675663952 0.01822992269 
0.223546 1.70605395328 0.01843043935 
0.224062 1.73595795716 0.01845199002 
0.224579 1.73177518757 0.01830908362 
0.225096 1.76778572685 0.01832330969 
0.225613 1.75950516232 0.01807461919 
0.226129 1.72720473762 0.01813781031 
0.226646 1.74485168460 0.01783818713 
0.227163 1.72343274079 0.01774459515 
0.227680 1.73977521986 0.01799105469 
0.228197 1.76353236144 0.01763976004 
0.228713 1.73550787237 0.01754549586 
0.229230 1.72103466509 0.01796263391 
0.229747 1.74315453668 0.01821687302 
0.230264 1.74926240798 0.01790245201 
0.230780 1.71873789455 0.01786626317 
0.231297 1.71381968426 0.01799335109 
0.231814 1.72688507604 0.01769277854 
0.232331 1.69771419116 0.01753280296 
0.232848 1.73249367999 0.01783401933 
0.233364 1.69506202887 0.01702437588 
0.233881 1.73684105530 0.01795897709 
0.234398 1.73996153010 0.01794346316 
0.234915 1.70959893149 0.01758426643 
0.235431 1.70852148600 0.01757443505 
0.235948 1.74329051033 0.01765188435 
0.236465 1.75106734824 0.01762906318 
0.236982 1.69526702490 0.01768578953 
0.237499 1.71510572487 0.01737526215 
0.238015 1.71923342225 0.01692683441 
0.238532 1.73844844895 0.01739546183 
0.239049 1.67199790619 0.01748630049 
0.239566 1.73677195502 0.01776148529 
0.240082 1.71551936296 0.01759745436 
0.240599 1.73603316531 0.01771188778 
0.241116 1.71259950955 0.01743155018 
0.241633 1.72941852571 0.01702435960 
0.242149 1.73933411909 2.95351018339 
0.242666 1.69927582601 0.01754919899 
0.243183 1.71929769982 0.01762396182 
0.243700 1.72661187391 0.01754979123 
0.244217 1.70724037567 0.01737600268 
0.244733 1.75366225751 0.01756059177 
0.245250 1.71373775042 0.01735303052 
0.245767 1.72091480905 0.01737119077 
0.246284 1.69097364767 0.01691825028 
0.246800 1.72970235502 0.01705661439 
0.247317 1.69866822153 0.01700795453 
0.247834 1.72260284899 0.01722121024 
0.248351 1.70329673246 0.01710495415 
0.248867 1.71223071942 0.01738242680 
0.249384 1.71115809499 0.01710118417 
0.249901 1.71830631848 0.01722608198 
0.250418 1.71307327003 0.01707182746 
0.250934 1.77433065985 0.01728362584 
0.251451 1.70757148998 0.01720404211 
0.251968 1.72243464073 0.01706762412 
0.252485 1.72315824427 0.01689724549 
0.253001 1.72678186867 0.01692724831 
0.253518 1.70502175606 0.01680120661 
0.254035 1.70689084976 0.01697148591 
0.254552 1.72792429897 0.01689798032 
0.255068 1.72034593869 0.01665391435 
0.255585 1.71677753044 0.01691997731 
0.256102 1.73311591435 0.01685143618 
0.256619 1.70209915937 0.01667201054 
0.257135 1.69402664265 0.01678483594 
0.257652 1.70350244122 0.01668433678 
0.258169 1.69511492525 0.01661321618 
0.258686 1.68934788548 0.01661266704 
0.259202 1.70515791969 0.01690774961 
0.259719 1.69918699837 0.01669462816 
0.260236 1.70313152351 0.01723562618 
0.260753 1.69061609567 0.01741215397 
0.261269 1.71999134648 0.01715335800 
0.261786 1.66809728738 0.01797870898 
0.262303 1.68904330531 0.01757279164 
0.262820 1.73343720587 0.01762439712 
0.263336 1.69833198951 0.01797084259 
0.263853 1.69223068284 0.01776451031 
0.264370 1.68852807708 0.01766464461 
0.264887 1.70158392839 0.01784623639 
0.265403 1.68127297343 0.01784369436 
0.265920 1.70027992763 0.01834041273 
0.266437 1.72849291161 0.01850881649 
0.266954 1.74838762955 0.01805417361 
0.267470 1.71629239519 0.01823924649 
0.267987 1.73228644535 0.01785768173 
0.268504 1.70509744071 0.01866250367 
0.269021 1.72579492103 0.01842624478 
0.269537 1.73157522130 0.01850741715 
0.270054 1.71791841405 0.01892442885 
0.270571 1.72448361313 0.01884429510 
0.271087 1.73601667650 0.01922971681 
0.271604 1.71716696998 0.01947908356 
0.272121 1.76286593060 0.01943457233 
0.272638 1.71533396369 0.01968179363 
0.273154 1.74071388512 0.01970390826 
0.273671 1.70603376980 0.02000432868 
0.274188 1.72023842252 0.01957120474 
0.274705 1.74197805307 0.01998900261 
0.275221 1.73567993171 0.01986575557 
0.275738 1.72347463659 0.02078548712 
0.276255 1.74671238859 0.02004454812 
0.276771 1.72029912071 0.02026906902 
0.277288 1.74031109160 0.02050356647 
0.277805 1.70283593782 0.01961166965 
0.278322 1.69923432523 0.01946396515 
0.278838 1.69596424249 0.02002122468 
0.279355 1.69792999713 0.02008481708 
0.279872 1.72260841349 0.01991954144 
0.280388 1.71512748182 0.01958709195 
0.280905 1.69431911956 0.01973731087 
0.281422 1.73094183875 0.02066310444 
0.281939 1.72117893732 0.02022597602 
0.282455 1.71986153536 0.02031899795 
0.282972 1.73588656666 0.02006603674 
0.283489 1.71983472256 0.01953065135 
0.284006 1.73276760894 0.02033539755 
0.284522 1.72241348175 0.01955622533 
0.285039 1.73818676324 0.02047779107 
0.285556 1.72302386962 0.01984859485 
0.286072 1.70323363371 0.02010319570 
0.286589 1.66725596162 0.02030691765 
0.287106 1.72989747381 0.02004448333 
0.287622 1.74723730403 0.02022694084 
0.288139 1.71078946577 0.02005089433 
0.288656 1.68697510961 0.01982763859 
0.289173 1.70467653467 0.02023731759 
0.289689 1.71731675644 0.02057251318 
0.290206 1.70394008767 0.02052036572 
0.290723 1.73923842243 0.02053370987 
0.291239 1.69692999191 0.02063083001 
0.291756 1.68630295453 0.02046512270 
0.292273 1.68586801619 0.01974862653 
0.292790 1.75588820443 0.02064985856 
0.293306 1.72237284119 0.02116250875 
0.293823 1.71165586934 0.02040856281 
0.294340 1.69545377719 0.02039163296 
0.294856 1.76909240625 0.02016625540 
0.295373 1.72790723257 0.02080521051 
0.295890 1.73689800240 0.02052065294 
0.296406 1.73645752274 0.02082510288 
0.296923 1.69567881173 0.02086010099 
0.297440 1.71876414298 0.02046689487 
0.297957 1.73122599476 0.02094067023 
0.298473 1.72007310222 0.02011147813 
0.298990 1.73481848469 0.02125795306 
0.299507 1.73002271628 0.02103338164 
0.300023 1.70779069122 0.02092915444 
0.300540 1.70161090471 0.02156518963 
0.301057 1.68775540401 0.02153541976 
0.301573 1.73196639411 0.02132515225 
0.302090 1.72212068185 0.02150844080 
0.302607 1.71043843294 0.02088921038 
0.303123 1.75462795085 0.02186080228 
0.303640 1.71062872878 0.02148998992 
0.304157 1.72660595505 0.02145497241 
0.304673 1.73743695365 0.02125917524 
0.305190 1.73198139026 0.02149301351 
0.305707 1.71693496301 0.02167267401 
0.306224 1.74840693572 0.02156224075 
0.306740 1.73594596500 0.02152995315 
0.307257 1.69675786496 0.02186323505 
0.307774 1.73755457754 0.02186228440 
0.308290 1.72613598981 0.02086953918 
0.308807 1.71576333539 0.02160217520 
0.309324 1.73826442448 0.02201935626 
0.309840 1.72024633520 0.02171916216 
0.310357 1.72957293497 0.02159372196 
0.310874 1.72996745991 0.02221236032 
0.311390 1.67593634923 0.02150160883 
0.311907 1.69413518462 0.02198401509 
0.312424 1.70555597473 0.02162173098 
0.312940 1.73433327090 0.02208050133 
0.313457 1.70024363663 0.02228074046 
0.313974 1.73632430166 0.02160818644 
0.314490 1.70411741066 0.02196887761 
0.315007 1.70945143702 0.02168087097 
0.315524 1.69028874822 0.02245642389 
0.316040 1.73038668620 0.02276952423 
0.316557 1.70259298792 0.02271785701 
0.317074 1.71293237358 0.02263550168 
0.317590 1.72819435919 0.02228233697 
0.318107 1.71193833570 0.02264544060 
0.318624 1.71739394692 0.02247587027 
0.319140 1.71907433003 0.02219576786 
0.319657 1.68549303590 0.02254317615 
0.320174 1.73889827145 0.02328083311 
0.320690 1.71417794526 0.02313990602 
0.321207 1.72117266573 0.02226521228 
0.321724 1.73873996760 0.02292799666 
0.322240 1.71119353649 0.02349435873 
0.322757 1.74915920294 0.02300042733 
0.323274 1.73029418292 0.02340302257 
0.323790 1.72526842308 0.02340000216 
0.324307 1.67676128072 0.02367906917 
0.324824 1.69759734134 0.02404701235 
0.325340 1.70328417601 0.02366601047 
0.325857 1.71913790323 0.02460574965 
0.326373 1.71272255653 0.02509987829 
0.326890 1.72190771241 0.02514864168 
0.327407 1.68781909678 0.02570228475 
0.327923 1.73409881807 0.02456191785 
0.328440 1.74598448873 0.02421651702 
0.328957 1.70348519069 0.02394991084 
0.329473 1.70784913143 0.02614952786 
0.329990 1.77086562888 0.02641523202 
0.330507 1.72514020101 0.02726707483 
0.331023 1.75261960060 0.02739576403 
0.331540 1.75343873520 0.02800937193 
0.332057 1.77675975357 0.02839010215 
0.332573 1.76002360198 0.02817214861 
0.333090 1.76378690165 0.02873394827 
0.333607 1.76118743472 0.02950468112 
0.334123 1.73645263602 0.02915337001 
0.334640 1.72338096480 0.02867309762 
0.335156 1.76322217618 0.02878458540 
0.335673 1.74368582743 0.02928818978 
0.336190 1.73595210711 0.03046094859 
0.336706 1.79666055843 0.03019059266 
0.337223 1.74925906162 0.02989244785 
0.337740 1.72884857746 0.03009220151 
0.338256 1.79174000449 0.03124677176 
0.338773 1.75626014140 0.03136111346 
0.339290 1.73613069128 0.03378268496 
0.339806 1.78092707842 0.03536336752 
0.340323 1.86908165753 0.03619003593 
0.340839 1.77968593891 0.03576594113 
0.341356 1.85019119939 0.03598082310 
0.341873 1.73893791753 0.03408534356 
0.342389 1.84828913726 0.03591100349 
0.342906 1.76175426279 0.03707458322 
0.343423 1.77784193540 0.03663683282 
0.343939 1.81109067422 0.03731197778 
0.344456 1.83015391182 0.03722389325 
0.344972 1.82999611403 0.03772380886 
0.345489 1.79287236445 0.03680768439 
0.346006 1.80330665502 0.03638905816 
0.346522 1.82069728368 0.03892865245 
0.347039 1.83059305499 0.03753249806 
0.347555 1.77492465772 0.03798429621 
0.348072 1.79918770572 0.03670980488 
0.348589 1.73681658665 0.03633656891 
0.349105 1.80418516860 0.03824604781 
0.349622 1.77310377772 0.03720182157 
0.350139 1.81862939783 0.03785911863 
0.350655 1.82440339874 0.03714763917 
0.351172 1.84133983334 0.03862329938 
0.351688 1.81817748969 0.03878415557 
0.352205 1.74261903999 0.03723316392 
0.352722 1.77028307853 0.03797245220 
0.353238 1.81839554163 0.03919600213 
0.353755 1.82777592436 0.03924136071 
0.354271 1.71443550477 0.03832431034 
0.354788 1.77259919270 0.03732069506 
0.355305 1.80667587537 0.04082294769 
0.355821 1.85435626703 0.04146252223 
0.356338 1.80079509027 0.04009498087 
0.356854 1.76061550234 0.03901955160 
0.357371 1.75686054312 0.03941568966 
0.357888 1.77822212424 0.04154102653 
0.358404 1.81836395435 0.04212532215 
0.358921 1.79504518191 0.04351131860 
0.359437 1.80878348982 0.04273800652 
0.359954 1.81597879441 0.04344117044 
0.360471 1.83080994604 0.04582027862 
0.360987 1.81296702097 0.04379716581 
0.361504 1.83142425423 0.04559251401 
0.362020 1.77879116011 0.04738050981 
0.362537 1.82777829112 0.04942261672 
0.363054 1.75150315359 0.04536003625 
0.363570 1.74708048830 0.04675029206 
0.364087 1.91966693332 0.05136227642 
0.364603 1.81947818504 0.04923507287 
0.365120 1.73809193431 0.05143721609 
0.365637 1.82479975929 0.05520472484 
0.366153 1.85100369152 0.05518335518 
0.366670 1.64954473734 0.05052488285 
0.367186 1.83836020776 0.06210188824 
0.367703 1.85313988174 0.05826730023 
0.368219 1.75651359986 0.05760386755 
0.368736 1.71794310362 0.06252505005 
0.369253 1.83432812460 0.06159298267 
0.369769 1.82813402085 0.06849004527 
0.370286 1.78583321489 0.06515872708 
0.370802 1.79553044528 0.07779929762 
0.371319 1.71527082528 0.07314760955 
0.371835 1.70719857782 0.08492048037 
0.372352 1.96189581819 0.10002652267 
0.372869 1.81873210199 0.11220132097 
0.373385 1.71446135633 0.14514912402 
0.373902 1.48533097831 0.28812988766 
