# Supplementary material for: A SAXS-based approach to rationally evaluate radical scavengers – toward eliminating radiation damage in solution and crystallographic studies
Source: J Synchrotron Radiat. 2021 Aug 9;28(Pt 5):1309–20. doi: 10.1107/S1600577521004045 (PMC8415334; doi:10.1107/S1600577521004045)
Supplement: Supplementary file 1 [file s-28-01309-sup1.zip › SupportingData/ascrobic_acid/500nM/C1_ascorbate-500nm_00003.cbf.dat]

0.010597 12.58866887378 0.62347657160 
0.011114 11.75175024477 0.39715152797 
0.011630 11.45324881901 0.35791988247 
0.012147 10.32468708950 0.31737103599 
0.012664 9.65740964625 0.24588817862 
0.013181 8.90175612618 0.19137374767 
0.013698 8.65543565800 0.19955953431 
0.014215 8.58582316747 0.31947684508 
0.014732 7.62067526970 0.24744474531 
0.015249 7.77735672326 0.27320458446 
0.015766 7.50747850299 0.19121965523 
0.016283 7.34302263608 0.22137315352 
0.016800 7.01677846210 0.16145864425 
0.017316 6.41287893129 0.16754844202 
0.017833 6.53895846049 0.14687984059 
0.018350 6.26781341101 0.13180667212 
0.018867 6.12903737496 0.12408775636 
0.019384 6.05415100484 0.13084277656 
0.019901 5.73542107103 0.11941623063 
0.020418 5.65467791255 0.11602215964 
0.020935 5.73628876227 0.11335878985 
0.021452 5.50038477345 0.10779987681 
0.021969 5.45076738489 0.10729696794 
0.022486 5.23868626553 0.10216980227 
0.023002 5.11198008985 0.10216654877 
0.023519 4.99970328390 0.10025609789 
0.024036 4.99578540474 0.09750288053 
0.024553 4.95217030211 0.09539181786 
0.025070 4.76644070525 0.09913117351 
0.025587 4.83350795630 0.09765862941 
0.026104 4.82768095130 0.08339818775 
0.026621 4.65749675655 0.08569166680 
0.027138 4.60206353912 0.08480556242 
0.027655 4.54872182722 0.08338184171 
0.028171 4.58845851199 0.09194970114 
0.028688 4.40518393326 0.08546040437 
0.029205 4.39509587839 0.08290241658 
0.029722 4.35652743178 0.08335291614 
0.030239 4.45171905550 0.08033262171 
0.030756 4.32928428017 0.07730887059 
0.031273 4.30208738028 0.08313676601 
0.031790 4.30238764888 0.07939448855 
0.032307 4.09944096986 0.07576384410 
0.032824 4.28022821769 0.07539051649 
0.033341 4.09378109618 0.07723466175 
0.033857 4.15798186770 0.07220121637 
0.034374 4.10014258263 0.06773456465 
0.034891 4.00072239807 0.07468532664 
0.035408 4.04190332514 0.07234147131 
0.035925 4.04034742169 0.06759499643 
0.036442 3.90909435755 0.06238673132 
0.036959 3.86447749431 0.07172948924 
0.037476 3.85285100972 0.06737835135 
0.037993 3.76176433337 0.06552904190 
0.038510 4.00752198802 0.07100206530 
0.039027 3.91644828155 0.06639073235 
0.039543 3.80190139109 0.06235444737 
0.040060 3.80405253000 0.06663907853 
0.040577 3.62353070984 0.06037158952 
0.041094 3.61503731545 0.05932199660 
0.041611 3.73330127726 0.06250764783 
0.042128 3.59271558371 0.06239537615 
0.042645 3.67418944365 0.05860887286 
0.043162 3.64547746879 0.05864913971 
0.043679 3.59576823752 0.06185268290 
0.044196 3.54241339819 0.05853947542 
0.044712 3.57883962357 0.05755663640 
0.045229 3.54618615857 0.05805356480 
0.045746 3.35191229438 0.05479734728 
0.046263 3.44792791637 0.05793704985 
0.046780 3.46051190496 0.05411928448 
0.047297 3.47218703518 0.05628432947 
0.047814 3.44310848645 0.05520844021 
0.048331 3.33878048250 0.05390816903 
0.048848 3.30059152579 0.05189166585 
0.049365 3.31545169123 0.05341283465 
0.049881 3.35233455471 0.05061409397 
0.050398 3.29337825592 0.05290664094 
0.050915 3.16257764242 0.05293878439 
0.051432 3.17119456137 0.05318928777 
0.051949 3.27689522892 0.05029008397 
0.052466 3.22811649897 0.05121932881 
0.052983 3.13299977821 0.05048068385 
0.053500 3.12324714040 0.05263862470 
0.054017 3.10517527604 0.05024515963 
0.054534 3.05895597897 0.04777110180 
0.055050 3.07669078488 0.05037384193 
0.055567 3.02973692304 0.04710792330 
0.056084 3.05484711614 0.04825335350 
0.056601 2.99364491736 0.04703393502 
0.057118 3.00146827320 0.04735888510 
0.057635 2.99651408367 0.04658169250 
0.058152 2.97192814569 0.04712170401 
0.058669 2.90654178623 0.04734831476 
0.059186 2.89289554336 0.04527662281 
0.059703 2.89957492338 0.04310999858 
0.060220 3.00651938481 0.04450331165 
0.060736 2.92319722813 0.04426590167 
0.061253 2.87448026014 0.04276764432 
0.061770 2.85204047516 0.04247815145 
0.062287 2.87832274424 0.04298005531 
0.062804 2.84529842879 0.04301434961 
0.063321 2.76614511499 0.04386996505 
0.063838 2.81710033590 0.04246492432 
0.064355 2.70261287472 0.04254211803 
0.064872 2.78226701549 0.04077800331 
0.065388 2.72863530755 0.04196811901 
0.065905 2.81135234504 0.04231037064 
0.066422 2.71682790871 0.04108864345 
0.066939 2.72868127623 0.04063555017 
0.067456 2.67301635075 0.04030006543 
0.067973 2.62749707389 0.04116822869 
0.068490 2.66804583204 0.03969452141 
0.069007 2.67942873772 0.04017730076 
0.069524 2.64692763195 0.04041455334 
0.070041 2.64655336388 0.04051240709 
0.070557 2.70680412268 0.03902199955 
0.071074 2.64040388817 0.04097385628 
0.071591 2.56953237888 0.04107170353 
0.072108 2.63472774499 0.04078503657 
0.072625 2.55055815633 0.04077841208 
0.073142 2.52680526542 0.04004953128 
0.073659 2.60613389885 0.03801779747 
0.074176 2.58893268154 0.03736025491 
0.074693 2.56787962731 0.03897229080 
0.075210 2.50634607051 0.03834842992 
0.075726 2.53219640766 0.03629884937 
0.076243 2.49183316987 0.03813189917 
0.076760 2.46798899889 0.03641899250 
0.077277 2.56511153337 0.03832815573 
0.077794 2.54909302892 0.03562426874 
0.078311 2.49183437796 0.03617940174 
0.078828 2.47488810436 0.03548837718 
0.079345 2.46381491807 0.03756999968 
0.079862 2.41033294324 0.03663977116 
0.080378 2.39705305659 0.03470680909 
0.080895 2.43088548949 0.03638849131 
0.081412 2.31246554173 0.03410696968 
0.081929 2.45627811879 0.03517721026 
0.082446 2.33083075027 0.03497293812 
0.082963 2.31953908954 0.03499595946 
0.083480 2.38280132609 0.03414115987 
0.083997 2.33848801804 0.03481152459 
0.084514 2.34860106744 0.03438650095 
0.085030 2.36922100415 0.03295518538 
0.085547 2.32067709337 0.03347777226 
0.086064 2.39164279724 0.03216941834 
0.086581 2.34342768187 0.03312478131 
0.087098 2.28745162424 0.03225515888 
0.087615 2.33242582588 0.03317271532 
0.088132 2.35684597682 0.03396681686 
0.088649 2.31424302751 0.03356645339 
0.089166 2.24578173433 0.03453822059 
0.089683 2.27407412593 0.03508847343 
0.090199 2.28181767808 0.03430746558 
0.090716 2.26012949573 0.03429886691 
0.091233 2.21660707984 0.03372791095 
0.091750 2.20098088968 0.03510178355 
0.092267 2.28536973556 0.03385836694 
0.092784 2.25293182106 0.03611892583 
0.093301 2.27837294686 0.03541037475 
0.093818 2.29269105939 0.03600105386 
0.094334 2.27956396188 0.03582117491 
0.094851 2.24260717161 0.03587073774 
0.095368 2.20801355719 0.03434993688 
0.095885 2.24472754217 0.03261854814 
0.096402 2.22636440815 0.03464229460 
0.096919 2.22535434049 0.03474516752 
0.097436 2.20731987625 0.03307394234 
0.097953 2.19506471117 0.03303335014 
0.098470 2.22399350980 0.03364715085 
0.098986 2.19971330031 0.03182071687 
0.099503 2.17961136354 0.03212576237 
0.100020 2.16900444326 0.03158151667 
0.100537 2.17798930639 0.03276425415 
0.101054 2.20250492702 0.03039629304 
0.101571 2.12535467148 0.03062120168 
0.102088 2.15507514669 0.03316924673 
0.102605 2.16704008078 0.03111349154 
0.103122 2.14229007063 0.03151101696 
0.103638 2.13080459769 0.03087968387 
0.104155 2.18220793432 0.03095422715 
0.104672 2.13614187077 0.03113570971 
0.105189 2.15400078096 0.03158621245 
0.105706 2.14649128050 0.03019105745 
0.106223 2.15184130176 0.03026405554 
0.106740 2.10340372794 0.02975989506 
0.107257 2.08970647883 0.02890309884 
0.107773 2.10869767560 0.03045471324 
0.108290 2.07846357538 0.02881737831 
0.108807 2.08553838830 0.02973295712 
0.109324 2.17199015777 0.02959309453 
0.109841 2.09840364958 0.03027156625 
0.110358 2.12405664031 0.02999326124 
0.110875 2.03360060148 0.02908177931 
0.111392 2.00574021334 0.02934235938 
0.111909 2.03385863232 0.02892379050 
0.112425 2.06279785644 0.02758523074 
0.112942 2.05624064879 0.02893163618 
0.113459 2.03118023663 0.02926131242 
0.113976 2.02436763274 0.02784326996 
0.114493 2.04879805067 0.02772845192 
0.115010 2.11017940015 0.02832011814 
0.115527 2.01619615891 0.02782074205 
0.116044 2.08837201331 0.02762928477 
0.116560 2.03024272007 0.02708792317 
0.117077 1.99597436205 0.02704998263 
0.117594 2.09721258776 0.02763137316 
0.118111 2.01402850198 0.02637624891 
0.118628 2.04040105083 0.02689880677 
0.119145 2.02650375705 0.02738857118 
0.119662 2.00429545784 0.02785758240 
0.120179 1.96311000033 0.02617752641 
0.120695 2.00812246356 0.02674319427 
0.121212 1.99261505236 0.02657847461 
0.121729 1.98922046660 0.02633320530 
0.122246 2.00125849534 0.02614518181 
0.122763 1.98579981065 0.02704194308 
0.123280 2.00323219226 0.02653114008 
0.123797 1.98492469387 0.02635944956 
0.124314 1.94255092393 0.02627705999 
0.124830 2.00391702939 0.02650880626 
0.125347 1.95699731837 0.02538379940 
0.125864 1.93668985154 0.02596479467 
0.126381 1.95820020184 0.02520272658 
0.126898 1.94059543593 0.02588577387 
0.127415 1.98122738468 0.02585761214 
0.127932 1.92118878800 0.02525472173 
0.128448 1.95095604532 0.02604062867 
0.128965 1.97404032308 0.02503643321 
0.129482 1.99146726085 0.02590856963 
0.129999 1.93088900089 0.02559514567 
0.130516 1.96270241106 0.02537771777 
0.131033 1.93690113917 0.02516087197 
0.131550 1.97769455824 0.02557418034 
0.132067 1.93485245525 0.02575185001 
0.132583 1.93799860127 0.02526586422 
0.133100 1.90885012755 0.02530617343 
0.133617 1.91092593700 0.02471236939 
0.134134 1.93950691379 0.02497596796 
0.134651 1.94107454240 0.02556335574 
0.135168 1.90976167974 0.02424923941 
0.135685 1.90381701772 0.02440263769 
0.136201 1.91631447463 0.02421941878 
0.136718 1.86452488417 0.02436073506 
0.137235 1.90580045664 0.02381819779 
0.137752 1.90947545977 0.02434578662 
0.138269 1.91992001213 0.02450759791 
0.138786 1.90707764676 0.02432389704 
0.139303 1.92333049222 0.02404955310 
0.139819 1.92838782554 0.02442072552 
0.140336 1.84426403443 0.02311838953 
0.140853 1.94545747077 0.02438396420 
0.141370 1.86677735922 0.02347033447 
0.141887 1.89376606910 0.02396424537 
0.142404 1.88554469797 0.02351591149 
0.142921 1.90229349070 0.02428262203 
0.143438 1.91522107273 0.02401039535 
0.143954 1.92160429732 0.02389578432 
0.144471 1.93116031412 0.02406110772 
0.144988 1.89388190864 0.02476464193 
0.145505 1.93747855655 0.02418424535 
0.146022 1.89498548748 0.02437687524 
0.146539 1.88028130275 0.02372307721 
0.147056 1.84764060124 0.02357709324 
0.147572 1.90221527153 0.02398861454 
0.148089 1.85014620793 0.02355131648 
0.148606 1.88267232407 0.02347975075 
0.149123 1.92390871684 0.02393825551 
0.149640 1.84850714013 0.02304029717 
0.150157 1.80630914467 0.02319963819 
0.150674 1.85022197118 0.02338069811 
0.151190 1.86986261135 0.02246051602 
0.151707 1.85891171263 0.02312910139 
0.152224 1.85689102087 0.02365943391 
0.152741 1.87277491318 0.02282886701 
0.153258 1.85874015545 0.02317873494 
0.153775 1.83654846193 0.02238389277 
0.154291 1.87943788369 0.02294901013 
0.154808 1.84551604170 0.02284370963 
0.155325 1.84069207761 0.02308611544 
0.155842 1.88781018650 0.02285864452 
0.156359 1.85508439221 0.02223100775 
0.156876 1.82071680183 0.02230291921 
0.157393 1.84206094086 0.02253331808 
0.157909 1.83253310977 0.02266159424 
0.158426 1.79504245026 0.02246176819 
0.158943 1.84218619538 0.02250540788 
0.159460 1.85188533411 0.02246645631 
0.159977 1.86222123617 0.02186795608 
0.160494 1.80395941534 0.02207412574 
0.161010 1.83965837973 0.02234309660 
0.161527 1.81012785038 0.02239411221 
0.162044 1.79906821133 0.02224270333 
0.162561 1.84093621366 0.02167976098 
0.163078 1.81367686739 0.02152121784 
0.163595 1.83322037164 0.02165745056 
0.164112 1.82636529542 0.02208392493 
0.164628 1.80125798561 0.02116552809 
0.165145 1.82877071501 0.02186845997 
0.165662 1.86075142426 0.02192607524 
0.166179 1.84535443183 0.02149266233 
0.166696 1.86299400775 0.02149862672 
0.167213 1.79789865605 0.02188653518 
0.167729 1.80900474046 0.02174630832 
0.168246 1.79246382762 0.02099636611 
0.168763 1.83387559518 0.02198822623 
0.169280 1.78768746388 0.02134988704 
0.169797 1.79267515529 0.02131609463 
0.170314 1.82270198946 0.02113145371 
0.170830 1.85524295605 0.02114743030 
0.171347 1.83472920429 0.02134692409 
0.171864 1.81391123834 0.02094840262 
0.172381 1.79105165068 0.02106534377 
0.172898 1.79148933018 0.02155285370 
0.173415 1.85409519849 0.02109032679 
0.173932 1.82527136779 0.02100894039 
0.174448 1.79879871724 0.02144094196 
0.174965 1.80619409914 0.02065855118 
0.175482 1.77882242810 0.02108328299 
0.175999 1.81353302109 0.02094549198 
0.176516 1.83742402211 0.02079422801 
0.177033 1.83760501853 0.02040794227 
0.177549 1.77890927856 0.02053121582 
0.178066 1.77359157414 0.01994091012 
0.178583 1.80291967055 0.02060147735 
0.179100 1.77315341786 0.02111115351 
0.179617 1.81945101526 0.02056123162 
0.180134 1.79561539639 0.02140512144 
0.180650 1.81118509776 0.02126535236 
0.181167 1.77899811567 0.02212647095 
0.181684 1.76458090146 0.02175932400 
0.182201 1.77230004568 0.02200354586 
0.182718 1.81910057712 0.02283628218 
0.183234 1.78225019489 0.02196550556 
0.183751 1.83269295856 0.02248971238 
0.184268 1.79818216814 0.02237586851 
0.184785 1.78960610198 0.02264106941 
0.185302 1.82828395757 0.02225539246 
0.185819 1.79022820146 0.02208084977 
0.186335 1.77540903634 0.02172492721 
0.186852 1.80424182922 0.02241633973 
0.187369 1.79376748263 0.02183709271 
0.187886 1.77113673363 0.02120416434 
0.188403 1.78800652851 0.02139386528 
0.188920 1.77846583178 0.02066307169 
0.189436 1.73692251148 0.02091129405 
0.189953 1.78825074171 0.02082620712 
0.190470 1.73532384038 0.02040680690 
0.190987 1.73712236234 0.02070479102 
0.191504 1.74524712451 0.02086513591 
0.192020 1.77286909304 0.02057648452 
0.192537 1.78100808075 0.01999565325 
0.193054 1.75229459450 0.02052735320 
0.193571 1.78833885219 0.02022884275 
0.194088 1.73889990376 0.02037781097 
0.194605 1.75716027587 0.02031471787 
0.195121 1.73979204151 0.01929752531 
0.195638 1.74203318586 0.02038519727 
0.196155 1.78805573037 0.01975103188 
0.196672 1.75352911288 0.01968144672 
0.197189 1.73726438473 0.01961689181 
0.197705 1.73157648598 0.01994224649 
0.198222 1.74802901964 0.01976194247 
0.198739 1.73644309924 0.01949427900 
0.199256 1.77442757076 0.02009831414 
0.199773 1.74474233700 0.01950540791 
0.200290 1.75641640543 0.01990073910 
0.200806 1.72150831918 0.01946178688 
0.201323 1.73619553995 0.01974329720 
0.201840 1.77199970925 0.01959886754 
0.202357 1.76838283368 0.01966704255 
0.202874 1.73152378709 0.01935498553 
0.203390 1.74883992115 0.01972369151 
0.203907 1.72362335559 0.01941387815 
0.204424 1.76097200042 0.01951899450 
0.204941 1.78967042318 0.01977655956 
0.205458 1.71111502326 0.01867659875 
0.205974 1.77961018558 0.01974804892 
0.206491 1.71848645523 0.01904128753 
0.207008 1.73194004983 0.01910698026 
0.207525 1.72395335853 0.01928303161 
0.208042 1.73524344560 0.01950308051 
0.208558 1.77630080431 0.01953428108 
0.209075 1.75047389951 0.01932880796 
0.209592 1.76108492339 0.01885860893 
0.210109 1.72787249878 0.01910715086 
0.210626 1.71819286346 0.01854871630 
0.211142 1.76750230825 0.01885943773 
0.211659 1.75032990601 0.01901141064 
0.212176 1.74187140741 0.01877532710 
0.212693 1.74550902403 0.01912898982 
0.213210 1.73553057408 0.01859544409 
0.213726 1.74464611847 0.01874787294 
0.214243 1.74515185525 0.01894299161 
0.214760 1.76701395682 0.01882106065 
0.215277 1.74260799829 0.01895523409 
0.215794 1.74342973530 0.01864831451 
0.216310 1.72686897874 0.01849710239 
0.216827 1.72258142723 0.01840889622 
0.217344 1.73427293754 0.01864951351 
0.217861 1.73548339024 0.01846089743 
0.218378 1.74403047110 0.01865610320 
0.218894 1.70821572158 0.01853089775 
0.219411 1.75076490007 0.01878452530 
0.219928 1.76551900930 0.01870868688 
0.220445 1.74229574675 0.01865337261 
0.220962 1.74940246369 0.01883853998 
0.221478 1.73566694506 0.01882691932 
0.221995 1.75416948445 0.01832653656 
0.222512 1.75667557126 0.01884483144 
0.223029 1.71946447014 0.01838804157 
0.223546 1.68719459997 0.01883692009 
0.224062 1.75775377048 0.01850238258 
0.224579 1.75651865553 0.01833458757 
0.225096 1.74230075968 0.01819105078 
0.225613 1.74716323587 0.01873057949 
0.226129 1.72257898516 0.01857276786 
0.226646 1.74424526361 0.01801742533 
0.227163 1.72848483632 0.01828921051 
0.227680 1.73112922501 0.01811062215 
0.228197 1.75748508317 0.01783436294 
0.228713 1.72404652836 0.01836618206 
0.229230 1.74868845223 0.01771087528 
0.229747 1.75646656777 0.01809840059 
0.230264 1.73818167570 0.01825608573 
0.230780 1.75600222141 0.01790046021 
0.231297 1.71324430841 0.01805277552 
0.231814 1.72554885630 0.01775650329 
0.232331 1.72663373300 0.01768039268 
0.232848 1.76081913746 0.01759736417 
0.233364 1.72656212253 0.01752313484 
0.233881 1.70969005732 0.01776372181 
0.234398 1.75460938936 0.01796158272 
0.234915 1.71979606983 0.01763977357 
0.235431 1.71958874566 0.01798100777 
0.235948 1.74465867295 0.01727294850 
0.236465 1.70287143839 0.01762864880 
0.236982 1.71219569129 0.01768602523 
0.237499 1.71734434738 0.01759949316 
0.238015 1.72001235819 0.01773038313 
0.238532 1.73891804311 0.01783707215 
0.239049 1.72308775622 0.01773865002 
0.239566 1.75363354297 0.01785693447 
0.240082 1.70170109163 0.01701488189 
0.240599 1.69997718574 0.01751855438 
0.241116 1.71925859767 0.01760364761 
0.241633 1.74339275848 0.01770282795 
0.242149 1.72901838273 2.95350269091 
0.242666 1.70350524395 0.01767503078 
0.243183 1.72207666929 0.01718709485 
0.243700 1.70559307579 0.01722005260 
0.244217 1.73554666522 0.01724556607 
0.244733 1.73104424369 0.01766330648 
0.245250 1.68975508529 0.01703697259 
0.245767 1.72673294377 0.01742116442 
0.246284 1.73617932932 0.01693459505 
0.246800 1.72741322260 0.01734626969 
0.247317 1.73191293301 0.01722363029 
0.247834 1.71701586097 0.01753921835 
0.248351 1.71832837236 0.01754149669 
0.248867 1.69518942194 0.01682128718 
0.249384 1.68742888203 0.01722883180 
0.249901 1.73176756008 0.01683787893 
0.250418 1.73856391859 0.01684782546 
0.250934 1.69920734248 0.01683711537 
0.251451 1.71175823981 0.01712556803 
0.251968 1.70454758118 0.01694964349 
0.252485 1.71489035707 0.01672898169 
0.253001 1.73265795613 0.01723253627 
0.253518 1.71467124402 0.01676636662 
0.254035 1.70401834331 0.01670729250 
0.254552 1.71424411541 0.01692953165 
0.255068 1.68900056203 0.01692052132 
0.255585 1.73750725752 0.01714627722 
0.256102 1.68161643894 0.01669925527 
0.256619 1.70255281667 0.01654247767 
0.257135 1.71010598129 0.01707638917 
0.257652 1.72101709265 0.01676652765 
0.258169 1.69176959453 0.01680575607 
0.258686 1.73035730196 0.01680642850 
0.259202 1.70113565241 0.01676755317 
0.259719 1.71190233047 0.01667821615 
0.260236 1.68568911889 0.01701408290 
0.260753 1.71447272873 0.01703248646 
0.261269 1.69738778174 0.01721702858 
0.261786 1.71634521991 0.01719895184 
0.262303 1.70945109595 0.01765103140 
0.262820 1.70257415769 0.01758886213 
0.263336 1.69667246979 0.01781949696 
0.263853 1.69567298157 0.01810151288 
0.264370 1.70042833281 0.01792217376 
0.264887 1.71383431741 0.01815982606 
0.265403 1.69410542821 0.01816804683 
0.265920 1.69105440518 0.01856017598 
0.266437 1.71973590788 0.01801329436 
0.266954 1.73368581996 0.01862240421 
0.267470 1.72422200737 0.01822676421 
0.267987 1.71320717505 0.01844812672 
0.268504 1.73633187629 0.01846811351 
0.269021 1.72121140334 0.01829100973 
0.269537 1.73318391294 0.01833248813 
0.270054 1.71415625106 0.01883907279 
0.270571 1.71617181497 0.01860607387 
0.271087 1.71372799503 0.01881507560 
0.271604 1.72050839953 0.01923494362 
0.272121 1.72491106471 0.01935017616 
0.272638 1.73433012616 0.01950585653 
0.273154 1.72215479345 0.01981306190 
0.273671 1.74847410319 0.01958092881 
0.274188 1.71091745232 0.01949842923 
0.274705 1.75667163457 0.02010669467 
0.275221 1.70667950570 0.02020710758 
0.275738 1.70722820397 0.02035893127 
0.276255 1.74127341087 0.02070755697 
0.276771 1.75348848908 0.02050064352 
0.277288 1.75598652908 0.02022486612 
0.277805 1.73062123124 0.01980484196 
0.278322 1.76635516786 0.01992271287 
0.278838 1.75921636834 0.01995939242 
0.279355 1.73170012444 0.01962435530 
0.279872 1.75507924439 0.01974844615 
0.280388 1.70774791264 0.01972370721 
0.280905 1.70626642817 0.01977994891 
0.281422 1.75618067212 0.01983044683 
0.281939 1.73489929184 0.01987895538 
0.282455 1.72410340298 0.01999135788 
0.282972 1.71645184334 0.02022215093 
0.283489 1.71592702824 0.02002679328 
0.284006 1.69695739764 0.01940768606 
0.284522 1.71763396969 0.02013365875 
0.285039 1.70264325662 0.02008742354 
0.285556 1.68584565571 0.01976586789 
0.286072 1.68112958363 0.01968785053 
0.286589 1.70411252036 0.01999867375 
0.287106 1.69276039506 0.02007603259 
0.287622 1.72507079566 0.02023938152 
0.288139 1.70050156943 0.02027092113 
0.288656 1.70665702344 0.02048406789 
0.289173 1.68570552407 0.02012028115 
0.289689 1.72332544565 0.02016800934 
0.290206 1.70236124977 0.02035067881 
0.290723 1.71160901274 0.02015707994 
0.291239 1.66366923138 0.02040894480 
0.291756 1.74408710947 0.02089911944 
0.292273 1.73139872061 0.02036275119 
0.292790 1.69976449506 0.02084384612 
0.293306 1.72069988255 0.02064060139 
0.293823 1.74226829602 0.02070293599 
0.294340 1.71388234902 0.02054677423 
0.294856 1.72343829354 0.02119421330 
0.295373 1.72229480289 0.02061636934 
0.295890 1.67439756397 0.02073088134 
0.296406 1.72493997733 0.02071604207 
0.296923 1.71863470639 0.02140006272 
0.297440 1.70726177545 0.02145411036 
0.297957 1.74928234691 0.02059020939 
0.298473 1.72046691277 0.02066605150 
0.298990 1.73429000832 0.02120774283 
0.299507 1.70570768790 0.02112224932 
0.300023 1.71540904630 0.02182415431 
0.300540 1.72125738885 0.02136187853 
0.301057 1.73004295236 0.02143649929 
0.301573 1.73026298016 0.02143706744 
0.302090 1.68754744010 0.02150197669 
0.302607 1.74907523824 0.02170058009 
0.303123 1.71130328084 0.02118470898 
0.303640 1.73487997901 0.02122454127 
0.304157 1.75981419676 0.02162209602 
0.304673 1.70936993603 0.02183343678 
0.305190 1.72636080253 0.02171551561 
0.305707 1.71039970072 0.02166473162 
0.306224 1.70516784040 0.02085008126 
0.306740 1.75783212688 0.02211138316 
0.307257 1.71337473075 0.02172739180 
0.307774 1.76042885171 0.02178088945 
0.308290 1.71801661627 0.02177406784 
0.308807 1.72736907205 0.02244188612 
0.309324 1.69481221670 0.02154804272 
0.309840 1.69085893712 0.02155764034 
0.310357 1.72122968638 0.02239117852 
0.310874 1.72857928850 0.02218830223 
0.311390 1.69125225628 0.02191624717 
0.311907 1.66296520872 0.02171132884 
0.312424 1.72532336639 0.02174098935 
0.312940 1.70903336361 0.02231292482 
0.313457 1.72598532771 0.02170792150 
0.313974 1.75739284115 0.02265580458 
0.314490 1.69936901273 0.02225077212 
0.315007 1.70437211290 0.02215964844 
0.315524 1.73819334664 0.02277861562 
0.316040 1.69254349039 0.02322159508 
0.316557 1.75328594552 0.02214819394 
0.317074 1.69183553444 0.02294545707 
0.317590 1.71920068063 0.02310835785 
0.318107 1.70519292052 0.02286441155 
0.318624 1.71548813369 0.02198285815 
0.319140 1.67958929636 0.02145812091 
0.319657 1.71103112920 0.02234922050 
0.320174 1.72904197589 0.02240144379 
0.320690 1.70201403829 0.02309275289 
0.321207 1.70743122720 0.02324909786 
0.321724 1.73666119413 0.02381779012 
0.322240 1.74176039053 0.02314869677 
0.322757 1.70502569044 0.02365315472 
0.323274 1.71584609973 0.02282510037 
0.323790 1.73651065214 0.02381171899 
0.324307 1.67572650980 0.02337209965 
0.324824 1.72914926822 0.02470322110 
0.325340 1.72708882610 0.02453153416 
0.325857 1.74977179581 0.02512097930 
0.326373 1.71370933064 0.02429786934 
0.326890 1.74666796719 0.02495857741 
0.327407 1.69762415260 0.02519764818 
0.327923 1.72137800471 0.02462356528 
0.328440 1.71483673286 0.02566424790 
0.328957 1.68877391915 0.02432645905 
0.329473 1.68012596788 0.02621055826 
0.329990 1.76381504630 0.02636340315 
0.330507 1.71527941481 0.02682093890 
0.331023 1.73173039474 0.02749987593 
0.331540 1.72582359434 0.02714147410 
0.332057 1.72205166218 0.02828410356 
0.332573 1.74002766764 0.02909018398 
0.333090 1.73443810905 0.02756163815 
0.333607 1.73455524531 0.02865337953 
0.334123 1.73064208781 0.02871494563 
0.334640 1.72452025606 0.02881830948 
0.335156 1.71253409153 0.02938652156 
0.335673 1.72201559117 0.02930167354 
0.336190 1.81462274445 0.03019671017 
0.336706 1.78089838771 0.02977364234 
0.337223 1.77853213517 0.02942965365 
0.337740 1.72456929725 0.02957083390 
0.338256 1.76929516543 0.03122469551 
0.338773 1.79653612515 0.03265090160 
0.339290 1.71914829507 0.03232116088 
0.339806 1.77263573178 0.03316296132 
0.340323 1.79244534847 0.03508401130 
0.340839 1.81007777751 0.03554675165 
0.341356 1.75673219601 0.03531638910 
0.341873 1.76026692869 0.03653518951 
0.342389 1.81567624367 0.03528535816 
0.342906 1.86770483181 0.03517480349 
0.343423 1.78892781309 0.03663445855 
0.343939 1.75087683700 0.03489665717 
0.344456 1.78286736294 0.03712144433 
0.344972 1.81920641322 0.03928015492 
0.345489 1.78306307918 0.03733424349 
0.346006 1.73455071343 0.03827982623 
0.346522 1.84642314068 0.03719900314 
0.347039 1.83325246962 0.03735261800 
0.347555 1.72214781363 0.03696043137 
0.348072 1.78011802705 0.03658025755 
0.348589 1.81155481722 0.03882873723 
0.349105 1.81153994864 0.03791340566 
0.349622 1.79442742886 0.03792412220 
0.350139 1.82971688513 0.03867118971 
0.350655 1.79480724129 0.03778224934 
0.351172 1.79783938979 0.03645404251 
0.351688 1.73409975508 0.03807791832 
0.352205 1.79159232618 0.03690592997 
0.352722 1.74792499480 0.03757262896 
0.353238 1.79803255666 0.03628108205 
0.353755 1.81134264268 0.03774739215 
0.354271 1.84375732265 0.03899534533 
0.354788 1.80209114797 0.03899913158 
0.355305 1.85161836106 0.04000906565 
0.355821 1.80995865463 0.04050913600 
0.356338 1.79624500647 0.03983044045 
0.356854 1.84760387750 0.04192434625 
0.357371 1.84553478071 0.04052255147 
0.357888 1.73169843649 0.04151931174 
0.358404 1.79385485805 0.04136360133 
0.358921 1.81282353264 0.04366988031 
0.359437 1.84448399201 0.04388749693 
0.359954 1.80223471192 0.04188069456 
0.360471 1.78454608333 0.04485923025 
0.360987 1.83044800071 0.04596559266 
0.361504 1.80161491457 0.04446884522 
0.362020 1.77184103448 0.04642711416 
0.362537 1.87277981145 0.04663886730 
0.363054 1.83820867672 0.04670297763 
0.363570 1.77932133795 0.04839822140 
0.364087 1.78274844949 0.05014074981 
0.364603 1.91766386658 0.05024750698 
0.365120 1.79811739354 0.05193617742 
0.365637 1.79153342162 0.05511193011 
0.366153 1.76771689687 0.05473960095 
0.366670 1.78315339152 0.05861423087 
0.367186 1.85544666478 0.05674867459 
0.367703 1.81316743567 0.05649817379 
0.368219 1.73168069733 0.06115282327 
0.368736 1.76185818535 0.06425839640 
0.369253 1.64565479826 0.06766464454 
0.369769 1.74079125005 0.06434017013 
0.370286 1.80555071773 0.07397017200 
0.370802 1.67201078017 0.07664803764 
0.371319 1.66252391774 0.07368341153 
0.371835 1.77548429786 0.08165527428 
0.372352 1.78353909928 0.08674824038 
0.372869 1.69034965115 0.11497069934 
0.373385 1.93865546519 0.14523866811 
0.373902 2.35905233478 0.47755950466 
