# Supplementary material for: A SAXS-based approach to rationally evaluate radical scavengers – toward eliminating radiation damage in solution and crystallographic studies
Source: J Synchrotron Radiat. 2021 Aug 9;28(Pt 5):1309–20. doi: 10.1107/S1600577521004045 (PMC8415334; doi:10.1107/S1600577521004045)
Supplement: Supplementary file 1 [file s-28-01309-sup1.zip › SupportingData/ascrobic_acid/500nM/C1_ascorbate-500nm_00013.cbf.dat]

0.010597 13.16193715366 0.54849178055 
0.011114 11.77879176825 0.54811367802 
0.011630 11.68784100520 0.29745562665 
0.012147 10.58290949145 0.31994344916 
0.012664 9.50887121027 0.27291367777 
0.013181 8.81351230141 0.22514361417 
0.013698 8.27997283368 0.20684947727 
0.014215 8.32401798921 0.34372971880 
0.014732 7.81685227341 0.24200704228 
0.015249 7.61881982428 0.21655529757 
0.015766 7.15698672766 0.17407783176 
0.016283 6.94338862008 0.19009073688 
0.016800 6.66745048931 0.15799022088 
0.017316 6.68920596090 0.16143719979 
0.017833 6.39066059430 0.14074527103 
0.018350 6.05445240702 0.13500570845 
0.018867 5.89420488325 0.12364784453 
0.019384 5.95229683982 0.12463490322 
0.019901 5.74516561289 0.12165510589 
0.020418 5.47175933669 0.11451172950 
0.020935 5.41260359343 0.11038911392 
0.021452 5.42058533474 0.11299532937 
0.021969 4.98882098964 0.10212358039 
0.022486 4.93275668001 0.10013197528 
0.023002 4.96429123326 0.09895381223 
0.023519 4.77722442494 0.09436041098 
0.024036 4.89976500015 0.09967470112 
0.024553 4.61384056875 0.09400102860 
0.025070 4.56338824860 0.09548393015 
0.025587 4.56742985677 0.08617988990 
0.026104 4.47781455420 0.08628731300 
0.026621 4.38167571446 0.08702567744 
0.027138 4.57199966141 0.08154550628 
0.027655 4.49485937434 0.08546944196 
0.028171 4.42272308037 0.08813617583 
0.028688 4.26385749733 0.08218168530 
0.029205 4.29008034893 0.08479724910 
0.029722 4.20179248860 0.07850402957 
0.030239 4.18355410340 0.08373905121 
0.030756 4.01100083398 0.08050951195 
0.031273 4.23769041305 0.07494981985 
0.031790 4.12889707679 0.07756947378 
0.032307 3.99891760123 0.07526414405 
0.032824 3.95242212275 0.07292151255 
0.033341 3.91408813140 0.07083748114 
0.033857 4.05687251176 0.07001996996 
0.034374 3.99638080434 0.06880918792 
0.034891 3.92262400812 0.07051976662 
0.035408 3.81512814465 0.06925499176 
0.035925 3.80753232004 0.06481282534 
0.036442 3.81414211010 0.07074131688 
0.036959 3.82680768258 0.07075747935 
0.037476 3.72012304467 0.06415431001 
0.037993 3.75972829765 0.06572160450 
0.038510 3.76721491859 0.06297667435 
0.039027 3.70585841109 0.06117091146 
0.039543 3.56988296294 0.06183053583 
0.040060 3.71270871851 0.06484920185 
0.040577 3.61686372309 0.05957439558 
0.041094 3.65622761206 0.06268886261 
0.041611 3.42929981423 0.05955408669 
0.042128 3.50743617917 0.06036068788 
0.042645 3.39905900269 0.06197167023 
0.043162 3.41306265263 0.05957906679 
0.043679 3.52833394888 0.06142241217 
0.044196 3.47752056987 0.05653696384 
0.044712 3.40127767993 0.05339581259 
0.045229 3.52248075887 0.05883654914 
0.045746 3.48989528112 0.05558275177 
0.046263 3.34431994203 0.05581834177 
0.046780 3.30226206161 0.05276121123 
0.047297 3.29385396805 0.05339364745 
0.047814 3.37111263085 0.05223672880 
0.048331 3.28619721517 0.05267910145 
0.048848 3.27566514853 0.05071942374 
0.049365 3.31499616199 0.05134989587 
0.049881 3.25176683474 0.05052617826 
0.050398 3.31594715186 0.05306181737 
0.050915 3.17027375139 0.05009103671 
0.051432 3.16124849047 0.04971690005 
0.051949 3.12285354650 0.04887323404 
0.052466 3.09692082210 0.04964352832 
0.052983 3.05499748801 0.04950220006 
0.053500 3.12058234728 0.04942130476 
0.054017 3.09169624351 0.04785588712 
0.054534 3.17306505469 0.04825728190 
0.055050 3.04002576423 0.04796285617 
0.055567 2.96891074059 0.04845799078 
0.056084 2.95642374015 0.04756655980 
0.056601 3.02236234364 0.04438804940 
0.057118 2.91400126441 0.04538606525 
0.057635 2.96311582610 0.04548303139 
0.058152 2.94423214991 0.04490876077 
0.058669 2.87713788837 0.04540665410 
0.059186 2.83398267571 0.04578067225 
0.059703 2.94984135720 0.04511162481 
0.060220 2.88296838954 0.04471582069 
0.060736 2.83482361155 0.04468984577 
0.061253 2.91116783874 0.04327291578 
0.061770 2.73866742603 0.04293255937 
0.062287 2.85344559725 0.04210395468 
0.062804 2.79512109388 0.04365060258 
0.063321 2.77836653676 0.04151224373 
0.063838 2.78702912446 0.04223535063 
0.064355 2.82184201812 0.04320801884 
0.064872 2.80103933610 0.04140991479 
0.065388 2.72506771955 0.04158697540 
0.065905 2.67836884150 0.04138528864 
0.066422 2.70173464453 0.04120433683 
0.066939 2.64960724952 0.04066757397 
0.067456 2.71390857341 0.04241998981 
0.067973 2.70626505636 0.04263603573 
0.068490 2.63403076438 0.04090371465 
0.069007 2.67805634219 0.04209710283 
0.069524 2.59367652616 0.04181852986 
0.070041 2.64670804112 0.04090667030 
0.070557 2.60785540737 0.04113052227 
0.071074 2.49029090052 0.03949710431 
0.071591 2.60454236741 0.04069747396 
0.072108 2.59259923867 0.04063803458 
0.072625 2.59613302225 0.03755584009 
0.073142 2.55955435184 0.03987541708 
0.073659 2.57834520210 0.03789200238 
0.074176 2.50737086016 0.03771155381 
0.074693 2.52609323039 0.03883822794 
0.075210 2.52727994162 0.03783277852 
0.075726 2.49224461914 0.03711044610 
0.076243 2.49220867526 0.03861410697 
0.076760 2.48437539045 0.03736960501 
0.077277 2.47696473731 0.03771159564 
0.077794 2.46818216156 0.03750846022 
0.078311 2.44079493421 0.03577801386 
0.078828 2.47378840598 0.03617739088 
0.079345 2.52205304858 0.03702099969 
0.079862 2.40896398324 0.03729576581 
0.080378 2.42399447132 0.03650290124 
0.080895 2.46565349219 0.03590209904 
0.081412 2.41827810165 0.03659646349 
0.081929 2.44675550054 0.03589467544 
0.082446 2.39628610999 0.03522270489 
0.082963 2.42094519768 0.03522471135 
0.083480 2.34169802369 0.03482965576 
0.083997 2.38267793432 0.03400123618 
0.084514 2.40447887946 0.03374969761 
0.085030 2.35129628080 0.03428979307 
0.085547 2.38375067325 0.03380901277 
0.086064 2.32210315508 0.03433431529 
0.086581 2.36211145290 0.03319373377 
0.087098 2.32553815738 0.03250525550 
0.087615 2.33004872680 0.03405467786 
0.088132 2.40230332756 0.03513273576 
0.088649 2.30306758976 0.03457239363 
0.089166 2.31202322229 0.03441875803 
0.089683 2.31942027512 0.03506387095 
0.090199 2.27313180580 0.03405843607 
0.090716 2.31863508805 0.03463524856 
0.091233 2.27044092337 0.03607016526 
0.091750 2.28196986582 0.03533308709 
0.092267 2.35433702513 0.03663667984 
0.092784 2.25942361788 0.03543026574 
0.093301 2.32183515476 0.03803268764 
0.093818 2.26576762078 0.03775878067 
0.094334 2.22246944706 0.03518541480 
0.094851 2.19082018636 0.03641470303 
0.095368 2.20071394194 0.03423915844 
0.095885 2.26239697600 0.03472389448 
0.096402 2.25938949964 0.03545478871 
0.096919 2.17423855336 0.03278508919 
0.097436 2.25891681382 0.03254994594 
0.097953 2.16431275517 0.03239393346 
0.098470 2.18794885913 0.03195087976 
0.098986 2.17479009587 0.03231276675 
0.099503 2.18286460758 0.03243654297 
0.100020 2.16609527475 0.03225942513 
0.100537 2.21031292638 0.03261354878 
0.101054 2.18231376492 0.03126031879 
0.101571 2.16700704412 0.03126448475 
0.102088 2.15389484757 0.03076533427 
0.102605 2.10173554798 0.02955506773 
0.103122 2.13253971080 0.03120656421 
0.103638 2.11328410472 0.03168843792 
0.104155 2.14271985653 0.03024007689 
0.104672 2.17110985689 0.03018986695 
0.105189 2.12040871658 0.03054696909 
0.105706 2.07359654039 0.02944768459 
0.106223 2.10129819193 0.03002956806 
0.106740 2.10172628729 0.02927358738 
0.107257 2.12895219047 0.03023020417 
0.107773 2.08086151112 0.02970505503 
0.108290 2.11359337274 0.02931955473 
0.108807 2.17478192303 0.02992664525 
0.109324 2.10806488883 0.02859647338 
0.109841 2.17010580056 0.02945401562 
0.110358 2.09931354952 0.02872200782 
0.110875 2.05586176507 0.02929853724 
0.111392 2.00888428011 0.02821721939 
0.111909 2.09514215025 0.02897595026 
0.112425 2.01719956099 0.02877601567 
0.112942 2.06650923197 0.02810414619 
0.113459 2.02352367227 0.02749695592 
0.113976 2.05447400628 0.02837786423 
0.114493 2.03003311058 0.02826023345 
0.115010 2.03796234702 0.02717562390 
0.115527 2.03068848418 0.02788728701 
0.116044 2.06597709200 0.02772764332 
0.116560 2.06496596121 0.02702078390 
0.117077 2.01637987579 0.02753818429 
0.117594 2.04931710683 0.02792523556 
0.118111 2.04035182653 0.02766321944 
0.118628 2.02689429064 0.02742468266 
0.119145 2.01434743480 0.02691027823 
0.119662 2.06500062175 0.02748867182 
0.120179 1.97148619481 0.02643911172 
0.120695 2.00505032963 0.02738474322 
0.121212 2.02799425764 0.02674900863 
0.121729 2.00980484870 0.02738977716 
0.122246 2.02041386485 0.02660615601 
0.122763 1.98953248007 0.02635305529 
0.123280 1.96091695668 0.02596469656 
0.123797 1.97044825245 0.02582705629 
0.124314 1.95324391085 0.02610017695 
0.124830 2.02957137486 0.02663598703 
0.125347 1.96617158509 0.02656007826 
0.125864 2.01200322604 0.02697372559 
0.126381 1.97146224314 0.02606384291 
0.126898 1.95007596037 0.02603853828 
0.127415 1.98220775000 0.02566240371 
0.127932 1.98943982742 0.02576507146 
0.128448 1.95817370084 0.02582147740 
0.128965 1.98636534233 0.02493741018 
0.129482 1.92121717922 0.02533642748 
0.129999 1.99379136683 0.02569085121 
0.130516 1.93633877474 0.02508060179 
0.131033 1.96899578602 0.02564928068 
0.131550 2.00817742326 0.02551083639 
0.132067 1.91158032900 0.02510094887 
0.132583 1.97190016094 0.02587129027 
0.133100 1.95622738494 0.02524089351 
0.133617 1.93644809779 0.02533828888 
0.134134 1.84557495864 0.02446467981 
0.134651 1.94023998170 0.02538014610 
0.135168 1.93642090258 0.02513133785 
0.135685 1.94530455542 0.02501562572 
0.136201 1.94267134774 0.02462438494 
0.136718 1.97492623687 0.02484805877 
0.137235 1.90285431183 0.02421616716 
0.137752 1.93483918698 0.02401985491 
0.138269 1.86456233719 0.02486088262 
0.138786 1.90665536702 0.02389550155 
0.139303 1.97145443916 0.02458919215 
0.139819 1.92778070616 0.02505320653 
0.140336 1.92896502603 0.02410820309 
0.140853 1.90120904233 0.02432826318 
0.141370 1.90557021058 0.02436842637 
0.141887 1.90600822245 0.02449379708 
0.142404 1.88652715079 0.02354485222 
0.142921 1.89174672466 0.02432277864 
0.143438 1.88800625396 0.02426315033 
0.143954 1.90738422009 0.02387799368 
0.144471 1.90307283240 0.02431744278 
0.144988 1.93153855040 0.02406891122 
0.145505 1.92973979563 0.02475732089 
0.146022 1.94127541097 0.02488043575 
0.146539 1.84862385811 0.02382091117 
0.147056 1.89974385708 0.02405482646 
0.147572 1.86794624354 0.02320272263 
0.148089 1.89689583451 0.02350283392 
0.148606 1.87876044355 0.02333697327 
0.149123 1.83844683242 0.02311596729 
0.149640 1.88359150692 0.02318152871 
0.150157 1.84945607825 0.02356813517 
0.150674 1.85563121854 0.02341393680 
0.151190 1.85216259029 0.02290845086 
0.151707 1.85780998821 0.02339233054 
0.152224 1.84127385357 0.02235306982 
0.152741 1.81513305110 0.02278930606 
0.153258 1.82519599263 0.02307289363 
0.153775 1.88518935569 0.02342799029 
0.154291 1.80731441583 0.02208730510 
0.154808 1.82774508950 0.02285467650 
0.155325 1.88298304934 0.02249275372 
0.155842 1.82334141475 0.02254248943 
0.156359 1.86694272591 0.02304382815 
0.156876 1.85614612873 0.02229840201 
0.157393 1.85227063963 0.02247592131 
0.157909 1.81559962652 0.02234550268 
0.158426 1.85337132899 0.02296031348 
0.158943 1.83394182527 0.02214258448 
0.159460 1.83436751320 0.02217334765 
0.159977 1.81048242200 0.02201087410 
0.160494 1.84127561354 0.02227411469 
0.161010 1.84520241940 0.02213292368 
0.161527 1.84736264086 0.02188300284 
0.162044 1.82293287459 0.02187488641 
0.162561 1.83297286756 0.02230680484 
0.163078 1.80580781362 0.02184530238 
0.163595 1.82447260906 0.02214332453 
0.164112 1.81359795951 0.02179310446 
0.164628 1.82254887291 0.02141337159 
0.165145 1.79916802990 0.02151108925 
0.165662 1.82138282286 0.02137823240 
0.166179 1.83840365953 0.02130714321 
0.166696 1.83628850387 0.02245811073 
0.167213 1.83657037667 0.02222884368 
0.167729 1.83582155263 0.02150081240 
0.168246 1.81166053177 0.02170977613 
0.168763 1.81239012596 0.02104735521 
0.169280 1.83123671754 0.02108928648 
0.169797 1.83816534190 0.02161200361 
0.170314 1.81810088008 0.02142510418 
0.170830 1.80984646628 0.02129965485 
0.171347 1.85594905936 0.02095122385 
0.171864 1.81670249523 0.02069990118 
0.172381 1.79436567855 0.02110094441 
0.172898 1.79837024353 0.02141141399 
0.173415 1.80571731281 0.02095630007 
0.173932 1.79756003817 0.02119904857 
0.174448 1.80935897697 0.02136164742 
0.174965 1.80139532478 0.02070568640 
0.175482 1.80298088836 0.02059035054 
0.175999 1.76904539443 0.02018675590 
0.176516 1.76707901872 0.02032937960 
0.177033 1.76196392083 0.02045620407 
0.177549 1.82022788223 0.02140421212 
0.178066 1.82160622567 0.02046703230 
0.178583 1.79312789190 0.02118750409 
0.179100 1.76354260453 0.02053081232 
0.179617 1.82491594703 0.02067023430 
0.180134 1.81208227232 0.02169990526 
0.180650 1.80595185369 0.02119036138 
0.181167 1.78419627658 0.02120197284 
0.181684 1.85018066151 0.02193617751 
0.182201 1.83599368650 0.02176753036 
0.182718 1.82016799967 0.02195265313 
0.183234 1.76156828177 0.02174769513 
0.183751 1.78824473845 0.02212302051 
0.184268 1.79006997575 0.02138782358 
0.184785 1.82366080101 0.02226469188 
0.185302 1.79357347446 0.02255766274 
0.185819 1.77245492696 0.02235065148 
0.186335 1.75915335396 0.02193494410 
0.186852 1.79908440712 0.02194303680 
0.187369 1.78370011756 0.02100101156 
0.187886 1.80177909062 0.02166501427 
0.188403 1.77924071031 0.02078344255 
0.188920 1.77787783894 0.02137614718 
0.189436 1.74845806420 0.02047363648 
0.189953 1.76330921898 0.02087050219 
0.190470 1.78047420172 0.02095025176 
0.190987 1.75836810071 0.02117312628 
0.191504 1.71996549183 0.02041188386 
0.192020 1.76721236697 0.02090811266 
0.192537 1.74943090489 0.02049396424 
0.193054 1.73832490821 0.02004906803 
0.193571 1.74396195166 0.02026055101 
0.194088 1.76554034024 0.02009899189 
0.194605 1.72227683844 0.02078541835 
0.195121 1.79232639436 0.02055434234 
0.195638 1.71851557407 0.02036403340 
0.196155 1.76745295988 0.02014050951 
0.196672 1.74940528307 0.02065287593 
0.197189 1.75047918437 0.02013486058 
0.197705 1.71639278612 0.01914080198 
0.198222 1.73818695248 0.02000679042 
0.198739 1.72588546311 0.01997010169 
0.199256 1.77400288496 0.02002502472 
0.199773 1.77152731594 0.01966684964 
0.200290 1.76380704816 0.01962551345 
0.200806 1.74429203220 0.01972440177 
0.201323 1.75214453095 0.01987337938 
0.201840 1.75628542175 0.01944806874 
0.202357 1.77669037190 0.01984799275 
0.202874 1.78526137891 0.01966672296 
0.203390 1.74494673959 0.01941262581 
0.203907 1.77022501324 0.01976905539 
0.204424 1.72582973245 0.01927481335 
0.204941 1.78394699465 0.01992344474 
0.205458 1.74674185774 0.01914302804 
0.205974 1.75266105954 0.01945945003 
0.206491 1.74008308238 0.01933794678 
0.207008 1.73442850828 0.01945240670 
0.207525 1.77186181867 0.01916140318 
0.208042 1.76739375907 0.01931375276 
0.208558 1.73170089454 0.01917644014 
0.209075 1.73645800812 0.01893588191 
0.209592 1.72682048521 0.01917345943 
0.210109 1.75879068305 0.01924739802 
0.210626 1.77528390340 0.01932226121 
0.211142 1.73585888666 0.01892882373 
0.211659 1.68526003256 0.01877515267 
0.212176 1.75702630607 0.01893273648 
0.212693 1.75173846039 0.01904060091 
0.213210 1.74686222098 0.01910584575 
0.213726 1.75681028863 0.01873067231 
0.214243 1.74759987636 0.01892672803 
0.214760 1.78384925909 0.01929431179 
0.215277 1.73541444765 0.01870838496 
0.215794 1.73861400333 0.01879616176 
0.216310 1.71664797740 0.01873703909 
0.216827 1.76235833136 0.01860142197 
0.217344 1.74390783097 0.01839083707 
0.217861 1.73741560587 0.01856175013 
0.218378 1.73147377806 0.01888547635 
0.218894 1.74810738701 0.01879898370 
0.219411 1.74620636458 0.01834538978 
0.219928 1.73981703896 0.01855340575 
0.220445 1.75042965416 0.01843705426 
0.220962 1.71185691301 0.01896031248 
0.221478 1.73732978803 0.01830525474 
0.221995 1.71853067236 0.01873950445 
0.222512 1.72634281532 0.01827369447 
0.223029 1.72709621502 0.01868600531 
0.223546 1.70949922129 0.01833778679 
0.224062 1.73568090749 0.01853772654 
0.224579 1.74946632463 0.01836786668 
0.225096 1.72550216038 0.01794127758 
0.225613 1.73117290693 0.01857921561 
0.226129 1.71988089710 0.01839638123 
0.226646 1.70339681969 0.01789748367 
0.227163 1.71608804886 0.01808687026 
0.227680 1.72507094147 0.01782854042 
0.228197 1.71867660571 0.01798397219 
0.228713 1.72929424279 0.01818002855 
0.229230 1.72940567961 0.01772526908 
0.229747 1.74636829642 0.01832556590 
0.230264 1.74095221767 0.01787424113 
0.230780 1.70977311523 0.01784419642 
0.231297 1.74961162840 0.01809162677 
0.231814 1.76374297286 0.01789483161 
0.232331 1.72754100642 0.01743474944 
0.232848 1.71533079392 0.01776138679 
0.233364 1.77389700007 0.01782442908 
0.233881 1.73289075033 0.01827621846 
0.234398 1.73350405959 0.01751066256 
0.234915 1.74291773963 0.01803812749 
0.235431 1.71041340840 0.01784577025 
0.235948 1.75809083112 0.01744066902 
0.236465 1.70546144519 0.01754800888 
0.236982 1.72223834409 0.01772092550 
0.237499 1.71599246891 0.01777660223 
0.238015 1.71589000892 0.01786873519 
0.238532 1.72747663336 0.01736039088 
0.239049 1.72437971200 0.01804328655 
0.239566 1.70274299573 0.01719761874 
0.240082 1.75483856826 0.01795028043 
0.240599 1.71371167806 0.01750084075 
0.241116 1.71635686829 0.01742462940 
0.241633 1.74840188602 0.01790687537 
0.242149 1.70783404091 2.95592701705 
0.242666 1.69497054007 0.01717107927 
0.243183 1.72742819623 0.01727530677 
0.243700 1.72227996643 0.01758500421 
0.244217 1.69913434117 0.01717925781 
0.244733 1.74735231012 0.01713828967 
0.245250 1.72140827163 0.01765551150 
0.245767 1.72529490702 0.01763161941 
0.246284 1.69030656570 0.01724385625 
0.246800 1.71868545374 0.01742330685 
0.247317 1.71689773569 0.01744519165 
0.247834 1.67612965092 0.01691003069 
0.248351 1.75917639075 0.01744388119 
0.248867 1.73802625732 0.01736150722 
0.249384 1.70671090034 0.01695476896 
0.249901 1.68758046641 0.01704752705 
0.250418 1.71373551142 0.01698906233 
0.250934 1.72820587328 0.01714600083 
0.251451 1.70643924904 0.01717823573 
0.251968 1.71962856142 0.01716609537 
0.252485 1.72443385999 0.01647172040 
0.253001 1.70455207185 0.01720859096 
0.253518 1.72084401156 0.01686209499 
0.254035 1.69931708495 0.01724524473 
0.254552 1.72817403321 0.01681694163 
0.255068 1.71077633087 0.01684152662 
0.255585 1.71997441613 0.01711149121 
0.256102 1.69157937866 0.01673247954 
0.256619 1.68945894643 0.01683250328 
0.257135 1.70861885173 0.01678632742 
0.257652 1.71496337103 0.01674378518 
0.258169 1.72154757604 0.01686336159 
0.258686 1.70190917567 0.01687936326 
0.259202 1.72013735883 0.01700736454 
0.259719 1.67289408535 0.01627528462 
0.260236 1.69801969207 0.01710104856 
0.260753 1.72722169910 0.01726820075 
0.261269 1.69581549051 0.01721358700 
0.261786 1.69879184758 0.01724971100 
0.262303 1.71983613550 0.01731169181 
0.262820 1.68723542860 0.01770925789 
0.263336 1.68139804022 0.01770702420 
0.263853 1.69765897094 0.01784406566 
0.264370 1.71386031061 0.01823587998 
0.264887 1.71183029857 0.01797553681 
0.265403 1.71735472359 0.01858191552 
0.265920 1.71951372885 0.01815695732 
0.266437 1.68911524489 0.01815945028 
0.266954 1.73913489502 0.01794666901 
0.267470 1.70782537835 0.01803812411 
0.267987 1.70401021351 0.01854036051 
0.268504 1.68731271341 0.01825852711 
0.269021 1.72524701190 0.01862346159 
0.269537 1.72885449330 0.01882806964 
0.270054 1.72297217994 0.01884220113 
0.270571 1.72219176107 0.01864370737 
0.271087 1.73160487533 0.01963623074 
0.271604 1.73896522339 0.01960642337 
0.272121 1.70468657528 0.01967276316 
0.272638 1.73662883267 0.01981994292 
0.273154 1.71120542226 0.02002303354 
0.273671 1.72566662831 0.01972347128 
0.274188 1.71953039508 0.01927007367 
0.274705 1.73038309051 0.01988578710 
0.275221 1.76302406173 0.02031182257 
0.275738 1.73641940199 0.02020110107 
0.276255 1.69247748463 0.02087973972 
0.276771 1.74588870711 0.01995507095 
0.277288 1.74338770267 0.02023105443 
0.277805 1.71884339152 0.01998538090 
0.278322 1.71877927633 0.02043771818 
0.278838 1.72678364639 0.01982110763 
0.279355 1.73439331379 0.01960621147 
0.279872 1.73867408231 0.02027223229 
0.280388 1.69492131349 0.01940128188 
0.280905 1.69478739276 0.02036505851 
0.281422 1.70544480089 0.01978494077 
0.281939 1.71631502335 0.01972795102 
0.282455 1.68666857897 0.01985445210 
0.282972 1.74410849009 0.01991254362 
0.283489 1.72014384923 0.02006063413 
0.284006 1.69849495978 0.01964001946 
0.284522 1.71879529064 0.01981579292 
0.285039 1.69803901636 0.02019276330 
0.285556 1.74446133955 0.01996212524 
0.286072 1.75614583516 0.01994319013 
0.286589 1.75995199166 0.02055831634 
0.287106 1.68726878812 0.02004664831 
0.287622 1.69700694583 0.01994604971 
0.288139 1.70966313422 0.02002649807 
0.288656 1.76208636639 0.02021482077 
0.289173 1.73722137191 0.02051647972 
0.289689 1.71082515299 0.02003948286 
0.290206 1.70460594083 0.02103119412 
0.290723 1.70593012398 0.02041296365 
0.291239 1.72408796005 0.02064566885 
0.291756 1.72623838392 0.02122818166 
0.292273 1.70006509876 0.02077749681 
0.292790 1.74581889241 0.02096735640 
0.293306 1.68698986598 0.02025065234 
0.293823 1.72589168207 0.02077539548 
0.294340 1.67897320367 0.02063595517 
0.294856 1.74822763362 0.02119735835 
0.295373 1.76915764293 0.02101475529 
0.295890 1.68904877963 0.02056403717 
0.296406 1.72682369917 0.02045108239 
0.296923 1.72120695502 0.02147989407 
0.297440 1.72619380920 0.02106195869 
0.297957 1.70590508963 0.02078814771 
0.298473 1.74227602592 0.02115497109 
0.298990 1.69380002873 0.02095565342 
0.299507 1.71173275982 0.02115054656 
0.300023 1.73180716970 0.02107284784 
0.300540 1.69768712426 0.02030827921 
0.301057 1.70863187617 0.02077444914 
0.301573 1.71155081331 0.02070497932 
0.302090 1.74191797833 0.02147805515 
0.302607 1.68144379871 0.02110224922 
0.303123 1.72849825244 0.02095082278 
0.303640 1.71207128440 0.02109684589 
0.304157 1.73461996242 0.02194362307 
0.304673 1.70922621466 0.02110931853 
0.305190 1.73082071191 0.02137810668 
0.305707 1.72585660146 0.02174982370 
0.306224 1.70175502199 0.02091984961 
0.306740 1.67214866580 0.02228439611 
0.307257 1.72979731425 0.02255491017 
0.307774 1.75126286192 0.02219528334 
0.308290 1.73631667326 0.02143266702 
0.308807 1.71309733248 0.02074356709 
0.309324 1.69859008198 0.02233031896 
0.309840 1.70586926451 0.02155029629 
0.310357 1.70968471310 0.02186742294 
0.310874 1.71023473547 0.02224091545 
0.311390 1.73187297536 0.02198740343 
0.311907 1.72231222738 0.02160411964 
0.312424 1.73250107061 0.02249505790 
0.312940 1.70116573129 0.02162747753 
0.313457 1.68279311387 0.02159773773 
0.313974 1.71157827626 0.02201112664 
0.314490 1.70838285307 0.02222819885 
0.315007 1.74384048930 0.02245699455 
0.315524 1.73051333757 0.02295693740 
0.316040 1.73211786672 0.02294867352 
0.316557 1.70406983442 0.02224342809 
0.317074 1.73401667944 0.02230668698 
0.317590 1.68899973428 0.02251407787 
0.318107 1.70081330045 0.02197351782 
0.318624 1.68276586118 0.02201112021 
0.319140 1.75435969313 0.02330733235 
0.319657 1.71904793525 0.02292049694 
0.320174 1.69661604511 0.02339206202 
0.320690 1.72474958260 0.02323801543 
0.321207 1.68840425844 0.02232338732 
0.321724 1.71514237926 0.02268932440 
0.322240 1.73613241519 0.02301085301 
0.322757 1.69296481730 0.02262497734 
0.323274 1.69601748194 0.02292297458 
0.323790 1.70445624620 0.02311035916 
0.324307 1.67820078862 0.02381408530 
0.324824 1.72754500799 0.02423396504 
0.325340 1.72985387154 0.02467666481 
0.325857 1.76007794116 0.02471382878 
0.326373 1.72109419255 0.02346248350 
0.326890 1.69470291745 0.02474432465 
0.327407 1.76997488395 0.02467169601 
0.327923 1.70139009321 0.02552186106 
0.328440 1.68492692615 0.02435135180 
0.328957 1.71499724654 0.02458155357 
0.329473 1.72125591982 0.02523858615 
0.329990 1.73472994762 0.02674686720 
0.330507 1.73703495603 0.02605096628 
0.331023 1.72991419784 0.02632827425 
0.331540 1.71922741936 0.02718340635 
0.332057 1.75901054350 0.02933114052 
0.332573 1.73911023969 0.02889646460 
0.333090 1.74448413883 0.02854427086 
0.333607 1.78503447997 0.03022609856 
0.334123 1.73420868931 0.02905009513 
0.334640 1.74606190840 0.03039395773 
0.335156 1.68573018699 0.02897354782 
0.335673 1.80787426849 0.02896325243 
0.336190 1.80402906661 0.02987764857 
0.336706 1.72433888837 0.02978435974 
0.337223 1.77458202067 0.03002668436 
0.337740 1.75326971605 0.03032556888 
0.338256 1.78940804217 0.03052696132 
0.338773 1.82816726357 0.03336685354 
0.339290 1.81219085053 0.03329437497 
0.339806 1.78909747471 0.03478527980 
0.340323 1.80719382815 0.03471241450 
0.340839 1.79552970266 0.03553100799 
0.341356 1.78256903398 0.03601604035 
0.341873 1.86194610888 0.03687006893 
0.342389 1.80072712074 0.03446226769 
0.342906 1.76103950153 0.03564446436 
0.343423 1.81953726653 0.03883989911 
0.343939 1.83031954808 0.03740658196 
0.344456 1.78689213004 0.03735659940 
0.344972 1.78388214995 0.03551070729 
0.345489 1.79213290605 0.03778207852 
0.346006 1.83772794162 0.03838424795 
0.346522 1.76227010463 0.03466620218 
0.347039 1.82717284383 0.03661294094 
0.347555 1.77588562317 0.03529397500 
0.348072 1.81693682275 0.03826433608 
0.348589 1.78295507179 0.03715404030 
0.349105 1.78202606970 0.03887101189 
0.349622 1.80830975051 0.03941430862 
0.350139 1.83000275843 0.04038000148 
0.350655 1.84957172046 0.03751568614 
0.351172 1.75908039820 0.03605544269 
0.351688 1.85381384097 0.03959946925 
0.352205 1.83153754021 0.03810922101 
0.352722 1.79055812242 0.03741660194 
0.353238 1.82586443521 0.03766535429 
0.353755 1.80336164444 0.03856545922 
0.354271 1.79942926790 0.04012592472 
0.354788 1.74578354592 0.03841516390 
0.355305 1.82907117138 0.03807824020 
0.355821 1.79845404284 0.03819150790 
0.356338 1.79027122291 0.03953989375 
0.356854 1.74921254671 0.03951392901 
0.357371 1.83500820531 0.04047708281 
0.357888 1.79227378330 0.04097541664 
0.358404 1.80801524834 0.04275982982 
0.358921 1.88300491994 0.04628279957 
0.359437 1.86217379774 0.04353837275 
0.359954 1.85035379102 0.04573409173 
0.360471 1.76414592130 0.04512804211 
0.360987 1.87797646822 0.04529465100 
0.361504 1.82425085259 0.04514446943 
0.362020 1.82836661747 0.04927277220 
0.362537 1.88861238069 0.04566266813 
0.363054 1.72568682587 0.04671714543 
0.363570 1.81293100863 0.04921286897 
0.364087 1.72779212525 0.05126293796 
0.364603 1.81820878121 0.05168768755 
0.365120 1.77639024970 0.05049455708 
0.365637 1.88458158649 0.05475159569 
0.366153 1.73784666084 0.05503117572 
0.366670 1.70112081066 0.05505318717 
0.367186 1.60227869558 0.05369996190 
0.367703 1.78707088123 0.05416314678 
0.368219 1.75800826687 0.06083042614 
0.368736 1.82314465824 0.06399446373 
0.369253 1.76110527772 0.06809279802 
0.369769 1.89563899004 0.07089800219 
0.370286 1.69322673678 0.07227322086 
0.370802 1.76685145430 0.06767851176 
0.371319 1.97688178266 0.07584514008 
0.371835 1.69251609017 0.07983696579 
0.372352 1.88483949936 0.09393509282 
0.372869 1.73456508710 0.12857733261 
0.373385 1.78186110407 0.13404093449 
0.373902 1.57399205558 0.36580412186 
