# Supplementary material for: A SAXS-based approach to rationally evaluate radical scavengers – toward eliminating radiation damage in solution and crystallographic studies
Source: J Synchrotron Radiat. 2021 Aug 9;28(Pt 5):1309–20. doi: 10.1107/S1600577521004045 (PMC8415334; doi:10.1107/S1600577521004045)
Supplement: Supplementary file 1 [file s-28-01309-sup1.zip › SupportingData/ascrobic_acid/500nM/C1_ascorbate-500nm_00029.cbf.dat]

0.010597 13.22738586167 0.64446521604 
0.011114 10.93481195735 0.42674697268 
0.011630 10.68946576709 0.32021604186 
0.012147 10.45608218529 0.29318484361 
0.012664 9.31096372126 0.26001880147 
0.013181 9.15893446683 0.20142037059 
0.013698 7.94324045857 0.21842281143 
0.014215 7.97768530472 0.36265675118 
0.014732 7.67374847131 0.24139960872 
0.015249 7.54874999846 0.22943331207 
0.015766 7.17177661598 0.18521561837 
0.016283 6.64449780013 0.19756388116 
0.016800 6.68576902117 0.17022322738 
0.017316 6.43430487659 0.16694245178 
0.017833 6.40821162663 0.13514214494 
0.018350 5.82814760798 0.12395244839 
0.018867 5.84784164878 0.13089697301 
0.019384 5.54925080524 0.10783996376 
0.019901 5.59359735200 0.11204020211 
0.020418 5.40250296998 0.11486016681 
0.020935 5.52192649687 0.10581448241 
0.021452 5.18527670583 0.10210842871 
0.021969 5.10321202696 0.10606306630 
0.022486 4.93095956768 0.10563559183 
0.023002 4.91458950178 0.09561742222 
0.023519 4.94871353030 0.09867385428 
0.024036 4.86635221115 0.09570752195 
0.024553 4.72748423190 0.10235875608 
0.025070 4.54867905072 0.09087791394 
0.025587 4.71848465432 0.09247004004 
0.026104 4.65533489597 0.08849669079 
0.026621 4.44297094016 0.08835986277 
0.027138 4.43991534442 0.08744197884 
0.027655 4.40580870671 0.08698195681 
0.028171 4.34394847935 0.08439740451 
0.028688 4.32833867939 0.07860996917 
0.029205 4.30558250739 0.07992398186 
0.029722 4.09493059379 0.08538664237 
0.030239 4.27829549251 0.07659453695 
0.030756 4.27549556606 0.07976739830 
0.031273 4.01628412052 0.07731428125 
0.031790 4.15711044410 0.07902201597 
0.032307 3.93449921586 0.07457821079 
0.032824 4.08230555258 0.07581776229 
0.033341 4.05872735690 0.07527048517 
0.033857 3.94334274021 0.07112629293 
0.034374 3.99843071939 0.07405310705 
0.034891 3.95669991679 0.07024832410 
0.035408 3.78573888761 0.06783770058 
0.035925 3.87281985609 0.06703101997 
0.036442 3.77269598230 0.06875537241 
0.036959 3.75198499613 0.06725956346 
0.037476 3.66377591632 0.06242183333 
0.037993 3.59600304511 0.06390626125 
0.038510 3.69693421304 0.06530900690 
0.039027 3.74795439563 0.05963788435 
0.039543 3.74692566152 0.06517106985 
0.040060 3.73110045083 0.06617207769 
0.040577 3.47289391677 0.06360565852 
0.041094 3.68410400793 0.06247943912 
0.041611 3.52125110299 0.06215899663 
0.042128 3.54015832802 0.06051361014 
0.042645 3.43626884241 0.05850512161 
0.043162 3.51918866960 0.05727136443 
0.043679 3.41491114680 0.06104377307 
0.044196 3.38985283047 0.05705095131 
0.044712 3.29403510181 0.05612892467 
0.045229 3.37334114603 0.05619240182 
0.045746 3.49777406243 0.05531767610 
0.046263 3.33763187222 0.04984132153 
0.046780 3.37875588509 0.05202235884 
0.047297 3.34510299761 0.05521419574 
0.047814 3.26886142800 0.05258624190 
0.048331 3.31147672859 0.05348391513 
0.048848 3.23235166132 0.05363540211 
0.049365 3.27278147712 0.05136761512 
0.049881 3.24065792693 0.05204201772 
0.050398 3.18394000614 0.05165388278 
0.050915 3.17848532492 0.05104092895 
0.051432 3.14910944478 0.04904693793 
0.051949 3.13383278758 0.04919009866 
0.052466 3.13873057320 0.04894895273 
0.052983 3.16614891370 0.04984929698 
0.053500 3.08013842974 0.04823994656 
0.054017 2.99607716226 0.04801561472 
0.054534 3.09997190373 0.04777465156 
0.055050 3.01058959176 0.04787319136 
0.055567 3.09505608893 0.04633464064 
0.056084 2.96633060919 0.04643634973 
0.056601 2.98816904280 0.04576080075 
0.057118 2.98706312718 0.04552896953 
0.057635 2.89215173924 0.04347769589 
0.058152 2.89231339570 0.04512092701 
0.058669 3.00551483513 0.04581692506 
0.059186 2.92235190955 0.04534632683 
0.059703 2.86725687781 0.04314632053 
0.060220 2.84559934256 0.04352798949 
0.060736 2.87898808049 0.04453382381 
0.061253 2.89731197153 0.04387153484 
0.061770 2.79426057198 0.04225085124 
0.062287 2.85672722895 0.04237104309 
0.062804 2.82552936382 0.04443790529 
0.063321 2.81540110992 0.04320037515 
0.063838 2.90316986224 0.04116841571 
0.064355 2.75115985733 0.04278723659 
0.064872 2.67509636210 0.04169702583 
0.065388 2.69505808223 0.03828118106 
0.065905 2.73950558337 0.04174806342 
0.066422 2.65492447001 0.04216919397 
0.066939 2.58530334977 0.04176321718 
0.067456 2.68900178078 0.04000048927 
0.067973 2.65375702115 0.04139596117 
0.068490 2.63220238716 0.04122648547 
0.069007 2.62058593653 0.04104900719 
0.069524 2.65470740471 0.04168601277 
0.070041 2.62798592482 0.04130093287 
0.070557 2.59027568568 0.03972263101 
0.071074 2.61906905995 0.04164151419 
0.071591 2.56212838198 0.04024208245 
0.072108 2.57869750996 0.03950962837 
0.072625 2.59098190936 0.03802909310 
0.073142 2.53513464791 0.04047611355 
0.073659 2.50819873991 0.03731444278 
0.074176 2.58004750947 0.03802276171 
0.074693 2.46817072066 0.03588859850 
0.075210 2.50677393243 0.03788381440 
0.075726 2.49173008500 0.03688113283 
0.076243 2.48439648898 0.03940118463 
0.076760 2.47083595346 0.03703246429 
0.077277 2.54974636662 0.03708637555 
0.077794 2.44326746466 0.03748842503 
0.078311 2.48696900257 0.03652346684 
0.078828 2.47250858583 0.03680219546 
0.079345 2.48914155555 0.03640233850 
0.079862 2.44246293174 0.03571713763 
0.080378 2.44665859922 0.03601379025 
0.080895 2.51440910068 0.03649869085 
0.081412 2.47447132052 0.03627358041 
0.081929 2.44274282349 0.03579548949 
0.082446 2.36203703507 0.03486074000 
0.082963 2.34946648346 0.03498270521 
0.083480 2.39602453643 0.03486383907 
0.083997 2.41716905014 0.03530032426 
0.084514 2.45976392288 0.03438486684 
0.085030 2.34128385303 0.03539369281 
0.085547 2.32022722584 0.03372386016 
0.086064 2.33845929437 0.03319719928 
0.086581 2.36541357817 0.03328705202 
0.087098 2.35129836865 0.03405777161 
0.087615 2.36455121750 0.03351040326 
0.088132 2.30882240848 0.03332695609 
0.088649 2.28556263972 0.03451500222 
0.089166 2.29804801526 0.03430419745 
0.089683 2.28721864333 0.03485063059 
0.090199 2.35206740315 0.03528234297 
0.090716 2.31808670826 0.03504752366 
0.091233 2.23689608261 0.03555873560 
0.091750 2.29401536978 0.03547392783 
0.092267 2.25114384011 0.03440545105 
0.092784 2.21289460333 0.03607221612 
0.093301 2.29033619640 0.03604048821 
0.093818 2.22260624758 0.03637891925 
0.094334 2.28274691954 0.03770321717 
0.094851 2.19270786287 0.03429202053 
0.095368 2.22726452901 0.03586604912 
0.095885 2.16572867519 0.03348731958 
0.096402 2.19321606445 0.03473086262 
0.096919 2.22682050671 0.03452372708 
0.097436 2.15661951398 0.03199977843 
0.097953 2.17026433915 0.03284016414 
0.098470 2.19909949703 0.03263119965 
0.098986 2.20890745215 0.03160248863 
0.099503 2.17759100754 0.03272451456 
0.100020 2.17130209745 0.03180195801 
0.100537 2.16777972828 0.03233077238 
0.101054 2.19171245676 0.03208849446 
0.101571 2.14616871180 0.03113847448 
0.102088 2.16294671684 0.03135759742 
0.102605 2.18614290128 0.03129039543 
0.103122 2.16979627873 0.03078995799 
0.103638 2.15508488365 0.03064339360 
0.104155 2.18733107005 0.03083130374 
0.104672 2.14723960010 0.03037684358 
0.105189 2.15267588911 0.03027071542 
0.105706 2.11715228024 0.03003689551 
0.106223 2.13653477801 0.03013028649 
0.106740 2.13028481110 0.02969122753 
0.107257 2.13297065549 0.02933100016 
0.107773 2.13606461815 0.03076959395 
0.108290 2.07358180947 0.02948071123 
0.108807 2.11763865062 0.02970305722 
0.109324 2.04437104482 0.02822385781 
0.109841 2.08673711185 0.02936058251 
0.110358 2.06523072806 0.02956342093 
0.110875 2.07821003451 0.02885734803 
0.111392 2.10736848873 0.02893981751 
0.111909 2.04411765161 0.02883996366 
0.112425 2.01487426561 0.02904555345 
0.112942 2.01826723024 0.02861210245 
0.113459 2.10753368522 0.02910577624 
0.113976 2.07249361649 0.02864281910 
0.114493 2.02832981551 0.02816229485 
0.115010 1.98315125772 0.02736891617 
0.115527 2.07037567220 0.02790214332 
0.116044 2.11294875735 0.02839996825 
0.116560 2.00099622554 0.02679992418 
0.117077 2.05729281428 0.02744166350 
0.117594 2.01415356563 0.02862126189 
0.118111 2.07677929063 0.02801569013 
0.118628 2.06538295189 0.02684415248 
0.119145 2.03527198425 0.02769255834 
0.119662 2.00326849574 0.02637393473 
0.120179 2.09542588853 0.02806410909 
0.120695 2.02337666380 0.02776300383 
0.121212 1.99946863156 0.02699452803 
0.121729 1.99202310588 0.02769631470 
0.122246 2.03733810493 0.02724667557 
0.122763 1.99175248255 0.02668981097 
0.123280 1.98217527562 0.02642160356 
0.123797 2.04049631102 0.02668292236 
0.124314 2.00204987681 0.02657636355 
0.124830 1.99060502144 0.02660855187 
0.125347 1.94047423957 0.02603184304 
0.125864 1.94842950125 0.02611291117 
0.126381 1.99161244466 0.02684394340 
0.126898 2.00014197433 0.02560762619 
0.127415 1.98232754507 0.02614324659 
0.127932 2.00023050248 0.02635744456 
0.128448 1.92616736297 0.02569485137 
0.128965 1.98232808189 0.02584412406 
0.129482 1.95029274289 0.02622495223 
0.129999 1.94898330462 0.02592981548 
0.130516 1.96556234442 0.02559692609 
0.131033 1.89855147069 0.02535850930 
0.131550 1.93527684847 0.02523708426 
0.132067 1.92874212520 0.02498430489 
0.132583 1.93782062948 0.02472442119 
0.133100 1.95877993503 0.02526401581 
0.133617 1.93494703503 0.02408054805 
0.134134 1.90112724956 0.02483585826 
0.134651 1.96057586258 0.02551380575 
0.135168 1.92430068980 0.02414614103 
0.135685 1.90892080855 0.02474547287 
0.136201 1.93243700344 0.02474486000 
0.136718 1.90477827586 0.02444804445 
0.137235 1.88417401587 0.02434358836 
0.137752 1.90942708274 0.02388744386 
0.138269 1.91540187856 0.02400740332 
0.138786 1.90973703309 0.02434571785 
0.139303 1.91170087375 0.02391073989 
0.139819 1.88346375773 0.02416847662 
0.140336 1.93028997751 0.02445788338 
0.140853 1.91143137158 0.02399285324 
0.141370 1.89671054721 0.02451486701 
0.141887 1.94277460833 0.02421895216 
0.142404 1.89940867214 0.02398096529 
0.142921 1.87374067812 0.02372598147 
0.143438 1.89357761913 0.02389676256 
0.143954 1.95553607126 0.02426044497 
0.144471 1.89424677082 0.02446152426 
0.144988 1.91381593586 0.02435867696 
0.145505 1.92709267782 0.02456616053 
0.146022 1.89905433819 0.02408164235 
0.146539 1.90055193013 0.02410285122 
0.147056 1.82764535563 0.02391509321 
0.147572 1.88452645545 0.02314746572 
0.148089 1.86820076587 0.02345810566 
0.148606 1.85712164490 0.02358464665 
0.149123 1.85919195515 0.02323457184 
0.149640 1.85588255129 0.02314258812 
0.150157 1.89431093740 0.02356953390 
0.150674 1.87547708774 0.02291850501 
0.151190 1.85490268779 0.02262491279 
0.151707 1.89162803898 0.02262096417 
0.152224 1.84850540596 0.02259729772 
0.152741 1.89594946893 0.02349131127 
0.153258 1.81263699784 0.02304951880 
0.153775 1.85114891914 0.02299409256 
0.154291 1.81810443100 0.02231200665 
0.154808 1.87567527212 0.02241562333 
0.155325 1.82733580351 0.02253515763 
0.155842 1.84869875446 0.02277867379 
0.156359 1.84466842718 0.02311148252 
0.156876 1.83961468160 0.02226375487 
0.157393 1.84057814319 0.02185296582 
0.157909 1.85003984467 0.02227401786 
0.158426 1.85160685923 0.02234705981 
0.158943 1.87458518717 0.02236271901 
0.159460 1.85533010549 0.02217638401 
0.159977 1.79776650455 0.02198723423 
0.160494 1.85440719751 0.02234266881 
0.161010 1.82396835831 0.02171119049 
0.161527 1.82993181344 0.02264947980 
0.162044 1.84238799071 0.02240770086 
0.162561 1.81918958581 0.02164713413 
0.163078 1.78402730862 0.02173521764 
0.163595 1.80833117815 0.02174740789 
0.164112 1.80603218199 0.02191468804 
0.164628 1.82123084604 0.02160170069 
0.165145 1.78710811803 0.02123119202 
0.165662 1.86351209926 0.02259524070 
0.166179 1.83822587489 0.02196772992 
0.166696 1.83205980449 0.02173368598 
0.167213 1.79941367033 0.02164598187 
0.167729 1.79873810278 0.02179645587 
0.168246 1.82533365508 0.02146962255 
0.168763 1.78725770073 0.02124619499 
0.169280 1.80358022472 0.02132334440 
0.169797 1.79737434822 0.02098532556 
0.170314 1.82359854436 0.02157222600 
0.170830 1.82426922846 0.02126414972 
0.171347 1.84973150272 0.02108448496 
0.171864 1.81096758054 0.02098005188 
0.172381 1.79967583913 0.02046464971 
0.172898 1.81361899343 0.02087567104 
0.173415 1.80013241441 0.02157909764 
0.173932 1.80186830280 0.02099627659 
0.174448 1.75605767593 0.02108936502 
0.174965 1.78341194204 0.02112204660 
0.175482 1.77057843334 0.02033797201 
0.175999 1.77684327543 0.02087886499 
0.176516 1.82929298182 0.02114761122 
0.177033 1.78919331225 0.02048770765 
0.177549 1.80116235774 0.02057122561 
0.178066 1.79218487617 0.02096382442 
0.178583 1.78824682691 0.02054485608 
0.179100 1.75955136408 0.02082680224 
0.179617 1.74617026892 0.02071362371 
0.180134 1.78965536479 0.02066695054 
0.180650 1.78110314824 0.02168384606 
0.181167 1.79947301472 0.02165111711 
0.181684 1.78022384802 0.02092533287 
0.182201 1.78612607818 0.02252785716 
0.182718 1.79769467867 0.02184557635 
0.183234 1.79027454761 0.02201416370 
0.183751 1.76367339282 0.02180020001 
0.184268 1.76950866392 0.02176261562 
0.184785 1.77119560881 0.02235023248 
0.185302 1.78667035075 0.02308927080 
0.185819 1.79414803901 0.02143410988 
0.186335 1.81809643231 0.02202712125 
0.186852 1.79599227026 0.02215733926 
0.187369 1.74523385154 0.02132102445 
0.187886 1.78335294875 0.02191674929 
0.188403 1.74798228934 0.02109441982 
0.188920 1.77916501596 0.02104315648 
0.189436 1.77784805997 0.02114707704 
0.189953 1.76332955648 0.02113451080 
0.190470 1.76643134174 0.02071155180 
0.190987 1.73509098669 0.02061113531 
0.191504 1.74898148825 0.02035078090 
0.192020 1.75325433188 0.02010488438 
0.192537 1.72433827923 0.02073526915 
0.193054 1.74142061449 0.02076424530 
0.193571 1.73154499578 0.01984952020 
0.194088 1.75036385842 0.02009659617 
0.194605 1.72742621845 0.02012686414 
0.195121 1.76864184092 0.02036655052 
0.195638 1.74327605219 0.02045761205 
0.196155 1.77043880653 0.02026726133 
0.196672 1.74373684536 0.02020794769 
0.197189 1.79990635071 0.02023336397 
0.197705 1.75213767940 0.01964575936 
0.198222 1.73404451211 0.01986333871 
0.198739 1.75648339775 0.01953376773 
0.199256 1.73222900894 0.02022119508 
0.199773 1.78563598485 0.01983282540 
0.200290 1.74991598821 0.01990892825 
0.200806 1.74898871202 0.01955361583 
0.201323 1.75302756560 0.01954326469 
0.201840 1.75552136930 0.01956416206 
0.202357 1.74967867391 0.01974176623 
0.202874 1.76414408877 0.01983964130 
0.203390 1.72235524008 0.02003701626 
0.203907 1.78015903070 0.01990178065 
0.204424 1.77469017015 0.02011862061 
0.204941 1.75278977332 0.01955374867 
0.205458 1.75026968571 0.01947350101 
0.205974 1.77451224696 0.01925482185 
0.206491 1.75456273906 0.01942497491 
0.207008 1.72130754270 0.01918010304 
0.207525 1.75284088580 0.01948658530 
0.208042 1.74343855606 0.01939688780 
0.208558 1.71753857040 0.01917370000 
0.209075 1.74705880964 0.01944268234 
0.209592 1.69170526191 0.01889072918 
0.210109 1.75993540660 0.01901832743 
0.210626 1.76197421143 0.01948752348 
0.211142 1.72512680798 0.01875866522 
0.211659 1.75111512847 0.01905378582 
0.212176 1.73938882816 0.01899882160 
0.212693 1.75722518314 0.01919325534 
0.213210 1.73685185228 0.01867303003 
0.213726 1.73828349476 0.01925332631 
0.214243 1.75153501604 0.01926382331 
0.214760 1.75407076364 0.01841611924 
0.215277 1.74899487015 0.01878605070 
0.215794 1.71479560901 0.01904094153 
0.216310 1.73094216369 0.01827560725 
0.216827 1.73221406987 0.01853760733 
0.217344 1.75179555732 0.01893202354 
0.217861 1.73006459192 0.01858675246 
0.218378 1.74432273287 0.01888031280 
0.218894 1.74959094161 0.01902912359 
0.219411 1.73030960344 0.01847662532 
0.219928 1.73141925758 0.01839620480 
0.220445 1.71353351761 0.01863349452 
0.220962 1.77452903029 0.01883691585 
0.221478 1.72205886234 0.01852601541 
0.221995 1.75022270568 0.01865803390 
0.222512 1.73839338619 0.01879901907 
0.223029 1.76156251029 0.01863735647 
0.223546 1.76321923419 0.01810065483 
0.224062 1.76775534768 0.01854547624 
0.224579 1.76375716637 0.01822670219 
0.225096 1.75793180258 0.01855566648 
0.225613 1.72829742231 0.01828515893 
0.226129 1.70856130365 0.01819413445 
0.226646 1.73231980735 0.01815208606 
0.227163 1.76254076789 0.01841219306 
0.227680 1.73649817366 0.01798984435 
0.228197 1.71486668240 0.01774788388 
0.228713 1.73353235094 0.01779831101 
0.229230 1.75831433896 0.01777992117 
0.229747 1.74105342699 0.01791928412 
0.230264 1.75197810639 0.01781357348 
0.230780 1.72374349483 0.01782394657 
0.231297 1.73903854051 0.01806701484 
0.231814 1.73559331081 0.01816759360 
0.232331 1.73918816514 0.01805301118 
0.232848 1.72926324870 0.01790059223 
0.233364 1.73850976112 0.01739348474 
0.233881 1.74037032598 0.01775673444 
0.234398 1.75476283291 0.01817648437 
0.234915 1.71788400022 0.01746940979 
0.235431 1.72038653648 0.01768363975 
0.235948 1.72491664215 0.01762010271 
0.236465 1.73773042195 0.01766919953 
0.236982 1.73440860058 0.01784928475 
0.237499 1.72474337618 0.01743581454 
0.238015 1.72588890627 0.01768778512 
0.238532 1.74368616175 0.01773919276 
0.239049 1.71656807921 0.01769743212 
0.239566 1.73508045464 0.01808346411 
0.240082 1.70735375778 0.01724096253 
0.240599 1.72684287809 0.01778608791 
0.241116 1.73039467083 0.01731575181 
0.241633 1.71232744674 0.01740024633 
0.242149 1.74624788658 2.95857632461 
0.242666 1.71168093272 0.01751314699 
0.243183 1.72653231184 0.01757463599 
0.243700 1.74544653166 0.01748232070 
0.244217 1.74195660443 0.01753613023 
0.244733 1.72259645855 0.01756528974 
0.245250 1.68548832106 0.01710693660 
0.245767 1.71227443507 0.01710745911 
0.246284 1.71368578279 0.01778193454 
0.246800 1.70510391840 0.01726914926 
0.247317 1.71995207881 0.01707559590 
0.247834 1.71212032258 0.01704820030 
0.248351 1.71602217897 0.01711551485 
0.248867 1.76179684726 0.01745991129 
0.249384 1.72677006544 0.01733494690 
0.249901 1.71986080667 0.01693919403 
0.250418 1.72980083366 0.01717113908 
0.250934 1.71629378061 0.01716303221 
0.251451 1.71820613205 0.01694575100 
0.251968 1.69069907536 0.01720924259 
0.252485 1.74664639417 0.01737138065 
0.253001 1.70110618781 0.01720824300 
0.253518 1.70988874528 0.01652827823 
0.254035 1.70196333854 0.01692590545 
0.254552 1.71660455330 0.01724249542 
0.255068 1.73354188824 0.01665188041 
0.255585 1.69932664150 0.01677902733 
0.256102 1.69335402663 0.01652369615 
0.256619 1.69730775022 0.01671102230 
0.257135 1.67984394674 0.01668661805 
0.257652 1.72145648360 0.01698697607 
0.258169 1.70695164945 0.01658644094 
0.258686 1.70248122127 0.01671413220 
0.259202 1.72041407125 0.01675846881 
0.259719 1.70001363616 0.01672851782 
0.260236 1.74457003108 0.01664062549 
0.260753 1.70282809789 0.01732181083 
0.261269 1.70403355222 0.01714247295 
0.261786 1.70179750270 0.01750973209 
0.262303 1.69536131785 0.01779745146 
0.262820 1.68996089280 0.01755412811 
0.263336 1.71830982623 0.01733380151 
0.263853 1.69186403836 0.01767513123 
0.264370 1.72085174726 0.01808445296 
0.264887 1.68838541984 0.01791377075 
0.265403 1.73369817703 0.01778213589 
0.265920 1.69658896313 0.01876659923 
0.266437 1.72975508061 0.01815371445 
0.266954 1.70876590788 0.01810128824 
0.267470 1.72874172878 0.01827240225 
0.267987 1.74371950394 0.01859407107 
0.268504 1.72717057628 0.01871158670 
0.269021 1.73783720590 0.01881253073 
0.269537 1.71630827952 0.01867849206 
0.270054 1.72116278347 0.01855711209 
0.270571 1.68312990844 0.01838647275 
0.271087 1.73716264106 0.01866311457 
0.271604 1.72118211497 0.01924970324 
0.272121 1.71810295485 0.01895010730 
0.272638 1.73210321214 0.01983255626 
0.273154 1.74061301497 0.01974124517 
0.273671 1.76250283244 0.02003958303 
0.274188 1.73307449766 0.02031369452 
0.274705 1.71570922961 0.01990151844 
0.275221 1.70360641592 0.01983481543 
0.275738 1.71433051040 0.02038418323 
0.276255 1.71496666213 0.02005303771 
0.276771 1.71779409917 0.02013749895 
0.277288 1.70968727649 0.01961014221 
0.277805 1.74724266850 0.01986057610 
0.278322 1.72560841267 0.01987179602 
0.278838 1.73259197664 0.02044828350 
0.279355 1.72487811169 0.01962784368 
0.279872 1.72796251955 0.02007452808 
0.280388 1.69170374151 0.01951113773 
0.280905 1.71769683163 0.01975107514 
0.281422 1.69564512075 0.01979881344 
0.281939 1.68936393754 0.02040632892 
0.282455 1.68734782466 0.01954300260 
0.282972 1.72569281300 0.02016802557 
0.283489 1.74442618792 0.02053147189 
0.284006 1.70111952083 0.01983440600 
0.284522 1.70031597401 0.02013196609 
0.285039 1.71058294248 0.02046284732 
0.285556 1.69390022250 0.01974112763 
0.286072 1.71760365910 0.01988416785 
0.286589 1.71066970486 0.02073741450 
0.287106 1.70723021931 0.02017681105 
0.287622 1.73247440840 0.02002103066 
0.288139 1.75129842115 0.01992680061 
0.288656 1.71612459580 0.02050649899 
0.289173 1.71799013874 0.02036063917 
0.289689 1.70156021518 0.02043583495 
0.290206 1.69896210383 0.02046784707 
0.290723 1.70344946818 0.02041057123 
0.291239 1.74011165717 0.02122888996 
0.291756 1.72130199182 0.02068952263 
0.292273 1.71537982728 0.02056968610 
0.292790 1.73208681383 0.02099373482 
0.293306 1.76076838892 0.02122747897 
0.293823 1.71816270311 0.02126612039 
0.294340 1.74004048657 0.02111798571 
0.294856 1.71912545229 0.02089586404 
0.295373 1.72588117114 0.02051223845 
0.295890 1.71312807678 0.02119907852 
0.296406 1.72919296522 0.02112035373 
0.296923 1.68964839018 0.02076004809 
0.297440 1.69952795090 0.02104145067 
0.297957 1.73492975131 0.02107439288 
0.298473 1.72761664996 0.02122469898 
0.298990 1.75244534110 0.02108961910 
0.299507 1.71111262409 0.02109474556 
0.300023 1.72968271535 0.02110980096 
0.300540 1.72408423873 0.02185534572 
0.301057 1.71495379899 0.02140237488 
0.301573 1.72563244424 0.02117378395 
0.302090 1.74847769352 0.02188381222 
0.302607 1.75196287316 0.02235040316 
0.303123 1.71686278442 0.02079281743 
0.303640 1.75081378171 0.02207255008 
0.304157 1.72037628006 0.02160431137 
0.304673 1.73974370455 0.02145073530 
0.305190 1.70550477760 0.02100699106 
0.305707 1.70799874192 0.02191981382 
0.306224 1.68647543435 0.02141559807 
0.306740 1.70282946786 0.02174630047 
0.307257 1.73697085764 0.02161101615 
0.307774 1.72116956613 0.02147875642 
0.308290 1.75270610067 0.02230221948 
0.308807 1.73986576620 0.02103566021 
0.309324 1.70087434777 0.02138758890 
0.309840 1.69611368430 0.02226739122 
0.310357 1.73227976698 0.02181635591 
0.310874 1.68115500165 0.02193120584 
0.311390 1.70102358997 0.02172142521 
0.311907 1.71852275938 0.02263251315 
0.312424 1.71505775908 0.02242396557 
0.312940 1.72782577306 0.02220383408 
0.313457 1.74070521186 0.02192836375 
0.313974 1.73743003013 0.02200287617 
0.314490 1.71802663049 0.02206390718 
0.315007 1.73260643137 0.02236385526 
0.315524 1.69843588729 0.02201261997 
0.316040 1.71717304121 0.02244783253 
0.316557 1.69521329582 0.02216150353 
0.317074 1.69753344706 0.02238178127 
0.317590 1.74922438061 0.02235279235 
0.318107 1.75573672907 0.02215074274 
0.318624 1.76008984740 0.02296218246 
0.319140 1.69070752675 0.02206659533 
0.319657 1.69079884178 0.02268183733 
0.320174 1.74143588721 0.02318190024 
0.320690 1.71995539842 0.02273338806 
0.321207 1.70849472330 0.02276367729 
0.321724 1.72688886048 0.02296039218 
0.322240 1.72227935543 0.02263157333 
0.322757 1.67586908776 0.02378173747 
0.323274 1.76139114284 0.02378363756 
0.323790 1.68774381675 0.02348317627 
0.324307 1.70195030543 0.02364546511 
0.324824 1.70886164161 0.02408213888 
0.325340 1.66645245300 0.02468291716 
0.325857 1.75796861193 0.02398715185 
0.326373 1.70290076049 0.02393311276 
0.326890 1.74097818729 0.02451967755 
0.327407 1.73190025947 0.02528244253 
0.327923 1.73721835857 0.02431234134 
0.328440 1.76925676728 0.02566608055 
0.328957 1.73359242741 0.02551406485 
0.329473 1.72468773768 0.02610584166 
0.329990 1.72821421620 0.02646519549 
0.330507 1.73732813405 0.02766476136 
0.331023 1.74537704860 0.02727411268 
0.331540 1.74595285649 0.02906841223 
0.332057 1.75434856283 0.02808228825 
0.332573 1.74604051540 0.02870673047 
0.333090 1.82125572203 0.02857155315 
0.333607 1.75287470152 0.02822466744 
0.334123 1.77913161519 0.02826489846 
0.334640 1.76411689315 0.02978172713 
0.335156 1.77451301261 0.02967077903 
0.335673 1.75382009773 0.02986882103 
0.336190 1.78397394285 0.02992198847 
0.336706 1.71610112566 0.03001440668 
0.337223 1.74915226510 0.02866179683 
0.337740 1.73347948483 0.03010177566 
0.338256 1.76519200304 0.03068825679 
0.338773 1.80708907064 0.03347760188 
0.339290 1.77809257366 0.03246093174 
0.339806 1.73507464911 0.03554985507 
0.340323 1.80988667252 0.03586993187 
0.340839 1.83202220877 0.03510768926 
0.341356 1.75654025811 0.03584080971 
0.341873 1.80751960320 0.03683539528 
0.342389 1.80316397148 0.03638823980 
0.342906 1.86676193186 0.03611432739 
0.343423 1.78574574899 0.03830260779 
0.343939 1.80433396854 0.03700949685 
0.344456 1.85615572149 0.03617543615 
0.344972 1.82688458338 0.03970250940 
0.345489 1.79451039228 0.03737502692 
0.346006 1.82131157656 0.03676885439 
0.346522 1.85219061114 0.03638043671 
0.347039 1.77880692760 0.03765611004 
0.347555 1.78956242365 0.03860094050 
0.348072 1.77553590689 0.03761590911 
0.348589 1.81318408876 0.03815206050 
0.349105 1.76752869107 0.03750918347 
0.349622 1.78991008940 0.03896045104 
0.350139 1.82240823712 0.03902669086 
0.350655 1.79358260564 0.03929887494 
0.351172 1.79824539826 0.03819318594 
0.351688 1.81138917054 0.03703767864 
0.352205 1.80145328520 0.03772867770 
0.352722 1.84713018932 0.03984208636 
0.353238 1.78998090960 0.03849809182 
0.353755 1.77387462195 0.03935214602 
0.354271 1.78336012698 0.03813469191 
0.354788 1.85469884912 0.04009171445 
0.355305 1.81468648322 0.04008678760 
0.355821 1.78794730448 0.03838950724 
0.356338 1.77141660810 0.03687356650 
0.356854 1.82370344397 0.03981116301 
0.357371 1.79332403592 0.04269209225 
0.357888 1.80219894622 0.04133178349 
0.358404 1.76916102670 0.04159032394 
0.358921 1.73626332840 0.04497188656 
0.359437 1.79875287909 0.04367018538 
0.359954 1.80605739015 0.04288582535 
0.360471 1.82380571678 0.04362819228 
0.360987 1.87049995222 0.04483685048 
0.361504 1.76409739003 0.04690802617 
0.362020 1.86412962592 0.04956901679 
0.362537 1.78625239680 0.04755096967 
0.363054 1.71557190049 0.04889159584 
0.363570 1.70270866922 0.04621824386 
0.364087 1.87056991526 0.05418006572 
0.364603 1.82843310451 0.04992004056 
0.365120 1.72609374477 0.05225081204 
0.365637 1.88080458900 0.05346496474 
0.366153 1.78213372800 0.05163401577 
0.366670 1.68780069769 0.05511201240 
0.367186 1.83200114007 0.05699058082 
0.367703 1.83723146221 0.05943771835 
0.368219 1.80822928309 0.06312108014 
0.368736 1.81215613867 0.06348488693 
0.369253 1.86613193799 0.06396190425 
0.369769 1.67031169155 0.07409036502 
0.370286 1.86238333015 0.07069265796 
0.370802 1.75032783589 0.06556359350 
0.371319 1.75542010150 0.07220571067 
0.371835 1.62965172354 0.07488300038 
0.372352 1.69968662015 0.08384221347 
0.372869 1.88394508950 0.11933055845 
0.373385 1.64271103156 0.13279195215 
0.373902 1.31283429535 0.39988160749 
