# Supplementary material for: A SAXS-based approach to rationally evaluate radical scavengers – toward eliminating radiation damage in solution and crystallographic studies
Source: J Synchrotron Radiat. 2021 Aug 9;28(Pt 5):1309–20. doi: 10.1107/S1600577521004045 (PMC8415334; doi:10.1107/S1600577521004045)
Supplement: Supplementary file 1 [file s-28-01309-sup1.zip › SupportingData/ascrobic_acid/500nM/C1_ascorbate-500nm_00016.cbf.dat]

0.010597 12.51887512034 0.51071465613 
0.011114 11.84877813144 0.55867090016 
0.011630 11.13049925364 0.35302600916 
0.012147 10.31879839761 0.32002701292 
0.012664 9.12569532449 0.25477033226 
0.013181 8.61136883584 0.23192385321 
0.013698 8.63654474374 0.23104166683 
0.014215 7.73676557252 0.31151704389 
0.014732 7.92620231273 0.23480939121 
0.015249 7.56693426041 0.23167934133 
0.015766 6.91533493388 0.16742897138 
0.016283 6.79203365046 0.19664793069 
0.016800 6.66948315776 0.17055927151 
0.017316 6.24390899858 0.14746152929 
0.017833 6.15897108941 0.15212522655 
0.018350 6.09055637698 0.13421743389 
0.018867 5.87481952143 0.12254614564 
0.019384 5.65265831901 0.11800751402 
0.019901 5.38277090769 0.11631008643 
0.020418 5.40473869915 0.10726952847 
0.020935 5.10709052919 0.10608028318 
0.021452 5.16569853532 0.11277425109 
0.021969 5.16087214339 0.09658971298 
0.022486 5.04200078500 0.09708515309 
0.023002 4.68862052244 0.10145766081 
0.023519 4.76613293027 0.09418400255 
0.024036 4.90554798311 0.09600918009 
0.024553 4.72463602793 0.09523660152 
0.025070 4.80811281460 0.09168131465 
0.025587 4.48547407336 0.08973810153 
0.026104 4.81499911967 0.09170495275 
0.026621 4.54028155807 0.08762160719 
0.027138 4.28643209984 0.08346730826 
0.027655 4.51357281923 0.08428665478 
0.028171 4.37176852393 0.08425017324 
0.028688 4.28668882344 0.07777668184 
0.029205 4.31879897499 0.07997512849 
0.029722 4.23846547909 0.07414279999 
0.030239 4.10148674394 0.08023980068 
0.030756 4.17076983348 0.07297262187 
0.031273 4.22797504631 0.07593493850 
0.031790 4.30263843534 0.07501285890 
0.032307 4.02635335470 0.07518872355 
0.032824 3.97976001026 0.07570384207 
0.033341 4.03222282405 0.07307799483 
0.033857 3.99407699881 0.07213501447 
0.034374 3.92158880588 0.07234837481 
0.034891 3.97704573169 0.07349194144 
0.035408 3.92606277747 0.06896310747 
0.035925 3.83186427819 0.07035021633 
0.036442 3.88919638021 0.06906172064 
0.036959 3.86504207804 0.07151871595 
0.037476 3.82165814331 0.06763247025 
0.037993 3.80538112354 0.06702065447 
0.038510 3.75814033766 0.06575659844 
0.039027 3.68387801450 0.06504178621 
0.039543 3.63330240048 0.06204269923 
0.040060 3.69113023199 0.06632563234 
0.040577 3.61145693081 0.06177279427 
0.041094 3.56642269192 0.06247615474 
0.041611 3.55877106213 0.06134881750 
0.042128 3.49685563463 0.06109785417 
0.042645 3.43209137456 0.06060265809 
0.043162 3.42142377250 0.05722301494 
0.043679 3.56095668243 0.06202623561 
0.044196 3.49195385564 0.05650802040 
0.044712 3.49101059862 0.05756837742 
0.045229 3.41397420321 0.05943831935 
0.045746 3.33922166951 0.05487964715 
0.046263 3.35372188462 0.05660969348 
0.046780 3.26271226410 0.05241927881 
0.047297 3.24892414128 0.05500893332 
0.047814 3.25740910041 0.05169401480 
0.048331 3.30703271130 0.05359269990 
0.048848 3.21296813148 0.05364739278 
0.049365 3.20616273879 0.05085462583 
0.049881 3.22748144678 0.05351735600 
0.050398 3.24609899696 0.05137945367 
0.050915 3.16809966912 0.05208616254 
0.051432 3.21647671004 0.04998966215 
0.051949 3.16582058331 0.05201613929 
0.052466 3.10521589872 0.04802493018 
0.052983 3.14950005296 0.05001618097 
0.053500 3.10847696480 0.04994159976 
0.054017 3.06311666801 0.04887500832 
0.054534 3.03705052556 0.04813523351 
0.055050 3.16330216018 0.04919633745 
0.055567 3.00702571465 0.04901198808 
0.056084 3.07857798420 0.04868175669 
0.056601 2.95658417955 0.04498570578 
0.057118 2.92790545939 0.04479008956 
0.057635 2.88908655484 0.04675175537 
0.058152 2.85415485984 0.04320819695 
0.058669 2.92834885060 0.04585237092 
0.059186 2.89888229383 0.04727112097 
0.059703 2.90191279031 0.04405170728 
0.060220 2.75030755306 0.04242660147 
0.060736 2.84763989393 0.04425998605 
0.061253 2.81254154388 0.04219990261 
0.061770 2.81037111321 0.04230710433 
0.062287 2.84365975498 0.04656281684 
0.062804 2.84689870524 0.04225078484 
0.063321 2.76175306018 0.04274769741 
0.063838 2.83930263913 0.04139970057 
0.064355 2.71111679122 0.04122560371 
0.064872 2.69713395162 0.04132359726 
0.065388 2.71808632740 0.04073323458 
0.065905 2.73502388243 0.04036322376 
0.066422 2.61529311190 0.04075659477 
0.066939 2.69474505125 0.04117654245 
0.067456 2.69209551936 0.04122254029 
0.067973 2.64326855681 0.03945946648 
0.068490 2.58794706031 0.03959634918 
0.069007 2.68385684779 0.04098170139 
0.069524 2.67087722275 0.04208737961 
0.070041 2.59579683557 0.04055884094 
0.070557 2.60423785501 0.03967532162 
0.071074 2.62758869083 0.04186440071 
0.071591 2.60728513826 0.04080333545 
0.072108 2.60898221423 0.03822811502 
0.072625 2.54809920561 0.03816649727 
0.073142 2.57020670748 0.03914394177 
0.073659 2.53405494941 0.03840584314 
0.074176 2.60330804236 0.03922140216 
0.074693 2.57221984221 0.03979988292 
0.075210 2.47392752872 0.03707337503 
0.075726 2.51783827521 0.03856775812 
0.076243 2.51561223058 0.03788691196 
0.076760 2.46366146674 0.03920018600 
0.077277 2.49909667645 0.03669118377 
0.077794 2.52486971828 0.03813987705 
0.078311 2.46795290815 0.03661835866 
0.078828 2.39241354639 0.03607843808 
0.079345 2.46912456414 0.03687562701 
0.079862 2.49048679953 0.03706590707 
0.080378 2.40063833151 0.03424668748 
0.080895 2.42264108868 0.03556204646 
0.081412 2.43872949740 0.03598514229 
0.081929 2.42978330797 0.03506801177 
0.082446 2.37367035374 0.03513369071 
0.082963 2.40040711634 0.03531568760 
0.083480 2.33798023220 0.03364571331 
0.083997 2.38036044935 0.03451809409 
0.084514 2.38763957097 0.03503017355 
0.085030 2.28208847086 0.03514056139 
0.085547 2.31163656151 0.03344535426 
0.086064 2.34445983772 0.03392112005 
0.086581 2.36712950342 0.03356845242 
0.087098 2.36065682854 0.03438948001 
0.087615 2.40295053907 0.03384215103 
0.088132 2.34770314701 0.03401672239 
0.088649 2.27544140283 0.03428000016 
0.089166 2.26593026078 0.03525512410 
0.089683 2.33548122698 0.03463779774 
0.090199 2.28318765374 0.03549848655 
0.090716 2.27166512780 0.03676934231 
0.091233 2.32422873166 0.03538439320 
0.091750 2.25032334440 0.03601817284 
0.092267 2.25398917568 0.03646194353 
0.092784 2.26682283682 0.03533153388 
0.093301 2.24043557263 0.03775319173 
0.093818 2.26569562114 0.03601421865 
0.094334 2.28381722326 0.03630289857 
0.094851 2.26123537148 0.03537653358 
0.095368 2.25790020443 0.03523919484 
0.095885 2.22625358418 0.03411734362 
0.096402 2.23853116867 0.03396677150 
0.096919 2.21311988128 0.03351879305 
0.097436 2.23642247549 0.03281267707 
0.097953 2.23879072168 0.03180735156 
0.098470 2.23546749171 0.03265159551 
0.098986 2.17818535279 0.03167621774 
0.099503 2.27176339976 0.03322586957 
0.100020 2.16172929204 0.03088562748 
0.100537 2.17643083207 0.03190660451 
0.101054 2.14031318133 0.03141470372 
0.101571 2.17865005982 0.03115611711 
0.102088 2.15643231593 0.03124827287 
0.102605 2.13484633755 0.03103694766 
0.103122 2.10660562360 0.03059937804 
0.103638 2.17033766914 0.03221651365 
0.104155 2.15415060378 0.03036091077 
0.104672 2.11335019928 0.03003137139 
0.105189 2.18229893278 0.03191085551 
0.105706 2.15178133644 0.03060011466 
0.106223 2.16038897497 0.02930873161 
0.106740 2.15199439049 0.02941064469 
0.107257 2.13068359181 0.03007191835 
0.107773 2.11684811774 0.02952900375 
0.108290 2.10361949234 0.03012052399 
0.108807 2.11788589968 0.02918181272 
0.109324 2.17638743075 0.02935757074 
0.109841 2.11661319260 0.02899091792 
0.110358 2.13482684021 0.02941295183 
0.110875 2.05784787832 0.02973014671 
0.111392 2.06113632060 0.02850901407 
0.111909 2.11047450170 0.02891569259 
0.112425 2.07351885675 0.02874874443 
0.112942 1.98914192589 0.02833437003 
0.113459 2.02939869292 0.02754441021 
0.113976 2.05140111746 0.02823956931 
0.114493 2.05784684508 0.02784465186 
0.115010 2.05047101876 0.02852444255 
0.115527 2.06051046626 0.02762960429 
0.116044 2.05314304354 0.02731270625 
0.116560 2.02459795156 0.02686887900 
0.117077 2.00908564980 0.02731536136 
0.117594 2.03966298003 0.02825652216 
0.118111 2.00459521995 0.02789455015 
0.118628 1.98040914312 0.02668041932 
0.119145 2.01859139430 0.02751405968 
0.119662 2.01034829047 0.02703337785 
0.120179 2.01967123950 0.02730080902 
0.120695 2.03233722683 0.02678404043 
0.121212 2.00321332095 0.02656920672 
0.121729 1.99179170252 0.02656568403 
0.122246 2.00159744055 0.02697464320 
0.122763 2.02438152776 0.02681331222 
0.123280 2.00934017757 0.02660351218 
0.123797 2.00925204745 0.02641806158 
0.124314 1.94976198039 0.02604718265 
0.124830 2.01462879144 0.02617819961 
0.125347 1.99268880349 0.02650560047 
0.125864 2.00038050172 0.02607151354 
0.126381 2.00260593832 0.02634643351 
0.126898 1.98840889773 0.02706861876 
0.127415 1.98173782060 0.02602330210 
0.127932 1.98347114495 0.02504178628 
0.128448 1.89925258404 0.02536295205 
0.128965 1.97813119421 0.02558583215 
0.129482 1.91538411628 0.02490888737 
0.129999 1.96840298356 0.02581542746 
0.130516 1.92695473144 0.02570078172 
0.131033 1.91997040989 0.02535703162 
0.131550 1.98792964138 0.02571494372 
0.132067 1.93227399446 0.02478687384 
0.132583 1.89941045546 0.02491211821 
0.133100 1.92024600083 0.02499603381 
0.133617 1.95983839735 0.02522574436 
0.134134 1.92286375727 0.02528358762 
0.134651 1.89858087621 0.02542228108 
0.135168 1.94870249839 0.02521153540 
0.135685 1.88905316223 0.02491342178 
0.136201 1.89913187745 0.02471741982 
0.136718 1.91959348651 0.02489495591 
0.137235 1.93896344103 0.02481312640 
0.137752 1.93348929165 0.02449978400 
0.138269 1.89284474848 0.02373281529 
0.138786 1.87226069557 0.02354174761 
0.139303 1.90025502966 0.02416767299 
0.139819 1.87977666719 0.02444360006 
0.140336 1.91470915008 0.02439661587 
0.140853 1.89664198149 0.02387989429 
0.141370 1.91490851536 0.02402268382 
0.141887 1.85923009571 0.02403788492 
0.142404 1.85367588089 0.02329564492 
0.142921 1.89454810758 0.02413721870 
0.143438 1.88065160736 0.02401783432 
0.143954 1.90781329391 0.02404868472 
0.144471 1.89622589145 0.02423839482 
0.144988 1.93264175683 0.02454691883 
0.145505 1.91087257358 0.02401824489 
0.146022 1.88300266377 0.02354274929 
0.146539 1.87894884291 0.02384380913 
0.147056 1.89681883901 0.02380293540 
0.147572 1.88565576508 0.02335628711 
0.148089 1.91394870574 0.02424958277 
0.148606 1.88287519359 0.02363449117 
0.149123 1.84451767680 0.02313164992 
0.149640 1.85192686747 0.02307630940 
0.150157 1.85707639429 0.02313134531 
0.150674 1.82623841338 0.02312292372 
0.151190 1.89341373756 0.02326770734 
0.151707 1.89177863393 0.02312152979 
0.152224 1.87845794160 0.02297359024 
0.152741 1.87160286412 0.02350365899 
0.153258 1.83498007436 0.02246499407 
0.153775 1.83365345790 0.02255546036 
0.154291 1.84118404152 0.02257549010 
0.154808 1.83249271330 0.02222265563 
0.155325 1.83835037261 0.02297757998 
0.155842 1.85236137771 0.02285347841 
0.156359 1.84798097051 0.02307260075 
0.156876 1.82691388413 0.02238918466 
0.157393 1.84594677370 0.02214753750 
0.157909 1.85310466483 0.02161135403 
0.158426 1.78870095099 0.02227867943 
0.158943 1.82644042849 0.02234177339 
0.159460 1.81942231953 0.02206585031 
0.159977 1.83433888795 0.02221861180 
0.160494 1.82703512259 0.02240707048 
0.161010 1.84189882476 0.02150449811 
0.161527 1.86866085376 0.02215832239 
0.162044 1.82119481913 0.02185432015 
0.162561 1.83147341366 0.02179465431 
0.163078 1.84339391456 0.02247943177 
0.163595 1.80346412953 0.02135737347 
0.164112 1.79132726675 0.02138548185 
0.164628 1.80934918337 0.02267858272 
0.165145 1.79963577628 0.02138258081 
0.165662 1.81122858798 0.02157816933 
0.166179 1.79162947213 0.02152905105 
0.166696 1.80047665896 0.02178806015 
0.167213 1.81891796645 0.02149457632 
0.167729 1.80948656262 0.02095180933 
0.168246 1.81074375119 0.02200034260 
0.168763 1.79074901022 0.02155769958 
0.169280 1.81110723867 0.02134790783 
0.169797 1.81694727112 0.02159657162 
0.170314 1.80023245032 0.02137490343 
0.170830 1.79544694564 0.02114311885 
0.171347 1.82480408703 0.02121906613 
0.171864 1.82312543243 0.02102058559 
0.172381 1.81762315921 0.02084354453 
0.172898 1.80912342321 0.02076459196 
0.173415 1.80160957910 0.02110314649 
0.173932 1.79863506475 0.02170092689 
0.174448 1.78733284692 0.02107511556 
0.174965 1.79936813461 0.02068715983 
0.175482 1.78944022967 0.02080231761 
0.175999 1.80986878329 0.02069917117 
0.176516 1.81863986992 0.02086123678 
0.177033 1.78447492189 0.02029589899 
0.177549 1.84138177646 0.02066183164 
0.178066 1.76900045027 0.02051599799 
0.178583 1.80242109329 0.02075021071 
0.179100 1.84038587728 0.02135458534 
0.179617 1.77667338976 0.02103638848 
0.180134 1.78396131131 0.02070798071 
0.180650 1.79083175242 0.02158189303 
0.181167 1.80803668072 0.02182804612 
0.181684 1.80030479649 0.02135561148 
0.182201 1.82615799044 0.02218926337 
0.182718 1.74087381153 0.02155647501 
0.183234 1.83772551962 0.02200185863 
0.183751 1.80096759241 0.02230974610 
0.184268 1.77700225339 0.02203468620 
0.184785 1.78335483501 0.02189599335 
0.185302 1.80663783978 0.02227229142 
0.185819 1.79825237660 0.02214853332 
0.186335 1.75602032489 0.02179909063 
0.186852 1.74812910622 0.02192464253 
0.187369 1.78673551674 0.02126136753 
0.187886 1.74793028182 0.02167975465 
0.188403 1.79572595731 0.02164815718 
0.188920 1.74505661548 0.02053467713 
0.189436 1.74698277132 0.02084463530 
0.189953 1.73900091845 0.02090999686 
0.190470 1.75573811090 0.02100024527 
0.190987 1.75543028878 0.02069478350 
0.191504 1.75495051767 0.02071502052 
0.192020 1.77754974024 0.02027198411 
0.192537 1.77334831623 0.02061728375 
0.193054 1.75355600492 0.02053218563 
0.193571 1.75193209860 0.02034019901 
0.194088 1.77286500527 0.02048345664 
0.194605 1.77354002638 0.02040830427 
0.195121 1.77017154477 0.02023378311 
0.195638 1.76062603203 0.02014193399 
0.196155 1.77191985066 0.02044002955 
0.196672 1.76086299677 0.02021514972 
0.197189 1.78691590332 0.02053294908 
0.197705 1.73144651081 0.01951462757 
0.198222 1.74299678558 0.01991188463 
0.198739 1.75953262044 0.01995022612 
0.199256 1.76224516679 0.01976416343 
0.199773 1.76214478238 0.02005593347 
0.200290 1.75969017377 0.01974316793 
0.200806 1.79293534876 0.02004005695 
0.201323 1.75946141954 0.01989840382 
0.201840 1.75513235066 0.01955682653 
0.202357 1.72960844811 0.01937325058 
0.202874 1.73311768950 0.01914480864 
0.203390 1.70399457472 0.01899323059 
0.203907 1.76089871334 0.01951769053 
0.204424 1.78363697920 0.01956188371 
0.204941 1.76547478973 0.01926425900 
0.205458 1.74880956182 0.01919742065 
0.205974 1.74387763144 0.01962322184 
0.206491 1.73809558563 0.01891687197 
0.207008 1.77362013723 0.01952886170 
0.207525 1.72397452995 0.01924904447 
0.208042 1.73490784461 0.01903986483 
0.208558 1.74994486755 0.01892507381 
0.209075 1.73743649598 0.01937251961 
0.209592 1.76241018824 0.01916480843 
0.210109 1.76063917996 0.01881024920 
0.210626 1.74423732533 0.01916513651 
0.211142 1.72760944966 0.01903989754 
0.211659 1.72672903282 0.01874276680 
0.212176 1.73235237240 0.01885644648 
0.212693 1.76894825390 0.01885776463 
0.213210 1.73201753935 0.01896097768 
0.213726 1.75947374327 0.01921172888 
0.214243 1.71075993012 0.01930490572 
0.214760 1.77265263297 0.01904877217 
0.215277 1.73547178017 0.01884034372 
0.215794 1.73365207103 0.01861302690 
0.216310 1.71195189689 0.01862180785 
0.216827 1.73134636804 0.01899014318 
0.217344 1.73641590911 0.01886052710 
0.217861 1.68818297389 0.01845898216 
0.218378 1.73284836804 0.01861959061 
0.218894 1.76873476719 0.01870193788 
0.219411 1.74853474715 0.01819214779 
0.219928 1.73587719266 0.01782789637 
0.220445 1.69736956470 0.01830048203 
0.220962 1.75428528516 0.01897548142 
0.221478 1.74727547801 0.01823628484 
0.221995 1.76289516976 0.01864372699 
0.222512 1.74811357242 0.01870335440 
0.223029 1.70269703952 0.01852480735 
0.223546 1.73484833430 0.01866885307 
0.224062 1.73563705980 0.01885192502 
0.224579 1.72443870704 0.01844479958 
0.225096 1.75935357347 0.01793033416 
0.225613 1.74174603056 0.01798962673 
0.226129 1.72949856636 0.01856698544 
0.226646 1.75673236455 0.01808472584 
0.227163 1.73465626261 0.01814724379 
0.227680 1.73108547302 0.01826009790 
0.228197 1.75131173988 0.01787077057 
0.228713 1.74486685896 0.01791676984 
0.229230 1.74801017872 0.01768044000 
0.229747 1.74527297979 0.01817950949 
0.230264 1.71647393175 0.01769752735 
0.230780 1.71039835472 0.01794893708 
0.231297 1.76458174392 0.01825116664 
0.231814 1.73655508349 0.01824921353 
0.232331 1.73186327285 0.01786421546 
0.232848 1.69775701834 0.01772114835 
0.233364 1.72229480586 0.01785633259 
0.233881 1.71671134192 0.01785783074 
0.234398 1.74895683539 0.01790808525 
0.234915 1.71206789199 0.01760305787 
0.235431 1.75124219440 0.01764783965 
0.235948 1.74110428906 0.01755866205 
0.236465 1.71289255460 0.01749619396 
0.236982 1.71392802956 0.01761365266 
0.237499 1.72776731116 0.01816290044 
0.238015 1.70463973904 0.01792636160 
0.238532 1.70249508013 0.01757493608 
0.239049 1.73727387245 0.01746065412 
0.239566 1.72248835152 0.01758058550 
0.240082 1.75336710653 0.01764393097 
0.240599 1.72004831635 0.01722177040 
0.241116 1.73575263288 0.01755934156 
0.241633 1.77230925766 0.01808116713 
0.242149 1.73655016042 2.95599802144 
0.242666 1.71367303178 0.01781278238 
0.243183 1.72621967359 0.01745566544 
0.243700 1.71405940710 0.01761910754 
0.244217 1.69693157309 0.01710316132 
0.244733 1.72944391120 0.01764334188 
0.245250 1.74069282557 0.01743743198 
0.245767 1.72616500386 0.01760000585 
0.246284 1.72569567936 0.01708744975 
0.246800 1.69972539308 0.01700456288 
0.247317 1.70768927446 0.01694732968 
0.247834 1.72510570421 0.01701948352 
0.248351 1.71746045126 0.01730972699 
0.248867 1.72209189584 0.01690855147 
0.249384 1.69345872218 0.01677701855 
0.249901 1.75082172688 0.01724534711 
0.250418 1.73242257038 0.01727926732 
0.250934 1.71862660816 0.01683144628 
0.251451 1.72166717789 0.01712656095 
0.251968 1.68048400381 0.01714593562 
0.252485 1.68503975258 0.01715764108 
0.253001 1.74915971330 0.01726478239 
0.253518 1.71753133640 0.01692299805 
0.254035 1.71575805646 0.01711111821 
0.254552 1.74241178299 0.01714878459 
0.255068 1.70253913393 0.01679987689 
0.255585 1.71102589486 0.01700889554 
0.256102 1.70315390329 0.01654073071 
0.256619 1.71044854290 0.01681616429 
0.257135 1.69138738839 0.01730021911 
0.257652 1.71704265294 0.01673709435 
0.258169 1.73054451994 0.01716756552 
0.258686 1.70283775751 0.01668034519 
0.259202 1.70753646234 0.01690780696 
0.259719 1.70493689432 0.01662716499 
0.260236 1.67790794294 0.01684734516 
0.260753 1.66863484941 0.01742592760 
0.261269 1.68440412592 0.01733877272 
0.261786 1.73520389109 0.01814951065 
0.262303 1.68766755692 0.01725198913 
0.262820 1.69194435501 0.01738494543 
0.263336 1.69196063680 0.01801890887 
0.263853 1.66439617175 0.01768352939 
0.264370 1.66020385017 0.01785641936 
0.264887 1.71737664548 0.01788930649 
0.265403 1.70479090849 0.01794839531 
0.265920 1.72717713308 0.01827167473 
0.266437 1.73385394108 0.01807803794 
0.266954 1.72241274148 0.01826777498 
0.267470 1.75502378814 0.01844764786 
0.267987 1.73588333554 0.01867490557 
0.268504 1.71666449921 0.01851915015 
0.269021 1.72105178525 0.01874271149 
0.269537 1.71700465335 0.01832418390 
0.270054 1.73711883080 0.01859420852 
0.270571 1.70389265082 0.01871850684 
0.271087 1.66358502075 0.01904280899 
0.271604 1.71323080753 0.01919939705 
0.272121 1.72344920019 0.02013746062 
0.272638 1.71858353834 0.01985969326 
0.273154 1.68747147376 0.01944168904 
0.273671 1.69587099283 0.01960828837 
0.274188 1.69729728848 0.02007752322 
0.274705 1.73232361300 0.01993327841 
0.275221 1.75575083623 0.01994162126 
0.275738 1.69723814038 0.02074950648 
0.276255 1.70011568725 0.02039204562 
0.276771 1.74362345334 0.02027746763 
0.277288 1.75734427814 0.02032104130 
0.277805 1.72025310159 0.02031519225 
0.278322 1.72139777390 0.01991180756 
0.278838 1.67682109451 0.01975439979 
0.279355 1.70990647713 0.02025713319 
0.279872 1.72926234858 0.01982141805 
0.280388 1.68476268662 0.01969528370 
0.280905 1.70953128933 0.02029632363 
0.281422 1.71343444983 0.01992861947 
0.281939 1.73075301288 0.01987651693 
0.282455 1.72561721564 0.02023181181 
0.282972 1.72171455839 0.01993096338 
0.283489 1.71586004820 0.02025463542 
0.284006 1.69058798272 0.01976217406 
0.284522 1.69128925973 0.02003253511 
0.285039 1.71959247495 0.01996365109 
0.285556 1.69920618080 0.01969729054 
0.286072 1.70390524362 0.02035357903 
0.286589 1.70795662987 0.02040959532 
0.287106 1.72677943578 0.02033133888 
0.287622 1.69919106062 0.01990604075 
0.288139 1.73322744875 0.02021876825 
0.288656 1.73029791178 0.02005382334 
0.289173 1.70203889484 0.02019733294 
0.289689 1.68839902644 0.02046790887 
0.290206 1.70564798667 0.02092490612 
0.290723 1.73751713769 0.02066694035 
0.291239 1.71289148278 0.02078673675 
0.291756 1.71786174712 0.02033765722 
0.292273 1.70731788259 0.02067010212 
0.292790 1.72314468520 0.02050747426 
0.293306 1.72226737398 0.02034496498 
0.293823 1.67741469138 0.02056740096 
0.294340 1.71710737680 0.02119056890 
0.294856 1.72632094059 0.02028860521 
0.295373 1.70289962687 0.02054476372 
0.295890 1.69515591266 0.02039308305 
0.296406 1.69294082616 0.02083747325 
0.296923 1.70470407412 0.02104258326 
0.297440 1.72634457444 0.02095495574 
0.297957 1.73330342862 0.02098099259 
0.298473 1.71568324646 0.02085243054 
0.298990 1.68712519332 0.02080078628 
0.299507 1.69008519602 0.02050278905 
0.300023 1.71030063456 0.02104530456 
0.300540 1.74223169165 0.02145560664 
0.301057 1.71198215488 0.02119746893 
0.301573 1.70762778230 0.02111006548 
0.302090 1.68421328576 0.02103169402 
0.302607 1.74100120866 0.02180998139 
0.303123 1.74461941610 0.02188377861 
0.303640 1.70951715593 0.02084164398 
0.304157 1.71814554762 0.02211550837 
0.304673 1.73263816741 0.02120881076 
0.305190 1.72672236343 0.02192384420 
0.305707 1.73513924198 0.02114639055 
0.306224 1.72022795360 0.02146240968 
0.306740 1.72257618367 0.02121226090 
0.307257 1.70740241557 0.02138270962 
0.307774 1.69944783879 0.02113001948 
0.308290 1.69691999933 0.02088840726 
0.308807 1.68444992229 0.02163703067 
0.309324 1.73723256904 0.02217271615 
0.309840 1.71024294102 0.02138888778 
0.310357 1.73607658917 0.02146489148 
0.310874 1.72258544761 0.02218212038 
0.311390 1.72312164601 0.02147283327 
0.311907 1.70987765337 0.02187607477 
0.312424 1.69368110614 0.02220206628 
0.312940 1.70613734193 0.02233503163 
0.313457 1.74316549409 0.02261060503 
0.313974 1.71984281155 0.02146817933 
0.314490 1.68189998687 0.02195805233 
0.315007 1.75678526569 0.02255858827 
0.315524 1.70416488138 0.02232526858 
0.316040 1.73960882200 0.02245655886 
0.316557 1.71767496419 0.02286505826 
0.317074 1.73491379233 0.02292422445 
0.317590 1.69603930832 0.02246676383 
0.318107 1.73074057777 0.02300384515 
0.318624 1.70738729031 0.02300306334 
0.319140 1.76362023089 0.02262235679 
0.319657 1.75869295496 0.02337507274 
0.320174 1.68470631544 0.02327250904 
0.320690 1.71341181827 0.02192202020 
0.321207 1.70756949569 0.02253306232 
0.321724 1.69450144568 0.02261563742 
0.322240 1.71076337389 0.02310613190 
0.322757 1.71297517734 0.02387159486 
0.323274 1.72791869526 0.02282445956 
0.323790 1.72174461632 0.02356679598 
0.324307 1.69609589005 0.02406229887 
0.324824 1.74251765525 0.02393956751 
0.325340 1.75114479714 0.02472386478 
0.325857 1.69517337219 0.02433194549 
0.326373 1.73692294081 0.02446049207 
0.326890 1.72910722379 0.02488438421 
0.327407 1.70633649168 0.02518494878 
0.327923 1.73202953168 0.02483348333 
0.328440 1.77752928892 0.02498907040 
0.328957 1.72911248204 0.02494682504 
0.329473 1.74271254286 0.02583175237 
0.329990 1.70467903633 0.02612884752 
0.330507 1.74233670912 0.02727109073 
0.331023 1.73840674829 0.02746934982 
0.331540 1.73061756107 0.02681583494 
0.332057 1.75878265479 0.02944536135 
0.332573 1.69419515200 0.02797453888 
0.333090 1.74617054837 0.02832000817 
0.333607 1.76997566651 0.02853793617 
0.334123 1.79075544818 0.02919146726 
0.334640 1.71002847178 0.02915976425 
0.335156 1.75454139126 0.02936131786 
0.335673 1.74514692473 0.02947105722 
0.336190 1.75525928005 0.03025434784 
0.336706 1.76151360221 0.02981855772 
0.337223 1.81012792582 0.03063516611 
0.337740 1.75708571385 0.03007172289 
0.338256 1.81878364424 0.03084958956 
0.338773 1.78503218021 0.03230907559 
0.339290 1.78183731675 0.03349855718 
0.339806 1.78425370174 0.03241709656 
0.340323 1.82639023025 0.03405448065 
0.340839 1.88479682911 0.03521360827 
0.341356 1.80043840927 0.03403777242 
0.341873 1.83312025217 0.03554346891 
0.342389 1.81549575810 0.03703519478 
0.342906 1.79939018010 0.03606736792 
0.343423 1.82538209085 0.03709010258 
0.343939 1.77779735564 0.03785444334 
0.344456 1.74347364439 0.03521290094 
0.344972 1.82301796935 0.03585868744 
0.345489 1.72372254975 0.03653544263 
0.346006 1.86936187941 0.03816099676 
0.346522 1.77236859889 0.03786879325 
0.347039 1.80685830679 0.03712094704 
0.347555 1.74009799440 0.03671479217 
0.348072 1.81857745447 0.03750768913 
0.348589 1.73825873708 0.03685761979 
0.349105 1.74764612596 0.03788100727 
0.349622 1.78941603302 0.03814371608 
0.350139 1.80204298331 0.03821160124 
0.350655 1.71991611171 0.03550093334 
0.351172 1.77339684831 0.03676734669 
0.351688 1.77005888408 0.03754983523 
0.352205 1.80877208161 0.03740093389 
0.352722 1.70224686138 0.03638347483 
0.353238 1.83127410622 0.03773369758 
0.353755 1.73867563139 0.03839822105 
0.354271 1.78370767869 0.03828847119 
0.354788 1.70497167663 0.03762844546 
0.355305 1.77682641513 0.03813579176 
0.355821 1.77592939022 0.03904695785 
0.356338 1.78736482535 0.03959264968 
0.356854 1.78595787168 0.04035361728 
0.357371 1.79544858810 0.04199481947 
0.357888 1.75976728350 0.04072849856 
0.358404 1.81281027971 0.04058596885 
0.358921 1.77136645086 0.04302689142 
0.359437 1.84877275657 0.04391536625 
0.359954 1.84535698773 0.04514046850 
0.360471 1.80870104540 0.04605278769 
0.360987 1.75247045842 0.04280636120 
0.361504 1.80548881878 0.04562891161 
0.362020 1.75105070740 0.04718617194 
0.362537 1.76505031953 0.04512365359 
0.363054 1.87610400821 0.04922560336 
0.363570 1.75318147563 0.04809028945 
0.364087 1.78996526431 0.04902557599 
0.364603 1.96035121704 0.05423573821 
0.365120 1.72679450997 0.04870003068 
0.365637 1.78407948995 0.05675248679 
0.366153 1.69609530130 0.05073672590 
0.366670 1.81037637578 0.05325153713 
0.367186 1.78583756169 0.06410263152 
0.367703 1.82575059774 0.05654236699 
0.368219 1.83484716204 0.06285997330 
0.368736 1.72061201299 0.06374506663 
0.369253 1.83096415657 0.06956374449 
0.369769 1.84700696629 0.07325858755 
0.370286 1.77654136446 0.07240464411 
0.370802 1.65533100096 0.06754644515 
0.371319 1.77754575420 0.07491224165 
0.371835 1.75286143490 0.08075698082 
0.372352 1.65170238914 0.09118884714 
0.372869 1.59897818717 0.09141479608 
0.373385 1.68163743584 0.15266117421 
0.373902 2.01125979363 0.46989543440 
