# Supplementary material for: A SAXS-based approach to rationally evaluate radical scavengers – toward eliminating radiation damage in solution and crystallographic studies
Source: J Synchrotron Radiat. 2021 Aug 9;28(Pt 5):1309–20. doi: 10.1107/S1600577521004045 (PMC8415334; doi:10.1107/S1600577521004045)
Supplement: Supplementary file 1 [file s-28-01309-sup1.zip › SupportingData/ascrobic_acid/500nM/C1_ascorbate-500nm_00006.cbf.dat]

0.010597 13.27038432976 0.50650649763 
0.011114 11.71019663272 0.45253269225 
0.011630 10.78812556714 0.37336929279 
0.012147 10.47173736256 0.29762394512 
0.012664 9.63067219575 0.26525066100 
0.013181 8.93799871326 0.21553669033 
0.013698 8.43854203061 0.22075746396 
0.014215 8.08381632173 0.32933556743 
0.014732 7.68979662575 0.21357360278 
0.015249 7.46844157305 0.21221540344 
0.015766 7.14020355277 0.19314350526 
0.016283 6.73568703524 0.18903680426 
0.016800 6.52910910203 0.16963376167 
0.017316 6.50909217481 0.14634200166 
0.017833 6.38405696599 0.13836045855 
0.018350 6.19669611975 0.13453591046 
0.018867 6.02890363242 0.13234671715 
0.019384 5.46740027888 0.10929941023 
0.019901 5.65478755185 0.12402483772 
0.020418 5.50655122919 0.11044599696 
0.020935 5.32816650291 0.10744766646 
0.021452 5.19483380571 0.10728485071 
0.021969 5.47692426873 0.11245350196 
0.022486 5.23209217504 0.10565133223 
0.023002 5.02970037485 0.09905340970 
0.023519 4.92568192406 0.09668355574 
0.024036 4.83018912893 0.09448580645 
0.024553 4.74080178445 0.09767004881 
0.025070 4.82900611842 0.09031901079 
0.025587 4.76417812371 0.08997639859 
0.026104 4.69673729578 0.09428952686 
0.026621 4.45807437592 0.09048903995 
0.027138 4.66154322649 0.08212602625 
0.027655 4.52121336428 0.08159351075 
0.028171 4.32549011870 0.07721708277 
0.028688 4.47705224031 0.08559291685 
0.029205 4.39002638030 0.07744864200 
0.029722 4.36090409810 0.07790519006 
0.030239 4.30875187259 0.08356563756 
0.030756 4.26068778697 0.07594430677 
0.031273 4.32018445233 0.07282165466 
0.031790 4.22977634870 0.07593011342 
0.032307 3.93827328723 0.07318403982 
0.032824 4.08077158250 0.07452880188 
0.033341 4.00581102099 0.07626881131 
0.033857 3.93416446644 0.07025988867 
0.034374 3.98890928766 0.07204712117 
0.034891 4.03592040765 0.07388914803 
0.035408 3.85294670189 0.07112172501 
0.035925 3.89636914553 0.06864316368 
0.036442 3.89776409225 0.06814066689 
0.036959 3.89236317694 0.06897693173 
0.037476 3.85352695368 0.06571150432 
0.037993 3.75871610324 0.06728495074 
0.038510 3.67287409293 0.06300619605 
0.039027 3.71274070329 0.05825181642 
0.039543 3.82895542279 0.06458236279 
0.040060 3.72221182991 0.06545794478 
0.040577 3.54235980068 0.06173827623 
0.041094 3.57777689234 0.06288430215 
0.041611 3.55889898125 0.05864596495 
0.042128 3.60944930569 0.05940845817 
0.042645 3.58637594518 0.05886143121 
0.043162 3.42538980680 0.05862029659 
0.043679 3.54752558750 0.05806754308 
0.044196 3.49503787254 0.05925286635 
0.044712 3.43845166773 0.05885165449 
0.045229 3.43347866153 0.05284477614 
0.045746 3.35574996546 0.05318558547 
0.046263 3.39791436807 0.05391819383 
0.046780 3.47823088551 0.05645070251 
0.047297 3.26153209710 0.05625666740 
0.047814 3.37037603181 0.05358649433 
0.048331 3.27408594397 0.05217502505 
0.048848 3.28262688732 0.05195379643 
0.049365 3.29813304822 0.05137307408 
0.049881 3.24175454323 0.05212476184 
0.050398 3.24629956463 0.05095780165 
0.050915 3.18740724419 0.04988563763 
0.051432 3.21369411844 0.05085417131 
0.051949 3.15132339535 0.04900224276 
0.052466 3.17566650398 0.05048153601 
0.052983 3.10565076911 0.05116647170 
0.053500 3.09282328376 0.04963046082 
0.054017 3.07895193899 0.05037364993 
0.054534 3.07624862683 0.04819401302 
0.055050 3.01957889246 0.04910111104 
0.055567 3.07509523441 0.04845887829 
0.056084 3.01379323836 0.04478068136 
0.056601 2.95527754412 0.04767788017 
0.057118 2.96849679970 0.04835396110 
0.057635 2.94005920555 0.04669592053 
0.058152 2.88698178651 0.04522129312 
0.058669 2.85008376085 0.04439388317 
0.059186 2.91113188117 0.04868988889 
0.059703 2.90072987195 0.04469795093 
0.060220 2.91282215570 0.04488683430 
0.060736 2.91262229904 0.04293059019 
0.061253 2.93476682580 0.04450370612 
0.061770 2.85445969679 0.04396173400 
0.062287 2.86300938655 0.04377864192 
0.062804 2.89721110693 0.04433090411 
0.063321 2.74857161101 0.04268788250 
0.063838 2.83490571730 0.04229732068 
0.064355 2.79464261224 0.04432524980 
0.064872 2.79879623012 0.04148928171 
0.065388 2.72092206569 0.04210767626 
0.065905 2.74962553225 0.04169167657 
0.066422 2.79814713823 0.04215613329 
0.066939 2.72733353805 0.04113184925 
0.067456 2.65171825572 0.04055681842 
0.067973 2.62846958403 0.03991696257 
0.068490 2.72228023375 0.04234506500 
0.069007 2.70103195654 0.04209960137 
0.069524 2.69980680721 0.04362670353 
0.070041 2.63247580512 0.03984892130 
0.070557 2.57522256978 0.03949384238 
0.071074 2.65418685391 0.04259618535 
0.071591 2.52305294642 0.03953083646 
0.072108 2.46158311602 0.03845836696 
0.072625 2.56839048346 0.03891596864 
0.073142 2.53691448640 0.03998815906 
0.073659 2.55671717136 0.03927428721 
0.074176 2.52448377124 0.03814303638 
0.074693 2.49463152284 0.03858339589 
0.075210 2.46415616139 0.03560651790 
0.075726 2.47871693394 0.03756086904 
0.076243 2.54766868360 0.03778285995 
0.076760 2.52044309672 0.03711678790 
0.077277 2.47033307596 0.03619247002 
0.077794 2.45292151096 0.03603221047 
0.078311 2.51800917540 0.03716244084 
0.078828 2.48466530539 0.03696279206 
0.079345 2.48116944459 0.03644468615 
0.079862 2.51540155482 0.03694939652 
0.080378 2.44913738211 0.03615127084 
0.080895 2.45530142866 0.03613787637 
0.081412 2.38615358467 0.03551646150 
0.081929 2.43460507546 0.03481100580 
0.082446 2.35788445375 0.03401326399 
0.082963 2.40267557638 0.03520015717 
0.083480 2.32576471779 0.03386545038 
0.083997 2.38925372350 0.03498534973 
0.084514 2.40152029896 0.03504844261 
0.085030 2.36211812423 0.03560605252 
0.085547 2.41131083790 0.03487767167 
0.086064 2.34426327153 0.03415616287 
0.086581 2.34112392517 0.03268823168 
0.087098 2.32042634303 0.03304144451 
0.087615 2.27974279157 0.03324850239 
0.088132 2.38005894029 0.03254597187 
0.088649 2.27181251686 0.03472825560 
0.089166 2.30849799699 0.03383288368 
0.089683 2.34902033745 0.03450756606 
0.090199 2.31433626009 0.03441858411 
0.090716 2.25637241933 0.03506113697 
0.091233 2.26097710571 0.03522736875 
0.091750 2.32457937286 0.03568137260 
0.092267 2.30717029902 0.03627638752 
0.092784 2.22466438089 0.03451553063 
0.093301 2.25895786328 0.03714559555 
0.093818 2.25040703969 0.03555784004 
0.094334 2.23103557719 0.03562342025 
0.094851 2.21927958327 0.03532861647 
0.095368 2.21650713969 0.03499088661 
0.095885 2.21263771969 0.03392017067 
0.096402 2.21261050246 0.03416284727 
0.096919 2.20357497761 0.03209629490 
0.097436 2.20588392761 0.03337308548 
0.097953 2.25745106355 0.03395633602 
0.098470 2.20735779799 0.03289921979 
0.098986 2.16678131017 0.03093476326 
0.099503 2.17196251911 0.03240792367 
0.100020 2.14609944863 0.03138907560 
0.100537 2.18632861383 0.03171235833 
0.101054 2.15709875751 0.03068032546 
0.101571 2.18524144115 0.03047757478 
0.102088 2.12774890692 0.03132117066 
0.102605 2.16122563121 0.03067733820 
0.103122 2.16122916916 0.03007083205 
0.103638 2.19788278706 0.03102967034 
0.104155 2.15387946050 0.03008034122 
0.104672 2.09504922431 0.02965663314 
0.105189 2.13006520754 0.03022993759 
0.105706 2.14969404294 0.03058527946 
0.106223 2.16289520553 0.03078686995 
0.106740 2.10663600556 0.03012468736 
0.107257 2.12747023891 0.03079577176 
0.107773 2.16639109956 0.02992467718 
0.108290 2.06728973053 0.03022389692 
0.108807 2.12805322175 0.02959650398 
0.109324 2.12208784123 0.02950640850 
0.109841 2.09207292214 0.02746570741 
0.110358 2.05820132974 0.02885774884 
0.110875 2.04780213726 0.02821572056 
0.111392 2.11447430521 0.02951161856 
0.111909 2.10941105123 0.02890437502 
0.112425 2.03783273900 0.02873112170 
0.112942 2.05493313406 0.02804439226 
0.113459 2.07024721816 0.02821820751 
0.113976 2.08743279367 0.02807962416 
0.114493 2.04823040333 0.02885588418 
0.115010 2.02953058426 0.02739802912 
0.115527 2.01571619189 0.02792934940 
0.116044 2.05330290897 0.02752557308 
0.116560 2.01759554889 0.02806914463 
0.117077 2.05004274830 0.02839379446 
0.117594 2.03197520649 0.02748500268 
0.118111 2.00542794256 0.02731984955 
0.118628 2.05116822319 0.02698378861 
0.119145 2.06598451863 0.02773861988 
0.119662 2.00269749733 0.02790698394 
0.120179 1.98984583479 0.02655870418 
0.120695 2.00408219844 0.02680586326 
0.121212 2.04054633872 0.02687236804 
0.121729 2.02567686971 0.02689199964 
0.122246 2.01477793109 0.02725948119 
0.122763 1.99940321439 0.02643955508 
0.123280 2.02058360572 0.02686341181 
0.123797 1.94371132651 0.02575104517 
0.124314 2.00364634754 0.02676080635 
0.124830 1.99870199883 0.02637371485 
0.125347 2.00106632566 0.02653279398 
0.125864 1.96665594938 0.02580429501 
0.126381 1.96756798016 0.02566679602 
0.126898 2.01861015766 0.02628361703 
0.127415 1.99767697033 0.02674223661 
0.127932 1.97611123347 0.02683197667 
0.128448 2.02129930726 0.02569081687 
0.128965 1.98427788062 0.02608256298 
0.129482 1.97529212126 0.02580673804 
0.129999 1.96398413845 0.02574635243 
0.130516 1.93254230612 0.02603568071 
0.131033 1.92069277827 0.02533411337 
0.131550 1.91228227404 0.02505110097 
0.132067 1.97206135630 0.02519671293 
0.132583 1.95717051570 0.02537624996 
0.133100 1.95545155674 0.02533314202 
0.133617 1.92001888674 0.02484119414 
0.134134 1.98015657794 0.02531865209 
0.134651 1.91644610357 0.02552121079 
0.135168 1.89551939396 0.02408585255 
0.135685 1.96160352208 0.02515193384 
0.136201 1.90574844214 0.02404168109 
0.136718 1.92585003403 0.02402260222 
0.137235 1.92659039391 0.02538504678 
0.137752 1.92319817801 0.02457996644 
0.138269 1.86406330968 0.02370463190 
0.138786 1.87318753799 0.02357002128 
0.139303 1.94963509715 0.02453131300 
0.139819 1.90477235622 0.02492364852 
0.140336 1.89718570047 0.02383664549 
0.140853 1.86466236001 0.02349751400 
0.141370 1.91612590939 0.02434279430 
0.141887 1.87200116563 0.02356259624 
0.142404 1.87477662213 0.02421336878 
0.142921 1.90695270517 0.02359428713 
0.143438 1.91924539547 0.02421411490 
0.143954 1.92086735296 0.02467610313 
0.144471 1.93654671916 0.02364738985 
0.144988 1.98074563083 0.02465261780 
0.145505 1.94743760108 0.02456566104 
0.146022 1.88436622451 0.02392722507 
0.146539 1.85071989888 0.02368212805 
0.147056 1.94300847267 0.02389785471 
0.147572 1.87247735532 0.02356601991 
0.148089 1.83611062687 0.02336329254 
0.148606 1.88728035749 0.02401740607 
0.149123 1.86309068771 0.02327978439 
0.149640 1.86008605608 0.02345856118 
0.150157 1.86933946022 0.02395361749 
0.150674 1.86077742876 0.02339604039 
0.151190 1.85019140859 0.02322461425 
0.151707 1.88063721256 0.02336188666 
0.152224 1.85643056745 0.02257920771 
0.152741 1.85360637778 0.02342583380 
0.153258 1.82731738583 0.02301274676 
0.153775 1.83117343680 0.02289526977 
0.154291 1.84835826229 0.02282349206 
0.154808 1.84738883761 0.02286725456 
0.155325 1.86747572165 0.02320235775 
0.155842 1.82935650250 0.02278961473 
0.156359 1.82452150537 0.02310374269 
0.156876 1.84890024146 0.02253113819 
0.157393 1.83312191547 0.02260301866 
0.157909 1.83397566395 0.02272362845 
0.158426 1.83445432493 0.02224566159 
0.158943 1.81530717331 0.02217788596 
0.159460 1.80660658702 0.02182556034 
0.159977 1.85770259492 0.02224398290 
0.160494 1.82050331762 0.02140643236 
0.161010 1.80954643478 0.02188253841 
0.161527 1.84499868014 0.02168349105 
0.162044 1.77258211753 0.02195363413 
0.162561 1.78855687719 0.02152641144 
0.163078 1.79189255952 0.02172545519 
0.163595 1.81526163381 0.02163694574 
0.164112 1.83916064257 0.02151130676 
0.164628 1.79702465866 0.02128740866 
0.165145 1.81048251293 0.02163731938 
0.165662 1.83136719043 0.02221650026 
0.166179 1.84254256590 0.02175003058 
0.166696 1.84115685650 0.02139432947 
0.167213 1.83128218184 0.02220087215 
0.167729 1.84445142278 0.02172342440 
0.168246 1.82074693001 0.02135622868 
0.168763 1.83074131978 0.02131722302 
0.169280 1.79859364036 0.02121156629 
0.169797 1.81781606077 0.02106374606 
0.170314 1.81054747467 0.02124981364 
0.170830 1.85433258736 0.02180267605 
0.171347 1.80085351107 0.02095790809 
0.171864 1.83560773296 0.02103140849 
0.172381 1.78434423124 0.02157775537 
0.172898 1.78147589986 0.02109851474 
0.173415 1.78253775410 0.02134565427 
0.173932 1.78953712965 0.02123932589 
0.174448 1.78191193097 0.02058209331 
0.174965 1.77493261403 0.02053813523 
0.175482 1.80549955167 0.02093858998 
0.175999 1.80724590965 0.02112859718 
0.176516 1.81838525411 0.02055511300 
0.177033 1.78588357020 0.02044027981 
0.177549 1.79509214724 0.02054170280 
0.178066 1.78610566268 0.02059608386 
0.178583 1.76829825707 0.02065278693 
0.179100 1.83429345009 0.02163347648 
0.179617 1.78475988721 0.02129389649 
0.180134 1.83124947886 0.02165398299 
0.180650 1.80100703168 0.02147168574 
0.181167 1.76469499523 0.02118636232 
0.181684 1.80420765014 0.02152910899 
0.182201 1.79785185173 0.02204999483 
0.182718 1.77844348029 0.02210546271 
0.183234 1.79107112260 0.02209568463 
0.183751 1.83769514839 0.02213240805 
0.184268 1.82906386721 0.02228245606 
0.184785 1.78251145270 0.02193906904 
0.185302 1.79283650470 0.02214458955 
0.185819 1.75603159255 0.02261322059 
0.186335 1.80657064077 0.02229487159 
0.186852 1.73525174507 0.02175254336 
0.187369 1.82042948542 0.02132883437 
0.187886 1.76704710864 0.02129003723 
0.188403 1.79869657078 0.02164343874 
0.188920 1.77526184394 0.02111564103 
0.189436 1.76505656722 0.02074410878 
0.189953 1.80170167800 0.02076032199 
0.190470 1.79538500661 0.02041126306 
0.190987 1.76478470339 0.02100097251 
0.191504 1.76252983134 0.02061022942 
0.192020 1.77286778235 0.02057498833 
0.192537 1.75222388435 0.02030756874 
0.193054 1.73599632527 0.02016164392 
0.193571 1.75578354307 0.02039484099 
0.194088 1.73135366449 0.02064114009 
0.194605 1.74697195083 0.01970209939 
0.195121 1.79136075047 0.01991294507 
0.195638 1.77704803896 0.02026153911 
0.196155 1.74490273888 0.01969062435 
0.196672 1.73281298204 0.01969313801 
0.197189 1.75088730576 0.02012778961 
0.197705 1.76675745419 0.01987436893 
0.198222 1.75968344914 0.01990812771 
0.198739 1.77901900898 0.01955544174 
0.199256 1.74587574413 0.01931557128 
0.199773 1.76771867498 0.01987768981 
0.200290 1.75120707190 0.01955254712 
0.200806 1.75583037581 0.01961168075 
0.201323 1.74973626624 0.01979709616 
0.201840 1.70598360826 0.01928809016 
0.202357 1.75690038618 0.01956183724 
0.202874 1.73435712803 0.01907052994 
0.203390 1.75487447069 0.02007323650 
0.203907 1.75890356255 0.01922992447 
0.204424 1.76227732308 0.01967750250 
0.204941 1.74896212737 0.01917519514 
0.205458 1.71671905386 0.01966965828 
0.205974 1.75378149755 0.01914912645 
0.206491 1.71253498899 0.01962490830 
0.207008 1.72202433617 0.01930450599 
0.207525 1.73985738426 0.01909220951 
0.208042 1.76423961779 0.01953165394 
0.208558 1.76761840854 0.01919141490 
0.209075 1.71090639637 0.01893270228 
0.209592 1.72740250253 0.01911791522 
0.210109 1.74974268366 0.01919545031 
0.210626 1.75205691737 0.01916675581 
0.211142 1.77554364366 0.01941839383 
0.211659 1.73477772568 0.01843022460 
0.212176 1.70443511191 0.01906214212 
0.212693 1.74617044799 0.01875688111 
0.213210 1.74784578713 0.01882729483 
0.213726 1.77544293862 0.01856865695 
0.214243 1.75442290745 0.01861311125 
0.214760 1.73124472187 0.01838570042 
0.215277 1.73642436046 0.01851694576 
0.215794 1.70090401437 0.01854049606 
0.216310 1.71092372573 0.01828551649 
0.216827 1.71235196669 0.01853320454 
0.217344 1.77521286023 0.01906344397 
0.217861 1.77273345041 0.01890691961 
0.218378 1.76963186834 0.01822097836 
0.218894 1.75037721914 0.01865585210 
0.219411 1.75107191311 0.01869290466 
0.219928 1.71496746766 0.01836561740 
0.220445 1.73910358481 0.01872175400 
0.220962 1.73967014336 0.01887651913 
0.221478 1.77000450170 0.01843457359 
0.221995 1.73402519391 0.01856742416 
0.222512 1.73797972771 0.01911418550 
0.223029 1.77012779541 0.01864549040 
0.223546 1.75798880472 0.01883885228 
0.224062 1.77658876033 0.01851001740 
0.224579 1.73571391021 0.01805967344 
0.225096 1.73379009344 0.01855821343 
0.225613 1.71959336984 0.01826235932 
0.226129 1.73528722576 0.01849996322 
0.226646 1.71189720365 0.01775486961 
0.227163 1.74014384940 0.01810089251 
0.227680 1.72938238508 0.01823927037 
0.228197 1.72508361667 0.01769506817 
0.228713 1.70811528719 0.01776035448 
0.229230 1.74586095007 0.01781848815 
0.229747 1.72010871574 0.01767266609 
0.230264 1.72706477444 0.01807189124 
0.230780 1.75490141855 0.01813320260 
0.231297 1.71858213886 0.01793554744 
0.231814 1.73383052626 0.01763116068 
0.232331 1.73771387280 0.01798558237 
0.232848 1.73174097640 0.01770615825 
0.233364 1.73902321322 0.01763301483 
0.233881 1.74921685682 0.01759515057 
0.234398 1.74172791356 0.01747761830 
0.234915 1.73640650009 0.01776341504 
0.235431 1.73259448964 0.01753386383 
0.235948 1.73214557322 0.01794010823 
0.236465 1.75641154194 0.01798410613 
0.236982 1.73859593966 0.01807465565 
0.237499 1.71551651340 0.01792381531 
0.238015 1.74284462035 0.01760743863 
0.238532 1.71925576223 0.01763062660 
0.239049 1.72765259707 0.01746900792 
0.239566 1.71188878804 0.01754741819 
0.240082 1.71410212321 0.01731833130 
0.240599 1.72851138265 0.01759858775 
0.241116 1.70617065142 0.01697407184 
0.241633 1.69759454248 0.01743301155 
0.242149 1.75693937457 2.95620075992 
0.242666 1.71592085754 0.01727124979 
0.243183 1.72853574362 0.01749674329 
0.243700 1.71207514960 0.01742370215 
0.244217 1.74138731169 0.01721187910 
0.244733 1.70857113555 0.01748552060 
0.245250 1.69884091565 0.01754237648 
0.245767 1.70165433880 0.01711152854 
0.246284 1.71291810575 0.01725329101 
0.246800 1.68755747555 0.01708858965 
0.247317 1.71911925125 0.01728750150 
0.247834 1.69720159904 0.01659819692 
0.248351 1.71254921805 0.01753831313 
0.248867 1.72045960418 0.01733692977 
0.249384 1.71841468356 0.01700546589 
0.249901 1.72536369396 0.01730762040 
0.250418 1.71698109621 0.01709249509 
0.250934 1.70454923788 0.01737794051 
0.251451 1.69543116147 0.01729786139 
0.251968 1.70842267248 0.01761861136 
0.252485 1.70685409943 0.01698209240 
0.253001 1.67696485080 0.01685025758 
0.253518 1.69316577701 0.01680925872 
0.254035 1.74069530707 0.01694604085 
0.254552 1.72869615389 0.01675664289 
0.255068 1.68343756627 0.01689289555 
0.255585 1.71540253663 0.01712673736 
0.256102 1.71056915943 0.01662140154 
0.256619 1.69654124730 0.01693442895 
0.257135 1.71895024254 0.01682236158 
0.257652 1.70228745777 0.01664217850 
0.258169 1.69181598434 0.01681440140 
0.258686 1.70594754576 0.01646073414 
0.259202 1.68592179910 0.01672070682 
0.259719 1.70549187709 0.01662622545 
0.260236 1.70484367286 0.01672546973 
0.260753 1.69829807746 0.01721945947 
0.261269 1.75186652337 0.01755936393 
0.261786 1.73894373456 0.01776445733 
0.262303 1.72609775484 0.01758522535 
0.262820 1.72565758775 0.01749531667 
0.263336 1.71599675464 0.01745552731 
0.263853 1.69525201693 0.01800478893 
0.264370 1.70353090513 0.01807080337 
0.264887 1.72706113381 0.01809054539 
0.265403 1.72212064491 0.01803031064 
0.265920 1.67842959839 0.01794256730 
0.266437 1.68713171945 0.01826305812 
0.266954 1.70286005727 0.01814864926 
0.267470 1.69131682115 0.01802715703 
0.267987 1.69127127484 0.01803207577 
0.268504 1.69659529036 0.01811666223 
0.269021 1.73232348380 0.01847935688 
0.269537 1.72615744884 0.01912613544 
0.270054 1.74723019206 0.01845458391 
0.270571 1.72628867019 0.01911254199 
0.271087 1.72109598266 0.01944506205 
0.271604 1.75063844261 0.01944746557 
0.272121 1.73772289672 0.01893633225 
0.272638 1.72899337205 0.01971093339 
0.273154 1.71596703432 0.01968885703 
0.273671 1.72386532968 0.01971584623 
0.274188 1.73065198035 0.01979948028 
0.274705 1.71296884986 0.02031203364 
0.275221 1.75940686441 0.02016325896 
0.275738 1.76046923926 0.02038589566 
0.276255 1.71100168489 0.01997243212 
0.276771 1.72534185941 0.02040455592 
0.277288 1.70113128649 0.01969399981 
0.277805 1.69937042949 0.01971049927 
0.278322 1.73088165275 0.02003719609 
0.278838 1.71996471170 0.01961311432 
0.279355 1.72155343170 0.02030976020 
0.279872 1.71138142671 0.01996307003 
0.280388 1.70984215628 0.01961066901 
0.280905 1.72347956648 0.02029944319 
0.281422 1.73434023446 0.01943244654 
0.281939 1.72297338887 0.01983433776 
0.282455 1.69455412199 0.02059497810 
0.282972 1.73550256824 0.01999316035 
0.283489 1.70686414691 0.01989907232 
0.284006 1.71715978827 0.02002021433 
0.284522 1.71626019998 0.01988306247 
0.285039 1.69604974722 0.02024459764 
0.285556 1.72905838379 0.02007321802 
0.286072 1.73859758372 0.02041850397 
0.286589 1.66945951998 0.02033963861 
0.287106 1.69391840617 0.01988888201 
0.287622 1.69583361950 0.02057755428 
0.288139 1.72854147840 0.02035981956 
0.288656 1.71915631226 0.02051746216 
0.289173 1.72027883619 0.02043897649 
0.289689 1.67993898140 0.02041649190 
0.290206 1.69978226517 0.02013153918 
0.290723 1.70669999070 0.01990867577 
0.291239 1.69268961813 0.02046842619 
0.291756 1.69182486477 0.02080480920 
0.292273 1.71262129546 0.02042578042 
0.292790 1.72557776522 0.02041979453 
0.293306 1.69039233306 0.02040651553 
0.293823 1.74381978112 0.02105001564 
0.294340 1.69006142642 0.02055170817 
0.294856 1.73144187804 0.02078839430 
0.295373 1.67307857008 0.02031407011 
0.295890 1.72931063616 0.02068721009 
0.296406 1.71433792450 0.02083169697 
0.296923 1.71432222826 0.02049484642 
0.297440 1.72635208909 0.02126745917 
0.297957 1.71931443797 0.02076522385 
0.298473 1.74015777101 0.02076550109 
0.298990 1.72139383481 0.02040940512 
0.299507 1.68391334305 0.02098078638 
0.300023 1.69323267263 0.02069877419 
0.300540 1.72161588042 0.02101180718 
0.301057 1.70530878429 0.02083727394 
0.301573 1.72293194926 0.02125992846 
0.302090 1.75132124889 0.02186014909 
0.302607 1.70293866649 0.02166901043 
0.303123 1.73920208501 0.02134126309 
0.303640 1.73808726654 0.02136661981 
0.304157 1.70911640593 0.02178170855 
0.304673 1.72018679250 0.02112893044 
0.305190 1.71136765754 0.02133293641 
0.305707 1.71441844890 0.02145430907 
0.306224 1.69830106787 0.02107897257 
0.306740 1.72578863000 0.02171998056 
0.307257 1.75140094137 0.02221618843 
0.307774 1.69047122063 0.02115133592 
0.308290 1.68105076162 0.02158462518 
0.308807 1.71753046438 0.02249676570 
0.309324 1.71966206725 0.02143397440 
0.309840 1.76015123628 0.02174896095 
0.310357 1.69218278241 0.02124977339 
0.310874 1.71626201715 0.02153696653 
0.311390 1.69308253050 0.02212129447 
0.311907 1.70759652415 0.02193912373 
0.312424 1.71901225905 0.02252984094 
0.312940 1.71201362776 0.02178913810 
0.313457 1.74745410990 0.02207577530 
0.313974 1.72760636071 0.02245341613 
0.314490 1.71901741210 0.02260320297 
0.315007 1.69515434807 0.02265028774 
0.315524 1.71981423324 0.02268628897 
0.316040 1.71948789743 0.02250751006 
0.316557 1.70548581684 0.02265297174 
0.317074 1.69284227964 0.02275810134 
0.317590 1.69922202006 0.02234681145 
0.318107 1.72206443068 0.02265055242 
0.318624 1.70450659346 0.02229754734 
0.319140 1.73309733547 0.02321255233 
0.319657 1.70876678258 0.02272577066 
0.320174 1.72435100848 0.02246543439 
0.320690 1.74345507272 0.02320279059 
0.321207 1.73667160493 0.02294166060 
0.321724 1.68281732818 0.02263063390 
0.322240 1.70534342371 0.02366603468 
0.322757 1.72609586688 0.02387917229 
0.323274 1.67824857508 0.02296583357 
0.323790 1.71183768674 0.02315006597 
0.324307 1.72631477216 0.02397684226 
0.324824 1.71125464551 0.02361763940 
0.325340 1.74886385641 0.02485392052 
0.325857 1.70299479625 0.02409058270 
0.326373 1.75240594394 0.02469065900 
0.326890 1.77090856260 0.02479652262 
0.327407 1.70131071609 0.02503855820 
0.327923 1.68306666825 0.02424087468 
0.328440 1.77037520838 0.02520443194 
0.328957 1.72772254268 0.02473318822 
0.329473 1.72966951408 0.02566913275 
0.329990 1.74603821996 0.02570376474 
0.330507 1.74368760479 0.02723298181 
0.331023 1.71850755447 0.02741760436 
0.331540 1.74543380031 0.02804253600 
0.332057 1.73846176337 0.02845538895 
0.332573 1.74837699681 0.02923670502 
0.333090 1.72646234606 0.02844831744 
0.333607 1.67763744987 0.02810893883 
0.334123 1.71496156387 0.02925282240 
0.334640 1.71442147288 0.02948148438 
0.335156 1.73153287179 0.02981921467 
0.335673 1.79940139014 0.02968187645 
0.336190 1.74572430846 0.03022283834 
0.336706 1.77670298981 0.03001825434 
0.337223 1.77398854616 0.02994881155 
0.337740 1.73690344495 0.03123553569 
0.338256 1.71509593996 0.03089131798 
0.338773 1.79576727651 0.03278496991 
0.339290 1.78281876991 0.03490078621 
0.339806 1.75745941507 0.03485586249 
0.340323 1.74515122408 0.03514356357 
0.340839 1.74829828013 0.03646941325 
0.341356 1.83123753046 0.03685416581 
0.341873 1.78468396686 0.03705164827 
0.342389 1.78470171390 0.03585870164 
0.342906 1.79211789758 0.03543260120 
0.343423 1.78941163276 0.03668740865 
0.343939 1.81453460733 0.03542745849 
0.344456 1.88610837358 0.03732980904 
0.344972 1.81252430100 0.03739516500 
0.345489 1.84817803460 0.03769879757 
0.346006 1.79990076918 0.03682275901 
0.346522 1.81011808999 0.03825930144 
0.347039 1.81027330860 0.03858502157 
0.347555 1.82748657729 0.03741271936 
0.348072 1.80117098320 0.03939348383 
0.348589 1.84158322536 0.03764833096 
0.349105 1.84211599843 0.03744720796 
0.349622 1.83048677501 0.03737172197 
0.350139 1.81798619082 0.03822054833 
0.350655 1.77803729646 0.03743089710 
0.351172 1.81670511533 0.03882457861 
0.351688 1.71893713107 0.03677394567 
0.352205 1.82545791673 0.03966361769 
0.352722 1.80066278878 0.03694091562 
0.353238 1.78836036558 0.03783050685 
0.353755 1.73796142816 0.03682956266 
0.354271 1.77453302804 0.03763799194 
0.354788 1.79471548741 0.03947816565 
0.355305 1.78376705816 0.03900607747 
0.355821 1.81732195835 0.04022607077 
0.356338 1.74844171957 0.03793102647 
0.356854 1.82703003840 0.04028562841 
0.357371 1.80564391385 0.04192533743 
0.357888 1.68063254095 0.04001620486 
0.358404 1.77760719318 0.04076664795 
0.358921 1.83686212904 0.04331816124 
0.359437 1.80292896578 0.04306397824 
0.359954 1.80461324730 0.04193876012 
0.360471 1.65635977516 0.04223292052 
0.360987 1.77566194676 0.04439413606 
0.361504 1.78392828022 0.04599816894 
0.362020 1.73902683860 0.04852388056 
0.362537 1.87742306077 0.04941308371 
0.363054 1.80007036156 0.04446368629 
0.363570 1.80444896621 0.05166511126 
0.364087 1.87664323381 0.05001946833 
0.364603 1.81009973820 0.04726700984 
0.365120 1.77343865815 0.04783204510 
0.365637 1.82224672807 0.05313597836 
0.366153 1.77756278094 0.05142260477 
0.366670 1.83729119508 0.05619742732 
0.367186 1.74208823371 0.05897540752 
0.367703 1.95629797451 0.06245450064 
0.368219 1.65722364086 0.05995390998 
0.368736 1.70243692094 0.06027738621 
0.369253 1.77595932369 0.06289577518 
0.369769 1.84546269283 0.07051654500 
0.370286 1.67454081715 0.06150090573 
0.370802 1.78510777356 0.06990102315 
0.371319 1.70669778447 0.07802382010 
0.371835 1.71277639546 0.08424424299 
0.372352 1.69349795983 0.08913946615 
0.372869 1.67761565902 0.11184894448 
0.373385 1.50482135087 0.12010907022 
0.373902 1.66159130324 0.30136165716 
