# Supplementary material for: A SAXS-based approach to rationally evaluate radical scavengers – toward eliminating radiation damage in solution and crystallographic studies
Source: J Synchrotron Radiat. 2021 Aug 9;28(Pt 5):1309–20. doi: 10.1107/S1600577521004045 (PMC8415334; doi:10.1107/S1600577521004045)
Supplement: Supplementary file 1 [file s-28-01309-sup1.zip › SupportingData/ascrobic_acid/500nM/C1_ascorbate-500nm_00030.cbf.dat]

0.010597 12.55820991387 0.48713273683 
0.011114 11.36537765479 0.59143814231 
0.011630 11.52489055919 0.34741874233 
0.012147 10.09101597342 0.33967702599 
0.012664 9.12885673623 0.29288694394 
0.013181 8.96652969823 0.24287304306 
0.013698 8.28597074997 0.20289013561 
0.014215 8.22526944437 0.30854584360 
0.014732 7.63174934134 0.24660770606 
0.015249 6.86210873843 0.22715762639 
0.015766 6.88847546074 0.21954008703 
0.016283 6.86755672853 0.20935982192 
0.016800 6.46627368903 0.15931705050 
0.017316 6.41167665793 0.15366266520 
0.017833 6.09652407102 0.13570040179 
0.018350 6.04583234256 0.13055106532 
0.018867 5.80008137591 0.11595900696 
0.019384 5.97589225972 0.13154715834 
0.019901 5.66057093025 0.11273339088 
0.020418 5.48852706684 0.10732638758 
0.020935 5.30867066621 0.09832641520 
0.021452 5.08811697649 0.09978697722 
0.021969 4.97936666310 0.10108042147 
0.022486 5.01609977507 0.10090082586 
0.023002 4.98371147614 0.09678279106 
0.023519 4.86020048101 0.09481263704 
0.024036 4.75059217982 0.09440643686 
0.024553 4.84715170469 0.09265264889 
0.025070 4.81029171970 0.08847594758 
0.025587 4.52637875501 0.09553554458 
0.026104 4.64207176729 0.08797375918 
0.026621 4.43053464195 0.08733722190 
0.027138 4.34771354202 0.08094608024 
0.027655 4.46203826697 0.08314065104 
0.028171 4.50049924673 0.08972117767 
0.028688 4.25002343610 0.08146380241 
0.029205 4.09967666938 0.08224547027 
0.029722 4.25491846197 0.08072451024 
0.030239 4.12744135043 0.07452619164 
0.030756 4.10320029381 0.07966032014 
0.031273 3.97032557218 0.07508181106 
0.031790 3.84792465543 0.07373564753 
0.032307 4.09837830950 0.07792400784 
0.032824 4.03281455142 0.07204225527 
0.033341 3.98507782335 0.07443143761 
0.033857 4.01078958082 0.07068131762 
0.034374 3.85336441962 0.07383513612 
0.034891 3.95852242864 0.07250652079 
0.035408 3.99675537633 0.06969176391 
0.035925 3.88009827846 0.06650279008 
0.036442 3.82992689507 0.06788028795 
0.036959 3.84837695083 0.06604986924 
0.037476 3.69650426093 0.06483456809 
0.037993 3.73754224954 0.06103224945 
0.038510 3.74802465302 0.06410151347 
0.039027 3.77125248960 0.06500624386 
0.039543 3.64080583199 0.06506659896 
0.040060 3.70892900291 0.06141153491 
0.040577 3.61023156695 0.06117017255 
0.041094 3.53076078920 0.06123472753 
0.041611 3.39861707484 0.05980222330 
0.042128 3.43131431495 0.06026095555 
0.042645 3.52593904032 0.05926490315 
0.043162 3.42343866688 0.05652950826 
0.043679 3.44122091928 0.05766892944 
0.044196 3.38731025812 0.05861268098 
0.044712 3.45168502348 0.05710571214 
0.045229 3.49604515357 0.05755299407 
0.045746 3.27898079240 0.05544973897 
0.046263 3.31514781876 0.05376093160 
0.046780 3.34462814803 0.05433380920 
0.047297 3.28477192363 0.05590353889 
0.047814 3.23591236632 0.05341321319 
0.048331 3.24627130094 0.05650314606 
0.048848 3.31402949431 0.05135380076 
0.049365 3.25011167200 0.05038610242 
0.049881 3.32416951816 0.05245513205 
0.050398 3.11944232870 0.05037796924 
0.050915 3.17559229524 0.04968983787 
0.051432 3.20585572986 0.05169593945 
0.051949 3.00493060950 0.05115828782 
0.052466 3.11518931586 0.04890785654 
0.052983 3.21207744022 0.04915274909 
0.053500 2.96709217221 0.04711296234 
0.054017 3.05962496300 0.04833771154 
0.054534 2.99839482746 0.04446506200 
0.055050 2.98696832979 0.04843543405 
0.055567 2.99820416527 0.04743154685 
0.056084 3.10137311529 0.05016284369 
0.056601 2.94646168174 0.04444445138 
0.057118 3.00109605872 0.04550524535 
0.057635 2.96223537682 0.04609476751 
0.058152 2.90966571863 0.04622682530 
0.058669 2.88394021484 0.04486342893 
0.059186 2.95926421112 0.04566597382 
0.059703 2.85063024579 0.04366478252 
0.060220 2.82229263683 0.04615289478 
0.060736 2.89302647412 0.04374499852 
0.061253 2.84243278555 0.04418922657 
0.061770 2.79823724051 0.04410964976 
0.062287 2.81642295699 0.04334752866 
0.062804 2.78524316056 0.04404425674 
0.063321 2.82037269231 0.04546279676 
0.063838 2.80439857303 0.04199773999 
0.064355 2.70527876166 0.04161232906 
0.064872 2.64091486300 0.04070105744 
0.065388 2.69928351219 0.04200485613 
0.065905 2.61507678053 0.04107606382 
0.066422 2.70212174036 0.04219322349 
0.066939 2.66115386724 0.03999122439 
0.067456 2.63820884383 0.03827281079 
0.067973 2.65585075527 0.04043051179 
0.068490 2.64267887795 0.03972001081 
0.069007 2.66978627895 0.04150284440 
0.069524 2.58552145136 0.03967481974 
0.070041 2.65445472477 0.03944907070 
0.070557 2.57212042567 0.03984528862 
0.071074 2.55882405713 0.04086092396 
0.071591 2.60780156543 0.03994470759 
0.072108 2.67030686027 0.04090963633 
0.072625 2.56651220086 0.03963192287 
0.073142 2.54365956203 0.03856431821 
0.073659 2.52886974653 0.03853761783 
0.074176 2.52306013814 0.03726113593 
0.074693 2.51600881975 0.03771497444 
0.075210 2.56099665381 0.03628163245 
0.075726 2.51863391423 0.03754171956 
0.076243 2.54478029443 0.03758697965 
0.076760 2.45399969545 0.03498422321 
0.077277 2.52727613617 0.03774300695 
0.077794 2.52092366626 0.03723914389 
0.078311 2.48313688733 0.03638338210 
0.078828 2.49033278853 0.03579464616 
0.079345 2.42400938366 0.03571156951 
0.079862 2.42992162321 0.03684959909 
0.080378 2.45038976344 0.03602927519 
0.080895 2.40067222002 0.03522884214 
0.081412 2.46495115967 0.03633326416 
0.081929 2.47104062607 0.03482009459 
0.082446 2.38815992734 0.03532093514 
0.082963 2.39422123033 0.03557872224 
0.083480 2.39283437648 0.03494537549 
0.083997 2.43002551334 0.03406029325 
0.084514 2.38652637933 0.03443298441 
0.085030 2.42102524218 0.03457548713 
0.085547 2.34602959303 0.03465477172 
0.086064 2.34654226332 0.03411574553 
0.086581 2.36813983087 0.03426560289 
0.087098 2.31776416077 0.03463733399 
0.087615 2.27503887283 0.03259993760 
0.088132 2.29841640857 0.03411818860 
0.088649 2.26737902916 0.03404907814 
0.089166 2.28355789672 0.03495926831 
0.089683 2.30163942217 0.03428478308 
0.090199 2.32507820893 0.03580110839 
0.090716 2.25032071914 0.03520032556 
0.091233 2.31022688312 0.03467977934 
0.091750 2.34146271220 0.03621256962 
0.092267 2.27503889511 0.03596244402 
0.092784 2.30701045823 0.03476826899 
0.093301 2.31728386910 0.03732856708 
0.093818 2.30600779036 0.03677233202 
0.094334 2.25104791594 0.03656747760 
0.094851 2.27667452823 0.03566768393 
0.095368 2.22190299021 0.03539596811 
0.095885 2.19925220071 0.03346479231 
0.096402 2.20351365450 0.03210794342 
0.096919 2.19891996258 0.03271936972 
0.097436 2.18903209990 0.03256916745 
0.097953 2.22706939679 0.03320715362 
0.098470 2.16415535971 0.03219093078 
0.098986 2.16260270733 0.03096720585 
0.099503 2.19996270268 0.03315020230 
0.100020 2.18081484399 0.03130794289 
0.100537 2.13760639426 0.03099491833 
0.101054 2.15028049376 0.03140779723 
0.101571 2.19203937787 0.03204027598 
0.102088 2.20252598573 0.03226449556 
0.102605 2.14282818754 0.03122360528 
0.103122 2.16890074483 0.03074961782 
0.103638 2.15302716161 0.03123554097 
0.104155 2.11577158211 0.02983954353 
0.104672 2.14908238899 0.03089701032 
0.105189 2.11003682606 0.02996600145 
0.105706 2.11512574031 0.03043039881 
0.106223 2.11317253617 0.02981813577 
0.106740 2.16589406525 0.02975319540 
0.107257 2.12927073103 0.03043588826 
0.107773 2.11776239243 0.02921460456 
0.108290 2.05594886389 0.02946293497 
0.108807 2.09457252793 0.02972103413 
0.109324 2.09493921218 0.02957150258 
0.109841 2.07059143381 0.02956238256 
0.110358 2.11467418412 0.02868396545 
0.110875 2.11817361700 0.02950250761 
0.111392 2.11189673565 0.02827525602 
0.111909 2.10404711943 0.02876382474 
0.112425 2.05130756287 0.02908206395 
0.112942 2.07709987232 0.02870845407 
0.113459 2.06543086263 0.02826195785 
0.113976 2.09080730974 0.02952755589 
0.114493 2.03049946328 0.02750917789 
0.115010 2.10382523276 0.02754699517 
0.115527 2.01792443583 0.02747416397 
0.116044 2.05262529292 0.02771386475 
0.116560 2.02144622984 0.02736193873 
0.117077 2.01624795494 0.02773252904 
0.117594 2.02864980993 0.02794301171 
0.118111 2.04702225331 0.02726435509 
0.118628 2.03462246247 0.02763325512 
0.119145 2.04255351718 0.02775238893 
0.119662 2.01981122922 0.02731547419 
0.120179 1.95904697157 0.02594277643 
0.120695 2.01179478982 0.02694090366 
0.121212 2.04723913032 0.02656901700 
0.121729 2.04438065997 0.02658590260 
0.122246 2.00335691678 0.02665866916 
0.122763 1.95827942159 0.02632983732 
0.123280 1.98859964849 0.02620814391 
0.123797 2.00671137871 0.02620334263 
0.124314 1.96036695291 0.02562603069 
0.124830 1.94197512834 0.02510289430 
0.125347 1.99592881192 0.02631484474 
0.125864 1.95455114959 0.02688721707 
0.126381 1.93541313803 0.02582693663 
0.126898 1.97549980528 0.02596801555 
0.127415 1.99893277407 0.02564255490 
0.127932 1.94068661000 0.02654881186 
0.128448 1.98635924763 0.02639081566 
0.128965 1.93988703145 0.02611825291 
0.129482 1.92994082430 0.02585261681 
0.129999 1.95785544549 0.02581754885 
0.130516 1.99334922961 0.02571156576 
0.131033 2.00778808833 0.02548450879 
0.131550 1.95757807517 0.02527178818 
0.132067 1.89997923547 0.02479910384 
0.132583 1.96608378641 0.02603253682 
0.133100 1.95238199178 0.02526742819 
0.133617 1.95745154599 0.02505717001 
0.134134 2.00984710018 0.02514206510 
0.134651 1.91135929046 0.02508796965 
0.135168 1.94012096939 0.02429796931 
0.135685 1.98278545227 0.02550168843 
0.136201 1.95575155617 0.02468758823 
0.136718 1.91559722746 0.02375829845 
0.137235 1.92527281001 0.02427651970 
0.137752 1.90769117557 0.02467845517 
0.138269 1.90994251391 0.02436429649 
0.138786 1.88497292882 0.02404771774 
0.139303 1.88395215194 0.02389477500 
0.139819 1.94589603533 0.02486936830 
0.140336 1.91587624212 0.02354459886 
0.140853 1.90833993101 0.02380566350 
0.141370 1.92850472479 0.02460464263 
0.141887 1.87495030707 0.02342984394 
0.142404 1.87286698548 0.02390748335 
0.142921 1.87347593044 0.02367046750 
0.143438 1.91777723607 0.02463756695 
0.143954 1.90483474462 0.02416290228 
0.144471 1.86688308943 0.02402614384 
0.144988 1.90568043879 0.02450351184 
0.145505 1.97152157217 0.02463919554 
0.146022 1.90298874683 0.02485310408 
0.146539 1.89136808766 0.02439384569 
0.147056 1.85605459021 0.02398804374 
0.147572 1.82232457980 0.02278604418 
0.148089 1.83681355027 0.02363003627 
0.148606 1.87054828682 0.02365207419 
0.149123 1.87589604799 0.02324224977 
0.149640 1.81307013726 0.02303804903 
0.150157 1.86471466023 0.02328392665 
0.150674 1.82643169741 0.02318955295 
0.151190 1.86533657169 0.02286305717 
0.151707 1.85468548242 0.02309963939 
0.152224 1.81896805961 0.02279942821 
0.152741 1.85904527811 0.02266181608 
0.153258 1.85515109510 0.02216631353 
0.153775 1.83599828858 0.02269217965 
0.154291 1.82839833741 0.02303556101 
0.154808 1.80771009257 0.02253260706 
0.155325 1.84149882863 0.02294438505 
0.155842 1.83199919672 0.02222196075 
0.156359 1.83843559556 0.02234773629 
0.156876 1.79684338017 0.02200889083 
0.157393 1.82653363325 0.02224061808 
0.157909 1.81061664844 0.02202326499 
0.158426 1.83924112524 0.02235871646 
0.158943 1.83873298672 0.02208764931 
0.159460 1.84839541056 0.02156752931 
0.159977 1.82792245301 0.02199955433 
0.160494 1.81901572996 0.02186953719 
0.161010 1.80794312660 0.02191901163 
0.161527 1.85613099102 0.02170764585 
0.162044 1.83952014905 0.02177406460 
0.162561 1.82654559179 0.02222504470 
0.163078 1.81793416773 0.02156888068 
0.163595 1.81993071362 0.02165850530 
0.164112 1.84202341452 0.02200235448 
0.164628 1.80202167803 0.02157580637 
0.165145 1.81180698134 0.02150828316 
0.165662 1.80683653791 0.02127003269 
0.166179 1.77893353196 0.02138816447 
0.166696 1.79436055092 0.02117603923 
0.167213 1.81761886580 0.02131929755 
0.167729 1.79867842423 0.02139132125 
0.168246 1.78155814786 0.02091921875 
0.168763 1.81228022371 0.02157764594 
0.169280 1.78731455566 0.02098347900 
0.169797 1.84230277971 0.02135633391 
0.170314 1.79922045828 0.02094981600 
0.170830 1.81809786488 0.02192318227 
0.171347 1.81717676405 0.02128239957 
0.171864 1.80827607931 0.02117187210 
0.172381 1.82820270093 0.02097669170 
0.172898 1.80989556864 0.02085703172 
0.173415 1.80249898674 0.02106874441 
0.173932 1.80857070024 0.02093318942 
0.174448 1.76377859546 0.02066452936 
0.174965 1.83563564945 0.02048000131 
0.175482 1.80300706214 0.02101357519 
0.175999 1.81022791410 0.02126139504 
0.176516 1.74399340645 0.02054349465 
0.177033 1.77414868843 0.02094372884 
0.177549 1.79484511194 0.02125912403 
0.178066 1.81886285275 0.02056940518 
0.178583 1.78461104571 0.02134080347 
0.179100 1.80982312213 0.02104668314 
0.179617 1.77312173458 0.02070584904 
0.180134 1.81217301660 0.02081625830 
0.180650 1.79630131780 0.02141605109 
0.181167 1.79622946573 0.02170300133 
0.181684 1.80657028830 0.02254769910 
0.182201 1.76502996185 0.02156547800 
0.182718 1.77654806898 0.02163490114 
0.183234 1.77416257737 0.02236640001 
0.183751 1.79084217848 0.02161496575 
0.184268 1.78074166530 0.02227390894 
0.184785 1.78672314103 0.02176432991 
0.185302 1.79125543056 0.02154957443 
0.185819 1.79883598740 0.02170077093 
0.186335 1.76356270345 0.02151771053 
0.186852 1.80292289878 0.02146943601 
0.187369 1.79512363746 0.02153825867 
0.187886 1.74774917591 0.02136508632 
0.188403 1.74001318802 0.02118742251 
0.188920 1.78611230497 0.02066763729 
0.189436 1.74577500929 0.02101191282 
0.189953 1.73604208223 0.02048552764 
0.190470 1.79426392480 0.02093082998 
0.190987 1.77664748462 0.02119798310 
0.191504 1.76480298332 0.02047937012 
0.192020 1.74243452103 0.02031377778 
0.192537 1.76908888147 0.02003146132 
0.193054 1.75298399538 0.02057244462 
0.193571 1.75370702199 0.01992408202 
0.194088 1.74027361741 0.02004638623 
0.194605 1.74031305267 0.02010617337 
0.195121 1.73741214432 0.01986580572 
0.195638 1.74716495237 0.02041923358 
0.196155 1.72554562595 0.01988847364 
0.196672 1.73144024272 0.01988775991 
0.197189 1.76070302217 0.01995931033 
0.197705 1.74350434570 0.01926693390 
0.198222 1.71507643370 0.01928801449 
0.198739 1.72546340943 0.01973340911 
0.199256 1.79016532341 0.01973814092 
0.199773 1.76282709420 0.01961312944 
0.200290 1.72610405342 0.01986393850 
0.200806 1.73234237884 0.01953934213 
0.201323 1.75017021561 0.01989055395 
0.201840 1.76944111022 0.01985043743 
0.202357 1.78050457564 0.01930554272 
0.202874 1.76632272517 0.01925472783 
0.203390 1.71577390293 0.01930827006 
0.203907 1.75475007854 0.01918582324 
0.204424 1.77175100533 0.01945755545 
0.204941 1.80060112320 0.01952299526 
0.205458 1.76022220818 0.01952542954 
0.205974 1.75815042753 0.01954836229 
0.206491 1.74351872284 0.01894325145 
0.207008 1.73026608611 0.01912648416 
0.207525 1.73753174019 0.01952837444 
0.208042 1.73644871124 0.01913079348 
0.208558 1.75306281107 0.01917082071 
0.209075 1.73019001280 0.01877896298 
0.209592 1.76083740593 0.01924210102 
0.210109 1.75069787531 0.01922973337 
0.210626 1.77887801348 0.01900275341 
0.211142 1.73766692799 0.01925009828 
0.211659 1.73040587332 0.01907810055 
0.212176 1.73279523417 0.01888589053 
0.212693 1.74345678303 0.01900082165 
0.213210 1.71728135608 0.01869068326 
0.213726 1.74125740347 0.01885529479 
0.214243 1.74708466950 0.01875765572 
0.214760 1.73595299806 0.01903283081 
0.215277 1.74334158767 0.01912404774 
0.215794 1.72852428945 0.01883815963 
0.216310 1.75390898475 0.01893057278 
0.216827 1.73369802677 0.01850948632 
0.217344 1.72846518762 0.01870960752 
0.217861 1.72055372904 0.01854705997 
0.218378 1.73840198862 0.01870584411 
0.218894 1.74052720159 0.01879705126 
0.219411 1.75164910163 0.01870444484 
0.219928 1.72968728655 0.01882399801 
0.220445 1.72931125549 0.01876213293 
0.220962 1.72612284656 0.01853115841 
0.221478 1.72521180316 0.01841403889 
0.221995 1.76021718830 0.01896447514 
0.222512 1.73452174525 0.01852297790 
0.223029 1.74014183803 0.01867940059 
0.223546 1.75162933313 0.01850268961 
0.224062 1.74889869578 0.01804582492 
0.224579 1.75385948478 0.01830538849 
0.225096 1.75950626057 0.01859857510 
0.225613 1.72424623998 0.01840753545 
0.226129 1.74275143141 0.01833557822 
0.226646 1.72013358972 0.01799427813 
0.227163 1.73938909831 0.01823345866 
0.227680 1.73579536073 0.01854406573 
0.228197 1.74087863027 0.01768813367 
0.228713 1.76309999151 0.01782868214 
0.229230 1.75213054294 0.01792322997 
0.229747 1.73932427961 0.01802334534 
0.230264 1.72397709566 0.01765008657 
0.230780 1.72403724697 0.01776819490 
0.231297 1.72991531969 0.01790594005 
0.231814 1.70880456797 0.01730056322 
0.232331 1.72737255440 0.01747096816 
0.232848 1.77821118335 0.01807700131 
0.233364 1.72853105354 0.01742009978 
0.233881 1.72546618784 0.01781421204 
0.234398 1.71673071411 0.01773110324 
0.234915 1.74035358267 0.01783426118 
0.235431 1.73730891302 0.01800761606 
0.235948 1.71398728735 0.01796933425 
0.236465 1.74690516221 0.01814487373 
0.236982 1.70736907541 0.01735179546 
0.237499 1.74220304380 0.01718576055 
0.238015 1.73714052378 0.01795202744 
0.238532 1.71463082479 0.01727543308 
0.239049 1.73119621042 0.01785997673 
0.239566 1.73457438063 0.01738730189 
0.240082 1.73035223136 0.01762279570 
0.240599 1.73734242559 0.01769327943 
0.241116 1.73679049312 0.01781379558 
0.241633 1.70575759459 0.01743967410 
0.242149 1.73793412039 2.95264008802 
0.242666 1.70764553922 0.01731579453 
0.243183 1.70981236181 0.01749141481 
0.243700 1.71136013373 0.01742803759 
0.244217 1.71650590871 0.01744744353 
0.244733 1.73303489446 0.01713468560 
0.245250 1.71637397079 0.01735648047 
0.245767 1.74182191387 0.01730886914 
0.246284 1.72821054035 0.01732953419 
0.246800 1.71508801613 0.01735785161 
0.247317 1.73875981052 0.01730466537 
0.247834 1.72177664968 0.01722988409 
0.248351 1.72861767573 0.01765698338 
0.248867 1.73264391453 0.01722260519 
0.249384 1.72825608280 0.01712302907 
0.249901 1.70285266916 0.01716545611 
0.250418 1.72896965147 0.01727126682 
0.250934 1.70764489735 0.01705825241 
0.251451 1.75234024477 0.01739695316 
0.251968 1.71478048686 0.01683509422 
0.252485 1.74990663252 0.01704680139 
0.253001 1.69144039314 0.01710662030 
0.253518 1.69560701208 0.01683568221 
0.254035 1.71607928954 0.01736921401 
0.254552 1.69448213995 0.01721805353 
0.255068 1.73305561932 0.01669436588 
0.255585 1.71383738428 0.01696727232 
0.256102 1.72149297845 0.01655502917 
0.256619 1.71537725329 0.01689088413 
0.257135 1.72421948777 0.01657446141 
0.257652 1.71350290851 0.01701782718 
0.258169 1.69235569077 0.01699991493 
0.258686 1.69567068434 0.01651827344 
0.259202 1.71505286263 0.01710773087 
0.259719 1.70122016299 0.01680189613 
0.260236 1.70242179413 0.01711386908 
0.260753 1.68178584512 0.01725956437 
0.261269 1.71017598474 0.01725909660 
0.261786 1.69338223350 0.01770201136 
0.262303 1.70352381811 0.01721637246 
0.262820 1.72282401441 0.01754020510 
0.263336 1.72299574475 0.01795344917 
0.263853 1.69970962950 0.01810214980 
0.264370 1.66256461188 0.01776052164 
0.264887 1.70054995170 0.01797647142 
0.265403 1.65234163451 0.01767413395 
0.265920 1.71355248282 0.01802898332 
0.266437 1.72779656637 0.01815024500 
0.266954 1.68685005040 0.01821535662 
0.267470 1.71705275488 0.01857429346 
0.267987 1.72610535199 0.01859287521 
0.268504 1.70349790262 0.01810657047 
0.269021 1.78695540468 0.01833182779 
0.269537 1.70440337270 0.01849346417 
0.270054 1.73289247692 0.01841537828 
0.270571 1.73730210769 0.01916144882 
0.271087 1.74663844644 0.01940969593 
0.271604 1.72402020762 0.01968067831 
0.272121 1.71335821476 0.01926557512 
0.272638 1.73073202179 0.01995793281 
0.273154 1.75499948434 0.01943257244 
0.273671 1.71252924691 0.02009543922 
0.274188 1.70450656527 0.01949533254 
0.274705 1.70427241998 0.02001367332 
0.275221 1.71391019442 0.02007255047 
0.275738 1.75893840763 0.01993956198 
0.276255 1.73409934720 0.01991911512 
0.276771 1.73855540941 0.02024652409 
0.277288 1.69704017231 0.01956952259 
0.277805 1.72278533804 0.01997083403 
0.278322 1.70879223728 0.01985243776 
0.278838 1.72699627178 0.02045065771 
0.279355 1.75234881543 0.02020609405 
0.279872 1.73612171407 0.02020767522 
0.280388 1.71618611782 0.01956986103 
0.280905 1.72190296668 0.01982529458 
0.281422 1.72332233852 0.01999173904 
0.281939 1.72938237844 0.01989394529 
0.282455 1.70928692439 0.01977724830 
0.282972 1.67441062918 0.02019952013 
0.283489 1.71100616362 0.02038391437 
0.284006 1.73307730929 0.01986528956 
0.284522 1.69776660283 0.02001016252 
0.285039 1.69288867503 0.01969635945 
0.285556 1.68837518195 0.01998340160 
0.286072 1.72531276307 0.02044171076 
0.286589 1.69283151220 0.02017989441 
0.287106 1.72396496359 0.02041567992 
0.287622 1.76848419925 0.02054685357 
0.288139 1.72021393101 0.02032032173 
0.288656 1.69869565072 0.02062097971 
0.289173 1.69439454706 0.02072047259 
0.289689 1.71671518270 0.02032133973 
0.290206 1.68805962198 0.02015151872 
0.290723 1.75005870212 0.02016994180 
0.291239 1.71140873585 0.02031805246 
0.291756 1.72620858387 0.02045712192 
0.292273 1.67904258333 0.01984663073 
0.292790 1.73069846497 0.02032961621 
0.293306 1.69674720444 0.02050438850 
0.293823 1.72985370051 0.02026418570 
0.294340 1.72250461991 0.02071131692 
0.294856 1.72979832613 0.02121688586 
0.295373 1.71252623247 0.02032479304 
0.295890 1.71885413924 0.02066436065 
0.296406 1.70035240276 0.02140092386 
0.296923 1.70839935460 0.02082717878 
0.297440 1.70631793026 0.02115933969 
0.297957 1.70182970605 0.02088381085 
0.298473 1.71489944236 0.02009514927 
0.298990 1.66732614257 0.02033596033 
0.299507 1.73671519636 0.02082299919 
0.300023 1.72282535051 0.02173635093 
0.300540 1.72340651628 0.02190961036 
0.301057 1.75096241677 0.02107332412 
0.301573 1.71440845480 0.02105772549 
0.302090 1.72223666603 0.02163395539 
0.302607 1.70542582560 0.02078122702 
0.303123 1.74265867595 0.02114678126 
0.303640 1.68974377495 0.02132733946 
0.304157 1.76579539104 0.02145355689 
0.304673 1.69860554110 0.02117656845 
0.305190 1.71320233354 0.02158497818 
0.305707 1.76622714437 0.02145738888 
0.306224 1.74802552305 0.02151273423 
0.306740 1.72777806536 0.02114736484 
0.307257 1.72790493008 0.02134689209 
0.307774 1.67168091821 0.02119976816 
0.308290 1.72379679749 0.02176387424 
0.308807 1.70669972281 0.02184311502 
0.309324 1.68919024589 0.02151811343 
0.309840 1.72141458820 0.02176008801 
0.310357 1.75804030979 0.02241393518 
0.310874 1.71290654708 0.02218773956 
0.311390 1.67433762465 0.02092170356 
0.311907 1.70150796711 0.02162807669 
0.312424 1.72428234997 0.02152297957 
0.312940 1.78035501370 0.02292414163 
0.313457 1.69084740572 0.02236316552 
0.313974 1.70575233438 0.02179141924 
0.314490 1.69690484885 0.02268638822 
0.315007 1.72117538803 0.02190455842 
0.315524 1.69719376107 0.02264825060 
0.316040 1.67599492801 0.02262627220 
0.316557 1.75646851304 0.02272053933 
0.317074 1.66527956240 0.02259149037 
0.317590 1.71829560937 0.02253312852 
0.318107 1.79154938304 0.02292751522 
0.318624 1.73008466557 0.02303230430 
0.319140 1.70200369643 0.02225082095 
0.319657 1.75241808954 0.02270948982 
0.320174 1.71888291728 0.02283688971 
0.320690 1.70718017272 0.02259052402 
0.321207 1.74013530260 0.02244538666 
0.321724 1.70603177569 0.02329794385 
0.322240 1.72721921883 0.02342705806 
0.322757 1.73971457550 0.02274274140 
0.323274 1.67124816763 0.02252141550 
0.323790 1.68290908449 0.02321932838 
0.324307 1.71920670153 0.02352543209 
0.324824 1.68462089304 0.02447068397 
0.325340 1.72973598880 0.02348562348 
0.325857 1.67682886632 0.02426966963 
0.326373 1.70659443301 0.02465340814 
0.326890 1.71351312505 0.02556872052 
0.327407 1.68658341216 0.02461825495 
0.327923 1.74362680824 0.02528713400 
0.328440 1.70393558661 0.02572766741 
0.328957 1.71076218603 0.02519595079 
0.329473 1.72248536696 0.02707313178 
0.329990 1.73320135716 0.02693493708 
0.330507 1.73092132731 0.02686674574 
0.331023 1.67700594309 0.02648759376 
0.331540 1.74489494617 0.02652413938 
0.332057 1.73779490082 0.02783946920 
0.332573 1.78367032868 0.02811048802 
0.333090 1.70784123127 0.02722270059 
0.333607 1.72836093055 0.02948255469 
0.334123 1.78236555805 0.02893908861 
0.334640 1.79845615077 0.02875063252 
0.335156 1.79022035298 0.02895776145 
0.335673 1.75550532549 0.03066718334 
0.336190 1.75173297005 0.02952266939 
0.336706 1.79270606984 0.03000458326 
0.337223 1.70335624763 0.02934081241 
0.337740 1.74860318054 0.03201158626 
0.338256 1.78066729612 0.03167948257 
0.338773 1.74556301276 0.03266920101 
0.339290 1.77595804337 0.03352763198 
0.339806 1.84939703888 0.03618845464 
0.340323 1.79701481429 0.03642876924 
0.340839 1.80097466676 0.03672372271 
0.341356 1.80250391235 0.03562834941 
0.341873 1.84064165425 0.03530460560 
0.342389 1.84274735777 0.03655786351 
0.342906 1.80653550008 0.03704530672 
0.343423 1.78578171716 0.03609286268 
0.343939 1.72408062117 0.03474637310 
0.344456 1.78745681044 0.03628912412 
0.344972 1.75508912274 0.03681317738 
0.345489 1.84903268182 0.03745846268 
0.346006 1.79368489625 0.03878801415 
0.346522 1.75720965640 0.03616231963 
0.347039 1.78655711905 0.03703917492 
0.347555 1.79579850602 0.03806812709 
0.348072 1.80025390683 0.03667331319 
0.348589 1.76187275519 0.03685179659 
0.349105 1.78977267003 0.03934297193 
0.349622 1.77344525814 0.03917776375 
0.350139 1.81893235353 0.03950420184 
0.350655 1.84585136683 0.03928387128 
0.351172 1.80461956722 0.03662759171 
0.351688 1.82346674217 0.03869573793 
0.352205 1.78573141889 0.03970013155 
0.352722 1.76628056410 0.03857678239 
0.353238 1.77533436589 0.03841371536 
0.353755 1.79033385371 0.03828478055 
0.354271 1.74586709937 0.03835112483 
0.354788 1.84800057691 0.03833398657 
0.355305 1.82840483187 0.03957736882 
0.355821 1.83913573638 0.03859268826 
0.356338 1.74765926500 0.04025580552 
0.356854 1.79637480107 0.03907289355 
0.357371 1.80956671491 0.04206296701 
0.357888 1.79329844437 0.04128317015 
0.358404 1.71383316441 0.04122815766 
0.358921 1.76051122962 0.04271226439 
0.359437 1.75366406407 0.04239078734 
0.359954 1.77158621431 0.04077597121 
0.360471 1.74870793268 0.04458760297 
0.360987 1.76081652964 0.04521977623 
0.361504 1.79271198150 0.04433910591 
0.362020 1.84304630384 0.04682561598 
0.362537 1.82753125541 0.04807363320 
0.363054 1.80349947470 0.04700066906 
0.363570 1.81669106949 0.04869514039 
0.364087 1.76730170149 0.05126862108 
0.364603 1.80596734583 0.05110206666 
0.365120 1.79244133944 0.05213124406 
0.365637 1.84748049896 0.05296071334 
0.366153 1.81128066154 0.05253981553 
0.366670 1.68844677191 0.05208588442 
0.367186 1.79794925547 0.06052455022 
0.367703 1.75065171266 0.05947400536 
0.368219 1.81907046875 0.05614557692 
0.368736 1.71191662611 0.06653068966 
0.369253 1.77740221482 0.06339634124 
0.369769 1.75198900244 0.06770822111 
0.370286 1.77430430330 0.06387131932 
0.370802 1.77111852112 0.07569749400 
0.371319 1.72309109481 0.07861131044 
0.371835 1.63578230569 0.08245745730 
0.372352 1.84392361030 0.09120920245 
0.372869 1.89662978736 0.11931086542 
0.373385 1.75350996169 0.14153651096 
0.373902 1.48489507394 0.39908041202 
