# Supplementary material for: A SAXS-based approach to rationally evaluate radical scavengers – toward eliminating radiation damage in solution and crystallographic studies
Source: J Synchrotron Radiat. 2021 Aug 9;28(Pt 5):1309–20. doi: 10.1107/S1600577521004045 (PMC8415334; doi:10.1107/S1600577521004045)
Supplement: Supplementary file 1 [file s-28-01309-sup1.zip › SupportingData/ascrobic_acid/500nM/C1_ascorbate-500nm_00020.cbf.dat]

0.010597 12.98508682545 0.46364080855 
0.011114 11.93832973432 0.48947559318 
0.011630 10.11554440033 0.40892196011 
0.012147 10.18581273297 0.30046874084 
0.012664 9.12068570210 0.26870774611 
0.013181 9.05531959438 0.24597935405 
0.013698 8.23751114109 0.23047225673 
0.014215 8.24494290910 0.33495780903 
0.014732 7.59093145484 0.22674337322 
0.015249 7.36538713319 0.23766639921 
0.015766 6.99429178531 0.19777503421 
0.016283 6.93105523648 0.18676490999 
0.016800 6.37738741517 0.15384985574 
0.017316 6.44653731932 0.16027138272 
0.017833 6.02803955315 0.14698899437 
0.018350 6.39081328507 0.12220085078 
0.018867 5.92761919436 0.12214515328 
0.019384 5.58491211049 0.11697206409 
0.019901 5.66242044114 0.11040235961 
0.020418 5.59674780005 0.11229864978 
0.020935 5.38476594918 0.10708997587 
0.021452 5.16147949234 0.10986029371 
0.021969 5.08182218728 0.09347063107 
0.022486 5.14071736402 0.10326563407 
0.023002 4.91869063930 0.10181353075 
0.023519 4.85004102511 0.09133256171 
0.024036 4.80090539946 0.09322839513 
0.024553 4.63842833074 0.09238698670 
0.025070 4.63722234553 0.09269610458 
0.025587 4.39450774353 0.08651383901 
0.026104 4.51140578841 0.08941471889 
0.026621 4.34170985170 0.08673480768 
0.027138 4.29677923124 0.08613624379 
0.027655 4.37529255219 0.08332303587 
0.028171 4.29816011314 0.08051118462 
0.028688 4.39165454267 0.07902223783 
0.029205 4.24211019252 0.08028409909 
0.029722 4.24088472349 0.08196878823 
0.030239 4.20589260330 0.08355641902 
0.030756 3.96236924888 0.07383536932 
0.031273 4.12965793446 0.07754448039 
0.031790 4.01934787468 0.07747394433 
0.032307 4.07042795201 0.07440367602 
0.032824 3.96364425067 0.07041652532 
0.033341 4.03632982924 0.07521599568 
0.033857 4.13703676202 0.06983389702 
0.034374 3.92137651131 0.07092622994 
0.034891 3.77350982548 0.07247423095 
0.035408 3.91318515067 0.06874307636 
0.035925 3.94207757722 0.06552552590 
0.036442 3.92327238842 0.06858132605 
0.036959 3.86332707936 0.06987523888 
0.037476 3.81231069406 0.06694637497 
0.037993 3.76529371758 0.06848531474 
0.038510 3.59917651675 0.06489227067 
0.039027 3.63046356079 0.06668766029 
0.039543 3.56492348626 0.06444132200 
0.040060 3.65240376495 0.06686282083 
0.040577 3.53439073370 0.06295577434 
0.041094 3.57773525221 0.06040142263 
0.041611 3.61061345990 0.05952078554 
0.042128 3.61946205608 0.05669184733 
0.042645 3.55597217281 0.05774968520 
0.043162 3.43022487948 0.05526993880 
0.043679 3.43552204353 0.06089292833 
0.044196 3.47228819897 0.05533663451 
0.044712 3.55126225998 0.05552373736 
0.045229 3.31500574630 0.05938197446 
0.045746 3.41193543213 0.05576654051 
0.046263 3.35313840241 0.05435607451 
0.046780 3.43364154157 0.05324562261 
0.047297 3.35365801055 0.05476519223 
0.047814 3.25420666636 0.05270001125 
0.048331 3.32690661808 0.05304785398 
0.048848 3.24316715388 0.05346711807 
0.049365 3.21997699125 0.05370307671 
0.049881 3.24116564309 0.05273319196 
0.050398 3.19130871471 0.05191764325 
0.050915 3.15105669120 0.05238487806 
0.051432 3.18260308598 0.05044363905 
0.051949 3.12798671999 0.04940819166 
0.052466 3.18132125937 0.04998714288 
0.052983 3.10205467875 0.04811582474 
0.053500 3.04545814428 0.05005471397 
0.054017 3.04667375700 0.05127808340 
0.054534 3.08725858826 0.04916948214 
0.055050 3.00731735826 0.04694816004 
0.055567 3.02870686481 0.04868726926 
0.056084 2.98959225743 0.04868651923 
0.056601 2.96356377259 0.04562659952 
0.057118 3.02938221136 0.04792212353 
0.057635 3.00300581654 0.04787266629 
0.058152 2.78267843582 0.04481405485 
0.058669 3.04674267518 0.04617284704 
0.059186 2.91939881201 0.04572496608 
0.059703 2.84878498502 0.04278977813 
0.060220 2.83604464626 0.04517543803 
0.060736 2.87225078051 0.04485868803 
0.061253 2.80285305243 0.04190710139 
0.061770 2.73805639527 0.04399129993 
0.062287 2.80753013860 0.04390573098 
0.062804 2.84666077311 0.04418203564 
0.063321 2.84215882681 0.04263630884 
0.063838 2.76640629807 0.04176710546 
0.064355 2.77619470443 0.04180087159 
0.064872 2.69129440068 0.04142465855 
0.065388 2.68501679392 0.04128634199 
0.065905 2.67869423052 0.04097304756 
0.066422 2.60945053670 0.04153506906 
0.066939 2.60775359133 0.04207500144 
0.067456 2.65217329929 0.04022716858 
0.067973 2.60085118145 0.04058135437 
0.068490 2.66696038385 0.03949468190 
0.069007 2.63202882448 0.04063820905 
0.069524 2.63586758413 0.04129449162 
0.070041 2.57679022063 0.03974592415 
0.070557 2.59023316607 0.04144702668 
0.071074 2.64532090584 0.04037855957 
0.071591 2.57050637613 0.03967850217 
0.072108 2.58536542487 0.03997247486 
0.072625 2.60131207409 0.03939030704 
0.073142 2.59992812098 0.04002618159 
0.073659 2.58500477368 0.03870523238 
0.074176 2.55649931823 0.03986732901 
0.074693 2.56365885500 0.03915524154 
0.075210 2.52375811363 0.03795233120 
0.075726 2.50507558795 0.03524586404 
0.076243 2.49727392216 0.03860434493 
0.076760 2.50948383081 0.03668390360 
0.077277 2.53825182738 0.03664215365 
0.077794 2.49775967007 0.03709677828 
0.078311 2.51256092254 0.03734694031 
0.078828 2.47153183000 0.03605779347 
0.079345 2.44565890053 0.03556560333 
0.079862 2.40315708017 0.03581557129 
0.080378 2.47487520407 0.03597221416 
0.080895 2.42881667557 0.03546598175 
0.081412 2.39685160365 0.03433502277 
0.081929 2.33535404460 0.03408677265 
0.082446 2.40207380759 0.03473896441 
0.082963 2.46223814007 0.03539361072 
0.083480 2.34786052519 0.03284898295 
0.083997 2.36308466087 0.03399165154 
0.084514 2.41553004786 0.03663656536 
0.085030 2.34702400949 0.03385778719 
0.085547 2.36775221351 0.03404120238 
0.086064 2.30889851314 0.03377734233 
0.086581 2.34195970487 0.03264928040 
0.087098 2.39096307162 0.03276454599 
0.087615 2.33605322578 0.03306632820 
0.088132 2.33825104954 0.03396107210 
0.088649 2.36564012325 0.03455606919 
0.089166 2.31460838965 0.03387662667 
0.089683 2.30170223541 0.03509489919 
0.090199 2.31274955834 0.03544190607 
0.090716 2.29913366208 0.03470299575 
0.091233 2.28040769875 0.03568698017 
0.091750 2.35160417962 0.03602478192 
0.092267 2.28669694671 0.03494265968 
0.092784 2.25143253863 0.03519212017 
0.093301 2.28178723164 0.03639792384 
0.093818 2.23262893912 0.03690992807 
0.094334 2.27725207045 0.03548024744 
0.094851 2.27294983363 0.03567508204 
0.095368 2.23800522139 0.03507039128 
0.095885 2.21038070531 0.03428184344 
0.096402 2.20512058832 0.03356569299 
0.096919 2.19923842831 0.03343474240 
0.097436 2.17671033891 0.03265653785 
0.097953 2.17810091364 0.03183600098 
0.098470 2.20285204172 0.03260559962 
0.098986 2.18860829205 0.03178244810 
0.099503 2.25438238832 0.03247448594 
0.100020 2.14080892579 0.03204884617 
0.100537 2.14699106110 0.03165768174 
0.101054 2.18236869769 0.03122798732 
0.101571 2.21507443575 0.03190244280 
0.102088 2.19229041362 0.03120982018 
0.102605 2.14250880869 0.03031772490 
0.103122 2.17629625315 0.03119017389 
0.103638 2.14816657256 0.03064986378 
0.104155 2.18974296199 0.03180938886 
0.104672 2.13384264766 0.02982122590 
0.105189 2.12093065306 0.03079568689 
0.105706 2.09922862221 0.03036544303 
0.106223 2.10518675543 0.02968900150 
0.106740 2.05953020203 0.02945069868 
0.107257 2.10174567311 0.03015420481 
0.107773 2.05668427893 0.02922202594 
0.108290 2.09637287803 0.02931104330 
0.108807 2.09765741641 0.02876586073 
0.109324 2.05668074024 0.02912265406 
0.109841 2.14439518174 0.02931639087 
0.110358 2.11857371428 0.02970698657 
0.110875 2.09751308164 0.02863890461 
0.111392 2.06016041043 0.02808191945 
0.111909 2.09779334942 0.02866221458 
0.112425 2.03912302631 0.02886193766 
0.112942 2.06242623077 0.02853728874 
0.113459 2.04755681170 0.02801333073 
0.113976 2.05310269999 0.02883636956 
0.114493 2.13380054690 0.02946214016 
0.115010 2.09515318466 0.02832501635 
0.115527 2.02323304512 0.02827859683 
0.116044 2.04626584308 0.02800719011 
0.116560 2.05086007942 0.02691667507 
0.117077 2.02634029870 0.02725245282 
0.117594 2.07181449771 0.02779724840 
0.118111 2.06414815951 0.02789581557 
0.118628 1.95807053314 0.02665052784 
0.119145 2.06738552442 0.02838593314 
0.119662 1.98972053886 0.02687549676 
0.120179 2.00202903265 0.02737862576 
0.120695 1.97352468292 0.02701623650 
0.121212 1.96536455892 0.02643833705 
0.121729 1.99080871324 0.02706001662 
0.122246 1.99256452945 0.02627906447 
0.122763 1.94922639261 0.02618605674 
0.123280 1.94875873987 0.02631285106 
0.123797 1.97436475926 0.02591542636 
0.124314 1.99036618645 0.02618820488 
0.124830 2.02009878008 0.02623234641 
0.125347 1.98416724526 0.02601269103 
0.125864 1.96074598242 0.02540658561 
0.126381 1.94468973361 0.02574467480 
0.126898 2.01075892150 0.02626030585 
0.127415 1.91127240814 0.02514949240 
0.127932 1.96296990852 0.02617842734 
0.128448 1.94788917532 0.02602444379 
0.128965 1.94858799462 0.02496862227 
0.129482 1.96530266392 0.02607037100 
0.129999 1.92316631552 0.02530404802 
0.130516 1.90581269464 0.02547767439 
0.131033 1.88993514924 0.02518636395 
0.131550 1.91823972091 0.02485812051 
0.132067 1.95153291458 0.02572060591 
0.132583 1.96468798711 0.02552241824 
0.133100 1.95063188895 0.02535520941 
0.133617 1.93250707779 0.02519781018 
0.134134 1.95970280385 0.02495152043 
0.134651 1.93604591854 0.02524704272 
0.135168 1.91370853232 0.02424475971 
0.135685 1.93288316068 0.02526594082 
0.136201 1.91036969547 0.02460628288 
0.136718 1.95986048553 0.02471706768 
0.137235 1.89179329548 0.02442744419 
0.137752 1.88026365784 0.02331368793 
0.138269 1.90277630001 0.02420317210 
0.138786 1.90865549290 0.02394571136 
0.139303 1.91057891842 0.02378266082 
0.139819 1.90022057830 0.02404805425 
0.140336 1.90393725270 0.02341422806 
0.140853 1.85984469436 0.02401058706 
0.141370 1.86968187950 0.02419979868 
0.141887 1.90044150814 0.02375436829 
0.142404 1.87736171295 0.02411630535 
0.142921 1.90999910213 0.02462671689 
0.143438 1.90119499697 0.02319683240 
0.143954 1.88868744089 0.02444406299 
0.144471 1.96125856616 0.02484860828 
0.144988 1.90900146918 0.02476669786 
0.145505 1.87069751190 0.02356315861 
0.146022 1.88513015659 0.02398789875 
0.146539 1.87372191736 0.02361692164 
0.147056 1.91049051193 0.02336145999 
0.147572 1.86972918804 0.02346153105 
0.148089 1.89421705774 0.02343859776 
0.148606 1.87380417121 0.02357224459 
0.149123 1.85297926851 0.02304151859 
0.149640 1.81045776991 0.02264512265 
0.150157 1.86904115484 0.02354590222 
0.150674 1.82667798525 0.02285039082 
0.151190 1.86511234379 0.02220540229 
0.151707 1.86826188478 0.02307761960 
0.152224 1.85605152134 0.02311684059 
0.152741 1.84401923004 0.02245087692 
0.153258 1.82325214669 0.02236169040 
0.153775 1.76816419869 0.02306850038 
0.154291 1.82759417969 0.02280400517 
0.154808 1.79994893030 0.02167552726 
0.155325 1.85540255114 0.02240624157 
0.155842 1.87085434898 0.02292171580 
0.156359 1.82613618748 0.02215200438 
0.156876 1.82900573676 0.02225403189 
0.157393 1.85028345686 0.02280358823 
0.157909 1.81512733487 0.02243690764 
0.158426 1.88084581398 0.02292477129 
0.158943 1.82737366531 0.02262144962 
0.159460 1.84878038904 0.02211544268 
0.159977 1.82993645547 0.02158791574 
0.160494 1.84378842014 0.02216039346 
0.161010 1.80266381338 0.02205178583 
0.161527 1.77618861921 0.02235626303 
0.162044 1.81865502283 0.02205639453 
0.162561 1.83992392415 0.02206936155 
0.163078 1.83885159807 0.02193084814 
0.163595 1.78786039569 0.02252393733 
0.164112 1.81492433038 0.02238140009 
0.164628 1.80130034853 0.02143470799 
0.165145 1.79715284986 0.02134938951 
0.165662 1.81605687315 0.02223860595 
0.166179 1.81257456551 0.02132296633 
0.166696 1.83024692098 0.02167113920 
0.167213 1.79622346171 0.02128913183 
0.167729 1.78504356797 0.02124822610 
0.168246 1.78246392711 0.02095757420 
0.168763 1.83271920079 0.02151252162 
0.169280 1.85292671826 0.02171048641 
0.169797 1.82403936000 0.02111845324 
0.170314 1.80769893483 0.02114928380 
0.170830 1.84153769322 0.02169342535 
0.171347 1.80812657864 0.02158285170 
0.171864 1.82615680325 0.02146965404 
0.172381 1.81769759165 0.02142183219 
0.172898 1.80042011548 0.02111213600 
0.173415 1.78588759492 0.02069743548 
0.173932 1.76317494827 0.02119956607 
0.174448 1.78057910961 0.02077406590 
0.174965 1.85022729824 0.02100275148 
0.175482 1.77444546138 0.02060536820 
0.175999 1.76753649127 0.02112303354 
0.176516 1.78669080733 0.02027836859 
0.177033 1.77513841762 0.02053611278 
0.177549 1.79246644269 0.02041065730 
0.178066 1.80077916254 0.02069277916 
0.178583 1.80625742294 0.02046539003 
0.179100 1.82060485627 0.02087773426 
0.179617 1.82540634968 0.02137066774 
0.180134 1.81160301933 0.02141809567 
0.180650 1.78155637102 0.02125413868 
0.181167 1.77048754356 0.02115589942 
0.181684 1.77484228263 0.02119712986 
0.182201 1.80062745976 0.02181383460 
0.182718 1.82275565552 0.02217125136 
0.183234 1.81121689893 0.02247347471 
0.183751 1.82451492102 0.02261469641 
0.184268 1.82303009148 0.02279057644 
0.184785 1.79633704960 0.02225729416 
0.185302 1.76039302626 0.02209084608 
0.185819 1.76139718986 0.02217526759 
0.186335 1.78428978624 0.02173891940 
0.186852 1.80691590567 0.02165234117 
0.187369 1.79483268103 0.02151096444 
0.187886 1.75546136526 0.02099757866 
0.188403 1.77436366557 0.02110329069 
0.188920 1.77384033623 0.02081015612 
0.189436 1.78276400410 0.02112683692 
0.189953 1.74935659821 0.02102378786 
0.190470 1.78633583329 0.02059741178 
0.190987 1.75004688689 0.02077101921 
0.191504 1.77886431580 0.02054844082 
0.192020 1.72158669938 0.02026717447 
0.192537 1.75134881590 0.02032255387 
0.193054 1.74274093431 0.02046959412 
0.193571 1.74737459088 0.02013567668 
0.194088 1.75260013813 0.02048750332 
0.194605 1.75206805204 0.02020002051 
0.195121 1.76294422756 0.02015490119 
0.195638 1.75855769921 0.02035620669 
0.196155 1.77560710149 0.02012578098 
0.196672 1.75050010473 0.02001343065 
0.197189 1.74628560742 0.02033107573 
0.197705 1.74105935705 0.01983075207 
0.198222 1.77283205281 0.02010012283 
0.198739 1.72390282139 0.01984440052 
0.199256 1.71642957210 0.01939184396 
0.199773 1.76665588152 0.01996314076 
0.200290 1.75950971587 0.01944515553 
0.200806 1.77864102697 0.01941898194 
0.201323 1.75733345975 0.01944993999 
0.201840 1.77499348089 0.01947621612 
0.202357 1.74817141296 0.01948231343 
0.202874 1.75859953648 0.01927756697 
0.203390 1.77763910944 0.01979407936 
0.203907 1.75477935300 0.01972500755 
0.204424 1.75435978860 0.01926298951 
0.204941 1.72929223094 0.01917255971 
0.205458 1.76098840482 0.01955433806 
0.205974 1.75535356938 0.01929180609 
0.206491 1.76616963690 0.01939225549 
0.207008 1.70494296133 0.01938827407 
0.207525 1.74127214650 0.01937849700 
0.208042 1.76442509635 0.01883550301 
0.208558 1.77011352804 0.01971424727 
0.209075 1.74197962473 0.01889815903 
0.209592 1.75261318965 0.01869040522 
0.210109 1.71744395927 0.01921173505 
0.210626 1.74921073833 0.01953799194 
0.211142 1.73359004389 0.01890295892 
0.211659 1.75116439379 0.01860993682 
0.212176 1.74986589123 0.01945766976 
0.212693 1.73984169683 0.01896977470 
0.213210 1.76496701035 0.01921639415 
0.213726 1.75744966297 0.01887848837 
0.214243 1.72906533399 0.01849794438 
0.214760 1.70562506632 0.01929260251 
0.215277 1.71143215429 0.01846364086 
0.215794 1.74038725523 0.01853094641 
0.216310 1.73199248214 0.01904671982 
0.216827 1.74368689831 0.01893340482 
0.217344 1.73689460812 0.01898221787 
0.217861 1.73555198732 0.01895030295 
0.218378 1.77210968975 0.01875668929 
0.218894 1.75429479206 0.01854744947 
0.219411 1.74885716708 0.01807670443 
0.219928 1.73577927421 0.01837046495 
0.220445 1.75609177436 0.01851206450 
0.220962 1.73059433586 0.01876696846 
0.221478 1.71964023486 0.01867771414 
0.221995 1.73606941996 0.01817819464 
0.222512 1.73824631752 0.01885306988 
0.223029 1.70987002613 0.01785468116 
0.223546 1.73894340347 0.01847524820 
0.224062 1.73363547517 0.01843526585 
0.224579 1.71153326836 0.01802132163 
0.225096 1.73791117176 0.01801523070 
0.225613 1.73384053806 0.01842278449 
0.226129 1.71422446424 0.01827924774 
0.226646 1.74094375156 0.01836661225 
0.227163 1.72069751172 0.01798301290 
0.227680 1.73258967486 0.01793784240 
0.228197 1.72881641141 0.01820689590 
0.228713 1.74400107176 0.01798711804 
0.229230 1.72825983888 0.01790681993 
0.229747 1.72392962852 0.01776123856 
0.230264 1.72462180479 0.01798676991 
0.230780 1.76593841803 0.01795863086 
0.231297 1.75692403920 0.01795253391 
0.231814 1.74018187633 0.01749230660 
0.232331 1.74271878722 0.01793383254 
0.232848 1.72940588576 0.01755527478 
0.233364 1.70758672669 0.01728808136 
0.233881 1.73245874081 0.01782080901 
0.234398 1.71847439303 0.01789003173 
0.234915 1.70287184873 0.01776708516 
0.235431 1.71087155702 0.01766636668 
0.235948 1.72531747797 0.01799259977 
0.236465 1.73261446255 0.01777772995 
0.236982 1.71176022426 0.01734199550 
0.237499 1.72608453694 0.01786384417 
0.238015 1.74863794256 0.01761868614 
0.238532 1.73124942779 0.01773043051 
0.239049 1.71429823504 0.01758768834 
0.239566 1.70060600037 0.01744787121 
0.240082 1.74964989601 0.01741422774 
0.240599 1.72089337334 0.01795636304 
0.241116 1.71553463196 0.01779696566 
0.241633 1.74910888309 0.01782784965 
0.242149 1.71977185883 2.95228680986 
0.242666 1.69980480263 0.01711500448 
0.243183 1.71614302148 0.01701758434 
0.243700 1.74015578998 0.01739526462 
0.244217 1.73221314792 0.01753595328 
0.244733 1.71858308981 0.01732368581 
0.245250 1.75317499351 0.01773827262 
0.245767 1.74133908421 0.01757635629 
0.246284 1.71677337397 0.01697381221 
0.246800 1.71123699041 0.01688214995 
0.247317 1.73623530028 0.01738478997 
0.247834 1.71191324904 0.01728712573 
0.248351 1.73215576642 0.01729151039 
0.248867 1.71125547388 0.01751043320 
0.249384 1.70259400603 0.01681541891 
0.249901 1.71736971591 0.01714763336 
0.250418 1.69027596154 0.01687158045 
0.250934 1.72702532383 0.01692488638 
0.251451 1.67269396142 0.01698421693 
0.251968 1.68788532778 0.01710893690 
0.252485 1.72713501747 0.01715686352 
0.253001 1.70406245493 0.01727647823 
0.253518 1.73910402548 0.01684525347 
0.254035 1.72416939128 0.01720092692 
0.254552 1.68934446455 0.01683932277 
0.255068 1.72960966361 0.01709026970 
0.255585 1.71420085920 0.01726682122 
0.256102 1.69782841017 0.01671289426 
0.256619 1.69335694468 0.01653134285 
0.257135 1.72767848553 0.01714943897 
0.257652 1.71493784386 0.01646834540 
0.258169 1.72048721583 0.01690293043 
0.258686 1.71274158870 0.01705637420 
0.259202 1.72209972553 0.01702515235 
0.259719 1.70916655041 0.01689164347 
0.260236 1.68398445844 0.01712632299 
0.260753 1.71863192872 0.01737956310 
0.261269 1.67530277789 0.01716263397 
0.261786 1.71582951085 0.01780199911 
0.262303 1.71200320346 0.01770906954 
0.262820 1.70245947805 0.01722365590 
0.263336 1.68356011014 0.01785340974 
0.263853 1.74305626791 0.01803651943 
0.264370 1.70196532892 0.01800632713 
0.264887 1.71217661727 0.01812067790 
0.265403 1.68911777321 0.01829362827 
0.265920 1.70868623959 0.01817499399 
0.266437 1.68558466180 0.01792267752 
0.266954 1.71374792947 0.01840860892 
0.267470 1.70805371993 0.01850707669 
0.267987 1.73967313805 0.01842158599 
0.268504 1.71905200925 0.01858112259 
0.269021 1.70288424900 0.01841094569 
0.269537 1.72463939884 0.01874570424 
0.270054 1.70513152315 0.01879660141 
0.270571 1.73916958389 0.01870456876 
0.271087 1.70594016907 0.01902201372 
0.271604 1.68724010721 0.01911896003 
0.272121 1.74495003195 0.01952466601 
0.272638 1.71672226908 0.01925545828 
0.273154 1.73386751343 0.02048880399 
0.273671 1.72222543347 0.01948486839 
0.274188 1.74455529630 0.02008915636 
0.274705 1.71970792110 0.02032472360 
0.275221 1.78117644613 0.02069020216 
0.275738 1.71994862322 0.02025480970 
0.276255 1.70819934107 0.01996029866 
0.276771 1.74733192343 0.02064816898 
0.277288 1.73107291984 0.01973132316 
0.277805 1.68848968203 0.01943087260 
0.278322 1.74515629657 0.02050629455 
0.278838 1.70332958164 0.01981706713 
0.279355 1.69674444185 0.01998965192 
0.279872 1.75099941442 0.01996569548 
0.280388 1.67971307661 0.01985251127 
0.280905 1.73008338097 0.01996651533 
0.281422 1.72521432103 0.02038225123 
0.281939 1.71180843324 0.01996682144 
0.282455 1.69595646228 0.02016443470 
0.282972 1.72329431348 0.02007226935 
0.283489 1.70490442503 0.01975378560 
0.284006 1.70177538496 0.01967442904 
0.284522 1.71730623800 0.01971876014 
0.285039 1.69607537479 0.01970209654 
0.285556 1.71980967458 0.02046448341 
0.286072 1.69338695068 0.01989519787 
0.286589 1.72336537556 0.02021751085 
0.287106 1.71590844631 0.02038049110 
0.287622 1.68074556760 0.02037237210 
0.288139 1.72775882484 0.02100363418 
0.288656 1.70663150014 0.02063891405 
0.289173 1.69929291271 0.02104967857 
0.289689 1.74410579665 0.02057909983 
0.290206 1.70732319422 0.02041269615 
0.290723 1.71163757660 0.02124599673 
0.291239 1.70753749789 0.02009268861 
0.291756 1.70727422371 0.02041196226 
0.292273 1.70503400175 0.02048626859 
0.292790 1.70426712236 0.02021004435 
0.293306 1.71439435453 0.02040288084 
0.293823 1.70864824457 0.02099375791 
0.294340 1.71209393535 0.02054448639 
0.294856 1.73275896063 0.02049601113 
0.295373 1.76977538930 0.02110366553 
0.295890 1.71778900644 0.02042046202 
0.296406 1.73048342193 0.02047997117 
0.296923 1.73159541298 0.02116748231 
0.297440 1.68643229075 0.02087052256 
0.297957 1.72095735884 0.02073602197 
0.298473 1.76793827016 0.02064160234 
0.298990 1.71933727879 0.02114714908 
0.299507 1.73045997814 0.02102274042 
0.300023 1.72227126275 0.02084482807 
0.300540 1.72044666494 0.02144835423 
0.301057 1.74269535418 0.02127763764 
0.301573 1.73055314480 0.02124589500 
0.302090 1.70273431787 0.02178924416 
0.302607 1.76624893710 0.02144662588 
0.303123 1.70804770283 0.02102161509 
0.303640 1.73961271724 0.02133839815 
0.304157 1.72398594579 0.02174972269 
0.304673 1.71899852723 0.02088969335 
0.305190 1.74161526491 0.02148655468 
0.305707 1.68538499414 0.02096268970 
0.306224 1.69815082093 0.02125838497 
0.306740 1.70918360289 0.02157618675 
0.307257 1.72178829375 0.02188364643 
0.307774 1.71573812379 0.02129853992 
0.308290 1.71151940914 0.02227117055 
0.308807 1.74217276294 0.02170698372 
0.309324 1.71341909493 0.02173135398 
0.309840 1.72492441856 0.02157297134 
0.310357 1.68803558162 0.02222070777 
0.310874 1.70699182669 0.02160558124 
0.311390 1.73015167531 0.02138142815 
0.311907 1.70493621143 0.02209429425 
0.312424 1.70544057839 0.02148986834 
0.312940 1.72144080161 0.02224017263 
0.313457 1.75873861650 0.02254076999 
0.313974 1.73744536074 0.02173288551 
0.314490 1.74467978913 0.02262593718 
0.315007 1.71735384195 0.02128690211 
0.315524 1.70781767532 0.02244453733 
0.316040 1.68793779829 0.02201675961 
0.316557 1.68589301029 0.02211949203 
0.317074 1.72638713171 0.02267667900 
0.317590 1.70824110766 0.02271113820 
0.318107 1.73608435520 0.02320356277 
0.318624 1.70752954329 0.02261804441 
0.319140 1.74979057722 0.02289741988 
0.319657 1.73556197833 0.02331006689 
0.320174 1.71409613641 0.02294492485 
0.320690 1.73168894164 0.02320570868 
0.321207 1.68865145560 0.02258261729 
0.321724 1.71598288624 0.02266032834 
0.322240 1.73774117562 0.02351459231 
0.322757 1.71863507370 0.02277210036 
0.323274 1.68499302400 0.02274127514 
0.323790 1.70457452890 0.02341491140 
0.324307 1.73346054647 0.02407195120 
0.324824 1.72365852940 0.02387637423 
0.325340 1.74193994034 0.02459652561 
0.325857 1.73633617194 0.02408112917 
0.326373 1.74956728993 0.02503795544 
0.326890 1.72527023627 0.02500879573 
0.327407 1.76733732295 0.02654640012 
0.327923 1.69106616969 0.02569896521 
0.328440 1.69664213208 0.02451256877 
0.328957 1.68998301457 0.02473727523 
0.329473 1.76414100409 0.02527189657 
0.329990 1.69771924405 0.02627010086 
0.330507 1.73113755158 0.02609705654 
0.331023 1.72605536051 0.02696756860 
0.331540 1.77071290885 0.02817980297 
0.332057 1.80982800613 0.02850240778 
0.332573 1.78087488388 0.02898547141 
0.333090 1.78963120912 0.02797186432 
0.333607 1.77220857635 0.02951059729 
0.334123 1.71023031938 0.02967100719 
0.334640 1.77612559557 0.02917493066 
0.335156 1.73873150664 0.02920785825 
0.335673 1.78077354985 0.02947210193 
0.336190 1.71061455798 0.02876810714 
0.336706 1.75453210298 0.03031478116 
0.337223 1.79912503157 0.03088366481 
0.337740 1.68255843133 0.03030470659 
0.338256 1.77749488764 0.03065442275 
0.338773 1.81500663240 0.03349951012 
0.339290 1.75108503664 0.03359121133 
0.339806 1.77747859651 0.03489731634 
0.340323 1.83812310366 0.03692825470 
0.340839 1.86456453701 0.03586546235 
0.341356 1.84960319281 0.03569241118 
0.341873 1.86701037873 0.03659500097 
0.342389 1.80107416981 0.03597094887 
0.342906 1.79139318080 0.03630313492 
0.343423 1.73460419946 0.03549761432 
0.343939 1.82520414967 0.03690424569 
0.344456 1.73979358175 0.03638208655 
0.344972 1.75369004999 0.03605626556 
0.345489 1.82544557435 0.03784993661 
0.346006 1.77534843078 0.03736090874 
0.346522 1.82678205403 0.03799845560 
0.347039 1.75640807245 0.03719473903 
0.347555 1.84540425200 0.03727487726 
0.348072 1.80561918490 0.03898575758 
0.348589 1.76166285125 0.03679408291 
0.349105 1.75973222160 0.03821910432 
0.349622 1.84627241276 0.04001484060 
0.350139 1.80272657657 0.03897747492 
0.350655 1.81898380438 0.03863434663 
0.351172 1.79524219970 0.03945611370 
0.351688 1.87073309867 0.03879378082 
0.352205 1.88337423324 0.03808353812 
0.352722 1.77956110915 0.03709133538 
0.353238 1.79325437479 0.03571491465 
0.353755 1.75645043408 0.03878066932 
0.354271 1.76061284465 0.03809290141 
0.354788 1.83093452880 0.03774594944 
0.355305 1.72360435648 0.03884273025 
0.355821 1.79574850474 0.04105283234 
0.356338 1.73773461118 0.03943417707 
0.356854 1.82567555567 0.04032441792 
0.357371 1.76664620137 0.03999947792 
0.357888 1.88567366628 0.04174526045 
0.358404 1.76094646153 0.04061269797 
0.358921 1.78953584491 0.04273691228 
0.359437 1.77245296173 0.04086645359 
0.359954 1.79444395433 0.04394278092 
0.360471 1.80980833250 0.04603963896 
0.360987 1.84162322551 0.04651845322 
0.361504 1.80694564162 0.04582166705 
0.362020 1.80037942408 0.04709472353 
0.362537 1.83916855527 0.04579900666 
0.363054 1.75965390084 0.04699891189 
0.363570 1.77210971743 0.04865824371 
0.364087 1.74708608723 0.04961237376 
0.364603 1.82869549746 0.05017170360 
0.365120 1.80337068579 0.05237354334 
0.365637 1.77217924437 0.05341259234 
0.366153 1.77445097503 0.05489863523 
0.366670 1.76276801293 0.05037443958 
0.367186 1.83190427052 0.06093264546 
0.367703 1.77428160581 0.05948352758 
0.368219 1.73618053340 0.05948540690 
0.368736 1.77582747708 0.06123247063 
0.369253 1.84248666368 0.06562970002 
0.369769 1.65201628047 0.06555979801 
0.370286 1.70102464994 0.06801282609 
0.370802 1.83885238764 0.07144311709 
0.371319 1.81919115053 0.07359910266 
0.371835 1.72039584471 0.08480351154 
0.372352 1.69607426612 0.08084134839 
0.372869 1.88927446395 0.11810145208 
0.373385 1.81921318056 0.15184660714 
0.373902 1.39738203016 0.21392992284 
