# Supplementary material for: A SAXS-based approach to rationally evaluate radical scavengers – toward eliminating radiation damage in solution and crystallographic studies
Source: J Synchrotron Radiat. 2021 Aug 9;28(Pt 5):1309–20. doi: 10.1107/S1600577521004045 (PMC8415334; doi:10.1107/S1600577521004045)
Supplement: Supplementary file 1 [file s-28-01309-sup1.zip › SupportingData/ascrobic_acid/500nM/C1_ascorbate-500nm_00021.cbf.dat]

0.010597 12.94529698805 0.51994168068 
0.011114 11.96847530042 0.43719916774 
0.011630 10.59450479806 0.37705211835 
0.012147 10.06050687732 0.30515936819 
0.012664 9.48592778141 0.23768396329 
0.013181 8.86668375350 0.23325463252 
0.013698 8.55628577873 0.21797564819 
0.014215 8.18947625918 0.31263569671 
0.014732 7.50135521335 0.21737780468 
0.015249 7.32516038114 0.22756027534 
0.015766 6.89130491736 0.19214100318 
0.016283 6.63361653446 0.18205819128 
0.016800 6.50966536034 0.15952824760 
0.017316 6.45255288433 0.15249161188 
0.017833 5.99250786077 0.14036179391 
0.018350 5.95089350388 0.13228695935 
0.018867 5.95370080272 0.11652478251 
0.019384 5.57502465900 0.11857935164 
0.019901 5.63814705246 0.11550362065 
0.020418 5.51714153603 0.11135713364 
0.020935 5.44041207707 0.10599677096 
0.021452 5.35727054304 0.10513218639 
0.021969 5.17802646118 0.10282353551 
0.022486 4.94826133357 0.10501951877 
0.023002 4.87816140806 0.10085849519 
0.023519 4.92018646992 0.09509431896 
0.024036 4.78512810503 0.09365770668 
0.024553 4.76108296420 0.09373508908 
0.025070 4.78826615926 0.09171651263 
0.025587 4.74967094783 0.09038682203 
0.026104 4.53229062851 0.08986229129 
0.026621 4.47197094933 0.08507463010 
0.027138 4.46837557262 0.08765336163 
0.027655 4.37093882473 0.08224256548 
0.028171 4.36804542950 0.08549394800 
0.028688 4.38174345636 0.08010342814 
0.029205 4.33887730320 0.07898809918 
0.029722 4.22841504118 0.07916858265 
0.030239 4.26959012521 0.08416202562 
0.030756 4.17418566389 0.07962326260 
0.031273 4.13385334439 0.07469199352 
0.031790 4.07788623463 0.07343750406 
0.032307 4.10241080800 0.07589765853 
0.032824 3.97054064138 0.07127336866 
0.033341 3.99229603724 0.07490239818 
0.033857 3.91423043562 0.06991199902 
0.034374 3.92887941802 0.07176309746 
0.034891 3.95843463716 0.07303264556 
0.035408 3.87728435877 0.07150111379 
0.035925 3.75234354486 0.06621359510 
0.036442 3.78334943343 0.06793339129 
0.036959 3.80957052538 0.06914905606 
0.037476 3.73710354131 0.06813378221 
0.037993 3.67702125374 0.06386096680 
0.038510 3.69500134676 0.06753919767 
0.039027 3.66857040559 0.06167635796 
0.039543 3.74615559163 0.06300242984 
0.040060 3.67501885262 0.06345604739 
0.040577 3.54682071170 0.06020670178 
0.041094 3.58291355233 0.06084072737 
0.041611 3.52474925116 0.05915620573 
0.042128 3.50677231891 0.06290537075 
0.042645 3.52626433660 0.05986461077 
0.043162 3.40480466130 0.05711973818 
0.043679 3.39363798420 0.06107139190 
0.044196 3.41055618184 0.05871966680 
0.044712 3.41854890167 0.05634845400 
0.045229 3.37981345394 0.06016366612 
0.045746 3.37017490995 0.05382417198 
0.046263 3.45395583418 0.05430366533 
0.046780 3.27963589554 0.05351949751 
0.047297 3.31224280115 0.05182755605 
0.047814 3.33242380990 0.05364454586 
0.048331 3.20425544310 0.05572228461 
0.048848 3.38444120336 0.05433495524 
0.049365 3.28116804871 0.05145157099 
0.049881 3.24148467828 0.04977458289 
0.050398 3.22784359849 0.05274353593 
0.050915 3.20859769574 0.05186161634 
0.051432 3.05788739241 0.05045817694 
0.051949 3.16232494138 0.04797069653 
0.052466 3.18950900787 0.04886316397 
0.052983 3.13940234798 0.04856214097 
0.053500 3.11072964322 0.04994158974 
0.054017 3.03004270089 0.05036585127 
0.054534 3.00745825920 0.04557640834 
0.055050 3.07248750345 0.04844469464 
0.055567 3.05971564999 0.04958353560 
0.056084 2.95178278058 0.04527303808 
0.056601 2.99482985025 0.04715366968 
0.057118 2.94642873643 0.04507238164 
0.057635 2.92599760992 0.04797669146 
0.058152 2.94542608678 0.04608158302 
0.058669 2.95411120458 0.04812288703 
0.059186 2.98991322893 0.04762185748 
0.059703 2.97171456600 0.04314797053 
0.060220 2.87397767025 0.04423524088 
0.060736 2.88728143211 0.04513246024 
0.061253 2.86781249831 0.04451853980 
0.061770 2.88742274252 0.04402348073 
0.062287 2.79650671549 0.04364886078 
0.062804 2.84833417392 0.04364831785 
0.063321 2.74119110429 0.04307132744 
0.063838 2.89952600042 0.04354743700 
0.064355 2.70016998749 0.04304673114 
0.064872 2.75734914067 0.04221708750 
0.065388 2.62041932104 0.04195164965 
0.065905 2.69645806696 0.04167972361 
0.066422 2.70419412286 0.04365893726 
0.066939 2.65558820450 0.03920531811 
0.067456 2.75809927206 0.04062685227 
0.067973 2.65644063632 0.03828777341 
0.068490 2.61849529709 0.04050180348 
0.069007 2.70843244486 0.04067595898 
0.069524 2.66961210291 0.03952421860 
0.070041 2.67720854837 0.04059164340 
0.070557 2.63034802302 0.04128394746 
0.071074 2.57405940001 0.04042018826 
0.071591 2.61276614449 0.03985566288 
0.072108 2.54105393866 0.03841664901 
0.072625 2.63416799558 0.03819686569 
0.073142 2.51565605967 0.03860949035 
0.073659 2.62583682205 0.03798341710 
0.074176 2.56666298306 0.03862298215 
0.074693 2.54818475398 0.03794104987 
0.075210 2.54156424405 0.03749438340 
0.075726 2.51939786897 0.03758188762 
0.076243 2.54448445491 0.03860864151 
0.076760 2.44516061657 0.03646373330 
0.077277 2.49509916031 0.03613038255 
0.077794 2.49400864380 0.03718612369 
0.078311 2.35251548742 0.03566923511 
0.078828 2.46688121614 0.03608194570 
0.079345 2.46455956104 0.03602431648 
0.079862 2.42947207726 0.03665014353 
0.080378 2.45945963523 0.03430312765 
0.080895 2.36632370815 0.03456376169 
0.081412 2.42161484808 0.03732385237 
0.081929 2.41488638913 0.03538075001 
0.082446 2.39100920963 0.03403574060 
0.082963 2.36082857002 0.03637682360 
0.083480 2.35773703215 0.03348784115 
0.083997 2.41584616057 0.03411948837 
0.084514 2.42775371405 0.03559507083 
0.085030 2.29633582049 0.03331933305 
0.085547 2.43551138399 0.03458217316 
0.086064 2.33074367121 0.03276305884 
0.086581 2.34907985347 0.03343813515 
0.087098 2.27779615268 0.03308969027 
0.087615 2.26311830087 0.03292670868 
0.088132 2.34024803477 0.03426425560 
0.088649 2.30164353098 0.03504330836 
0.089166 2.29257316147 0.03394765852 
0.089683 2.35737836279 0.03670220433 
0.090199 2.30912067996 0.03478230741 
0.090716 2.32323423455 0.03442321753 
0.091233 2.32036133634 0.03525801449 
0.091750 2.24351776142 0.03560971717 
0.092267 2.28047857045 0.03720603243 
0.092784 2.24572932403 0.03480425456 
0.093301 2.27315617351 0.03584903333 
0.093818 2.21101426045 0.03464049139 
0.094334 2.25332273032 0.03543538874 
0.094851 2.26684374287 0.03671030590 
0.095368 2.28854033225 0.03592099812 
0.095885 2.31372950507 0.03477252081 
0.096402 2.21607921806 0.03481414965 
0.096919 2.18031770416 0.03245089082 
0.097436 2.18867820588 0.03393661929 
0.097953 2.19457504113 0.03229851102 
0.098470 2.21534447028 0.03339260079 
0.098986 2.16420815210 0.03209327448 
0.099503 2.18413334006 0.03252969699 
0.100020 2.18450447461 0.03304172949 
0.100537 2.19485653441 0.03201714432 
0.101054 2.15647813507 0.03156389741 
0.101571 2.14990784193 0.03056526676 
0.102088 2.21411931885 0.03251218663 
0.102605 2.14346889862 0.03097230338 
0.103122 2.15041527252 0.02976285500 
0.103638 2.14960931465 0.03160224408 
0.104155 2.15903069058 0.03093939613 
0.104672 2.20764234339 0.03164056056 
0.105189 2.10083928528 0.02991501433 
0.105706 2.13134728168 0.03023261321 
0.106223 2.13889660616 0.02960604429 
0.106740 2.16634038218 0.03091707726 
0.107257 2.16617367980 0.03016986432 
0.107773 2.14301584432 0.03050598815 
0.108290 2.10994848942 0.03049837345 
0.108807 2.07177826699 0.02898385906 
0.109324 2.07190092818 0.02925317635 
0.109841 2.09688165953 0.03024235549 
0.110358 2.10556442335 0.02876844946 
0.110875 2.03000083266 0.02892793649 
0.111392 2.12706797276 0.02849708592 
0.111909 2.06262454709 0.02813477477 
0.112425 2.09638959443 0.02790099302 
0.112942 2.02933290670 0.02841157124 
0.113459 2.05838050304 0.02781855104 
0.113976 2.10932657111 0.02792975360 
0.114493 2.02100384473 0.02730126186 
0.115010 2.05580635746 0.02800363300 
0.115527 2.03074263575 0.02841589644 
0.116044 2.05420553442 0.02805438513 
0.116560 2.04427054175 0.02703089454 
0.117077 2.06118452277 0.02776525707 
0.117594 2.02792794187 0.02815507055 
0.118111 2.01984473519 0.02745443939 
0.118628 2.06212193681 0.02675492383 
0.119145 2.01627754091 0.02711820330 
0.119662 2.03649800059 0.02707045884 
0.120179 2.07811548978 0.02764361835 
0.120695 1.99931078588 0.02680630972 
0.121212 2.03597574045 0.02696456898 
0.121729 2.02599018493 0.02662512109 
0.122246 2.01849290759 0.02635614975 
0.122763 1.96475624181 0.02636792378 
0.123280 2.00391556242 0.02665634073 
0.123797 2.01060452547 0.02596784944 
0.124314 1.96033517184 0.02567381169 
0.124830 1.95836740962 0.02577476607 
0.125347 1.94976884527 0.02594234542 
0.125864 1.92744016591 0.02589726580 
0.126381 1.96029272369 0.02548556070 
0.126898 1.93416233865 0.02561385022 
0.127415 1.92391489428 0.02556358511 
0.127932 1.95275720921 0.02574887832 
0.128448 1.98020247558 0.02646000211 
0.128965 1.95025153894 0.02513761654 
0.129482 1.95245127879 0.02483592504 
0.129999 1.91622918259 0.02501539405 
0.130516 2.00030242140 0.02582033755 
0.131033 1.94586490281 0.02592776388 
0.131550 1.93020085853 0.02536922793 
0.132067 1.98054979461 0.02565229829 
0.132583 1.98846651231 0.02582029636 
0.133100 1.94147594329 0.02510570456 
0.133617 1.96978507089 0.02525730221 
0.134134 1.90560906226 0.02492566486 
0.134651 1.89575460624 0.02501896721 
0.135168 1.89520243756 0.02489423564 
0.135685 1.91592983404 0.02485928484 
0.136201 1.90194487352 0.02464221778 
0.136718 1.89304895270 0.02460743527 
0.137235 1.94569093215 0.02393503592 
0.137752 1.89385325351 0.02377104632 
0.138269 1.91604319854 0.02472755384 
0.138786 1.86049201017 0.02377879359 
0.139303 1.92669927819 0.02444410283 
0.139819 1.91656828766 0.02435441891 
0.140336 1.93596481863 0.02394833319 
0.140853 1.87915513004 0.02403849973 
0.141370 1.92828264825 0.02456337857 
0.141887 1.87605792417 0.02283581758 
0.142404 1.91722067993 0.02332573242 
0.142921 1.91401038491 0.02447856939 
0.143438 1.85221789080 0.02419942241 
0.143954 1.88473382614 0.02381618372 
0.144471 1.94478937116 0.02483303669 
0.144988 1.90077853791 0.02429436002 
0.145505 1.92438591925 0.02403142755 
0.146022 1.88007299679 0.02371881921 
0.146539 1.90002683459 0.02368391236 
0.147056 1.87059065118 0.02357913592 
0.147572 1.84413002939 0.02332068766 
0.148089 1.87712500777 0.02378233913 
0.148606 1.85776799430 0.02355398543 
0.149123 1.87282818010 0.02338428050 
0.149640 1.85646481490 0.02371932832 
0.150157 1.85869761423 0.02368734326 
0.150674 1.84658221843 0.02292890200 
0.151190 1.82066820281 0.02337290931 
0.151707 1.83371935552 0.02262500063 
0.152224 1.84958701932 0.02255859302 
0.152741 1.89008606395 0.02357493636 
0.153258 1.92583425313 0.02352471866 
0.153775 1.88852578641 0.02236759096 
0.154291 1.84233902592 0.02253718829 
0.154808 1.89350775378 0.02243289721 
0.155325 1.83588967684 0.02234638967 
0.155842 1.81254630175 0.02231607524 
0.156359 1.83162052950 0.02252106185 
0.156876 1.81595225687 0.02223149793 
0.157393 1.83598481913 0.02278417128 
0.157909 1.87364105137 0.02265082723 
0.158426 1.83866035615 0.02225007761 
0.158943 1.79694188047 0.02247855314 
0.159460 1.84706451368 0.02247827949 
0.159977 1.83741912935 0.02160030710 
0.160494 1.83128471806 0.02301618500 
0.161010 1.84055371391 0.02197295353 
0.161527 1.82595546295 0.02208151796 
0.162044 1.84619289712 0.02198810423 
0.162561 1.82570672281 0.02215553809 
0.163078 1.82002749172 0.02153013467 
0.163595 1.77623080338 0.02211221235 
0.164112 1.80352179211 0.02161653091 
0.164628 1.88890925527 0.02153865548 
0.165145 1.81836291626 0.02172270886 
0.165662 1.83842430802 0.02121974191 
0.166179 1.84026401668 0.02148769053 
0.166696 1.82074086994 0.02148081192 
0.167213 1.81923999762 0.02187366721 
0.167729 1.80969000792 0.02168726069 
0.168246 1.80699512792 0.02058762418 
0.168763 1.81777996633 0.02136183829 
0.169280 1.80929195358 0.02079511037 
0.169797 1.83174068335 0.02107552371 
0.170314 1.77335086444 0.02107495949 
0.170830 1.80908431789 0.02110703346 
0.171347 1.86495797633 0.02112258087 
0.171864 1.76839408420 0.02075060793 
0.172381 1.81294014593 0.02131251742 
0.172898 1.81998658502 0.02101663408 
0.173415 1.82438233056 0.02098397463 
0.173932 1.74887300143 0.02067489205 
0.174448 1.84074103427 0.02130566648 
0.174965 1.79068068869 0.02101368764 
0.175482 1.81380943707 0.02088671940 
0.175999 1.76334889820 0.02015716243 
0.176516 1.77858219097 0.02088224154 
0.177033 1.76785485950 0.02051768204 
0.177549 1.79686040091 0.02111480899 
0.178066 1.79849981607 0.02014270971 
0.178583 1.80063481925 0.02035965408 
0.179100 1.78934031792 0.02063058364 
0.179617 1.84022625966 0.02148438575 
0.180134 1.78596661267 0.02068689799 
0.180650 1.78460793723 0.02132335418 
0.181167 1.79014402659 0.02171749058 
0.181684 1.78447509032 0.02227552062 
0.182201 1.80653114286 0.02165375599 
0.182718 1.82891246307 0.02174758435 
0.183234 1.78916427057 0.02216056883 
0.183751 1.82063416369 0.02189886834 
0.184268 1.79414306437 0.02205438918 
0.184785 1.78884586988 0.02183879829 
0.185302 1.79514082386 0.02266204174 
0.185819 1.77820274667 0.02159406444 
0.186335 1.78906591256 0.02238742144 
0.186852 1.79352609891 0.02254526049 
0.187369 1.81070751983 0.02171695094 
0.187886 1.79327449218 0.02156792768 
0.188403 1.76171401641 0.02095347173 
0.188920 1.79586942882 0.02055710533 
0.189436 1.78167862404 0.02106862927 
0.189953 1.76650416698 0.02092018082 
0.190470 1.77206300414 0.02067394028 
0.190987 1.75362592324 0.02116780125 
0.191504 1.76545750987 0.02065264757 
0.192020 1.74924438080 0.02026805625 
0.192537 1.76324193089 0.02036926263 
0.193054 1.76718728468 0.02092100165 
0.193571 1.70718858275 0.02043336328 
0.194088 1.75767560201 0.02026265933 
0.194605 1.78263149226 0.02032409111 
0.195121 1.75388767568 0.02034742360 
0.195638 1.73283856837 0.02023934433 
0.196155 1.76953733543 0.02007834777 
0.196672 1.77013306010 0.01998489035 
0.197189 1.77526493967 0.02073124534 
0.197705 1.75930510502 0.01945261823 
0.198222 1.76385931735 0.01990281724 
0.198739 1.72496642301 0.01985439059 
0.199256 1.76360969586 0.01939928102 
0.199773 1.76305100678 0.01983209892 
0.200290 1.75519162567 0.02038287939 
0.200806 1.77673923101 0.01992360603 
0.201323 1.73810035848 0.01933284624 
0.201840 1.73465511908 0.01968818434 
0.202357 1.76964095552 0.01944567849 
0.202874 1.77922263399 0.01934014175 
0.203390 1.74488219134 0.01940642470 
0.203907 1.74772081086 0.01951222679 
0.204424 1.75154154225 0.01910191429 
0.204941 1.73038535123 0.01913388722 
0.205458 1.73598814349 0.01915637376 
0.205974 1.73726353433 0.01922278275 
0.206491 1.74945548458 0.01927946924 
0.207008 1.74637017053 0.01941199412 
0.207525 1.74045825234 0.01908221970 
0.208042 1.73724105412 0.01901810623 
0.208558 1.76927033831 0.01931482607 
0.209075 1.72838460684 0.01931127155 
0.209592 1.73987468295 0.01955518512 
0.210109 1.72612262031 0.01875501497 
0.210626 1.73349580498 0.01930466647 
0.211142 1.72493149683 0.01855177694 
0.211659 1.72784663336 0.01896180281 
0.212176 1.74194992763 0.01949518387 
0.212693 1.76137291229 0.01904080356 
0.213210 1.75019923039 0.01912155944 
0.213726 1.75551216598 0.01939849254 
0.214243 1.73142092078 0.01847978173 
0.214760 1.72259097052 0.01864537511 
0.215277 1.70985338740 0.01873152614 
0.215794 1.77037586642 0.01916082394 
0.216310 1.75811819653 0.01828408355 
0.216827 1.71750114418 0.01847933765 
0.217344 1.73224167555 0.01904376368 
0.217861 1.73265441256 0.01869399899 
0.218378 1.71751041079 0.01884086273 
0.218894 1.70910951048 0.01860378701 
0.219411 1.74258242681 0.01894381101 
0.219928 1.73555338668 0.01806639338 
0.220445 1.75467359817 0.01881893252 
0.220962 1.74593154650 0.01873341280 
0.221478 1.73673383050 0.01803341471 
0.221995 1.71392778831 0.01834030404 
0.222512 1.75874246598 0.01827260007 
0.223029 1.73005345356 0.01825357863 
0.223546 1.74789286182 0.01847844918 
0.224062 1.72458622621 0.01832129526 
0.224579 1.71147979134 0.01800718726 
0.225096 1.75505426137 0.01757329023 
0.225613 1.73811101503 0.01813265716 
0.226129 1.75473371966 0.01833646990 
0.226646 1.71575942281 0.01778720498 
0.227163 1.73602322892 0.01825418612 
0.227680 1.76360147245 0.01816435856 
0.228197 1.73152940355 0.01823507590 
0.228713 1.73281318655 0.01786648763 
0.229230 1.74530532714 0.01803217404 
0.229747 1.72123946840 0.01804389066 
0.230264 1.72879137479 0.01829158840 
0.230780 1.73789918878 0.01743466431 
0.231297 1.73492441626 0.01812025645 
0.231814 1.71748477671 0.01757978808 
0.232331 1.69098067886 0.01775131816 
0.232848 1.73911246965 0.01806648368 
0.233364 1.72890694790 0.01782248841 
0.233881 1.72540767101 0.01771543714 
0.234398 1.73506825704 0.01758457504 
0.234915 1.72141350468 0.01789414633 
0.235431 1.72793286056 0.01741597389 
0.235948 1.71811709548 0.01795264269 
0.236465 1.76586708933 0.01819064193 
0.236982 1.72151243485 0.01783142466 
0.237499 1.73445639335 0.01764340152 
0.238015 1.72898709565 0.01782724260 
0.238532 1.70509796477 0.01728605543 
0.239049 1.71483450575 0.01727687087 
0.239566 1.73393295939 0.01766848246 
0.240082 1.72837514418 0.01762670085 
0.240599 1.70176469233 0.01709851632 
0.241116 1.72866927065 0.01751195621 
0.241633 1.75428763946 0.01786403440 
0.242149 1.73052523764 2.95543178100 
0.242666 1.69418382158 0.01767207303 
0.243183 1.73833589528 0.01736409144 
0.243700 1.70754998051 0.01687541186 
0.244217 1.71574807196 0.01714096158 
0.244733 1.73337298330 0.01722098833 
0.245250 1.71778948871 0.01700792327 
0.245767 1.73217074429 0.01729429726 
0.246284 1.70780425886 0.01724105881 
0.246800 1.70619799647 0.01747433526 
0.247317 1.69114060038 0.01684500759 
0.247834 1.70347352025 0.01705106327 
0.248351 1.71764014742 0.01727556678 
0.248867 1.71346514056 0.01769808503 
0.249384 1.73209451909 0.01757675536 
0.249901 1.72426147316 0.01718156344 
0.250418 1.72950773194 0.01697027779 
0.250934 1.70210925162 0.01702958809 
0.251451 1.70238309909 0.01707518934 
0.251968 1.69251040138 0.01655036699 
0.252485 1.70694557014 0.01684025525 
0.253001 1.74571780561 0.01689695852 
0.253518 1.71309354434 0.01719929861 
0.254035 1.72525767554 0.01724261868 
0.254552 1.72069308302 0.01707970665 
0.255068 1.73385878932 0.01681374321 
0.255585 1.73230315835 0.01712114050 
0.256102 1.70363933809 0.01696627322 
0.256619 1.69214592000 0.01637602279 
0.257135 1.71374236082 0.01681569245 
0.257652 1.73669248976 0.01685337094 
0.258169 1.70956906081 0.01697688953 
0.258686 1.72569663045 0.01663660407 
0.259202 1.75325460145 0.01665108510 
0.259719 1.70487901928 0.01674911960 
0.260236 1.69226262806 0.01683535953 
0.260753 1.70858362965 0.01733202888 
0.261269 1.69310048817 0.01710323048 
0.261786 1.68192093030 0.01714076869 
0.262303 1.72139540582 0.01767955785 
0.262820 1.70976643997 0.01796412416 
0.263336 1.68977118464 0.01765830030 
0.263853 1.68599740713 0.01780481822 
0.264370 1.71673697412 0.01831759476 
0.264887 1.65896950405 0.01768731861 
0.265403 1.70075274376 0.01771371577 
0.265920 1.71679360141 0.01776496115 
0.266437 1.73374803186 0.01821597775 
0.266954 1.74040746003 0.01847723560 
0.267470 1.68600260392 0.01822796664 
0.267987 1.70022056078 0.01832286559 
0.268504 1.72641331209 0.01856952065 
0.269021 1.76902767036 0.01861434136 
0.269537 1.71810819245 0.01880294178 
0.270054 1.69816753179 0.01837049888 
0.270571 1.70811275980 0.01886815848 
0.271087 1.75185855473 0.01905875942 
0.271604 1.74328348395 0.01944935889 
0.272121 1.72588095190 0.01959636731 
0.272638 1.72291836659 0.02021519784 
0.273154 1.70536207262 0.01959054220 
0.273671 1.71196307513 0.01994756290 
0.274188 1.70001304683 0.02014339668 
0.274705 1.73293825045 0.01985448241 
0.275221 1.70074482873 0.01976625675 
0.275738 1.76418077003 0.02008432582 
0.276255 1.76227358625 0.02017508918 
0.276771 1.72454229121 0.02010233176 
0.277288 1.70347181326 0.02005093236 
0.277805 1.71158491175 0.02004856395 
0.278322 1.74387139232 0.02030742698 
0.278838 1.73162654243 0.01975993330 
0.279355 1.73896467749 0.01993668916 
0.279872 1.70812739393 0.01979793764 
0.280388 1.76371193841 0.01960403708 
0.280905 1.70445739196 0.01981277340 
0.281422 1.71145516087 0.01971755038 
0.281939 1.70530291517 0.01945522122 
0.282455 1.69821484934 0.01985284922 
0.282972 1.71137086100 0.02043153195 
0.283489 1.71071056287 0.01982760893 
0.284006 1.72437768915 0.01994117424 
0.284522 1.70351594637 0.01979708008 
0.285039 1.70127115938 0.02013819467 
0.285556 1.71202423608 0.01984661631 
0.286072 1.71515383394 0.02043119071 
0.286589 1.74591079529 0.02065170126 
0.287106 1.73780223294 0.02030411336 
0.287622 1.70423345235 0.02007078452 
0.288139 1.70340601822 0.02037882840 
0.288656 1.69750591602 0.02031551170 
0.289173 1.68079407291 0.02055009205 
0.289689 1.68295028813 0.02040214798 
0.290206 1.71062791318 0.02026606733 
0.290723 1.69221323714 0.02097001368 
0.291239 1.76269781309 0.02097765031 
0.291756 1.71283704614 0.02103327200 
0.292273 1.74983294063 0.02048400909 
0.292790 1.71588711755 0.02072092285 
0.293306 1.73303519295 0.02067800762 
0.293823 1.71167879846 0.02032577298 
0.294340 1.71133724396 0.02029232278 
0.294856 1.69985552043 0.02077424197 
0.295373 1.74576534688 0.02066987187 
0.295890 1.71692321794 0.02081898057 
0.296406 1.71011720759 0.02053060028 
0.296923 1.73395713681 0.02119579832 
0.297440 1.74569484962 0.02072713056 
0.297957 1.67976244318 0.02071546245 
0.298473 1.70878400434 0.02102655783 
0.298990 1.70953391169 0.02070866206 
0.299507 1.68278117512 0.02024747754 
0.300023 1.73748842059 0.02104744360 
0.300540 1.67923480814 0.02070057640 
0.301057 1.67633054479 0.02128713588 
0.301573 1.72783187015 0.02125759945 
0.302090 1.73525290784 0.02162978173 
0.302607 1.72039812825 0.02136173671 
0.303123 1.72092471425 0.02152080029 
0.303640 1.74160764530 0.02117886865 
0.304157 1.70526297199 0.02135882358 
0.304673 1.73707780740 0.02151834865 
0.305190 1.72349601806 0.02084617862 
0.305707 1.72856382006 0.02216078029 
0.306224 1.76877321540 0.02179213457 
0.306740 1.70913982850 0.02104851723 
0.307257 1.71439035214 0.02198184816 
0.307774 1.70754524246 0.02138373957 
0.308290 1.72247580452 0.02151146137 
0.308807 1.70163363082 0.02186267360 
0.309324 1.72635342581 0.02204639889 
0.309840 1.73509618828 0.02202217293 
0.310357 1.68553923140 0.02110991060 
0.310874 1.76990399032 0.02249740069 
0.311390 1.75154820392 0.02251858825 
0.311907 1.70878421997 0.02250455185 
0.312424 1.71079091810 0.02162399827 
0.312940 1.71977232709 0.02195085070 
0.313457 1.76513142056 0.02176986634 
0.313974 1.73214072347 0.02256628934 
0.314490 1.70985153122 0.02182913747 
0.315007 1.70726366341 0.02193579411 
0.315524 1.71165460364 0.02284909083 
0.316040 1.74715351067 0.02251725777 
0.316557 1.76623790976 0.02261138675 
0.317074 1.67694841740 0.02310205857 
0.317590 1.73077456017 0.02311322958 
0.318107 1.72540021442 0.02299443969 
0.318624 1.73053621973 0.02295484320 
0.319140 1.70812144873 0.02264776237 
0.319657 1.71000345328 0.02291549695 
0.320174 1.69478980068 0.02218108930 
0.320690 1.71151456982 0.02323408680 
0.321207 1.72965692423 0.02267795138 
0.321724 1.69551074915 0.02293233892 
0.322240 1.73770998522 0.02368596760 
0.322757 1.72628638107 0.02306248519 
0.323274 1.70674577355 0.02248214456 
0.323790 1.71858270115 0.02355998352 
0.324307 1.70650942775 0.02404150744 
0.324824 1.75156755001 0.02448135457 
0.325340 1.74140735695 0.02488185026 
0.325857 1.70464971527 0.02494376835 
0.326373 1.72069803072 0.02470242779 
0.326890 1.75304420564 0.02518225991 
0.327407 1.74854068104 0.02568544120 
0.327923 1.65275949217 0.02508522947 
0.328440 1.71430063876 0.02511540890 
0.328957 1.74842348397 0.02520462157 
0.329473 1.72797063884 0.02564751867 
0.329990 1.74122768093 0.02715070665 
0.330507 1.76129257081 0.02715140519 
0.331023 1.78468139548 0.02698297375 
0.331540 1.72495258448 0.02727831830 
0.332057 1.74149699370 0.02909157764 
0.332573 1.73045393735 0.02801033081 
0.333090 1.69158409881 0.02842594612 
0.333607 1.74226805741 0.02919616604 
0.334123 1.73895436904 0.03030525743 
0.334640 1.77570478674 0.02995473227 
0.335156 1.74601010755 0.02981978916 
0.335673 1.77629760563 0.02852741355 
0.336190 1.74931172575 0.02890031692 
0.336706 1.78233669977 0.03021345122 
0.337223 1.78811288915 0.03087319156 
0.337740 1.73404977226 0.02961356614 
0.338256 1.74864511117 0.02985818270 
0.338773 1.80396709400 0.03251167929 
0.339290 1.83799601308 0.03407853453 
0.339806 1.81967659249 0.03612524870 
0.340323 1.77817889624 0.03498418956 
0.340839 1.78810619770 0.03504805663 
0.341356 1.76185406739 0.03592180841 
0.341873 1.86307846912 0.03750003424 
0.342389 1.78858589521 0.03392089709 
0.342906 1.85163292776 0.03555047807 
0.343423 1.83669231266 0.03545869985 
0.343939 1.78252061047 0.03642840865 
0.344456 1.79614412136 0.03654883385 
0.344972 1.78021074811 0.03694010656 
0.345489 1.84182050874 0.03719045678 
0.346006 1.76827488245 0.03447001442 
0.346522 1.78924749579 0.03721594281 
0.347039 1.79939576960 0.03774219268 
0.347555 1.76897378506 0.03863411964 
0.348072 1.78963534353 0.03697263337 
0.348589 1.78717322719 0.03769798824 
0.349105 1.76774777684 0.03716308809 
0.349622 1.77029212547 0.03874994500 
0.350139 1.79698848747 0.03905326921 
0.350655 1.84120849314 0.03753017184 
0.351172 1.76413546092 0.03811039825 
0.351688 1.74048674233 0.03795350131 
0.352205 1.84057184670 0.03933109224 
0.352722 1.77818506600 0.03622466147 
0.353238 1.80209977053 0.03842247363 
0.353755 1.79855377959 0.04129916401 
0.354271 1.78577685292 0.03802404688 
0.354788 1.83226215077 0.03846986121 
0.355305 1.78708138935 0.03769935706 
0.355821 1.77532240370 0.04067727795 
0.356338 1.76999848893 0.03869714641 
0.356854 1.81773161916 0.04085075621 
0.357371 1.79386894081 0.04234175684 
0.357888 1.82325180085 0.04273490764 
0.358404 1.78000725524 0.04080421581 
0.358921 1.72301716784 0.04167987819 
0.359437 1.78841470314 0.04353776697 
0.359954 1.86960738393 0.04087041938 
0.360471 1.78907813539 0.04314376582 
0.360987 1.80955454528 0.04588003868 
0.361504 1.77693733175 0.04607130412 
0.362020 1.77994623095 0.04575155708 
0.362537 1.79467510565 0.04826790488 
0.363054 1.77928978627 0.04421114283 
0.363570 1.83234060461 0.04662567028 
0.364087 1.79656105330 0.04827829785 
0.364603 1.82702368017 0.05400562318 
0.365120 1.78711744010 0.05183885658 
0.365637 1.80535491418 0.05336359606 
0.366153 1.79590725536 0.05564335424 
0.366670 1.77428477332 0.05635696123 
0.367186 1.72070530935 0.05839477398 
0.367703 1.80398370391 0.06022324469 
0.368219 1.76078757121 0.06081147949 
0.368736 1.73358175289 0.06625720331 
0.369253 1.73855788875 0.06136920255 
0.369769 1.65805817318 0.06741533807 
0.370286 1.69016514527 0.07171957478 
0.370802 1.81658841821 0.07216744990 
0.371319 1.76706799298 0.07460794441 
0.371835 1.71634885316 0.08816781482 
0.372352 1.76795408331 0.08972446520 
0.372869 1.71286167948 0.09895508789 
0.373385 1.78155967824 0.13531125162 
0.373902 1.39886814371 0.21415674290 
