# Supplementary material for: A SAXS-based approach to rationally evaluate radical scavengers – toward eliminating radiation damage in solution and crystallographic studies
Source: J Synchrotron Radiat. 2021 Aug 9;28(Pt 5):1309–20. doi: 10.1107/S1600577521004045 (PMC8415334; doi:10.1107/S1600577521004045)
Supplement: Supplementary file 1 [file s-28-01309-sup1.zip › SupportingData/ascrobic_acid/500nM/C1_ascorbate-500nm_00031.cbf.dat]

0.010597 12.72578902347 0.53119079592 
0.011114 11.68503197094 0.38506729555 
0.011630 10.96315291213 0.35259365841 
0.012147 9.89634822168 0.25247099300 
0.012664 9.16226797797 0.26161841916 
0.013181 8.80849388865 0.22931992652 
0.013698 8.43240519274 0.20139039008 
0.014215 8.41383996090 0.27594975845 
0.014732 7.76455479761 0.22739898823 
0.015249 7.09805360200 0.24264118254 
0.015766 6.78533558630 0.18174189068 
0.016283 7.09019628280 0.17717729033 
0.016800 6.59619954021 0.16108974597 
0.017316 6.14623801030 0.15115573504 
0.017833 5.91797631062 0.14939563753 
0.018350 5.87995691063 0.12288732560 
0.018867 6.00490364298 0.11882292371 
0.019384 5.94096455445 0.12575537969 
0.019901 5.50970480434 0.11601067036 
0.020418 5.50129781448 0.10320395837 
0.020935 5.53360908578 0.10114614117 
0.021452 5.07784642447 0.10636650160 
0.021969 5.07947812384 0.10050360490 
0.022486 5.01470508838 0.10235999478 
0.023002 4.78471285125 0.09912034054 
0.023519 4.76522344413 0.09553852472 
0.024036 4.92152866525 0.09762804124 
0.024553 4.80996019083 0.09922253296 
0.025070 4.60543032983 0.09161126937 
0.025587 4.57667437060 0.09252821508 
0.026104 4.60401370068 0.08477917083 
0.026621 4.36517031264 0.08279667502 
0.027138 4.48554741283 0.08708756585 
0.027655 4.29193760857 0.08685509167 
0.028171 4.41128419428 0.08741093755 
0.028688 4.27873726614 0.08394633913 
0.029205 4.18573204052 0.07902857565 
0.029722 4.35420481248 0.07990736458 
0.030239 4.20388669295 0.08040840857 
0.030756 4.09988356319 0.08058840127 
0.031273 4.06102179063 0.07263623132 
0.031790 4.05759335179 0.07956107812 
0.032307 4.06790059358 0.07406152956 
0.032824 3.82870712826 0.07274158394 
0.033341 3.89779212595 0.07114991969 
0.033857 3.91395473503 0.07018500493 
0.034374 3.96311581792 0.07227448355 
0.034891 3.90490942252 0.06692562124 
0.035408 3.82061529440 0.06775287020 
0.035925 3.85624943566 0.06802724776 
0.036442 3.62430951148 0.06453261471 
0.036959 3.67580366624 0.06999260632 
0.037476 3.77071241882 0.06744964212 
0.037993 3.60578901474 0.06199019720 
0.038510 3.84312972062 0.06401473665 
0.039027 3.67451470718 0.06175532598 
0.039543 3.64031380775 0.06266200522 
0.040060 3.75497460834 0.06414321593 
0.040577 3.59998450581 0.06144693945 
0.041094 3.61759815591 0.06308574298 
0.041611 3.62846774659 0.06017347533 
0.042128 3.48739884810 0.05830313603 
0.042645 3.53380443921 0.05770958018 
0.043162 3.54281389053 0.05726886298 
0.043679 3.39360298134 0.05934541120 
0.044196 3.39705815442 0.05800524974 
0.044712 3.37140446599 0.05626272913 
0.045229 3.34268317099 0.05964930331 
0.045746 3.38152488406 0.05557665706 
0.046263 3.39766043926 0.05335075342 
0.046780 3.37415387360 0.05486761619 
0.047297 3.22821600385 0.05073208746 
0.047814 3.24330662011 0.05101084846 
0.048331 3.26385590781 0.05292832181 
0.048848 3.21142546643 0.05052282741 
0.049365 3.24962639819 0.05145184746 
0.049881 3.30376132658 0.05437782626 
0.050398 3.22060962092 0.05121654808 
0.050915 3.16590345273 0.05470610071 
0.051432 3.16646533953 0.04853984397 
0.051949 3.13985513890 0.04923667431 
0.052466 3.15221292613 0.04871732447 
0.052983 3.09378957390 0.05054902171 
0.053500 3.10147215092 0.05043939131 
0.054017 3.16481669114 0.04930220612 
0.054534 3.09946829409 0.04811686963 
0.055050 2.94995794476 0.04837606510 
0.055567 3.10910811632 0.04981103793 
0.056084 2.97487863136 0.04659888765 
0.056601 3.00415540695 0.04830985601 
0.057118 2.97953533487 0.04684062604 
0.057635 2.98563133016 0.04678075290 
0.058152 2.93981958256 0.04521470864 
0.058669 2.90910570568 0.04426871597 
0.059186 2.90281578478 0.04573763384 
0.059703 2.89086205328 0.04319605474 
0.060220 2.87074199160 0.04500436865 
0.060736 2.88745750869 0.04468447346 
0.061253 2.80745188662 0.04434885199 
0.061770 2.79908833352 0.04456394855 
0.062287 2.69637722542 0.04117233932 
0.062804 2.85077705440 0.04320959631 
0.063321 2.88154727773 0.04304661996 
0.063838 2.75555465298 0.04235365502 
0.064355 2.82562502545 0.04277364084 
0.064872 2.74929130014 0.04121152499 
0.065388 2.66787047680 0.04083519899 
0.065905 2.68679364713 0.04070762261 
0.066422 2.78996831896 0.04260575553 
0.066939 2.67655744252 0.04068948280 
0.067456 2.61635904422 0.03818043752 
0.067973 2.68899999452 0.03998197123 
0.068490 2.67037284437 0.04194045938 
0.069007 2.66181675162 0.04156228561 
0.069524 2.62817131262 0.04022112183 
0.070041 2.60946344301 0.04092362819 
0.070557 2.62800501747 0.04031568040 
0.071074 2.61767102642 0.04183893440 
0.071591 2.59664765470 0.03836651616 
0.072108 2.59800238568 0.03989579393 
0.072625 2.59466706108 0.03822893004 
0.073142 2.60180981015 0.03946696966 
0.073659 2.58392957436 0.03963796742 
0.074176 2.54798958963 0.03849702232 
0.074693 2.56612819579 0.03932873244 
0.075210 2.51623966902 0.03719694136 
0.075726 2.57240736557 0.03851122100 
0.076243 2.52860904079 0.03748055395 
0.076760 2.50183025756 0.03732349884 
0.077277 2.55561396745 0.03917366678 
0.077794 2.43359551352 0.03670633003 
0.078311 2.46240517621 0.03705515716 
0.078828 2.43159504327 0.03532492774 
0.079345 2.47177063408 0.03701156401 
0.079862 2.46769275384 0.03757896694 
0.080378 2.43835561512 0.03577295421 
0.080895 2.41565044842 0.03531186843 
0.081412 2.36928522463 0.03583116713 
0.081929 2.37647257938 0.03510652211 
0.082446 2.45743376520 0.03581936143 
0.082963 2.38631613572 0.03528976460 
0.083480 2.40663539703 0.03451706980 
0.083997 2.37467166106 0.03366644325 
0.084514 2.35840192431 0.03475086072 
0.085030 2.35588250363 0.03565031010 
0.085547 2.36380692011 0.03373812530 
0.086064 2.36540036334 0.03327773072 
0.086581 2.39556171250 0.03516168316 
0.087098 2.36672668927 0.03463464605 
0.087615 2.33331755244 0.03380268475 
0.088132 2.27806684103 0.03338104468 
0.088649 2.25452340365 0.03403231334 
0.089166 2.32476657674 0.03500453202 
0.089683 2.35183190732 0.03526240103 
0.090199 2.28064220584 0.03626206483 
0.090716 2.27544304767 0.03477586139 
0.091233 2.29744192165 0.03602297036 
0.091750 2.26532665689 0.03727155316 
0.092267 2.25322461739 0.03579011556 
0.092784 2.23291407884 0.03614345340 
0.093301 2.27105050541 0.03612928726 
0.093818 2.30923480249 0.03769942686 
0.094334 2.28531314342 0.03568403337 
0.094851 2.24630572453 0.03603913429 
0.095368 2.24386612677 0.03542009351 
0.095885 2.18209009556 0.03511336694 
0.096402 2.19827729097 0.03269735854 
0.096919 2.16772292645 0.03315065061 
0.097436 2.18162263992 0.03226793533 
0.097953 2.23146053618 0.03223663262 
0.098470 2.14090260792 0.03176687073 
0.098986 2.21005980262 0.03208931208 
0.099503 2.17730751835 0.03156468651 
0.100020 2.18055852316 0.03159065917 
0.100537 2.19534055965 0.03208267349 
0.101054 2.14604106468 0.03186461424 
0.101571 2.16451790703 0.03126240556 
0.102088 2.16694799962 0.03192760371 
0.102605 2.09555213432 0.03097675954 
0.103122 2.12094303871 0.03040513269 
0.103638 2.15826261498 0.03110738505 
0.104155 2.12925668603 0.03050626248 
0.104672 2.10859111795 0.02977798997 
0.105189 2.13712854949 0.03109673671 
0.105706 2.11144187421 0.03019784562 
0.106223 2.09536568607 0.02976650694 
0.106740 2.10181530987 0.02943201390 
0.107257 2.09625130755 0.02924152831 
0.107773 2.09108043885 0.03004505282 
0.108290 2.08021245157 0.02861440709 
0.108807 2.09403805203 0.02983451848 
0.109324 2.08233336611 0.03016711454 
0.109841 2.05015470550 0.02891950928 
0.110358 2.06594144152 0.02921224524 
0.110875 2.11076496320 0.02874023673 
0.111392 2.12468269816 0.02985856562 
0.111909 2.11685404253 0.02864369999 
0.112425 2.08633175259 0.02986346172 
0.112942 2.04774409285 0.02832743033 
0.113459 2.04030308756 0.02804966205 
0.113976 2.02373297223 0.02841924836 
0.114493 2.03601774785 0.02696741607 
0.115010 2.11417816823 0.02797498103 
0.115527 2.04088597333 0.02813725604 
0.116044 1.98199616022 0.02780783571 
0.116560 2.07318281905 0.02756359028 
0.117077 2.09907884137 0.02810102606 
0.117594 2.02169876313 0.02780712031 
0.118111 2.00625305485 0.02732950812 
0.118628 2.01252113737 0.02675708167 
0.119145 2.01221064230 0.02756156728 
0.119662 2.00087185982 0.02691459834 
0.120179 2.03951404421 0.02708647057 
0.120695 2.02068648250 0.02673879369 
0.121212 2.01189721408 0.02707052100 
0.121729 2.01844936528 0.02556625868 
0.122246 2.01262649650 0.02655661446 
0.122763 1.95234298959 0.02622716941 
0.123280 1.98141300001 0.02601386591 
0.123797 2.00493042709 0.02638622345 
0.124314 1.95633456541 0.02637953609 
0.124830 1.91919000480 0.02606260287 
0.125347 1.96200609467 0.02595952666 
0.125864 2.01609731198 0.02629893935 
0.126381 2.00345672117 0.02642679215 
0.126898 1.99060682653 0.02663709132 
0.127415 1.98504520640 0.02598954733 
0.127932 1.99872385986 0.02633291730 
0.128448 1.95585279615 0.02545106841 
0.128965 1.93465936809 0.02531532760 
0.129482 1.97095078450 0.02619549532 
0.129999 1.93290358110 0.02561587727 
0.130516 1.97508122468 0.02564416090 
0.131033 1.95643364838 0.02469826425 
0.131550 1.90744913607 0.02520137521 
0.132067 1.94677163254 0.02563550491 
0.132583 1.94398391159 0.02508420079 
0.133100 1.92436559024 0.02487585595 
0.133617 1.96105937400 0.02509445893 
0.134134 1.95382400884 0.02551415399 
0.134651 1.89183595534 0.02432460886 
0.135168 1.86783983889 0.02478175152 
0.135685 1.90752252019 0.02456124027 
0.136201 1.90947373887 0.02388315594 
0.136718 1.92114349345 0.02473776133 
0.137235 1.95256227650 0.02419360950 
0.137752 1.92652559368 0.02451305651 
0.138269 1.89413594464 0.02406540300 
0.138786 1.92388871086 0.02450791179 
0.139303 1.87561263874 0.02424060360 
0.139819 1.95656879707 0.02467613912 
0.140336 1.92338845149 0.02356855749 
0.140853 1.89798706078 0.02385117138 
0.141370 1.87979984674 0.02365979849 
0.141887 1.88487592548 0.02417147973 
0.142404 1.88683049562 0.02408578122 
0.142921 1.91539222271 0.02368169743 
0.143438 1.90080576425 0.02459247094 
0.143954 1.89993123817 0.02447744834 
0.144471 1.96524207088 0.02525095820 
0.144988 1.91500716768 0.02526302524 
0.145505 1.90373548723 0.02445350577 
0.146022 1.89639247236 0.02399314305 
0.146539 1.87475036020 0.02360415432 
0.147056 1.95722516742 0.02464759512 
0.147572 1.87740327603 0.02343978640 
0.148089 1.82781739633 0.02351852896 
0.148606 1.84990981942 0.02331378203 
0.149123 1.86484465529 0.02386607179 
0.149640 1.82803227516 0.02334866989 
0.150157 1.90863528289 0.02408695501 
0.150674 1.86206616888 0.02289397224 
0.151190 1.84738217474 0.02328801086 
0.151707 1.90716598547 0.02276053417 
0.152224 1.86774573670 0.02364151599 
0.152741 1.87439301998 0.02336101042 
0.153258 1.84543538903 0.02242103552 
0.153775 1.86140771987 0.02337055771 
0.154291 1.83053093443 0.02288167459 
0.154808 1.84233872607 0.02248287686 
0.155325 1.82501099125 0.02256331119 
0.155842 1.85095971092 0.02320535619 
0.156359 1.83709975027 0.02214535767 
0.156876 1.84454120580 0.02251647751 
0.157393 1.83170799292 0.02206575121 
0.157909 1.88278026910 0.02212861353 
0.158426 1.82323913143 0.02202811039 
0.158943 1.80952734695 0.02222637413 
0.159460 1.85341547085 0.02165415296 
0.159977 1.82380088435 0.02224194275 
0.160494 1.83414068071 0.02178694650 
0.161010 1.79331050898 0.02179886217 
0.161527 1.86601037658 0.02287947118 
0.162044 1.79676861519 0.02158437933 
0.162561 1.80623269810 0.02194637749 
0.163078 1.82886286106 0.02199952907 
0.163595 1.81331585976 0.02222296835 
0.164112 1.83127482763 0.02183067668 
0.164628 1.82359487881 0.02216878330 
0.165145 1.85580462408 0.02182824093 
0.165662 1.77937071311 0.02146720450 
0.166179 1.82042433269 0.02231484511 
0.166696 1.82378227462 0.02133694752 
0.167213 1.79090283552 0.02118750082 
0.167729 1.82965143517 0.02180481465 
0.168246 1.82586226994 0.02092673839 
0.168763 1.80139841984 0.02207083005 
0.169280 1.81058893388 0.02109564358 
0.169797 1.81035458445 0.02187041967 
0.170314 1.81963906168 0.02158147319 
0.170830 1.80568870949 0.02138451968 
0.171347 1.77440599081 0.02068208017 
0.171864 1.82942341167 0.02097860854 
0.172381 1.80457022243 0.02118809683 
0.172898 1.80092816467 0.02169986625 
0.173415 1.81089415409 0.02092427997 
0.173932 1.76861479039 0.02090419899 
0.174448 1.79232935520 0.02063047178 
0.174965 1.76397467095 0.02044540746 
0.175482 1.80467924025 0.02114397039 
0.175999 1.76191669402 0.02049777524 
0.176516 1.78144462007 0.02035113078 
0.177033 1.79081626010 0.02038984402 
0.177549 1.75735034809 0.02021668200 
0.178066 1.79408109090 0.02056280797 
0.178583 1.78678667285 0.02101570338 
0.179100 1.78024523363 0.02059330129 
0.179617 1.80175683597 0.02091988096 
0.180134 1.79695014389 0.02129302366 
0.180650 1.79637881077 0.02094716972 
0.181167 1.79224906412 0.02221086553 
0.181684 1.78191435598 0.02169089728 
0.182201 1.80322902027 0.02245438545 
0.182718 1.77832480576 0.02224747705 
0.183234 1.81690720681 0.02169451575 
0.183751 1.83526933411 0.02197595658 
0.184268 1.80122038545 0.02210604455 
0.184785 1.74384404739 0.02272155430 
0.185302 1.79799376308 0.02215955914 
0.185819 1.78159782421 0.02156534316 
0.186335 1.79797128556 0.02172693196 
0.186852 1.79897318033 0.02167958946 
0.187369 1.74729356325 0.02134498506 
0.187886 1.78217415434 0.02119606191 
0.188403 1.78293349952 0.02132171935 
0.188920 1.76580214486 0.02080646741 
0.189436 1.77284088340 0.02117595301 
0.189953 1.75832891957 0.02063583248 
0.190470 1.78708513531 0.02069663435 
0.190987 1.74619095972 0.02111514300 
0.191504 1.74912100585 0.02048504314 
0.192020 1.75551858116 0.02030498085 
0.192537 1.75443080656 0.02042489604 
0.193054 1.74748900996 0.02090766327 
0.193571 1.75669013493 0.02051042763 
0.194088 1.75948740817 0.02009989403 
0.194605 1.74583709633 0.02025170617 
0.195121 1.78811867701 0.02020491600 
0.195638 1.77811222932 0.02042103337 
0.196155 1.75723870707 0.02007381317 
0.196672 1.71757874647 0.02062496783 
0.197189 1.76587681812 0.02068050665 
0.197705 1.70709862930 0.01981893833 
0.198222 1.74209423768 0.02016689558 
0.198739 1.74629068649 0.02041419451 
0.199256 1.75635122217 0.01994598323 
0.199773 1.78689793040 0.02025074098 
0.200290 1.75710590759 0.02042554528 
0.200806 1.74677144558 0.01904926594 
0.201323 1.76239753038 0.01955202092 
0.201840 1.72835970277 0.01953166105 
0.202357 1.78733913742 0.01951006347 
0.202874 1.72230085031 0.01947711930 
0.203390 1.76186901246 0.01917554103 
0.203907 1.74418512144 0.01931036271 
0.204424 1.72734591017 0.01947873680 
0.204941 1.72932427999 0.01976687917 
0.205458 1.74226934518 0.01916941312 
0.205974 1.73431347885 0.01898343944 
0.206491 1.75456500423 0.01957415950 
0.207008 1.73840596538 0.01972126376 
0.207525 1.74501181546 0.01963583113 
0.208042 1.70851875148 0.01883150443 
0.208558 1.75099741200 0.01897150914 
0.209075 1.75686083590 0.01902499537 
0.209592 1.75116054326 0.01897506803 
0.210109 1.71847078362 0.01942097317 
0.210626 1.73868945482 0.01925097873 
0.211142 1.72116506440 0.01879143827 
0.211659 1.73717184788 0.01962632516 
0.212176 1.72812764794 0.01891708795 
0.212693 1.77226801734 0.01936846376 
0.213210 1.75125456486 0.01900172004 
0.213726 1.75502490740 0.01936845258 
0.214243 1.73111635104 0.01893605220 
0.214760 1.74630280296 0.01870779195 
0.215277 1.74705380887 0.01848735176 
0.215794 1.74737780609 0.01845266256 
0.216310 1.76567037431 0.01879996379 
0.216827 1.75713932008 0.01924842551 
0.217344 1.72575011840 0.01850061920 
0.217861 1.70808260123 0.01840325304 
0.218378 1.75808358123 0.01902232613 
0.218894 1.73564840696 0.01863757694 
0.219411 1.75579444775 0.01881875343 
0.219928 1.73151697958 0.01933265337 
0.220445 1.76830373309 0.01852124862 
0.220962 1.75892804954 0.01867464959 
0.221478 1.73513102680 0.01890835420 
0.221995 1.73631427048 0.01875081043 
0.222512 1.74259459310 0.01832562694 
0.223029 1.74324157492 0.01828130716 
0.223546 1.72506014824 0.01826058474 
0.224062 1.72292619580 0.01803356430 
0.224579 1.77053090632 0.01874942793 
0.225096 1.72966088420 0.01834131131 
0.225613 1.70148392185 0.01832821475 
0.226129 1.73501690481 0.01806965267 
0.226646 1.73620325533 0.01794555446 
0.227163 1.72661479374 0.01805385145 
0.227680 1.69675941172 0.01797317575 
0.228197 1.74656189730 0.01764048557 
0.228713 1.73328838329 0.01790381919 
0.229230 1.73243170015 0.01780723632 
0.229747 1.71197326944 0.01784231543 
0.230264 1.73102875379 0.01806791135 
0.230780 1.72267932833 0.01803223142 
0.231297 1.73651805776 0.01772208318 
0.231814 1.72354759232 0.01807051815 
0.232331 1.72953078667 0.01778591892 
0.232848 1.73984824030 0.01803915234 
0.233364 1.74061523104 0.01790137927 
0.233881 1.73352289210 0.01804837822 
0.234398 1.75196756618 0.01780260315 
0.234915 1.71252268725 0.01786028230 
0.235431 1.74638751092 0.01813200641 
0.235948 1.75319661550 0.01809784105 
0.236465 1.70119942000 0.01748618014 
0.236982 1.72795869474 0.01760377392 
0.237499 1.70274162241 0.01762390470 
0.238015 1.73235800143 0.01799980342 
0.238532 1.73547673030 0.01785895319 
0.239049 1.73462162095 0.01761295425 
0.239566 1.72512408280 0.01751314111 
0.240082 1.72609775228 0.01725013957 
0.240599 1.67794573223 0.01773796972 
0.241116 1.74749004776 0.01776921914 
0.241633 1.71126201424 0.01714345694 
0.242149 1.73052683925 2.95424667655 
0.242666 1.74790014494 0.01743376509 
0.243183 1.72071204134 0.01757386754 
0.243700 1.71673893055 0.01733513981 
0.244217 1.69128032888 0.01703964558 
0.244733 1.76215738928 0.01761092632 
0.245250 1.70785956252 0.01760711614 
0.245767 1.72638134462 0.01723434939 
0.246284 1.71553164042 0.01758118377 
0.246800 1.70929883958 0.01745348868 
0.247317 1.70987212559 0.01709094255 
0.247834 1.74105592764 0.01754512772 
0.248351 1.71591742027 0.01710151069 
0.248867 1.71847336192 0.01725382555 
0.249384 1.72228815927 0.01717775416 
0.249901 1.74037715951 0.01710718542 
0.250418 1.70643168425 0.01722846596 
0.250934 1.70614172212 0.01713345327 
0.251451 1.72267742186 0.01712882573 
0.251968 1.68175798190 0.01709135018 
0.252485 1.72866737814 0.01692747108 
0.253001 1.69736061685 0.01685096333 
0.253518 1.67424517630 0.01658740515 
0.254035 1.72303450425 0.01725153703 
0.254552 1.71634267791 0.01682055337 
0.255068 1.72851213712 0.01690351261 
0.255585 1.72624696370 0.01683364604 
0.256102 1.70412342172 0.01679503057 
0.256619 1.69886215983 0.01683629013 
0.257135 1.72611115447 0.01701781999 
0.257652 1.70540264021 0.01699691926 
0.258169 1.74162246295 0.01743261015 
0.258686 1.72715210474 0.01660807306 
0.259202 1.70359801580 0.01680894133 
0.259719 1.69736127230 0.01671163057 
0.260236 1.69098725127 0.01672831013 
0.260753 1.73481281920 0.01725794344 
0.261269 1.68225428932 0.01731701810 
0.261786 1.69697682826 0.01752536703 
0.262303 1.72159680492 0.01753639962 
0.262820 1.69913969587 0.01701645512 
0.263336 1.67638084219 0.01762471017 
0.263853 1.68227757935 0.01760478869 
0.264370 1.72379266953 0.01813345776 
0.264887 1.70893590777 0.01766991526 
0.265403 1.71406507336 0.01804220448 
0.265920 1.68126698758 0.01799052584 
0.266437 1.72144534809 0.01830630074 
0.266954 1.71361432525 0.01842079071 
0.267470 1.69198578107 0.01875261544 
0.267987 1.74132028689 0.01873087148 
0.268504 1.74021808623 0.01834039625 
0.269021 1.74026099472 0.01846233049 
0.269537 1.73901147886 0.01824170852 
0.270054 1.76108233192 0.01878446239 
0.270571 1.77230136915 0.01934819810 
0.271087 1.73827427606 0.01962305590 
0.271604 1.71304757879 0.01980457302 
0.272121 1.73246303160 0.01942039633 
0.272638 1.74057495752 0.01948989488 
0.273154 1.73674385644 0.01995653039 
0.273671 1.71384754932 0.02000739686 
0.274188 1.75255830432 0.02035249770 
0.274705 1.72143026928 0.02005166255 
0.275221 1.72662273120 0.01997704053 
0.275738 1.72858134003 0.01989635403 
0.276255 1.72256340941 0.02055221296 
0.276771 1.74610758674 0.02040176965 
0.277288 1.75139430745 0.01997850493 
0.277805 1.72937731764 0.01977011842 
0.278322 1.73313887550 0.01980294484 
0.278838 1.69759455006 0.02000584863 
0.279355 1.76699422353 0.02014669979 
0.279872 1.74166360522 0.01965016981 
0.280388 1.71046663452 0.01980452038 
0.280905 1.74089106458 0.02004721613 
0.281422 1.69507963031 0.02015991839 
0.281939 1.70989616605 0.01973148332 
0.282455 1.68153602559 0.01960062069 
0.282972 1.71523589327 0.02008303023 
0.283489 1.75982401372 0.02036202032 
0.284006 1.70160563053 0.02010325086 
0.284522 1.70209070280 0.01971516722 
0.285039 1.70800767324 0.01980938669 
0.285556 1.70067050733 0.01995375386 
0.286072 1.71419363889 0.01983170730 
0.286589 1.71641195158 0.02052985787 
0.287106 1.69249881126 0.01981150821 
0.287622 1.72626516258 0.02009313424 
0.288139 1.71113420705 0.01987173243 
0.288656 1.71977893285 0.02021062037 
0.289173 1.70617526549 0.02033993036 
0.289689 1.73372267949 0.02037703541 
0.290206 1.70342305625 0.02060482375 
0.290723 1.69202419527 0.02044966975 
0.291239 1.68910022421 0.02058339151 
0.291756 1.73830960670 0.02135817203 
0.292273 1.70961541845 0.02044178479 
0.292790 1.70740966199 0.02057123956 
0.293306 1.73149068443 0.02074313829 
0.293823 1.72117302395 0.02066166976 
0.294340 1.74285258709 0.02030495194 
0.294856 1.70952532721 0.02020925984 
0.295373 1.68651925061 0.02119747537 
0.295890 1.74196506173 0.02036329389 
0.296406 1.71913803454 0.02097066485 
0.296923 1.71086483128 0.02077013020 
0.297440 1.70077901773 0.02097579017 
0.297957 1.74333187304 0.02100298161 
0.298473 1.72354904063 0.02083048393 
0.298990 1.71450285629 0.02121712297 
0.299507 1.67602619842 0.02015960658 
0.300023 1.71107192974 0.02094337921 
0.300540 1.72416496907 0.02101559099 
0.301057 1.73282085819 0.02111477281 
0.301573 1.73700543362 0.02145416775 
0.302090 1.71298161238 0.02211104020 
0.302607 1.74807323426 0.02154863979 
0.303123 1.72547560774 0.02165708838 
0.303640 1.72711790293 0.02091853885 
0.304157 1.69145579391 0.02234462239 
0.304673 1.69204861435 0.02088821252 
0.305190 1.72049420853 0.02132421745 
0.305707 1.70304456902 0.02121717438 
0.306224 1.75778451386 0.02168653804 
0.306740 1.66517584379 0.02098348408 
0.307257 1.70848091481 0.02220429784 
0.307774 1.75856017014 0.02209400324 
0.308290 1.69231012546 0.02126633967 
0.308807 1.72064515378 0.02189195250 
0.309324 1.69814859525 0.02156129060 
0.309840 1.70291977026 0.02195103706 
0.310357 1.69599763120 0.02191196598 
0.310874 1.71518008109 0.02136056938 
0.311390 1.70263535485 0.02194634607 
0.311907 1.70969544360 0.02152721971 
0.312424 1.74176979641 0.02219968744 
0.312940 1.72840758291 0.02221437316 
0.313457 1.68551080754 0.02152126057 
0.313974 1.69804848451 0.02279601520 
0.314490 1.74888947783 0.02258481375 
0.315007 1.71058668065 0.02220090086 
0.315524 1.69452136176 0.02228978978 
0.316040 1.74574979308 0.02243088816 
0.316557 1.73183943164 0.02286922678 
0.317074 1.68324588587 0.02258485356 
0.317590 1.70287766235 0.02352089434 
0.318107 1.72236156812 0.02214667160 
0.318624 1.70922410183 0.02286224562 
0.319140 1.76774753843 0.02279062782 
0.319657 1.75441200403 0.02215130445 
0.320174 1.72042341443 0.02282389303 
0.320690 1.71950621741 0.02276133072 
0.321207 1.68470665242 0.02309777219 
0.321724 1.71757323223 0.02284064438 
0.322240 1.71346522716 0.02271306278 
0.322757 1.66895644374 0.02353270456 
0.323274 1.69730207748 0.02351974069 
0.323790 1.69783454582 0.02338484043 
0.324307 1.72866794147 0.02335350051 
0.324824 1.76308603068 0.02464594163 
0.325340 1.68692151963 0.02380460123 
0.325857 1.69214278456 0.02414213182 
0.326373 1.74915873944 0.02468605212 
0.326890 1.72326155795 0.02420210808 
0.327407 1.72932407568 0.02568730664 
0.327923 1.67983722130 0.02527119703 
0.328440 1.74954981638 0.02533214566 
0.328957 1.76975238901 0.02613763352 
0.329473 1.75408679066 0.02586392729 
0.329990 1.71590337007 0.02715303997 
0.330507 1.72332244204 0.02663145502 
0.331023 1.73673058389 0.02764227869 
0.331540 1.75611656704 0.02934772713 
0.332057 1.72136912687 0.02722208948 
0.332573 1.75234525273 0.02882092233 
0.333090 1.73048987249 0.02771970523 
0.333607 1.72603109149 0.02850242431 
0.334123 1.75404548498 0.02903914157 
0.334640 1.72611168855 0.03001154661 
0.335156 1.77825450267 0.02895827989 
0.335673 1.74189340867 0.03037023219 
0.336190 1.75369150373 0.02894937836 
0.336706 1.73273504004 0.02911610232 
0.337223 1.80715780390 0.03062476180 
0.337740 1.81532267976 0.03156815741 
0.338256 1.78598695897 0.03085537871 
0.338773 1.81370089509 0.03416563252 
0.339290 1.76633082817 0.03463565893 
0.339806 1.79717811001 0.03456815490 
0.340323 1.84085478820 0.03751248454 
0.340839 1.80774307558 0.03573474813 
0.341356 1.77623098363 0.03544594456 
0.341873 1.85900774795 0.03632202693 
0.342389 1.82697324789 0.03732694885 
0.342906 1.78932089926 0.03549898626 
0.343423 1.78617601036 0.03659918164 
0.343939 1.82075987906 0.03679989955 
0.344456 1.76324156200 0.03653677453 
0.344972 1.79218281984 0.03838618060 
0.345489 1.77574230844 0.03521253518 
0.346006 1.81174716172 0.03626772563 
0.346522 1.75893961346 0.03563370303 
0.347039 1.78806422442 0.03734751176 
0.347555 1.90335817380 0.03922539791 
0.348072 1.78269200115 0.03797073076 
0.348589 1.84775939085 0.03870268882 
0.349105 1.76613798812 0.03711664454 
0.349622 1.76474696122 0.03786964294 
0.350139 1.78377579274 0.03777474353 
0.350655 1.71553161533 0.03890649718 
0.351172 1.80895039020 0.03942852612 
0.351688 1.78095990009 0.03770281791 
0.352205 1.78122489680 0.03945906299 
0.352722 1.79023922901 0.03653964992 
0.353238 1.81090040832 0.03875845028 
0.353755 1.79604798405 0.03797335759 
0.354271 1.79563887636 0.03810400696 
0.354788 1.79809875466 0.03849172731 
0.355305 1.80022795690 0.04045928858 
0.355821 1.79916238304 0.03909326971 
0.356338 1.74418031688 0.04018188316 
0.356854 1.89706367413 0.04134955477 
0.357371 1.81107555723 0.04296675951 
0.357888 1.75397502776 0.04075529129 
0.358404 1.81268947513 0.04164155027 
0.358921 1.70191555991 0.04248337231 
0.359437 1.77688836268 0.04202379722 
0.359954 1.79534366721 0.04105828385 
0.360471 1.73173408729 0.04300222475 
0.360987 1.82579042632 0.04756466151 
0.361504 1.82484610422 0.04509686560 
0.362020 1.77923385585 0.05015700106 
0.362537 1.74429930553 0.04589455608 
0.363054 1.81434248003 0.04777014692 
0.363570 1.86095785086 0.04734357642 
0.364087 1.75469306933 0.05163916520 
0.364603 1.77315656788 0.04860479181 
0.365120 1.85908061220 0.05029280206 
0.365637 1.93566293148 0.05567453900 
0.366153 1.78790105292 0.05804599150 
0.366670 1.78127891602 0.05417587019 
0.367186 1.69444860313 0.05624303261 
0.367703 1.84315960783 0.06227512160 
0.368219 1.78189963363 0.06606086775 
0.368736 1.79279196327 0.06122524666 
0.369253 1.85686342367 0.06646936718 
0.369769 1.76721745680 0.06871200229 
0.370286 1.71320594512 0.06929460479 
0.370802 1.72064565079 0.07013183023 
0.371319 1.77986996254 0.07681650553 
0.371835 1.82414670211 0.07402462900 
0.372352 1.77916575631 0.09738627620 
0.372869 1.74784701021 0.11017462611 
0.373385 1.88637769458 0.16325947655 
0.373902 1.22352019401 0.32110737754 
