# Supplementary material for: A SAXS-based approach to rationally evaluate radical scavengers – toward eliminating radiation damage in solution and crystallographic studies
Source: J Synchrotron Radiat. 2021 Aug 9;28(Pt 5):1309–20. doi: 10.1107/S1600577521004045 (PMC8415334; doi:10.1107/S1600577521004045)
Supplement: Supplementary file 1 [file s-28-01309-sup1.zip › SupportingData/ascrobic_acid/500nM/C1_ascorbate-500nm_00028.cbf.dat]

0.010597 14.28178139638 0.51576586651 
0.011114 11.66935459977 0.47746160340 
0.011630 10.81471649145 0.35193925648 
0.012147 10.21811567831 0.30528313571 
0.012664 9.89585424148 0.23662575385 
0.013181 8.71426926435 0.22620646698 
0.013698 8.00934708498 0.20658053019 
0.014215 7.86411638650 0.31288306622 
0.014732 7.30863238219 0.25652619365 
0.015249 7.65565814097 0.21687623037 
0.015766 7.09165128767 0.18335791123 
0.016283 6.81550353075 0.20793445885 
0.016800 6.68106989251 0.15454502719 
0.017316 6.44446220755 0.14544195639 
0.017833 6.08614424313 0.13413821407 
0.018350 6.30582840907 0.13926798733 
0.018867 5.63670548322 0.12890606287 
0.019384 5.73723429949 0.11537809116 
0.019901 5.55334224943 0.10867847207 
0.020418 5.46250478302 0.11158558589 
0.020935 5.31532095972 0.10687426567 
0.021452 5.20112400287 0.11471602580 
0.021969 5.19979062305 0.10652068322 
0.022486 5.00266185211 0.10260776319 
0.023002 4.86019411944 0.10009389247 
0.023519 4.85773425323 0.09649319149 
0.024036 4.61449930626 0.09797396240 
0.024553 4.73947050202 0.09438482042 
0.025070 4.62973960864 0.08950102538 
0.025587 4.51689527331 0.08809529356 
0.026104 4.53880269122 0.08730341743 
0.026621 4.49185788894 0.09170575547 
0.027138 4.46627371881 0.08344635011 
0.027655 4.44497877244 0.08184056701 
0.028171 4.28193630742 0.08824327889 
0.028688 4.31869701426 0.08548233097 
0.029205 4.34535202844 0.07580621305 
0.029722 4.04794098490 0.08061752919 
0.030239 4.31205795003 0.08268757946 
0.030756 4.11060440017 0.07503506294 
0.031273 4.09371407219 0.07710057182 
0.031790 4.04210787299 0.07709856656 
0.032307 4.03247565715 0.07506826022 
0.032824 3.99773280281 0.07303949638 
0.033341 3.95441367099 0.07120926831 
0.033857 3.93131219928 0.07092404575 
0.034374 3.72129497066 0.07261602372 
0.034891 3.91285213498 0.07093458799 
0.035408 3.99121956087 0.07283706411 
0.035925 3.77805143790 0.06926744603 
0.036442 3.69736532912 0.06317203160 
0.036959 3.64118767611 0.06568465405 
0.037476 3.65405686678 0.06650061401 
0.037993 3.74476894845 0.06363564678 
0.038510 3.73540502407 0.06512804161 
0.039027 3.78581142519 0.06467976482 
0.039543 3.54608958413 0.06098305170 
0.040060 3.66609106721 0.06162427624 
0.040577 3.54045175828 0.06036669061 
0.041094 3.66946101549 0.06162658259 
0.041611 3.58365431540 0.05931301001 
0.042128 3.48898272340 0.05953150648 
0.042645 3.47555061928 0.05802627099 
0.043162 3.37913152025 0.06086421243 
0.043679 3.52043283257 0.05909212053 
0.044196 3.36503064437 0.05605177860 
0.044712 3.44448097387 0.05817161244 
0.045229 3.43445061655 0.05746523191 
0.045746 3.34378873754 0.05558613240 
0.046263 3.30492073044 0.05281761190 
0.046780 3.25694709251 0.05278675111 
0.047297 3.42901189848 0.05505712005 
0.047814 3.30019357747 0.05167489226 
0.048331 3.16484714011 0.05192774961 
0.048848 3.21009320449 0.05262990316 
0.049365 3.27185233201 0.05092243362 
0.049881 3.19394501226 0.04936612507 
0.050398 3.17209253351 0.05209815056 
0.050915 3.12439607570 0.05113155439 
0.051432 3.14246907134 0.05177001667 
0.051949 3.11785144972 0.05178843063 
0.052466 3.14322538322 0.04938995851 
0.052983 3.08225512066 0.04968958009 
0.053500 3.05329068402 0.04723013514 
0.054017 3.08613794897 0.05086199821 
0.054534 3.03093637425 0.04515121216 
0.055050 2.94763969126 0.04866497971 
0.055567 2.91510639709 0.04956330903 
0.056084 2.93510807224 0.04856315641 
0.056601 3.03805166252 0.04695492485 
0.057118 2.85478214932 0.04661986647 
0.057635 2.91827475327 0.04634652100 
0.058152 3.01694132644 0.04933362708 
0.058669 2.84221874486 0.04478008207 
0.059186 2.87928590180 0.04521671633 
0.059703 2.86477631267 0.04385101416 
0.060220 2.79063427285 0.04216627020 
0.060736 2.81597645774 0.04451904282 
0.061253 2.84318609397 0.04656620976 
0.061770 2.86823560190 0.04260346135 
0.062287 2.87606013130 0.04474560444 
0.062804 2.84308152307 0.04302538051 
0.063321 2.81305101578 0.04329650308 
0.063838 2.80035292226 0.04368574382 
0.064355 2.70394846670 0.04173795963 
0.064872 2.65100178843 0.04067486124 
0.065388 2.70066445081 0.04100099874 
0.065905 2.69691219001 0.04126208600 
0.066422 2.64708346466 0.04116009708 
0.066939 2.67528684778 0.03893030836 
0.067456 2.68377542496 0.04190285361 
0.067973 2.57254309898 0.03930489383 
0.068490 2.63853030686 0.04072851497 
0.069007 2.64072257840 0.03966326703 
0.069524 2.60541691914 0.04034692321 
0.070041 2.55347847013 0.04116080987 
0.070557 2.62135715412 0.04122678217 
0.071074 2.65138842836 0.04128631872 
0.071591 2.59983637720 0.03970276119 
0.072108 2.56916039978 0.04001972304 
0.072625 2.57522478931 0.03866820905 
0.073142 2.56764822258 0.03871277687 
0.073659 2.55461698569 0.03952592756 
0.074176 2.52849163430 0.03856595026 
0.074693 2.54296138776 0.03891123946 
0.075210 2.46826523122 0.03579039354 
0.075726 2.54992108993 0.03642759588 
0.076243 2.50778748490 0.03643912642 
0.076760 2.47455539843 0.03683740863 
0.077277 2.45168001955 0.03756392437 
0.077794 2.49140245530 0.03608135277 
0.078311 2.49337851438 0.03746713571 
0.078828 2.47791246367 0.03678239256 
0.079345 2.37285160310 0.03536701252 
0.079862 2.43789510869 0.03620744117 
0.080378 2.47212899418 0.03625441859 
0.080895 2.44928180108 0.03597036923 
0.081412 2.40845140121 0.03585285012 
0.081929 2.40200363540 0.03363157956 
0.082446 2.46368224756 0.03448807255 
0.082963 2.46244184963 0.03658717688 
0.083480 2.35623435413 0.03398744319 
0.083997 2.35477927289 0.03464350165 
0.084514 2.32526636200 0.03480491862 
0.085030 2.38545952616 0.03444086473 
0.085547 2.32193606306 0.03191537963 
0.086064 2.34572768393 0.03437854410 
0.086581 2.33025054527 0.03374279566 
0.087098 2.27768991189 0.03267310838 
0.087615 2.33448157074 0.03455356220 
0.088132 2.30884243625 0.03460445778 
0.088649 2.32385507070 0.03428475187 
0.089166 2.28725919980 0.03519487488 
0.089683 2.26343235890 0.03355043065 
0.090199 2.33762527471 0.03552228242 
0.090716 2.21685807823 0.03523819583 
0.091233 2.21473903857 0.03531065074 
0.091750 2.35048554870 0.03723536677 
0.092267 2.27247696214 0.03492316293 
0.092784 2.23369953287 0.03549750082 
0.093301 2.22022749320 0.03539529105 
0.093818 2.24749177482 0.03532114558 
0.094334 2.23955872790 0.03594825107 
0.094851 2.25357494187 0.03589074460 
0.095368 2.24190194610 0.03560043887 
0.095885 2.29070376607 0.03594034014 
0.096402 2.23980084736 0.03361730132 
0.096919 2.21098660417 0.03259053528 
0.097436 2.15882722649 0.03220248777 
0.097953 2.27591309867 0.03326284056 
0.098470 2.18778356858 0.03224892359 
0.098986 2.20209547225 0.03251238045 
0.099503 2.19169700308 0.03205655916 
0.100020 2.22160957770 0.03104681888 
0.100537 2.16011168419 0.03155102720 
0.101054 2.22739138777 0.03040058825 
0.101571 2.13508306618 0.03252596927 
0.102088 2.20639905875 0.03288784087 
0.102605 2.11214221718 0.02943165485 
0.103122 2.16374401687 0.03107713200 
0.103638 2.12656417115 0.03067812968 
0.104155 2.14657705165 0.02941441157 
0.104672 2.14870951978 0.03031583312 
0.105189 2.09898356443 0.02999383488 
0.105706 2.11305786262 0.02934261557 
0.106223 2.07320569599 0.03023239806 
0.106740 2.15276039307 0.02953923029 
0.107257 2.09998328037 0.03060629905 
0.107773 2.10110538158 0.02932542742 
0.108290 2.12982100630 0.02981032958 
0.108807 2.10355117372 0.02892197023 
0.109324 2.10472412046 0.02905852183 
0.109841 2.13292499595 0.02887846391 
0.110358 2.13598112719 0.02999480876 
0.110875 2.15565395658 0.02977241786 
0.111392 2.04437996321 0.02883340032 
0.111909 2.06805142794 0.02882555688 
0.112425 2.08464755359 0.02804687061 
0.112942 2.05550470800 0.02841197273 
0.113459 2.09380486221 0.02803481376 
0.113976 2.00736142692 0.02801610679 
0.114493 2.00749305313 0.02729256758 
0.115010 2.03586424329 0.02826845883 
0.115527 2.03964915163 0.02769371626 
0.116044 2.05716267610 0.02740536312 
0.116560 2.04449744286 0.02714739102 
0.117077 2.01857956701 0.02715259019 
0.117594 2.00311868860 0.02762104058 
0.118111 1.99658621228 0.02769604786 
0.118628 2.03651187992 0.02709371378 
0.119145 2.02376220303 0.02776926895 
0.119662 2.01506180414 0.02667392657 
0.120179 2.00630059203 0.02675526625 
0.120695 2.03227933019 0.02801291401 
0.121212 2.04527160123 0.02764157482 
0.121729 1.98829581271 0.02657511389 
0.122246 2.00254494229 0.02715830127 
0.122763 1.96901044143 0.02710603218 
0.123280 2.02344321230 0.02634480070 
0.123797 1.97591632506 0.02615180430 
0.124314 1.94589035048 0.02606870943 
0.124830 1.98254704599 0.02673813918 
0.125347 1.97534380102 0.02548928251 
0.125864 1.94355422362 0.02560315221 
0.126381 1.99134365495 0.02597509383 
0.126898 1.97953467022 0.02589391009 
0.127415 1.97204087645 0.02620206968 
0.127932 1.96302982579 0.02633834975 
0.128448 1.97853979503 0.02604858435 
0.128965 2.00830797342 0.02558172211 
0.129482 1.90231400572 0.02501834591 
0.129999 1.94303835725 0.02568145449 
0.130516 1.96800390443 0.02551175027 
0.131033 1.92173734344 0.02540297572 
0.131550 1.93150814448 0.02515015382 
0.132067 1.95791235502 0.02587726938 
0.132583 1.96705972795 0.02539594567 
0.133100 1.93975257463 0.02535328120 
0.133617 1.95850282729 0.02561990132 
0.134134 1.88725111819 0.02519710410 
0.134651 1.91341855369 0.02505650963 
0.135168 1.89170061533 0.02483245232 
0.135685 1.89517409182 0.02455995547 
0.136201 1.91924232815 0.02475010018 
0.136718 1.94673196912 0.02454730811 
0.137235 1.94271510955 0.02487818828 
0.137752 1.91890394559 0.02462697751 
0.138269 1.90806130091 0.02422531005 
0.138786 1.89786561676 0.02414134841 
0.139303 1.84844885493 0.02411163388 
0.139819 1.89708078142 0.02454596912 
0.140336 1.92741876485 0.02421867845 
0.140853 1.89499207486 0.02409575236 
0.141370 1.88321847768 0.02422005198 
0.141887 1.93018900730 0.02430030898 
0.142404 1.88798672245 0.02383469217 
0.142921 1.92169158842 0.02399729415 
0.143438 1.86546752432 0.02416072348 
0.143954 1.90323098438 0.02419270595 
0.144471 1.92060363639 0.02379912532 
0.144988 1.89983062401 0.02460736390 
0.145505 1.93020753820 0.02395653391 
0.146022 1.90992752316 0.02363038960 
0.146539 1.91931420356 0.02419321511 
0.147056 1.89425339975 0.02349275718 
0.147572 1.86385172593 0.02362268830 
0.148089 1.86677648838 0.02350066973 
0.148606 1.85978609154 0.02404744288 
0.149123 1.82544122367 0.02292610491 
0.149640 1.84846540902 0.02311966895 
0.150157 1.83834761261 0.02328707039 
0.150674 1.87173309190 0.02265457519 
0.151190 1.90924128204 0.02349147356 
0.151707 1.88754057432 0.02387313122 
0.152224 1.86355734990 0.02318444195 
0.152741 1.83549934516 0.02291335935 
0.153258 1.84302776484 0.02272859176 
0.153775 1.86504556446 0.02350678117 
0.154291 1.84123427195 0.02330575253 
0.154808 1.84181669045 0.02242001518 
0.155325 1.83833944190 0.02187008831 
0.155842 1.87702097070 0.02300257422 
0.156359 1.83921329858 0.02240596765 
0.156876 1.82583182327 0.02260907807 
0.157393 1.85837121382 0.02239770818 
0.157909 1.82395650802 0.02178926932 
0.158426 1.86891898903 0.02232728252 
0.158943 1.85033382917 0.02229323324 
0.159460 1.84898830354 0.02282460968 
0.159977 1.80661760966 0.02226293157 
0.160494 1.80689389233 0.02174321083 
0.161010 1.81368312552 0.02231545016 
0.161527 1.78262839583 0.02213245691 
0.162044 1.84128228387 0.02196193297 
0.162561 1.79227436912 0.02230189275 
0.163078 1.82633277605 0.02159296276 
0.163595 1.82977984755 0.02151218001 
0.164112 1.81687477313 0.02167148519 
0.164628 1.82702124852 0.02113247183 
0.165145 1.79028526344 0.02202729396 
0.165662 1.83077871824 0.02172442434 
0.166179 1.82452417180 0.02163695975 
0.166696 1.81996117840 0.02169233669 
0.167213 1.78891261326 0.02147892064 
0.167729 1.83000997787 0.02180347594 
0.168246 1.77726843830 0.02139502532 
0.168763 1.83834237365 0.02176128386 
0.169280 1.79104373013 0.02098052435 
0.169797 1.82835354284 0.02135228593 
0.170314 1.79428034844 0.02110011196 
0.170830 1.82250473483 0.02119618029 
0.171347 1.84207957718 0.02102067838 
0.171864 1.83453593207 0.02088705093 
0.172381 1.81741671515 0.02122820249 
0.172898 1.84155005656 0.02118410671 
0.173415 1.79385264504 0.02081852433 
0.173932 1.87087470608 0.02146059204 
0.174448 1.81868231100 0.02098169916 
0.174965 1.77275540901 0.02030784638 
0.175482 1.81485697922 0.02105481618 
0.175999 1.77066206320 0.02040130811 
0.176516 1.84892882009 0.02048882003 
0.177033 1.77827454986 0.02044783307 
0.177549 1.80974169931 0.02059078608 
0.178066 1.80101877995 0.02048982664 
0.178583 1.80035025966 0.02072264215 
0.179100 1.80933317779 0.02053616649 
0.179617 1.80698475848 0.02102109870 
0.180134 1.78988387427 0.02048619880 
0.180650 1.79437919758 0.02172916938 
0.181167 1.82965509022 0.02150749705 
0.181684 1.76489254276 0.02161767629 
0.182201 1.80292469378 0.02206408814 
0.182718 1.80235426010 0.02242156362 
0.183234 1.80227942217 0.02189483261 
0.183751 1.80855094144 0.02202806026 
0.184268 1.79092437700 0.02201453840 
0.184785 1.74450375720 0.02167893158 
0.185302 1.78902703587 0.02161686532 
0.185819 1.74773308494 0.02250169759 
0.186335 1.79721852774 0.02196853123 
0.186852 1.79705368148 0.02201866679 
0.187369 1.79233768633 0.02144173630 
0.187886 1.76222509220 0.02133202764 
0.188403 1.75028645121 0.02147900084 
0.188920 1.78052914204 0.02117545277 
0.189436 1.76250066238 0.02066553970 
0.189953 1.71347953334 0.02061838023 
0.190470 1.80904916479 0.02122085256 
0.190987 1.74815731549 0.02111166052 
0.191504 1.80352194508 0.02084523346 
0.192020 1.72442064124 0.02037679657 
0.192537 1.75156780579 0.02052512883 
0.193054 1.78191178938 0.02054606142 
0.193571 1.79720326712 0.02077866355 
0.194088 1.74675281106 0.02024991955 
0.194605 1.74044817571 0.02058674272 
0.195121 1.70294904847 0.01995624266 
0.195638 1.73542587083 0.02007892333 
0.196155 1.71920756136 0.02031372900 
0.196672 1.74611578006 0.01985314727 
0.197189 1.73989145521 0.01980891846 
0.197705 1.75919828394 0.01931395620 
0.198222 1.74393473228 0.01987191707 
0.198739 1.71729199938 0.01931256682 
0.199256 1.74903845493 0.01968517189 
0.199773 1.71409499547 0.01969109893 
0.200290 1.72412516202 0.01952324739 
0.200806 1.76794090231 0.01957232301 
0.201323 1.78089374252 0.01967897179 
0.201840 1.74427036848 0.01929551397 
0.202357 1.76688123030 0.01961054083 
0.202874 1.76145795609 0.01974013800 
0.203390 1.77164786807 0.01967011897 
0.203907 1.76591325108 0.01935788786 
0.204424 1.75740658041 0.01934706364 
0.204941 1.75736635045 0.01938200120 
0.205458 1.74893974921 0.01941491587 
0.205974 1.73132924438 0.01925774243 
0.206491 1.69674311672 0.01935818952 
0.207008 1.74029872775 0.01924420749 
0.207525 1.75727805934 0.01941247093 
0.208042 1.77109919065 0.01932907079 
0.208558 1.74093086722 0.01947953195 
0.209075 1.73039130243 0.01923788704 
0.209592 1.70917519056 0.01912519107 
0.210109 1.75869339258 0.01877379222 
0.210626 1.75291635830 0.01906344689 
0.211142 1.75036868151 0.01878558236 
0.211659 1.74852430614 0.01888920235 
0.212176 1.74833786474 0.01904153531 
0.212693 1.72341529164 0.01859085801 
0.213210 1.74284143460 0.01858171898 
0.213726 1.76761141229 0.01883260874 
0.214243 1.70747202451 0.01914915169 
0.214760 1.74798659809 0.01853440064 
0.215277 1.72546231807 0.01877389549 
0.215794 1.74556611523 0.01916146265 
0.216310 1.75874080178 0.01828500477 
0.216827 1.71706269617 0.01934052068 
0.217344 1.74420782785 0.01892736810 
0.217861 1.73052537539 0.01885763303 
0.218378 1.73057382586 0.01842682480 
0.218894 1.76949377118 0.01876175678 
0.219411 1.79622035485 0.01864935748 
0.219928 1.71896658561 0.01904589407 
0.220445 1.78145356639 0.01908704876 
0.220962 1.72072264369 0.01845918678 
0.221478 1.78410981725 0.01879278829 
0.221995 1.72163474936 0.01835446840 
0.222512 1.71729453488 0.01810555386 
0.223029 1.70937542704 0.01795976114 
0.223546 1.75237990703 0.01846424887 
0.224062 1.73457573483 0.01833500238 
0.224579 1.73494905622 0.01829172611 
0.225096 1.74482012515 0.01826108810 
0.225613 1.70846198185 0.01813188171 
0.226129 1.74796489741 0.01828329128 
0.226646 1.79901803387 0.01807040884 
0.227163 1.74458010865 0.01825011895 
0.227680 1.72675938408 0.01780273155 
0.228197 1.73547357878 0.01807646044 
0.228713 1.74675144019 0.01808815443 
0.229230 1.75664685733 0.01774346045 
0.229747 1.75099857392 0.01736002531 
0.230264 1.73719247105 0.01771493839 
0.230780 1.74398879017 0.01790436244 
0.231297 1.75206706370 0.01770006645 
0.231814 1.73091456599 0.01769820875 
0.232331 1.70801239232 0.01762300327 
0.232848 1.72809804433 0.01777262480 
0.233364 1.73448567932 0.01741188131 
0.233881 1.75182043244 0.01800365135 
0.234398 1.72209876419 0.01751516796 
0.234915 1.73744539965 0.01775613557 
0.235431 1.71486306205 0.01810293281 
0.235948 1.71046012783 0.01755185767 
0.236465 1.71711394290 0.01775869430 
0.236982 1.70017048512 0.01742881027 
0.237499 1.70020424469 0.01786355280 
0.238015 1.71033206689 0.01754446763 
0.238532 1.71033956590 0.01737797158 
0.239049 1.71118520668 0.01728041281 
0.239566 1.70579389435 0.01747769618 
0.240082 1.72644225501 0.01743269041 
0.240599 1.74676443795 0.01773891854 
0.241116 1.72504775389 0.01723341140 
0.241633 1.67858942683 0.01741759999 
0.242149 1.73983388827 2.95468131802 
0.242666 1.74936024315 0.01764215708 
0.243183 1.70060825342 0.01733651546 
0.243700 1.67823961921 0.01736456669 
0.244217 1.69814454687 0.01747996012 
0.244733 1.71287850076 0.01730868886 
0.245250 1.73366702411 0.01737404051 
0.245767 1.69864383652 0.01737142290 
0.246284 1.72741533853 0.01760603000 
0.246800 1.70284746598 0.01727945329 
0.247317 1.73144957164 0.01778174535 
0.247834 1.72171338842 0.01739470078 
0.248351 1.72603400197 0.01682508890 
0.248867 1.70626509113 0.01724242124 
0.249384 1.71966717580 0.01729015536 
0.249901 1.72286582332 0.01727865811 
0.250418 1.70318539746 0.01708892718 
0.250934 1.71437574493 0.01665982576 
0.251451 1.71951832655 0.01686343946 
0.251968 1.68410256671 0.01688819379 
0.252485 1.70906118670 0.01698409233 
0.253001 1.71178927681 0.01728508151 
0.253518 1.72705245126 0.01678096073 
0.254035 1.72352810234 0.01693192755 
0.254552 1.71728037026 0.01719730257 
0.255068 1.70728523967 0.01702143348 
0.255585 1.70833968049 0.01717462327 
0.256102 1.69976539343 0.01681039384 
0.256619 1.73581311112 0.01709754279 
0.257135 1.71332672446 0.01689307931 
0.257652 1.70686905192 0.01653229723 
0.258169 1.71305579953 0.01676155502 
0.258686 1.71171991964 0.01683470013 
0.259202 1.69149309602 0.01650358409 
0.259719 1.69051914142 0.01624523975 
0.260236 1.72648206345 0.01678516036 
0.260753 1.70162314369 0.01756521725 
0.261269 1.72185003360 0.01746347301 
0.261786 1.70585113097 0.01730386268 
0.262303 1.70211286399 0.01808673631 
0.262820 1.68462673625 0.01785674611 
0.263336 1.73430862594 0.01792924967 
0.263853 1.70271578611 0.01775996883 
0.264370 1.71353187003 0.01782144196 
0.264887 1.71959876084 0.01806341982 
0.265403 1.72223296638 0.01803887589 
0.265920 1.69544794064 0.01799916528 
0.266437 1.70173860749 0.01839163935 
0.266954 1.72944925546 0.01840477718 
0.267470 1.73934334836 0.01813671671 
0.267987 1.72229239454 0.01852514335 
0.268504 1.70500304043 0.01850651284 
0.269021 1.72144744302 0.01845657320 
0.269537 1.71413549166 0.01844102532 
0.270054 1.75745856754 0.01890118270 
0.270571 1.75409394830 0.01934323495 
0.271087 1.75109053816 0.01972666125 
0.271604 1.69453599691 0.01952353766 
0.272121 1.73159717787 0.01920432396 
0.272638 1.71192269350 0.01954276249 
0.273154 1.70951999689 0.01987443178 
0.273671 1.72475581742 0.01968036144 
0.274188 1.72916435542 0.01975655037 
0.274705 1.73636350257 0.01996825337 
0.275221 1.73750856503 0.02004932429 
0.275738 1.74108331418 0.02009592668 
0.276255 1.74281612358 0.02018663394 
0.276771 1.68776941102 0.02000366362 
0.277288 1.71260305187 0.01990210904 
0.277805 1.74330017552 0.01960974673 
0.278322 1.70661108511 0.01921968894 
0.278838 1.74693745216 0.02014597931 
0.279355 1.74271651437 0.02008198529 
0.279872 1.70300726953 0.01979665788 
0.280388 1.70996015881 0.01973776046 
0.280905 1.72638996709 0.01986141862 
0.281422 1.68732532614 0.01948367895 
0.281939 1.71913087683 0.01911764836 
0.282455 1.74228494039 0.02045003613 
0.282972 1.71551256275 0.01930055945 
0.283489 1.71205850361 0.01999996862 
0.284006 1.69920517572 0.01995105309 
0.284522 1.71407062470 0.01999665125 
0.285039 1.70576516574 0.02021914269 
0.285556 1.71697466823 0.02002200694 
0.286072 1.71596660841 0.02046761300 
0.286589 1.68395845275 0.02013840371 
0.287106 1.70445951285 0.02036309406 
0.287622 1.70913197573 0.01943940075 
0.288139 1.72692533282 0.02002769648 
0.288656 1.74623971027 0.02061705612 
0.289173 1.68671573887 0.02040638599 
0.289689 1.71873600930 0.02056731168 
0.290206 1.70724272954 0.02023931768 
0.290723 1.72764888669 0.02054524313 
0.291239 1.70439229867 0.02075085054 
0.291756 1.74490353254 0.02126897353 
0.292273 1.69119134348 0.02041136455 
0.292790 1.71779753727 0.02077058971 
0.293306 1.71242031456 0.02069413990 
0.293823 1.73216550270 0.02066762047 
0.294340 1.70352028852 0.02073575423 
0.294856 1.74723838763 0.02095378215 
0.295373 1.72774002860 0.02111363540 
0.295890 1.69984746040 0.02061086815 
0.296406 1.72666407871 0.02122802996 
0.296923 1.69959320223 0.02081001753 
0.297440 1.73263258478 0.02085800930 
0.297957 1.69985832161 0.02029678063 
0.298473 1.73974475807 0.02133954305 
0.298990 1.71967163881 0.02117286418 
0.299507 1.70643874105 0.02090805995 
0.300023 1.70745460036 0.02076136049 
0.300540 1.72503805168 0.02134615845 
0.301057 1.71980658591 0.02132912100 
0.301573 1.69464587103 0.02085851197 
0.302090 1.71781657634 0.02075935412 
0.302607 1.75624945680 0.02112152389 
0.303123 1.72857366411 0.02138800966 
0.303640 1.70762084707 0.02141763851 
0.304157 1.70413906883 0.02162195362 
0.304673 1.74066291690 0.02153118007 
0.305190 1.74464088815 0.02112121842 
0.305707 1.73116670084 0.02148667869 
0.306224 1.79790440569 0.02172334994 
0.306740 1.71261344552 0.02147909785 
0.307257 1.71252353472 0.02160274470 
0.307774 1.72434948277 0.02159221664 
0.308290 1.70894154823 0.02143160742 
0.308807 1.73000990527 0.02172167181 
0.309324 1.69961045405 0.02158982048 
0.309840 1.72600473106 0.02162241240 
0.310357 1.70344146432 0.02178663412 
0.310874 1.72573031853 0.02161151881 
0.311390 1.75587936705 0.02197466763 
0.311907 1.73037621970 0.02184079261 
0.312424 1.70705272046 0.02197247819 
0.312940 1.73773114017 0.02188487790 
0.313457 1.72059477936 0.02223505884 
0.313974 1.71308065723 0.02141020361 
0.314490 1.73292394638 0.02322747983 
0.315007 1.70786853863 0.02316207886 
0.315524 1.71520026009 0.02249380894 
0.316040 1.72146355020 0.02235361139 
0.316557 1.76518792492 0.02253898500 
0.317074 1.74068386177 0.02205704691 
0.317590 1.67420075851 0.02219133817 
0.318107 1.71778520092 0.02303139050 
0.318624 1.72275041607 0.02312526305 
0.319140 1.69534132198 0.02229502097 
0.319657 1.73727160992 0.02335601889 
0.320174 1.72497207469 0.02301220096 
0.320690 1.70797846414 0.02291519709 
0.321207 1.76420516060 0.02356238558 
0.321724 1.73662355157 0.02243343646 
0.322240 1.68573419757 0.02359983470 
0.322757 1.71418410999 0.02303855257 
0.323274 1.72509173726 0.02309105353 
0.323790 1.71136630450 0.02308329939 
0.324307 1.71116925831 0.02376293765 
0.324824 1.70921409636 0.02450896030 
0.325340 1.72627524005 0.02378174047 
0.325857 1.73321098157 0.02478457619 
0.326373 1.71093368343 0.02392063735 
0.326890 1.77021063026 0.02508096244 
0.327407 1.70679548150 0.02563398219 
0.327923 1.70674150725 0.02435439021 
0.328440 1.74778040340 0.02517030737 
0.328957 1.77632953579 0.02556161628 
0.329473 1.73227247511 0.02695808804 
0.329990 1.80418684768 0.02665028426 
0.330507 1.71780168128 0.02713168195 
0.331023 1.75200266853 0.02692774774 
0.331540 1.68975518136 0.02711078772 
0.332057 1.73167648695 0.02807408379 
0.332573 1.73793403872 0.02789444650 
0.333090 1.77829004853 0.02843802121 
0.333607 1.76231728794 0.02811064452 
0.334123 1.71606012447 0.02895969166 
0.334640 1.76547630652 0.02901196318 
0.335156 1.71623702587 0.03045197669 
0.335673 1.72546517722 0.02858241948 
0.336190 1.71550672513 0.02967710703 
0.336706 1.80942852634 0.02941237447 
0.337223 1.74710739755 0.03064594074 
0.337740 1.78731016973 0.02951432476 
0.338256 1.77754915639 0.03210959888 
0.338773 1.79991658106 0.03266050217 
0.339290 1.73102333027 0.03406539745 
0.339806 1.73077979650 0.03465031629 
0.340323 1.82745379068 0.03650198175 
0.340839 1.77616692270 0.03508173373 
0.341356 1.81580446743 0.03641129338 
0.341873 1.84959628144 0.03636026463 
0.342389 1.89398726874 0.03472081942 
0.342906 1.72322121167 0.03656095416 
0.343423 1.80528872265 0.03737078828 
0.343939 1.84378301826 0.03663515960 
0.344456 1.79600940560 0.03449853108 
0.344972 1.79111749462 0.03635639649 
0.345489 1.87672220278 0.03976923818 
0.346006 1.80433811077 0.03729764809 
0.346522 1.74914285601 0.03771632215 
0.347039 1.84129555603 0.03763417281 
0.347555 1.75629220892 0.03735314236 
0.348072 1.77683052554 0.03745859106 
0.348589 1.76642186080 0.03909337837 
0.349105 1.80266952344 0.03789971624 
0.349622 1.75928874198 0.03609993000 
0.350139 1.82199822542 0.03841808692 
0.350655 1.73604090799 0.03731770124 
0.351172 1.80287888291 0.03855369851 
0.351688 1.77744764447 0.03677507931 
0.352205 1.77371582747 0.03871835826 
0.352722 1.86019229668 0.03777432666 
0.353238 1.81749742451 0.03726925768 
0.353755 1.83182518354 0.03874351182 
0.354271 1.75112121566 0.03787906943 
0.354788 1.80341294075 0.03825058678 
0.355305 1.87306474020 0.03908831511 
0.355821 1.79126935725 0.03898991638 
0.356338 1.84109366789 0.04055082351 
0.356854 1.87661617645 0.04266812725 
0.357371 1.86661431593 0.04198972999 
0.357888 1.76232442525 0.04173113225 
0.358404 1.77024652206 0.04084954036 
0.358921 1.79157601581 0.04475480423 
0.359437 1.77349078695 0.04081207348 
0.359954 1.76531613842 0.04373099514 
0.360471 1.82928483466 0.04645126272 
0.360987 1.77190741453 0.04565858380 
0.361504 1.76350676716 0.04802515795 
0.362020 1.87736712623 0.04806034657 
0.362537 1.73061002385 0.04559535424 
0.363054 1.83019208703 0.04860222756 
0.363570 1.88444495102 0.04831369996 
0.364087 1.82082061068 0.04952877696 
0.364603 1.79340288018 0.04722803290 
0.365120 1.78315875050 0.04864574098 
0.365637 1.81388997709 0.05051988061 
0.366153 1.75032844251 0.05324102501 
0.366670 1.74787878351 0.05354507037 
0.367186 1.82463101231 0.05949002490 
0.367703 1.78653528644 0.05731505306 
0.368219 1.80171254039 0.05826848748 
0.368736 1.76147997686 0.06744727234 
0.369253 1.64210369968 0.06438344761 
0.369769 1.83735286737 0.06963668819 
0.370286 1.75626173155 0.07546096502 
0.370802 1.66594273867 0.07335984626 
0.371319 1.74974778209 0.07505878449 
0.371835 1.83749843872 0.08811209886 
0.372352 1.77942800560 0.08917451270 
0.372869 1.68388866110 0.10380892218 
0.373385 1.88665625236 0.16113791336 
0.373902 2.09777149466 0.30278689577 
