# Supplementary material for: A SAXS-based approach to rationally evaluate radical scavengers – toward eliminating radiation damage in solution and crystallographic studies
Source: J Synchrotron Radiat. 2021 Aug 9;28(Pt 5):1309–20. doi: 10.1107/S1600577521004045 (PMC8415334; doi:10.1107/S1600577521004045)
Supplement: Supplementary file 1 [file s-28-01309-sup1.zip › SupportingData/ascrobic_acid/500nM/C1_ascorbate-500nm_00007.cbf.dat]

0.010597 12.37230569292 0.65630689651 
0.011114 12.02828306820 0.42566809475 
0.011630 11.48881424509 0.39762304777 
0.012147 10.09224581918 0.29920971634 
0.012664 9.26499429302 0.27616544577 
0.013181 9.04054162057 0.21960357351 
0.013698 8.41839189392 0.20683798951 
0.014215 8.00745310564 0.29519155642 
0.014732 7.81895549873 0.26385866301 
0.015249 7.82339924312 0.21041159719 
0.015766 6.91536556643 0.17809894268 
0.016283 7.16736951283 0.19258362830 
0.016800 6.68253508491 0.16886025685 
0.017316 6.49775065076 0.15664661847 
0.017833 6.39249228786 0.13927404367 
0.018350 6.08857029396 0.13404265323 
0.018867 5.98298097070 0.12166815013 
0.019384 5.82990225224 0.12705899555 
0.019901 5.56791061190 0.12037489559 
0.020418 5.61209043308 0.10825184470 
0.020935 5.35217628131 0.10458146886 
0.021452 5.21544310485 0.11497547290 
0.021969 5.20431119200 0.09707946100 
0.022486 5.01424765176 0.09974501656 
0.023002 5.05083905265 0.09681205252 
0.023519 4.97364386867 0.10093002885 
0.024036 4.95742523763 0.09465581652 
0.024553 4.82876317157 0.09545549600 
0.025070 4.55397566973 0.08415156167 
0.025587 4.71224955735 0.08490971328 
0.026104 4.74267209026 0.08323347199 
0.026621 4.77245900744 0.09667964753 
0.027138 4.49709759717 0.08582167642 
0.027655 4.38354347471 0.08024205199 
0.028171 4.42385852921 0.09089838189 
0.028688 4.33517910718 0.08194273042 
0.029205 4.41816871112 0.08689615520 
0.029722 4.23428528029 0.07540038863 
0.030239 4.17487436083 0.07561598329 
0.030756 4.25322195787 0.08039935116 
0.031273 4.09853411389 0.07449283205 
0.031790 4.20372307848 0.07284820279 
0.032307 4.06393083835 0.07961273116 
0.032824 4.03733958895 0.07197888516 
0.033341 3.94764637248 0.07021059848 
0.033857 4.03971596644 0.06945286714 
0.034374 4.01017583746 0.06965131869 
0.034891 3.81581595816 0.06890500369 
0.035408 3.87845683497 0.06959919225 
0.035925 3.80255276059 0.06844169586 
0.036442 3.86177682218 0.07204715050 
0.036959 3.80152778383 0.06561185588 
0.037476 3.93937178662 0.06482772405 
0.037993 3.75810463352 0.06469931578 
0.038510 3.79594789317 0.06639171692 
0.039027 3.63267699484 0.05654689056 
0.039543 3.63096826666 0.06187938597 
0.040060 3.68439872737 0.06365825964 
0.040577 3.57491462609 0.06429282798 
0.041094 3.57981246176 0.06106949359 
0.041611 3.73276277357 0.06169733624 
0.042128 3.60428406821 0.06139148735 
0.042645 3.61530906223 0.05955717165 
0.043162 3.61120702442 0.06221117654 
0.043679 3.41125494663 0.06317537463 
0.044196 3.52089898710 0.06013529013 
0.044712 3.45109449283 0.05640531252 
0.045229 3.34620129598 0.05725260222 
0.045746 3.49400517293 0.05139336292 
0.046263 3.27787375189 0.05608520874 
0.046780 3.51357053737 0.05398969730 
0.047297 3.37313418919 0.05753812893 
0.047814 3.35177416989 0.05440087695 
0.048331 3.28217521157 0.05306759187 
0.048848 3.26827934502 0.05224022707 
0.049365 3.31999047480 0.05129906251 
0.049881 3.24369879732 0.05036725654 
0.050398 3.18373547241 0.05325877280 
0.050915 3.25364361662 0.05108704872 
0.051432 3.25192257287 0.04990597436 
0.051949 3.19786945200 0.05031993791 
0.052466 3.14186172016 0.05017143827 
0.052983 3.10674347780 0.04798517813 
0.053500 3.03215721928 0.05016203502 
0.054017 2.99471089051 0.04727969756 
0.054534 3.05075531750 0.04646807965 
0.055050 3.05393019412 0.04924654508 
0.055567 3.06296195341 0.04492072380 
0.056084 3.00071535363 0.04746864728 
0.056601 2.99111221428 0.04696496002 
0.057118 3.04648023889 0.04691734747 
0.057635 3.05812429763 0.04804197827 
0.058152 2.89988668423 0.04478654717 
0.058669 2.92698588896 0.04613480026 
0.059186 2.86511617476 0.04461561858 
0.059703 2.84816711534 0.04254429365 
0.060220 2.91443672579 0.04669788930 
0.060736 2.85688404807 0.04315184802 
0.061253 2.86577769789 0.04320338387 
0.061770 2.87751964590 0.04420961981 
0.062287 2.75418090413 0.04181185124 
0.062804 2.88807740166 0.04442590688 
0.063321 2.88838640395 0.04437787655 
0.063838 2.77767458547 0.04377381681 
0.064355 2.67629184950 0.04220183619 
0.064872 2.73585374239 0.04099192712 
0.065388 2.77598385989 0.04160670522 
0.065905 2.64203461776 0.04202381000 
0.066422 2.79068816723 0.03915962125 
0.066939 2.73308283998 0.04188025002 
0.067456 2.71377619621 0.03999933929 
0.067973 2.71663607596 0.04028580705 
0.068490 2.74603989117 0.04154812357 
0.069007 2.56094846591 0.04008645580 
0.069524 2.67466802971 0.04194903719 
0.070041 2.59989025616 0.03998662705 
0.070557 2.67318874090 0.04099071679 
0.071074 2.58230187218 0.04183020614 
0.071591 2.55938079110 0.03888947587 
0.072108 2.66101330659 0.04032422198 
0.072625 2.67353842486 0.03933712111 
0.073142 2.56130974742 0.03937629914 
0.073659 2.54000799100 0.03824840373 
0.074176 2.49299467347 0.03813401435 
0.074693 2.50239858542 0.03801532983 
0.075210 2.48676910510 0.03883272143 
0.075726 2.50854364855 0.03692134761 
0.076243 2.51365717317 0.03868641109 
0.076760 2.50212723373 0.03722160221 
0.077277 2.57990617516 0.03657625405 
0.077794 2.46319557036 0.03617668222 
0.078311 2.39574065475 0.03793853474 
0.078828 2.47404511011 0.03622099432 
0.079345 2.50160368754 0.03544298076 
0.079862 2.47797575952 0.03561048788 
0.080378 2.42662508710 0.03517680432 
0.080895 2.42622348202 0.03627004595 
0.081412 2.42796812793 0.03648359412 
0.081929 2.39847644418 0.03527233411 
0.082446 2.38311020318 0.03497539076 
0.082963 2.43581414157 0.03617133268 
0.083480 2.32954460557 0.03449710909 
0.083997 2.33726273019 0.03509257346 
0.084514 2.32867337150 0.03455380631 
0.085030 2.35463320860 0.03382479402 
0.085547 2.33389888896 0.03457748041 
0.086064 2.44262241229 0.03374438261 
0.086581 2.26220682430 0.03373250032 
0.087098 2.40155075276 0.03500198125 
0.087615 2.33871669274 0.03252330967 
0.088132 2.33391621266 0.03261267245 
0.088649 2.36497217821 0.03521393731 
0.089166 2.26586321209 0.03351178515 
0.089683 2.30193310810 0.03543917243 
0.090199 2.26656943849 0.03566017836 
0.090716 2.30003634052 0.03548287888 
0.091233 2.34423757004 0.03574931645 
0.091750 2.24847803908 0.03584267653 
0.092267 2.26126674091 0.03624263636 
0.092784 2.28896005147 0.03692635617 
0.093301 2.31121413993 0.03490039489 
0.093818 2.22661296069 0.03587437818 
0.094334 2.28814925982 0.03581975794 
0.094851 2.22621144807 0.03545078435 
0.095368 2.26253175701 0.03522559054 
0.095885 2.20745648500 0.03297909738 
0.096402 2.23316061103 0.03429134909 
0.096919 2.19092854913 0.03313202281 
0.097436 2.23364495030 0.03197756277 
0.097953 2.18861314583 0.03281483466 
0.098470 2.29220844280 0.03356488643 
0.098986 2.15077870512 0.03159698989 
0.099503 2.16471165204 0.03105537404 
0.100020 2.21364714009 0.03169096185 
0.100537 2.19715155881 0.03220642117 
0.101054 2.17776546723 0.03104258792 
0.101571 2.12166727884 0.03018238994 
0.102088 2.16127799815 0.03166130965 
0.102605 2.16885234127 0.03061536103 
0.103122 2.07759746899 0.02997776180 
0.103638 2.15516248140 0.03209399958 
0.104155 2.16612814410 0.03128288731 
0.104672 2.11731175740 0.02982027144 
0.105189 2.14870935378 0.03022165855 
0.105706 2.10362208372 0.02994680619 
0.106223 2.18238587719 0.02999037934 
0.106740 2.10523876190 0.03001463423 
0.107257 2.15360558794 0.03051066513 
0.107773 2.13406060103 0.02867730751 
0.108290 2.12615261463 0.03022761958 
0.108807 2.07721127434 0.02995071935 
0.109324 2.12965961241 0.02975745977 
0.109841 2.09968304496 0.02873604964 
0.110358 2.06877672446 0.02897561227 
0.110875 2.04506268642 0.02930613859 
0.111392 2.06069728006 0.02818168271 
0.111909 2.02143401471 0.02911075039 
0.112425 2.05482206821 0.02897321651 
0.112942 2.10313477071 0.02766947530 
0.113459 2.04269039346 0.02768413296 
0.113976 2.04355335388 0.02754141953 
0.114493 2.04075436954 0.02825082105 
0.115010 2.05180342670 0.02771634218 
0.115527 2.01204782120 0.02777772259 
0.116044 2.11620544646 0.02764940651 
0.116560 2.02498218007 0.02769640137 
0.117077 2.00774321178 0.02741321938 
0.117594 2.05228237351 0.02813273377 
0.118111 1.98595268323 0.02680356391 
0.118628 2.05966862880 0.02781037621 
0.119145 2.04022397898 0.02775670511 
0.119662 2.01250488945 0.02668149964 
0.120179 2.04961061121 0.02698074918 
0.120695 2.00426062363 0.02693865677 
0.121212 2.03622243429 0.02691668853 
0.121729 2.02673757533 0.02729640434 
0.122246 1.96926980295 0.02646232343 
0.122763 1.98876522569 0.02645503430 
0.123280 1.98812203205 0.02670441463 
0.123797 1.91156585721 0.02599213800 
0.124314 1.94444181762 0.02622697038 
0.124830 1.97877900285 0.02699053366 
0.125347 2.04666854812 0.02653881179 
0.125864 1.97352938620 0.02649824436 
0.126381 2.00783350139 0.02684740671 
0.126898 1.97349263521 0.02545483300 
0.127415 1.94963145169 0.02551829363 
0.127932 1.96170204132 0.02592058546 
0.128448 1.93805256206 0.02616470385 
0.128965 1.93376827595 0.02558268670 
0.129482 1.95841461867 0.02507936189 
0.129999 1.93784045859 0.02476435352 
0.130516 1.92914043323 0.02534383098 
0.131033 1.96216716919 0.02529338895 
0.131550 1.92398975368 0.02530603174 
0.132067 1.90899569585 0.02527053400 
0.132583 1.91399155500 0.02505725706 
0.133100 1.99241000445 0.02564481242 
0.133617 1.94279478239 0.02552919370 
0.134134 1.93966757268 0.02507256693 
0.134651 1.91436989630 0.02476331916 
0.135168 1.90806772014 0.02434594005 
0.135685 1.94549011909 0.02526351540 
0.136201 1.89149685405 0.02484861557 
0.136718 1.90896788246 0.02423900623 
0.137235 1.90616542588 0.02467980972 
0.137752 1.89268175257 0.02461741587 
0.138269 1.91712572153 0.02425743603 
0.138786 1.92825525482 0.02362722899 
0.139303 1.90546708016 0.02373635317 
0.139819 1.88605000593 0.02479036765 
0.140336 1.88927435165 0.02399938895 
0.140853 1.92479834982 0.02422272265 
0.141370 1.92308640199 0.02410388802 
0.141887 1.90682414901 0.02292419409 
0.142404 1.88314886817 0.02343333381 
0.142921 1.91595903695 0.02433951248 
0.143438 1.89742058667 0.02362470689 
0.143954 1.90437267855 0.02440711868 
0.144471 1.89523857331 0.02411522675 
0.144988 1.91101084068 0.02460057298 
0.145505 1.88626228226 0.02285545728 
0.146022 1.91181631356 0.02418837642 
0.146539 1.86303584640 0.02342928176 
0.147056 1.90824739344 0.02353549597 
0.147572 1.85660574393 0.02378831142 
0.148089 1.86146362859 0.02403089150 
0.148606 1.87771701749 0.02408408006 
0.149123 1.88552562875 0.02277142469 
0.149640 1.82754838184 0.02287509858 
0.150157 1.89539359038 0.02383094900 
0.150674 1.84196220898 0.02289531148 
0.151190 1.88172663275 0.02366214009 
0.151707 1.86851937842 0.02284821892 
0.152224 1.85974029356 0.02249071320 
0.152741 1.87219419973 0.02289881873 
0.153258 1.84695508515 0.02283261428 
0.153775 1.86147388710 0.02351983884 
0.154291 1.80615150491 0.02235492355 
0.154808 1.86493477816 0.02266737605 
0.155325 1.85307010238 0.02315445190 
0.155842 1.85521718340 0.02229579513 
0.156359 1.83552964801 0.02310919509 
0.156876 1.83899354080 0.02230456341 
0.157393 1.85292211420 0.02222727666 
0.157909 1.80537631969 0.02226618179 
0.158426 1.86178788579 0.02237259272 
0.158943 1.81237273728 0.02207135288 
0.159460 1.83854170583 0.02248165879 
0.159977 1.83298345868 0.02218959121 
0.160494 1.82598077114 0.02228519584 
0.161010 1.85367588858 0.02243436188 
0.161527 1.79248500641 0.02124056376 
0.162044 1.80647418032 0.02264860255 
0.162561 1.78245666024 0.02232617499 
0.163078 1.84361156914 0.02137749369 
0.163595 1.81336100482 0.02198249232 
0.164112 1.81467882961 0.02186389793 
0.164628 1.85032608132 0.02164980427 
0.165145 1.83586752451 0.02165567594 
0.165662 1.81289009447 0.02188874299 
0.166179 1.81887124558 0.02135428212 
0.166696 1.85604338696 0.02164561258 
0.167213 1.80463978551 0.02120985506 
0.167729 1.78538624064 0.02151439117 
0.168246 1.81696972805 0.02155915392 
0.168763 1.78929533167 0.02145973463 
0.169280 1.82965545360 0.02100005484 
0.169797 1.83236724911 0.02186461921 
0.170314 1.77590964082 0.02110192806 
0.170830 1.83027928306 0.02152280046 
0.171347 1.80994404399 0.02133010557 
0.171864 1.80756073387 0.02095841590 
0.172381 1.82948483368 0.02164037302 
0.172898 1.82441988984 0.02081073867 
0.173415 1.77453772828 0.02045367108 
0.173932 1.76936134646 0.02050880351 
0.174448 1.78632794584 0.02079717711 
0.174965 1.79314707683 0.02137824518 
0.175482 1.81814877912 0.02098923624 
0.175999 1.81407811882 0.02098996160 
0.176516 1.78614169621 0.02083551807 
0.177033 1.77586267613 0.02043238320 
0.177549 1.81344892558 0.02030202041 
0.178066 1.80111250967 0.02088389600 
0.178583 1.80164511105 0.02077690426 
0.179100 1.80501877355 0.02106092876 
0.179617 1.78319207670 0.02081891368 
0.180134 1.81533711212 0.02139274401 
0.180650 1.78220606441 0.02117871489 
0.181167 1.79517070455 0.02115512477 
0.181684 1.78472939092 0.02192821283 
0.182201 1.79675032151 0.02165819089 
0.182718 1.80196356362 0.02241160174 
0.183234 1.79755412890 0.02242509156 
0.183751 1.82552574156 0.02206932344 
0.184268 1.78208129719 0.02184511071 
0.184785 1.83997864833 0.02206542503 
0.185302 1.80171707414 0.02215480547 
0.185819 1.79290663917 0.02196157081 
0.186335 1.79440300843 0.02189734639 
0.186852 1.80255080955 0.02186777977 
0.187369 1.79735175554 0.02163900343 
0.187886 1.76337504414 0.02071629307 
0.188403 1.77438045839 0.02171280841 
0.188920 1.80101205615 0.02142473125 
0.189436 1.75113661841 0.02069211411 
0.189953 1.79477302557 0.02084045704 
0.190470 1.77208994619 0.02020494344 
0.190987 1.78463503688 0.02155840040 
0.191504 1.75255541442 0.02067320330 
0.192020 1.76833076377 0.02059905697 
0.192537 1.75285855091 0.02013581275 
0.193054 1.75441099777 0.02055626205 
0.193571 1.76196465744 0.02000323755 
0.194088 1.76555426644 0.02019158624 
0.194605 1.74532461119 0.02025127795 
0.195121 1.77314864643 0.02091847190 
0.195638 1.74081158064 0.02007608965 
0.196155 1.75337869974 0.01988510417 
0.196672 1.75595661169 0.02007554795 
0.197189 1.73008017583 0.01999443834 
0.197705 1.77329734215 0.01989787250 
0.198222 1.77156601575 0.01982571297 
0.198739 1.77870786312 0.01974568121 
0.199256 1.74838996783 0.02025650666 
0.199773 1.75330636195 0.02015269783 
0.200290 1.76576303566 0.02043433420 
0.200806 1.73479273480 0.01925780402 
0.201323 1.77253953219 0.02021926932 
0.201840 1.81307267609 0.01980327536 
0.202357 1.78225694764 0.01954658638 
0.202874 1.77068468408 0.01927338049 
0.203390 1.74398005759 0.01937303837 
0.203907 1.78313342990 0.01938837901 
0.204424 1.76979293817 0.01914369729 
0.204941 1.74160634613 0.01943578449 
0.205458 1.72759321573 0.01949173314 
0.205974 1.74694953049 0.01955787200 
0.206491 1.76362489201 0.01948491895 
0.207008 1.76026841868 0.01924394449 
0.207525 1.72500466078 0.01941835428 
0.208042 1.72549546898 0.01928828108 
0.208558 1.75695016764 0.01929518764 
0.209075 1.72655442094 0.01903890028 
0.209592 1.74906204411 0.01913552361 
0.210109 1.74698956150 0.01900824475 
0.210626 1.75357221487 0.01866966557 
0.211142 1.72180586886 0.01910723334 
0.211659 1.75956498865 0.01916366843 
0.212176 1.72009792681 0.01869610798 
0.212693 1.73931958949 0.01895961440 
0.213210 1.71109961135 0.01920486048 
0.213726 1.72569966487 0.01889669376 
0.214243 1.75623895465 0.01894135009 
0.214760 1.72666396958 0.01891089901 
0.215277 1.71989816012 0.01879487983 
0.215794 1.75493025559 0.01892777056 
0.216310 1.70087649919 0.01861165199 
0.216827 1.72132838862 0.01882686011 
0.217344 1.73294090739 0.01873254884 
0.217861 1.73035501909 0.01808915824 
0.218378 1.75117756537 0.01901934199 
0.218894 1.75521967274 0.01844731687 
0.219411 1.75928585975 0.01870724179 
0.219928 1.72272616706 0.01826607766 
0.220445 1.74192718447 0.01861231207 
0.220962 1.72582701860 0.01823163632 
0.221478 1.75507972050 0.01835671031 
0.221995 1.71152553355 0.01845819605 
0.222512 1.74196602362 0.01829060054 
0.223029 1.72686274670 0.01842889476 
0.223546 1.72562924611 0.01855177154 
0.224062 1.71093104415 0.01833417135 
0.224579 1.69532239522 0.01828387061 
0.225096 1.73328718436 0.01772042544 
0.225613 1.75142709672 0.01796681414 
0.226129 1.72869309576 0.01829257129 
0.226646 1.72199560347 0.01781876219 
0.227163 1.74228488362 0.01844639640 
0.227680 1.72729083327 0.01836101991 
0.228197 1.75103999182 0.01820914462 
0.228713 1.74213232158 0.01814045492 
0.229230 1.77362600575 0.01730273738 
0.229747 1.72702298861 0.01744489584 
0.230264 1.70049464303 0.01766866014 
0.230780 1.70590551212 0.01748238688 
0.231297 1.73080439076 0.01791950800 
0.231814 1.74515834808 0.01770394798 
0.232331 1.72195751801 0.01773740066 
0.232848 1.75670481283 0.01784004013 
0.233364 1.75270234690 0.01822227809 
0.233881 1.69017511684 0.01722778710 
0.234398 1.74753715369 0.01819292881 
0.234915 1.74425130492 0.01748178049 
0.235431 1.74221111890 0.01769922724 
0.235948 1.71701558594 0.01786002908 
0.236465 1.72211448719 0.01780588785 
0.236982 1.74595621383 0.01770357970 
0.237499 1.73967239592 0.01758577698 
0.238015 1.70923182708 0.01756075655 
0.238532 1.70194738567 0.01731749438 
0.239049 1.71039757598 0.01772559970 
0.239566 1.72018095773 0.01773411297 
0.240082 1.72633380561 0.01761750945 
0.240599 1.69992416550 0.01726430608 
0.241116 1.74356246827 0.01776037844 
0.241633 1.71116117029 0.01731220208 
0.242149 1.74863771062 2.95300545258 
0.242666 1.70983825314 0.01752404386 
0.243183 1.71730962327 0.01712522734 
0.243700 1.72145820279 0.01743248671 
0.244217 1.72220825690 0.01732401929 
0.244733 1.74216620105 0.01717661903 
0.245250 1.69135056667 0.01709803294 
0.245767 1.73001385369 0.01755876320 
0.246284 1.71145863128 0.01730930280 
0.246800 1.70429502601 0.01723866064 
0.247317 1.69893341122 0.01706559099 
0.247834 1.72596391917 0.01732989716 
0.248351 1.70706139341 0.01744078633 
0.248867 1.70785575928 0.01728435007 
0.249384 1.66241308010 0.01693104622 
0.249901 1.72020563229 0.01706967235 
0.250418 1.72835891390 0.01717885723 
0.250934 1.70100197382 0.01691448727 
0.251451 1.72475869501 0.01682107212 
0.251968 1.70411098952 0.01670248887 
0.252485 1.65413301559 0.01691171606 
0.253001 1.69647376617 0.01707106851 
0.253518 1.73853066277 0.01711612315 
0.254035 1.70462083748 0.01725619186 
0.254552 1.72873359959 0.01679818822 
0.255068 1.68390743223 0.01650171295 
0.255585 1.69550655878 0.01697369018 
0.256102 1.70207904021 0.01666794307 
0.256619 1.71345363445 0.01691122841 
0.257135 1.70924089785 0.01678177579 
0.257652 1.73352110097 0.01678368085 
0.258169 1.70207789462 0.01674392205 
0.258686 1.71000876456 0.01655515975 
0.259202 1.70660779521 0.01693549829 
0.259719 1.71628709160 0.01677776153 
0.260236 1.69673877152 0.01703223176 
0.260753 1.67852093514 0.01703060777 
0.261269 1.70408210125 0.01764300924 
0.261786 1.74147600503 0.01744710327 
0.262303 1.72124290076 0.01743085882 
0.262820 1.69337631402 0.01764175870 
0.263336 1.69545195002 0.01804730400 
0.263853 1.68976818593 0.01802462097 
0.264370 1.69414533023 0.01787243622 
0.264887 1.71448032791 0.01802227947 
0.265403 1.68608103752 0.01814859394 
0.265920 1.67443123600 0.01810144417 
0.266437 1.68559619325 0.01822609436 
0.266954 1.70381923714 0.01805391773 
0.267470 1.67582962913 0.01751325445 
0.267987 1.73228580261 0.01833439869 
0.268504 1.70551966251 0.01866901437 
0.269021 1.71231757513 0.01805580318 
0.269537 1.68838713579 0.01876568026 
0.270054 1.69772419669 0.01844593049 
0.270571 1.71597735447 0.01883272970 
0.271087 1.69111513790 0.01875636348 
0.271604 1.69811805547 0.01935961708 
0.272121 1.71276502492 0.01939926487 
0.272638 1.73275919966 0.01975715704 
0.273154 1.72215619275 0.01998606320 
0.273671 1.75208042387 0.02016110961 
0.274188 1.73347087226 0.01992317923 
0.274705 1.74543318217 0.02026094884 
0.275221 1.71972711703 0.01966759278 
0.275738 1.74237290592 0.02017912025 
0.276255 1.70130759175 0.01992788642 
0.276771 1.74355798648 0.02069740487 
0.277288 1.75210598618 0.01998190789 
0.277805 1.73459666978 0.02020159119 
0.278322 1.72700322798 0.02006865768 
0.278838 1.75242958060 0.02030601325 
0.279355 1.71420164065 0.01987957821 
0.279872 1.73299852877 0.02015697866 
0.280388 1.71757268952 0.01971780403 
0.280905 1.73037456207 0.01975273630 
0.281422 1.72429692844 0.01993883951 
0.281939 1.71526016478 0.01975350062 
0.282455 1.70800456639 0.02040521482 
0.282972 1.69731113677 0.01996853868 
0.283489 1.71071230405 0.02011230098 
0.284006 1.69561656268 0.02052039370 
0.284522 1.70481433618 0.02058182173 
0.285039 1.71419554865 0.02007854243 
0.285556 1.68462511198 0.02001256429 
0.286072 1.68961629027 0.01987628010 
0.286589 1.73660667270 0.02037448849 
0.287106 1.73384142207 0.02077482156 
0.287622 1.70396112481 0.01998203935 
0.288139 1.73434794813 0.02028503105 
0.288656 1.71179341507 0.02052182551 
0.289173 1.71997003011 0.02038745348 
0.289689 1.70346016166 0.02009558445 
0.290206 1.70546673349 0.02053593489 
0.290723 1.71062776781 0.02088894845 
0.291239 1.69251647407 0.02040799068 
0.291756 1.71933698386 0.02065610990 
0.292273 1.74739497601 0.02128493943 
0.292790 1.76119290086 0.02076390288 
0.293306 1.74282680069 0.02086606593 
0.293823 1.71678884442 0.02066403730 
0.294340 1.72608321647 0.02107592072 
0.294856 1.72453290538 0.02098542404 
0.295373 1.69818083243 0.02118401042 
0.295890 1.66513213601 0.02026183570 
0.296406 1.74727389767 0.02079166762 
0.296923 1.74269735907 0.02079039627 
0.297440 1.71685487370 0.02013295784 
0.297957 1.70459300187 0.02105427271 
0.298473 1.73750500357 0.02103426876 
0.298990 1.74514822961 0.02100061215 
0.299507 1.74158467074 0.02088980893 
0.300023 1.72113148998 0.02096658989 
0.300540 1.73514628568 0.02155609295 
0.301057 1.71342687793 0.02170163615 
0.301573 1.73009427455 0.02139131407 
0.302090 1.69742584201 0.02093125229 
0.302607 1.71354704245 0.02155598409 
0.303123 1.72335462627 0.02133849729 
0.303640 1.71264960440 0.02164105230 
0.304157 1.69480547987 0.02117323790 
0.304673 1.72771167999 0.02089105850 
0.305190 1.71190184825 0.02194219308 
0.305707 1.71319869797 0.02199324049 
0.306224 1.70404241442 0.02136600786 
0.306740 1.69548970502 0.02115862681 
0.307257 1.73411457066 0.02157938610 
0.307774 1.74897325971 0.02194073427 
0.308290 1.72074638034 0.02148045588 
0.308807 1.69905752971 0.02148743506 
0.309324 1.74491819590 0.02198241996 
0.309840 1.74495209545 0.02230111432 
0.310357 1.70066037181 0.02132476910 
0.310874 1.73635334182 0.02205016991 
0.311390 1.71424361224 0.02184424088 
0.311907 1.72130595352 0.02159840605 
0.312424 1.73196127635 0.02160125605 
0.312940 1.72983997195 0.02218664492 
0.313457 1.70831256444 0.02213744597 
0.313974 1.73074794390 0.02146331702 
0.314490 1.73615446529 0.02252880366 
0.315007 1.73453837025 0.02257236838 
0.315524 1.72392384276 0.02250531397 
0.316040 1.72675951338 0.02273092343 
0.316557 1.70459548245 0.02290422407 
0.317074 1.72526356281 0.02263986242 
0.317590 1.75323560299 0.02228542636 
0.318107 1.71154324272 0.02219014293 
0.318624 1.70770676646 0.02177809286 
0.319140 1.69672407615 0.02290184147 
0.319657 1.68256452653 0.02170668061 
0.320174 1.76968267353 0.02294120652 
0.320690 1.71074869616 0.02222224323 
0.321207 1.73007274941 0.02347070623 
0.321724 1.74430860620 0.02304992565 
0.322240 1.70534431180 0.02269171591 
0.322757 1.73629025926 0.02338714590 
0.323274 1.72160196286 0.02255872281 
0.323790 1.69008976141 0.02351110486 
0.324307 1.75375084639 0.02383570847 
0.324824 1.73975146406 0.02429091465 
0.325340 1.70284142012 0.02390490416 
0.325857 1.72473331622 0.02513377677 
0.326373 1.70625958819 0.02435261400 
0.326890 1.72409321552 0.02459939786 
0.327407 1.72161156147 0.02479853461 
0.327923 1.74932769770 0.02537107095 
0.328440 1.73114236596 0.02548751747 
0.328957 1.74981667842 0.02505676003 
0.329473 1.74959084867 0.02600198413 
0.329990 1.69495965359 0.02548948197 
0.330507 1.72818192674 0.02708105807 
0.331023 1.74906157230 0.02703851168 
0.331540 1.76559322947 0.02766788054 
0.332057 1.76456616816 0.02908765552 
0.332573 1.73903539092 0.02825501673 
0.333090 1.73363750996 0.02907026005 
0.333607 1.75195584991 0.02932569007 
0.334123 1.77272526946 0.03012664855 
0.334640 1.77701330942 0.02928305717 
0.335156 1.78200491525 0.02923142812 
0.335673 1.78712950458 0.02885652869 
0.336190 1.73464734084 0.03033077039 
0.336706 1.76125679559 0.02940180249 
0.337223 1.79481667885 0.02989011502 
0.337740 1.76149689145 0.03076217855 
0.338256 1.70925795594 0.03030799658 
0.338773 1.77064706868 0.03196516418 
0.339290 1.81272527827 0.03290865282 
0.339806 1.78627677971 0.03418812761 
0.340323 1.77301711733 0.03591400604 
0.340839 1.84141738009 0.03669700073 
0.341356 1.82705028767 0.03458922960 
0.341873 1.77306147212 0.03496993736 
0.342389 1.76871976669 0.03700591952 
0.342906 1.81567178538 0.03660870822 
0.343423 1.75203786247 0.03462795101 
0.343939 1.75022939310 0.03664382465 
0.344456 1.79286933560 0.03655364088 
0.344972 1.79153149238 0.03642963783 
0.345489 1.75383828234 0.03684887823 
0.346006 1.69016589087 0.03674697333 
0.346522 1.80757602866 0.03649677057 
0.347039 1.80850740344 0.03826446708 
0.347555 1.78513103734 0.03644711750 
0.348072 1.81323655404 0.03679010458 
0.348589 1.76538163393 0.03856282951 
0.349105 1.78272568427 0.03887724478 
0.349622 1.84569686871 0.03634786348 
0.350139 1.81453255952 0.03733331550 
0.350655 1.78389523850 0.03647840491 
0.351172 1.71298220160 0.03772546861 
0.351688 1.72489110951 0.03770910968 
0.352205 1.75381210108 0.03881136925 
0.352722 1.80637167524 0.03749428984 
0.353238 1.78507849422 0.03917885490 
0.353755 1.78785713169 0.03784198386 
0.354271 1.78278604468 0.03824595079 
0.354788 1.76536445105 0.03831497350 
0.355305 1.72952015334 0.03692221492 
0.355821 1.80583463691 0.04003283657 
0.356338 1.76250404469 0.04081725336 
0.356854 1.77624181165 0.03787289885 
0.357371 1.74705682999 0.04201179254 
0.357888 1.80055440091 0.04040414938 
0.358404 1.77424570742 0.04168100490 
0.358921 1.80057222540 0.04378002253 
0.359437 1.76269048408 0.04251030821 
0.359954 1.70915388099 0.04347079545 
0.360471 1.80284232473 0.04399112097 
0.360987 1.75185764687 0.04514246340 
0.361504 1.77942279707 0.04570395513 
0.362020 1.81736012935 0.04931621299 
0.362537 1.83582519099 0.05102388976 
0.363054 1.80446414306 0.04675640956 
0.363570 1.80588692715 0.04648903525 
0.364087 1.79466808176 0.04826994122 
0.364603 1.73434119432 0.05036966000 
0.365120 1.74984354396 0.05185060283 
0.365637 1.92516980600 0.05750446851 
0.366153 1.78295652500 0.05260196835 
0.366670 1.71855821596 0.05378241091 
0.367186 1.72881622357 0.05803814101 
0.367703 1.71336180710 0.05638871127 
0.368219 1.75212287027 0.06168376496 
0.368736 1.70512036243 0.06437627728 
0.369253 1.72598655491 0.06033254520 
0.369769 1.75224600530 0.06564951573 
0.370286 1.74146716932 0.06916876561 
0.370802 1.85245678035 0.06699660790 
0.371319 1.73186011881 0.07331735028 
0.371835 1.67477897658 0.07721642310 
0.372352 1.85871155633 0.09607611105 
0.372869 1.78276919556 0.10914167012 
0.373385 1.84602800897 0.17402820538 
0.373902 1.22300706011 0.23923885184 
