# Supplementary material for: A SAXS-based approach to rationally evaluate radical scavengers – toward eliminating radiation damage in solution and crystallographic studies
Source: J Synchrotron Radiat. 2021 Aug 9;28(Pt 5):1309–20. doi: 10.1107/S1600577521004045 (PMC8415334; doi:10.1107/S1600577521004045)
Supplement: Supplementary file 1 [file s-28-01309-sup1.zip › SupportingData/ascrobic_acid/500nM/C1_ascorbate-500nm_00017.cbf.dat]

0.010597 12.54158192041 0.48057116208 
0.011114 12.21943577230 0.48099476073 
0.011630 10.31158012761 0.34679391687 
0.012147 10.54116752919 0.31195412841 
0.012664 9.08839593538 0.26417673879 
0.013181 9.02752463911 0.24324100033 
0.013698 8.26972322386 0.21469848852 
0.014215 8.09837512594 0.32201287198 
0.014732 7.55461385516 0.23633950712 
0.015249 7.05681324587 0.23177470368 
0.015766 7.07368988833 0.20454910466 
0.016283 6.83200960118 0.19292806416 
0.016800 6.85455824936 0.16251841761 
0.017316 6.44521430213 0.16016367847 
0.017833 6.44757004370 0.13749613000 
0.018350 6.24946829198 0.14335331963 
0.018867 5.87082418609 0.11799204550 
0.019384 5.61505782304 0.11607487204 
0.019901 5.66099050884 0.11639032385 
0.020418 5.13041187679 0.10575072199 
0.020935 5.26940630819 0.11630512671 
0.021452 5.13787700924 0.10618336788 
0.021969 5.13550260263 0.09785021018 
0.022486 4.96201639435 0.10801022614 
0.023002 5.02323671809 0.09824413740 
0.023519 4.79604413645 0.10081290896 
0.024036 4.89913919788 0.09733027855 
0.024553 4.80321761987 0.09103554046 
0.025070 4.71720302706 0.09765961785 
0.025587 4.61429256925 0.08876446032 
0.026104 4.44823877264 0.09008688272 
0.026621 4.49329743475 0.08207177659 
0.027138 4.47643373023 0.09195134696 
0.027655 4.29501766271 0.08195428149 
0.028171 4.26642601862 0.07936148565 
0.028688 4.36121034118 0.08305964908 
0.029205 4.29579638490 0.07535421525 
0.029722 4.23851524038 0.07606983975 
0.030239 4.13406702123 0.08349848661 
0.030756 4.11498635512 0.07863712582 
0.031273 4.02416634235 0.07524137120 
0.031790 4.06988809681 0.07361585386 
0.032307 4.07763102334 0.07491693945 
0.032824 4.04460198624 0.07546760350 
0.033341 3.88566525678 0.07232600172 
0.033857 3.94698500035 0.06999981117 
0.034374 3.90563371869 0.07004386165 
0.034891 3.97144140793 0.06996317561 
0.035408 3.93424167234 0.07006451304 
0.035925 3.85925594277 0.06875924438 
0.036442 3.85027011060 0.07051919119 
0.036959 3.74196891368 0.06650357833 
0.037476 3.71831742366 0.06663521751 
0.037993 3.72494398915 0.06403116605 
0.038510 3.67008550829 0.06558697498 
0.039027 3.72177690164 0.06225222616 
0.039543 3.73961056926 0.06248475454 
0.040060 3.59325659265 0.06303486206 
0.040577 3.61854698501 0.06322440205 
0.041094 3.51036760528 0.05991916312 
0.041611 3.48898360413 0.05874803632 
0.042128 3.54006551333 0.05995653305 
0.042645 3.53427012636 0.05968919794 
0.043162 3.43470447710 0.05689691353 
0.043679 3.47773799701 0.05775331858 
0.044196 3.33780270555 0.05616960429 
0.044712 3.40199304540 0.05612491327 
0.045229 3.53537645208 0.05433504268 
0.045746 3.38800415611 0.05549663562 
0.046263 3.33355863194 0.05523016457 
0.046780 3.31743722372 0.05397796900 
0.047297 3.35606828638 0.05318731222 
0.047814 3.29887797216 0.05498256887 
0.048331 3.25386569391 0.05226595710 
0.048848 3.17089612818 0.05091108950 
0.049365 3.22973002270 0.05114321805 
0.049881 3.23097826580 0.05430926013 
0.050398 3.27426957088 0.05078974388 
0.050915 3.24893924185 0.05233356927 
0.051432 3.20525972328 0.04901568461 
0.051949 3.12014104362 0.04989480257 
0.052466 3.15535634348 0.05098970929 
0.052983 3.17731626723 0.05054815783 
0.053500 3.04926148279 0.04672889688 
0.054017 3.02823568201 0.04783221581 
0.054534 3.02102543991 0.04728198139 
0.055050 3.04890930024 0.04803839987 
0.055567 3.07814002561 0.04868107529 
0.056084 2.96987416839 0.04631914448 
0.056601 2.91860298628 0.04696627511 
0.057118 3.03774172808 0.04780713111 
0.057635 2.84620044653 0.04429199397 
0.058152 2.98182595534 0.04472149721 
0.058669 2.94419365313 0.04566212568 
0.059186 2.94085121897 0.04597011999 
0.059703 2.84815462827 0.04416249839 
0.060220 2.89671595892 0.04258008080 
0.060736 2.88286674677 0.04382661994 
0.061253 2.86775810267 0.04403655214 
0.061770 2.84252056338 0.04390990597 
0.062287 2.84789109631 0.04173330138 
0.062804 2.80734517947 0.04341965020 
0.063321 2.76434513403 0.04355934278 
0.063838 2.81646051738 0.04308237414 
0.064355 2.83103288977 0.04352854033 
0.064872 2.77205578968 0.03996574539 
0.065388 2.71063820881 0.04125229519 
0.065905 2.75298671443 0.04222461765 
0.066422 2.61491219091 0.03998026480 
0.066939 2.69992640378 0.04014614255 
0.067456 2.64872106648 0.03987023415 
0.067973 2.68935744518 0.04084828056 
0.068490 2.58992176548 0.03834641079 
0.069007 2.65320542750 0.04256871821 
0.069524 2.60306592858 0.04109029419 
0.070041 2.62952254867 0.04165528484 
0.070557 2.67549861124 0.04122330229 
0.071074 2.58393324517 0.04198827500 
0.071591 2.59693834845 0.04055325319 
0.072108 2.53592197671 0.04006179961 
0.072625 2.62752302661 0.03817512949 
0.073142 2.57141410047 0.03946468114 
0.073659 2.57970185712 0.04006989467 
0.074176 2.57482919255 0.03889004723 
0.074693 2.55067697139 0.03716319950 
0.075210 2.49462274038 0.03775140948 
0.075726 2.52556039272 0.03821426512 
0.076243 2.51624507689 0.03834284459 
0.076760 2.54953662697 0.03768088828 
0.077277 2.54753702100 0.03685801298 
0.077794 2.51027886694 0.03719695222 
0.078311 2.45253061123 0.03683968391 
0.078828 2.50283268655 0.03520404753 
0.079345 2.42323768376 0.03643558142 
0.079862 2.47269117192 0.03733932740 
0.080378 2.45623586594 0.03561563153 
0.080895 2.49772324462 0.03566094178 
0.081412 2.38140854935 0.03677027414 
0.081929 2.38813393151 0.03519246264 
0.082446 2.33119906868 0.03437097583 
0.082963 2.45565120869 0.03455772416 
0.083480 2.38356262980 0.03554567429 
0.083997 2.33418783786 0.03421481392 
0.084514 2.31383858927 0.03276183223 
0.085030 2.33377549546 0.03413168709 
0.085547 2.35706740145 0.03287417897 
0.086064 2.33476953630 0.03458264191 
0.086581 2.37267988962 0.03400037483 
0.087098 2.36220188762 0.03266791923 
0.087615 2.29999299722 0.03476027509 
0.088132 2.32152298961 0.03418113898 
0.088649 2.27768422797 0.03442999636 
0.089166 2.29007648884 0.03436118753 
0.089683 2.29946435023 0.03545562096 
0.090199 2.30093787839 0.03637531283 
0.090716 2.34564160826 0.03718744946 
0.091233 2.32666563717 0.03561481741 
0.091750 2.26658657333 0.03567919885 
0.092267 2.24265593660 0.03523892245 
0.092784 2.29812425636 0.03676601510 
0.093301 2.25966385078 0.03607788507 
0.093818 2.27686703835 0.03606295308 
0.094334 2.22988938792 0.03649934599 
0.094851 2.26659308327 0.03439223406 
0.095368 2.22307628373 0.03451138779 
0.095885 2.23593785482 0.03476688378 
0.096402 2.24622790930 0.03519947307 
0.096919 2.18372959417 0.03311520223 
0.097436 2.20240205972 0.03386115099 
0.097953 2.21529287114 0.03279767653 
0.098470 2.23186624926 0.03221544474 
0.098986 2.17236544208 0.03225747855 
0.099503 2.11174183908 0.03164377909 
0.100020 2.21082583028 0.03201446294 
0.100537 2.14826005484 0.03287092484 
0.101054 2.16770694151 0.03123272623 
0.101571 2.15250220630 0.03121850483 
0.102088 2.13603880659 0.03089433048 
0.102605 2.16621339263 0.03079392349 
0.103122 2.18074644217 0.03080113902 
0.103638 2.17077473784 0.03107354650 
0.104155 2.12216747105 0.03082665190 
0.104672 2.14575975201 0.03005245469 
0.105189 2.18797006148 0.03135548107 
0.105706 2.16292031935 0.02963013508 
0.106223 2.11081622240 0.03015255599 
0.106740 2.13261109914 0.03013392551 
0.107257 2.17408754296 0.03099453307 
0.107773 2.08803306230 0.02938554296 
0.108290 2.11223069035 0.02857631616 
0.108807 2.10140635836 0.02922432892 
0.109324 2.09133631856 0.02912850509 
0.109841 2.06250852157 0.02923550654 
0.110358 2.06075431311 0.02752818510 
0.110875 2.04802653454 0.02868749878 
0.111392 2.11307307102 0.02916655588 
0.111909 2.12493286917 0.02865241968 
0.112425 2.06635276157 0.02928098826 
0.112942 2.04932045301 0.02888229236 
0.113459 2.07046564922 0.02860161112 
0.113976 2.03922022351 0.02818963407 
0.114493 2.02126857133 0.02763358696 
0.115010 2.03543058089 0.02760101935 
0.115527 2.07080955923 0.02783692604 
0.116044 2.10325921188 0.02792217346 
0.116560 2.00002395545 0.02685672609 
0.117077 2.04198866213 0.02717690303 
0.117594 2.05480117551 0.02741052054 
0.118111 2.01258946131 0.02725898018 
0.118628 1.98768775989 0.02619015784 
0.119145 2.02982046531 0.02872898896 
0.119662 2.06946665291 0.02678565539 
0.120179 1.99579792216 0.02661966363 
0.120695 1.99874160146 0.02755312918 
0.121212 2.00060057452 0.02728793501 
0.121729 1.99360068931 0.02681414607 
0.122246 2.04020667064 0.02751787163 
0.122763 2.03648247737 0.02659551043 
0.123280 1.99110051667 0.02618163954 
0.123797 1.98642061771 0.02550691820 
0.124314 1.90846608292 0.02624901104 
0.124830 1.95063828474 0.02544746556 
0.125347 1.99554363388 0.02605022727 
0.125864 1.95685869727 0.02629810743 
0.126381 1.99166352042 0.02642225196 
0.126898 1.93021468897 0.02610177145 
0.127415 1.99306905702 0.02593069388 
0.127932 1.98745591749 0.02592816220 
0.128448 1.96522278992 0.02538897867 
0.128965 1.98739385797 0.02626547265 
0.129482 1.93207338272 0.02525820082 
0.129999 1.94653611115 0.02573350407 
0.130516 1.98224962792 0.02563750073 
0.131033 1.95803048111 0.02482347655 
0.131550 1.92400774228 0.02519626118 
0.132067 1.95435574794 0.02466339109 
0.132583 1.92498015442 0.02625711911 
0.133100 1.90777804280 0.02476283769 
0.133617 1.95149830277 0.02541059613 
0.134134 1.94323246142 0.02544155475 
0.134651 1.94739980580 0.02483863740 
0.135168 1.93081214224 0.02506159024 
0.135685 1.91736749902 0.02445146536 
0.136201 1.88753837475 0.02471337682 
0.136718 1.88696988663 0.02453446491 
0.137235 1.86844074635 0.02390974569 
0.137752 1.92331727036 0.02420160562 
0.138269 1.86187458211 0.02400709108 
0.138786 1.93523123973 0.02360305458 
0.139303 1.88243009078 0.02438696692 
0.139819 1.88160011912 0.02411632650 
0.140336 1.89750528224 0.02417005130 
0.140853 1.88258124944 0.02353503389 
0.141370 1.91713240468 0.02407286991 
0.141887 1.88231012976 0.02361588069 
0.142404 1.92380425355 0.02423012263 
0.142921 1.87511732608 0.02397008580 
0.143438 1.93230110108 0.02399791531 
0.143954 1.90303049159 0.02390052481 
0.144471 1.91199490095 0.02408021109 
0.144988 1.88158247237 0.02475105024 
0.145505 1.90826085598 0.02438484878 
0.146022 1.88633282978 0.02389466630 
0.146539 1.93718413910 0.02479748299 
0.147056 1.83766394742 0.02344748624 
0.147572 1.86829596359 0.02350571492 
0.148089 1.86404659545 0.02369790468 
0.148606 1.84944553047 0.02364717790 
0.149123 1.84488525482 0.02297443583 
0.149640 1.83870437505 0.02296234666 
0.150157 1.84139721716 0.02286577199 
0.150674 1.87333351616 0.02266710131 
0.151190 1.85685553937 0.02288873810 
0.151707 1.85629321286 0.02276223657 
0.152224 1.85970525489 0.02254392071 
0.152741 1.86184466034 0.02300166854 
0.153258 1.85362742487 0.02337709200 
0.153775 1.84336671997 0.02242126137 
0.154291 1.85837819877 0.02250966271 
0.154808 1.81971126697 0.02289603285 
0.155325 1.82269779237 0.02294112024 
0.155842 1.80915832929 0.02261054542 
0.156359 1.84511352478 0.02228814657 
0.156876 1.83407515791 0.02305757667 
0.157393 1.84585627932 0.02313504055 
0.157909 1.79749829547 0.02210797562 
0.158426 1.84424631127 0.02274218292 
0.158943 1.80569651925 0.02275379530 
0.159460 1.83930573754 0.02185561761 
0.159977 1.80197276394 0.02245650201 
0.160494 1.81650465965 0.02242746017 
0.161010 1.78059131704 0.02214345497 
0.161527 1.82250848737 0.02181708022 
0.162044 1.82112783985 0.02196319591 
0.162561 1.80691126203 0.02199881475 
0.163078 1.79256405124 0.02207985286 
0.163595 1.83133760933 0.02239912546 
0.164112 1.81061955974 0.02223873738 
0.164628 1.80166977302 0.02106649691 
0.165145 1.82530567223 0.02203233761 
0.165662 1.81573976660 0.02144659909 
0.166179 1.81658268794 0.02103249083 
0.166696 1.82456119355 0.02186057773 
0.167213 1.78342586583 0.02191692366 
0.167729 1.80597607775 0.02179322843 
0.168246 1.82584455977 0.02144572750 
0.168763 1.83839360610 0.02123302861 
0.169280 1.81873832355 0.02101149242 
0.169797 1.82090713730 0.02122353304 
0.170314 1.86147276068 0.02151206345 
0.170830 1.84255013134 0.02108358688 
0.171347 1.83847333167 0.02092909013 
0.171864 1.80325330593 0.02058815464 
0.172381 1.80419864344 0.02117558842 
0.172898 1.79391865628 0.02054728448 
0.173415 1.81251878516 0.02074246858 
0.173932 1.82212753671 0.02092580353 
0.174448 1.76772967631 0.02090840096 
0.174965 1.79817438473 0.02067025632 
0.175482 1.81897080384 0.02118122341 
0.175999 1.75861920903 0.02040659047 
0.176516 1.73672050138 0.02024775709 
0.177033 1.75916810292 0.02061656848 
0.177549 1.76353448383 0.02089644730 
0.178066 1.77023383902 0.02028816398 
0.178583 1.80561071270 0.02028370019 
0.179100 1.77064638791 0.02106688710 
0.179617 1.79215675712 0.02071054094 
0.180134 1.80595994901 0.02110844533 
0.180650 1.79367495267 0.02024980959 
0.181167 1.79343103389 0.02147756958 
0.181684 1.79385342611 0.02138277985 
0.182201 1.76604052195 0.02089440305 
0.182718 1.81412179805 0.02225649418 
0.183234 1.77753605133 0.02215886388 
0.183751 1.80403017039 0.02228458688 
0.184268 1.81763128058 0.02180192214 
0.184785 1.78294884068 0.02236924335 
0.185302 1.82239723533 0.02171011975 
0.185819 1.76542960838 0.02196809926 
0.186335 1.77023646868 0.02162008077 
0.186852 1.76322158920 0.02167522685 
0.187369 1.75579852056 0.02094132323 
0.187886 1.77041056979 0.02068704448 
0.188403 1.74575692847 0.02143451265 
0.188920 1.76563259151 0.02118249370 
0.189436 1.76776231896 0.02105965355 
0.189953 1.75873160734 0.02016716725 
0.190470 1.73775012118 0.02098441941 
0.190987 1.76094096693 0.02048689194 
0.191504 1.77561414688 0.02098810562 
0.192020 1.73750034097 0.01992515341 
0.192537 1.74182632669 0.02046582413 
0.193054 1.72754490124 0.02001738950 
0.193571 1.75576086934 0.02006062671 
0.194088 1.75013263339 0.01999161842 
0.194605 1.74915664444 0.02022356596 
0.195121 1.75175327550 0.01994538499 
0.195638 1.75286179247 0.02043987827 
0.196155 1.70323697998 0.01979815595 
0.196672 1.74850043014 0.02007245973 
0.197189 1.73318116732 0.02012906287 
0.197705 1.73905603006 0.01969754989 
0.198222 1.75012459582 0.01951786567 
0.198739 1.72000644217 0.02012817874 
0.199256 1.71956693692 0.01987357922 
0.199773 1.73413814296 0.01981746945 
0.200290 1.74025114277 0.01948654643 
0.200806 1.74706026779 0.01968347820 
0.201323 1.76662059807 0.01999486897 
0.201840 1.74209078374 0.01943892589 
0.202357 1.74451743513 0.01976002760 
0.202874 1.77735752691 0.01988791489 
0.203390 1.78754952959 0.01971829333 
0.203907 1.74311006813 0.01995905623 
0.204424 1.74429763693 0.01970517689 
0.204941 1.75545341182 0.01909378933 
0.205458 1.78332864139 0.01955347329 
0.205974 1.73914701895 0.01890392200 
0.206491 1.75698055771 0.01918348358 
0.207008 1.73335901589 0.01934078310 
0.207525 1.76777056864 0.01909990074 
0.208042 1.77280092095 0.01973267529 
0.208558 1.75652826827 0.01952742490 
0.209075 1.72773503695 0.01944428982 
0.209592 1.77786309746 0.01892633713 
0.210109 1.76032986333 0.01905714298 
0.210626 1.72013325172 0.01887390007 
0.211142 1.75332997526 0.01898294643 
0.211659 1.73768124046 0.01883472674 
0.212176 1.71643482050 0.01926047611 
0.212693 1.72496285198 0.01845595332 
0.213210 1.74861733883 0.01870526708 
0.213726 1.75794475635 0.01876329581 
0.214243 1.76440398622 0.01899314283 
0.214760 1.77935951539 0.01916562384 
0.215277 1.69778119732 0.01833571028 
0.215794 1.75084841077 0.01904338778 
0.216310 1.73972568899 0.01874107960 
0.216827 1.73663634510 0.01896124198 
0.217344 1.75024298865 0.01908342788 
0.217861 1.77144275804 0.01872812864 
0.218378 1.77226986237 0.01854045196 
0.218894 1.71661286814 0.01813008734 
0.219411 1.75960384228 0.01856261860 
0.219928 1.73965241246 0.01844852156 
0.220445 1.75087317705 0.01862106222 
0.220962 1.70492518792 0.01875021774 
0.221478 1.76239453528 0.01816943213 
0.221995 1.71103837050 0.01820610863 
0.222512 1.71818877605 0.01833741940 
0.223029 1.73362408891 0.01863204237 
0.223546 1.75166615450 0.01858333464 
0.224062 1.72635362948 0.01860714638 
0.224579 1.74422641031 0.01822855081 
0.225096 1.70982922383 0.01774418688 
0.225613 1.71166914887 0.01817802815 
0.226129 1.76042737796 0.01855168982 
0.226646 1.76002045411 0.01792849857 
0.227163 1.75260883416 0.01835703397 
0.227680 1.72889272151 0.01776289970 
0.228197 1.75634557889 0.01802764714 
0.228713 1.74184690307 0.01795162992 
0.229230 1.75914754070 0.01786774673 
0.229747 1.74136169493 0.01775921197 
0.230264 1.75112692205 0.01773554072 
0.230780 1.71713500860 0.01812847406 
0.231297 1.72517498988 0.01803381713 
0.231814 1.76510214187 0.01810668581 
0.232331 1.72999719614 0.01751576635 
0.232848 1.73900937350 0.01824444786 
0.233364 1.72933808550 0.01754753778 
0.233881 1.74068408407 0.01766366173 
0.234398 1.71787942442 0.01804720455 
0.234915 1.72064668725 0.01732037952 
0.235431 1.72989128947 0.01800139157 
0.235948 1.72036464903 0.01763521444 
0.236465 1.72423865422 0.01764434910 
0.236982 1.73327422450 0.01740111974 
0.237499 1.71112725070 0.01732383127 
0.238015 1.70623870323 0.01749031344 
0.238532 1.73726161169 0.01753666384 
0.239049 1.68608203214 0.01730715237 
0.239566 1.71800234985 0.01737319290 
0.240082 1.70532362567 0.01742097308 
0.240599 1.71334918826 0.01745777854 
0.241116 1.74148902547 0.01779104094 
0.241633 1.73415217943 0.01773427946 
0.242149 1.74786393392 2.94873040538 
0.242666 1.69785824933 0.01686331123 
0.243183 1.72536455161 0.01722710684 
0.243700 1.72330810590 0.01719484234 
0.244217 1.71562254401 0.01731968558 
0.244733 1.77041887734 0.01755004851 
0.245250 1.75607243802 0.01706660910 
0.245767 1.71078774447 0.01767662062 
0.246284 1.70628703715 0.01704673269 
0.246800 1.71771527884 0.01769049768 
0.247317 1.69257421528 0.01739586744 
0.247834 1.70334514515 0.01696887799 
0.248351 1.72540611774 0.01690635271 
0.248867 1.72567797014 0.01732730272 
0.249384 1.70255829264 0.01696733657 
0.249901 1.71016033751 0.01687013312 
0.250418 1.72607669424 0.01749531214 
0.250934 1.69021390111 0.01670808175 
0.251451 1.71464704478 0.01713515230 
0.251968 1.72472449806 0.01744907874 
0.252485 1.70851320367 0.01672476019 
0.253001 1.71103144405 0.01713124393 
0.253518 1.70070360980 0.01639095802 
0.254035 1.73268591597 0.01655719850 
0.254552 1.69380926487 0.01648712618 
0.255068 1.72984138615 0.01647584605 
0.255585 1.71043973148 0.01700711120 
0.256102 1.72012413680 0.01720686701 
0.256619 1.70719032123 0.01687477360 
0.257135 1.71492806110 0.01685530668 
0.257652 1.71511291284 0.01638991941 
0.258169 1.70736188246 0.01690411928 
0.258686 1.70949553151 0.01677267544 
0.259202 1.72544610403 0.01645497914 
0.259719 1.71882743997 0.01657033654 
0.260236 1.68744193736 0.01704538888 
0.260753 1.73429929240 0.01767339881 
0.261269 1.70278044052 0.01747278188 
0.261786 1.68935212077 0.01765827722 
0.262303 1.67932435016 0.01772724367 
0.262820 1.67339781198 0.01720271950 
0.263336 1.71293146770 0.01768403133 
0.263853 1.69263237389 0.01793482722 
0.264370 1.71008075844 0.01793409310 
0.264887 1.72767422275 0.01817793573 
0.265403 1.69659876506 0.01801079608 
0.265920 1.70227664815 0.01770829764 
0.266437 1.68532638554 0.01780965753 
0.266954 1.74599953538 0.01869612124 
0.267470 1.70563300251 0.01884544455 
0.267987 1.74334793255 0.01843536950 
0.268504 1.72808918831 0.01852795598 
0.269021 1.73355757703 0.01858039754 
0.269537 1.69536136540 0.01852036643 
0.270054 1.68791750060 0.01879311717 
0.270571 1.73030498998 0.01895254343 
0.271087 1.70033259711 0.01907573769 
0.271604 1.74195593167 0.01961493597 
0.272121 1.69776050169 0.01918648760 
0.272638 1.73925638409 0.01986006751 
0.273154 1.74785276569 0.01971898464 
0.273671 1.72111515187 0.01957125863 
0.274188 1.70672125781 0.01999140358 
0.274705 1.71509062448 0.02022572516 
0.275221 1.70652554152 0.01972038446 
0.275738 1.71885108747 0.02015411559 
0.276255 1.73469567425 0.02004135002 
0.276771 1.73549583628 0.02010675300 
0.277288 1.71846424110 0.01967657798 
0.277805 1.71486877227 0.01977793209 
0.278322 1.70783033802 0.02008072458 
0.278838 1.69253912031 0.01937410363 
0.279355 1.73820718420 0.01998640609 
0.279872 1.67853183483 0.01961498027 
0.280388 1.72681555403 0.01939031897 
0.280905 1.74379530583 0.02011633974 
0.281422 1.68183903428 0.02030032225 
0.281939 1.67891471527 0.01976334802 
0.282455 1.73468843166 0.02013141534 
0.282972 1.67777829894 0.01945122055 
0.283489 1.71852250930 0.02014056004 
0.284006 1.70890286136 0.02001543418 
0.284522 1.68709707714 0.02012778438 
0.285039 1.72578641066 0.02018317426 
0.285556 1.70980868309 0.01965712387 
0.286072 1.68658709733 0.01965147236 
0.286589 1.72099680437 0.02055435810 
0.287106 1.73521627111 0.02014535259 
0.287622 1.69872475299 0.02089322509 
0.288139 1.69661883109 0.02013106857 
0.288656 1.71502058459 0.02078903605 
0.289173 1.72310037006 0.02042538370 
0.289689 1.67813935035 0.02035294859 
0.290206 1.73645174796 0.02064101912 
0.290723 1.71778056086 0.02045827879 
0.291239 1.71147970900 0.02027693554 
0.291756 1.70378484601 0.02055996577 
0.292273 1.72773347878 0.02044107136 
0.292790 1.69912048694 0.02098847351 
0.293306 1.72391618491 0.02085862758 
0.293823 1.71267011252 0.02048129843 
0.294340 1.67763740945 0.02117946521 
0.294856 1.69151148463 0.02133778626 
0.295373 1.75283467354 0.02066614001 
0.295890 1.74086987996 0.02091079118 
0.296406 1.71212923883 0.02076563588 
0.296923 1.72273475662 0.02112469352 
0.297440 1.67433317845 0.02017260934 
0.297957 1.74350981725 0.02070849753 
0.298473 1.71803682281 0.02120132192 
0.298990 1.71978259591 0.02116561517 
0.299507 1.73714351258 0.02082375601 
0.300023 1.74485092911 0.02125658675 
0.300540 1.72441423884 0.02147886591 
0.301057 1.72151165502 0.02157372752 
0.301573 1.74556326665 0.02122478657 
0.302090 1.70648460361 0.02077616417 
0.302607 1.72360017306 0.02189207258 
0.303123 1.68885992176 0.02086345184 
0.303640 1.73711858761 0.02124880193 
0.304157 1.73622755569 0.02083075419 
0.304673 1.72957745617 0.02112501433 
0.305190 1.69052121666 0.02123925245 
0.305707 1.68811649952 0.02128279405 
0.306224 1.71486421719 0.02170036878 
0.306740 1.71328802622 0.02118290392 
0.307257 1.74384597155 0.02190530753 
0.307774 1.70849550514 0.02141975175 
0.308290 1.69742317714 0.02138876659 
0.308807 1.74567914902 0.02141668975 
0.309324 1.72508146588 0.02143208859 
0.309840 1.70024007397 0.02175923867 
0.310357 1.73717118133 0.02194675934 
0.310874 1.69854350445 0.02169732399 
0.311390 1.72793013437 0.02148380189 
0.311907 1.72760076561 0.02167704791 
0.312424 1.73796170860 0.02209162586 
0.312940 1.69307235364 0.02275497986 
0.313457 1.72459695908 0.02234661018 
0.313974 1.70674526763 0.02215788679 
0.314490 1.71991718844 0.02263050326 
0.315007 1.72477584342 0.02274175692 
0.315524 1.68274356868 0.02264829710 
0.316040 1.73343139933 0.02237957711 
0.316557 1.70591332007 0.02263265037 
0.317074 1.69771580188 0.02225846156 
0.317590 1.76093696907 0.02215910194 
0.318107 1.72327706461 0.02306811775 
0.318624 1.69283537902 0.02253204464 
0.319140 1.74223816638 0.02244474049 
0.319657 1.70945075804 0.02237041034 
0.320174 1.71219831094 0.02315535930 
0.320690 1.74057543196 0.02284343477 
0.321207 1.72787141149 0.02255022900 
0.321724 1.69486547765 0.02327629660 
0.322240 1.68145767183 0.02301382330 
0.322757 1.71068084487 0.02301900644 
0.323274 1.70031926928 0.02248833666 
0.323790 1.68243558621 0.02277426186 
0.324307 1.67100924753 0.02287324566 
0.324824 1.71887692429 0.02401658819 
0.325340 1.73815204757 0.02395358235 
0.325857 1.71923004680 0.02491708495 
0.326373 1.69425680283 0.02374827801 
0.326890 1.72161463902 0.02444982479 
0.327407 1.75425967875 0.02514586659 
0.327923 1.69736407408 0.02523630854 
0.328440 1.67886568002 0.02487748288 
0.328957 1.72819557945 0.02567817397 
0.329473 1.74882770625 0.02592309944 
0.329990 1.70086387952 0.02611631673 
0.330507 1.74390034250 0.02700093869 
0.331023 1.73499936715 0.02737860993 
0.331540 1.75169860864 0.02788391954 
0.332057 1.73044256685 0.02725681800 
0.332573 1.73071336591 0.02815343510 
0.333090 1.73606548203 0.02783008946 
0.333607 1.71176457049 0.02817989542 
0.334123 1.71455010302 0.02882222680 
0.334640 1.71077909455 0.02856332876 
0.335156 1.78095275548 0.03008326645 
0.335673 1.72978554170 0.02889155651 
0.336190 1.72911704490 0.02988697145 
0.336706 1.77209191347 0.03093797526 
0.337223 1.80024235729 0.03137806080 
0.337740 1.74089040357 0.03064754311 
0.338256 1.71406244471 0.03096866996 
0.338773 1.75976703588 0.03323132192 
0.339290 1.75407518358 0.03406243719 
0.339806 1.84465044964 0.03524897629 
0.340323 1.80752712404 0.03652830260 
0.340839 1.78442891875 0.03511460601 
0.341356 1.76822226416 0.03634875966 
0.341873 1.83595920647 0.03646647722 
0.342389 1.88854115788 0.03757375791 
0.342906 1.80516583196 0.03616181902 
0.343423 1.86353276025 0.03667848692 
0.343939 1.80934197348 0.03722917908 
0.344456 1.76811069594 0.03591107978 
0.344972 1.75459659791 0.03561362984 
0.345489 1.78470548553 0.03643567846 
0.346006 1.84943054856 0.04007288722 
0.346522 1.86431430232 0.03613236060 
0.347039 1.74761922047 0.03682083100 
0.347555 1.79285614962 0.03668742104 
0.348072 1.77030678047 0.03669464733 
0.348589 1.80179696273 0.03642443281 
0.349105 1.82048897024 0.03603215225 
0.349622 1.81063901617 0.03784860094 
0.350139 1.71652926865 0.03986529293 
0.350655 1.71276996579 0.03701725128 
0.351172 1.81912278892 0.03856281544 
0.351688 1.83751092039 0.03733688759 
0.352205 1.80398756881 0.03780228749 
0.352722 1.75224703126 0.03668115029 
0.353238 1.77298889544 0.03864809623 
0.353755 1.86709536970 0.04017671806 
0.354271 1.73390186550 0.03729061396 
0.354788 1.79077869717 0.03579376166 
0.355305 1.81170861963 0.03984323738 
0.355821 1.86688309700 0.04016056225 
0.356338 1.70555843120 0.03764654842 
0.356854 1.78940878882 0.04295490885 
0.357371 1.84168392599 0.04315819325 
0.357888 1.74264891973 0.04039569205 
0.358404 1.82367336962 0.03980693497 
0.358921 1.85271485932 0.04455888780 
0.359437 1.86313811178 0.04531200144 
0.359954 1.81880420834 0.04316033712 
0.360471 1.73015113263 0.04231273928 
0.360987 1.79235847027 0.04571850763 
0.361504 1.83344020297 0.04753229576 
0.362020 1.75569726049 0.04896648469 
0.362537 1.74991908172 0.04834273476 
0.363054 1.83983653544 0.04757410756 
0.363570 1.82475810450 0.04687263788 
0.364087 1.80608297488 0.04840754684 
0.364603 1.84494254295 0.05073380227 
0.365120 1.82481293902 0.04892161697 
0.365637 1.74432293982 0.05486749598 
0.366153 1.80494088557 0.05286228249 
0.366670 1.79591378980 0.05649286730 
0.367186 1.78039830951 0.05837614139 
0.367703 1.71375290624 0.05809470217 
0.368219 1.85658694063 0.06057097404 
0.368736 1.77593899072 0.06429366284 
0.369253 1.79005810268 0.07161351402 
0.369769 1.87985264193 0.06731711280 
0.370286 1.74034596699 0.07175044523 
0.370802 1.69637847989 0.06838263310 
0.371319 1.72758439720 0.07339610594 
0.371835 1.77261470862 0.08308661047 
0.372352 1.64764215245 0.09019225606 
0.372869 1.80154925414 0.11653838230 
0.373385 1.83018781112 0.15380535490 
0.373902 1.57015876062 0.48958205290 
