# Supplementary material for: A SAXS-based approach to rationally evaluate radical scavengers – toward eliminating radiation damage in solution and crystallographic studies
Source: J Synchrotron Radiat. 2021 Aug 9;28(Pt 5):1309–20. doi: 10.1107/S1600577521004045 (PMC8415334; doi:10.1107/S1600577521004045)
Supplement: Supplementary file 1 [file s-28-01309-sup1.zip › SupportingData/ascrobic_acid/500nM/C1_ascorbate-500nm_00033.cbf.dat]

0.010597 13.76118840165 0.49410653893 
0.011114 12.05987836710 0.47107928678 
0.011630 10.51775791884 0.34365183567 
0.012147 10.07356067832 0.29416031615 
0.012664 9.58215209899 0.28283765945 
0.013181 8.77999076400 0.24259112064 
0.013698 8.46849353666 0.23043423452 
0.014215 7.52203445144 0.35200149138 
0.014732 7.55908502836 0.25631130200 
0.015249 7.76864093900 0.22994215316 
0.015766 6.69313794208 0.18317410778 
0.016283 7.05953956040 0.19891265509 
0.016800 6.38771830847 0.17202076066 
0.017316 6.43910039161 0.15006940703 
0.017833 6.31720206522 0.13706464957 
0.018350 6.17429177992 0.14516833505 
0.018867 5.89609656250 0.11461961830 
0.019384 5.56099977743 0.12024579899 
0.019901 5.59175308837 0.11122565905 
0.020418 5.55973214121 0.10781579773 
0.020935 5.34638579519 0.11096539111 
0.021452 5.21175006263 0.10839364108 
0.021969 5.14792968438 0.09838339133 
0.022486 5.04585511591 0.09883676025 
0.023002 4.98299966724 0.10547958832 
0.023519 4.75430450554 0.09293466880 
0.024036 4.59670181698 0.09166340559 
0.024553 4.66347434268 0.09341392156 
0.025070 4.63961026560 0.09650833406 
0.025587 4.63122212206 0.08744044655 
0.026104 4.45929007975 0.08900112399 
0.026621 4.45310873851 0.09629539715 
0.027138 4.35039285932 0.08538828566 
0.027655 4.27066249861 0.08468108777 
0.028171 4.29697012089 0.08331835375 
0.028688 4.42345403792 0.08276641828 
0.029205 4.24489074719 0.07925304007 
0.029722 4.23746747195 0.08340784069 
0.030239 4.13594687963 0.07868535853 
0.030756 4.30892614759 0.07574910043 
0.031273 4.18650813179 0.07801208915 
0.031790 3.96097052140 0.07369733283 
0.032307 4.11687060726 0.07461008760 
0.032824 4.22234226868 0.07593426513 
0.033341 3.81250790161 0.06942501707 
0.033857 3.97610814732 0.06739296768 
0.034374 3.95527713074 0.07154273462 
0.034891 3.90909119952 0.07178047545 
0.035408 3.93174810392 0.06919577733 
0.035925 3.86502932161 0.06900813714 
0.036442 3.83292402586 0.07379589361 
0.036959 3.83990180237 0.06596841187 
0.037476 3.75483818494 0.06491923215 
0.037993 3.75203245357 0.06752764953 
0.038510 3.74236858808 0.06568761127 
0.039027 3.61018318830 0.06237905413 
0.039543 3.60701378727 0.06078465695 
0.040060 3.62173783435 0.06184368160 
0.040577 3.58803993970 0.06531146723 
0.041094 3.44156882099 0.06061856367 
0.041611 3.54283855217 0.06214460128 
0.042128 3.61958403225 0.06253509904 
0.042645 3.52854429530 0.05894778867 
0.043162 3.35993700633 0.05841203678 
0.043679 3.50174498840 0.05733296827 
0.044196 3.34386155036 0.05487099073 
0.044712 3.40166174166 0.05507514418 
0.045229 3.34708879402 0.05443363678 
0.045746 3.33210461649 0.05280014809 
0.046263 3.27875451960 0.05305792733 
0.046780 3.29816132488 0.05283844982 
0.047297 3.24415157576 0.05458964081 
0.047814 3.31213064761 0.05295074624 
0.048331 3.34731512243 0.05148972659 
0.048848 3.30319728926 0.05541690308 
0.049365 3.24796579377 0.05324236446 
0.049881 3.19058648822 0.05172071030 
0.050398 3.18843157560 0.05156798800 
0.050915 3.22733375517 0.05517853517 
0.051432 3.10001619853 0.05040879381 
0.051949 3.10839456639 0.05127477164 
0.052466 3.17925095918 0.05021064360 
0.052983 3.16964623345 0.05060339570 
0.053500 3.02487293217 0.04736204622 
0.054017 3.08608677399 0.04902335979 
0.054534 3.01404772408 0.04814731874 
0.055050 3.02379246584 0.04932026708 
0.055567 3.01062711781 0.04895854125 
0.056084 3.00821605453 0.04879024082 
0.056601 2.93913139240 0.04574782773 
0.057118 2.93206211278 0.04581294217 
0.057635 3.00590952734 0.04828315771 
0.058152 2.91518689391 0.04439758079 
0.058669 2.86982405653 0.04531409903 
0.059186 2.91695103104 0.04671494963 
0.059703 2.85915766012 0.04572758847 
0.060220 2.83947503525 0.04671981918 
0.060736 2.82996315312 0.04349236671 
0.061253 2.91235189326 0.04411590546 
0.061770 2.72887417510 0.04275194186 
0.062287 2.82276250648 0.04292692235 
0.062804 2.79367832372 0.04362454920 
0.063321 2.73021110675 0.04278305748 
0.063838 2.82910284229 0.04399835511 
0.064355 2.77079989828 0.04405811135 
0.064872 2.73252141670 0.04162246882 
0.065388 2.71338399395 0.04122913205 
0.065905 2.71999760137 0.04130158507 
0.066422 2.69905039256 0.04108493619 
0.066939 2.60673494612 0.04190092294 
0.067456 2.65163707654 0.04059326520 
0.067973 2.61650103783 0.04003425187 
0.068490 2.65673687920 0.04081324955 
0.069007 2.70167604885 0.04071019520 
0.069524 2.70898333656 0.04179321221 
0.070041 2.64074179556 0.04013753899 
0.070557 2.59947748462 0.04201644402 
0.071074 2.60256481562 0.04031632483 
0.071591 2.59985800761 0.04165391377 
0.072108 2.62378886385 0.03820326463 
0.072625 2.54023254514 0.03945954724 
0.073142 2.55574364482 0.03909214484 
0.073659 2.48082612665 0.03948642374 
0.074176 2.55721417956 0.03882521654 
0.074693 2.54856186522 0.03758754858 
0.075210 2.62450614756 0.03693139403 
0.075726 2.46397326262 0.03751976219 
0.076243 2.48924839409 0.03808915672 
0.076760 2.54057324526 0.03789852054 
0.077277 2.50011138343 0.03658082299 
0.077794 2.42363039695 0.03567677194 
0.078311 2.45369674231 0.03601625474 
0.078828 2.42153620679 0.03531203559 
0.079345 2.50590544895 0.03680943951 
0.079862 2.39812950137 0.03678574273 
0.080378 2.48652832406 0.03608138811 
0.080895 2.44065242608 0.03603151417 
0.081412 2.41157724042 0.03653618415 
0.081929 2.45139735566 0.03579858881 
0.082446 2.40051985949 0.03346244768 
0.082963 2.40308563589 0.03378560895 
0.083480 2.41647519026 0.03499658595 
0.083997 2.33526996620 0.03372548928 
0.084514 2.35150460247 0.03439338977 
0.085030 2.35377175967 0.03518922343 
0.085547 2.39783633557 0.03379569638 
0.086064 2.33824260409 0.03457241471 
0.086581 2.36122779335 0.03313302613 
0.087098 2.39278233752 0.03397076621 
0.087615 2.28456821222 0.03292505223 
0.088132 2.28722676880 0.03231382882 
0.088649 2.30343835810 0.03513261640 
0.089166 2.31103486342 0.03358654710 
0.089683 2.31178317414 0.03668200587 
0.090199 2.21630564469 0.03540227771 
0.090716 2.25275538712 0.03460287012 
0.091233 2.25992078521 0.03524783947 
0.091750 2.27967113946 0.03699121092 
0.092267 2.27397747646 0.03481598633 
0.092784 2.26639287986 0.03527930282 
0.093301 2.23076072520 0.03522845128 
0.093818 2.26889175032 0.03717530426 
0.094334 2.25896315143 0.03699026821 
0.094851 2.24894951676 0.03526197086 
0.095368 2.29704296316 0.03594329316 
0.095885 2.18383157818 0.03503542547 
0.096402 2.23514470726 0.03454023005 
0.096919 2.21251359732 0.03418061307 
0.097436 2.20199677670 0.03333267308 
0.097953 2.22021364143 0.03308631798 
0.098470 2.21485066520 0.03497578724 
0.098986 2.19543931899 0.03254320497 
0.099503 2.11668312532 0.03153567329 
0.100020 2.18779631320 0.03199414031 
0.100537 2.13546522301 0.03281570276 
0.101054 2.16663684944 0.03228136920 
0.101571 2.18101570838 0.03232877915 
0.102088 2.14421123264 0.03207488638 
0.102605 2.17911788787 0.03083277780 
0.103122 2.11681047229 0.03051391756 
0.103638 2.12573218950 0.03083368662 
0.104155 2.14832420377 0.02924963607 
0.104672 2.14001351189 0.02997568685 
0.105189 2.11963048249 0.03125568468 
0.105706 2.09785756954 0.02935777856 
0.106223 2.12764819397 0.03062658440 
0.106740 2.11585580037 0.03005336585 
0.107257 2.10988156139 0.03005474297 
0.107773 2.15667090797 0.02993149645 
0.108290 2.16321931642 0.02977019831 
0.108807 2.07121520697 0.02927645396 
0.109324 2.02881123516 0.02955065326 
0.109841 2.12129368732 0.02960027753 
0.110358 2.02937738575 0.02904533178 
0.110875 2.09091749127 0.02956571827 
0.111392 2.04192426522 0.02956147645 
0.111909 2.06269800064 0.02945441672 
0.112425 2.01367642450 0.02779647772 
0.112942 2.06319630275 0.02806697533 
0.113459 2.10767717900 0.02966262977 
0.113976 1.98962612876 0.02744762228 
0.114493 2.05636058717 0.02861564779 
0.115010 2.09240548870 0.02767349964 
0.115527 2.07479772478 0.02778575844 
0.116044 2.03295935252 0.02778909778 
0.116560 2.05225221832 0.02693979788 
0.117077 2.03894583896 0.02824635235 
0.117594 2.08709261638 0.02834493570 
0.118111 2.04689218954 0.02864204975 
0.118628 2.01885971542 0.02673529434 
0.119145 2.03348838643 0.02726665654 
0.119662 1.99068886607 0.02735913564 
0.120179 2.03042825449 0.02718277667 
0.120695 1.99000635716 0.02701808316 
0.121212 1.97194212240 0.02754183933 
0.121729 2.00655315630 0.02728671045 
0.122246 2.03321755297 0.02750147699 
0.122763 2.01130200743 0.02668724183 
0.123280 2.05319456358 0.02726374657 
0.123797 2.01132016220 0.02609098453 
0.124314 1.99181719010 0.02624328133 
0.124830 2.01189638032 0.02613560630 
0.125347 1.99050193527 0.02668833650 
0.125864 1.96889838774 0.02661044273 
0.126381 1.96656473978 0.02606632028 
0.126898 1.99805617351 0.02628506048 
0.127415 1.96587001733 0.02540599631 
0.127932 1.99005685849 0.02620151092 
0.128448 1.96475934227 0.02626431629 
0.128965 1.94163058838 0.02558124545 
0.129482 1.97831572789 0.02604344696 
0.129999 1.94760102252 0.02550538179 
0.130516 1.95786900338 0.02546133871 
0.131033 1.89912506384 0.02463029966 
0.131550 1.90747726939 0.02467962015 
0.132067 1.96191442420 0.02541551646 
0.132583 1.90446375668 0.02461304856 
0.133100 1.95702820180 0.02550721576 
0.133617 1.88848933118 0.02488979461 
0.134134 1.91727302338 0.02488106129 
0.134651 1.92945383996 0.02438078893 
0.135168 1.93348364238 0.02486623394 
0.135685 1.94548887833 0.02511967108 
0.136201 1.92045364153 0.02452586727 
0.136718 1.87000854270 0.02426807233 
0.137235 1.95916054511 0.02478164613 
0.137752 1.92194081302 0.02440141200 
0.138269 1.84993051940 0.02482872646 
0.138786 1.90755621406 0.02381980082 
0.139303 1.88640589069 0.02389818919 
0.139819 1.92759269031 0.02434946011 
0.140336 1.92098485922 0.02370527621 
0.140853 1.87267039818 0.02353253693 
0.141370 1.90982930768 0.02412945987 
0.141887 1.87557113118 0.02372875259 
0.142404 1.90926677991 0.02381709154 
0.142921 1.87714391699 0.02358013615 
0.143438 1.93331655807 0.02404537726 
0.143954 1.89631442855 0.02375914790 
0.144471 1.93579525798 0.02453494931 
0.144988 1.91009725480 0.02475528885 
0.145505 1.93984006130 0.02458932276 
0.146022 1.87993743255 0.02437622458 
0.146539 1.90552292403 0.02398667825 
0.147056 1.85862338257 0.02361465696 
0.147572 1.86540981632 0.02336013648 
0.148089 1.87229118940 0.02363819895 
0.148606 1.85783897321 0.02274242298 
0.149123 1.85383139555 0.02288840531 
0.149640 1.86373108040 0.02334345045 
0.150157 1.91378066893 0.02345896342 
0.150674 1.84309573763 0.02254318024 
0.151190 1.88364301638 0.02306506100 
0.151707 1.83355422868 0.02274980958 
0.152224 1.87539110988 0.02374621083 
0.152741 1.84128669413 0.02272549913 
0.153258 1.82871872670 0.02276061535 
0.153775 1.82783113911 0.02280486920 
0.154291 1.85477713897 0.02242233196 
0.154808 1.80060909562 0.02316890574 
0.155325 1.83435078869 0.02269347738 
0.155842 1.80919752836 0.02250880245 
0.156359 1.81843518977 0.02218921108 
0.156876 1.84399768094 0.02265493002 
0.157393 1.83395085977 0.02200940985 
0.157909 1.85884326979 0.02225362832 
0.158426 1.84561956772 0.02269054610 
0.158943 1.85076315437 0.02289980932 
0.159460 1.86148768495 0.02204061894 
0.159977 1.81945772768 0.02178541566 
0.160494 1.88135316066 0.02251616669 
0.161010 1.87167974657 0.02235479263 
0.161527 1.80617890426 0.02184216774 
0.162044 1.83026042338 0.02169971953 
0.162561 1.82599117863 0.02195796513 
0.163078 1.83716141280 0.02212502550 
0.163595 1.83164113498 0.02156406060 
0.164112 1.76999411439 0.02121516119 
0.164628 1.81129041414 0.02165281304 
0.165145 1.76383088997 0.02130007743 
0.165662 1.79657871041 0.02185212275 
0.166179 1.82919071827 0.02166946563 
0.166696 1.81984455565 0.02145598805 
0.167213 1.80790013691 0.02131873918 
0.167729 1.81183799752 0.02134127523 
0.168246 1.79333519863 0.02155038159 
0.168763 1.82729604270 0.02097302056 
0.169280 1.78305261956 0.02077291783 
0.169797 1.80491721080 0.02037168111 
0.170314 1.79418179687 0.02044763223 
0.170830 1.79330604116 0.02172808676 
0.171347 1.79763642457 0.02109137892 
0.171864 1.82833532175 0.02156588231 
0.172381 1.82070415969 0.02117154364 
0.172898 1.80934170063 0.02087390411 
0.173415 1.84038393300 0.02138153149 
0.173932 1.78830996118 0.02093475452 
0.174448 1.78833673111 0.02083318039 
0.174965 1.84477137668 0.02050404110 
0.175482 1.78987144857 0.02107489339 
0.175999 1.74351299334 0.02044198294 
0.176516 1.80826076451 0.02037208551 
0.177033 1.80193220081 0.02053481410 
0.177549 1.76039132822 0.02090702536 
0.178066 1.76193960916 0.02031234638 
0.178583 1.80444197441 0.02016819073 
0.179100 1.80807182210 0.02086077684 
0.179617 1.78434407414 0.02075790798 
0.180134 1.77013152102 0.02135161122 
0.180650 1.75871376178 0.02113576253 
0.181167 1.77110107472 0.02179197477 
0.181684 1.79257190600 0.02148410548 
0.182201 1.81007995931 0.02180918362 
0.182718 1.81692697838 0.02257898942 
0.183234 1.81155896447 0.02192363046 
0.183751 1.79594293591 0.02233344594 
0.184268 1.82774205809 0.02219615599 
0.184785 1.79398144184 0.02231034162 
0.185302 1.76003014104 0.02260683598 
0.185819 1.79124836798 0.02227286343 
0.186335 1.75557584056 0.02149635375 
0.186852 1.78922043347 0.02170749927 
0.187369 1.74006679146 0.02205747632 
0.187886 1.75206106231 0.02106100560 
0.188403 1.77943442234 0.02147882794 
0.188920 1.78444046437 0.02069171894 
0.189436 1.77973542468 0.02070962534 
0.189953 1.77540503737 0.02090801176 
0.190470 1.75754693665 0.02098662060 
0.190987 1.75246346036 0.02095699307 
0.191504 1.75879074520 0.02045579530 
0.192020 1.75153717588 0.02047991405 
0.192537 1.76697395601 0.02092831025 
0.193054 1.75010965138 0.02073370394 
0.193571 1.74318468641 0.02055981405 
0.194088 1.74179050041 0.02006345982 
0.194605 1.76702184137 0.02062399450 
0.195121 1.78292841567 0.02057399343 
0.195638 1.75783729115 0.02024250503 
0.196155 1.73354481790 0.02006416522 
0.196672 1.72533592356 0.01990134870 
0.197189 1.73879881907 0.02025771880 
0.197705 1.76799776296 0.01983084638 
0.198222 1.76210817217 0.01988038723 
0.198739 1.74534369067 0.01986362651 
0.199256 1.73031590226 0.01983610562 
0.199773 1.78657913757 0.02017553258 
0.200290 1.73937529104 0.01975312160 
0.200806 1.75357822531 0.01955019811 
0.201323 1.71145535838 0.02031969225 
0.201840 1.72049328765 0.01955757137 
0.202357 1.74500776503 0.01917144674 
0.202874 1.76083308767 0.01906713435 
0.203390 1.72245864621 0.01925143715 
0.203907 1.73857955862 0.01937881440 
0.204424 1.74789740253 0.01973832885 
0.204941 1.77140921433 0.01929796616 
0.205458 1.72865470888 0.01941195096 
0.205974 1.76104501425 0.01954989655 
0.206491 1.72469985026 0.01926107090 
0.207008 1.73918317094 0.01968893771 
0.207525 1.72347160959 0.01918485412 
0.208042 1.73567781170 0.01899927009 
0.208558 1.73671003277 0.01951636075 
0.209075 1.73246354610 0.01907532154 
0.209592 1.76352444685 0.01900559033 
0.210109 1.74759772319 0.01878744282 
0.210626 1.76792531213 0.01887113845 
0.211142 1.75057056564 0.01901072324 
0.211659 1.75238424523 0.01907421071 
0.212176 1.75285968155 0.01915357235 
0.212693 1.74724332278 0.01895311524 
0.213210 1.73849341936 0.01877370780 
0.213726 1.73786729600 0.01886189990 
0.214243 1.78883826018 0.01918980039 
0.214760 1.71318275632 0.01881205781 
0.215277 1.74042804788 0.01879243793 
0.215794 1.73777729331 0.01909164359 
0.216310 1.72748623864 0.01864103068 
0.216827 1.72429946161 0.01882410419 
0.217344 1.75715194190 0.01870662578 
0.217861 1.74535994410 0.01871762617 
0.218378 1.75483322795 0.01889891892 
0.218894 1.71934115841 0.01863087958 
0.219411 1.75179705149 0.01883464012 
0.219928 1.72095079190 0.01842857251 
0.220445 1.72093836166 0.01859742730 
0.220962 1.74992126909 0.01873399242 
0.221478 1.74137882555 0.01827149713 
0.221995 1.76063840928 0.01873986535 
0.222512 1.72761555935 0.01847359033 
0.223029 1.75826505944 0.01835058735 
0.223546 1.74714749827 0.01830497679 
0.224062 1.72370518100 0.01850717228 
0.224579 1.72752558055 0.01792148199 
0.225096 1.74472332335 0.01801543345 
0.225613 1.72608892566 0.01820835497 
0.226129 1.74506193679 0.01835990855 
0.226646 1.72524721757 0.01787296773 
0.227163 1.73107772325 0.01800068842 
0.227680 1.73709534994 0.01796985141 
0.228197 1.74883759791 0.01817785064 
0.228713 1.74665569949 0.01809544133 
0.229230 1.71368173567 0.01757670478 
0.229747 1.71665535661 0.01770437705 
0.230264 1.73857301896 0.01781070805 
0.230780 1.70814812502 0.01797453265 
0.231297 1.72199246660 0.01772046246 
0.231814 1.70762141676 0.01726152646 
0.232331 1.72049344907 0.01759706566 
0.232848 1.69073537628 0.01770388667 
0.233364 1.72975001472 0.01774090757 
0.233881 1.70835551677 0.01799377322 
0.234398 1.72423452617 0.01790345783 
0.234915 1.70079830828 0.01753345508 
0.235431 1.72457109625 0.01799320063 
0.235948 1.72379859686 0.01743197819 
0.236465 1.75376508998 0.01779593654 
0.236982 1.73633000946 0.01777438238 
0.237499 1.71371443406 0.01779281497 
0.238015 1.72647510080 0.01756431716 
0.238532 1.71665959886 0.01753456110 
0.239049 1.70840392084 0.01737689659 
0.239566 1.70122007933 0.01738117669 
0.240082 1.76782137206 0.01743636935 
0.240599 1.72177126066 0.01738199347 
0.241116 1.70181895686 0.01738897984 
0.241633 1.70245732514 0.01757487269 
0.242149 1.75366467743 2.95221929397 
0.242666 1.71670691250 0.01751177030 
0.243183 1.72896508592 0.01755625782 
0.243700 1.70667415681 0.01755506574 
0.244217 1.70089128425 0.01718083210 
0.244733 1.73438770250 0.01753472634 
0.245250 1.73575478229 0.01733697211 
0.245767 1.71161166795 0.01720280901 
0.246284 1.73010753570 0.01727938377 
0.246800 1.72221484346 0.01718181722 
0.247317 1.74486006116 0.01735430659 
0.247834 1.72182671588 0.01768624387 
0.248351 1.70243523222 0.01708951318 
0.248867 1.67948622801 0.01732425625 
0.249384 1.68140017788 0.01720031675 
0.249901 1.72063766548 0.01675368346 
0.250418 1.74082117608 0.01704055108 
0.250934 1.70129069044 0.01709465275 
0.251451 1.72307567145 0.01699902838 
0.251968 1.71199337395 0.01687289657 
0.252485 1.71959353211 0.01694140274 
0.253001 1.70915152385 0.01713866230 
0.253518 1.73056006323 0.01707158252 
0.254035 1.71714797391 0.01722436469 
0.254552 1.68417260675 0.01664264081 
0.255068 1.68477616525 0.01659445688 
0.255585 1.70293182965 0.01671378514 
0.256102 1.73484609290 0.01651844034 
0.256619 1.69980445250 0.01680703309 
0.257135 1.70703414406 0.01699799196 
0.257652 1.70410217990 0.01672040637 
0.258169 1.69060937977 0.01672738246 
0.258686 1.71760296563 0.01681197090 
0.259202 1.69826587542 0.01658818580 
0.259719 1.70173495366 0.01666065449 
0.260236 1.69475374850 0.01715113953 
0.260753 1.70144838239 0.01703696168 
0.261269 1.71083289615 0.01730638747 
0.261786 1.69804499123 0.01731682892 
0.262303 1.69310852163 0.01712830958 
0.262820 1.70962271321 0.01749937152 
0.263336 1.69950799508 0.01828830807 
0.263853 1.67990731025 0.01778072902 
0.264370 1.71743301306 0.01799892775 
0.264887 1.69581375343 0.01781542671 
0.265403 1.66847164691 0.01768359817 
0.265920 1.68553115180 0.01806202632 
0.266437 1.69466517251 0.01792704944 
0.266954 1.70478069598 0.01799055811 
0.267470 1.68816128379 0.01819017506 
0.267987 1.67254917556 0.01783165408 
0.268504 1.73943412490 0.01812703251 
0.269021 1.71652535265 0.01862174569 
0.269537 1.71532973209 0.01835366309 
0.270054 1.75462437807 0.01842912376 
0.270571 1.72984740505 0.01850729680 
0.271087 1.67738387775 0.01857000877 
0.271604 1.73199538473 0.01942753599 
0.272121 1.72004934604 0.01901176107 
0.272638 1.73349969270 0.01991585551 
0.273154 1.70768179017 0.01990462914 
0.273671 1.72914870983 0.01987487285 
0.274188 1.71598870236 0.01966776723 
0.274705 1.73010852987 0.02029447530 
0.275221 1.71477426288 0.01963929585 
0.275738 1.70390581052 0.01995636527 
0.276255 1.68844223783 0.02026359078 
0.276771 1.71112386148 0.02044836443 
0.277288 1.71749276933 0.01963793735 
0.277805 1.71371923756 0.01980676110 
0.278322 1.70741446458 0.02035875577 
0.278838 1.74304728267 0.02021815339 
0.279355 1.70257909175 0.01978737183 
0.279872 1.71155929255 0.01972059551 
0.280388 1.71800536501 0.01985860258 
0.280905 1.72699556487 0.02023437668 
0.281422 1.70644864559 0.01989366833 
0.281939 1.70686837842 0.01983642622 
0.282455 1.72168347474 0.01979827761 
0.282972 1.71238942699 0.01968143006 
0.283489 1.67807707663 0.01972675468 
0.284006 1.65623052776 0.01977340471 
0.284522 1.67785876587 0.02019551245 
0.285039 1.69008505591 0.01996879388 
0.285556 1.74308057159 0.02012601518 
0.286072 1.68879724646 0.02002215333 
0.286589 1.66673091480 0.02057383966 
0.287106 1.72777262550 0.02074927832 
0.287622 1.72274995829 0.02022023730 
0.288139 1.71352305417 0.01993834353 
0.288656 1.75123453802 0.02062385803 
0.289173 1.73365502805 0.02069014807 
0.289689 1.71727706673 0.02016496949 
0.290206 1.69425468500 0.02023700390 
0.290723 1.72848019305 0.02101396084 
0.291239 1.70029055626 0.02025100545 
0.291756 1.69782566130 0.02082818552 
0.292273 1.68225270873 0.02044327937 
0.292790 1.71773283478 0.02057384550 
0.293306 1.75869856830 0.02084386533 
0.293823 1.74398443664 0.02025591051 
0.294340 1.74663510775 0.02035726367 
0.294856 1.71242273443 0.02076264384 
0.295373 1.72635190118 0.02062258697 
0.295890 1.72723751159 0.02083309726 
0.296406 1.68294500880 0.02054511402 
0.296923 1.73470149264 0.02123573457 
0.297440 1.73830486528 0.02081482019 
0.297957 1.74799695351 0.02131035866 
0.298473 1.71574625175 0.02116613056 
0.298990 1.71978079210 0.02188161253 
0.299507 1.73854131382 0.02113478276 
0.300023 1.73133969925 0.02082920429 
0.300540 1.73727363331 0.02129519242 
0.301057 1.69439047343 0.02091055957 
0.301573 1.71997955658 0.02179809997 
0.302090 1.75347352799 0.02128802559 
0.302607 1.70235517006 0.02127180079 
0.303123 1.74715077418 0.02119870024 
0.303640 1.75645638665 0.02109530426 
0.304157 1.72395941224 0.02155980900 
0.304673 1.70185716636 0.02066965845 
0.305190 1.73968820965 0.02141697763 
0.305707 1.71864633957 0.02126433788 
0.306224 1.72228358407 0.02161918717 
0.306740 1.69966963292 0.02139075211 
0.307257 1.70161547622 0.02211485067 
0.307774 1.70602434629 0.02220705668 
0.308290 1.74648982511 0.02142487673 
0.308807 1.76172531483 0.02157735693 
0.309324 1.69121068333 0.02160882009 
0.309840 1.71856300741 0.02197401950 
0.310357 1.74780011646 0.02181613995 
0.310874 1.71584470738 0.02154681647 
0.311390 1.71097012611 0.02117503380 
0.311907 1.72861680242 0.02263026977 
0.312424 1.73677180383 0.02233361052 
0.312940 1.73342428578 0.02249669135 
0.313457 1.69757680376 0.02185608925 
0.313974 1.71780912829 0.02266115074 
0.314490 1.73769393639 0.02296521972 
0.315007 1.71770353848 0.02201956460 
0.315524 1.71091985208 0.02179560715 
0.316040 1.70584618320 0.02244099777 
0.316557 1.74262095423 0.02289995916 
0.317074 1.72571857094 0.02289390517 
0.317590 1.73414201294 0.02276376271 
0.318107 1.70628974540 0.02243544084 
0.318624 1.69482826996 0.02250651599 
0.319140 1.70801726231 0.02227127118 
0.319657 1.71271558169 0.02245947629 
0.320174 1.72801601979 0.02234914488 
0.320690 1.70910242938 0.02239204140 
0.321207 1.71600750817 0.02322357598 
0.321724 1.72078346685 0.02278802236 
0.322240 1.69509793404 0.02293982253 
0.322757 1.69809264035 0.02326713116 
0.323274 1.68352674800 0.02279778975 
0.323790 1.73607850528 0.02368363206 
0.324307 1.71933720558 0.02373908492 
0.324824 1.73193212558 0.02425007089 
0.325340 1.72775818757 0.02353811068 
0.325857 1.72307090379 0.02434629295 
0.326373 1.68079762888 0.02527418050 
0.326890 1.71630244386 0.02525173519 
0.327407 1.74153500965 0.02503285559 
0.327923 1.70015132158 0.02446521845 
0.328440 1.71945077170 0.02535270721 
0.328957 1.74539857727 0.02511299472 
0.329473 1.71940739570 0.02569075233 
0.329990 1.74369685835 0.02642503709 
0.330507 1.71789417556 0.02643659454 
0.331023 1.71680584379 0.02760769262 
0.331540 1.74442545893 0.02780921283 
0.332057 1.81527666167 0.02808751652 
0.332573 1.80199670386 0.02915273794 
0.333090 1.73342773863 0.02897480135 
0.333607 1.77452563210 0.02880397617 
0.334123 1.71266399895 0.02912621346 
0.334640 1.70707624844 0.02879248415 
0.335156 1.78676950938 0.02985456613 
0.335673 1.78441605447 0.02919482093 
0.336190 1.78948782619 0.03007740457 
0.336706 1.77486548370 0.02972269893 
0.337223 1.72442332618 0.03007803381 
0.337740 1.75973080545 0.03130961384 
0.338256 1.76001805955 0.03128623322 
0.338773 1.73962262271 0.03029635927 
0.339290 1.78396426781 0.03417554629 
0.339806 1.75509014555 0.03598368497 
0.340323 1.82501881265 0.03402716167 
0.340839 1.84385595773 0.03642718773 
0.341356 1.87774078026 0.03573910128 
0.341873 1.78819560350 0.03475291732 
0.342389 1.76352531703 0.03527426022 
0.342906 1.79835607888 0.03750845427 
0.343423 1.87654110410 0.03925709910 
0.343939 1.88905275408 0.03609864103 
0.344456 1.82762932105 0.03600734182 
0.344972 1.81097992967 0.03570984677 
0.345489 1.78067195780 0.03776759325 
0.346006 1.73614326298 0.03716026957 
0.346522 1.80845364467 0.03740133795 
0.347039 1.82821426101 0.03650393987 
0.347555 1.80239613220 0.03741886792 
0.348072 1.75414766663 0.03702611444 
0.348589 1.76494913826 0.03778442979 
0.349105 1.76909407912 0.03796576316 
0.349622 1.78107818539 0.03785984829 
0.350139 1.73804702749 0.03705868755 
0.350655 1.82185694132 0.03714367500 
0.351172 1.81850783301 0.03786997518 
0.351688 1.82405897017 0.03893946960 
0.352205 1.86152308678 0.03867896774 
0.352722 1.78564935891 0.03781683374 
0.353238 1.76014870486 0.03786079390 
0.353755 1.75641874015 0.03918594596 
0.354271 1.73224788036 0.03933208840 
0.354788 1.83508474096 0.03925240179 
0.355305 1.72726875476 0.03734980521 
0.355821 1.76594979394 0.03833241694 
0.356338 1.79786917251 0.03949566965 
0.356854 1.78152289679 0.04133050820 
0.357371 1.87838197322 0.04181132764 
0.357888 1.86063717128 0.04268043516 
0.358404 1.79547423679 0.04104428856 
0.358921 1.83229476258 0.04230303081 
0.359437 1.80018335704 0.04196731027 
0.359954 1.74513479690 0.04060090333 
0.360471 1.83128654637 0.04661998296 
0.360987 1.75942261195 0.04413074729 
0.361504 1.90179249103 0.04622705489 
0.362020 1.75649875799 0.04868870485 
0.362537 1.85384884970 0.04824519360 
0.363054 1.81334189238 0.04938706134 
0.363570 1.72338475235 0.04627759029 
0.364087 1.75203681879 0.04960903826 
0.364603 1.76843747464 0.05004958700 
0.365120 1.80395547204 0.04935144039 
0.365637 1.74477151384 0.05266757567 
0.366153 1.72836543289 0.05759972399 
0.366670 1.69308130703 0.05674776943 
0.367186 1.76832684025 0.05987212594 
0.367703 1.68015877920 0.05805050133 
0.368219 1.81550753120 0.05906225081 
0.368736 1.81544415578 0.06340698837 
0.369253 1.78450347340 0.06261038783 
0.369769 1.76340670395 0.06747828944 
0.370286 1.75345084215 0.07032950836 
0.370802 1.84072965943 0.06999719161 
0.371319 1.68414776483 0.06683082242 
0.371835 1.78900810089 0.08173722923 
0.372352 1.67194303217 0.08325909231 
0.372869 1.72526043321 0.10192691851 
0.373385 1.64780085820 0.13962718254 
0.373902 1.57201742861 0.23917459586 
