# Supplementary material for: A SAXS-based approach to rationally evaluate radical scavengers – toward eliminating radiation damage in solution and crystallographic studies
Source: J Synchrotron Radiat. 2021 Aug 9;28(Pt 5):1309–20. doi: 10.1107/S1600577521004045 (PMC8415334; doi:10.1107/S1600577521004045)
Supplement: Supplementary file 1 [file s-28-01309-sup1.zip › SupportingData/ascrobic_acid/500nM/C1_ascorbate-500nm_00023.cbf.dat]

0.010597 14.06626832767 0.60627747259 
0.011114 12.17344060985 0.41795765755 
0.011630 10.82455585196 0.35547483829 
0.012147 10.16924137925 0.30120001088 
0.012664 9.61069940257 0.25130986877 
0.013181 8.74165149480 0.22672749680 
0.013698 8.27057383789 0.21524602823 
0.014215 7.95451281202 0.28109908533 
0.014732 7.48885282198 0.27084678718 
0.015249 7.55155550417 0.22676768752 
0.015766 7.14971754255 0.18657032024 
0.016283 7.03111209336 0.18535155704 
0.016800 6.83825282677 0.15262761404 
0.017316 6.37893257834 0.14294828741 
0.017833 6.26360329766 0.14223550013 
0.018350 6.14363212214 0.13975622385 
0.018867 5.72766663996 0.11966874757 
0.019384 5.76315628035 0.12705629219 
0.019901 5.65140310156 0.11625671505 
0.020418 5.56620719808 0.11459518727 
0.020935 5.40500768317 0.11238346690 
0.021452 5.30592681443 0.11114925542 
0.021969 4.94005225568 0.10428810404 
0.022486 5.12046015917 0.10504418470 
0.023002 5.06159852722 0.10291604086 
0.023519 4.90135221549 0.09740559225 
0.024036 4.58340778712 0.09388100142 
0.024553 4.66886660956 0.08953813612 
0.025070 4.57586145886 0.08625148278 
0.025587 4.50463244780 0.09469710931 
0.026104 4.46805809024 0.08929078463 
0.026621 4.52293725977 0.09212981953 
0.027138 4.52326372541 0.08591175236 
0.027655 4.52985081983 0.08180137153 
0.028171 4.32824803905 0.08429195212 
0.028688 4.34992426700 0.07938406837 
0.029205 4.24229170751 0.07930452634 
0.029722 4.42277518670 0.07933190703 
0.030239 4.23447105772 0.07797998510 
0.030756 4.11879697252 0.07671601977 
0.031273 4.00300797209 0.07075501529 
0.031790 4.08697402735 0.08036720434 
0.032307 4.07498042649 0.07604821297 
0.032824 4.17325893181 0.07523553303 
0.033341 3.94369078264 0.06667203660 
0.033857 3.92651919351 0.07015789261 
0.034374 3.82657859855 0.06846566286 
0.034891 3.88598837001 0.07049518024 
0.035408 3.90842319417 0.06777241375 
0.035925 3.88800893791 0.06931407618 
0.036442 3.89543912478 0.07042334591 
0.036959 3.77945912910 0.06583020435 
0.037476 3.67962573517 0.06311163936 
0.037993 3.63264049912 0.06414937649 
0.038510 3.62736518680 0.06432753735 
0.039027 3.75483625397 0.06171103190 
0.039543 3.66311473037 0.06433161590 
0.040060 3.60573416483 0.06252604326 
0.040577 3.65072668892 0.06340694208 
0.041094 3.70822518755 0.05941502656 
0.041611 3.43997752959 0.05989325335 
0.042128 3.59456986176 0.05892017426 
0.042645 3.58871538269 0.05827812434 
0.043162 3.60763832144 0.06018023626 
0.043679 3.38463078129 0.06071160205 
0.044196 3.41364833859 0.05491709110 
0.044712 3.44908230241 0.05563291005 
0.045229 3.43705657563 0.05768041333 
0.045746 3.31994883869 0.05794619303 
0.046263 3.30045513308 0.05547539262 
0.046780 3.31929670582 0.05399516427 
0.047297 3.37243328631 0.05487770345 
0.047814 3.29879681433 0.05201966525 
0.048331 3.39313226745 0.05157779657 
0.048848 3.17755469977 0.05418583997 
0.049365 3.17243392549 0.05272723036 
0.049881 3.20274738435 0.05152498840 
0.050398 3.22568949203 0.05095440224 
0.050915 3.08308309529 0.05085382713 
0.051432 3.15471002814 0.05357076850 
0.051949 3.21006873008 0.05080998444 
0.052466 3.10021908615 0.04906064156 
0.052983 3.01906630980 0.04911586516 
0.053500 3.05011206789 0.04731317310 
0.054017 3.05745231690 0.05197720669 
0.054534 3.06807805397 0.04961118462 
0.055050 3.05122616636 0.04900518544 
0.055567 3.05624055245 0.04735831738 
0.056084 2.95799259849 0.04830924002 
0.056601 2.97958474161 0.04702049864 
0.057118 2.91386115478 0.04771735339 
0.057635 2.85332665288 0.04522916672 
0.058152 3.01452210647 0.04678771835 
0.058669 2.90119387877 0.04649043560 
0.059186 2.92519828052 0.04684897437 
0.059703 2.87346948745 0.04204989706 
0.060220 2.84373946667 0.04467143410 
0.060736 2.91298765501 0.04533442984 
0.061253 2.86209172231 0.04314845759 
0.061770 2.79723648032 0.04376571558 
0.062287 2.86271427964 0.04245415161 
0.062804 2.84534369022 0.04444248238 
0.063321 2.73954906023 0.04248805595 
0.063838 2.74455139587 0.04057927434 
0.064355 2.73445164020 0.04172171465 
0.064872 2.79077764650 0.04160104739 
0.065388 2.69858139577 0.04125934126 
0.065905 2.73948708393 0.04143698722 
0.066422 2.69290170344 0.04178907118 
0.066939 2.71523960580 0.04108661879 
0.067456 2.69820500731 0.04161969296 
0.067973 2.63550942551 0.03949405452 
0.068490 2.62435280189 0.04156156825 
0.069007 2.65734976798 0.04213001154 
0.069524 2.58969667567 0.04047324943 
0.070041 2.65192864080 0.04111253289 
0.070557 2.63727916761 0.04098317932 
0.071074 2.55365814729 0.03991439792 
0.071591 2.58972556883 0.03963613862 
0.072108 2.58857194864 0.03947275133 
0.072625 2.63716211261 0.03953303170 
0.073142 2.55908624356 0.03820537628 
0.073659 2.51834595505 0.03802328555 
0.074176 2.55716898397 0.03741544911 
0.074693 2.49068805250 0.03872770431 
0.075210 2.58526207160 0.03739326223 
0.075726 2.50851164458 0.03890267787 
0.076243 2.50931615419 0.03757002484 
0.076760 2.51523493012 0.03803742744 
0.077277 2.48038809271 0.03521776164 
0.077794 2.43596100966 0.03680359065 
0.078311 2.47047488699 0.03748309327 
0.078828 2.46287212087 0.03663324768 
0.079345 2.44964207337 0.03452879096 
0.079862 2.42641688254 0.03785713817 
0.080378 2.43172260474 0.03572149265 
0.080895 2.47016839975 0.03504423073 
0.081412 2.43100333961 0.03746609267 
0.081929 2.39722457614 0.03568999989 
0.082446 2.43623836603 0.03458617858 
0.082963 2.38551279067 0.03497170609 
0.083480 2.41112090419 0.03506846848 
0.083997 2.38557122470 0.03535342010 
0.084514 2.38431097019 0.03364037858 
0.085030 2.34219310281 0.03438539214 
0.085547 2.30029267552 0.03202703814 
0.086064 2.32191227052 0.03431574527 
0.086581 2.34946450195 0.03258412887 
0.087098 2.32484380053 0.03254455408 
0.087615 2.22918820485 0.03272399057 
0.088132 2.30779481722 0.03449821619 
0.088649 2.31462776675 0.03448151526 
0.089166 2.29777198989 0.03543980765 
0.089683 2.27808710403 0.03580764803 
0.090199 2.32782011845 0.03568365721 
0.090716 2.27532355150 0.03629394054 
0.091233 2.37757673179 0.03589830222 
0.091750 2.27388883714 0.03580039740 
0.092267 2.26049382467 0.03420331743 
0.092784 2.27229582914 0.03448415411 
0.093301 2.24329987752 0.03681690046 
0.093818 2.24551098031 0.03569866113 
0.094334 2.20484849907 0.03418715706 
0.094851 2.18042409969 0.03392442334 
0.095368 2.26896866191 0.03432733413 
0.095885 2.22929043237 0.03338458950 
0.096402 2.21434840597 0.03322524096 
0.096919 2.20818560487 0.03341034748 
0.097436 2.19811006871 0.03310186518 
0.097953 2.17424499617 0.03176388809 
0.098470 2.20353490829 0.03281581672 
0.098986 2.17970788772 0.03295923538 
0.099503 2.19139189659 0.03168272509 
0.100020 2.23423750352 0.03228500847 
0.100537 2.14856808557 0.03184431278 
0.101054 2.12947652083 0.03056971410 
0.101571 2.18925024131 0.03157393980 
0.102088 2.18675777729 0.03200427861 
0.102605 2.22538014627 0.03118119080 
0.103122 2.14972290482 0.03014789116 
0.103638 2.15109216627 0.03159644967 
0.104155 2.12274601495 0.03078411693 
0.104672 2.13233318324 0.02994457217 
0.105189 2.17512976669 0.03056204461 
0.105706 2.11290800237 0.03071956324 
0.106223 2.15584455276 0.03106516186 
0.106740 2.13802330522 0.03017951132 
0.107257 2.10759410997 0.02971546306 
0.107773 2.13758557202 0.02967933128 
0.108290 2.18318829913 0.02882539901 
0.108807 2.11638539768 0.03013299118 
0.109324 2.11201735099 0.02969313395 
0.109841 2.01811933698 0.02953136548 
0.110358 2.06899891108 0.02907711562 
0.110875 2.06628435907 0.02870670347 
0.111392 2.02320503858 0.02845556513 
0.111909 2.10292773220 0.02835906139 
0.112425 2.06115790228 0.02882394382 
0.112942 2.05019372454 0.02812522429 
0.113459 2.02691549930 0.02816139308 
0.113976 2.03845215367 0.02838655270 
0.114493 2.05255192665 0.02852202835 
0.115010 2.00864058886 0.02723556937 
0.115527 2.07788721793 0.02816848721 
0.116044 2.05455875124 0.02686423151 
0.116560 2.05151598284 0.02751526564 
0.117077 2.05597717396 0.02756222601 
0.117594 1.97651433613 0.02754502189 
0.118111 2.06157954743 0.02731319722 
0.118628 1.99804635678 0.02801368925 
0.119145 2.02482518445 0.02728475536 
0.119662 2.01608529562 0.02716069595 
0.120179 2.03886987378 0.02681698601 
0.120695 2.05060537205 0.02739476190 
0.121212 1.98387401770 0.02676895700 
0.121729 1.99397913007 0.02595586373 
0.122246 1.98962299264 0.02722585929 
0.122763 2.00190736405 0.02630298612 
0.123280 1.96063035290 0.02639143921 
0.123797 1.97480065536 0.02614369390 
0.124314 1.96494452556 0.02617562376 
0.124830 2.00230442360 0.02640414938 
0.125347 1.99898309927 0.02596492626 
0.125864 1.97083226641 0.02587395297 
0.126381 1.96386174561 0.02568112131 
0.126898 1.95001374209 0.02554704901 
0.127415 1.96555071683 0.02554758566 
0.127932 1.98792244412 0.02638868927 
0.128448 1.99631196874 0.02617223109 
0.128965 1.96260496844 0.02524305110 
0.129482 1.92634835470 0.02558377573 
0.129999 1.98328978014 0.02570077945 
0.130516 1.95532382762 0.02541110354 
0.131033 1.90733401229 0.02539567817 
0.131550 1.92583512578 0.02518303958 
0.132067 1.95374191460 0.02519897147 
0.132583 1.97309481332 0.02543541464 
0.133100 1.94699668544 0.02540035281 
0.133617 1.95597053001 0.02480836258 
0.134134 1.90694334464 0.02441424939 
0.134651 1.91317335538 0.02493681813 
0.135168 1.88870327203 0.02458626496 
0.135685 1.88689995660 0.02478721353 
0.136201 1.90791267056 0.02467660303 
0.136718 1.92256748464 0.02459216676 
0.137235 1.87580553187 0.02392404551 
0.137752 1.92314746447 0.02413814846 
0.138269 1.89160199941 0.02365805937 
0.138786 1.91509304696 0.02413281162 
0.139303 1.91842310406 0.02439733525 
0.139819 1.92845354816 0.02481700088 
0.140336 1.89961587617 0.02322142066 
0.140853 1.92713920406 0.02358774546 
0.141370 1.90589541742 0.02458378976 
0.141887 1.89285060838 0.02414070515 
0.142404 1.94288818588 0.02368897849 
0.142921 1.89598393666 0.02366232377 
0.143438 1.91582143909 0.02459931737 
0.143954 1.85625873346 0.02442955196 
0.144471 1.94123440721 0.02472353254 
0.144988 1.94884014979 0.02521702502 
0.145505 1.93222865635 0.02478326641 
0.146022 1.90975682855 0.02390027335 
0.146539 1.88694085201 0.02340805070 
0.147056 1.87042199987 0.02375723454 
0.147572 1.87960628032 0.02398282101 
0.148089 1.80474005992 0.02338822536 
0.148606 1.84722356253 0.02304571908 
0.149123 1.87034496944 0.02304113927 
0.149640 1.85964375469 0.02336814113 
0.150157 1.89300231624 0.02314370434 
0.150674 1.82201909505 0.02267104340 
0.151190 1.91471629651 0.02374870385 
0.151707 1.85270046984 0.02301097457 
0.152224 1.87827796276 0.02243146490 
0.152741 1.81992156938 0.02327914091 
0.153258 1.82715981939 0.02278158586 
0.153775 1.82360092040 0.02281067915 
0.154291 1.86452286656 0.02280587886 
0.154808 1.83614465811 0.02288043522 
0.155325 1.82201348583 0.02260483969 
0.155842 1.80678272384 0.02212794042 
0.156359 1.83582737434 0.02221797319 
0.156876 1.84241501056 0.02300679900 
0.157393 1.82748599714 0.02208088997 
0.157909 1.81959244226 0.02242825473 
0.158426 1.83673128835 0.02251126982 
0.158943 1.79697793169 0.02194560799 
0.159460 1.86477992284 0.02145566931 
0.159977 1.84603664956 0.02159345789 
0.160494 1.81091741215 0.02224582708 
0.161010 1.81326272992 0.02178731283 
0.161527 1.81433818541 0.02167355198 
0.162044 1.80258242848 0.02184663095 
0.162561 1.80584378648 0.02147878783 
0.163078 1.79961290920 0.02212800338 
0.163595 1.82119635030 0.02245724340 
0.164112 1.79841595134 0.02169044145 
0.164628 1.82790805434 0.02174324570 
0.165145 1.83170698100 0.02223245936 
0.165662 1.79908182730 0.02154442705 
0.166179 1.81746463145 0.02092516861 
0.166696 1.84994092207 0.02172689441 
0.167213 1.83138562105 0.02208737449 
0.167729 1.81943741082 0.02091797932 
0.168246 1.82538689269 0.02166338945 
0.168763 1.81087887437 0.02112344862 
0.169280 1.82255238756 0.02149849412 
0.169797 1.77684232627 0.02078856213 
0.170314 1.83149321237 0.02081132277 
0.170830 1.81512925442 0.02127789815 
0.171347 1.81004641998 0.02099192704 
0.171864 1.79591184623 0.02175367795 
0.172381 1.78732499498 0.02155048455 
0.172898 1.80524209968 0.02108625691 
0.173415 1.81490985007 0.02160763670 
0.173932 1.77548653690 0.02062437600 
0.174448 1.74702260444 0.02072914692 
0.174965 1.82221082431 0.02128333133 
0.175482 1.77791645275 0.02035881654 
0.175999 1.83142980836 0.02040235138 
0.176516 1.79027233191 0.02025667451 
0.177033 1.78742494571 0.02036104644 
0.177549 1.79126147734 0.02061415559 
0.178066 1.79488880053 0.02011217349 
0.178583 1.74909753780 0.02040482890 
0.179100 1.81017584835 0.02139099883 
0.179617 1.77034232591 0.02118461104 
0.180134 1.81240287368 0.02094158243 
0.180650 1.80129154770 0.02123343154 
0.181167 1.78203814665 0.02115650786 
0.181684 1.76195469933 0.02172974966 
0.182201 1.76741313978 0.02205099813 
0.182718 1.80300317454 0.02190532196 
0.183234 1.77164518659 0.02237803900 
0.183751 1.77437761543 0.02212795001 
0.184268 1.81194503812 0.02254833932 
0.184785 1.76902007494 0.02275659273 
0.185302 1.78268216662 0.02262137053 
0.185819 1.78853689578 0.02215560681 
0.186335 1.81315118088 0.02145364909 
0.186852 1.82270422387 0.02155473917 
0.187369 1.73823283941 0.02110793842 
0.187886 1.80552776511 0.02209097454 
0.188403 1.77110045102 0.02095547469 
0.188920 1.74176563078 0.02099869415 
0.189436 1.76918644294 0.02079684456 
0.189953 1.75634406305 0.02088756511 
0.190470 1.74600328755 0.02062607682 
0.190987 1.80073163744 0.02095740283 
0.191504 1.74555789881 0.02042877032 
0.192020 1.78806107900 0.02080387745 
0.192537 1.76267197678 0.02063536453 
0.193054 1.76662097213 0.02096347050 
0.193571 1.75881196834 0.02055942912 
0.194088 1.74133274541 0.02009568553 
0.194605 1.75230701730 0.02031231264 
0.195121 1.76826404492 0.02034858750 
0.195638 1.76478720814 0.02034767223 
0.196155 1.74974782933 0.02006992949 
0.196672 1.76175424164 0.01996329920 
0.197189 1.77684577257 0.01979372725 
0.197705 1.78776936628 0.02055030211 
0.198222 1.72454984158 0.01934923794 
0.198739 1.74164952613 0.02001936791 
0.199256 1.75997261369 0.01979785675 
0.199773 1.75234306850 0.01978319341 
0.200290 1.75517849342 0.01972685969 
0.200806 1.78654751052 0.01958120738 
0.201323 1.78388284844 0.01929911466 
0.201840 1.75787763223 0.01968856296 
0.202357 1.74268984027 0.01933389574 
0.202874 1.73448646725 0.01952304894 
0.203390 1.75571900324 0.01963607660 
0.203907 1.78192606502 0.01977773428 
0.204424 1.73635736159 0.01969687401 
0.204941 1.74038885186 0.01913026504 
0.205458 1.73856060505 0.01920700054 
0.205974 1.75383074640 0.01933862637 
0.206491 1.74372346341 0.01884617101 
0.207008 1.73237003332 0.01977000925 
0.207525 1.76257893586 0.01952364751 
0.208042 1.75367854312 0.01929176427 
0.208558 1.73105137287 0.01927741794 
0.209075 1.71341019249 0.01913478672 
0.209592 1.73696534946 0.01951920567 
0.210109 1.73430177834 0.01921485622 
0.210626 1.73136408189 0.01895709457 
0.211142 1.74897231704 0.01912700839 
0.211659 1.76717602866 0.01887532196 
0.212176 1.72181821791 0.01933106680 
0.212693 1.76102384624 0.01948213660 
0.213210 1.76590419883 0.01883887611 
0.213726 1.75378410537 0.01931551386 
0.214243 1.73659690848 0.01873276849 
0.214760 1.74551607182 0.01873707262 
0.215277 1.72643642427 0.01876639068 
0.215794 1.70595810630 0.01893747690 
0.216310 1.71487761150 0.01849746891 
0.216827 1.73948560332 0.01863685275 
0.217344 1.71819126309 0.01836114895 
0.217861 1.72055223590 0.01868804429 
0.218378 1.74427338602 0.01911467292 
0.218894 1.73726360697 0.01857426665 
0.219411 1.72928597999 0.01842037985 
0.219928 1.74224625963 0.01823255989 
0.220445 1.74014735463 0.01891104325 
0.220962 1.72719889771 0.01796422826 
0.221478 1.73815171643 0.01852174744 
0.221995 1.75034770533 0.01833807246 
0.222512 1.73172573105 0.01835403133 
0.223029 1.72876102324 0.01869874843 
0.223546 1.74594913194 0.01848388907 
0.224062 1.75025803751 0.01860502726 
0.224579 1.76569452309 0.01843380600 
0.225096 1.74567080466 0.01859672056 
0.225613 1.73774561226 0.01795030707 
0.226129 1.68974964590 0.01784222338 
0.226646 1.72536190514 0.01772321894 
0.227163 1.75340009581 0.01835069488 
0.227680 1.72819625206 0.01767088258 
0.228197 1.72651273304 0.01785761116 
0.228713 1.74729333242 0.01782614473 
0.229230 1.73470246120 0.01793261492 
0.229747 1.73831888937 0.01790283847 
0.230264 1.71149372661 0.01737363563 
0.230780 1.74913844334 0.01780444066 
0.231297 1.75986224690 0.01779499776 
0.231814 1.74803651729 0.01803018204 
0.232331 1.72845085847 0.01788988125 
0.232848 1.71870451159 0.01769506066 
0.233364 1.74476731007 0.01780598085 
0.233881 1.71711778219 0.01793276254 
0.234398 1.71033647845 0.01766293494 
0.234915 1.72297359122 0.01745822122 
0.235431 1.72338877520 0.01765679567 
0.235948 1.72751421580 0.01801511181 
0.236465 1.71816569768 0.01762361491 
0.236982 1.72930584961 0.01765371596 
0.237499 1.72260021604 0.01748917326 
0.238015 1.72179890134 0.01778117024 
0.238532 1.72984226796 0.01733018473 
0.239049 1.72862947143 0.01752342875 
0.239566 1.72224688835 0.01746912314 
0.240082 1.74300484173 0.01775248179 
0.240599 1.71775613998 0.01775901303 
0.241116 1.71622211687 0.01753671133 
0.241633 1.74510916072 0.01747803077 
0.242149 1.73916498925 2.95444010722 
0.242666 1.72685111499 0.01749716104 
0.243183 1.73661063557 0.01744798975 
0.243700 1.70197681417 0.01742695372 
0.244217 1.70541109122 0.01727121307 
0.244733 1.70553162308 0.01699957738 
0.245250 1.69518498512 0.01751467545 
0.245767 1.71891881490 0.01732221822 
0.246284 1.71367617801 0.01781628033 
0.246800 1.71225449597 0.01756402113 
0.247317 1.70076812324 0.01753456931 
0.247834 1.70220184292 0.01710002813 
0.248351 1.70472753360 0.01735038315 
0.248867 1.72874698242 0.01732439283 
0.249384 1.71469778095 0.01720904479 
0.249901 1.71938803177 0.01728522012 
0.250418 1.68017875163 0.01683997697 
0.250934 1.68732321663 0.01702506733 
0.251451 1.71216152335 0.01714018102 
0.251968 1.70627542322 0.01675144346 
0.252485 1.70125053174 0.01705388345 
0.253001 1.70691695146 0.01712595839 
0.253518 1.71914001711 0.01671875381 
0.254035 1.72178403697 0.01718717432 
0.254552 1.72668983952 0.01699393514 
0.255068 1.72153039184 0.01671483559 
0.255585 1.68241743460 0.01710256459 
0.256102 1.70040749958 0.01629002008 
0.256619 1.71778389985 0.01686200659 
0.257135 1.68692067303 0.01703129272 
0.257652 1.69370968645 0.01647141781 
0.258169 1.71840284070 0.01717818797 
0.258686 1.68271223493 0.01647433728 
0.259202 1.70720145292 0.01683741413 
0.259719 1.70230972093 0.01694949687 
0.260236 1.71351526997 0.01714629632 
0.260753 1.70179451998 0.01700699963 
0.261269 1.73359642019 0.01762218455 
0.261786 1.68728930956 0.01723688858 
0.262303 1.72361340783 0.01776539270 
0.262820 1.70610042798 0.01726698367 
0.263336 1.69178489697 0.01782748320 
0.263853 1.71540367289 0.01769867919 
0.264370 1.71351691219 0.01768304012 
0.264887 1.72993113174 0.01768444457 
0.265403 1.71725650549 0.01775545549 
0.265920 1.72131713451 0.01834861180 
0.266437 1.72843508422 0.01820557469 
0.266954 1.69783379125 0.01800527990 
0.267470 1.71199555530 0.01840640853 
0.267987 1.72796188088 0.01802198846 
0.268504 1.72124650742 0.01829840993 
0.269021 1.71350003343 0.01814283310 
0.269537 1.70896352195 0.01808602291 
0.270054 1.74353285291 0.01880224749 
0.270571 1.72158149476 0.01943055282 
0.271087 1.71212055428 0.01938048716 
0.271604 1.71474170091 0.01899619567 
0.272121 1.73378179152 0.01945226474 
0.272638 1.74690308001 0.01970689281 
0.273154 1.74851645277 0.01968799221 
0.273671 1.75683972087 0.02003233454 
0.274188 1.74426256030 0.02017124495 
0.274705 1.74684559107 0.02062083750 
0.275221 1.70476734959 0.02026388772 
0.275738 1.71013006512 0.01992790713 
0.276255 1.70449133022 0.02004987859 
0.276771 1.71075282092 0.02007401912 
0.277288 1.69858406508 0.02010657863 
0.277805 1.71661083837 0.02006831625 
0.278322 1.70429713501 0.02003251589 
0.278838 1.70379604846 0.02013622505 
0.279355 1.75190918794 0.01908980319 
0.279872 1.69755570504 0.01966887995 
0.280388 1.68165399117 0.01985728915 
0.280905 1.73156421950 0.02004345554 
0.281422 1.72797876314 0.02005343532 
0.281939 1.72742014583 0.02011141043 
0.282455 1.72039870049 0.01992943086 
0.282972 1.71312925281 0.01933386365 
0.283489 1.71303817709 0.01969617392 
0.284006 1.67553149073 0.02009891921 
0.284522 1.71049339831 0.02027931095 
0.285039 1.72468891080 0.02013733016 
0.285556 1.70785088893 0.02008491889 
0.286072 1.70805937495 0.02021958361 
0.286589 1.70003435962 0.02005238998 
0.287106 1.72576214031 0.02002460446 
0.287622 1.69802134310 0.02011146470 
0.288139 1.68055702325 0.01957438428 
0.288656 1.71409163582 0.01950546915 
0.289173 1.75588992148 0.02078854350 
0.289689 1.72395185728 0.02047343166 
0.290206 1.71680969961 0.02064921710 
0.290723 1.72225486137 0.02031167793 
0.291239 1.68009359583 0.02029711781 
0.291756 1.67572228767 0.02069888807 
0.292273 1.71270485599 0.02032303500 
0.292790 1.73335677276 0.02055032692 
0.293306 1.74665279354 0.02108037652 
0.293823 1.73243369209 0.02063398891 
0.294340 1.71327334616 0.02104718528 
0.294856 1.71711002979 0.02037252553 
0.295373 1.71943469638 0.02070508278 
0.295890 1.72671084752 0.02045567540 
0.296406 1.70276386158 0.02073913718 
0.296923 1.71935805246 0.02061757701 
0.297440 1.69381006702 0.02060447592 
0.297957 1.71587322248 0.02068188121 
0.298473 1.71702995632 0.02059032820 
0.298990 1.74236958871 0.02140215905 
0.299507 1.73676389731 0.02067961500 
0.300023 1.71904577303 0.02125296009 
0.300540 1.73921907162 0.02142386676 
0.301057 1.69555753971 0.02081755335 
0.301573 1.70097128606 0.02127275804 
0.302090 1.74406142932 0.02094258963 
0.302607 1.71039807597 0.02153651896 
0.303123 1.72777112714 0.02118047251 
0.303640 1.67250346891 0.02078150420 
0.304157 1.75107592042 0.02142345063 
0.304673 1.72798375080 0.02157936494 
0.305190 1.70683469928 0.02127510325 
0.305707 1.72505401367 0.02187142025 
0.306224 1.71799572451 0.02096006065 
0.306740 1.72816404777 0.02173168594 
0.307257 1.74137111694 0.02128003080 
0.307774 1.71901874843 0.02163710247 
0.308290 1.71578629328 0.02151157070 
0.308807 1.76140304373 0.02157466231 
0.309324 1.71680472897 0.02171720798 
0.309840 1.74412076295 0.02178291430 
0.310357 1.73101234759 0.02167125148 
0.310874 1.76315960595 0.02170376487 
0.311390 1.72313642759 0.02197184829 
0.311907 1.71984819402 0.02235358857 
0.312424 1.70360711531 0.02231137248 
0.312940 1.72076568383 0.02131726583 
0.313457 1.72767135716 0.02205832304 
0.313974 1.69785953442 0.02233472228 
0.314490 1.67481997476 0.02270727291 
0.315007 1.72972435200 0.02192213817 
0.315524 1.72048721786 0.02289401728 
0.316040 1.71576338571 0.02264795528 
0.316557 1.70775251289 0.02240631984 
0.317074 1.71291666478 0.02272585737 
0.317590 1.70983613720 0.02207279418 
0.318107 1.73531835957 0.02192726394 
0.318624 1.74786078094 0.02259457521 
0.319140 1.71640289305 0.02244305228 
0.319657 1.73849680522 0.02257841128 
0.320174 1.74314435163 0.02295108332 
0.320690 1.71987360409 0.02258330233 
0.321207 1.73732933613 0.02293115787 
0.321724 1.73896647102 0.02268456532 
0.322240 1.70329064734 0.02304165862 
0.322757 1.73043499397 0.02311993590 
0.323274 1.75843974880 0.02289606044 
0.323790 1.71417257218 0.02415232271 
0.324307 1.72148775241 0.02360642082 
0.324824 1.70064960863 0.02407630058 
0.325340 1.70828472723 0.02481667679 
0.325857 1.72629350216 0.02453107829 
0.326373 1.70763237025 0.02400781451 
0.326890 1.70496299458 0.02480014823 
0.327407 1.75053198342 0.02510213384 
0.327923 1.74817147818 0.02573775296 
0.328440 1.70679046556 0.02547554696 
0.328957 1.73398278851 0.02535054247 
0.329473 1.72145170252 0.02639598856 
0.329990 1.72267432806 0.02652367408 
0.330507 1.76029013656 0.02691562311 
0.331023 1.76668688917 0.02751830353 
0.331540 1.73413928600 0.02792464351 
0.332057 1.74136849883 0.02833618973 
0.332573 1.74687222473 0.02809596912 
0.333090 1.72752432247 0.02819672906 
0.333607 1.79563653481 0.02853726656 
0.334123 1.76899502603 0.02996913688 
0.334640 1.77254401110 0.02986133115 
0.335156 1.72580535439 0.02975414788 
0.335673 1.72997257241 0.02897641046 
0.336190 1.71386013145 0.03060696577 
0.336706 1.74746993065 0.02999750775 
0.337223 1.80718528657 0.03094676945 
0.337740 1.71933287011 0.03109832433 
0.338256 1.74888034716 0.03118948179 
0.338773 1.81789542113 0.03339760946 
0.339290 1.73568061074 0.03479709511 
0.339806 1.84353248963 0.03404093004 
0.340323 1.79821283795 0.03672449640 
0.340839 1.72951425113 0.03537224674 
0.341356 1.79837110336 0.03548829967 
0.341873 1.79938538883 0.03505599636 
0.342389 1.77586229286 0.03560329515 
0.342906 1.83175175102 0.03888392696 
0.343423 1.79000150167 0.03746064459 
0.343939 1.73465646992 0.03773540170 
0.344456 1.85655410082 0.03779795650 
0.344972 1.81432503398 0.03555287255 
0.345489 1.77355570797 0.03694309934 
0.346006 1.78041439165 0.03755746335 
0.346522 1.81663098455 0.03725147082 
0.347039 1.86958943902 0.03904865800 
0.347555 1.76560472613 0.03817432880 
0.348072 1.81285008042 0.03936093752 
0.348589 1.82481324739 0.03937932396 
0.349105 1.81865479818 0.03799721867 
0.349622 1.77403207662 0.03866641057 
0.350139 1.82465045511 0.03788634186 
0.350655 1.83617479389 0.03819804112 
0.351172 1.79911636764 0.03784182924 
0.351688 1.80642054866 0.03856927446 
0.352205 1.79355203922 0.03962990405 
0.352722 1.79434829771 0.03656880272 
0.353238 1.81556249656 0.03926185233 
0.353755 1.84835489088 0.03774704699 
0.354271 1.81609788245 0.03669562189 
0.354788 1.81003236913 0.03922337257 
0.355305 1.81420191084 0.03922402526 
0.355821 1.79150048257 0.03832194510 
0.356338 1.77916583097 0.03962177140 
0.356854 1.81492021752 0.03935224081 
0.357371 1.76171762724 0.04092820437 
0.357888 1.76973457276 0.04058520015 
0.358404 1.77806355519 0.03994016248 
0.358921 1.79083960979 0.04402023998 
0.359437 1.83680233341 0.04243201036 
0.359954 1.81251256752 0.04265372611 
0.360471 1.75088861577 0.04398413640 
0.360987 1.70756590426 0.04386663568 
0.361504 1.76045880319 0.04529870670 
0.362020 1.87041677245 0.04682075704 
0.362537 1.83292606015 0.04659069130 
0.363054 1.75205530967 0.04805310546 
0.363570 1.93159517936 0.05023095819 
0.364087 1.88788585135 0.05055587161 
0.364603 1.90339647410 0.04969177316 
0.365120 1.77098484535 0.04990029486 
0.365637 1.78474954780 0.05514590548 
0.366153 1.84723375169 0.05506961209 
0.366670 1.78906148244 0.06035056746 
0.367186 1.60640463505 0.05761549546 
0.367703 1.82281475332 0.06314324627 
0.368219 1.72392969049 0.06138479489 
0.368736 1.78388725423 0.06009143689 
0.369253 1.85367626941 0.06524829356 
0.369769 1.79592201839 0.07277147217 
0.370286 1.65075811411 0.06798462135 
0.370802 1.79825667396 0.07558955687 
0.371319 1.72932318886 0.07427644749 
0.371835 2.02517568445 0.09216831190 
0.372352 1.83048190684 0.09487160000 
0.372869 1.73369182111 0.10496703403 
0.373385 2.05800150591 0.17935231487 
0.373902 2.01020008645 0.41801476529 
