# Supplementary material for: A SAXS-based approach to rationally evaluate radical scavengers – toward eliminating radiation damage in solution and crystallographic studies
Source: J Synchrotron Radiat. 2021 Aug 9;28(Pt 5):1309–20. doi: 10.1107/S1600577521004045 (PMC8415334; doi:10.1107/S1600577521004045)
Supplement: Supplementary file 1 [file s-28-01309-sup1.zip › SupportingData/ascrobic_acid/500nM/C1_ascorbate-500nm_00015.cbf.dat]

0.010597 12.97660831133 0.39235176945 
0.011114 11.83322137050 0.48075560952 
0.011630 11.06790548115 0.36669187896 
0.012147 10.08001914513 0.27261952266 
0.012664 9.60303558202 0.28068745322 
0.013181 8.90373811715 0.22709859509 
0.013698 8.39678397022 0.20885168178 
0.014215 8.19481848059 0.34814940905 
0.014732 7.52972199168 0.24478147213 
0.015249 7.54334758215 0.23238379894 
0.015766 7.22797676839 0.18219947177 
0.016283 6.94050239119 0.19188313994 
0.016800 6.52396062543 0.15240048146 
0.017316 6.22888294181 0.14727816711 
0.017833 6.02531778983 0.13273470455 
0.018350 5.91312317880 0.13210540640 
0.018867 5.98208173489 0.11983277887 
0.019384 5.81989913817 0.12822346292 
0.019901 5.62495491872 0.11601167633 
0.020418 5.56080963446 0.10550172967 
0.020935 5.31690854643 0.11207804612 
0.021452 5.22151521061 0.10964784011 
0.021969 4.93478936122 0.09758689989 
0.022486 5.12188616681 0.09686642628 
0.023002 5.00091292761 0.10054558388 
0.023519 4.90285937750 0.09710389840 
0.024036 4.86281461160 0.09552808637 
0.024553 4.62034346361 0.09231069964 
0.025070 4.57735931587 0.09261212757 
0.025587 4.59122607123 0.09740417953 
0.026104 4.59762575270 0.08820852959 
0.026621 4.57710066399 0.09033631572 
0.027138 4.43279317759 0.09079705069 
0.027655 4.38380536292 0.07799151694 
0.028171 4.39291915104 0.08738980895 
0.028688 4.44041868050 0.07755948168 
0.029205 4.26479003487 0.08381833772 
0.029722 4.25737643512 0.08278661223 
0.030239 4.15996400755 0.07722142955 
0.030756 4.17139775091 0.08004334083 
0.031273 4.12144717994 0.07930760177 
0.031790 4.05056341042 0.07529447714 
0.032307 4.10914039837 0.07334154933 
0.032824 3.98439211002 0.07254520843 
0.033341 3.94368548253 0.07212693661 
0.033857 3.98659250628 0.07166304913 
0.034374 4.00190739632 0.07100814441 
0.034891 3.93898687533 0.07167873099 
0.035408 3.80960035102 0.06786390517 
0.035925 3.89914460633 0.06717903813 
0.036442 3.66918430772 0.06830015061 
0.036959 3.77147804238 0.07055017014 
0.037476 3.80438513346 0.06391594945 
0.037993 3.72507938753 0.06496878814 
0.038510 3.77816165438 0.06246335147 
0.039027 3.68182643703 0.06077484419 
0.039543 3.71478376999 0.06171301584 
0.040060 3.67517745216 0.06066319896 
0.040577 3.62803360793 0.06091237099 
0.041094 3.61357558642 0.06055737393 
0.041611 3.60041212635 0.06061842442 
0.042128 3.58749406189 0.05979199092 
0.042645 3.54056817688 0.05709511851 
0.043162 3.50273870805 0.06000513914 
0.043679 3.39838656236 0.05709712159 
0.044196 3.49916785251 0.05645546892 
0.044712 3.42945786771 0.05427992467 
0.045229 3.41054890541 0.05553560236 
0.045746 3.48202134556 0.05463086378 
0.046263 3.33968284168 0.05691392738 
0.046780 3.32654827622 0.05276280866 
0.047297 3.33901655064 0.05449441432 
0.047814 3.33022346906 0.05221509693 
0.048331 3.23021441328 0.05107156596 
0.048848 3.30614340786 0.05209258318 
0.049365 3.20614318864 0.05042091046 
0.049881 3.21779211502 0.05127833853 
0.050398 3.21632222846 0.05186548176 
0.050915 3.24136185727 0.05067526677 
0.051432 3.16845985482 0.05072283501 
0.051949 3.20424003646 0.05152574247 
0.052466 3.15911733527 0.05168748296 
0.052983 3.09330579509 0.04600810198 
0.053500 3.12963997044 0.04781920061 
0.054017 3.09213224210 0.04996204264 
0.054534 2.99994012149 0.04877766933 
0.055050 3.02348932177 0.04893266112 
0.055567 3.08013887408 0.04666671538 
0.056084 3.07931838832 0.04699428384 
0.056601 3.03014496743 0.04634851665 
0.057118 2.94027025138 0.04798415030 
0.057635 2.92657023396 0.04595439012 
0.058152 2.92126199057 0.04675792004 
0.058669 2.87558589822 0.04437516976 
0.059186 2.92910637043 0.04573547020 
0.059703 2.84722352456 0.04466299003 
0.060220 2.85046888797 0.04582243117 
0.060736 2.87620610493 0.04320112622 
0.061253 2.74865895948 0.04408333723 
0.061770 2.84945239803 0.04420774164 
0.062287 2.81010540082 0.04264473591 
0.062804 2.84659770960 0.04114463256 
0.063321 2.77353118854 0.04284672400 
0.063838 2.74705313773 0.04324702332 
0.064355 2.80291103472 0.04331299871 
0.064872 2.75642074859 0.03951384012 
0.065388 2.74509053414 0.04006378189 
0.065905 2.74647592584 0.04165023941 
0.066422 2.66039049830 0.04099127230 
0.066939 2.68172577538 0.04085410696 
0.067456 2.69418746738 0.04024822941 
0.067973 2.65754713141 0.04144151549 
0.068490 2.71186139270 0.04099802739 
0.069007 2.66473451843 0.04102900298 
0.069524 2.61394125415 0.03894272908 
0.070041 2.68367489746 0.04176845900 
0.070557 2.63223432663 0.04146821317 
0.071074 2.61114942769 0.04216772877 
0.071591 2.58323219083 0.04184909785 
0.072108 2.61446031600 0.04030088893 
0.072625 2.58200625168 0.03887389466 
0.073142 2.54509540079 0.03883554974 
0.073659 2.52728543267 0.03816883278 
0.074176 2.51916332038 0.03854766381 
0.074693 2.55795128409 0.03870237274 
0.075210 2.50229286333 0.03651908174 
0.075726 2.49606438838 0.03817741284 
0.076243 2.52104989967 0.03902644970 
0.076760 2.54607871208 0.03853080372 
0.077277 2.52930423816 0.03630471425 
0.077794 2.48136939995 0.03730137403 
0.078311 2.42632308200 0.03614213684 
0.078828 2.41907924354 0.03699546914 
0.079345 2.47706379316 0.03630008672 
0.079862 2.44261298672 0.03673140748 
0.080378 2.42790137319 0.03515624711 
0.080895 2.45469464402 0.03561320324 
0.081412 2.40558112067 0.03650589595 
0.081929 2.40511159570 0.03490588487 
0.082446 2.46365492005 0.03407541212 
0.082963 2.41831873008 0.03410789134 
0.083480 2.35276167849 0.03413662433 
0.083997 2.33712978410 0.03461984271 
0.084514 2.41336968494 0.03527872451 
0.085030 2.40149392086 0.03529821779 
0.085547 2.35859666631 0.03457717253 
0.086064 2.29821516632 0.03400069033 
0.086581 2.32182175076 0.03522588279 
0.087098 2.30800994716 0.03271557805 
0.087615 2.33226555420 0.03376417891 
0.088132 2.34760647473 0.03514365562 
0.088649 2.32803120437 0.03415685608 
0.089166 2.34478705827 0.03520963641 
0.089683 2.30439660324 0.03458067412 
0.090199 2.25862620848 0.03700469694 
0.090716 2.27779807318 0.03514419287 
0.091233 2.29119670387 0.03519926578 
0.091750 2.19207105925 0.03562411646 
0.092267 2.30055326412 0.03384755307 
0.092784 2.27964242548 0.03644180696 
0.093301 2.26916416525 0.03625050512 
0.093818 2.25013461167 0.03637125558 
0.094334 2.31602066114 0.03554228687 
0.094851 2.23886786825 0.03606977884 
0.095368 2.30844136776 0.03789112262 
0.095885 2.25523269437 0.03560657863 
0.096402 2.22255287370 0.03515683069 
0.096919 2.18764153113 0.03369187696 
0.097436 2.22858859346 0.03239271310 
0.097953 2.25597898691 0.03184762986 
0.098470 2.19197644408 0.03226225960 
0.098986 2.17188061992 0.03185221448 
0.099503 2.19722965131 0.03260989779 
0.100020 2.15253363979 0.03126229426 
0.100537 2.21588844064 0.03230777119 
0.101054 2.20533624123 0.03144229045 
0.101571 2.15305169638 0.03108983573 
0.102088 2.19296074500 0.03179434210 
0.102605 2.21779957812 0.03141076039 
0.103122 2.12033727994 0.03039887813 
0.103638 2.17314328535 0.03146886136 
0.104155 2.16906882587 0.03007547178 
0.104672 2.16579676730 0.03013546250 
0.105189 2.12263991122 0.03123979324 
0.105706 2.12127976866 0.03002176205 
0.106223 2.13065635039 0.03003967070 
0.106740 2.18883550312 0.02991237966 
0.107257 2.14698333700 0.03006024783 
0.107773 2.08207333203 0.02961114701 
0.108290 2.14578006746 0.02850460211 
0.108807 2.10146622293 0.02895233396 
0.109324 2.10889631593 0.02945727188 
0.109841 2.10337579796 0.02994871699 
0.110358 2.11003939667 0.02979311200 
0.110875 2.11025230821 0.02908815726 
0.111392 2.01229202158 0.02783264884 
0.111909 2.04841617959 0.02876291237 
0.112425 2.04288749535 0.02871165579 
0.112942 2.12196502272 0.02891736716 
0.113459 2.10560521199 0.02861901722 
0.113976 2.06039042321 0.02880844908 
0.114493 2.06385277223 0.02786357303 
0.115010 2.06540440358 0.02774220149 
0.115527 2.04032846118 0.02738931102 
0.116044 2.01883079329 0.02847500240 
0.116560 2.07618782899 0.02739398518 
0.117077 2.06010627641 0.02750308618 
0.117594 1.99951561441 0.02750736263 
0.118111 2.05190773822 0.02771093226 
0.118628 2.05344657350 0.02775213525 
0.119145 2.06496936864 0.02808259965 
0.119662 1.99838804939 0.02669820726 
0.120179 2.01800369503 0.02717158015 
0.120695 1.97137332358 0.02640601388 
0.121212 2.02585862045 0.02697765232 
0.121729 2.01248796051 0.02746947799 
0.122246 1.99024970719 0.02656561060 
0.122763 2.01346976415 0.02716799172 
0.123280 1.98199599369 0.02659932124 
0.123797 2.02128661291 0.02681780959 
0.124314 2.01798902905 0.02648282459 
0.124830 1.96731519088 0.02690260669 
0.125347 1.92204656660 0.02612658081 
0.125864 1.98696940871 0.02651108225 
0.126381 1.99533588202 0.02588741284 
0.126898 1.92569220830 0.02572298816 
0.127415 2.01344151956 0.02650598157 
0.127932 1.93447214054 0.02504744430 
0.128448 1.94023809572 0.02564490317 
0.128965 1.89704809291 0.02535864668 
0.129482 2.03614046618 0.02636858834 
0.129999 1.97066741271 0.02583304665 
0.130516 1.93303578250 0.02459013861 
0.131033 1.95155548308 0.02556107183 
0.131550 1.96575873257 0.02535899143 
0.132067 1.90725595381 0.02514043566 
0.132583 2.00449208980 0.02602586838 
0.133100 1.91616005360 0.02538094093 
0.133617 1.90286501025 0.02473518890 
0.134134 1.95035316167 0.02491293700 
0.134651 1.93394055530 0.02506681612 
0.135168 1.90112516656 0.02551086820 
0.135685 1.86970168898 0.02461924157 
0.136201 1.85937151586 0.02474112690 
0.136718 1.92704601129 0.02470350930 
0.137235 1.90059945243 0.02437613054 
0.137752 1.91013766837 0.02502235916 
0.138269 1.87318191707 0.02413911796 
0.138786 1.91243125435 0.02367037310 
0.139303 1.89962181806 0.02376850420 
0.139819 1.87209843510 0.02448996297 
0.140336 1.91837645604 0.02351413393 
0.140853 1.90155283959 0.02395952988 
0.141370 1.90385262737 0.02430641895 
0.141887 1.91657639504 0.02417168813 
0.142404 1.95610973734 0.02384839952 
0.142921 1.87589525503 0.02360383842 
0.143438 1.87904475479 0.02434397935 
0.143954 1.92437893851 0.02382249276 
0.144471 1.88712540395 0.02446612061 
0.144988 1.90712238730 0.02430964808 
0.145505 1.92383914439 0.02443862498 
0.146022 1.93025431418 0.02423228899 
0.146539 1.85119546330 0.02429848833 
0.147056 1.88656531463 0.02319569322 
0.147572 1.88592764025 0.02315462595 
0.148089 1.89906442553 0.02335467769 
0.148606 1.83775056658 0.02367994494 
0.149123 1.87304659653 0.02369207939 
0.149640 1.84781546998 0.02339371794 
0.150157 1.86501417292 0.02317782171 
0.150674 1.86335751254 0.02270215268 
0.151190 1.86279024727 0.02336110104 
0.151707 1.82022322515 0.02355949673 
0.152224 1.88179374013 0.02292717426 
0.152741 1.82461363727 0.02280487891 
0.153258 1.84329654239 0.02277730095 
0.153775 1.85458272927 0.02259381518 
0.154291 1.87992704148 0.02294532242 
0.154808 1.85281285191 0.02271355237 
0.155325 1.85196366043 0.02220570653 
0.155842 1.81543634305 0.02287948302 
0.156359 1.85263302279 0.02324086160 
0.156876 1.82433897129 0.02278246326 
0.157393 1.87127715423 0.02303155207 
0.157909 1.85684666762 0.02161636835 
0.158426 1.81707809464 0.02219706967 
0.158943 1.86614295677 0.02218446747 
0.159460 1.82843513524 0.02131047937 
0.159977 1.84963605800 0.02252831916 
0.160494 1.81939476457 0.02233856054 
0.161010 1.78526432927 0.02196134470 
0.161527 1.80181918335 0.02237568275 
0.162044 1.80960243255 0.02198765357 
0.162561 1.84642804385 0.02227824282 
0.163078 1.87790090030 0.02265665239 
0.163595 1.82355551054 0.02184639385 
0.164112 1.76807265668 0.02156839081 
0.164628 1.80814708120 0.02224916204 
0.165145 1.78648574340 0.02196211384 
0.165662 1.84404116399 0.02182883380 
0.166179 1.82461279949 0.02101459923 
0.166696 1.79245554967 0.02137756639 
0.167213 1.82652537545 0.02193085036 
0.167729 1.80888293944 0.02182795099 
0.168246 1.79579692767 0.02174502185 
0.168763 1.85761164991 0.02171751517 
0.169280 1.81241892254 0.02159934681 
0.169797 1.81111214536 0.02131994896 
0.170314 1.82511223135 0.02084761101 
0.170830 1.80356655176 0.02153396614 
0.171347 1.81710138365 0.02173745535 
0.171864 1.79055278283 0.02093895168 
0.172381 1.79891910933 0.02183888626 
0.172898 1.85449269396 0.02164324806 
0.173415 1.82084633396 0.02105592895 
0.173932 1.77758273435 0.02121824740 
0.174448 1.78074805956 0.02100645491 
0.174965 1.82609286485 0.02082585392 
0.175482 1.78095301831 0.02045638973 
0.175999 1.81733937713 0.02176341002 
0.176516 1.77718970950 0.02051110898 
0.177033 1.79456794041 0.02050418483 
0.177549 1.84553827675 0.02098170124 
0.178066 1.78831033263 0.02065953770 
0.178583 1.75866101089 0.02067986058 
0.179100 1.80144927771 0.02175231874 
0.179617 1.80342973441 0.02072702427 
0.180134 1.75839217592 0.02145722454 
0.180650 1.79392236011 0.02164065579 
0.181167 1.77644160721 0.02183556820 
0.181684 1.79041553387 0.02162845943 
0.182201 1.79376913909 0.02233896535 
0.182718 1.78311304359 0.02203100203 
0.183234 1.79721696578 0.02217960432 
0.183751 1.79089641578 0.02192200595 
0.184268 1.78733760308 0.02186065446 
0.184785 1.83913300989 0.02257677117 
0.185302 1.78003363599 0.02190540955 
0.185819 1.78724568557 0.02203714297 
0.186335 1.82996974276 0.02236181853 
0.186852 1.76004178246 0.02222843768 
0.187369 1.79628836985 0.02107770126 
0.187886 1.82450836609 0.02170283486 
0.188403 1.77063074009 0.02088913379 
0.188920 1.80081748415 0.02064132012 
0.189436 1.74785680145 0.02082463211 
0.189953 1.76299458076 0.02084583431 
0.190470 1.80952434817 0.02058368335 
0.190987 1.79420044173 0.02069740696 
0.191504 1.76171221746 0.02078957316 
0.192020 1.75679684415 0.01996806949 
0.192537 1.77880672045 0.02084333472 
0.193054 1.76062754216 0.02041107071 
0.193571 1.77833589445 0.02003118205 
0.194088 1.72679819891 0.02019567797 
0.194605 1.76760244172 0.02035084326 
0.195121 1.76120344784 0.01973036983 
0.195638 1.78008222007 0.02106139477 
0.196155 1.77385487370 0.02026286060 
0.196672 1.76299139972 0.02055225143 
0.197189 1.74551548066 0.01971364723 
0.197705 1.73116822773 0.01952011442 
0.198222 1.75230826997 0.02044481615 
0.198739 1.76273714136 0.01994350399 
0.199256 1.74514663276 0.01960116054 
0.199773 1.76198194127 0.02005962877 
0.200290 1.73318410254 0.01952242477 
0.200806 1.72684137630 0.01928196319 
0.201323 1.71929243536 0.01962273527 
0.201840 1.72046553295 0.01927079670 
0.202357 1.75174320965 0.01982755045 
0.202874 1.76260979137 0.01955440643 
0.203390 1.75003227549 0.01945130356 
0.203907 1.77968977225 0.01914704809 
0.204424 1.76728593447 0.01964543090 
0.204941 1.72483683155 0.01953612198 
0.205458 1.66916876954 0.01923169205 
0.205974 1.77907103197 0.01936747034 
0.206491 1.75639995746 0.01914049498 
0.207008 1.75420930118 0.01933865163 
0.207525 1.77005068556 0.01979705705 
0.208042 1.77683664599 0.01967785014 
0.208558 1.71952696355 0.01914825339 
0.209075 1.74678475621 0.01920932549 
0.209592 1.75128895259 0.01872477665 
0.210109 1.77276292377 0.01935147195 
0.210626 1.73346228605 0.01892352003 
0.211142 1.74986942305 0.01927173693 
0.211659 1.73293127532 0.01892178736 
0.212176 1.70203949222 0.01855780075 
0.212693 1.73688924148 0.01893706449 
0.213210 1.71630020711 0.01861699229 
0.213726 1.74554497996 0.01897106074 
0.214243 1.76765319422 0.01922687458 
0.214760 1.75856476412 0.01859762773 
0.215277 1.73235924550 0.01856405914 
0.215794 1.72702958397 0.01869020181 
0.216310 1.72566472496 0.01889304494 
0.216827 1.73662331557 0.01864017976 
0.217344 1.75368528448 0.01882559946 
0.217861 1.71421750375 0.01843860768 
0.218378 1.75422836119 0.01883092259 
0.218894 1.71297834268 0.01894399027 
0.219411 1.70693530864 0.01863576838 
0.219928 1.72715312486 0.01841532185 
0.220445 1.74104366305 0.01839647567 
0.220962 1.73304930991 0.01840625756 
0.221478 1.72794329113 0.01837320570 
0.221995 1.77353710142 0.01865903710 
0.222512 1.74757428617 0.01862193610 
0.223029 1.75961980122 0.01856734980 
0.223546 1.74566559662 0.01837549714 
0.224062 1.73317600064 0.01829209824 
0.224579 1.75299033157 0.01853041722 
0.225096 1.71994638527 0.01886889103 
0.225613 1.70224692157 0.01794308539 
0.226129 1.71678194145 0.01810297702 
0.226646 1.73482597997 0.01823871352 
0.227163 1.73250359896 0.01778446150 
0.227680 1.71043584916 0.01784747793 
0.228197 1.76403001226 0.01760722200 
0.228713 1.73581496297 0.01792877990 
0.229230 1.74224126168 0.01795157789 
0.229747 1.72856349509 0.01773924733 
0.230264 1.75770265922 0.01786549322 
0.230780 1.70655831097 0.01744705242 
0.231297 1.71620881001 0.01771021117 
0.231814 1.73544293852 0.01779930285 
0.232331 1.72552152364 0.01752791029 
0.232848 1.69589543072 0.01755935211 
0.233364 1.72723147368 0.01784400597 
0.233881 1.74569463735 0.01790403161 
0.234398 1.74894558311 0.01789220236 
0.234915 1.74820201194 0.01793346599 
0.235431 1.72836728271 0.01781113268 
0.235948 1.75106768713 0.01756145482 
0.236465 1.72277158388 0.01772698920 
0.236982 1.75007001316 0.01791431432 
0.237499 1.75263628034 0.01757353853 
0.238015 1.74370232114 0.01757353329 
0.238532 1.72858254273 0.01753517430 
0.239049 1.71768150529 0.01757702629 
0.239566 1.72729094155 0.01756848484 
0.240082 1.72798216242 0.01735035616 
0.240599 1.75575991905 0.01753995824 
0.241116 1.74067681005 0.01756372274 
0.241633 1.73504204488 0.01714257875 
0.242149 1.73641723465 2.95645643175 
0.242666 1.73211830022 0.01753311887 
0.243183 1.70171642883 0.01739315712 
0.243700 1.72735986785 0.01744502703 
0.244217 1.69452685531 0.01727963635 
0.244733 1.69916009209 0.01718381255 
0.245250 1.69373972652 0.01732546249 
0.245767 1.70719530924 0.01698384365 
0.246284 1.70832760336 0.01728492275 
0.246800 1.71560685012 0.01754943636 
0.247317 1.69889031950 0.01717397674 
0.247834 1.70835200797 0.01711107253 
0.248351 1.66419999855 0.01711629848 
0.248867 1.70344514482 0.01720633127 
0.249384 1.71286897613 0.01733834601 
0.249901 1.74045386244 0.01728678817 
0.250418 1.72001501251 0.01690591951 
0.250934 1.71810057803 0.01721256228 
0.251451 1.70734242194 0.01713707364 
0.251968 1.72263179255 0.01698645642 
0.252485 1.71474369808 0.01716823371 
0.253001 1.69478329110 0.01674770473 
0.253518 1.69153469359 0.01703871320 
0.254035 1.71834568437 0.01735171893 
0.254552 1.69760633921 0.01704836099 
0.255068 1.72347344949 0.01646261829 
0.255585 1.73102651772 0.01729976396 
0.256102 1.72355676323 0.01668378472 
0.256619 1.67588858573 0.01655290476 
0.257135 1.70444011740 0.01655196062 
0.257652 1.69941676992 0.01670758981 
0.258169 1.71359680856 0.01676324611 
0.258686 1.68263567142 0.01670603542 
0.259202 1.69056025431 0.01636980121 
0.259719 1.70401929928 0.01656628708 
0.260236 1.69383056249 0.01649752515 
0.260753 1.73705762965 0.01724511451 
0.261269 1.71684572866 0.01717601818 
0.261786 1.70336000072 0.01744313292 
0.262303 1.67244625840 0.01779554439 
0.262820 1.72577671724 0.01783720107 
0.263336 1.69446797437 0.01841181793 
0.263853 1.69372655742 0.01793798333 
0.264370 1.68715474440 0.01783894899 
0.264887 1.69992598359 0.01818893115 
0.265403 1.71906205755 0.01799323349 
0.265920 1.69448639372 0.01778689972 
0.266437 1.72964299960 0.01819867341 
0.266954 1.69823826943 0.01832987132 
0.267470 1.68582708276 0.01837667355 
0.267987 1.71486273649 0.01815422194 
0.268504 1.69862149269 0.01857921874 
0.269021 1.71055646269 0.01849288478 
0.269537 1.69910091146 0.01815526980 
0.270054 1.73490126022 0.01883279659 
0.270571 1.72694269863 0.01903921049 
0.271087 1.70159233344 0.01918258580 
0.271604 1.72327005031 0.01943519430 
0.272121 1.75421066347 0.01944805414 
0.272638 1.70248149834 0.01956741614 
0.273154 1.73259924077 0.01963826674 
0.273671 1.72705301538 0.01984151008 
0.274188 1.74150604251 0.02037013151 
0.274705 1.67695621731 0.01989228060 
0.275221 1.73071783883 0.02027315174 
0.275738 1.73804625842 0.02043270620 
0.276255 1.74616340325 0.02058586129 
0.276771 1.74101500760 0.01998864653 
0.277288 1.73490818857 0.01986633198 
0.277805 1.74003951597 0.02052341620 
0.278322 1.72039030883 0.01979356415 
0.278838 1.70969093361 0.01992043667 
0.279355 1.75464718634 0.02037621051 
0.279872 1.70312745470 0.01921945079 
0.280388 1.73162838724 0.02017886022 
0.280905 1.74415081766 0.02072144236 
0.281422 1.75083279124 0.02053271111 
0.281939 1.72522661175 0.02022843712 
0.282455 1.74509791586 0.02025472657 
0.282972 1.71252993898 0.02019355760 
0.283489 1.73753529030 0.01976416032 
0.284006 1.74606109205 0.01991688459 
0.284522 1.69629149319 0.01967025133 
0.285039 1.70191288439 0.02051211982 
0.285556 1.74125925769 0.01976741773 
0.286072 1.70400626610 0.02017916288 
0.286589 1.71016546630 0.02051634188 
0.287106 1.70542844368 0.02030274852 
0.287622 1.72446416327 0.02030376902 
0.288139 1.68469693368 0.02079061155 
0.288656 1.70005423580 0.02061399053 
0.289173 1.74596122718 0.02110404075 
0.289689 1.69340163594 0.02069184527 
0.290206 1.74014806518 0.02064890643 
0.290723 1.73998729310 0.02128894029 
0.291239 1.70145039232 0.02065060324 
0.291756 1.76726128772 0.02160265981 
0.292273 1.72571117846 0.02069531683 
0.292790 1.74627192969 0.02063494222 
0.293306 1.73810402674 0.02000408004 
0.293823 1.73406665929 0.02131411015 
0.294340 1.75871393091 0.02039225229 
0.294856 1.71587551787 0.02094571535 
0.295373 1.71709916838 0.02048963870 
0.295890 1.70550351398 0.02071938073 
0.296406 1.69961191552 0.02051577063 
0.296923 1.70384573707 0.02092647170 
0.297440 1.74207938354 0.02084762877 
0.297957 1.73229562373 0.02105731389 
0.298473 1.72976362546 0.02153489500 
0.298990 1.71599493195 0.02115269757 
0.299507 1.73435178895 0.02084635765 
0.300023 1.72103432723 0.02119370814 
0.300540 1.73090195610 0.02138043603 
0.301057 1.70899090862 0.02091700101 
0.301573 1.72538190671 0.02143218594 
0.302090 1.72595757522 0.02174308135 
0.302607 1.72863986597 0.02156591407 
0.303123 1.74251928259 0.02149813664 
0.303640 1.75313183673 0.02170937244 
0.304157 1.74021824637 0.02155167226 
0.304673 1.71292525928 0.02107689760 
0.305190 1.76506667856 0.02182547014 
0.305707 1.74283812794 0.02128128755 
0.306224 1.67405896380 0.02105637288 
0.306740 1.71470673573 0.02197838915 
0.307257 1.75920818306 0.02162934281 
0.307774 1.70079391445 0.02142677200 
0.308290 1.73688213471 0.02189009820 
0.308807 1.70923929719 0.02165163763 
0.309324 1.70986421376 0.02187358051 
0.309840 1.77199540770 0.02255823300 
0.310357 1.69476942274 0.02138279010 
0.310874 1.72069353391 0.02142788454 
0.311390 1.71690955565 0.02207995370 
0.311907 1.77863067284 0.02200885756 
0.312424 1.70119953479 0.02156611963 
0.312940 1.72047322908 0.02246968646 
0.313457 1.73457713087 0.02192084200 
0.313974 1.71147553208 0.02205787440 
0.314490 1.71440203581 0.02248183999 
0.315007 1.69856677523 0.02243835699 
0.315524 1.71460157115 0.02182139480 
0.316040 1.70748423764 0.02256145552 
0.316557 1.71452208461 0.02252737288 
0.317074 1.69624665420 0.02233252966 
0.317590 1.67641160011 0.02256677780 
0.318107 1.69978234369 0.02273319010 
0.318624 1.73340820846 0.02257320591 
0.319140 1.74028005040 0.02218515262 
0.319657 1.74757868516 0.02258650901 
0.320174 1.74003411095 0.02211159644 
0.320690 1.67374842576 0.02313622303 
0.321207 1.69950198102 0.02273515806 
0.321724 1.70316104671 0.02268453140 
0.322240 1.70418103544 0.02311248269 
0.322757 1.69972938847 0.02333590390 
0.323274 1.73701246009 0.02310660158 
0.323790 1.69442384450 0.02295880910 
0.324307 1.72830875608 0.02348456837 
0.324824 1.71981733699 0.02440063609 
0.325340 1.72081186038 0.02339053197 
0.325857 1.71096174466 0.02403988216 
0.326373 1.72508344503 0.02451737645 
0.326890 1.71563507806 0.02471330948 
0.327407 1.70645335659 0.02530810303 
0.327923 1.71061660725 0.02487431174 
0.328440 1.71500088294 0.02536746015 
0.328957 1.71516921252 0.02448730063 
0.329473 1.73963105284 0.02559297411 
0.329990 1.72396584884 0.02577422818 
0.330507 1.79302046272 0.02740514015 
0.331023 1.76550312375 0.02720049968 
0.331540 1.78342778616 0.02716106968 
0.332057 1.75788414021 0.02813365663 
0.332573 1.78298216877 0.02794767913 
0.333090 1.76792178092 0.02877570840 
0.333607 1.74242169528 0.02785418828 
0.334123 1.73741634150 0.02918334671 
0.334640 1.73097767201 0.02817363180 
0.335156 1.72231301875 0.02909021089 
0.335673 1.71285030664 0.02884498731 
0.336190 1.79632516897 0.02902013409 
0.336706 1.73098238954 0.02925387203 
0.337223 1.76497854358 0.02912566020 
0.337740 1.76790138509 0.03245132078 
0.338256 1.80634054387 0.03221463313 
0.338773 1.82912708855 0.03279961762 
0.339290 1.79592492449 0.03516102547 
0.339806 1.86304871348 0.03481969751 
0.340323 1.85322681967 0.03792235623 
0.340839 1.78021369673 0.03627751946 
0.341356 1.77899112093 0.03641981485 
0.341873 1.83624701650 0.03491256168 
0.342389 1.79859181360 0.03530093355 
0.342906 1.77121520996 0.03562216432 
0.343423 1.80361075418 0.03694688053 
0.343939 1.78538183311 0.03640648618 
0.344456 1.77497907507 0.03597220437 
0.344972 1.77580840875 0.03569359111 
0.345489 1.76703358723 0.03642080001 
0.346006 1.81739636238 0.03794151927 
0.346522 1.77616721266 0.03745792199 
0.347039 1.75536767641 0.03752120402 
0.347555 1.81584405130 0.03823193588 
0.348072 1.82030539348 0.03706195889 
0.348589 1.84131380709 0.03823334486 
0.349105 1.76145744105 0.03820390640 
0.349622 1.76881571663 0.03757230533 
0.350139 1.87068723171 0.03896102888 
0.350655 1.82883183338 0.03845885646 
0.351172 1.77893753255 0.03735850121 
0.351688 1.77076867207 0.03723732533 
0.352205 1.70968843827 0.03768913929 
0.352722 1.77327321271 0.03790623295 
0.353238 1.74646241579 0.03775299545 
0.353755 1.81046960835 0.03784329973 
0.354271 1.78414199239 0.03859149766 
0.354788 1.79159196240 0.03828509873 
0.355305 1.83450081899 0.04152804512 
0.355821 1.84583567285 0.03852087484 
0.356338 1.89077252221 0.04054517081 
0.356854 1.87281598237 0.04251357949 
0.357371 1.76863243439 0.04007970633 
0.357888 1.82482841543 0.04136960343 
0.358404 1.74717259991 0.04306626326 
0.358921 1.75911329445 0.04259086255 
0.359437 1.79376533800 0.04173932567 
0.359954 1.74495305017 0.04201714029 
0.360471 1.81394452465 0.04458485369 
0.360987 1.77404284287 0.04595032373 
0.361504 1.71642331428 0.04291655176 
0.362020 1.80950930671 0.04876214770 
0.362537 1.81619756197 0.04656264156 
0.363054 1.78696145068 0.04698265165 
0.363570 1.79804231131 0.05088255282 
0.364087 1.74457402838 0.04955543044 
0.364603 1.92547260496 0.05059912679 
0.365120 1.84783924753 0.05381100357 
0.365637 1.89187253143 0.05451858428 
0.366153 1.78759141788 0.05269816059 
0.366670 1.75666296918 0.05535670093 
0.367186 1.80327070553 0.05657936054 
0.367703 1.68967566955 0.05536436719 
0.368219 1.75932982805 0.06283345156 
0.368736 1.92783347606 0.06806137152 
0.369253 1.93623407746 0.06333584360 
0.369769 1.69531731651 0.06701010022 
0.370286 1.71448724113 0.06654088594 
0.370802 1.90287148307 0.07633740676 
0.371319 1.65865200374 0.07336312198 
0.371835 1.78530106209 0.08891973109 
0.372352 1.78049743142 0.08896683566 
0.372869 1.84910586040 0.10649445115 
0.373385 1.88779016369 0.13666408005 
0.373902 2.36141162064 0.36976936244 
