# Supplementary material for: A SAXS-based approach to rationally evaluate radical scavengers – toward eliminating radiation damage in solution and crystallographic studies
Source: J Synchrotron Radiat. 2021 Aug 9;28(Pt 5):1309–20. doi: 10.1107/S1600577521004045 (PMC8415334; doi:10.1107/S1600577521004045)
Supplement: Supplementary file 1 [file s-28-01309-sup1.zip › SupportingData/ascrobic_acid/500nM/C1_ascorbate-500nm_00005.cbf.dat]

0.010597 13.75024531088 0.60121002373 
0.011114 12.47448114577 0.48394283122 
0.011630 11.27920932704 0.35974399892 
0.012147 9.79679882640 0.23225782820 
0.012664 9.28031948890 0.24523069160 
0.013181 9.26783116478 0.23172501327 
0.013698 8.09697679276 0.19505786838 
0.014215 8.25845107710 0.30119789411 
0.014732 7.51611239528 0.23836988090 
0.015249 7.50681297759 0.21576682291 
0.015766 7.41799708596 0.17181418887 
0.016283 7.25704518968 0.19030945344 
0.016800 6.78423151020 0.16589088153 
0.017316 6.06711219258 0.15444415363 
0.017833 6.15817986565 0.14391791971 
0.018350 6.27502658142 0.13662143746 
0.018867 6.02339525370 0.12049098010 
0.019384 5.64402659680 0.12614624767 
0.019901 5.78749255700 0.11577952620 
0.020418 5.66077181752 0.11102076072 
0.020935 5.64507483704 0.10519668754 
0.021452 5.32779632983 0.11241417653 
0.021969 5.31909417783 0.10460590879 
0.022486 5.27141664058 0.10295253624 
0.023002 5.27167101952 0.10834739063 
0.023519 4.91112818172 0.09725090883 
0.024036 4.84612323052 0.09785139392 
0.024553 4.92381064501 0.09051119397 
0.025070 4.51326772168 0.08606661358 
0.025587 4.65339176305 0.09712163237 
0.026104 4.65805216981 0.09096126858 
0.026621 4.76993921410 0.08543055873 
0.027138 4.50769229993 0.08317833761 
0.027655 4.57563443301 0.08479532204 
0.028171 4.55261497976 0.08731389539 
0.028688 4.43158145282 0.08119061587 
0.029205 4.28462008456 0.07941943033 
0.029722 4.36878098623 0.08449475883 
0.030239 4.13455067301 0.08417508448 
0.030756 4.27245257405 0.07595567713 
0.031273 4.33987878668 0.07486562307 
0.031790 4.24042800594 0.07611133590 
0.032307 4.28507426522 0.07203596193 
0.032824 4.12770671522 0.07761653351 
0.033341 4.09265607484 0.07253672574 
0.033857 4.05209646999 0.07209222831 
0.034374 4.12218940332 0.07267324274 
0.034891 4.13690567196 0.06955532444 
0.035408 3.98580663679 0.06819960337 
0.035925 3.83137610359 0.06794602609 
0.036442 3.98036785284 0.06760433408 
0.036959 3.89108966039 0.06870094938 
0.037476 3.76858491278 0.06572805900 
0.037993 3.76768889253 0.06232284361 
0.038510 3.68738620952 0.06704831858 
0.039027 3.77116995911 0.06565383558 
0.039543 3.70702634777 0.06466899237 
0.040060 3.69685157918 0.06103891788 
0.040577 3.72584994201 0.06427132664 
0.041094 3.60532922643 0.06353473124 
0.041611 3.60645059064 0.06170810855 
0.042128 3.61614639827 0.05781205561 
0.042645 3.62580473159 0.06312336749 
0.043162 3.60128602941 0.05978877609 
0.043679 3.55094235198 0.06210603529 
0.044196 3.53064939606 0.05801495724 
0.044712 3.57541188878 0.05433778616 
0.045229 3.42290868112 0.05777506408 
0.045746 3.38293807809 0.05592935132 
0.046263 3.34656368111 0.05530004825 
0.046780 3.49031165081 0.05371493531 
0.047297 3.49683648992 0.05377834259 
0.047814 3.31819819310 0.05246674975 
0.048331 3.31173027494 0.05101166809 
0.048848 3.25373637254 0.05205994473 
0.049365 3.23897841486 0.05469219694 
0.049881 3.15654431139 0.05166427819 
0.050398 3.15454770174 0.05206314446 
0.050915 3.20357232334 0.05038293678 
0.051432 3.11443769449 0.04995396918 
0.051949 3.15845764839 0.05010428915 
0.052466 3.18219502968 0.05230060492 
0.052983 3.20295760379 0.04964025200 
0.053500 3.15097497767 0.04882301718 
0.054017 3.07721798280 0.04762443045 
0.054534 3.04923245854 0.04681803520 
0.055050 3.01614231792 0.04793010701 
0.055567 3.03632866822 0.04647737549 
0.056084 2.95595011083 0.04734294143 
0.056601 3.00149820098 0.04833298528 
0.057118 2.98827542447 0.04663555745 
0.057635 2.95719292467 0.04617007423 
0.058152 2.97743324112 0.04591491412 
0.058669 2.97109878948 0.04847736078 
0.059186 2.90736517416 0.04420460420 
0.059703 2.99876200263 0.04752208670 
0.060220 2.93767318880 0.04267065149 
0.060736 2.96560822004 0.04478050403 
0.061253 2.97593197722 0.04667278021 
0.061770 2.84790595679 0.04417903471 
0.062287 2.88638600192 0.04189938217 
0.062804 2.73117283484 0.04224933523 
0.063321 2.72785682440 0.04184142929 
0.063838 2.66956149518 0.04266727451 
0.064355 2.80547897868 0.04337880028 
0.064872 2.81090048541 0.04206090249 
0.065388 2.65023738466 0.04026656801 
0.065905 2.71114413646 0.04228775881 
0.066422 2.76840745036 0.04126522370 
0.066939 2.72622474346 0.04192132580 
0.067456 2.70829391615 0.04142456811 
0.067973 2.73975718972 0.03889659902 
0.068490 2.71971091737 0.04093049022 
0.069007 2.65516973152 0.04024476759 
0.069524 2.61724852095 0.04093156277 
0.070041 2.63291967358 0.04037037339 
0.070557 2.69263923146 0.04110364852 
0.071074 2.62183698352 0.04152592689 
0.071591 2.54735078071 0.04093498264 
0.072108 2.61404032650 0.03900009053 
0.072625 2.59269836081 0.03931045280 
0.073142 2.55500029087 0.03818342356 
0.073659 2.55425638232 0.03892261941 
0.074176 2.51936648346 0.03853997174 
0.074693 2.54634196291 0.03900762290 
0.075210 2.51821385221 0.03780670038 
0.075726 2.54521135580 0.03693612151 
0.076243 2.53088634202 0.03756550645 
0.076760 2.55531935355 0.03714739950 
0.077277 2.48596014260 0.03595169497 
0.077794 2.51527074235 0.03783305246 
0.078311 2.51761074151 0.03787650194 
0.078828 2.47618715724 0.03596551485 
0.079345 2.42401318332 0.03592869905 
0.079862 2.45783808062 0.03802966482 
0.080378 2.38696782087 0.03505028978 
0.080895 2.47743424790 0.03545578356 
0.081412 2.47272429121 0.03435492951 
0.081929 2.41919473785 0.03495059062 
0.082446 2.40609536866 0.03411933207 
0.082963 2.41044874970 0.03495493670 
0.083480 2.37222904753 0.03384173535 
0.083997 2.37364983724 0.03487593212 
0.084514 2.36655823963 0.03480913480 
0.085030 2.32716330536 0.03494914654 
0.085547 2.31610608292 0.03367544596 
0.086064 2.35763995523 0.03328055182 
0.086581 2.34559663250 0.03481448338 
0.087098 2.31464202702 0.03259643307 
0.087615 2.30973023812 0.03344118100 
0.088132 2.35577669414 0.03385234319 
0.088649 2.27621072865 0.03425814439 
0.089166 2.30239347787 0.03438724950 
0.089683 2.25056149003 0.03405406374 
0.090199 2.25674474888 0.03584556558 
0.090716 2.28926728348 0.03660435477 
0.091233 2.32222457075 0.03613761424 
0.091750 2.28724494423 0.03623901252 
0.092267 2.26240390087 0.03518633671 
0.092784 2.23706281947 0.03536084602 
0.093301 2.29674394128 0.03723368250 
0.093818 2.25259852099 0.03547513567 
0.094334 2.30710797490 0.03575099628 
0.094851 2.24839119763 0.03567683162 
0.095368 2.28803728621 0.03578226696 
0.095885 2.19163158162 0.03374216330 
0.096402 2.15143568631 0.03296655085 
0.096919 2.16567366764 0.03254345883 
0.097436 2.22058907857 0.03361504579 
0.097953 2.15002854491 0.03168410907 
0.098470 2.18421931962 0.03292412685 
0.098986 2.24825635539 0.03225955252 
0.099503 2.18274909313 0.03175184272 
0.100020 2.14090099496 0.03283634479 
0.100537 2.13799273316 0.03251363845 
0.101054 2.14190260334 0.03086951074 
0.101571 2.18998033747 0.03179366348 
0.102088 2.10708882475 0.03148481852 
0.102605 2.19159595382 0.03179399165 
0.103122 2.11477693262 0.02988733049 
0.103638 2.14516253836 0.03137169413 
0.104155 2.11133127236 0.03064026622 
0.104672 2.14565367525 0.03027721968 
0.105189 2.15955705903 0.03092182209 
0.105706 2.07162988569 0.02942604705 
0.106223 2.04706650406 0.02989536806 
0.106740 2.10192761663 0.03043412562 
0.107257 2.11576823521 0.03020118316 
0.107773 2.03735137850 0.02924337806 
0.108290 2.14646779022 0.02965045386 
0.108807 2.08535786934 0.02959796094 
0.109324 2.05534031439 0.02887769699 
0.109841 2.02974183478 0.02893467476 
0.110358 2.10524646391 0.02853745324 
0.110875 2.15352397113 0.03041880161 
0.111392 2.11605239627 0.02931919194 
0.111909 2.09492784630 0.02848986913 
0.112425 2.02700005002 0.02906031002 
0.112942 2.09563200275 0.02864768751 
0.113459 2.04955957731 0.02774928923 
0.113976 2.04512286549 0.02777183576 
0.114493 2.09903277658 0.02843622203 
0.115010 2.04708027330 0.02805246053 
0.115527 2.03597490943 0.02823415364 
0.116044 2.05278230419 0.02779940893 
0.116560 2.02806205418 0.02805386923 
0.117077 2.01675345530 0.02714833825 
0.117594 2.03150118695 0.02737982628 
0.118111 2.04411608135 0.02747682675 
0.118628 2.00359117444 0.02680093186 
0.119145 2.04196840751 0.02833755776 
0.119662 2.03649783944 0.02738842189 
0.120179 2.06135277756 0.02743943412 
0.120695 2.00364616431 0.02774613525 
0.121212 1.97860031430 0.02654513378 
0.121729 1.97717266249 0.02669281784 
0.122246 1.99810821814 0.02647715736 
0.122763 1.99441459066 0.02716178111 
0.123280 2.01870821444 0.02641364069 
0.123797 1.98198788202 0.02554675465 
0.124314 1.96734986885 0.02622432315 
0.124830 2.02135189452 0.02680238669 
0.125347 1.98683966377 0.02574914733 
0.125864 1.95830158218 0.02608951521 
0.126381 1.96103154767 0.02655776658 
0.126898 1.92514982644 0.02570794695 
0.127415 1.94080622688 0.02605435453 
0.127932 1.97114805454 0.02643553915 
0.128448 1.91312985258 0.02504696816 
0.128965 1.96823727011 0.02555106495 
0.129482 1.98363303466 0.02565388628 
0.129999 1.92739994446 0.02470245440 
0.130516 1.99291910603 0.02571240581 
0.131033 1.96978016661 0.02526371314 
0.131550 1.96983531178 0.02561265715 
0.132067 1.96308177263 0.02483709018 
0.132583 1.94397435516 0.02509171253 
0.133100 1.91677280827 0.02520608325 
0.133617 1.90191352904 0.02482681905 
0.134134 1.88401295005 0.02417418443 
0.134651 1.90787403043 0.02454755088 
0.135168 1.96899048522 0.02523308438 
0.135685 1.90980678708 0.02488459556 
0.136201 1.93561079369 0.02463838776 
0.136718 1.90665785818 0.02399871120 
0.137235 1.93613736127 0.02508295655 
0.137752 1.89010115727 0.02404832497 
0.138269 1.95706440397 0.02487913264 
0.138786 1.87295939203 0.02420434252 
0.139303 1.93401462313 0.02412625594 
0.139819 1.89583154428 0.02374587120 
0.140336 1.95945713838 0.02484092544 
0.140853 1.92253139450 0.02400578533 
0.141370 1.88359262899 0.02421689983 
0.141887 1.90950125469 0.02364425358 
0.142404 1.92366375485 0.02377597105 
0.142921 1.87927449942 0.02442038236 
0.143438 1.89748093786 0.02431088215 
0.143954 1.88408373429 0.02363739203 
0.144471 1.93449586858 0.02399679754 
0.144988 1.93309225891 0.02480675884 
0.145505 1.92268458993 0.02455619518 
0.146022 1.90081319293 0.02416286100 
0.146539 1.88007320114 0.02438214311 
0.147056 1.89977128408 0.02373303594 
0.147572 1.86615328521 0.02334143100 
0.148089 1.83430094969 0.02301982744 
0.148606 1.87407199031 0.02308090271 
0.149123 1.82812971863 0.02323290071 
0.149640 1.89133914492 0.02307720591 
0.150157 1.80669786817 0.02283216623 
0.150674 1.81934092488 0.02284896814 
0.151190 1.87027817206 0.02353640267 
0.151707 1.87657119390 0.02326286984 
0.152224 1.83548717438 0.02270414836 
0.152741 1.91480398516 0.02295252205 
0.153258 1.84105545941 0.02293933750 
0.153775 1.84560641466 0.02301235549 
0.154291 1.83408596121 0.02248976187 
0.154808 1.87704688539 0.02342942849 
0.155325 1.84452671093 0.02249565088 
0.155842 1.84005813317 0.02236865181 
0.156359 1.84135684026 0.02278620704 
0.156876 1.85473850961 0.02283063520 
0.157393 1.83986821972 0.02261239658 
0.157909 1.84050752655 0.02220353176 
0.158426 1.85240756585 0.02234540207 
0.158943 1.88096615885 0.02241459807 
0.159460 1.86713584574 0.02231372968 
0.159977 1.83507921365 0.02166943595 
0.160494 1.86178172391 0.02250771400 
0.161010 1.83474912257 0.02243056256 
0.161527 1.81125520832 0.02246935130 
0.162044 1.81962396266 0.02174224725 
0.162561 1.82027996210 0.02162136029 
0.163078 1.84478950024 0.02176933587 
0.163595 1.85199853644 0.02183466489 
0.164112 1.82857895958 0.02220598057 
0.164628 1.83339295185 0.02127421331 
0.165145 1.79284127435 0.02207380938 
0.165662 1.82362470657 0.02203501241 
0.166179 1.85132521506 0.02182349192 
0.166696 1.83252448272 0.02167487549 
0.167213 1.80619706231 0.02194979258 
0.167729 1.79859833038 0.02134370697 
0.168246 1.84865299375 0.02140085229 
0.168763 1.79755766017 0.02187968068 
0.169280 1.83905338511 0.02122021774 
0.169797 1.81737761929 0.02098698465 
0.170314 1.82699202786 0.02111922245 
0.170830 1.84815610999 0.02115033503 
0.171347 1.78522667932 0.02097067195 
0.171864 1.81729520833 0.02084316144 
0.172381 1.82001252217 0.02150779188 
0.172898 1.84550888894 0.02116126387 
0.173415 1.79179970461 0.02135042658 
0.173932 1.77145368273 0.02077563758 
0.174448 1.80452950688 0.02080055761 
0.174965 1.80862923907 0.02121152055 
0.175482 1.73195361892 0.02101848791 
0.175999 1.80317327756 0.02067855668 
0.176516 1.83553675388 0.02095534282 
0.177033 1.75590265156 0.01980456741 
0.177549 1.78648066946 0.02082888352 
0.178066 1.83757475130 0.02007728097 
0.178583 1.78188623393 0.02068394320 
0.179100 1.81164227278 0.02082151088 
0.179617 1.79302416476 0.02087997189 
0.180134 1.78405918651 0.02122470511 
0.180650 1.78570344261 0.02111231539 
0.181167 1.80600072886 0.02146225305 
0.181684 1.79107765205 0.02137472768 
0.182201 1.77121923627 0.02125225656 
0.182718 1.77613666440 0.02185554119 
0.183234 1.81763475810 0.02147460389 
0.183751 1.78313023532 0.02163718832 
0.184268 1.79062148778 0.02187092271 
0.184785 1.79055856735 0.02227812351 
0.185302 1.79738662759 0.02238822302 
0.185819 1.81809312981 0.02244706895 
0.186335 1.79535116388 0.02267605040 
0.186852 1.78080250665 0.02231375294 
0.187369 1.75911604089 0.02109116442 
0.187886 1.78550664994 0.02124883846 
0.188403 1.76795122170 0.02106750444 
0.188920 1.80930050668 0.02075579362 
0.189436 1.77090677041 0.02088378969 
0.189953 1.76066039362 0.02103543737 
0.190470 1.74020716060 0.02099723175 
0.190987 1.75029733295 0.02053691611 
0.191504 1.79245898262 0.02140816926 
0.192020 1.74442667261 0.02074052317 
0.192537 1.74374476607 0.02016256768 
0.193054 1.78557700812 0.02033967053 
0.193571 1.80938510300 0.02059303669 
0.194088 1.78558680847 0.02036537829 
0.194605 1.72604816434 0.01995426050 
0.195121 1.74195451521 0.01984242313 
0.195638 1.74997873765 0.01996423578 
0.196155 1.78162414863 0.02020752149 
0.196672 1.74911226965 0.02053848415 
0.197189 1.77176584396 0.02007070465 
0.197705 1.74346920930 0.01991966663 
0.198222 1.71558016564 0.01967171469 
0.198739 1.76054296498 0.01956209720 
0.199256 1.75817358130 0.01941671583 
0.199773 1.77144277203 0.01988355321 
0.200290 1.75957457732 0.01933179498 
0.200806 1.74490443477 0.01955837371 
0.201323 1.74370704127 0.01940152824 
0.201840 1.74559377779 0.01914944492 
0.202357 1.73473723212 0.01923171174 
0.202874 1.77114276769 0.01965671086 
0.203390 1.77578830266 0.01989617706 
0.203907 1.75890171946 0.01947039405 
0.204424 1.75297595277 0.01985070329 
0.204941 1.74940211973 0.01951989321 
0.205458 1.73587021740 0.01972602858 
0.205974 1.73241912892 0.01977170023 
0.206491 1.70779598710 0.01895597955 
0.207008 1.73827531561 0.01937987929 
0.207525 1.73586245764 0.01894903811 
0.208042 1.75662586752 0.01955931419 
0.208558 1.72490915715 0.01911358683 
0.209075 1.73892975295 0.01921510002 
0.209592 1.74692261612 0.01915257962 
0.210109 1.75809263492 0.01974267927 
0.210626 1.75062896448 0.01918353313 
0.211142 1.75238660237 0.01930596528 
0.211659 1.74404947851 0.01889747738 
0.212176 1.73053423936 0.01896377490 
0.212693 1.73849242482 0.01871339006 
0.213210 1.71193241053 0.01866912444 
0.213726 1.71314577643 0.01920045562 
0.214243 1.74897278318 0.01874136362 
0.214760 1.72991706817 0.01930246482 
0.215277 1.73658928184 0.01934395762 
0.215794 1.70977471682 0.01907776735 
0.216310 1.73159135124 0.01894280133 
0.216827 1.75924140615 0.01902718792 
0.217344 1.71363806895 0.01871997056 
0.217861 1.74696501306 0.01879328537 
0.218378 1.73893350696 0.01922610396 
0.218894 1.75498525811 0.01879018728 
0.219411 1.75600026007 0.01877000626 
0.219928 1.74982918929 0.01863522410 
0.220445 1.71987170143 0.01882625428 
0.220962 1.78157862748 0.01878345104 
0.221478 1.74268196641 0.01841234673 
0.221995 1.73735547604 0.01842244878 
0.222512 1.74905818329 0.01886090929 
0.223029 1.71262208464 0.01867224661 
0.223546 1.73452688719 0.01837309608 
0.224062 1.76568994587 0.01838228055 
0.224579 1.74916392041 0.01796213405 
0.225096 1.74559090533 0.01812859167 
0.225613 1.74834057549 0.01890276284 
0.226129 1.71657050361 0.01833538711 
0.226646 1.72427623992 0.01809503299 
0.227163 1.71542132282 0.01812724529 
0.227680 1.73815819255 0.01807137788 
0.228197 1.76785515953 0.01817153574 
0.228713 1.72970009082 0.01802917379 
0.229230 1.73360881282 0.01759193124 
0.229747 1.73759912812 0.01767141024 
0.230264 1.71464766678 0.01795105313 
0.230780 1.72156042716 0.01766791133 
0.231297 1.71726373461 0.01778992591 
0.231814 1.72117021954 0.01788294410 
0.232331 1.75609123614 0.01769381939 
0.232848 1.73579965273 0.01771866611 
0.233364 1.72803112064 0.01799416406 
0.233881 1.75128599226 0.01813222500 
0.234398 1.69210164965 0.01776356145 
0.234915 1.72535213357 0.01763370117 
0.235431 1.75979769114 0.01773464635 
0.235948 1.74490936055 0.01789794429 
0.236465 1.72480908168 0.01758420361 
0.236982 1.71582310972 0.01791707776 
0.237499 1.70164381272 0.01741762865 
0.238015 1.75256487560 0.01796697756 
0.238532 1.72018478644 0.01750715007 
0.239049 1.71069095360 0.01755030794 
0.239566 1.72318518655 0.01766861652 
0.240082 1.74980294695 0.01756598331 
0.240599 1.72211106831 0.01773767629 
0.241116 1.73589611884 0.01743863226 
0.241633 1.74055311122 0.01743356422 
0.242149 1.73059859822 2.95562248137 
0.242666 1.71054428048 0.01734347941 
0.243183 1.73650586648 0.01749887993 
0.243700 1.71059072292 0.01768311062 
0.244217 1.72987994465 0.01727271093 
0.244733 1.69294957271 0.01720599626 
0.245250 1.74292072526 0.01750753958 
0.245767 1.74656833298 0.01717576207 
0.246284 1.72809640400 0.01741042745 
0.246800 1.74502170375 0.01703112296 
0.247317 1.72854632020 0.01730766556 
0.247834 1.69927529676 0.01736660043 
0.248351 1.71747940310 0.01752008097 
0.248867 1.71484651762 0.01723810860 
0.249384 1.73919930045 0.01688470958 
0.249901 1.71382200251 0.01706092122 
0.250418 1.70693563372 0.01709310691 
0.250934 1.68183670136 0.01696123599 
0.251451 1.74656442234 0.01730750562 
0.251968 1.71954704666 0.01661987542 
0.252485 1.71222120132 0.01678047960 
0.253001 1.71359116590 0.01716366742 
0.253518 1.70971450333 0.01680301768 
0.254035 1.69795397664 0.01696487277 
0.254552 1.72354658948 0.01678481561 
0.255068 1.72249899343 0.01694533579 
0.255585 1.69419405548 0.01656960113 
0.256102 1.68958078553 0.01674932047 
0.256619 1.72386577259 0.01708719307 
0.257135 1.71338009663 0.01701949715 
0.257652 1.70006301075 0.01693359349 
0.258169 1.72214321070 0.01697361852 
0.258686 1.71438786589 0.01672425755 
0.259202 1.70544031702 0.01658792693 
0.259719 1.68899355480 0.01665567437 
0.260236 1.73618672614 0.01684551560 
0.260753 1.71389553354 0.01712239891 
0.261269 1.70645102823 0.01739539896 
0.261786 1.69746848673 0.01747672970 
0.262303 1.66039230411 0.01717151205 
0.262820 1.70759419869 0.01728236882 
0.263336 1.69098023325 0.01768922151 
0.263853 1.70459450862 0.01787771676 
0.264370 1.68241722780 0.01779188642 
0.264887 1.69482326946 0.01832688518 
0.265403 1.74708628986 0.01817262004 
0.265920 1.68473596650 0.01803276010 
0.266437 1.72665119076 0.01830237560 
0.266954 1.69664355584 0.01829960653 
0.267470 1.71543302463 0.01827558330 
0.267987 1.71404609378 0.01822890533 
0.268504 1.71697789750 0.01834999375 
0.269021 1.76816377018 0.01885886624 
0.269537 1.72547943735 0.01870382799 
0.270054 1.71297295142 0.01877738115 
0.270571 1.76278287195 0.01862567626 
0.271087 1.68145332414 0.01850536270 
0.271604 1.72690011716 0.01918764573 
0.272121 1.71910508660 0.01973257964 
0.272638 1.73025421274 0.01960325742 
0.273154 1.76396958017 0.02018737393 
0.273671 1.73111105099 0.02001735416 
0.274188 1.74580037744 0.02004882227 
0.274705 1.74860081553 0.02054409685 
0.275221 1.74651474376 0.02021235504 
0.275738 1.72382587089 0.02049309214 
0.276255 1.69438628645 0.01976794626 
0.276771 1.75495469094 0.02019744271 
0.277288 1.75294690754 0.02030248132 
0.277805 1.70579304235 0.01982410945 
0.278322 1.72585990961 0.01985361763 
0.278838 1.71885481101 0.01947483688 
0.279355 1.71332055122 0.02007640428 
0.279872 1.71059573947 0.02006463214 
0.280388 1.74278660024 0.01974799943 
0.280905 1.69760962810 0.02013385418 
0.281422 1.70042144018 0.02041688960 
0.281939 1.72166725813 0.02065505772 
0.282455 1.72751309077 0.01995580870 
0.282972 1.68321525473 0.01975929252 
0.283489 1.72662761189 0.02033652343 
0.284006 1.71368934217 0.02003804277 
0.284522 1.70151753816 0.02034695592 
0.285039 1.70545733799 0.02013196295 
0.285556 1.71086597994 0.01965274682 
0.286072 1.71724193092 0.02009552949 
0.286589 1.72749709240 0.02028159014 
0.287106 1.70898896242 0.02038956568 
0.287622 1.73376748619 0.02024683716 
0.288139 1.74812663121 0.02012967600 
0.288656 1.69706371534 0.02060838011 
0.289173 1.70701593435 0.02058755680 
0.289689 1.71165990866 0.02066784420 
0.290206 1.71058080275 0.02027393336 
0.290723 1.73635753056 0.02027804179 
0.291239 1.70417968475 0.02024895686 
0.291756 1.73265763948 0.02102354743 
0.292273 1.69942018678 0.02091711142 
0.292790 1.73866936747 0.02033539024 
0.293306 1.70602785007 0.02008806147 
0.293823 1.71688253357 0.02112691189 
0.294340 1.71053324704 0.02075964257 
0.294856 1.71247605823 0.02078356445 
0.295373 1.70949392502 0.02058242627 
0.295890 1.72959548472 0.02069817487 
0.296406 1.71082287350 0.02108964519 
0.296923 1.72063467977 0.02047287939 
0.297440 1.68893398507 0.02071578885 
0.297957 1.70356532453 0.02068677440 
0.298473 1.71972917843 0.02116964796 
0.298990 1.72156230151 0.02135863833 
0.299507 1.70610360483 0.02065901602 
0.300023 1.71335456185 0.02133910061 
0.300540 1.72220412542 0.02120370349 
0.301057 1.71088255184 0.02105307975 
0.301573 1.74266508056 0.02096842558 
0.302090 1.72126055373 0.02091166614 
0.302607 1.71384324932 0.02095035586 
0.303123 1.74478519078 0.02098447062 
0.303640 1.71708487457 0.02116826714 
0.304157 1.73263019819 0.02209128360 
0.304673 1.72106883529 0.02097930104 
0.305190 1.73337798775 0.02129557690 
0.305707 1.74855268404 0.02157607874 
0.306224 1.71258892402 0.02075927511 
0.306740 1.67813523330 0.02158217368 
0.307257 1.74627910691 0.02141337834 
0.307774 1.69059333443 0.02101900608 
0.308290 1.72760006505 0.02207119171 
0.308807 1.71081038341 0.02142507229 
0.309324 1.73549225180 0.02208177662 
0.309840 1.70746005102 0.02162380784 
0.310357 1.70962270454 0.02187633745 
0.310874 1.73291028146 0.02191722302 
0.311390 1.68291130563 0.02141794876 
0.311907 1.72381478943 0.02237645082 
0.312424 1.71439867306 0.02264897308 
0.312940 1.74111656707 0.02208787560 
0.313457 1.74796585080 0.02272987139 
0.313974 1.70237068534 0.02230760208 
0.314490 1.73930815299 0.02195707324 
0.315007 1.73318124525 0.02229886891 
0.315524 1.71891669401 0.02247514554 
0.316040 1.74494897133 0.02250693644 
0.316557 1.68362957922 0.02238748932 
0.317074 1.69704822335 0.02217728185 
0.317590 1.73074593453 0.02247100530 
0.318107 1.72388508607 0.02279420655 
0.318624 1.70358048177 0.02246317833 
0.319140 1.71281163789 0.02283185533 
0.319657 1.71455737591 0.02228425671 
0.320174 1.71359006557 0.02200650169 
0.320690 1.72662163568 0.02276686803 
0.321207 1.69402169894 0.02266151754 
0.321724 1.70941034600 0.02273607702 
0.322240 1.68130720190 0.02369367251 
0.322757 1.70592637127 0.02370464607 
0.323274 1.69402511958 0.02294398812 
0.323790 1.73633662551 0.02410915932 
0.324307 1.70298804753 0.02334294864 
0.324824 1.71319572013 0.02431888096 
0.325340 1.73603030264 0.02444252914 
0.325857 1.69335075929 0.02491935504 
0.326373 1.75400716582 0.02397900425 
0.326890 1.73593689251 0.02490157654 
0.327407 1.72227524807 0.02548334666 
0.327923 1.73254224357 0.02581643979 
0.328440 1.72864408119 0.02506585367 
0.328957 1.73058075637 0.02515455690 
0.329473 1.77365046468 0.02682523000 
0.329990 1.71406838954 0.02645980849 
0.330507 1.65415804510 0.02599724355 
0.331023 1.72877838612 0.02726815652 
0.331540 1.78438469079 0.02818256779 
0.332057 1.78586165241 0.02813211596 
0.332573 1.77249046858 0.02866560033 
0.333090 1.75061414132 0.02910378182 
0.333607 1.77207345065 0.02871207738 
0.334123 1.71604391685 0.02964956454 
0.334640 1.72254917059 0.02965455912 
0.335156 1.81990687889 0.02950561189 
0.335673 1.77766178750 0.02957182135 
0.336190 1.73647952155 0.02994608180 
0.336706 1.77133295434 0.02854977211 
0.337223 1.77024494529 0.03042709406 
0.337740 1.78583917220 0.03034059710 
0.338256 1.74495684367 0.03063283648 
0.338773 1.78540289153 0.03269015552 
0.339290 1.81368435968 0.03362232470 
0.339806 1.82913142609 0.03516926445 
0.340323 1.82545782057 0.03672337166 
0.340839 1.77262606811 0.03443259135 
0.341356 1.80092783252 0.03566800551 
0.341873 1.81225078030 0.03635301312 
0.342389 1.80310040105 0.03627320409 
0.342906 1.80950276018 0.03615678954 
0.343423 1.81625110980 0.03627988139 
0.343939 1.83423700622 0.03614605850 
0.344456 1.80187111756 0.03687036029 
0.344972 1.86323357505 0.03784261538 
0.345489 1.76576050451 0.03629781506 
0.346006 1.72244515302 0.03563739382 
0.346522 1.77961246125 0.03584991863 
0.347039 1.79285328544 0.03772461598 
0.347555 1.78522434731 0.03684417271 
0.348072 1.76897344671 0.03704042123 
0.348589 1.74699876313 0.03959370080 
0.349105 1.81381158919 0.03899651866 
0.349622 1.84158050447 0.03908899684 
0.350139 1.80181244540 0.03792437426 
0.350655 1.80990777477 0.03802540411 
0.351172 1.80705573903 0.03907639268 
0.351688 1.76412384950 0.03829086354 
0.352205 1.72055444060 0.03489566335 
0.352722 1.85917382399 0.03775348947 
0.353238 1.79990641254 0.03842334816 
0.353755 1.82920658273 0.03827383738 
0.354271 1.77629729693 0.03829272072 
0.354788 1.81944360379 0.03950658110 
0.355305 1.81662547217 0.03967342861 
0.355821 1.84797682846 0.04081494426 
0.356338 1.83272673795 0.04114045903 
0.356854 1.78215121491 0.04100269595 
0.357371 1.80473251646 0.04344359563 
0.357888 1.76285093301 0.04003400327 
0.358404 1.81056112393 0.04296777522 
0.358921 1.74399981328 0.04294225950 
0.359437 1.83340528457 0.04147290155 
0.359954 1.79493609532 0.04380905936 
0.360471 1.77520913318 0.04279083560 
0.360987 1.77116634115 0.04341943507 
0.361504 1.76116561770 0.04627344567 
0.362020 1.80368684678 0.04802552051 
0.362537 1.82557786555 0.04729803315 
0.363054 1.80425753530 0.04578396475 
0.363570 1.74044216416 0.04918860664 
0.364087 1.80235947320 0.04758999150 
0.364603 1.83181751756 0.05011226814 
0.365120 1.72206068887 0.05147575449 
0.365637 1.76612584430 0.05289524076 
0.366153 1.76820734954 0.05348409636 
0.366670 1.75272790532 0.05377779633 
0.367186 1.92566565601 0.05744365820 
0.367703 1.75241864849 0.05767399182 
0.368219 1.85536722444 0.06071179934 
0.368736 1.78685814839 0.05951564786 
0.369253 1.79531190692 0.06453626138 
0.369769 1.77843943369 0.06843426219 
0.370286 1.86696590480 0.07338435279 
0.370802 1.69992356838 0.07599483106 
0.371319 1.78594687820 0.07516318439 
0.371835 1.80087580877 0.08085004873 
0.372352 1.68834137140 0.09613502059 
0.372869 1.83879699246 0.11233667388 
0.373385 1.58371157046 0.13985836119 
0.373902 2.18587344175 0.55900252245 
