# Supplementary material for: A SAXS-based approach to rationally evaluate radical scavengers – toward eliminating radiation damage in solution and crystallographic studies
Source: J Synchrotron Radiat. 2021 Aug 9;28(Pt 5):1309–20. doi: 10.1107/S1600577521004045 (PMC8415334; doi:10.1107/S1600577521004045)
Supplement: Supplementary file 1 [file s-28-01309-sup1.zip › SupportingData/ascrobic_acid/500nM/C1_ascorbate-500nm_00004.cbf.dat]

0.010597 14.06888987725 0.70086778263 
0.011114 11.55477077601 0.44539463464 
0.011630 11.60841273004 0.36089452549 
0.012147 10.19974720387 0.31544797048 
0.012664 10.04127627207 0.27612493450 
0.013181 8.99024216756 0.22082374821 
0.013698 8.49169560946 0.20929329978 
0.014215 8.55890665275 0.29367741552 
0.014732 7.61419550696 0.25575309454 
0.015249 7.36610554129 0.25568388318 
0.015766 7.28215095141 0.20389882639 
0.016283 7.10185351849 0.19459281422 
0.016800 7.21812988166 0.16788691575 
0.017316 6.80313816024 0.15064515177 
0.017833 6.25287445689 0.12992976085 
0.018350 6.05758308561 0.14238963470 
0.018867 5.96512717893 0.12344517449 
0.019384 5.64589270638 0.12271990456 
0.019901 5.58879241700 0.12622743123 
0.020418 5.69486426583 0.11025290916 
0.020935 5.46766807477 0.10874781585 
0.021452 5.42222401390 0.10990579852 
0.021969 5.13613309768 0.10210542101 
0.022486 5.21897218397 0.10953971565 
0.023002 4.99138009792 0.11322363837 
0.023519 4.97516322756 0.09712509587 
0.024036 4.97211717753 0.09667820789 
0.024553 4.99445158882 0.09796215267 
0.025070 4.90360882120 0.09234796430 
0.025587 4.61645324491 0.09150704355 
0.026104 4.60823340406 0.08321782992 
0.026621 4.68645831749 0.08751998435 
0.027138 4.52709741496 0.09191696031 
0.027655 4.56667056752 0.08193068631 
0.028171 4.59701913002 0.08534673086 
0.028688 4.27014829813 0.08723069766 
0.029205 4.47882056786 0.08139569254 
0.029722 4.50075978216 0.07651510515 
0.030239 4.39803553180 0.08309322223 
0.030756 4.23107747053 0.07971128887 
0.031273 4.27271563592 0.07708532986 
0.031790 4.25739840764 0.08180038085 
0.032307 4.23675827602 0.07679105954 
0.032824 4.13924510380 0.07703298136 
0.033341 4.11349944636 0.07618979620 
0.033857 4.08214266972 0.07438755539 
0.034374 3.93594367962 0.06985147404 
0.034891 3.95413602222 0.07024872107 
0.035408 4.03752584078 0.07054380946 
0.035925 3.95267962494 0.07289865241 
0.036442 3.90433880550 0.06660780958 
0.036959 3.98362403505 0.06901633933 
0.037476 3.90975837515 0.06657535819 
0.037993 3.98075305735 0.06962433010 
0.038510 3.77174643231 0.06623257007 
0.039027 3.83925407142 0.06515992724 
0.039543 3.93362477559 0.06726674832 
0.040060 3.75470744566 0.06391975570 
0.040577 3.53637945589 0.05824165050 
0.041094 3.64285943734 0.06026687640 
0.041611 3.51953618719 0.05749657889 
0.042128 3.60828925238 0.06085147911 
0.042645 3.45920016382 0.05784617019 
0.043162 3.61454058946 0.05807463642 
0.043679 3.51090959885 0.05995574157 
0.044196 3.54022352915 0.05604351464 
0.044712 3.45651943863 0.05601171591 
0.045229 3.43817165070 0.05690141508 
0.045746 3.39346448975 0.05699328726 
0.046263 3.34024391392 0.05657381817 
0.046780 3.35093905593 0.05509011636 
0.047297 3.35556085769 0.05328324349 
0.047814 3.32983757727 0.05241633880 
0.048331 3.37378973763 0.05334528420 
0.048848 3.26640443039 0.05502718734 
0.049365 3.37134960676 0.05094130748 
0.049881 3.18821885770 0.05100693553 
0.050398 3.17918419188 0.05187192399 
0.050915 3.19117697641 0.05160517856 
0.051432 3.21505957828 0.05313767148 
0.051949 3.21386204526 0.05189381368 
0.052466 3.11869061943 0.05179083737 
0.052983 3.11868518773 0.04963986360 
0.053500 3.10037938229 0.05017751160 
0.054017 3.18213837992 0.05092227785 
0.054534 3.03524877068 0.04986191978 
0.055050 3.01157658070 0.04841949563 
0.055567 2.98839013763 0.04820772971 
0.056084 2.95387267076 0.04784959463 
0.056601 2.99620075756 0.04624138365 
0.057118 2.93925848699 0.04517115344 
0.057635 2.95095010885 0.04699740737 
0.058152 2.96896888028 0.04509950278 
0.058669 3.00937029390 0.04718531455 
0.059186 2.95174326078 0.04615788131 
0.059703 2.87843570300 0.04341054548 
0.060220 2.89047405812 0.04512186348 
0.060736 2.83561739156 0.04327444255 
0.061253 2.80423541162 0.04373215287 
0.061770 2.83894789043 0.04442840196 
0.062287 2.83794795038 0.04296664752 
0.062804 2.85672611902 0.04377742355 
0.063321 2.80928299344 0.04220193181 
0.063838 2.71459001499 0.04198988229 
0.064355 2.67875200671 0.04278387018 
0.064872 2.82710448532 0.04260132199 
0.065388 2.73658390420 0.04052689686 
0.065905 2.70858931686 0.04194237190 
0.066422 2.69280001362 0.04132297777 
0.066939 2.67952104928 0.04093206702 
0.067456 2.60816563835 0.04256032397 
0.067973 2.61538019368 0.04001169712 
0.068490 2.69658376933 0.04029649459 
0.069007 2.67212487050 0.03947786739 
0.069524 2.65216146457 0.03942015082 
0.070041 2.70660749576 0.04071101441 
0.070557 2.59030041847 0.03981795652 
0.071074 2.60054073630 0.04087643276 
0.071591 2.62702568242 0.04082865737 
0.072108 2.64067802035 0.03958244894 
0.072625 2.51810522956 0.03988157038 
0.073142 2.58660104192 0.03913079681 
0.073659 2.57784371588 0.03780779605 
0.074176 2.48779942176 0.03818252145 
0.074693 2.52871053814 0.03694756601 
0.075210 2.42687789019 0.03714234641 
0.075726 2.52368983702 0.03791890651 
0.076243 2.50328151460 0.03823607196 
0.076760 2.51539784874 0.03637485858 
0.077277 2.51465588933 0.03776679193 
0.077794 2.48272503569 0.03874350931 
0.078311 2.44308699245 0.03625222452 
0.078828 2.55122216974 0.03740497540 
0.079345 2.45217865195 0.03601112533 
0.079862 2.46685240223 0.03502634006 
0.080378 2.43015416948 0.03433991224 
0.080895 2.49213726011 0.03628570330 
0.081412 2.49071163348 0.03595855067 
0.081929 2.34336096075 0.03562615168 
0.082446 2.36012382294 0.03374282808 
0.082963 2.35983659356 0.03363486606 
0.083480 2.39509417229 0.03447977316 
0.083997 2.34548434376 0.03415169826 
0.084514 2.40061330612 0.03431686273 
0.085030 2.27040386123 0.03310485465 
0.085547 2.30056342744 0.03363213974 
0.086064 2.31844150719 0.03391329033 
0.086581 2.33352301627 0.03416864492 
0.087098 2.29268314526 0.03334798776 
0.087615 2.25195713916 0.03352492277 
0.088132 2.32644185438 0.03491382966 
0.088649 2.25980005290 0.03497097109 
0.089166 2.35457905614 0.03381167215 
0.089683 2.20097457918 0.03415500051 
0.090199 2.25794267801 0.03492891071 
0.090716 2.28111443562 0.03591654041 
0.091233 2.30843070078 0.03482465169 
0.091750 2.29092892182 0.03590511377 
0.092267 2.23816472015 0.03551551329 
0.092784 2.30460641330 0.03588440813 
0.093301 2.27247580680 0.03603404828 
0.093818 2.27704482526 0.03588239861 
0.094334 2.22977088934 0.03702909274 
0.094851 2.28107217002 0.03591194746 
0.095368 2.21760038982 0.03404223429 
0.095885 2.29689033002 0.03428250914 
0.096402 2.14097086555 0.03282019237 
0.096919 2.13781978361 0.03294017749 
0.097436 2.25806422759 0.03419896198 
0.097953 2.24948516358 0.03332548933 
0.098470 2.20616587140 0.03197386563 
0.098986 2.20212671702 0.03186323024 
0.099503 2.18216416599 0.03243856226 
0.100020 2.09760276221 0.03198876095 
0.100537 2.18110220413 0.03227227657 
0.101054 2.13273984066 0.03131168466 
0.101571 2.15436030231 0.03137554744 
0.102088 2.16930982458 0.03130830327 
0.102605 2.13408611422 0.03071825617 
0.103122 2.14695007158 0.03086266667 
0.103638 2.09672934167 0.03090224606 
0.104155 2.11429845109 0.03042169643 
0.104672 2.09108949105 0.03012356755 
0.105189 2.11080102613 0.03067046786 
0.105706 2.11661134435 0.02931099125 
0.106223 2.12808770693 0.02990414651 
0.106740 2.10092374881 0.03032822022 
0.107257 2.09108004294 0.03010171545 
0.107773 2.11122840116 0.02889521097 
0.108290 2.12313354501 0.02969512364 
0.108807 2.10477100696 0.02967239116 
0.109324 2.12330511573 0.02900149257 
0.109841 2.11434425607 0.02966719292 
0.110358 2.11973199595 0.02969509553 
0.110875 2.00837125116 0.02831377152 
0.111392 2.11275356769 0.02919622738 
0.111909 2.04830447019 0.02908289170 
0.112425 2.02795271439 0.02893683225 
0.112942 2.05533316903 0.02775314222 
0.113459 2.01152239064 0.02906277586 
0.113976 2.06487925109 0.02844880020 
0.114493 2.09116424104 0.02851782726 
0.115010 2.09538546472 0.02798459839 
0.115527 2.04789339502 0.02735584975 
0.116044 2.03175863778 0.02760897904 
0.116560 1.98726030398 0.02681226216 
0.117077 2.04298956681 0.02802795851 
0.117594 2.03603841590 0.02730325407 
0.118111 2.04650645322 0.02803457322 
0.118628 1.96815343559 0.02676499486 
0.119145 2.01832583645 0.02707794659 
0.119662 2.00152086034 0.02732603030 
0.120179 2.01041339827 0.02699807348 
0.120695 2.01730313044 0.02727322705 
0.121212 2.04324571088 0.02677493471 
0.121729 2.01805708056 0.02725174271 
0.122246 2.04213839034 0.02658356984 
0.122763 2.01111954999 0.02702502491 
0.123280 1.99850907147 0.02658989488 
0.123797 2.00490464662 0.02539907310 
0.124314 2.00173695638 0.02683871136 
0.124830 2.00620139758 0.02608104269 
0.125347 1.96986366769 0.02697482368 
0.125864 1.94576551156 0.02577677864 
0.126381 1.96485780742 0.02586654995 
0.126898 1.94714035879 0.02573595782 
0.127415 1.91851793068 0.02523462440 
0.127932 1.92383879372 0.02558810971 
0.128448 1.93103169274 0.02579151969 
0.128965 1.95640674745 0.02545773809 
0.129482 1.96055271664 0.02535913050 
0.129999 1.91923279934 0.02551501889 
0.130516 1.96891204242 0.02675540082 
0.131033 1.92286741784 0.02531970944 
0.131550 1.93129396518 0.02580605887 
0.132067 1.94565460133 0.02456086249 
0.132583 1.91352456917 0.02503518710 
0.133100 1.87766048516 0.02461308031 
0.133617 1.96246697263 0.02529944869 
0.134134 1.88797912450 0.02488082507 
0.134651 1.93208845593 0.02582425181 
0.135168 1.92872214501 0.02385260218 
0.135685 1.89867124818 0.02383316235 
0.136201 1.91233581046 0.02482189932 
0.136718 1.86470694877 0.02420118974 
0.137235 1.93393340162 0.02509263441 
0.137752 1.88801035509 0.02472907183 
0.138269 1.90447905032 0.02405658702 
0.138786 1.90955153522 0.02445393418 
0.139303 1.93215952638 0.02387501319 
0.139819 1.86878132605 0.02410000815 
0.140336 1.92989739519 0.02428457758 
0.140853 1.90409739212 0.02371586164 
0.141370 1.88703135180 0.02424261036 
0.141887 1.87534032941 0.02315972793 
0.142404 1.87291749459 0.02339195841 
0.142921 1.90394903736 0.02445841574 
0.143438 1.89746235863 0.02408900734 
0.143954 1.85915627428 0.02359073078 
0.144471 1.92762334566 0.02473732524 
0.144988 1.88580810221 0.02482682648 
0.145505 1.89068786467 0.02416186590 
0.146022 1.90306072544 0.02433031579 
0.146539 1.83665474012 0.02324937280 
0.147056 1.86084289032 0.02287174316 
0.147572 1.83287680647 0.02381329897 
0.148089 1.83056700197 0.02288459445 
0.148606 1.87962739181 0.02379393722 
0.149123 1.85633899389 0.02354205511 
0.149640 1.88077691500 0.02339772391 
0.150157 1.82243391985 0.02280275968 
0.150674 1.84785121983 0.02310564631 
0.151190 1.84600393944 0.02301539199 
0.151707 1.90417196448 0.02377877712 
0.152224 1.86630537496 0.02284336271 
0.152741 1.84654561459 0.02272129293 
0.153258 1.85662652426 0.02252096989 
0.153775 1.85539343890 0.02309820316 
0.154291 1.82893940451 0.02233284802 
0.154808 1.85298595744 0.02234748778 
0.155325 1.80435270442 0.02201690086 
0.155842 1.81475824068 0.02266229608 
0.156359 1.83359463599 0.02203058919 
0.156876 1.85782264421 0.02239584593 
0.157393 1.79923659574 0.02190082766 
0.157909 1.81765906853 0.02261713766 
0.158426 1.81927534941 0.02257964391 
0.158943 1.79562208759 0.02172265284 
0.159460 1.79509022659 0.02154672178 
0.159977 1.83616652122 0.02240184186 
0.160494 1.81662429376 0.02242146647 
0.161010 1.84900317553 0.02189278728 
0.161527 1.81780797557 0.02189525481 
0.162044 1.82205776024 0.02237959237 
0.162561 1.83836026611 0.02255215950 
0.163078 1.78862637133 0.02224545954 
0.163595 1.79204827272 0.02178832877 
0.164112 1.83823950490 0.02207008254 
0.164628 1.82374497535 0.02193336612 
0.165145 1.84137845740 0.02121653016 
0.165662 1.81423927892 0.02208715541 
0.166179 1.80522398569 0.02108031572 
0.166696 1.80490994138 0.02199833631 
0.167213 1.84322297470 0.02237853049 
0.167729 1.80281022405 0.02152717223 
0.168246 1.79715062782 0.02105497616 
0.168763 1.78753121844 0.02131479177 
0.169280 1.80886759712 0.02070483496 
0.169797 1.81662063145 0.02115709821 
0.170314 1.79579257365 0.02135094525 
0.170830 1.84492989746 0.02149595674 
0.171347 1.80540385448 0.02088975014 
0.171864 1.80199482460 0.02101227092 
0.172381 1.82210140536 0.02079986741 
0.172898 1.82362611551 0.02122899671 
0.173415 1.82760354413 0.02096278481 
0.173932 1.77262950766 0.02097126960 
0.174448 1.75995603960 0.02085665056 
0.174965 1.80982360069 0.02113641864 
0.175482 1.80672094651 0.02066671761 
0.175999 1.77951139356 0.02025919339 
0.176516 1.79044406094 0.02075436056 
0.177033 1.81405424297 0.02090819512 
0.177549 1.80980751278 0.02047111796 
0.178066 1.77783112048 0.02066179840 
0.178583 1.80080768369 0.02091610299 
0.179100 1.81580270174 0.02110668301 
0.179617 1.80208406563 0.02067611755 
0.180134 1.81530037115 0.02118436693 
0.180650 1.78443583595 0.02127075190 
0.181167 1.79023052746 0.02138623793 
0.181684 1.79982797559 0.02191406429 
0.182201 1.77338528268 0.02226649562 
0.182718 1.78772258188 0.02198561759 
0.183234 1.78141588608 0.02177951773 
0.183751 1.78988014363 0.02220539407 
0.184268 1.76647099601 0.02262326858 
0.184785 1.77835678794 0.02216186536 
0.185302 1.81291267725 0.02204527607 
0.185819 1.74572207577 0.02180981077 
0.186335 1.83417160073 0.02207540672 
0.186852 1.77108771933 0.02203773688 
0.187369 1.77313324612 0.02176639544 
0.187886 1.78512092118 0.02108272779 
0.188403 1.76938000543 0.02147967161 
0.188920 1.75655795944 0.02082524539 
0.189436 1.76296428886 0.02045387518 
0.189953 1.76744402552 0.02091893258 
0.190470 1.78359279425 0.02075584694 
0.190987 1.77476188917 0.02065289858 
0.191504 1.75992240815 0.02057398986 
0.192020 1.77296376899 0.02056431596 
0.192537 1.77421713563 0.02042844988 
0.193054 1.76895162835 0.02052989598 
0.193571 1.76359247219 0.02028418647 
0.194088 1.75932745253 0.02030443735 
0.194605 1.72977177839 0.02065029541 
0.195121 1.73932254027 0.01969999261 
0.195638 1.73266241368 0.02017189455 
0.196155 1.74166400905 0.02007579944 
0.196672 1.78738324467 0.02045752707 
0.197189 1.74858751574 0.02008331677 
0.197705 1.73129501317 0.01921610046 
0.198222 1.76456960336 0.01978098023 
0.198739 1.76539877113 0.02018252650 
0.199256 1.74016709019 0.01959400471 
0.199773 1.76805571158 0.02007174263 
0.200290 1.74978654721 0.02000056642 
0.200806 1.73252135160 0.02008193930 
0.201323 1.74191080605 0.01970552496 
0.201840 1.72426879808 0.01964757999 
0.202357 1.76390832622 0.01953291339 
0.202874 1.72732741479 0.01956396780 
0.203390 1.71816863072 0.01956959556 
0.203907 1.72826016751 0.01949375453 
0.204424 1.73444892519 0.01928768615 
0.204941 1.72793012691 0.01929939811 
0.205458 1.76662929565 0.01908738439 
0.205974 1.72854753839 0.01932056715 
0.206491 1.74091651005 0.01933502920 
0.207008 1.72267683546 0.01938733673 
0.207525 1.74761643595 0.01923469657 
0.208042 1.75498941689 0.01939101771 
0.208558 1.68242863319 0.01876158217 
0.209075 1.75335416354 0.01947187566 
0.209592 1.73791941860 0.01908701192 
0.210109 1.70020540375 0.01948418498 
0.210626 1.72388086354 0.01859930674 
0.211142 1.74356960771 0.01911269719 
0.211659 1.77550589488 0.01869799570 
0.212176 1.72750055782 0.01866605748 
0.212693 1.74547497725 0.01850764158 
0.213210 1.73115014572 0.01870342411 
0.213726 1.72035799922 0.01870248781 
0.214243 1.72519107617 0.01881386456 
0.214760 1.74516954306 0.01875771903 
0.215277 1.74283592978 0.01887111287 
0.215794 1.73312751502 0.01891306251 
0.216310 1.78270560894 0.01838762132 
0.216827 1.74426881362 0.01861608835 
0.217344 1.77286943216 0.01864988809 
0.217861 1.73857771399 0.01854200148 
0.218378 1.75062368964 0.01871698517 
0.218894 1.73587770441 0.01859322105 
0.219411 1.75129637914 0.01824101895 
0.219928 1.72860590731 0.01874267458 
0.220445 1.76081107281 0.01835587653 
0.220962 1.73120664516 0.01889002714 
0.221478 1.71684001225 0.01894809964 
0.221995 1.73059760738 0.01847855863 
0.222512 1.74852796493 0.01806714365 
0.223029 1.71678076066 0.01831655062 
0.223546 1.74056183485 0.01784158864 
0.224062 1.73153475893 0.01849371045 
0.224579 1.72635015743 0.01793149185 
0.225096 1.72842574167 0.01819539123 
0.225613 1.75219241868 0.01792088139 
0.226129 1.73066459696 0.01804665302 
0.226646 1.73819493351 0.01840654000 
0.227163 1.69956718989 0.01794206297 
0.227680 1.71848360682 0.01785238385 
0.228197 1.72306822237 0.01805231064 
0.228713 1.73830089033 0.01747883458 
0.229230 1.72794739589 0.01781037105 
0.229747 1.73947472314 0.01825794999 
0.230264 1.71091804867 0.01751338112 
0.230780 1.71902023700 0.01775764458 
0.231297 1.77392293425 0.01808876256 
0.231814 1.73128438745 0.01778532660 
0.232331 1.75191032150 0.01736378872 
0.232848 1.71844555823 0.01793841408 
0.233364 1.70357583554 0.01727520199 
0.233881 1.73634378972 0.01807415954 
0.234398 1.75445802556 0.01756375040 
0.234915 1.71987754994 0.01814997512 
0.235431 1.70227714941 0.01801943027 
0.235948 1.72988129596 0.01792244541 
0.236465 1.71235408953 0.01765009056 
0.236982 1.74159664684 0.01738074224 
0.237499 1.75883144203 0.01800871977 
0.238015 1.71102314379 0.01739735744 
0.238532 1.72804419079 0.01739548449 
0.239049 1.73662579127 0.01736704222 
0.239566 1.72232260780 0.01778389937 
0.240082 1.73613895954 0.01771275434 
0.240599 1.73558616139 0.01782014076 
0.241116 1.69142201193 0.01728145375 
0.241633 1.73193624604 0.01765368205 
0.242149 1.72395513909 2.94936907697 
0.242666 1.72400222896 0.01714898517 
0.243183 1.72117198537 0.01746591355 
0.243700 1.73208288821 0.01777843967 
0.244217 1.72456593420 0.01745056039 
0.244733 1.75703060593 0.01756651502 
0.245250 1.72287419687 0.01729206862 
0.245767 1.73461267013 0.01738042725 
0.246284 1.71745277069 0.01743659262 
0.246800 1.71487816740 0.01736897685 
0.247317 1.74880692281 0.01728775695 
0.247834 1.72706530810 0.01739176077 
0.248351 1.71900516388 0.01713709434 
0.248867 1.72411588016 0.01750375774 
0.249384 1.71879911068 0.01691540513 
0.249901 1.70932523905 0.01720359392 
0.250418 1.72287286834 0.01716568722 
0.250934 1.70963311331 0.01684071736 
0.251451 1.72627257588 0.01682641101 
0.251968 1.72946144206 0.01701735068 
0.252485 1.69997559443 0.01706267132 
0.253001 1.70084685575 0.01694080395 
0.253518 1.69087761174 0.01690803772 
0.254035 1.73900096941 0.01713963402 
0.254552 1.68075704761 0.01671686872 
0.255068 1.68961532470 0.01692012587 
0.255585 1.70853677152 0.01690125461 
0.256102 1.70645320126 0.01653446626 
0.256619 1.68340339696 0.01672251940 
0.257135 1.68585049344 0.01676736987 
0.257652 1.73552801335 0.01671855765 
0.258169 1.69283484900 0.01680670112 
0.258686 1.69110132377 0.01682197732 
0.259202 1.69331811173 0.01629619340 
0.259719 1.73439336051 0.01667624166 
0.260236 1.70720936477 0.01705034272 
0.260753 1.68538954280 0.01735306757 
0.261269 1.67029380073 0.01684199590 
0.261786 1.70977922945 0.01766447144 
0.262303 1.69483430892 0.01767058955 
0.262820 1.70440177805 0.01764882192 
0.263336 1.70500161025 0.01793137988 
0.263853 1.70271463522 0.01731813816 
0.264370 1.70877005686 0.01807051390 
0.264887 1.70055619575 0.01781158750 
0.265403 1.73663329593 0.01810330699 
0.265920 1.70074879580 0.01789873641 
0.266437 1.70937643896 0.01845098563 
0.266954 1.71456009832 0.01868290200 
0.267470 1.74615447358 0.01840327883 
0.267987 1.73024682275 0.01815391725 
0.268504 1.74009511733 0.01842797703 
0.269021 1.71620065537 0.01843767357 
0.269537 1.72023652041 0.01843740951 
0.270054 1.69906827583 0.01875547401 
0.270571 1.72171614810 0.01933564563 
0.271087 1.73494010329 0.01960838142 
0.271604 1.70198606588 0.01947506529 
0.272121 1.71085507322 0.01953396188 
0.272638 1.73232108066 0.01993202033 
0.273154 1.72517431310 0.02001929087 
0.273671 1.74028298268 0.01966068527 
0.274188 1.72191278686 0.01949703895 
0.274705 1.74679631012 0.02058858966 
0.275221 1.74024206619 0.01993921176 
0.275738 1.74223650898 0.02004423490 
0.276255 1.71115075462 0.01984822419 
0.276771 1.73288594744 0.02026204482 
0.277288 1.74498063437 0.02047823130 
0.277805 1.74821681036 0.01990423022 
0.278322 1.69690772198 0.01985803156 
0.278838 1.73360185603 0.01962249902 
0.279355 1.67703998688 0.02015392572 
0.279872 1.72440469596 0.01976020400 
0.280388 1.69296843962 0.01978994626 
0.280905 1.71306709612 0.01999653029 
0.281422 1.73998854995 0.02001412451 
0.281939 1.71670972913 0.02039547691 
0.282455 1.72354403000 0.01987718890 
0.282972 1.68176791404 0.01920163636 
0.283489 1.69897667427 0.01950701316 
0.284006 1.76592177724 0.02001407154 
0.284522 1.73398485295 0.01956488272 
0.285039 1.69219030224 0.01976066807 
0.285556 1.70536471382 0.01972482353 
0.286072 1.71787922415 0.02042801074 
0.286589 1.67281306496 0.01992676164 
0.287106 1.71723377429 0.02050522487 
0.287622 1.74008715273 0.02052697351 
0.288139 1.70295323372 0.01961360332 
0.288656 1.69284384635 0.02029945363 
0.289173 1.74225705661 0.02085913287 
0.289689 1.72998313447 0.02031699181 
0.290206 1.70554625593 0.02039137973 
0.290723 1.71308104720 0.02037998476 
0.291239 1.70954206770 0.01998383759 
0.291756 1.73122862252 0.02101275060 
0.292273 1.72687017750 0.02101923332 
0.292790 1.69699030100 0.01985769351 
0.293306 1.69891230118 0.02008825823 
0.293823 1.71670981217 0.02071118511 
0.294340 1.72638042600 0.02093862974 
0.294856 1.71673082153 0.02073861037 
0.295373 1.72392414615 0.02012493132 
0.295890 1.75474342113 0.02073366199 
0.296406 1.71586533237 0.02104946179 
0.296923 1.72351015572 0.02116740233 
0.297440 1.68151992418 0.02032997690 
0.297957 1.74668443970 0.02098360099 
0.298473 1.74440607255 0.02113858431 
0.298990 1.73140125657 0.02084155723 
0.299507 1.75770801725 0.02118247857 
0.300023 1.72361026793 0.02148305069 
0.300540 1.74979712279 0.02159899542 
0.301057 1.74251454693 0.02120902932 
0.301573 1.69048815015 0.02110330330 
0.302090 1.75437835454 0.02143152097 
0.302607 1.73631175496 0.02145357177 
0.303123 1.74266438969 0.02140167694 
0.303640 1.68887380371 0.02092251625 
0.304157 1.70334612651 0.02152582167 
0.304673 1.68209643788 0.02093479255 
0.305190 1.69022250388 0.02096878412 
0.305707 1.70393474052 0.02133632783 
0.306224 1.72528791229 0.02145894195 
0.306740 1.74968390837 0.02227281438 
0.307257 1.74271897958 0.02148897713 
0.307774 1.72437373622 0.02197169684 
0.308290 1.75320741364 0.02170973446 
0.308807 1.74044453523 0.02180450802 
0.309324 1.75309205250 0.02143896547 
0.309840 1.76265960166 0.02172618153 
0.310357 1.76350895170 0.02155663526 
0.310874 1.69518088813 0.02114090578 
0.311390 1.69734492379 0.02117531486 
0.311907 1.70226142864 0.02234118789 
0.312424 1.74436063561 0.02237281472 
0.312940 1.71978154667 0.02244647924 
0.313457 1.73068807862 0.02260056918 
0.313974 1.73031987297 0.02173424454 
0.314490 1.72305206661 0.02254681086 
0.315007 1.75125828708 0.02256776475 
0.315524 1.71647747259 0.02203856923 
0.316040 1.71706244958 0.02276634179 
0.316557 1.72621172658 0.02232569904 
0.317074 1.70960389022 0.02185019807 
0.317590 1.70117664437 0.02265287179 
0.318107 1.70411244215 0.02249478569 
0.318624 1.71232601206 0.02228883641 
0.319140 1.74320822001 0.02317903497 
0.319657 1.72690429996 0.02269245590 
0.320174 1.72480174349 0.02280497124 
0.320690 1.67931340000 0.02297310201 
0.321207 1.72640827608 0.02266120231 
0.321724 1.74434859733 0.02294203971 
0.322240 1.70920225500 0.02332516804 
0.322757 1.71431071729 0.02317038818 
0.323274 1.71701174555 0.02278279575 
0.323790 1.72126226899 0.02289677002 
0.324307 1.73860163059 0.02385469775 
0.324824 1.75079432822 0.02332628445 
0.325340 1.70993398624 0.02361175920 
0.325857 1.68547583559 0.02394346455 
0.326373 1.70580450015 0.02438921888 
0.326890 1.73539425778 0.02371478360 
0.327407 1.73654356859 0.02535263887 
0.327923 1.76783818998 0.02536544953 
0.328440 1.68904421781 0.02495093678 
0.328957 1.73979263761 0.02499494750 
0.329473 1.74115901461 0.02636047955 
0.329990 1.76382518604 0.02671314669 
0.330507 1.72583849181 0.02728146936 
0.331023 1.75299133115 0.02701655909 
0.331540 1.75809231874 0.02822376134 
0.332057 1.78028313762 0.02808881888 
0.332573 1.74130728150 0.02967357818 
0.333090 1.72941072872 0.02866858132 
0.333607 1.72320834749 0.02721675962 
0.334123 1.77270104652 0.02965357095 
0.334640 1.75980270493 0.02868063148 
0.335156 1.74390741415 0.02963504891 
0.335673 1.80386792076 0.02912787459 
0.336190 1.70824502498 0.02893398762 
0.336706 1.73466357895 0.02971733328 
0.337223 1.81973626196 0.03053978748 
0.337740 1.78517900746 0.02959761555 
0.338256 1.80296750484 0.03190033999 
0.338773 1.76612197766 0.03292145401 
0.339290 1.81546481675 0.03365643456 
0.339806 1.81893046661 0.03506896613 
0.340323 1.78188003859 0.03438324307 
0.340839 1.76993865205 0.03478510922 
0.341356 1.83852346618 0.03574659766 
0.341873 1.80489572969 0.03482111846 
0.342389 1.75855301185 0.03557269562 
0.342906 1.78077547895 0.03499271657 
0.343423 1.83938123093 0.03735010743 
0.343939 1.81775586838 0.03784662269 
0.344456 1.82131371011 0.03699676515 
0.344972 1.82132496839 0.03841041074 
0.345489 1.85647498410 0.03894986626 
0.346006 1.77820013458 0.03807498213 
0.346522 1.80072534143 0.03914292498 
0.347039 1.81918032223 0.03931882231 
0.347555 1.80865778783 0.03598897243 
0.348072 1.76640969262 0.03699737536 
0.348589 1.80624807056 0.03836688412 
0.349105 1.76657193503 0.03756103062 
0.349622 1.80509460592 0.03789951672 
0.350139 1.73597147173 0.03759637072 
0.350655 1.81267513265 0.03849635537 
0.351172 1.77629961383 0.03582766429 
0.351688 1.79269431766 0.03803704491 
0.352205 1.77002465211 0.04076806764 
0.352722 1.78099966457 0.03911755966 
0.353238 1.76529313890 0.03707150049 
0.353755 1.70528194615 0.03948042477 
0.354271 1.73422674114 0.03860688526 
0.354788 1.79548205516 0.03791177243 
0.355305 1.72008513102 0.03792566150 
0.355821 1.82522723270 0.04039914842 
0.356338 1.72761575748 0.03949954926 
0.356854 1.75542797269 0.03962638440 
0.357371 1.82509123873 0.04183863809 
0.357888 1.74018483089 0.03871413134 
0.358404 1.76220355037 0.04157705342 
0.358921 1.86841306498 0.04303906830 
0.359437 1.78222874799 0.04211554120 
0.359954 1.75197965409 0.04119847017 
0.360471 1.74677765699 0.04339793286 
0.360987 1.75196340899 0.04358510530 
0.361504 1.77436638479 0.04746479457 
0.362020 1.85579776793 0.04849029359 
0.362537 1.80296346514 0.04786811508 
0.363054 1.85163911492 0.04787028555 
0.363570 1.81888610321 0.04912758268 
0.364087 1.76025166972 0.04918141260 
0.364603 1.79707301484 0.05001463576 
0.365120 1.83848292261 0.05240168127 
0.365637 1.88039795396 0.05409479763 
0.366153 1.88083140705 0.05824645041 
0.366670 1.80631504874 0.05416790398 
0.367186 1.70871948178 0.05774867795 
0.367703 1.70424065030 0.05577982492 
0.368219 1.81169699412 0.05704005981 
0.368736 1.69850513381 0.06055582471 
0.369253 1.77318443299 0.06988963866 
0.369769 1.80994730025 0.07248355591 
0.370286 1.67395519224 0.06922521870 
0.370802 1.81771166367 0.07551977592 
0.371319 1.72972837800 0.07461133200 
0.371835 1.66376128682 0.08377252600 
0.372352 1.77887039387 0.09378677981 
0.372869 1.74136437809 0.11003424591 
0.373385 1.79107804865 0.12837530714 
0.373902 2.00675058767 0.41729717072 
