# Supplementary material for: A SAXS-based approach to rationally evaluate radical scavengers – toward eliminating radiation damage in solution and crystallographic studies
Source: J Synchrotron Radiat. 2021 Aug 9;28(Pt 5):1309–20. doi: 10.1107/S1600577521004045 (PMC8415334; doi:10.1107/S1600577521004045)
Supplement: Supplementary file 1 [file s-28-01309-sup1.zip › SupportingData/ascrobic_acid/500nM/C1_ascorbate-500nm_00014.cbf.dat]

0.010597 12.76765485134 0.61731042331 
0.011114 12.04504550144 0.47575878503 
0.011630 10.95311619920 0.31262220571 
0.012147 10.27122391834 0.33634319145 
0.012664 9.25542024811 0.31329083283 
0.013181 8.98001393033 0.21524929247 
0.013698 8.14734315507 0.20424762974 
0.014215 7.93586321445 0.34571009511 
0.014732 7.68226620812 0.25787599501 
0.015249 7.49643932432 0.24024595426 
0.015766 7.21363355719 0.19493122725 
0.016283 6.94051931656 0.21909845351 
0.016800 6.64141058837 0.16054121227 
0.017316 6.30227966948 0.15551459024 
0.017833 6.41077784624 0.12919897599 
0.018350 6.08553650422 0.13712972066 
0.018867 5.73050405912 0.12116325516 
0.019384 5.62324841247 0.12222066698 
0.019901 5.57021719384 0.11656779817 
0.020418 5.64627756650 0.11419704126 
0.020935 5.45893878928 0.10404362865 
0.021452 5.22541027664 0.10732386574 
0.021969 5.19749559868 0.10322491139 
0.022486 4.97262575513 0.09417488418 
0.023002 4.80067594978 0.10177292241 
0.023519 4.77971167551 0.09522128747 
0.024036 4.81879220235 0.09122037077 
0.024553 4.80744723160 0.09320779665 
0.025070 4.60567303074 0.09784021577 
0.025587 4.59699578475 0.08910360773 
0.026104 4.60382562684 0.08625244215 
0.026621 4.55109366988 0.09128802135 
0.027138 4.41556121511 0.08314368449 
0.027655 4.56535324313 0.08766027076 
0.028171 4.24409334455 0.09125117073 
0.028688 4.30594257093 0.07797202613 
0.029205 4.31985003885 0.08037980851 
0.029722 4.24862959493 0.07798251977 
0.030239 4.10608405557 0.08216511421 
0.030756 4.10465707876 0.07899742780 
0.031273 4.08674474903 0.07334145046 
0.031790 4.12000155038 0.07365641220 
0.032307 4.06236534362 0.07891519324 
0.032824 4.16111938288 0.07656451372 
0.033341 4.09747262198 0.07698319033 
0.033857 4.03796147249 0.07032526863 
0.034374 4.05544044062 0.07391833132 
0.034891 3.85742358925 0.06973210353 
0.035408 3.78852238938 0.06815550333 
0.035925 3.97132655802 0.07012043430 
0.036442 3.84379806483 0.06958106980 
0.036959 3.82606754189 0.06853722220 
0.037476 3.85706195500 0.06264859591 
0.037993 3.65075614961 0.06289803094 
0.038510 3.68229238836 0.06296261303 
0.039027 3.69893262253 0.06065556003 
0.039543 3.56680716677 0.06179337661 
0.040060 3.57371217271 0.06460282973 
0.040577 3.61982472589 0.05941927942 
0.041094 3.56525482627 0.05714167947 
0.041611 3.55317949449 0.06171163405 
0.042128 3.62722418695 0.06451354911 
0.042645 3.44333726375 0.05863303714 
0.043162 3.51184447349 0.05978417530 
0.043679 3.60892240532 0.06057101600 
0.044196 3.36048229177 0.05557947813 
0.044712 3.31551142453 0.05380351253 
0.045229 3.54275187110 0.05886822364 
0.045746 3.35594887953 0.05327922532 
0.046263 3.32339261695 0.05418082241 
0.046780 3.30989391288 0.05122075239 
0.047297 3.29934312824 0.05360072895 
0.047814 3.34191105578 0.05467502215 
0.048331 3.27329134529 0.05071019895 
0.048848 3.24356417999 0.05339764759 
0.049365 3.21746003545 0.05135380049 
0.049881 3.22237766999 0.05038053635 
0.050398 3.16127614934 0.05228895177 
0.050915 3.21536677764 0.05040124186 
0.051432 3.21212069498 0.05155163758 
0.051949 3.13778733292 0.05066347216 
0.052466 3.07838576713 0.04997510479 
0.052983 3.09562925476 0.04979739773 
0.053500 3.09333223087 0.05092393554 
0.054017 3.10664485596 0.05005371413 
0.054534 3.10799046248 0.04784217694 
0.055050 3.10576342448 0.04834863848 
0.055567 3.12941687553 0.04803843010 
0.056084 3.02701099869 0.04533027931 
0.056601 2.95811003902 0.04578255009 
0.057118 2.90908333504 0.04621515653 
0.057635 2.91575712433 0.04739135498 
0.058152 2.99969932382 0.04925458388 
0.058669 2.94915516136 0.04644590120 
0.059186 2.97745259590 0.04662170899 
0.059703 2.85796839483 0.04342783080 
0.060220 2.95152889561 0.04601848003 
0.060736 2.83904734772 0.04317598438 
0.061253 2.77865939927 0.04500017596 
0.061770 2.75465961922 0.04391600541 
0.062287 2.86314361545 0.04351696282 
0.062804 2.79168017121 0.04314589218 
0.063321 2.89997849204 0.04480444382 
0.063838 2.74510722552 0.04293375841 
0.064355 2.69132996358 0.04281352560 
0.064872 2.82982183632 0.04247632490 
0.065388 2.76303135371 0.04097939083 
0.065905 2.65347264572 0.04176552516 
0.066422 2.62193065217 0.04072953213 
0.066939 2.66037498399 0.04118420563 
0.067456 2.73839045095 0.04179956608 
0.067973 2.70322326970 0.04112174321 
0.068490 2.60033278699 0.04038286486 
0.069007 2.68534844721 0.04048714306 
0.069524 2.61023979362 0.04021860871 
0.070041 2.65721932371 0.04086415143 
0.070557 2.67037504015 0.04051595932 
0.071074 2.56135428278 0.04195543915 
0.071591 2.60617174502 0.03984292022 
0.072108 2.59984845337 0.03795897664 
0.072625 2.58284038413 0.04018826523 
0.073142 2.61517896269 0.04002496542 
0.073659 2.53549654158 0.04017906492 
0.074176 2.51415524657 0.03929106043 
0.074693 2.48931911665 0.03817775594 
0.075210 2.54289053732 0.03836005684 
0.075726 2.46998041990 0.03843883689 
0.076243 2.50823927218 0.03834545484 
0.076760 2.50001410591 0.03726512403 
0.077277 2.50019673554 0.03670574090 
0.077794 2.52785648446 0.03731220537 
0.078311 2.47024557505 0.03550948860 
0.078828 2.53926316094 0.03603793673 
0.079345 2.37826955455 0.03595684889 
0.079862 2.51484530095 0.03687485392 
0.080378 2.46122884421 0.03628842310 
0.080895 2.38982294187 0.03568797159 
0.081412 2.41173519513 0.03613143092 
0.081929 2.39409585385 0.03279996722 
0.082446 2.43332257690 0.03560107269 
0.082963 2.40111912162 0.03522574804 
0.083480 2.37544899686 0.03519862311 
0.083997 2.40710287028 0.03585948758 
0.084514 2.35347975798 0.03444295718 
0.085030 2.32110318894 0.03342939938 
0.085547 2.36834185805 0.03463286573 
0.086064 2.28921768928 0.03481423896 
0.086581 2.36486909195 0.03456085325 
0.087098 2.30545619285 0.03302476486 
0.087615 2.32740929118 0.03328234128 
0.088132 2.29224435821 0.03325481076 
0.088649 2.27657568004 0.03436420770 
0.089166 2.33390334178 0.03400413646 
0.089683 2.32866636387 0.03423866568 
0.090199 2.23315619667 0.03532759353 
0.090716 2.19878210540 0.03303051219 
0.091233 2.34840619955 0.03688413389 
0.091750 2.32054608977 0.03578848452 
0.092267 2.29122178648 0.03597978120 
0.092784 2.28129240425 0.03462253045 
0.093301 2.29124450850 0.03654896667 
0.093818 2.23368451971 0.03559266968 
0.094334 2.26963986992 0.03655032315 
0.094851 2.22211615613 0.03532388881 
0.095368 2.26269818922 0.03574488328 
0.095885 2.25350915898 0.03349226725 
0.096402 2.21151405387 0.03273939030 
0.096919 2.21879830849 0.03358601725 
0.097436 2.20392952974 0.03275642053 
0.097953 2.19845868128 0.03292131444 
0.098470 2.22861710269 0.03224824376 
0.098986 2.18377150720 0.03186372199 
0.099503 2.12207166821 0.03037802441 
0.100020 2.18054426418 0.03184973750 
0.100537 2.16067109712 0.03107590383 
0.101054 2.11581488546 0.03057267372 
0.101571 2.16105123598 0.03122076928 
0.102088 2.16973285802 0.03137846936 
0.102605 2.15763820251 0.03207674235 
0.103122 2.14229711152 0.03113348580 
0.103638 2.17209115514 0.03186561508 
0.104155 2.12738776734 0.02891126774 
0.104672 2.13769251484 0.03049097568 
0.105189 2.17035661082 0.03047135187 
0.105706 2.14153522538 0.02939316683 
0.106223 2.12962529157 0.03009893074 
0.106740 2.10719206737 0.02952908290 
0.107257 2.19944544513 0.03033568112 
0.107773 2.12076067125 0.02920993715 
0.108290 2.12133602049 0.02868216391 
0.108807 2.13353701932 0.02980559819 
0.109324 2.16304954254 0.02971250959 
0.109841 2.14055030076 0.02988680613 
0.110358 2.05779579572 0.02881651333 
0.110875 2.10919385665 0.02819587022 
0.111392 2.10112829525 0.02876698927 
0.111909 2.07030581431 0.02943614196 
0.112425 2.08520319785 0.02797577392 
0.112942 2.03349926479 0.02734268403 
0.113459 2.08064236802 0.02778674874 
0.113976 2.07744077210 0.02848947487 
0.114493 2.03437288412 0.02816113313 
0.115010 2.03046072566 0.02775266175 
0.115527 2.06782560679 0.02788781011 
0.116044 2.07137003862 0.02834456232 
0.116560 1.98374845094 0.02715624453 
0.117077 2.08965154403 0.02723403865 
0.117594 2.05246593387 0.02814378918 
0.118111 2.02098322550 0.02654998740 
0.118628 2.02312162229 0.02743679811 
0.119145 2.04290111980 0.02802504628 
0.119662 2.02810897482 0.02766236085 
0.120179 2.03946576328 0.02688338838 
0.120695 2.04347165832 0.02771874047 
0.121212 2.02543733439 0.02649101531 
0.121729 2.02818755044 0.02759416442 
0.122246 1.98834628993 0.02682702515 
0.122763 2.00822506043 0.02745255495 
0.123280 1.94737554872 0.02621854249 
0.123797 1.94168425534 0.02614065087 
0.124314 1.97126049092 0.02660852704 
0.124830 1.99228071674 0.02681044799 
0.125347 1.94204883636 0.02573028462 
0.125864 1.97549149408 0.02591926066 
0.126381 1.91344581947 0.02551935840 
0.126898 1.96185110217 0.02626366943 
0.127415 1.99303568390 0.02638859630 
0.127932 1.92709206565 0.02597215068 
0.128448 2.00507814801 0.02618722314 
0.128965 2.01130366757 0.02575806645 
0.129482 1.99601356909 0.02576526117 
0.129999 1.94630741890 0.02569396697 
0.130516 1.96272491267 0.02565081572 
0.131033 1.99378225162 0.02585167028 
0.131550 1.94499134270 0.02473369685 
0.132067 1.93257389233 0.02477406495 
0.132583 1.95665726472 0.02543116777 
0.133100 1.90056025100 0.02444684373 
0.133617 1.90168424116 0.02407332861 
0.134134 1.88690417563 0.02485168590 
0.134651 1.90503763740 0.02495028715 
0.135168 1.95361147855 0.02515049442 
0.135685 1.91323755770 0.02484494641 
0.136201 1.91470704209 0.02425022166 
0.136718 1.95950045501 0.02472974327 
0.137235 1.92722672145 0.02410782911 
0.137752 1.88713709704 0.02332023363 
0.138269 1.92820924829 0.02447947170 
0.138786 1.90588448033 0.02448836558 
0.139303 1.91045211120 0.02371872514 
0.139819 1.86447672650 0.02406865729 
0.140336 1.84547349699 0.02374116354 
0.140853 1.93964526906 0.02426663654 
0.141370 1.89471727198 0.02464131901 
0.141887 1.92717895548 0.02389730007 
0.142404 1.91919160047 0.02354371930 
0.142921 1.88903079260 0.02310859791 
0.143438 1.85773299159 0.02397372694 
0.143954 1.89406123666 0.02449908441 
0.144471 1.88794522041 0.02406979482 
0.144988 1.93393345781 0.02406422969 
0.145505 1.94516146104 0.02468226579 
0.146022 1.89573703206 0.02416280310 
0.146539 1.94501645777 0.02493556249 
0.147056 1.88480445886 0.02338093737 
0.147572 1.89965603632 0.02380071267 
0.148089 1.89376363980 0.02354791302 
0.148606 1.85359593489 0.02362646759 
0.149123 1.82719651998 0.02356895787 
0.149640 1.83604568354 0.02305905528 
0.150157 1.90133497988 0.02348116736 
0.150674 1.85694044017 0.02298915589 
0.151190 1.86330209034 0.02355234694 
0.151707 1.82400386454 0.02255112748 
0.152224 1.81768636383 0.02277591865 
0.152741 1.87368057788 0.02334436171 
0.153258 1.84059757558 0.02252531056 
0.153775 1.81697464455 0.02306961685 
0.154291 1.85585677014 0.02273659767 
0.154808 1.80838956386 0.02246780380 
0.155325 1.85423396560 0.02306819040 
0.155842 1.84030906839 0.02214958354 
0.156359 1.92402121789 0.02240877836 
0.156876 1.86291867485 0.02260328701 
0.157393 1.83600187147 0.02182067963 
0.157909 1.83896446470 0.02175420747 
0.158426 1.78877670451 0.02264700247 
0.158943 1.87259002277 0.02201186637 
0.159460 1.82229878328 0.02200172331 
0.159977 1.84489184324 0.02221079069 
0.160494 1.75991732344 0.02200875175 
0.161010 1.87824857913 0.02227881457 
0.161527 1.82833501782 0.02203695371 
0.162044 1.80653155102 0.02240866891 
0.162561 1.79019913138 0.02143721366 
0.163078 1.82261448536 0.02141092685 
0.163595 1.83281543336 0.02177817008 
0.164112 1.78933733865 0.02205657272 
0.164628 1.85166157018 0.02142918443 
0.165145 1.79502930317 0.02193432363 
0.165662 1.80211722165 0.02215994748 
0.166179 1.84215724634 0.02138602571 
0.166696 1.79189066776 0.02120251277 
0.167213 1.83521813528 0.02181721936 
0.167729 1.79138143977 0.02145381939 
0.168246 1.81513944856 0.02146250920 
0.168763 1.82085411706 0.02130876006 
0.169280 1.83808493189 0.02162314713 
0.169797 1.82680952823 0.02145885870 
0.170314 1.82868279974 0.02088380030 
0.170830 1.81992017568 0.02138679677 
0.171347 1.83469352883 0.02139693248 
0.171864 1.81513092150 0.02085126913 
0.172381 1.81057874960 0.02103847363 
0.172898 1.80632177665 0.02065405130 
0.173415 1.81550003120 0.02085076009 
0.173932 1.78956771635 0.02094342273 
0.174448 1.78291404437 0.02092164802 
0.174965 1.80290809531 0.02114764440 
0.175482 1.77381501365 0.02014799405 
0.175999 1.77339251121 0.02073464465 
0.176516 1.82170178711 0.02067491657 
0.177033 1.79057817791 0.02089278422 
0.177549 1.78011652453 0.02043474400 
0.178066 1.79640751286 0.02035070496 
0.178583 1.79774962093 0.02077039997 
0.179100 1.78867645994 0.02119997200 
0.179617 1.80384184829 0.02075083228 
0.180134 1.80077687773 0.02116081316 
0.180650 1.79079477791 0.02152030820 
0.181167 1.78258837185 0.02228678411 
0.181684 1.79098442993 0.02157492021 
0.182201 1.78138610438 0.02179702045 
0.182718 1.82172433827 0.02209555146 
0.183234 1.79438311448 0.02256008840 
0.183751 1.78083239669 0.02236128362 
0.184268 1.79421950333 0.02219456559 
0.184785 1.79637696827 0.02163792183 
0.185302 1.81256638172 0.02266903271 
0.185819 1.81642739448 0.02314642193 
0.186335 1.80943821858 0.02156630494 
0.186852 1.77364999164 0.02174872441 
0.187369 1.77998278782 0.02145826373 
0.187886 1.76942671281 0.02140966412 
0.188403 1.82769084807 0.02115647125 
0.188920 1.79357606023 0.02046602915 
0.189436 1.79397597410 0.02161412214 
0.189953 1.76244374523 0.02083934368 
0.190470 1.77589042625 0.02060879418 
0.190987 1.73978541697 0.02086370145 
0.191504 1.76996778953 0.02093313425 
0.192020 1.74850894827 0.02031979558 
0.192537 1.78121552434 0.02043430155 
0.193054 1.77229317301 0.02052836041 
0.193571 1.74832976484 0.02010229856 
0.194088 1.77533757321 0.02024360873 
0.194605 1.77984422425 0.02049588246 
0.195121 1.72607297753 0.01924838682 
0.195638 1.71995598395 0.01982981493 
0.196155 1.77045078960 0.02003587338 
0.196672 1.76158851150 0.02025730565 
0.197189 1.72107212379 0.01958914665 
0.197705 1.73948292354 0.01956046487 
0.198222 1.76567931530 0.01995087093 
0.198739 1.77434145672 0.01996588519 
0.199256 1.73401150639 0.01977223388 
0.199773 1.71445350212 0.01983758688 
0.200290 1.74938235457 0.02006472058 
0.200806 1.78153410046 0.01973785125 
0.201323 1.71883986797 0.01968691751 
0.201840 1.76237520992 0.01976748696 
0.202357 1.77879841844 0.01979335377 
0.202874 1.74879572204 0.01867074749 
0.203390 1.74511352884 0.01948047856 
0.203907 1.74837772450 0.01962679857 
0.204424 1.74610517821 0.01966218873 
0.204941 1.75597581070 0.02007774971 
0.205458 1.72784663472 0.01910781889 
0.205974 1.72389860451 0.01892787706 
0.206491 1.72611128532 0.01905030050 
0.207008 1.70773697124 0.01950933136 
0.207525 1.76824308921 0.01921714381 
0.208042 1.76039699308 0.01911871503 
0.208558 1.71601896559 0.01917796504 
0.209075 1.74470979431 0.01932048819 
0.209592 1.71549967364 0.01888439944 
0.210109 1.77343047888 0.01948999520 
0.210626 1.72630942282 0.01888892916 
0.211142 1.74964614217 0.01907858448 
0.211659 1.73140625310 0.01865248237 
0.212176 1.76091344440 0.01869463726 
0.212693 1.74580001190 0.01891923028 
0.213210 1.75597300782 0.01933554041 
0.213726 1.71281443409 0.01896888952 
0.214243 1.75052834962 0.01911257614 
0.214760 1.73714910804 0.01890084821 
0.215277 1.69865573660 0.01833658822 
0.215794 1.77771036878 0.01859543137 
0.216310 1.76837635375 0.01879570438 
0.216827 1.73959503828 0.01830101953 
0.217344 1.71686132206 0.01862232557 
0.217861 1.76608940845 0.01882193994 
0.218378 1.71623289027 0.01860102984 
0.218894 1.71108798991 0.01819593836 
0.219411 1.70814892351 0.01823242845 
0.219928 1.76344233899 0.01869993539 
0.220445 1.75141502036 0.01836014278 
0.220962 1.75701384049 0.01900747440 
0.221478 1.70670883194 0.01878127592 
0.221995 1.74783928254 0.01886068995 
0.222512 1.72514056667 0.01870305524 
0.223029 1.76507762889 0.01871358189 
0.223546 1.72870351092 0.01810985230 
0.224062 1.74224401556 0.01798022146 
0.224579 1.72076772181 0.01832878445 
0.225096 1.71971786126 0.01831242639 
0.225613 1.74941532462 0.01864349148 
0.226129 1.72993630706 0.01833965183 
0.226646 1.74636711074 0.01875656059 
0.227163 1.72062397137 0.01783233152 
0.227680 1.72000511176 0.01767728083 
0.228197 1.72094573928 0.01753732206 
0.228713 1.72106219583 0.01795343765 
0.229230 1.73395999020 0.01765102425 
0.229747 1.68011303211 0.01768161098 
0.230264 1.71129086368 0.01785370073 
0.230780 1.76397591365 0.01773839774 
0.231297 1.73979571829 0.01761173235 
0.231814 1.72718251006 0.01783415566 
0.232331 1.72637167181 0.01804089908 
0.232848 1.72674428051 0.01791885273 
0.233364 1.71893893613 0.01752059669 
0.233881 1.76084678876 0.01807250847 
0.234398 1.73770496491 0.01761606785 
0.234915 1.73953857573 0.01771581557 
0.235431 1.73013126696 0.01777235238 
0.235948 1.75090734409 0.01736782049 
0.236465 1.74049206641 0.01819576871 
0.236982 1.70437778525 0.01748747066 
0.237499 1.72443622096 0.01766914657 
0.238015 1.73340292312 0.01724368229 
0.238532 1.72976914652 0.01715943409 
0.239049 1.70238556413 0.01762125193 
0.239566 1.73230441809 0.01714663467 
0.240082 1.72843737322 0.01796964184 
0.240599 1.75274058972 0.01767607265 
0.241116 1.74750737293 0.01766530614 
0.241633 1.74645812737 0.01760304004 
0.242149 1.73353571491 2.95153676783 
0.242666 1.68858434352 0.01739956696 
0.243183 1.72488564180 0.01730861709 
0.243700 1.69853021557 0.01738422071 
0.244217 1.74982840644 0.01735841734 
0.244733 1.73751087235 0.01737319112 
0.245250 1.70928740748 0.01715189181 
0.245767 1.70558891074 0.01746856628 
0.246284 1.74801540118 0.01791374960 
0.246800 1.71165723283 0.01720135896 
0.247317 1.70705282274 0.01701949964 
0.247834 1.69467877159 0.01719227630 
0.248351 1.70007159466 0.01727925815 
0.248867 1.71542419147 0.01718844115 
0.249384 1.73007219355 0.01740031195 
0.249901 1.73345377295 0.01726263799 
0.250418 1.72949609663 0.01683862590 
0.250934 1.71917664919 0.01682767218 
0.251451 1.69240083095 0.01699206226 
0.251968 1.72409299266 0.01699468338 
0.252485 1.74258400883 0.01711329137 
0.253001 1.70858460760 0.01704353367 
0.253518 1.72810980875 0.01684296487 
0.254035 1.71015029042 0.01677884586 
0.254552 1.69393309990 0.01695664226 
0.255068 1.72191171232 0.01656735699 
0.255585 1.70282001205 0.01713530367 
0.256102 1.71675707081 0.01651841791 
0.256619 1.69598933689 0.01654125832 
0.257135 1.69697367588 0.01673625001 
0.257652 1.72927133249 0.01649854184 
0.258169 1.70112782625 0.01690054018 
0.258686 1.68589866283 0.01702617725 
0.259202 1.70782465133 0.01651694071 
0.259719 1.68959235103 0.01676420277 
0.260236 1.69437300614 0.01679534910 
0.260753 1.71052702805 0.01745570223 
0.261269 1.69543706023 0.01735133535 
0.261786 1.66863928229 0.01739727514 
0.262303 1.70768720523 0.01746715897 
0.262820 1.69430342701 0.01767172577 
0.263336 1.75302833547 0.01816753376 
0.263853 1.70328131728 0.01802331672 
0.264370 1.69996482691 0.01791887894 
0.264887 1.68412201588 0.01797061761 
0.265403 1.70176245533 0.01809148012 
0.265920 1.70616123225 0.01828421135 
0.266437 1.72608715370 0.01818476189 
0.266954 1.69844792551 0.01852321570 
0.267470 1.71537004542 0.01837290022 
0.267987 1.73610656181 0.01837439119 
0.268504 1.73386607617 0.01906704270 
0.269021 1.75478171809 0.01830509385 
0.269537 1.73400933942 0.01848936681 
0.270054 1.73849483511 0.01871371076 
0.270571 1.73286718684 0.01884591779 
0.271087 1.73896690792 0.01936976774 
0.271604 1.72470083464 0.01904626696 
0.272121 1.73475512459 0.01957590732 
0.272638 1.70351984753 0.01975963889 
0.273154 1.75054966840 0.02004311280 
0.273671 1.70169124589 0.01961831257 
0.274188 1.72222354141 0.01975906116 
0.274705 1.72157735157 0.02084570561 
0.275221 1.68302781163 0.01970520525 
0.275738 1.75696739250 0.02027777127 
0.276255 1.72025707303 0.02070363653 
0.276771 1.73943050505 0.02047847111 
0.277288 1.74091002890 0.02016537960 
0.277805 1.71280573170 0.01992261171 
0.278322 1.72208879619 0.01996311509 
0.278838 1.72991420795 0.01944831288 
0.279355 1.73133683516 0.01946743489 
0.279872 1.67585062709 0.01966774710 
0.280388 1.71192825011 0.01945596187 
0.280905 1.69712731777 0.02009826399 
0.281422 1.71581198714 0.02006385574 
0.281939 1.69607973930 0.01983666451 
0.282455 1.72490452373 0.01951317571 
0.282972 1.69322325250 0.01936270732 
0.283489 1.72014229368 0.01982144869 
0.284006 1.70159472086 0.02011723368 
0.284522 1.70465461138 0.02014880795 
0.285039 1.70454270679 0.01985111594 
0.285556 1.72291740458 0.01975631377 
0.286072 1.72782032375 0.02057961267 
0.286589 1.73865413261 0.02091601866 
0.287106 1.71620126491 0.02021613312 
0.287622 1.70753373066 0.02007820591 
0.288139 1.69764611973 0.02009122229 
0.288656 1.72573679631 0.02027790260 
0.289173 1.71549153485 0.02036889975 
0.289689 1.69367423294 0.02081293917 
0.290206 1.72691291346 0.02043757424 
0.290723 1.71578371551 0.02068832627 
0.291239 1.72252121025 0.02059554633 
0.291756 1.70601420484 0.02088348813 
0.292273 1.70609250371 0.02052141782 
0.292790 1.70445573929 0.02018290458 
0.293306 1.70352459143 0.02037273354 
0.293823 1.73944196742 0.02085869469 
0.294340 1.69764455886 0.02071783836 
0.294856 1.69576722172 0.02133075810 
0.295373 1.70744528934 0.02107503704 
0.295890 1.71866241896 0.02098441316 
0.296406 1.72430633586 0.02080917012 
0.296923 1.72187309468 0.02117575645 
0.297440 1.75852688532 0.02121899656 
0.297957 1.69627399437 0.02072318266 
0.298473 1.74810808364 0.02057562040 
0.298990 1.69683173148 0.02039510149 
0.299507 1.72229273749 0.02141693992 
0.300023 1.69153574260 0.02129757687 
0.300540 1.75486359849 0.02180035039 
0.301057 1.71032964991 0.02085755946 
0.301573 1.71314405920 0.02181962723 
0.302090 1.75503655245 0.02181552590 
0.302607 1.71881335822 0.02119929107 
0.303123 1.72486924828 0.02124977098 
0.303640 1.72809790267 0.02140295070 
0.304157 1.72174257224 0.02212122041 
0.304673 1.76464094043 0.02170008908 
0.305190 1.72036381402 0.02099583429 
0.305707 1.74330043462 0.02166732886 
0.306224 1.73058827306 0.02200687698 
0.306740 1.72939249284 0.02237630693 
0.307257 1.71040685805 0.02150878484 
0.307774 1.71542404342 0.02174402596 
0.308290 1.73675155523 0.02126956502 
0.308807 1.67016403863 0.02180979742 
0.309324 1.69931507903 0.02175386370 
0.309840 1.71486835808 0.02180349856 
0.310357 1.70556045790 0.02210582503 
0.310874 1.72824430984 0.02217797962 
0.311390 1.71161222997 0.02224252600 
0.311907 1.72620914366 0.02276561821 
0.312424 1.74199823863 0.02254647712 
0.312940 1.72485109963 0.02193262458 
0.313457 1.74640699187 0.02261412957 
0.313974 1.74924559019 0.02266498008 
0.314490 1.70973815052 0.02210899431 
0.315007 1.69046507697 0.02208956533 
0.315524 1.73328199710 0.02256104330 
0.316040 1.72412448818 0.02238877474 
0.316557 1.69052483274 0.02244407817 
0.317074 1.72693117384 0.02262310467 
0.317590 1.72226637831 0.02317165748 
0.318107 1.72007717393 0.02213455261 
0.318624 1.75593650086 0.02276296585 
0.319140 1.69773426740 0.02230657014 
0.319657 1.72981623111 0.02261160760 
0.320174 1.71307346714 0.02326894386 
0.320690 1.74451965385 0.02306403552 
0.321207 1.74483282255 0.02325027808 
0.321724 1.68455110116 0.02302524776 
0.322240 1.72162391150 0.02246861814 
0.322757 1.68314743685 0.02366708920 
0.323274 1.71131353912 0.02413222534 
0.323790 1.71587817644 0.02326382460 
0.324307 1.70491116436 0.02318499596 
0.324824 1.71083672472 0.02418037328 
0.325340 1.68858859028 0.02431519958 
0.325857 1.72388651055 0.02425875349 
0.326373 1.70149023796 0.02486301052 
0.326890 1.72430465688 0.02601376637 
0.327407 1.71821112823 0.02526357214 
0.327923 1.73548075583 0.02419481305 
0.328440 1.74207550934 0.02622800267 
0.328957 1.70384379011 0.02508608448 
0.329473 1.74360621320 0.02628084287 
0.329990 1.76062863758 0.02680537333 
0.330507 1.74933065610 0.02614091626 
0.331023 1.71861134990 0.02734893012 
0.331540 1.70565231119 0.02782715440 
0.332057 1.69553228186 0.02694142754 
0.332573 1.77252187272 0.02835553599 
0.333090 1.76147744305 0.02874714294 
0.333607 1.74422526436 0.02869715206 
0.334123 1.77269094841 0.02969327595 
0.334640 1.74250828057 0.02823239525 
0.335156 1.73973812018 0.02945907599 
0.335673 1.80471542033 0.02908897516 
0.336190 1.79467264237 0.03007247237 
0.336706 1.74171896693 0.02983151014 
0.337223 1.73438216598 0.02945306638 
0.337740 1.77659447470 0.03102326511 
0.338256 1.71516087710 0.02989127572 
0.338773 1.78220518364 0.03251767434 
0.339290 1.82725380217 0.03348723871 
0.339806 1.80375876062 0.03582205084 
0.340323 1.77246628545 0.03604494670 
0.340839 1.86363289112 0.03658769460 
0.341356 1.90152838036 0.03722346422 
0.341873 1.78928742680 0.03556878502 
0.342389 1.82676804546 0.03553876131 
0.342906 1.79908648300 0.03756220210 
0.343423 1.81683795457 0.03483713971 
0.343939 1.78964694286 0.03584435737 
0.344456 1.88438516160 0.03663318128 
0.344972 1.75895769483 0.03652927790 
0.345489 1.79925473177 0.03820548233 
0.346006 1.74532254378 0.03655844761 
0.346522 1.81376328847 0.03762414798 
0.347039 1.72403037201 0.03626275312 
0.347555 1.77524701280 0.03654018861 
0.348072 1.73500370270 0.03679172598 
0.348589 1.82920864826 0.03874832258 
0.349105 1.81033574998 0.03790372563 
0.349622 1.80675716357 0.03868378892 
0.350139 1.84754946236 0.03981562906 
0.350655 1.83274632699 0.03736272470 
0.351172 1.71664142737 0.03636687521 
0.351688 1.78395322936 0.03806178507 
0.352205 1.77436181011 0.03793179702 
0.352722 1.85209206199 0.03634821315 
0.353238 1.78780110968 0.03865454165 
0.353755 1.80760386043 0.03968735404 
0.354271 1.77339874778 0.03682977790 
0.354788 1.77960601689 0.03804132501 
0.355305 1.74565107081 0.03896688929 
0.355821 1.80910591980 0.03865021772 
0.356338 1.81638558288 0.03768258273 
0.356854 1.80058005767 0.04211383909 
0.357371 1.78176755558 0.03974998967 
0.357888 1.79234011918 0.04234056899 
0.358404 1.79942277599 0.04296133958 
0.358921 1.79533938208 0.04206999029 
0.359437 1.77770466377 0.04570083869 
0.359954 1.82999677224 0.04466228127 
0.360471 1.82819718957 0.04403893423 
0.360987 1.80946641677 0.04628884755 
0.361504 1.79270853412 0.04579951198 
0.362020 1.74268004385 0.04684346331 
0.362537 1.80459976044 0.04621368959 
0.363054 1.85084033112 0.04993465963 
0.363570 1.75709570847 0.04886350022 
0.364087 1.78504530912 0.05276740538 
0.364603 1.87154231385 0.04931493885 
0.365120 1.83777534453 0.05263709387 
0.365637 1.82000793444 0.05629004696 
0.366153 1.89238582249 0.05670594825 
0.366670 1.88758541968 0.05962108733 
0.367186 1.73274899247 0.05897501678 
0.367703 1.75795650904 0.05885371122 
0.368219 1.81382799414 0.06090769839 
0.368736 1.73256752541 0.06134470835 
0.369253 1.86496204875 0.06310173838 
0.369769 1.74872931088 0.06828571622 
0.370286 1.76814212536 0.06549265338 
0.370802 1.79475204031 0.07104829036 
0.371319 1.62059472679 0.08010775245 
0.371835 1.68362130941 0.08259603529 
0.372352 1.63950869053 0.10033024890 
0.372869 1.67063242534 0.10036084062 
0.373385 1.71331675540 0.13513316855 
0.373902 2.18285376330 0.50063110036 
