# Supplementary material for: A SAXS-based approach to rationally evaluate radical scavengers – toward eliminating radiation damage in solution and crystallographic studies
Source: J Synchrotron Radiat. 2021 Aug 9;28(Pt 5):1309–20. doi: 10.1107/S1600577521004045 (PMC8415334; doi:10.1107/S1600577521004045)
Supplement: Supplementary file 1 [file s-28-01309-sup1.zip › SupportingData/ascrobic_acid/500nM/C1_ascorbate-500nm_00022.cbf.dat]

0.010597 13.31523328943 0.55983463752 
0.011114 12.43389227268 0.47979156400 
0.011630 10.88817648729 0.30633760794 
0.012147 9.73624305160 0.27175393521 
0.012664 9.48217652033 0.27851738688 
0.013181 8.73287022685 0.22052909826 
0.013698 8.39051884362 0.20349992127 
0.014215 8.12201450052 0.28816192844 
0.014732 7.53304837680 0.27090705693 
0.015249 7.41433337487 0.20501728217 
0.015766 7.12728282368 0.20893848272 
0.016283 6.41323638083 0.17758932912 
0.016800 6.71056790024 0.14802379990 
0.017316 6.26616139078 0.13534944173 
0.017833 6.08981427946 0.14015685924 
0.018350 6.14826512366 0.13725113515 
0.018867 5.84619176275 0.12393757932 
0.019384 5.88508477610 0.12867393106 
0.019901 5.62834320776 0.12467788662 
0.020418 5.44276871923 0.10673609780 
0.020935 5.22886667660 0.09959844369 
0.021452 5.49744297380 0.11192180519 
0.021969 5.12108339437 0.10467923927 
0.022486 4.97958313438 0.10087858514 
0.023002 4.94713782229 0.10570328342 
0.023519 4.58568002652 0.09727561229 
0.024036 4.75442889563 0.09454973798 
0.024553 4.70445046393 0.09252164133 
0.025070 4.68473688904 0.09636686707 
0.025587 4.65731990816 0.09485671651 
0.026104 4.42539810687 0.08515585988 
0.026621 4.51744495324 0.09411288864 
0.027138 4.40522399148 0.08178619144 
0.027655 4.40159377541 0.08011008099 
0.028171 4.27799239841 0.07922924340 
0.028688 4.17359244012 0.07268786216 
0.029205 4.15233504236 0.07390595445 
0.029722 4.27377803416 0.07841528475 
0.030239 4.22964355854 0.07668902745 
0.030756 4.17258715389 0.07473623903 
0.031273 4.08810192747 0.07435802304 
0.031790 4.03001134840 0.07675253550 
0.032307 4.05104005805 0.07318962426 
0.032824 4.11783916688 0.07535815664 
0.033341 4.03795819800 0.07326364481 
0.033857 3.99782464122 0.07254533393 
0.034374 3.85218789375 0.07033761789 
0.034891 4.00110736519 0.07308496745 
0.035408 3.85547119504 0.07115959228 
0.035925 3.89038395073 0.06542002712 
0.036442 3.95381655212 0.06792189218 
0.036959 3.84621855439 0.06549994842 
0.037476 3.78496681069 0.06740938705 
0.037993 3.66542228599 0.06096151276 
0.038510 3.60254964535 0.06083750015 
0.039027 3.62986777156 0.06169517323 
0.039543 3.59367752563 0.06414341595 
0.040060 3.62204493172 0.06219749971 
0.040577 3.55765748650 0.06101814168 
0.041094 3.51695951266 0.06009581074 
0.041611 3.56688574376 0.06117416152 
0.042128 3.53725882382 0.06020810388 
0.042645 3.53902674270 0.06267181489 
0.043162 3.43029296680 0.05607569836 
0.043679 3.49579138813 0.05713637395 
0.044196 3.43049576231 0.05886235818 
0.044712 3.37125530912 0.05536832362 
0.045229 3.36973723318 0.05392175282 
0.045746 3.39695537925 0.05549794845 
0.046263 3.24482460041 0.05339546674 
0.046780 3.39479348755 0.05308068310 
0.047297 3.36497224691 0.05407208851 
0.047814 3.27861510677 0.05285410123 
0.048331 3.22805573461 0.05310495958 
0.048848 3.25192346437 0.05193982916 
0.049365 3.29850814443 0.04932442673 
0.049881 3.19740718477 0.05192191566 
0.050398 3.26566510761 0.05048608819 
0.050915 3.24710311704 0.04999789603 
0.051432 3.10421736740 0.05079186897 
0.051949 3.25162465886 0.05199727498 
0.052466 3.08124019012 0.04879754568 
0.052983 3.03710304904 0.04505386623 
0.053500 3.10141621024 0.04883644336 
0.054017 3.10590027273 0.05043535842 
0.054534 3.05328331973 0.04664924481 
0.055050 3.00905295653 0.04788106626 
0.055567 3.01013578543 0.04649287680 
0.056084 2.93828836835 0.04678122480 
0.056601 3.03163385979 0.04717547085 
0.057118 2.98563911012 0.04731724320 
0.057635 2.92676873496 0.04554393452 
0.058152 2.95071060243 0.04459442649 
0.058669 2.92605356809 0.04627925690 
0.059186 2.89106600730 0.04665562347 
0.059703 2.86045840315 0.04506719400 
0.060220 2.82593512913 0.04550274176 
0.060736 2.91293637642 0.04458975862 
0.061253 2.88677066850 0.04282884966 
0.061770 2.77779022127 0.04338033874 
0.062287 2.77943154866 0.04346649850 
0.062804 2.80782951590 0.04419804998 
0.063321 2.74938966151 0.04180661510 
0.063838 2.73439559409 0.04338641163 
0.064355 2.80285945226 0.04045645510 
0.064872 2.78868201763 0.04243277638 
0.065388 2.80155253074 0.04307458782 
0.065905 2.73481178770 0.04041913375 
0.066422 2.65754023073 0.04168012095 
0.066939 2.67237993155 0.04081520208 
0.067456 2.74583006929 0.04363214304 
0.067973 2.57820245620 0.03931113539 
0.068490 2.61685928546 0.04161338154 
0.069007 2.62201754060 0.04217100807 
0.069524 2.59603491680 0.04128467561 
0.070041 2.69523238334 0.04074999613 
0.070557 2.58848770384 0.04022917412 
0.071074 2.59603125780 0.04147998828 
0.071591 2.56778401245 0.03876599972 
0.072108 2.53119039410 0.03944492364 
0.072625 2.61389283929 0.04039012676 
0.073142 2.57357236697 0.03951408701 
0.073659 2.61948053381 0.03959224675 
0.074176 2.56306826040 0.03602489882 
0.074693 2.59105922727 0.03959575790 
0.075210 2.46282688350 0.03664223848 
0.075726 2.57527227410 0.03806514434 
0.076243 2.48526374981 0.03787374031 
0.076760 2.43126550866 0.03742807730 
0.077277 2.45435863908 0.03636193496 
0.077794 2.51524287295 0.03812178298 
0.078311 2.40387564095 0.03589324178 
0.078828 2.46939935561 0.03675020470 
0.079345 2.44974289103 0.03568235000 
0.079862 2.43149475682 0.03690505689 
0.080378 2.44070221023 0.03562516237 
0.080895 2.46815130467 0.03523924791 
0.081412 2.39637583921 0.03460019116 
0.081929 2.34157485904 0.03430102860 
0.082446 2.40230537923 0.03536254006 
0.082963 2.38389151940 0.03303996716 
0.083480 2.36839152640 0.03366144169 
0.083997 2.40683636556 0.03424176676 
0.084514 2.32188629120 0.03343692889 
0.085030 2.39712968004 0.03409738641 
0.085547 2.41609112517 0.03458474495 
0.086064 2.32290816243 0.03405790052 
0.086581 2.25005374160 0.03439321254 
0.087098 2.36605060924 0.03295979760 
0.087615 2.33182720057 0.03393074400 
0.088132 2.32179249379 0.03400852580 
0.088649 2.32734815366 0.03411909545 
0.089166 2.29044278276 0.03533570987 
0.089683 2.27330019112 0.03466034625 
0.090199 2.24289758982 0.03477525828 
0.090716 2.33065652357 0.03605918591 
0.091233 2.31776983913 0.03581451344 
0.091750 2.34390675137 0.03673122188 
0.092267 2.27813900122 0.03551800325 
0.092784 2.22666357594 0.03601314761 
0.093301 2.26509832143 0.03682612813 
0.093818 2.29710508807 0.03720015946 
0.094334 2.23533642903 0.03654782021 
0.094851 2.24055633992 0.03459906582 
0.095368 2.22415768441 0.03543206736 
0.095885 2.21679452989 0.03498284755 
0.096402 2.16783876473 0.03473935875 
0.096919 2.19337130623 0.03348472312 
0.097436 2.12320459428 0.03164752611 
0.097953 2.20864951254 0.03388016611 
0.098470 2.21729178274 0.03307649259 
0.098986 2.27676648457 0.03300721508 
0.099503 2.13127833938 0.03314833121 
0.100020 2.20372306105 0.03238069251 
0.100537 2.19854659837 0.03181990535 
0.101054 2.20815351356 0.03164280430 
0.101571 2.11980253571 0.03112079783 
0.102088 2.17256028597 0.03273605066 
0.102605 2.17337599415 0.03114450620 
0.103122 2.12584941564 0.03005588360 
0.103638 2.15827158011 0.03162063374 
0.104155 2.04605772202 0.03075072027 
0.104672 2.16420134492 0.03105400078 
0.105189 2.15316878788 0.03047163378 
0.105706 2.10060471087 0.02965445123 
0.106223 2.10572750577 0.02965409845 
0.106740 2.15996728816 0.03089970516 
0.107257 2.10832598520 0.02978238020 
0.107773 2.09489661652 0.02889229131 
0.108290 2.13377957656 0.02940410974 
0.108807 2.14348288642 0.02987873673 
0.109324 2.06566449311 0.03000331469 
0.109841 2.06843511307 0.02895196908 
0.110358 2.12040984906 0.02950037940 
0.110875 2.13769043151 0.02932711574 
0.111392 2.06361218595 0.02800020639 
0.111909 2.12813629525 0.02895786612 
0.112425 2.06145411366 0.02792324007 
0.112942 2.03563622925 0.02795651111 
0.113459 2.06650946193 0.02805169141 
0.113976 2.03994384147 0.02773275704 
0.114493 2.13599969416 0.02792875065 
0.115010 2.01105307720 0.02868171151 
0.115527 1.98508919504 0.02750566984 
0.116044 2.06941301446 0.02740141358 
0.116560 2.06222964796 0.02768602080 
0.117077 1.99664470154 0.02698932765 
0.117594 2.02594980073 0.02780263150 
0.118111 2.03793413098 0.02736246651 
0.118628 2.02493026781 0.02706710021 
0.119145 2.04945598160 0.02802793738 
0.119662 2.00847495129 0.02747193661 
0.120179 1.94787122747 0.02672456609 
0.120695 1.98537965650 0.02657436775 
0.121212 2.06402641637 0.02659394930 
0.121729 1.98588320358 0.02619187724 
0.122246 1.99786685277 0.02699992002 
0.122763 1.94227420044 0.02603753034 
0.123280 1.98363090235 0.02644462833 
0.123797 1.93595877567 0.02609114328 
0.124314 1.98588022511 0.02713632058 
0.124830 2.02075392913 0.02655806851 
0.125347 1.94660243095 0.02583949539 
0.125864 1.98415021368 0.02658872789 
0.126381 1.98152000039 0.02553989699 
0.126898 1.99178405715 0.02653897473 
0.127415 2.00885045132 0.02622091917 
0.127932 1.95019330002 0.02560772554 
0.128448 1.95545629772 0.02530364574 
0.128965 1.91824749025 0.02502220612 
0.129482 1.95934628902 0.02555666457 
0.129999 1.96414542975 0.02583966968 
0.130516 1.93451044221 0.02524207023 
0.131033 1.90807489914 0.02527993336 
0.131550 1.94002210360 0.02562175476 
0.132067 1.93290347651 0.02512935291 
0.132583 1.93220753953 0.02525009531 
0.133100 1.90508770440 0.02454857148 
0.133617 1.95781977555 0.02513301371 
0.134134 1.96263849266 0.02482571488 
0.134651 1.92701079670 0.02489370537 
0.135168 1.95681986024 0.02488031070 
0.135685 1.94521557344 0.02454459011 
0.136201 1.93360689752 0.02482424447 
0.136718 1.97318343017 0.02537775925 
0.137235 1.87651997464 0.02471119871 
0.137752 1.86971199361 0.02435785284 
0.138269 1.91372827183 0.02372809639 
0.138786 1.88689961512 0.02330711791 
0.139303 1.85849998612 0.02359897406 
0.139819 1.84826751604 0.02398005105 
0.140336 1.86724629217 0.02420622469 
0.140853 1.91297078611 0.02422396485 
0.141370 1.90470082840 0.02378696911 
0.141887 1.88858464970 0.02351227435 
0.142404 1.85439351588 0.02391257669 
0.142921 1.91660702721 0.02406988010 
0.143438 1.93758395990 0.02407058383 
0.143954 1.87049352479 0.02386978727 
0.144471 1.89545316509 0.02430246634 
0.144988 1.90298187853 0.02420092703 
0.145505 1.92811800973 0.02447887470 
0.146022 1.92018801254 0.02362805697 
0.146539 1.84722380171 0.02354603321 
0.147056 1.83672886473 0.02406719358 
0.147572 1.91309225561 0.02342000177 
0.148089 1.89425558204 0.02383546132 
0.148606 1.82891414630 0.02392735726 
0.149123 1.87110067530 0.02259085839 
0.149640 1.88333930061 0.02323054806 
0.150157 1.86330634259 0.02357928255 
0.150674 1.88365318151 0.02333035437 
0.151190 1.85100763836 0.02309973171 
0.151707 1.83035805337 0.02303060279 
0.152224 1.85452252668 0.02275146079 
0.152741 1.82852254978 0.02264346835 
0.153258 1.81858600383 0.02259757488 
0.153775 1.81223411234 0.02286617115 
0.154291 1.87490211462 0.02274138478 
0.154808 1.83770611179 0.02241443702 
0.155325 1.81497487481 0.02246104454 
0.155842 1.86592194609 0.02239944789 
0.156359 1.86950236040 0.02281358299 
0.156876 1.86077658895 0.02341344125 
0.157393 1.83484530812 0.02276667986 
0.157909 1.84465119444 0.02251238480 
0.158426 1.87092519887 0.02256310468 
0.158943 1.83301374333 0.02250962058 
0.159460 1.82838542426 0.02232371036 
0.159977 1.80573680948 0.02159935916 
0.160494 1.80726567838 0.02225405642 
0.161010 1.82397093403 0.02222518134 
0.161527 1.77021632213 0.02137276028 
0.162044 1.78589252918 0.02144995079 
0.162561 1.81503529326 0.02187613497 
0.163078 1.83323831377 0.02216668620 
0.163595 1.84329818596 0.02136210062 
0.164112 1.83245776415 0.02188500555 
0.164628 1.81995870558 0.02148963971 
0.165145 1.81970448727 0.02170543915 
0.165662 1.79831794773 0.02153445300 
0.166179 1.78120135953 0.02076113907 
0.166696 1.85425542529 0.02194215042 
0.167213 1.81290761111 0.02221914653 
0.167729 1.81888039594 0.02185456735 
0.168246 1.80348823529 0.02172673215 
0.168763 1.81074844413 0.02168081382 
0.169280 1.81896875577 0.02145451212 
0.169797 1.85346734318 0.02190065097 
0.170314 1.79731413619 0.02077253829 
0.170830 1.81226518654 0.02102792116 
0.171347 1.81516382606 0.02086708517 
0.171864 1.84191953792 0.02093598284 
0.172381 1.81056297220 0.02154908928 
0.172898 1.78012106550 0.02125050637 
0.173415 1.81355013936 0.02081189243 
0.173932 1.81488243595 0.02101264866 
0.174448 1.77204031075 0.02072478329 
0.174965 1.80401712827 0.02149142730 
0.175482 1.75418404231 0.02044930245 
0.175999 1.78405836166 0.02085266642 
0.176516 1.79977584114 0.02077478910 
0.177033 1.79816451745 0.02046306785 
0.177549 1.79729083535 0.02090268721 
0.178066 1.78478600527 0.02037416071 
0.178583 1.81558051109 0.02048472656 
0.179100 1.75864405386 0.02134919409 
0.179617 1.81089520432 0.02132184091 
0.180134 1.77871978083 0.02127698871 
0.180650 1.81337702683 0.02128736654 
0.181167 1.77636595516 0.02127466794 
0.181684 1.82278827127 0.02194549991 
0.182201 1.77521534869 0.02137296806 
0.182718 1.82321190101 0.02221840446 
0.183234 1.78647134348 0.02171987622 
0.183751 1.80595848768 0.02206770350 
0.184268 1.78438055546 0.02239835027 
0.184785 1.83317165284 0.02236315097 
0.185302 1.81169658294 0.02192513673 
0.185819 1.80998005600 0.02211732337 
0.186335 1.81944854820 0.02189416562 
0.186852 1.79138684862 0.02202680096 
0.187369 1.78374260343 0.02177659506 
0.187886 1.74533864368 0.02073697464 
0.188403 1.76267474473 0.02108961282 
0.188920 1.80294969025 0.02075501150 
0.189436 1.71369889580 0.02109744847 
0.189953 1.78067420488 0.02080364786 
0.190470 1.74993603031 0.02059255190 
0.190987 1.74505202894 0.02095838470 
0.191504 1.75337994377 0.02042948357 
0.192020 1.77660504516 0.02062259630 
0.192537 1.74712949144 0.02020803726 
0.193054 1.75836255319 0.02052154051 
0.193571 1.74722631772 0.02080899756 
0.194088 1.76378133611 0.02033763780 
0.194605 1.74312192655 0.02018580204 
0.195121 1.80088192082 0.02015166660 
0.195638 1.73159221122 0.02063321467 
0.196155 1.74744310652 0.02051433739 
0.196672 1.75679091418 0.01990053983 
0.197189 1.75880152962 0.01999009252 
0.197705 1.74299819054 0.01997585284 
0.198222 1.73378644988 0.01988159184 
0.198739 1.74823900590 0.01989367899 
0.199256 1.71241445361 0.01999295248 
0.199773 1.72444481987 0.01984837822 
0.200290 1.74802742183 0.01978156022 
0.200806 1.73230322206 0.01975193704 
0.201323 1.72538163381 0.01935673473 
0.201840 1.73284214020 0.01957132089 
0.202357 1.76097957684 0.01971773600 
0.202874 1.76755465915 0.01965934482 
0.203390 1.74227772505 0.01883086457 
0.203907 1.71355011192 0.01942989846 
0.204424 1.70144978750 0.01906539971 
0.204941 1.74432792998 0.01987244141 
0.205458 1.75670632862 0.01945135557 
0.205974 1.72409199867 0.01868382762 
0.206491 1.69577012673 0.01947801165 
0.207008 1.78721849802 0.01946512274 
0.207525 1.70638538791 0.01925388351 
0.208042 1.73760563167 0.01911367253 
0.208558 1.73671528004 0.01948456241 
0.209075 1.74644215330 0.01946124357 
0.209592 1.71104432402 0.01885951993 
0.210109 1.68834734850 0.01921977945 
0.210626 1.73952342842 0.01922093411 
0.211142 1.72805543723 0.01864404060 
0.211659 1.74491407552 0.01871763590 
0.212176 1.76324822385 0.01893944692 
0.212693 1.72582848626 0.01905447179 
0.213210 1.71554629148 0.01861401450 
0.213726 1.74725204884 0.01851954889 
0.214243 1.74651352228 0.01912423326 
0.214760 1.70742652680 0.01910314337 
0.215277 1.74663018121 0.01886893746 
0.215794 1.77517490894 0.01892774634 
0.216310 1.78031277653 0.01911522737 
0.216827 1.76004781744 0.01894284882 
0.217344 1.73081475128 0.01886441548 
0.217861 1.74648696182 0.01871020335 
0.218378 1.74690496326 0.01837719171 
0.218894 1.72766746916 0.01879672644 
0.219411 1.73209588943 0.01819168087 
0.219928 1.76888274627 0.01892564403 
0.220445 1.70454750438 0.01866818261 
0.220962 1.72280188119 0.01877653372 
0.221478 1.76831222353 0.01916325591 
0.221995 1.73685037511 0.01893693567 
0.222512 1.73280013607 0.01812751515 
0.223029 1.73709615434 0.01823432546 
0.223546 1.72922234604 0.01796735758 
0.224062 1.70227235775 0.01827117565 
0.224579 1.77374403625 0.01851125824 
0.225096 1.74018362429 0.01881989068 
0.225613 1.71779355262 0.01794268386 
0.226129 1.72128171772 0.01834000469 
0.226646 1.77377903543 0.01824709934 
0.227163 1.75251932805 0.01802988743 
0.227680 1.72714613283 0.01884479441 
0.228197 1.75175806924 0.01785510370 
0.228713 1.70697899819 0.01783848414 
0.229230 1.70867400026 0.01772791590 
0.229747 1.75530477697 0.01812699095 
0.230264 1.76876061024 0.01770408991 
0.230780 1.73715636156 0.01855263069 
0.231297 1.75236422665 0.01777097607 
0.231814 1.74560195994 0.01816289389 
0.232331 1.71489227386 0.01761550638 
0.232848 1.74583823665 0.01805665853 
0.233364 1.75596858440 0.01749489500 
0.233881 1.71887944094 0.01739371867 
0.234398 1.74134877025 0.01779695312 
0.234915 1.73615422182 0.01777584095 
0.235431 1.72476221850 0.01777672191 
0.235948 1.72496847310 0.01775551834 
0.236465 1.71221076047 0.01725646470 
0.236982 1.71243424124 0.01756611955 
0.237499 1.73604760408 0.01785719208 
0.238015 1.71933289310 0.01752703096 
0.238532 1.71192626302 0.01766893122 
0.239049 1.74202068241 0.01757001745 
0.239566 1.72622766028 0.01785973049 
0.240082 1.72742814695 0.01714838653 
0.240599 1.71447895371 0.01755192898 
0.241116 1.70284504508 0.01770165500 
0.241633 1.72099872870 0.01734527420 
0.242149 1.72358328804 2.95425795578 
0.242666 1.71125275017 0.01756729103 
0.243183 1.73186900185 0.01735361665 
0.243700 1.73206487428 0.01734342295 
0.244217 1.71057906095 0.01741797933 
0.244733 1.73239564586 0.01717698480 
0.245250 1.71769195872 0.01705204965 
0.245767 1.71570512492 0.01729838221 
0.246284 1.70716610454 0.01734448348 
0.246800 1.74883891893 0.01721478479 
0.247317 1.68670363682 0.01738286198 
0.247834 1.71828322616 0.01713693339 
0.248351 1.72442385839 0.01712295879 
0.248867 1.71920364872 0.01706478846 
0.249384 1.69470939654 0.01678030808 
0.249901 1.73762320969 0.01709171585 
0.250418 1.71636269237 0.01738814961 
0.250934 1.70408781768 0.01720900526 
0.251451 1.69420244464 0.01707869221 
0.251968 1.70850284560 0.01709543580 
0.252485 1.68701815575 0.01687206389 
0.253001 1.71398614570 0.01734736728 
0.253518 1.69256462561 0.01687617132 
0.254035 1.68103810202 0.01696076681 
0.254552 1.72687083400 0.01671627782 
0.255068 1.71020596923 0.01662308179 
0.255585 1.72623016012 0.01677010826 
0.256102 1.71460632989 0.01696067382 
0.256619 1.70023559471 0.01666501211 
0.257135 1.67167033140 0.01687436303 
0.257652 1.72255043367 0.01704147706 
0.258169 1.71828740215 0.01693245506 
0.258686 1.72481613738 0.01679097183 
0.259202 1.69451035559 0.01678841854 
0.259719 1.65781570278 0.01629500846 
0.260236 1.70869004242 0.01722691916 
0.260753 1.68561982755 0.01698250729 
0.261269 1.68787821697 0.01705322758 
0.261786 1.72742123534 0.01752362593 
0.262303 1.67212198051 0.01721915234 
0.262820 1.71203896317 0.01766916316 
0.263336 1.73006015410 0.01795671823 
0.263853 1.73270965483 0.01777293495 
0.264370 1.68555074351 0.01826768719 
0.264887 1.68360989878 0.01750428057 
0.265403 1.70949379615 0.01852949871 
0.265920 1.70974072445 0.01827034020 
0.266437 1.67226479485 0.01785778083 
0.266954 1.69704656710 0.01817582563 
0.267470 1.71462575729 0.01800454614 
0.267987 1.67380180300 0.01786964049 
0.268504 1.76910521019 0.01841180278 
0.269021 1.71847600560 0.01802423669 
0.269537 1.72538390034 0.01868346561 
0.270054 1.71703297189 0.01870418177 
0.270571 1.68887129028 0.01877312119 
0.271087 1.73234485537 0.01934355440 
0.271604 1.72574409657 0.01967314651 
0.272121 1.72334545664 0.01930172450 
0.272638 1.72191559448 0.01910646429 
0.273154 1.73989073569 0.01995617313 
0.273671 1.72836103828 0.01982905217 
0.274188 1.73253233047 0.01993041919 
0.274705 1.71290698970 0.02010850074 
0.275221 1.74394509467 0.02020212968 
0.275738 1.72277636903 0.01993761744 
0.276255 1.70935169178 0.01976636007 
0.276771 1.70907874997 0.02042965676 
0.277288 1.75248544884 0.02004311132 
0.277805 1.71764056298 0.02023573452 
0.278322 1.71969739324 0.02016216410 
0.278838 1.70376620965 0.01955775056 
0.279355 1.69696326501 0.01977923555 
0.279872 1.73710354693 0.01962976850 
0.280388 1.69601283707 0.01946205942 
0.280905 1.73962541675 0.01974224692 
0.281422 1.73305927516 0.02020847109 
0.281939 1.73417129959 0.02036454482 
0.282455 1.70486992015 0.01968056089 
0.282972 1.72809274977 0.01969479499 
0.283489 1.70644248205 0.02028681938 
0.284006 1.72736221702 0.01997421785 
0.284522 1.70602908824 0.01961790335 
0.285039 1.74388081029 0.01999470431 
0.285556 1.69421781735 0.01968447819 
0.286072 1.73937134340 0.02050427173 
0.286589 1.71666459918 0.02050931072 
0.287106 1.71623162512 0.02027256168 
0.287622 1.69549980351 0.02010793763 
0.288139 1.72354485504 0.02018290116 
0.288656 1.71595303203 0.02012001222 
0.289173 1.71689701512 0.02000703380 
0.289689 1.73235904992 0.02078667073 
0.290206 1.70666615157 0.02069966039 
0.290723 1.70632421249 0.02028707615 
0.291239 1.71566997061 0.02045252752 
0.291756 1.71810128976 0.02037507270 
0.292273 1.71128302882 0.02083222968 
0.292790 1.69644359678 0.02041956455 
0.293306 1.71728577270 0.02043570907 
0.293823 1.71949837902 0.02060120392 
0.294340 1.76427976524 0.02065004251 
0.294856 1.66803885986 0.02026396940 
0.295373 1.73605767121 0.02037484021 
0.295890 1.72614206445 0.02080328647 
0.296406 1.71887343074 0.02103061262 
0.296923 1.70294956529 0.02114017301 
0.297440 1.73230087365 0.02119565509 
0.297957 1.74666064539 0.02060143259 
0.298473 1.71944052407 0.02108907112 
0.298990 1.74499661432 0.02113440981 
0.299507 1.73754578408 0.02123889055 
0.300023 1.73367423848 0.02122340178 
0.300540 1.68910609384 0.02122985015 
0.301057 1.69415263621 0.02089656175 
0.301573 1.74002593206 0.02155057878 
0.302090 1.74158147359 0.02162512086 
0.302607 1.72168863730 0.02129861882 
0.303123 1.73978405297 0.02081522729 
0.303640 1.73527898024 0.02127764606 
0.304157 1.69900795429 0.02128019224 
0.304673 1.72587251014 0.02127855924 
0.305190 1.70776709451 0.02134300452 
0.305707 1.71971043589 0.02103901975 
0.306224 1.70160714320 0.02109996165 
0.306740 1.72177942257 0.02150795897 
0.307257 1.70850822830 0.02180769498 
0.307774 1.71465764535 0.02210288735 
0.308290 1.72067827062 0.02154948630 
0.308807 1.72867183321 0.02167551687 
0.309324 1.74855682481 0.02193599925 
0.309840 1.69971844590 0.02161899887 
0.310357 1.74290167392 0.02186627322 
0.310874 1.72255501049 0.02100152591 
0.311390 1.71325528257 0.02166990233 
0.311907 1.70690306449 0.02278165623 
0.312424 1.72068296595 0.02219152424 
0.312940 1.74215280017 0.02255387066 
0.313457 1.74171815041 0.02209793228 
0.313974 1.72860297827 0.02228743832 
0.314490 1.71713396380 0.02235299751 
0.315007 1.70808828337 0.02193926496 
0.315524 1.73953851774 0.02266312800 
0.316040 1.73960931725 0.02229883712 
0.316557 1.70049816229 0.02215402683 
0.317074 1.72290973848 0.02254084108 
0.317590 1.73758408819 0.02169983766 
0.318107 1.69561692564 0.02261393778 
0.318624 1.70834098090 0.02267119064 
0.319140 1.68330312172 0.02217181877 
0.319657 1.70256900586 0.02245031502 
0.320174 1.70523365811 0.02302320321 
0.320690 1.70093182226 0.02292874757 
0.321207 1.74046150750 0.02317356850 
0.321724 1.69953931604 0.02337806131 
0.322240 1.70165334247 0.02255953853 
0.322757 1.69527671488 0.02319025665 
0.323274 1.68968509038 0.02252043129 
0.323790 1.68766260739 0.02363246415 
0.324307 1.68103841978 0.02353050539 
0.324824 1.74300105391 0.02406102126 
0.325340 1.73492434444 0.02410931882 
0.325857 1.72567769729 0.02474874912 
0.326373 1.72739602305 0.02434787350 
0.326890 1.74962927227 0.02577447115 
0.327407 1.76869808506 0.02533958668 
0.327923 1.72517343276 0.02514582600 
0.328440 1.72985823515 0.02573981048 
0.328957 1.75543488595 0.02522570305 
0.329473 1.72017916132 0.02630808772 
0.329990 1.71331275238 0.02704151923 
0.330507 1.75032331028 0.02674990695 
0.331023 1.74413825345 0.02758009715 
0.331540 1.73048964275 0.02700562221 
0.332057 1.71762065049 0.02811895104 
0.332573 1.80510347679 0.02798841480 
0.333090 1.70244737074 0.02846740123 
0.333607 1.72461871528 0.02890350110 
0.334123 1.73759035949 0.02953872158 
0.334640 1.73821765737 0.02848363344 
0.335156 1.73713028420 0.02863049685 
0.335673 1.78761350217 0.02979939594 
0.336190 1.78464761847 0.02866280397 
0.336706 1.74003842216 0.03037522740 
0.337223 1.73210263760 0.03041660765 
0.337740 1.76145819439 0.03054932298 
0.338256 1.79732788395 0.03116419843 
0.338773 1.83229481792 0.03198977176 
0.339290 1.78612306698 0.03444724662 
0.339806 1.82299083934 0.03378416844 
0.340323 1.73418615275 0.03570769378 
0.340839 1.76555339726 0.03500510474 
0.341356 1.81023920816 0.03501200516 
0.341873 1.78202033185 0.03517399997 
0.342389 1.81871536689 0.03572337050 
0.342906 1.79760096321 0.03533193529 
0.343423 1.78444517717 0.03742607851 
0.343939 1.85739237478 0.03740444510 
0.344456 1.71283455603 0.03350706991 
0.344972 1.81223678404 0.03738114925 
0.345489 1.73389702149 0.03545926045 
0.346006 1.81220511197 0.03836722263 
0.346522 1.79353429243 0.03644938411 
0.347039 1.74618126993 0.03538756828 
0.347555 1.81339664863 0.03580963982 
0.348072 1.80968463941 0.03794868932 
0.348589 1.75148998001 0.03791958038 
0.349105 1.78820006310 0.03750928641 
0.349622 1.81243445016 0.03795789669 
0.350139 1.84040935273 0.03869548069 
0.350655 1.86921264123 0.03852845353 
0.351172 1.78547590671 0.03825341607 
0.351688 1.75158282412 0.03690728611 
0.352205 1.70731891790 0.03824483782 
0.352722 1.84951360123 0.03722519831 
0.353238 1.75573156315 0.03857522318 
0.353755 1.80779878589 0.03644288459 
0.354271 1.77472768309 0.03884607551 
0.354788 1.79000070188 0.03780402754 
0.355305 1.77106729027 0.03804873302 
0.355821 1.82391932077 0.03924276935 
0.356338 1.81523551143 0.03928974475 
0.356854 1.77581235645 0.04167158142 
0.357371 1.81492641339 0.03979713855 
0.357888 1.75160105452 0.03977626900 
0.358404 1.80954715003 0.04271691653 
0.358921 1.79267955553 0.04254150185 
0.359437 1.72057907754 0.04075793101 
0.359954 1.76720234861 0.04226032460 
0.360471 1.78787207546 0.04295019085 
0.360987 1.72849448761 0.04309822343 
0.361504 1.76274331266 0.04445780004 
0.362020 1.66025441363 0.04674775212 
0.362537 1.75064807259 0.04454868401 
0.363054 1.75767252665 0.04774778908 
0.363570 1.77239382167 0.04588671128 
0.364087 1.79584585191 0.04883969254 
0.364603 1.69484832094 0.04806582518 
0.365120 1.85010711186 0.05046989560 
0.365637 1.82300911067 0.05503188042 
0.366153 1.78206547607 0.05211755488 
0.366670 1.78111830020 0.05581119719 
0.367186 1.69907075274 0.05685155303 
0.367703 1.83901490988 0.06144455883 
0.368219 1.80558994607 0.05911846253 
0.368736 1.77024483842 0.06036997546 
0.369253 1.80679148465 0.06464930376 
0.369769 1.74251407965 0.06835414682 
0.370286 1.85137359317 0.06573872132 
0.370802 1.81707926667 0.06641244509 
0.371319 1.82715862451 0.07514799988 
0.371835 1.74379314128 0.07990534516 
0.372352 1.75024152137 0.07778306595 
0.372869 1.69791295959 0.09464432452 
0.373385 1.47744732460 0.13537878119 
0.373902 1.83528593323 0.42702805154 
