# Supplementary material for: A SAXS-based approach to rationally evaluate radical scavengers – toward eliminating radiation damage in solution and crystallographic studies
Source: J Synchrotron Radiat. 2021 Aug 9;28(Pt 5):1309–20. doi: 10.1107/S1600577521004045 (PMC8415334; doi:10.1107/S1600577521004045)
Supplement: Supplementary file 1 [file s-28-01309-sup1.zip › SupportingData/ascrobic_acid/500nM/C1_ascorbate-500nm_00032.cbf.dat]

0.010597 13.42892144909 0.55654455413 
0.011114 12.87551027010 0.46226351644 
0.011630 11.17224965800 0.38538519789 
0.012147 9.81304964177 0.24850841541 
0.012664 9.42276206804 0.25822113762 
0.013181 8.76544025656 0.25066468671 
0.013698 8.26812726351 0.18829084909 
0.014215 8.10435827721 0.33024536454 
0.014732 7.28205765675 0.25820084948 
0.015249 7.31780297657 0.22531307367 
0.015766 7.00235107568 0.20531459239 
0.016283 6.98070093337 0.18787361624 
0.016800 6.62091325133 0.16808374617 
0.017316 6.47760354464 0.15456359524 
0.017833 6.04732441507 0.13914901228 
0.018350 5.86635847191 0.12618918321 
0.018867 5.70437626779 0.12470838900 
0.019384 5.57287541674 0.12042670395 
0.019901 5.60834336564 0.11925261781 
0.020418 5.20397382992 0.10768049953 
0.020935 5.45573763251 0.11174510671 
0.021452 5.24201907326 0.10670558895 
0.021969 5.08556493878 0.10169997998 
0.022486 4.98992993957 0.09639109789 
0.023002 4.89951271455 0.09826334583 
0.023519 4.84596081001 0.09112192400 
0.024036 4.69490336448 0.09489622555 
0.024553 4.73008913031 0.09405547868 
0.025070 4.80202044836 0.09105720423 
0.025587 4.57006990900 0.09007531559 
0.026104 4.70480016700 0.08262387035 
0.026621 4.43734684140 0.09200300997 
0.027138 4.34393074174 0.07979317045 
0.027655 4.24666725170 0.08746604517 
0.028171 4.40064170256 0.08816466177 
0.028688 4.19381432274 0.08158776730 
0.029205 4.24837197324 0.07489957008 
0.029722 4.30040397136 0.08653792953 
0.030239 4.14829837189 0.07751046235 
0.030756 4.20016191769 0.07559945268 
0.031273 4.03564893363 0.07591827745 
0.031790 4.12735100641 0.07721377196 
0.032307 4.08898230312 0.07259890945 
0.032824 3.99006384585 0.07432292479 
0.033341 3.91648674477 0.07322371148 
0.033857 3.87990887876 0.06981272737 
0.034374 3.87674206404 0.06994413076 
0.034891 3.94901758803 0.07029398412 
0.035408 3.83961294902 0.07093689249 
0.035925 3.70534636375 0.06658670991 
0.036442 3.75767801153 0.06683338028 
0.036959 3.96837775979 0.06726921802 
0.037476 3.81666125941 0.06670540956 
0.037993 3.77774985829 0.06223506826 
0.038510 3.74018598885 0.06276482758 
0.039027 3.67076690585 0.06684462312 
0.039543 3.69180164831 0.06226908625 
0.040060 3.71017075836 0.06320979750 
0.040577 3.64619641050 0.06267448005 
0.041094 3.61877362707 0.05871356125 
0.041611 3.54476406395 0.06288135636 
0.042128 3.51887582468 0.06303500694 
0.042645 3.51222883723 0.05799937728 
0.043162 3.50280481244 0.05711188173 
0.043679 3.39512725362 0.06114979616 
0.044196 3.43105068132 0.05937274386 
0.044712 3.44671080738 0.05684064814 
0.045229 3.42879095886 0.05406929516 
0.045746 3.32130286128 0.05460150750 
0.046263 3.43672488840 0.05337917693 
0.046780 3.25381932841 0.05350730101 
0.047297 3.32083318651 0.05394821353 
0.047814 3.36356068775 0.05388724368 
0.048331 3.24844807317 0.05150035397 
0.048848 3.20056549223 0.05511528220 
0.049365 3.15385218462 0.05322774356 
0.049881 3.23579801401 0.05114468789 
0.050398 3.25781323110 0.05228796716 
0.050915 3.14918372241 0.05126001701 
0.051432 3.21787616104 0.05154568036 
0.051949 3.10511017954 0.05102906383 
0.052466 3.13156849430 0.05165514670 
0.052983 3.05473522133 0.05056273241 
0.053500 3.08763656197 0.04956594783 
0.054017 3.01900518863 0.04921896615 
0.054534 3.03720704305 0.04931919766 
0.055050 2.99642826008 0.04625511456 
0.055567 2.99844736393 0.04669213884 
0.056084 2.95449359086 0.04662355071 
0.056601 2.99931658327 0.04805017195 
0.057118 2.99759201593 0.04478401311 
0.057635 2.88420538428 0.04846146581 
0.058152 3.01482892369 0.04702061246 
0.058669 2.94030499061 0.04557502164 
0.059186 2.79764244880 0.04528847155 
0.059703 2.91123063309 0.04468713228 
0.060220 2.91277424442 0.04417493307 
0.060736 2.81837684105 0.04578241398 
0.061253 2.78601360589 0.04310805614 
0.061770 2.83009985554 0.04297011365 
0.062287 2.78343963400 0.04193080863 
0.062804 2.82960579433 0.04450285873 
0.063321 2.81132474626 0.04510046187 
0.063838 2.74506511935 0.04188668525 
0.064355 2.71998292874 0.04110861255 
0.064872 2.72951919057 0.04052605989 
0.065388 2.68056558340 0.04115641859 
0.065905 2.64732394485 0.04278371377 
0.066422 2.68602873336 0.04022869118 
0.066939 2.63249048081 0.04122562887 
0.067456 2.65509835356 0.04197860287 
0.067973 2.71157446982 0.04091290938 
0.068490 2.72059512714 0.03987612812 
0.069007 2.72880275277 0.04141920973 
0.069524 2.66097627619 0.04042964932 
0.070041 2.65342323902 0.04054621153 
0.070557 2.61647469529 0.04271251177 
0.071074 2.60738358362 0.04133731419 
0.071591 2.61171922913 0.03944805350 
0.072108 2.58877314137 0.03920747657 
0.072625 2.52054066941 0.03995835836 
0.073142 2.53213771905 0.03920234280 
0.073659 2.48638224116 0.03922650700 
0.074176 2.56471147014 0.03683234042 
0.074693 2.54109270450 0.03763460619 
0.075210 2.57002872699 0.03704341018 
0.075726 2.52709528758 0.03887645064 
0.076243 2.48831275349 0.03626947708 
0.076760 2.49812251611 0.03876257444 
0.077277 2.52718760225 0.03556580054 
0.077794 2.54452701121 0.03641186110 
0.078311 2.45109221279 0.03567870984 
0.078828 2.45198261148 0.03627883639 
0.079345 2.43194088138 0.03495727214 
0.079862 2.50172988530 0.03675480901 
0.080378 2.40259849739 0.03684395508 
0.080895 2.42132699302 0.03552692520 
0.081412 2.36797882367 0.03607966043 
0.081929 2.45039696709 0.03444005163 
0.082446 2.34891745565 0.03422025971 
0.082963 2.40582670161 0.03448707802 
0.083480 2.37198045309 0.03446960589 
0.083997 2.33432180098 0.03493355524 
0.084514 2.38221533272 0.03464739700 
0.085030 2.37096517869 0.03518386278 
0.085547 2.31861977216 0.03356259727 
0.086064 2.30830539049 0.03315790240 
0.086581 2.34566047709 0.03413825712 
0.087098 2.28610246831 0.03333452984 
0.087615 2.36094684698 0.03370892582 
0.088132 2.27946967774 0.03240951121 
0.088649 2.37463909684 0.03407852506 
0.089166 2.27965580877 0.03403192521 
0.089683 2.24638712975 0.03422157757 
0.090199 2.30488023010 0.03484267421 
0.090716 2.27363487693 0.03383247532 
0.091233 2.24678944408 0.03530191687 
0.091750 2.27918172601 0.03664385170 
0.092267 2.28981177941 0.03544343036 
0.092784 2.27630827511 0.03651979867 
0.093301 2.21359862743 0.03676078134 
0.093818 2.27363505875 0.03665653929 
0.094334 2.25438320282 0.03607772189 
0.094851 2.27382653855 0.03685980152 
0.095368 2.21133987947 0.03596505554 
0.095885 2.16838764190 0.03360024802 
0.096402 2.25960530464 0.03470952454 
0.096919 2.18693261386 0.03444419598 
0.097436 2.15772941527 0.03070021056 
0.097953 2.20213307424 0.03220913431 
0.098470 2.16697088187 0.03298125651 
0.098986 2.21771019375 0.03246509902 
0.099503 2.14203193435 0.03242165877 
0.100020 2.20663474646 0.03236561099 
0.100537 2.19827259730 0.03225604349 
0.101054 2.12349937595 0.03172555795 
0.101571 2.13616587732 0.03045436650 
0.102088 2.12176584193 0.03123908842 
0.102605 2.15276049758 0.03054650731 
0.103122 2.18194273429 0.03148852910 
0.103638 2.15848074351 0.03182575938 
0.104155 2.09733877918 0.03000650948 
0.104672 2.11223476916 0.03062359279 
0.105189 2.09701664787 0.03006245644 
0.105706 2.14932393781 0.03103116164 
0.106223 2.09208127902 0.03084342017 
0.106740 2.10498367349 0.02930525740 
0.107257 2.12573929667 0.02974352912 
0.107773 2.10308655411 0.02983471312 
0.108290 2.05354576848 0.02870238060 
0.108807 2.10847183813 0.02923324539 
0.109324 2.08712528871 0.02899783927 
0.109841 2.10080144436 0.02968822541 
0.110358 2.10988841576 0.02979678111 
0.110875 2.13752429037 0.02908312481 
0.111392 2.09413302432 0.02872709321 
0.111909 2.03029249131 0.02773779561 
0.112425 2.08132074177 0.02807420161 
0.112942 2.03693337112 0.02889791874 
0.113459 2.13001218714 0.02852320359 
0.113976 2.02033042938 0.02786593637 
0.114493 2.02261578699 0.02879203248 
0.115010 2.02259785303 0.02731765690 
0.115527 2.05681984645 0.02851533559 
0.116044 1.99221637425 0.02721851170 
0.116560 2.02170339123 0.02772754053 
0.117077 2.04787110051 0.02750316557 
0.117594 2.05535174434 0.02802804940 
0.118111 2.00869239268 0.02687983831 
0.118628 2.03078523236 0.02717287263 
0.119145 2.03480142329 0.02767200252 
0.119662 2.02482804413 0.02775303180 
0.120179 1.94014805032 0.02668589259 
0.120695 2.03706922718 0.02702739032 
0.121212 1.98076710244 0.02728466860 
0.121729 2.00668388365 0.02693804580 
0.122246 1.96369969101 0.02612570456 
0.122763 1.97156829904 0.02681343531 
0.123280 1.96443260438 0.02600879573 
0.123797 1.98555461278 0.02606506534 
0.124314 2.00454665036 0.02654824553 
0.124830 1.94827387022 0.02596229505 
0.125347 1.95930301163 0.02586030434 
0.125864 1.94569985184 0.02545388979 
0.126381 1.91092646394 0.02591844899 
0.126898 1.96704575467 0.02657810199 
0.127415 1.93924844253 0.02576711256 
0.127932 1.98648815752 0.02657396024 
0.128448 1.97190570812 0.02581079041 
0.128965 1.94603179084 0.02540021133 
0.129482 1.98408172074 0.02642512519 
0.129999 1.95501062008 0.02555484619 
0.130516 1.92316701259 0.02488367268 
0.131033 1.90012153663 0.02457135159 
0.131550 1.95664927766 0.02524426865 
0.132067 1.93595633421 0.02561245070 
0.132583 1.95736392160 0.02525581942 
0.133100 1.92982274613 0.02507387615 
0.133617 1.92891666911 0.02464590813 
0.134134 1.94915871014 0.02498089618 
0.134651 1.92332496071 0.02516287881 
0.135168 1.94701831777 0.02518140766 
0.135685 1.92542795184 0.02521997157 
0.136201 1.91037310203 0.02456955045 
0.136718 1.91542575272 0.02456257416 
0.137235 1.91938217974 0.02406460833 
0.137752 1.91112544903 0.02385292374 
0.138269 1.93324540494 0.02440723392 
0.138786 1.96616611408 0.02349623648 
0.139303 1.82666633855 0.02328087816 
0.139819 1.84758403583 0.02426653993 
0.140336 1.92653063388 0.02334458736 
0.140853 1.85964620971 0.02366159136 
0.141370 1.92807906443 0.02454452852 
0.141887 1.85539568552 0.02386981204 
0.142404 1.95573677091 0.02427195742 
0.142921 1.97438816426 0.02450506878 
0.143438 1.85856829477 0.02418605036 
0.143954 1.88757764251 0.02408364316 
0.144471 1.90324060279 0.02454402693 
0.144988 1.92759769327 0.02465585451 
0.145505 1.88056378258 0.02372787930 
0.146022 1.90397579740 0.02437405807 
0.146539 1.88445034649 0.02412689513 
0.147056 1.86219192587 0.02298853412 
0.147572 1.84780342416 0.02367290929 
0.148089 1.85152679165 0.02346437645 
0.148606 1.87960217024 0.02412512332 
0.149123 1.86288372862 0.02302280480 
0.149640 1.88061642250 0.02365210932 
0.150157 1.83948719882 0.02310036585 
0.150674 1.84975699202 0.02359130383 
0.151190 1.84202849723 0.02270546881 
0.151707 1.87079236761 0.02289274130 
0.152224 1.82917084491 0.02283200980 
0.152741 1.79935757041 0.02249242429 
0.153258 1.88510695854 0.02272219566 
0.153775 1.83440692231 0.02277072377 
0.154291 1.82998785167 0.02251093452 
0.154808 1.84904584562 0.02266078235 
0.155325 1.85326945277 0.02245805126 
0.155842 1.84254985746 0.02219798365 
0.156359 1.86371025609 0.02261654014 
0.156876 1.85231256184 0.02284874841 
0.157393 1.80476953499 0.02248339104 
0.157909 1.82950270008 0.02254537096 
0.158426 1.83086122365 0.02202417237 
0.158943 1.89294652954 0.02256479760 
0.159460 1.84571218477 0.02229477625 
0.159977 1.79620675902 0.02145328820 
0.160494 1.84078381948 0.02243409690 
0.161010 1.84144092850 0.02190136115 
0.161527 1.80122870416 0.02264741879 
0.162044 1.78212917429 0.02224185321 
0.162561 1.80244162360 0.02229558028 
0.163078 1.80522055180 0.02169956841 
0.163595 1.82334856120 0.02134709921 
0.164112 1.84268688432 0.02228066423 
0.164628 1.80694311090 0.02097392643 
0.165145 1.78299376281 0.02179035747 
0.165662 1.78396438271 0.02208711596 
0.166179 1.74929017804 0.02107015226 
0.166696 1.81461147483 0.02146644582 
0.167213 1.83374682172 0.02194031376 
0.167729 1.83417204198 0.02125475303 
0.168246 1.79791537831 0.02075913799 
0.168763 1.81266403470 0.02187409650 
0.169280 1.77797106196 0.02115421164 
0.169797 1.80982282614 0.02081997518 
0.170314 1.82937800273 0.02161426378 
0.170830 1.83676939293 0.02130452809 
0.171347 1.82674617825 0.02139922505 
0.171864 1.79666940858 0.02101691196 
0.172381 1.81004040380 0.02142080982 
0.172898 1.78822957404 0.02106917334 
0.173415 1.80231425961 0.02051622072 
0.173932 1.78662113003 0.02126225335 
0.174448 1.81655410417 0.02143973592 
0.174965 1.79344426071 0.02073326912 
0.175482 1.82102245485 0.02153717738 
0.175999 1.77050155949 0.02045237985 
0.176516 1.81198621611 0.02049698882 
0.177033 1.79748394099 0.02091463476 
0.177549 1.80623481736 0.02102691707 
0.178066 1.80395960330 0.02046377045 
0.178583 1.79483710061 0.02044816063 
0.179100 1.81621457669 0.02113625037 
0.179617 1.78183882978 0.02083319469 
0.180134 1.79166932152 0.02114327761 
0.180650 1.79539139763 0.02181735702 
0.181167 1.78804630509 0.02165885361 
0.181684 1.79362461981 0.02151642007 
0.182201 1.81758434628 0.02173361756 
0.182718 1.79755531468 0.02226000833 
0.183234 1.78418746265 0.02209920514 
0.183751 1.79649194341 0.02208017194 
0.184268 1.81522832398 0.02209506025 
0.184785 1.78517748899 0.02276607941 
0.185302 1.77197993986 0.02225961780 
0.185819 1.78376947818 0.02181715055 
0.186335 1.81763791081 0.02238905082 
0.186852 1.76459745633 0.02200057775 
0.187369 1.76391278202 0.02155203075 
0.187886 1.79077989997 0.02151845983 
0.188403 1.77019997562 0.02088112806 
0.188920 1.74887979474 0.02082664042 
0.189436 1.77454191421 0.02127370486 
0.189953 1.74429852119 0.02025867717 
0.190470 1.75668064393 0.02122794430 
0.190987 1.78870185620 0.02043336306 
0.191504 1.73907336746 0.02050714720 
0.192020 1.75490360867 0.02034611579 
0.192537 1.74796756535 0.02004527003 
0.193054 1.73951243628 0.02004709914 
0.193571 1.78485536218 0.02087680800 
0.194088 1.76002377651 0.02030249179 
0.194605 1.73019156232 0.02031356513 
0.195121 1.78029689351 0.01982945718 
0.195638 1.70718940412 0.02003659135 
0.196155 1.73158988182 0.02015199914 
0.196672 1.74275327947 0.02025211867 
0.197189 1.72855194228 0.02012796068 
0.197705 1.78483450625 0.01997687122 
0.198222 1.79253015087 0.02058450562 
0.198739 1.71687654597 0.02001915181 
0.199256 1.71835698547 0.01962896638 
0.199773 1.76035819164 0.01934180096 
0.200290 1.76786988825 0.01951686989 
0.200806 1.75986062033 0.01944612603 
0.201323 1.77162103051 0.02010215827 
0.201840 1.77303186015 0.01961418304 
0.202357 1.76167487956 0.01907213303 
0.202874 1.75951966307 0.01961023269 
0.203390 1.76462925166 0.01971628583 
0.203907 1.74370214418 0.01938954860 
0.204424 1.74298848079 0.01937182849 
0.204941 1.75981608818 0.01919075236 
0.205458 1.72820067031 0.01952574005 
0.205974 1.75954739838 0.01940000045 
0.206491 1.76289319583 0.01908376019 
0.207008 1.75204101821 0.01940180184 
0.207525 1.76711000738 0.01941786724 
0.208042 1.77919062370 0.01950897812 
0.208558 1.75972347139 0.01947287820 
0.209075 1.75059974461 0.01914165156 
0.209592 1.75254319055 0.01889995275 
0.210109 1.76696706529 0.01984217122 
0.210626 1.73226596254 0.01904847405 
0.211142 1.73053077607 0.01878769537 
0.211659 1.72049990245 0.01867914371 
0.212176 1.74968976971 0.01932374229 
0.212693 1.74816825607 0.01886762024 
0.213210 1.72232938288 0.01868069705 
0.213726 1.75691639670 0.01924027951 
0.214243 1.73045334142 0.01899908235 
0.214760 1.76190515189 0.01891099404 
0.215277 1.72260055639 0.01881710065 
0.215794 1.74596478690 0.01878525452 
0.216310 1.75855493591 0.01879551960 
0.216827 1.74073383997 0.01873335120 
0.217344 1.73292839859 0.01825473771 
0.217861 1.73796317303 0.01861434041 
0.218378 1.78149739525 0.01888554139 
0.218894 1.73558758807 0.01858413634 
0.219411 1.75865900941 0.01842507651 
0.219928 1.72352201785 0.01844412018 
0.220445 1.71926738429 0.01852129888 
0.220962 1.71935011802 0.01843576779 
0.221478 1.74244223918 0.01858170404 
0.221995 1.75378371057 0.01899101047 
0.222512 1.74992769587 0.01826595992 
0.223029 1.74242061048 0.01861335316 
0.223546 1.72689267187 0.01823268085 
0.224062 1.72318057362 0.01813832231 
0.224579 1.73656894833 0.01839779475 
0.225096 1.74397154909 0.01807445902 
0.225613 1.73533672988 0.01797437494 
0.226129 1.69894029070 0.01832566718 
0.226646 1.71803797956 0.01812823881 
0.227163 1.74597532701 0.01832615909 
0.227680 1.72647172167 0.01842500504 
0.228197 1.74041216478 0.01823201684 
0.228713 1.74373908196 0.01775886160 
0.229230 1.74905358028 0.01831198009 
0.229747 1.79761377297 0.01853002095 
0.230264 1.72719874179 0.01789026861 
0.230780 1.74411402479 0.01765195049 
0.231297 1.72807029154 0.01763516928 
0.231814 1.75297055597 0.01785735656 
0.232331 1.74141586505 0.01769262967 
0.232848 1.72796690605 0.01791517633 
0.233364 1.74784559084 0.01745377705 
0.233881 1.73977480982 0.01822254314 
0.234398 1.73339036240 0.01781151145 
0.234915 1.76825705157 0.01770924484 
0.235431 1.73157204185 0.01771053866 
0.235948 1.74842600091 0.01770397984 
0.236465 1.71105249705 0.01775313962 
0.236982 1.72780989618 0.01809318090 
0.237499 1.74598802809 0.01749518500 
0.238015 1.72278564524 0.01827908534 
0.238532 1.72834453347 0.01740024001 
0.239049 1.73429309083 0.01766979246 
0.239566 1.73388256835 0.01767298517 
0.240082 1.74516119884 0.01766909849 
0.240599 1.70667208548 0.01745454324 
0.241116 1.72966782331 0.01737017154 
0.241633 1.69647868957 0.01747182134 
0.242149 1.73902814485 2.95569035388 
0.242666 1.71074946651 0.01730048188 
0.243183 1.71571321447 0.01692375548 
0.243700 1.73745914058 0.01731945105 
0.244217 1.71110461590 0.01750914663 
0.244733 1.70534364584 0.01734775649 
0.245250 1.70005200934 0.01685745417 
0.245767 1.71090561574 0.01745116325 
0.246284 1.70267236649 0.01722649519 
0.246800 1.75330183459 0.01747292239 
0.247317 1.73117911989 0.01739108800 
0.247834 1.71479223516 0.01724397471 
0.248351 1.70423582409 0.01728666064 
0.248867 1.71236030654 0.01720592147 
0.249384 1.75271169633 0.01714054718 
0.249901 1.70481057494 0.01695219196 
0.250418 1.72400924574 0.01686167525 
0.250934 1.68210092682 0.01676865226 
0.251451 1.72559726707 0.01726767454 
0.251968 1.68902816569 0.01682249469 
0.252485 1.67767044200 0.01686224001 
0.253001 1.70310739218 0.01701408513 
0.253518 1.70103615119 0.01695238581 
0.254035 1.70857928713 0.01685706142 
0.254552 1.69601119233 0.01670213352 
0.255068 1.70355395373 0.01674488494 
0.255585 1.73666045188 0.01760310102 
0.256102 1.70261508332 0.01708901408 
0.256619 1.70916378278 0.01671389461 
0.257135 1.70107959889 0.01692946506 
0.257652 1.73699824763 0.01681354323 
0.258169 1.71346137382 0.01692673703 
0.258686 1.70985530827 0.01650158445 
0.259202 1.70411865703 0.01694460139 
0.259719 1.69805316225 0.01656230420 
0.260236 1.68416696670 0.01732539166 
0.260753 1.70591750683 0.01742021814 
0.261269 1.70853464752 0.01724969083 
0.261786 1.70679998694 0.01781542491 
0.262303 1.67985664895 0.01742639587 
0.262820 1.69531724357 0.01750194951 
0.263336 1.68483980338 0.01741590674 
0.263853 1.68931780289 0.01781685762 
0.264370 1.70663374220 0.01817210281 
0.264887 1.68318724985 0.01763467498 
0.265403 1.71556075524 0.01809534852 
0.265920 1.70381036711 0.01843642441 
0.266437 1.67257796352 0.01816111557 
0.266954 1.74617711700 0.01844290183 
0.267470 1.68037663383 0.01796982464 
0.267987 1.70719777820 0.01826163173 
0.268504 1.73793376251 0.01848232599 
0.269021 1.71758021415 0.01843510656 
0.269537 1.72781952681 0.01875997223 
0.270054 1.72571291560 0.01875741922 
0.270571 1.71256726444 0.01885498911 
0.271087 1.75299036958 0.01951945910 
0.271604 1.72055802222 0.01938937981 
0.272121 1.72661948173 0.01937991053 
0.272638 1.73557806835 0.01986332802 
0.273154 1.72478547947 0.01997265441 
0.273671 1.73746123745 0.01977061460 
0.274188 1.76271398970 0.02023925346 
0.274705 1.72768318807 0.01995109519 
0.275221 1.73240375112 0.02017941039 
0.275738 1.72478225209 0.02082147011 
0.276255 1.74886022198 0.02036208053 
0.276771 1.74863690519 0.02068827239 
0.277288 1.71016969679 0.02004789394 
0.277805 1.70683185016 0.01981011982 
0.278322 1.72205794789 0.02010781030 
0.278838 1.73267167387 0.02004424163 
0.279355 1.73573695884 0.02022377336 
0.279872 1.67691944781 0.01941232534 
0.280388 1.71766674741 0.01988362090 
0.280905 1.72631004236 0.01998105083 
0.281422 1.71828378694 0.01962262645 
0.281939 1.70870576499 0.01975359341 
0.282455 1.70794751880 0.01969972443 
0.282972 1.66767381585 0.01973439018 
0.283489 1.72037582321 0.02009140535 
0.284006 1.71413810107 0.01951772708 
0.284522 1.70005469361 0.01999347061 
0.285039 1.70711323269 0.02059771739 
0.285556 1.66978643693 0.01938026265 
0.286072 1.72740943811 0.02068030366 
0.286589 1.72086758549 0.02018065091 
0.287106 1.74011691121 0.02014153684 
0.287622 1.70482771806 0.02019482254 
0.288139 1.68674031400 0.02016448149 
0.288656 1.72352861304 0.02016689199 
0.289173 1.72041969347 0.02048838525 
0.289689 1.71524221175 0.02088935908 
0.290206 1.70517439179 0.01989631808 
0.290723 1.75111632313 0.02051569266 
0.291239 1.71799629646 0.02025278686 
0.291756 1.70222775732 0.02029391719 
0.292273 1.72268601827 0.02069382529 
0.292790 1.70408207645 0.02099249380 
0.293306 1.68759530609 0.02036713366 
0.293823 1.69993794730 0.02055156964 
0.294340 1.68332880593 0.02027549754 
0.294856 1.70458386635 0.02066975681 
0.295373 1.70446348676 0.02098253757 
0.295890 1.68954081371 0.02090907933 
0.296406 1.70065254293 0.02039320255 
0.296923 1.71006001156 0.02045967749 
0.297440 1.70803537529 0.02068154730 
0.297957 1.69436629922 0.02069927926 
0.298473 1.71221416489 0.02097237500 
0.298990 1.72206332242 0.02111351525 
0.299507 1.70643021701 0.02065360997 
0.300023 1.70954715278 0.02095246413 
0.300540 1.68764347564 0.02136224522 
0.301057 1.70391177522 0.02111089464 
0.301573 1.70561649289 0.02120745745 
0.302090 1.69691028472 0.02111445157 
0.302607 1.72364911695 0.02087284050 
0.303123 1.72952061031 0.02153446147 
0.303640 1.75002445616 0.02199557440 
0.304157 1.74681430736 0.02173217890 
0.304673 1.71700450816 0.02118095889 
0.305190 1.74711641430 0.02183551750 
0.305707 1.72039412185 0.02182105687 
0.306224 1.69940542943 0.02164574219 
0.306740 1.73925645555 0.02169547637 
0.307257 1.73825800411 0.02222423720 
0.307774 1.74797487210 0.02156939630 
0.308290 1.71787604369 0.02165108667 
0.308807 1.69816532954 0.02233291404 
0.309324 1.71789212383 0.02207237106 
0.309840 1.71150859455 0.02171139726 
0.310357 1.71322734840 0.02123914749 
0.310874 1.71602323392 0.02193829475 
0.311390 1.71472904223 0.02253391533 
0.311907 1.71318909781 0.02165395520 
0.312424 1.73182091313 0.02186948916 
0.312940 1.74314618584 0.02246320248 
0.313457 1.71882163872 0.02207055840 
0.313974 1.73257951500 0.02231210023 
0.314490 1.73311002451 0.02231727106 
0.315007 1.69729291079 0.02121092155 
0.315524 1.73212572215 0.02210954333 
0.316040 1.70823738198 0.02251854545 
0.316557 1.74719859761 0.02262173521 
0.317074 1.70175700051 0.02274155537 
0.317590 1.68306725255 0.02211614737 
0.318107 1.72633076328 0.02232986121 
0.318624 1.71745399687 0.02203000996 
0.319140 1.70842351134 0.02307976698 
0.319657 1.72008418213 0.02359284069 
0.320174 1.72570717878 0.02286608216 
0.320690 1.69576769974 0.02320029326 
0.321207 1.69364392659 0.02278465159 
0.321724 1.72265222282 0.02245217323 
0.322240 1.70278555401 0.02344558585 
0.322757 1.72564518033 0.02313818819 
0.323274 1.71930035135 0.02278778704 
0.323790 1.70527765427 0.02303538601 
0.324307 1.67318647593 0.02333767975 
0.324824 1.71657269258 0.02378728853 
0.325340 1.74411720122 0.02435952711 
0.325857 1.66562648439 0.02377753441 
0.326373 1.77623193557 0.02514074389 
0.326890 1.73710161814 0.02468332565 
0.327407 1.75966134144 0.02484544051 
0.327923 1.68072112353 0.02532418750 
0.328440 1.73825566261 0.02529633144 
0.328957 1.74653895234 0.02522706936 
0.329473 1.74313395412 0.02625784778 
0.329990 1.71787928305 0.02608460412 
0.330507 1.71795984928 0.02714776293 
0.331023 1.75240649950 0.02753509418 
0.331540 1.73038501125 0.02774759934 
0.332057 1.73751313285 0.02776270714 
0.332573 1.73992525996 0.02759028564 
0.333090 1.74879803908 0.02851708351 
0.333607 1.71914680791 0.02795957174 
0.334123 1.76604605656 0.02953052522 
0.334640 1.72721335503 0.03027990404 
0.335156 1.72034230760 0.03060142299 
0.335673 1.75483064523 0.02945561420 
0.336190 1.71850019582 0.02927308111 
0.336706 1.80238836194 0.02956830918 
0.337223 1.78665906786 0.03053083157 
0.337740 1.74502179151 0.03071559349 
0.338256 1.79006214131 0.03080508321 
0.338773 1.73987277361 0.03210676542 
0.339290 1.83902155878 0.03379706010 
0.339806 1.80667491637 0.03461301177 
0.340323 1.84068594597 0.03697732822 
0.340839 1.78703228101 0.03516007388 
0.341356 1.81138673787 0.03689388685 
0.341873 1.83869095189 0.03433883736 
0.342389 1.79977661836 0.03588824054 
0.342906 1.81191271543 0.03665417434 
0.343423 1.83630675415 0.03595197588 
0.343939 1.79734226670 0.03729869779 
0.344456 1.78749195085 0.03611399361 
0.344972 1.78979750241 0.03646975673 
0.345489 1.78498309011 0.03591680115 
0.346006 1.73351922149 0.03770424609 
0.346522 1.72952471200 0.03756984213 
0.347039 1.84279464404 0.03776506291 
0.347555 1.75885289006 0.03689668171 
0.348072 1.85211252043 0.04224986909 
0.348589 1.80253632502 0.03661267840 
0.349105 1.74010949157 0.03740462849 
0.349622 1.78673647490 0.03752713835 
0.350139 1.82459432447 0.03890391476 
0.350655 1.74064400678 0.03682436311 
0.351172 1.77646591277 0.03808733363 
0.351688 1.88318708555 0.03848864241 
0.352205 1.82350020275 0.04105736265 
0.352722 1.70686637597 0.03617265934 
0.353238 1.78114190031 0.03771261968 
0.353755 1.84363638341 0.03722642991 
0.354271 1.82316491871 0.03797361016 
0.354788 1.80445192064 0.03707735602 
0.355305 1.78136316109 0.03781774563 
0.355821 1.84653423532 0.04015378202 
0.356338 1.75653188065 0.03871255484 
0.356854 1.76471248995 0.03843560010 
0.357371 1.85167592362 0.04076238425 
0.357888 1.78999086466 0.04161343016 
0.358404 1.75312550819 0.03967920856 
0.358921 1.73464892730 0.04113550577 
0.359437 1.80556134562 0.04291702044 
0.359954 1.82439823466 0.04214703139 
0.360471 1.75163255690 0.04255447646 
0.360987 1.81981350102 0.04296427509 
0.361504 1.77645938380 0.04350485683 
0.362020 1.82694452464 0.04923590113 
0.362537 1.82717290743 0.04820106769 
0.363054 1.82083014917 0.04918154431 
0.363570 1.81015492950 0.04935628160 
0.364087 1.80180479519 0.05002421521 
0.364603 1.84515327079 0.04895984294 
0.365120 1.71594707425 0.05180425742 
0.365637 1.86339619419 0.05459302329 
0.366153 1.77472503182 0.05327965184 
0.366670 1.75020711415 0.05551313989 
0.367186 1.89348829353 0.06241512793 
0.367703 1.76131544903 0.05705405133 
0.368219 1.71843416927 0.06217188766 
0.368736 1.71921322115 0.06059387881 
0.369253 1.72261226809 0.07499281849 
0.369769 1.70421274882 0.06736531862 
0.370286 1.73063137910 0.07160463787 
0.370802 1.73499523357 0.06981919851 
0.371319 1.79128930823 0.07750885792 
0.371835 1.66424110305 0.08668145117 
0.372352 1.70982091527 0.08928463743 
0.372869 1.69873861253 0.10343302760 
0.373385 1.76851776282 0.14165888398 
0.373902 1.57386610647 0.45852312768 
