# Supplementary material for: A SAXS-based approach to rationally evaluate radical scavengers – toward eliminating radiation damage in solution and crystallographic studies
Source: J Synchrotron Radiat. 2021 Aug 9;28(Pt 5):1309–20. doi: 10.1107/S1600577521004045 (PMC8415334; doi:10.1107/S1600577521004045)
Supplement: Supplementary file 1 [file s-28-01309-sup1.zip › SupportingData/ascrobic_acid/500uM/F1_ascorbate-500um_00026.cbf.dat]

0.010597 12.14276293651 0.56903052253 
0.011114 11.01242149396 0.50673449514 
0.011630 10.21167847324 0.36565551410 
0.012147 9.16744430684 0.30001520743 
0.012664 8.76745002291 0.26570010248 
0.013181 7.90515588107 0.22836006357 
0.013698 7.60760058739 0.22006742870 
0.014215 6.94142197907 0.28538177391 
0.014732 6.77984869076 0.24602903363 
0.015249 6.48198540695 0.19633308078 
0.015766 6.41915144073 0.19092526667 
0.016283 6.29566834263 0.16990948528 
0.016800 5.71667266113 0.15486127632 
0.017316 5.66737320902 0.15491814644 
0.017833 5.14513634027 0.13979368491 
0.018350 5.36821897250 0.11765836210 
0.018867 5.20205979302 0.12223356578 
0.019384 5.16812334484 0.12401344671 
0.019901 5.01424103888 0.11100154710 
0.020418 4.89746339661 0.11817597453 
0.020935 4.83822064395 0.10764595400 
0.021452 4.69333901234 0.10660702066 
0.021969 4.52865207425 0.09219861618 
0.022486 4.41444982688 0.10710909611 
0.023002 4.18852160500 0.09349487635 
0.023519 4.38442560656 0.09811678764 
0.024036 4.29735328372 0.09680277654 
0.024553 4.29705463337 0.08760318089 
0.025070 4.01398422062 0.08883905915 
0.025587 4.09471822025 0.08837009921 
0.026104 4.04988707731 0.08729174574 
0.026621 4.06050614630 0.08804695966 
0.027138 3.95064588147 0.08446538145 
0.027655 3.90727487489 0.07961869288 
0.028171 3.80712401285 0.08390722848 
0.028688 3.88616840561 0.07732461276 
0.029205 3.78829776034 0.07962506674 
0.029722 3.92850129684 0.08149561838 
0.030239 3.67170258713 0.07855761724 
0.030756 3.67516926328 0.07503637208 
0.031273 3.63266822323 0.07002857982 
0.031790 3.64556047900 0.07483886793 
0.032307 3.57557398637 0.07317107923 
0.032824 3.62003661740 0.07681885212 
0.033341 3.46914008574 0.07111234988 
0.033857 3.66947139575 0.06873450360 
0.034374 3.43068708646 0.07004409843 
0.034891 3.51228552957 0.06938261312 
0.035408 3.43753246636 0.06669665392 
0.035925 3.48812301463 0.06351468912 
0.036442 3.33192236482 0.06419404336 
0.036959 3.35102169593 0.06660761877 
0.037476 3.33166585865 0.06158912440 
0.037993 3.35542206079 0.06500633841 
0.038510 3.36079844622 0.06572606032 
0.039027 3.32719590670 0.06354016035 
0.039543 3.44124875127 0.06476032116 
0.040060 3.28807382332 0.06346172041 
0.040577 3.25604895384 0.06097787203 
0.041094 3.18132602359 0.05896908243 
0.041611 3.24985114206 0.05913305952 
0.042128 3.13502412489 0.05925649120 
0.042645 3.20074580804 0.05752109219 
0.043162 3.18212106365 0.05786952101 
0.043679 3.15653145235 0.05707440913 
0.044196 3.09963722021 0.05717521519 
0.044712 3.04205086297 0.05395828394 
0.045229 3.08131108213 0.05730944599 
0.045746 3.07949741501 0.05298223707 
0.046263 3.01411857846 0.05379560938 
0.046780 3.04449174091 0.05285880969 
0.047297 2.89670024233 0.05291262379 
0.047814 2.95499648382 0.05152780249 
0.048331 2.90179123240 0.05200723337 
0.048848 3.00905614598 0.05257876201 
0.049365 2.92892091567 0.05125171844 
0.049881 2.92276892310 0.04995966254 
0.050398 2.87358701379 0.05063836271 
0.050915 2.80544234468 0.05082206592 
0.051432 2.95758531173 0.05176926214 
0.051949 2.95313514656 0.04945937300 
0.052466 2.96903231863 0.05286307781 
0.052983 2.83915975044 0.04617384310 
0.053500 2.73961418948 0.04932699097 
0.054017 2.83759151870 0.05056490481 
0.054534 2.72443937285 0.04777360779 
0.055050 2.74595613356 0.04686631265 
0.055567 2.77167115466 0.04942405989 
0.056084 2.81186371487 0.04764637128 
0.056601 2.74577668382 0.04581685613 
0.057118 2.76218355151 0.04624975384 
0.057635 2.73456936241 0.04830847492 
0.058152 2.72423022190 0.04593327892 
0.058669 2.68480837155 0.04502640878 
0.059186 2.63688372385 0.04485442711 
0.059703 2.64661536422 0.04457338528 
0.060220 2.71091317249 0.04413856496 
0.060736 2.66677445256 0.04520560631 
0.061253 2.63993022001 0.04269573147 
0.061770 2.58116560145 0.04412936777 
0.062287 2.65839627176 0.04506988921 
0.062804 2.59727125719 0.04352174910 
0.063321 2.61955233749 0.04096811872 
0.063838 2.52130063645 0.04060383021 
0.064355 2.55983483670 0.04178421879 
0.064872 2.58620477375 0.04119579740 
0.065388 2.55940660712 0.04235601124 
0.065905 2.50727987131 0.04129986917 
0.066422 2.55171833787 0.04060781558 
0.066939 2.51403972496 0.04124786432 
0.067456 2.53135027182 0.04187405244 
0.067973 2.49469046861 0.04081274428 
0.068490 2.50701993370 0.04085159569 
0.069007 2.50728296302 0.04102835981 
0.069524 2.47421303965 0.04223159353 
0.070041 2.51809189807 0.04128820500 
0.070557 2.48244299790 0.04151809451 
0.071074 2.48815252619 0.04271583399 
0.071591 2.46869425615 0.04076044434 
0.072108 2.42482004697 0.03889706642 
0.072625 2.47896864032 0.03885591715 
0.073142 2.41802973483 0.03831776881 
0.073659 2.48988215219 0.03870530622 
0.074176 2.44180356924 0.03845057328 
0.074693 2.47962142012 0.03934496823 
0.075210 2.38576535822 0.03746982974 
0.075726 2.40241759364 0.03714274530 
0.076243 2.40922751170 0.03603003097 
0.076760 2.41338734377 0.03852069158 
0.077277 2.36822418744 0.03714115821 
0.077794 2.36754352896 0.03741630703 
0.078311 2.38897706304 0.03757532223 
0.078828 2.36629111745 0.03712345757 
0.079345 2.34502606946 0.03617593370 
0.079862 2.34043331092 0.03826814934 
0.080378 2.32774808214 0.03577821744 
0.080895 2.36902256260 0.03741545168 
0.081412 2.31857312624 0.03633372796 
0.081929 2.31058414176 0.03446205462 
0.082446 2.32772176258 0.03483823074 
0.082963 2.38276072887 0.03668830428 
0.083480 2.30882309640 0.03559896860 
0.083997 2.27263387877 0.03430608499 
0.084514 2.29605730513 0.03598440467 
0.085030 2.27361148813 0.03457463138 
0.085547 2.28748730072 0.03435471705 
0.086064 2.35649330581 0.03460288576 
0.086581 2.21588762517 0.03387169060 
0.087098 2.21807127810 0.03367461022 
0.087615 2.20136041161 0.03429087525 
0.088132 2.27342846307 0.03419559407 
0.088649 2.17896298079 0.03588258780 
0.089166 2.22734380093 0.03485018683 
0.089683 2.22524043385 0.03659284644 
0.090199 2.14597435168 0.03505338132 
0.090716 2.23541726533 0.03679762198 
0.091233 2.20056285906 0.03610717565 
0.091750 2.20827141221 0.03657923506 
0.092267 2.13678301342 0.03586589106 
0.092784 2.14871457212 0.03708676817 
0.093301 2.18774834890 0.03682206603 
0.093818 2.16981798299 0.03831275839 
0.094334 2.11376755811 0.03724091370 
0.094851 2.08961169479 0.03584182187 
0.095368 2.17108071532 0.03612944053 
0.095885 2.15807409607 0.03518613052 
0.096402 2.09367767942 0.03291793215 
0.096919 2.17550034707 0.03451575071 
0.097436 2.14325444354 0.03303155273 
0.097953 2.08737594977 0.03276640371 
0.098470 2.08835734730 0.03221808803 
0.098986 2.10418837759 0.03360251149 
0.099503 2.07005095985 0.03238354589 
0.100020 2.18280360206 0.03402835715 
0.100537 2.07683734438 0.03256405864 
0.101054 2.03956878741 0.03131466110 
0.101571 2.11324526551 0.03043456518 
0.102088 2.12274075203 0.03225562681 
0.102605 2.11658298155 0.03264437992 
0.103122 2.07288197910 0.03161873428 
0.103638 2.10891994784 0.03208458855 
0.104155 2.03030193526 0.03116090099 
0.104672 2.03229090617 0.03053449099 
0.105189 2.04506282698 0.03174053223 
0.105706 2.09630569062 0.03174934852 
0.106223 2.09867534440 0.03051580732 
0.106740 2.07956198230 0.03153563431 
0.107257 1.96326057455 0.02960291529 
0.107773 2.08298731764 0.03080399422 
0.108290 2.04249064006 0.03096833433 
0.108807 2.04204017037 0.03069238065 
0.109324 2.03893100165 0.03031999748 
0.109841 2.01950298151 0.03050264353 
0.110358 2.07407490554 0.03027225341 
0.110875 2.03073258624 0.02953890516 
0.111392 2.04838003936 0.02975862984 
0.111909 2.01579704038 0.02929611816 
0.112425 2.02493446537 0.02899400846 
0.112942 2.02387462166 0.02842866732 
0.113459 2.01568940777 0.02959839250 
0.113976 2.07077712773 0.02916351612 
0.114493 2.02383745237 0.02868457669 
0.115010 2.02009080093 0.02837378696 
0.115527 1.99170041116 0.02847911173 
0.116044 2.06215546409 0.02900940470 
0.116560 2.03204947533 0.02797462229 
0.117077 1.96939346056 0.02850943824 
0.117594 2.00727370495 0.02860384774 
0.118111 1.98882059356 0.02789153095 
0.118628 2.01654613957 0.02793060525 
0.119145 1.98012965272 0.02873184261 
0.119662 1.96477684629 0.02796386134 
0.120179 1.96304911440 0.02764943155 
0.120695 2.02219029720 0.02775732775 
0.121212 1.93307696147 0.02678740461 
0.121729 1.96721466459 0.02679288438 
0.122246 1.97426162125 0.02660378490 
0.122763 1.96573490313 0.02793425267 
0.123280 1.98011616430 0.02819750446 
0.123797 1.98908307658 0.02694894637 
0.124314 1.94227772273 0.02735906725 
0.124830 2.02361009902 0.02691665425 
0.125347 1.93790159368 0.02813265533 
0.125864 1.93183646449 0.02616932402 
0.126381 1.99280815462 0.02673818151 
0.126898 1.92099766984 0.02664662829 
0.127415 1.97350074082 0.02605976129 
0.127932 1.92708610748 0.02744434186 
0.128448 1.91767334811 0.02674223182 
0.128965 1.96218974858 0.02704772304 
0.129482 1.98328771232 0.02704971912 
0.129999 1.95013963879 0.02595640314 
0.130516 1.95324615805 0.02636661559 
0.131033 1.90748538343 0.02610098212 
0.131550 1.90057949468 0.02605894619 
0.132067 1.93390550720 0.02594627032 
0.132583 1.90137476070 0.02633048319 
0.133100 1.92356924369 0.02603911216 
0.133617 1.95483496173 0.02646412875 
0.134134 1.91938610186 0.02544381686 
0.134651 1.92683341886 0.02743149322 
0.135168 1.92117189193 0.02490002523 
0.135685 1.89149992941 0.02558579787 
0.136201 1.93164871469 0.02584614751 
0.136718 1.91055585833 0.02505114297 
0.137235 1.94193036119 0.02577379079 
0.137752 1.89229966501 0.02493053020 
0.138269 1.94505372102 0.02542566908 
0.138786 1.89069446407 0.02518639527 
0.139303 1.91855709031 0.02502284834 
0.139819 1.85074964668 0.02513580854 
0.140336 1.93798097736 0.02487918544 
0.140853 1.90954525291 0.02450176067 
0.141370 1.89993158788 0.02456861949 
0.141887 1.91559170822 0.02485913148 
0.142404 1.90204064484 0.02419388932 
0.142921 1.88491177205 0.02529110359 
0.143438 1.88464268748 0.02459462296 
0.143954 1.92435328950 0.02540036581 
0.144471 1.88816693427 0.02531876598 
0.144988 1.89025483328 0.02505398671 
0.145505 1.90928155210 0.02482208554 
0.146022 1.91531612859 0.02444730375 
0.146539 1.84181414938 0.02516757035 
0.147056 1.89970869026 0.02524344065 
0.147572 1.85500244667 0.02517611578 
0.148089 1.88427780805 0.02480686726 
0.148606 1.88119153562 0.02455710249 
0.149123 1.85397160891 0.02345048324 
0.149640 1.87993079862 0.02393813692 
0.150157 1.87414937172 0.02464958779 
0.150674 1.89878712508 0.02428006763 
0.151190 1.85390244845 0.02405056121 
0.151707 1.89034754578 0.02392890890 
0.152224 1.86396216754 0.02423709582 
0.152741 1.85647517014 0.02434227567 
0.153258 1.87737075635 0.02362452860 
0.153775 1.86430327772 0.02457045564 
0.154291 1.83654749373 0.02354860040 
0.154808 1.85079407007 0.02330057285 
0.155325 1.84170130131 0.02351038138 
0.155842 1.86328655059 0.02343952273 
0.156359 1.87304745007 0.02362817605 
0.156876 1.83705045499 0.02365631589 
0.157393 1.86697501675 0.02309581358 
0.157909 1.80977431978 0.02270847911 
0.158426 1.85771592676 0.02267255170 
0.158943 1.88834841417 0.02394644223 
0.159460 1.89808130312 0.02360964565 
0.159977 1.84814750954 0.02276482646 
0.160494 1.85434371449 0.02340890661 
0.161010 1.82104748981 0.02252660308 
0.161527 1.82177708521 0.02297273383 
0.162044 1.84843947954 0.02317923737 
0.162561 1.82439007648 0.02311297627 
0.163078 1.85034702578 0.02285260446 
0.163595 1.82784876858 0.02320931821 
0.164112 1.86491900046 0.02269429997 
0.164628 1.78593393043 0.02195691233 
0.165145 1.84625016275 0.02261436266 
0.165662 1.82015395797 0.02195117894 
0.166179 1.89837321451 0.02246409984 
0.166696 1.81063831124 0.02253605073 
0.167213 1.82499663716 0.02298803748 
0.167729 1.83239148621 0.02261804685 
0.168246 1.83616095939 0.02228719642 
0.168763 1.83644201806 0.02253877904 
0.169280 1.85836352664 0.02242503960 
0.169797 1.83518241513 0.02224743147 
0.170314 1.82312116204 0.02278635948 
0.170830 1.81366478652 0.02189017152 
0.171347 1.86021184307 0.02199906279 
0.171864 1.83890587354 0.02212173791 
0.172381 1.84122469137 0.02156299223 
0.172898 1.79936398837 0.02220330646 
0.173415 1.83803071047 0.02207571895 
0.173932 1.81758220603 0.02193174096 
0.174448 1.81486515547 0.02216595004 
0.174965 1.82445885653 0.02196286286 
0.175482 1.77177884833 0.02178317194 
0.175999 1.79578825509 0.02188126432 
0.176516 1.83525288195 0.02148497349 
0.177033 1.81331263056 0.02197638329 
0.177549 1.83326983189 0.02150163811 
0.178066 1.84394935147 0.02194767226 
0.178583 1.83059155673 0.02136984572 
0.179100 1.83735297070 0.02162024547 
0.179617 1.84419044444 0.02155446337 
0.180134 1.81279238132 0.02174216686 
0.180650 1.83904253407 0.02273417413 
0.181167 1.84229041504 0.02281020457 
0.181684 1.82196695959 0.02289653133 
0.182201 1.77961538459 0.02258740997 
0.182718 1.82990593035 0.02284004376 
0.183234 1.77438633023 0.02216092051 
0.183751 1.81888001855 0.02242096039 
0.184268 1.86756045429 0.02362023183 
0.184785 1.82734393142 0.02401901237 
0.185302 1.78815275741 0.02290601466 
0.185819 1.80841268336 0.02298119654 
0.186335 1.82093410465 0.02292318778 
0.186852 1.81548768260 0.02242753328 
0.187369 1.79688017517 0.02246600827 
0.187886 1.77922466517 0.02283109499 
0.188403 1.79464097383 0.02221386941 
0.188920 1.77319688716 0.02178169844 
0.189436 1.75600525924 0.02179354285 
0.189953 1.82165547912 0.02237823611 
0.190470 1.77101631767 0.02109766474 
0.190987 1.77712679314 0.02206968482 
0.191504 1.79292211954 0.02197727258 
0.192020 1.76918970319 0.02077412602 
0.192537 1.79185757191 0.02110935297 
0.193054 1.79355316146 0.02155353142 
0.193571 1.74098220972 0.02074565283 
0.194088 1.74061198508 0.02149594517 
0.194605 1.78596165049 0.02105350560 
0.195121 1.76236652017 0.02062065668 
0.195638 1.76906179689 0.02140389689 
0.196155 1.73063021734 0.02056303680 
0.196672 1.75904648237 0.02092851432 
0.197189 1.82167741794 0.02114215237 
0.197705 1.75574355005 0.02039165342 
0.198222 1.74994362071 0.02073452530 
0.198739 1.78065138303 0.02073993140 
0.199256 1.78890476179 0.02139421554 
0.199773 1.77132980384 0.02097162483 
0.200290 1.72725457951 0.02041258496 
0.200806 1.76934364322 0.02051252257 
0.201323 1.76025726848 0.02077447569 
0.201840 1.77234546980 0.02060984945 
0.202357 1.76588899095 0.02006145342 
0.202874 1.79496816468 0.02042243661 
0.203390 1.75519659005 0.02015798773 
0.203907 1.77028479590 0.02044433011 
0.204424 1.71501003357 0.01956972377 
0.204941 1.82131054105 0.02031143885 
0.205458 1.77262685480 0.02044781013 
0.205974 1.77303816345 0.02019476286 
0.206491 1.79954616456 0.02016933033 
0.207008 1.76022130560 0.02016971434 
0.207525 1.75588087013 0.01995597381 
0.208042 1.76361806298 0.02006775863 
0.208558 1.76493096447 0.02011471144 
0.209075 1.75347264310 0.02027185533 
0.209592 1.74617689882 0.01977593159 
0.210109 1.77804643245 0.02015069742 
0.210626 1.75434262052 0.01972920487 
0.211142 1.73858494566 0.02014678094 
0.211659 1.78521169170 0.01977540607 
0.212176 1.78879271868 0.02027570955 
0.212693 1.75382692726 0.01982004111 
0.213210 1.77012304438 0.01926074835 
0.213726 1.75454125860 0.01958427526 
0.214243 1.76606944469 0.02018760751 
0.214760 1.74299656974 0.01953400562 
0.215277 1.75810520192 0.01970822350 
0.215794 1.73276398318 0.01960677951 
0.216310 1.76457097476 0.01952020718 
0.216827 1.77001319140 0.01964362743 
0.217344 1.74957048741 0.01955800703 
0.217861 1.75508910993 0.01916916404 
0.218378 1.75758705071 0.01980571478 
0.218894 1.76639558319 0.01960263372 
0.219411 1.72620575370 0.01936526909 
0.219928 1.77782033524 0.01916178277 
0.220445 1.77811128876 0.01974975039 
0.220962 1.79235983432 0.01942979969 
0.221478 1.75932274948 0.01901144310 
0.221995 1.76160539497 0.01973552582 
0.222512 1.74186652725 0.01933775859 
0.223029 1.73499711209 0.01903111067 
0.223546 1.74331047927 0.01905700330 
0.224062 1.76843466580 0.01902344603 
0.224579 1.76249763817 0.01947526690 
0.225096 1.73187233815 0.01925664280 
0.225613 1.76453193020 0.01940398427 
0.226129 1.78076206719 0.01941362800 
0.226646 1.76760082181 0.01892965287 
0.227163 1.79042365719 0.01884563490 
0.227680 1.75829248207 0.01865572695 
0.228197 1.76054835168 0.01882142252 
0.228713 1.76134865345 0.01838215459 
0.229230 1.76130855152 0.01850328088 
0.229747 1.76722380837 0.01856866178 
0.230264 1.75903075436 0.01894021093 
0.230780 1.79565492101 0.01872937474 
0.231297 1.75305502417 0.01865489615 
0.231814 1.74960366263 0.01885140374 
0.232331 1.75944151646 0.01865096358 
0.232848 1.73657398032 0.01831532347 
0.233364 1.72853641112 0.01837788648 
0.233881 1.78562788007 0.01905409902 
0.234398 1.76154859504 0.01883817051 
0.234915 1.74804930964 0.01869588266 
0.235431 1.71970708924 0.01866718422 
0.235948 1.73973286464 0.01829039816 
0.236465 1.77260609437 0.01878535940 
0.236982 1.76292106526 0.01842586991 
0.237499 1.71623938381 0.01804823987 
0.238015 1.74414531499 0.01853606258 
0.238532 1.75310634653 0.01821929366 
0.239049 1.73798051061 0.01855877939 
0.239566 1.75755237348 0.01834079047 
0.240082 1.73729845931 0.01861102522 
0.240599 1.76913880387 0.01848104722 
0.241116 1.74588499513 0.01810589519 
0.241633 1.72063751849 0.01802122806 
0.242149 1.73086847595 3.18803808314 
0.242666 1.72533225489 0.01808041166 
0.243183 1.74602523879 0.01836477677 
0.243700 1.74470039614 0.01819449850 
0.244217 1.77411850383 0.01793908423 
0.244733 1.75772391478 0.01790741562 
0.245250 1.71724612655 0.01781284805 
0.245767 1.75020471257 0.01857275507 
0.246284 1.72974007968 0.01745089938 
0.246800 1.71027092681 0.01800039218 
0.247317 1.72291980572 0.01784892737 
0.247834 1.71836065744 0.01783037002 
0.248351 1.71766631702 0.01803879191 
0.248867 1.69702959754 0.01751792592 
0.249384 1.73700589396 0.01784695545 
0.249901 1.72856040805 0.01798128513 
0.250418 1.76406490036 0.01805820484 
0.250934 1.73341990109 0.01787743536 
0.251451 1.71223734781 0.01802771241 
0.251968 1.75699094164 0.01797096134 
0.252485 1.74370200071 0.01760960801 
0.253001 1.74283350375 0.01780888771 
0.253518 1.70951827038 0.01723432126 
0.254035 1.73657350590 0.01787343315 
0.254552 1.70943954910 0.01761659067 
0.255068 1.75840613984 0.01772563386 
0.255585 1.73550591011 0.01774655335 
0.256102 1.70836457557 0.01735347652 
0.256619 1.74903244207 0.01758628071 
0.257135 1.73212963551 0.01726807807 
0.257652 1.72263178655 0.01739361890 
0.258169 1.75421974226 0.01776348576 
0.258686 1.72950459853 0.01755958856 
0.259202 1.72403520167 0.01766064882 
0.259719 1.74426188699 0.01732703124 
0.260236 1.71930479503 0.01740747628 
0.260753 1.74581461198 0.01816392239 
0.261269 1.70148045328 0.01785905334 
0.261786 1.71947238810 0.01853001711 
0.262303 1.69518508125 0.01758813182 
0.262820 1.70790032769 0.01839049092 
0.263336 1.72492895976 0.01834028833 
0.263853 1.66819319008 0.01820825319 
0.264370 1.73667458702 0.01882037494 
0.264887 1.70710453171 0.01865094506 
0.265403 1.72059581400 0.01904095816 
0.265920 1.72335838623 0.01894113325 
0.266437 1.69646467427 0.01861883155 
0.266954 1.72916786611 0.01883917046 
0.267470 1.72465617756 0.01889693069 
0.267987 1.74197702245 0.01949449390 
0.268504 1.72661074439 0.01930066177 
0.269021 1.74334479721 0.01931692724 
0.269537 1.73040501093 0.01916155431 
0.270054 1.73526681864 0.01958446118 
0.270571 1.74713072926 0.01978333935 
0.271087 1.70023644916 0.01991525259 
0.271604 1.71976022026 0.01994117114 
0.272121 1.75416943027 0.01995812071 
0.272638 1.73738246325 0.02054752529 
0.273154 1.73082066254 0.02055747605 
0.273671 1.72583732910 0.02050431688 
0.274188 1.75055661793 0.02141081909 
0.274705 1.76903933873 0.02081544051 
0.275221 1.74325163050 0.02087388538 
0.275738 1.74602070945 0.02103830189 
0.276255 1.74077355855 0.02116840797 
0.276771 1.74142062865 0.02100212281 
0.277288 1.78877749864 0.02163946665 
0.277805 1.78937024589 0.02082323310 
0.278322 1.73034247684 0.02083867225 
0.278838 1.73116873686 0.02051551836 
0.279355 1.75348375774 0.02063520377 
0.279872 1.71494226476 0.02107472480 
0.280388 1.71082964222 0.02027675390 
0.280905 1.75611771422 0.02084007116 
0.281422 1.72092964257 0.02037415345 
0.281939 1.73121633456 0.02051297734 
0.282455 1.76864187755 0.02101958637 
0.282972 1.72387911592 0.02048698476 
0.283489 1.73627455801 0.02062484105 
0.284006 1.69043255205 0.02058379883 
0.284522 1.72308510588 0.02078372256 
0.285039 1.70016775434 0.02074423235 
0.285556 1.73252976937 0.02115371393 
0.286072 1.67320408152 0.02046340592 
0.286589 1.72418635185 0.02110763693 
0.287106 1.74831143212 0.02125975979 
0.287622 1.74200944867 0.02146757397 
0.288139 1.71206367839 0.02090396310 
0.288656 1.74782691944 0.02142935797 
0.289173 1.74372361923 0.02133509086 
0.289689 1.72062762623 0.02081147325 
0.290206 1.73174992836 0.02155444507 
0.290723 1.75041435160 0.02115973599 
0.291239 1.72241870229 0.02159893035 
0.291756 1.73004734026 0.02128499577 
0.292273 1.71284659656 0.02147481279 
0.292790 1.73623901896 0.02125373474 
0.293306 1.77229599556 0.02194120840 
0.293823 1.77340414640 0.02226488565 
0.294340 1.71644833648 0.02128121904 
0.294856 1.71917791469 0.02147466158 
0.295373 1.74107264146 0.02190341038 
0.295890 1.74751138977 0.02164672182 
0.296406 1.74324751440 0.02198475546 
0.296923 1.73183583912 0.02137028699 
0.297440 1.73453622881 0.02157264886 
0.297957 1.72183226041 0.02209514036 
0.298473 1.76145237207 0.02183218011 
0.298990 1.74556434947 0.02254089197 
0.299507 1.74910852931 0.02225078212 
0.300023 1.71073537295 0.02188714765 
0.300540 1.75854798345 0.02209481920 
0.301057 1.78487031036 0.02263167843 
0.301573 1.75350855243 0.02209850912 
0.302090 1.73601084197 0.02285236549 
0.302607 1.76963110742 0.02266247243 
0.303123 1.76458957676 0.02225283037 
0.303640 1.77294635309 0.02153769688 
0.304157 1.76663403024 0.02201391218 
0.304673 1.72809922810 0.02255338867 
0.305190 1.75844677131 0.02200738530 
0.305707 1.74468687058 0.02208633986 
0.306224 1.77031681892 0.02250921001 
0.306740 1.75034371905 0.02311350754 
0.307257 1.71778051599 0.02241332831 
0.307774 1.71961662151 0.02183168527 
0.308290 1.76634231474 0.02266473826 
0.308807 1.69158749414 0.02223786166 
0.309324 1.68606337884 0.02280155628 
0.309840 1.74481591291 0.02230529078 
0.310357 1.75516088277 0.02223387016 
0.310874 1.71278807407 0.02296455248 
0.311390 1.72236154877 0.02276947440 
0.311907 1.73531684266 0.02319980826 
0.312424 1.73877847216 0.02274016994 
0.312940 1.72909974724 0.02216585132 
0.313457 1.75229883599 0.02400032222 
0.313974 1.71873222205 0.02324275422 
0.314490 1.80196708849 0.02394166323 
0.315007 1.74537318936 0.02329028744 
0.315524 1.76957028482 0.02392898874 
0.316040 1.69409497395 0.02384457973 
0.316557 1.71160977870 0.02315192505 
0.317074 1.75310986229 0.02332775392 
0.317590 1.77491428640 0.02350262186 
0.318107 1.76660996279 0.02292635706 
0.318624 1.74257875432 0.02309035997 
0.319140 1.75054460392 0.02338285288 
0.319657 1.74997491072 0.02397388853 
0.320174 1.74521285661 0.02410730737 
0.320690 1.73598856577 0.02363624467 
0.321207 1.74074701884 0.02412139883 
0.321724 1.72532905808 0.02411041184 
0.322240 1.74073208426 0.02376853803 
0.322757 1.74024659185 0.02370231754 
0.323274 1.76839109204 0.02464736548 
0.323790 1.75191941406 0.02452621599 
0.324307 1.77538027399 0.02540785173 
0.324824 1.74218954413 0.02479744102 
0.325340 1.80274966004 0.02485766754 
0.325857 1.78691541679 0.02511289103 
0.326373 1.70621493195 0.02466733630 
0.326890 1.78289370013 0.02600044457 
0.327407 1.77576494353 0.02681968873 
0.327923 1.69749177299 0.02606320148 
0.328440 1.74534455843 0.02716672732 
0.328957 1.71550690996 0.02586307788 
0.329473 1.70898097918 0.02750625972 
0.329990 1.78800793975 0.02871022608 
0.330507 1.77455280443 0.02894978623 
0.331023 1.77571870106 0.02877697301 
0.331540 1.77726612479 0.02875215400 
0.332057 1.81696490671 0.02871858603 
0.332573 1.73043660717 0.02942645405 
0.333090 1.75161462743 0.03022647359 
0.333607 1.74473033872 0.03058358671 
0.334123 1.80327447167 0.02928785472 
0.334640 1.76554336161 0.03050939134 
0.335156 1.78377661133 0.03050847617 
0.335673 1.72896563456 0.03041764186 
0.336190 1.80620492759 0.03009594273 
0.336706 1.80339341203 0.03045071616 
0.337223 1.75699788897 0.03084136882 
0.337740 1.83473378625 0.03231390708 
0.338256 1.81870358512 0.03264627673 
0.338773 1.83389347570 0.03555950521 
0.339290 1.80922521817 0.03567904364 
0.339806 1.82218865828 0.03683596705 
0.340323 1.79756042610 0.03683607724 
0.340839 1.83996822171 0.03778211919 
0.341356 1.81629984635 0.03646806865 
0.341873 1.85399446653 0.03786352637 
0.342389 1.79688979803 0.03806491790 
0.342906 1.89806281537 0.03634732664 
0.343423 1.85082476353 0.03908862299 
0.343939 1.89994052670 0.03791595753 
0.344456 1.79707877518 0.03953073118 
0.344972 1.84027291088 0.03812826905 
0.345489 1.80892405177 0.04033252612 
0.346006 1.81786900781 0.03839141415 
0.346522 1.84599775950 0.03744115902 
0.347039 1.86814834492 0.04045843634 
0.347555 1.87373006729 0.04183040156 
0.348072 1.78624976507 0.03886226634 
0.348589 1.79242363916 0.03944823642 
0.349105 1.84475028798 0.04130358393 
0.349622 1.84378906646 0.04060261664 
0.350139 1.83513729334 0.04004216766 
0.350655 1.93285522945 0.04053981441 
0.351172 1.86380210787 0.04094699464 
0.351688 1.76174306866 0.03911740689 
0.352205 1.77943385329 0.03915130181 
0.352722 1.76489812156 0.03754890409 
0.353238 1.84617004314 0.04051519245 
0.353755 1.75411989178 0.03752571870 
0.354271 1.88157822756 0.04010964608 
0.354788 1.76802354959 0.03962262415 
0.355305 1.72874496589 0.03902895260 
0.355821 1.71658853750 0.04189351102 
0.356338 1.81833865626 0.04270407549 
0.356854 1.85892023362 0.04328158320 
0.357371 1.76607058129 0.04285797987 
0.357888 1.85430924398 0.04383338689 
0.358404 1.78510149534 0.04165228248 
0.358921 1.79403106295 0.04279254127 
0.359437 1.86067017517 0.04369742187 
0.359954 1.78104934507 0.04365292594 
0.360471 1.85548373838 0.04617680712 
0.360987 1.85053335353 0.04703765344 
0.361504 1.86362426537 0.04786033058 
0.362020 1.77329565306 0.05072369322 
0.362537 1.85708144712 0.04853998446 
0.363054 1.89742998375 0.05188400084 
0.363570 1.78939356414 0.05113364262 
0.364087 1.82644172471 0.05314854809 
0.364603 1.86724986118 0.05290587022 
0.365120 1.83428683465 0.05284334946 
0.365637 1.67498369031 0.05701224278 
0.366153 1.85757372640 0.05710835272 
0.366670 1.85348892014 0.05782352781 
0.367186 1.82444652697 0.06102561500 
0.367703 1.79086269486 0.05957748736 
0.368219 1.90712471064 0.06550598525 
0.368736 1.81444184200 0.06005585097 
0.369253 1.72132561717 0.06700188586 
0.369769 1.78751443455 0.07295777615 
0.370286 1.77635361875 0.07307025975 
0.370802 1.77226675548 0.07727682129 
0.371319 1.86241220067 0.08047528346 
0.371835 1.78206237457 0.10002635647 
0.372352 1.77948202905 0.09499898985 
0.372869 1.67060746241 0.12377845963 
0.373385 1.59436628261 0.16313092895 
0.373902 1.69759042775 0.22117813718 
