# Supplementary material for: A SAXS-based approach to rationally evaluate radical scavengers – toward eliminating radiation damage in solution and crystallographic studies
Source: J Synchrotron Radiat. 2021 Aug 9;28(Pt 5):1309–20. doi: 10.1107/S1600577521004045 (PMC8415334; doi:10.1107/S1600577521004045)
Supplement: Supplementary file 1 [file s-28-01309-sup1.zip › SupportingData/ascrobic_acid/500uM/F1_ascorbate-500um_00019.cbf.dat]

0.010597 11.88121694688 0.58537080635 
0.011114 10.87960975818 0.44701163519 
0.011630 10.36088845159 0.36032868965 
0.012147 9.18558766550 0.30352649996 
0.012664 8.43666956760 0.25565109756 
0.013181 7.69354160213 0.22437014164 
0.013698 7.52196385919 0.20051949517 
0.014215 7.10294347878 0.28222563459 
0.014732 6.97536955603 0.22653190222 
0.015249 6.69600642270 0.21729602627 
0.015766 6.30583218895 0.19068162508 
0.016283 5.95999126952 0.18343334161 
0.016800 5.73168322855 0.16666716076 
0.017316 5.71383265288 0.15482240906 
0.017833 5.63063733162 0.14721300244 
0.018350 5.50909453005 0.12282641629 
0.018867 5.17607685686 0.12590937839 
0.019384 5.13623345002 0.11341192573 
0.019901 5.16344828038 0.11448554070 
0.020418 4.87693472275 0.10882217837 
0.020935 4.72190838240 0.10098211876 
0.021452 4.74397052867 0.10586530316 
0.021969 4.35680552659 0.09625652160 
0.022486 4.52987359415 0.09299427487 
0.023002 4.25556716324 0.09309715094 
0.023519 4.37870007485 0.08999385618 
0.024036 4.39548048015 0.09350944766 
0.024553 4.22547106388 0.09137147776 
0.025070 4.14513615654 0.09015598783 
0.025587 3.90233342752 0.09040816777 
0.026104 4.05634202464 0.08595535240 
0.026621 4.08308018638 0.08270227258 
0.027138 3.97171979231 0.08511486284 
0.027655 3.93211489225 0.08203717082 
0.028171 3.72039979950 0.08073651456 
0.028688 3.77623562218 0.07648028584 
0.029205 3.79911233597 0.07621658862 
0.029722 3.69931833864 0.07584550171 
0.030239 3.72053104289 0.07708673260 
0.030756 3.58919392346 0.07142387539 
0.031273 3.68613056712 0.07297792975 
0.031790 3.55174446778 0.07386503264 
0.032307 3.69049742828 0.07016508116 
0.032824 3.60913126768 0.07149673701 
0.033341 3.65779188398 0.07463008648 
0.033857 3.51610601120 0.06947035665 
0.034374 3.51865089885 0.07036380935 
0.034891 3.57829764305 0.07182859176 
0.035408 3.50363779459 0.07306071002 
0.035925 3.29947820197 0.06518727228 
0.036442 3.39335383366 0.06392973618 
0.036959 3.41171480929 0.06489568145 
0.037476 3.37013955674 0.06421195268 
0.037993 3.35370933509 0.06472677452 
0.038510 3.30256645445 0.06622465567 
0.039027 3.33620813550 0.06185731418 
0.039543 3.30183234143 0.06398224562 
0.040060 3.29020883128 0.06172727713 
0.040577 3.18251576340 0.05819201595 
0.041094 3.23754865875 0.06252039822 
0.041611 3.22385984040 0.05857650979 
0.042128 3.23369836051 0.05925543771 
0.042645 3.18588800746 0.05753062497 
0.043162 3.07642463375 0.05942284997 
0.043679 3.16522527363 0.05761892678 
0.044196 3.19104637684 0.05671298476 
0.044712 3.14864119564 0.05595751960 
0.045229 3.04803598665 0.05322503993 
0.045746 3.05259831962 0.05290999117 
0.046263 2.95263925579 0.05348797525 
0.046780 3.01658899617 0.05176048453 
0.047297 3.04375336957 0.05376238497 
0.047814 3.04804808393 0.05237398503 
0.048331 2.98067760534 0.05358649606 
0.048848 2.94340035499 0.05406936242 
0.049365 2.99487233233 0.05352196356 
0.049881 2.94291631766 0.05163091547 
0.050398 2.89006106697 0.05166404178 
0.050915 2.88903711242 0.05019727655 
0.051432 2.85431088710 0.05127218167 
0.051949 2.85065204498 0.05002737189 
0.052466 2.85059306709 0.05045643586 
0.052983 2.85237444278 0.04973571178 
0.053500 2.83862471385 0.05084253568 
0.054017 2.76092292854 0.04705480567 
0.054534 2.86091813489 0.04655405133 
0.055050 2.79533320798 0.04860148220 
0.055567 2.77522986457 0.04681079623 
0.056084 2.75247450655 0.04766828440 
0.056601 2.71949155849 0.04688774524 
0.057118 2.67074733220 0.04586098937 
0.057635 2.78296879713 0.04719861509 
0.058152 2.69711907596 0.04605234754 
0.058669 2.70574918032 0.04537111980 
0.059186 2.66251517882 0.04536044329 
0.059703 2.58234019535 0.04345238887 
0.060220 2.67717954238 0.04356621576 
0.060736 2.66459061267 0.04327136543 
0.061253 2.58922847906 0.04358098120 
0.061770 2.68370887720 0.04390734146 
0.062287 2.59337060392 0.04471254871 
0.062804 2.58597016769 0.04288720434 
0.063321 2.54947621557 0.04167741654 
0.063838 2.57016681389 0.04162605701 
0.064355 2.55737490383 0.04146235581 
0.064872 2.57222303308 0.04227860001 
0.065388 2.52357757126 0.03982737178 
0.065905 2.60634939751 0.04099922511 
0.066422 2.53022581915 0.04086801229 
0.066939 2.51078269381 0.04065892525 
0.067456 2.53124960158 0.04045761264 
0.067973 2.55273211852 0.04256421265 
0.068490 2.45822355556 0.04083872230 
0.069007 2.51452982845 0.04003974923 
0.069524 2.49771723420 0.04183303072 
0.070041 2.55882798430 0.04146728936 
0.070557 2.46768826016 0.04159485393 
0.071074 2.47095244663 0.04165108942 
0.071591 2.53896272613 0.04054838113 
0.072108 2.46370266962 0.04218301428 
0.072625 2.47592231998 0.03877980337 
0.073142 2.48413841816 0.03928456037 
0.073659 2.43325247639 0.03826584159 
0.074176 2.44901412007 0.04000825087 
0.074693 2.42813934014 0.03747823366 
0.075210 2.40178390498 0.03729898148 
0.075726 2.39119506434 0.03685406393 
0.076243 2.41206259288 0.03876050521 
0.076760 2.39264830050 0.03730204590 
0.077277 2.34115275278 0.03621507545 
0.077794 2.36984352161 0.03781242068 
0.078311 2.33567566328 0.03798727107 
0.078828 2.39827670844 0.03779167507 
0.079345 2.34543263634 0.03571474266 
0.079862 2.33251464749 0.03714970813 
0.080378 2.37818607342 0.03641545539 
0.080895 2.29575807374 0.03677003461 
0.081412 2.31137234875 0.03645645827 
0.081929 2.34406525618 0.03554826079 
0.082446 2.27154730100 0.03437022621 
0.082963 2.34094955162 0.03592343410 
0.083480 2.31176555135 0.03479246176 
0.083997 2.27999604713 0.03496197849 
0.084514 2.26799069446 0.03546831988 
0.085030 2.30598070158 0.03576173473 
0.085547 2.27086116164 0.03416402484 
0.086064 2.22940882260 0.03543234999 
0.086581 2.21768080884 0.03534336684 
0.087098 2.18549725835 0.03375930797 
0.087615 2.23849118750 0.03413244171 
0.088132 2.17621136938 0.03372838538 
0.088649 2.14183491436 0.03389075997 
0.089166 2.23448791250 0.03566914284 
0.089683 2.12417317882 0.03580171455 
0.090199 2.19174994144 0.03602681747 
0.090716 2.18765672700 0.03630844808 
0.091233 2.21878840047 0.03600402683 
0.091750 2.21028292979 0.03619319526 
0.092267 2.27457752546 0.03655466242 
0.092784 2.28874652520 0.03606522611 
0.093301 2.13008355118 0.03667382112 
0.093818 2.14058501455 0.03721768800 
0.094334 2.15230865284 0.03758124537 
0.094851 2.13687328990 0.03576829188 
0.095368 2.11085129029 0.03707024274 
0.095885 2.17559627677 0.03712333361 
0.096402 2.19422777123 0.03484970437 
0.096919 2.12073832764 0.03451904519 
0.097436 2.13780930073 0.03527623755 
0.097953 2.04264942645 0.03362853216 
0.098470 2.15636142347 0.03382916903 
0.098986 2.08040606201 0.03301338129 
0.099503 2.08919154545 0.03332840522 
0.100020 2.09540325598 0.03271247795 
0.100537 2.12310020029 0.03331733497 
0.101054 2.08021832963 0.03279428417 
0.101571 1.99721144808 0.03046957474 
0.102088 2.08849804418 0.03168937290 
0.102605 2.06667535949 0.03231165805 
0.103122 2.09626971077 0.03115685852 
0.103638 2.07962229897 0.03213156802 
0.104155 2.06649016620 0.03159726214 
0.104672 2.11073728473 0.03368101552 
0.105189 2.05921653023 0.03176226422 
0.105706 2.08633471130 0.03129675589 
0.106223 2.03731299179 0.03050031288 
0.106740 2.09643527333 0.03151990922 
0.107257 2.05839977177 0.03088329124 
0.107773 2.16499961484 0.03111938894 
0.108290 2.04386221745 0.03051181346 
0.108807 2.03867391096 0.03045992829 
0.109324 2.03819571056 0.02976417103 
0.109841 2.05577605038 0.03075765408 
0.110358 1.99376370511 0.03001605931 
0.110875 2.09192730941 0.03031628951 
0.111392 2.05308619488 0.02961826225 
0.111909 1.95636139409 0.02941154102 
0.112425 2.05226303828 0.03013393982 
0.112942 2.01968915088 0.02923560097 
0.113459 2.07146008256 0.02929002680 
0.113976 2.00145912417 0.02959291591 
0.114493 2.04809871832 0.02937416093 
0.115010 1.98673062318 0.02854150531 
0.115527 2.01665771057 0.02973002777 
0.116044 1.97608379118 0.02908594554 
0.116560 1.98744330250 0.02843311024 
0.117077 1.97698775776 0.02823661984 
0.117594 1.97642174100 0.02861655126 
0.118111 1.98040184227 0.02860214871 
0.118628 2.02450104805 0.02829393363 
0.119145 2.04278349645 0.02919517442 
0.119662 1.97059776312 0.02876397742 
0.120179 1.98224521040 0.02845696027 
0.120695 1.98070071116 0.02884449020 
0.121212 1.96080397925 0.02672017975 
0.121729 1.94799109794 0.02761839141 
0.122246 1.89316648099 0.02708349087 
0.122763 1.99279459117 0.02754523324 
0.123280 1.97497539568 0.02717036923 
0.123797 2.04206029784 0.02767451620 
0.124314 1.98596024827 0.02739019412 
0.124830 1.97334327552 0.02708999022 
0.125347 1.96172925876 0.02719764013 
0.125864 1.93503699229 0.02687648526 
0.126381 1.94418393000 0.02696408644 
0.126898 1.92580113734 0.02598216295 
0.127415 1.90584499374 0.02644552078 
0.127932 1.96717534838 0.02717013339 
0.128448 1.94549222662 0.02702418944 
0.128965 1.89718800687 0.02648285886 
0.129482 1.94388671587 0.02671492654 
0.129999 1.90868862636 0.02545681215 
0.130516 1.94159815071 0.02555562121 
0.131033 1.91577998314 0.02668491726 
0.131550 1.93911596424 0.02522337494 
0.132067 1.94329223022 0.02621819703 
0.132583 1.90382947381 0.02657326514 
0.133100 1.91588176240 0.02578777954 
0.133617 1.90070641184 0.02561008923 
0.134134 1.89598871815 0.02548567409 
0.134651 1.92364363477 0.02604057237 
0.135168 1.92908408585 0.02556032481 
0.135685 1.87670865371 0.02507642569 
0.136201 1.91340170653 0.02598731308 
0.136718 1.87780509583 0.02461366863 
0.137235 1.88293329524 0.02479547858 
0.137752 1.92110810572 0.02525672914 
0.138269 1.93053924852 0.02490585660 
0.138786 1.90062270790 0.02585188211 
0.139303 1.88144024916 0.02529044350 
0.139819 1.93952848128 0.02509648131 
0.140336 1.92242349007 0.02455926538 
0.140853 1.88325693460 0.02442956468 
0.141370 1.88820132349 0.02490720856 
0.141887 1.91370631329 0.02471173988 
0.142404 1.93685134960 0.02475460364 
0.142921 1.86651224486 0.02423322913 
0.143438 1.87395273268 0.02500842813 
0.143954 1.91689860508 0.02528727188 
0.144471 1.93660997676 0.02505663724 
0.144988 1.91357228741 0.02564809466 
0.145505 1.90647941968 0.02521397137 
0.146022 1.93089873581 0.02561768591 
0.146539 1.86296053514 0.02452370434 
0.147056 1.84815330546 0.02384461835 
0.147572 1.87304090221 0.02440620043 
0.148089 1.89159522800 0.02488020656 
0.148606 1.82503223371 0.02462037565 
0.149123 1.83509884491 0.02426063395 
0.149640 1.86913928510 0.02410623462 
0.150157 1.83565036910 0.02364403241 
0.150674 1.87061762738 0.02443828981 
0.151190 1.83998121529 0.02444980660 
0.151707 1.84961791223 0.02376416394 
0.152224 1.82798898427 0.02350639041 
0.152741 1.86585195284 0.02406247083 
0.153258 1.85834443598 0.02363352392 
0.153775 1.83346948277 0.02338533477 
0.154291 1.82188072801 0.02383523625 
0.154808 1.81523620120 0.02315846012 
0.155325 1.88822167349 0.02353019209 
0.155842 1.85433410528 0.02354444423 
0.156359 1.87811071311 0.02412473508 
0.156876 1.84236927133 0.02364620467 
0.157393 1.82415451528 0.02339331359 
0.157909 1.77662748099 0.02240195723 
0.158426 1.84835660427 0.02295518699 
0.158943 1.85117592117 0.02337576370 
0.159460 1.85185002546 0.02305212288 
0.159977 1.82620287543 0.02288571446 
0.160494 1.81700561768 0.02314798967 
0.161010 1.84715426717 0.02288067238 
0.161527 1.83283675955 0.02260409618 
0.162044 1.80314167397 0.02230294958 
0.162561 1.79795895926 0.02243014761 
0.163078 1.87837806933 0.02267447926 
0.163595 1.82687665976 0.02324974804 
0.164112 1.80385545780 0.02259081305 
0.164628 1.82072066880 0.02322496524 
0.165145 1.83685978151 0.02235609230 
0.165662 1.81435804495 0.02263384377 
0.166179 1.83225292038 0.02231026302 
0.166696 1.81918090313 0.02285453154 
0.167213 1.81404153165 0.02283200379 
0.167729 1.81318684124 0.02226511767 
0.168246 1.86706647700 0.02246131513 
0.168763 1.84307443722 0.02181794131 
0.169280 1.83341009795 0.02203923176 
0.169797 1.84619298262 0.02161374788 
0.170314 1.85379707680 0.02285061070 
0.170830 1.83118917396 0.02260002465 
0.171347 1.83132233336 0.02229456785 
0.171864 1.82828515005 0.02192956439 
0.172381 1.81752647255 0.02266745744 
0.172898 1.85040795623 0.02224178109 
0.173415 1.80134919230 0.02226825289 
0.173932 1.83387941042 0.02212770420 
0.174448 1.78500961247 0.02175048180 
0.174965 1.80315585914 0.02117144308 
0.175482 1.83614848680 0.02197746806 
0.175999 1.80516581507 0.02153967131 
0.176516 1.81951161867 0.02153275877 
0.177033 1.82560579176 0.02194245895 
0.177549 1.83554464567 0.02175451543 
0.178066 1.78815230617 0.02223846399 
0.178583 1.79171764282 0.02120943034 
0.179100 1.80695685822 0.02142181254 
0.179617 1.80089190871 0.02119896683 
0.180134 1.78105362244 0.02178490002 
0.180650 1.81380134247 0.02254047478 
0.181167 1.75947682464 0.02240818037 
0.181684 1.81461571148 0.02208751205 
0.182201 1.84981605144 0.02323802804 
0.182718 1.81812002269 0.02254808964 
0.183234 1.80376224862 0.02316265321 
0.183751 1.82355412162 0.02317480928 
0.184268 1.85135270209 0.02382336649 
0.184785 1.79259572394 0.02340249396 
0.185302 1.82061705635 0.02309571200 
0.185819 1.79157992675 0.02273044498 
0.186335 1.80172076557 0.02322886973 
0.186852 1.79783599017 0.02309893404 
0.187369 1.74826731620 0.02252593030 
0.187886 1.81805518094 0.02249032233 
0.188403 1.78008963321 0.02207508693 
0.188920 1.79165678131 0.02170448780 
0.189436 1.79248365074 0.02224183433 
0.189953 1.76364628485 0.02233337715 
0.190470 1.75767012553 0.02167793569 
0.190987 1.77150608795 0.02139212154 
0.191504 1.76569343214 0.02173513442 
0.192020 1.79449336838 0.02137196152 
0.192537 1.77420435107 0.02092893975 
0.193054 1.78876318477 0.02158879776 
0.193571 1.73742817536 0.02097824007 
0.194088 1.77209523278 0.02101749377 
0.194605 1.75728898433 0.02090763668 
0.195121 1.75236731423 0.02117553064 
0.195638 1.74642705799 0.02084017705 
0.196155 1.77486664612 0.02121493991 
0.196672 1.79515241960 0.02081023599 
0.197189 1.75873648072 0.02101143462 
0.197705 1.76865289813 0.02078082594 
0.198222 1.79240535135 0.02093677772 
0.198739 1.75737208130 0.02077466500 
0.199256 1.76401389933 0.02025620025 
0.199773 1.77001130923 0.02018023673 
0.200290 1.75198648067 0.02045045749 
0.200806 1.74922805486 0.02052594097 
0.201323 1.74722869732 0.02022188336 
0.201840 1.74925146178 0.02013463146 
0.202357 1.76593870560 0.02054013791 
0.202874 1.80561082075 0.02080798519 
0.203390 1.76472898337 0.02076464511 
0.203907 1.77036504830 0.01999263509 
0.204424 1.76670764010 0.02073104733 
0.204941 1.80108183305 0.02058407452 
0.205458 1.76790873463 0.02047372660 
0.205974 1.76135657390 0.02012589367 
0.206491 1.76600644847 0.02055590787 
0.207008 1.75870651467 0.01972798861 
0.207525 1.75362625418 0.01960630012 
0.208042 1.75190972106 0.01969927494 
0.208558 1.71703678887 0.01984687372 
0.209075 1.74863534794 0.01986230236 
0.209592 1.75359981932 0.01956332601 
0.210109 1.73782496815 0.01984535578 
0.210626 1.75837004734 0.01982913124 
0.211142 1.72845646498 0.01927617710 
0.211659 1.74803784406 0.01965172534 
0.212176 1.73230838426 0.02000670310 
0.212693 1.74329218746 0.01944965615 
0.213210 1.73758654517 0.01955321976 
0.213726 1.77692571554 0.02002678915 
0.214243 1.76646269576 0.02017749101 
0.214760 1.77484446260 0.01916699935 
0.215277 1.75016275296 0.01949155350 
0.215794 1.73830955754 0.01949209495 
0.216310 1.74972590731 0.02016650601 
0.216827 1.73321994862 0.01960716995 
0.217344 1.76265655511 0.01962159216 
0.217861 1.77570456101 0.01990796800 
0.218378 1.78203325895 0.01924850105 
0.218894 1.75369208133 0.01947165313 
0.219411 1.73689288434 0.01903470888 
0.219928 1.75402122769 0.01899005313 
0.220445 1.70204261550 0.01879876094 
0.220962 1.77440206163 0.01949137012 
0.221478 1.75394492460 0.01972388028 
0.221995 1.76210286715 0.01934709557 
0.222512 1.76450509361 0.01940885311 
0.223029 1.75698680267 0.01936275798 
0.223546 1.75313031255 0.01887813434 
0.224062 1.72554997682 0.01895521299 
0.224579 1.73576983075 0.01916255433 
0.225096 1.77698028029 0.01913848402 
0.225613 1.75303285237 0.01911888142 
0.226129 1.74321618453 0.01930985169 
0.226646 1.78952085018 0.01919043408 
0.227163 1.75459025686 0.01887051539 
0.227680 1.73347400267 0.01910621541 
0.228197 1.75013722619 0.01884718782 
0.228713 1.74688973365 0.01884741439 
0.229230 1.78054940545 0.01874465681 
0.229747 1.72889709118 0.01861489309 
0.230264 1.73673577134 0.01910619304 
0.230780 1.74154113591 0.01851742458 
0.231297 1.76433050587 0.01879654305 
0.231814 1.75712003655 0.01826898006 
0.232331 1.77212904018 0.01879769037 
0.232848 1.74367973079 0.01868629241 
0.233364 1.74734148059 0.01842794455 
0.233881 1.76516429002 0.01876631396 
0.234398 1.76885693674 0.01845600444 
0.234915 1.74621532294 0.01869265637 
0.235431 1.74115985689 0.01844781648 
0.235948 1.75267314530 0.01822425944 
0.236465 1.74932637213 0.01802661478 
0.236982 1.75255710618 0.01859084071 
0.237499 1.76383973188 0.01813718481 
0.238015 1.72935677323 0.01841978929 
0.238532 1.75935542019 0.01897535074 
0.239049 1.73057536832 0.01861933738 
0.239566 1.70492714265 0.01798681354 
0.240082 1.76237564629 0.01851509119 
0.240599 1.72508200944 0.01795965321 
0.241116 1.73034286780 0.01792390408 
0.241633 1.72110373853 0.01827651100 
0.242149 1.76001467597 3.18767602292 
0.242666 1.72750280402 0.01819767989 
0.243183 1.77531697465 0.01849884690 
0.243700 1.71280407660 0.01825587437 
0.244217 1.75415385476 0.01809212214 
0.244733 1.75105957845 0.01851288627 
0.245250 1.73456511104 0.01801726623 
0.245767 1.74218507275 0.01802992445 
0.246284 1.73248388647 0.01817604020 
0.246800 1.71416083600 0.01777357874 
0.247317 1.73598704189 0.01793946165 
0.247834 1.75246812197 0.01809641644 
0.248351 1.72077466099 0.01780153421 
0.248867 1.74348438607 0.01750297541 
0.249384 1.72452635279 0.01781299537 
0.249901 1.72195210896 0.01789735865 
0.250418 1.71196201509 0.01780231454 
0.250934 1.73594339880 0.01796794057 
0.251451 1.73827176252 0.01758505860 
0.251968 1.76553653040 0.01833774842 
0.252485 1.74191853032 0.01750362317 
0.253001 1.73821847502 0.01770515755 
0.253518 1.74875212155 0.01792061786 
0.254035 1.71812965234 0.01764291724 
0.254552 1.74416135282 0.01731201693 
0.255068 1.70027452717 0.01724306290 
0.255585 1.71270135956 0.01730028963 
0.256102 1.72412645017 0.01743703555 
0.256619 1.74665251709 0.01761941121 
0.257135 1.71788287313 0.01745988386 
0.257652 1.70581293997 0.01724861709 
0.258169 1.74977086426 0.01742421851 
0.258686 1.71319010942 0.01713056668 
0.259202 1.72657329100 0.01725415423 
0.259719 1.75033420751 0.01746511275 
0.260236 1.72582745606 0.01748154070 
0.260753 1.71249183308 0.01857552581 
0.261269 1.70065189898 0.01759937871 
0.261786 1.73313400170 0.01887934318 
0.262303 1.70332836490 0.01824584168 
0.262820 1.71795883083 0.01826764072 
0.263336 1.74171413537 0.01833759425 
0.263853 1.72628858420 0.01890036516 
0.264370 1.72406290086 0.01848219818 
0.264887 1.73097811042 0.01865185142 
0.265403 1.72817905751 0.01912739149 
0.265920 1.71960173253 0.01930958081 
0.266437 1.70733979490 0.01879474927 
0.266954 1.73648109796 0.01935367121 
0.267470 1.73288229687 0.01987769697 
0.267987 1.72993513049 0.01889754111 
0.268504 1.77425965434 0.01947110362 
0.269021 1.74817789339 0.01898707672 
0.269537 1.70992343366 0.01910832171 
0.270054 1.72615225589 0.01944583161 
0.270571 1.72443106698 0.01978116896 
0.271087 1.72750072950 0.01982910651 
0.271604 1.74198525273 0.02037322979 
0.272121 1.71629191361 0.02044537362 
0.272638 1.76606770506 0.02072684056 
0.273154 1.72668335153 0.02036107576 
0.273671 1.72712754035 0.02028507223 
0.274188 1.75882191702 0.02120172131 
0.274705 1.72683884541 0.02079931310 
0.275221 1.75819043328 0.02106144436 
0.275738 1.76554459744 0.02090896434 
0.276255 1.73321015966 0.02124376565 
0.276771 1.77092117951 0.02126883971 
0.277288 1.72429745050 0.02096413308 
0.277805 1.75636400314 0.02067293153 
0.278322 1.76024836552 0.02092969878 
0.278838 1.73820309572 0.02084672697 
0.279355 1.77589657810 0.02134584158 
0.279872 1.73626008836 0.02063222172 
0.280388 1.74172645531 0.02061119956 
0.280905 1.72240482005 0.02078410722 
0.281422 1.76268663852 0.02083490584 
0.281939 1.74141431198 0.02073986884 
0.282455 1.74036287840 0.02053794133 
0.282972 1.75497754744 0.02084429228 
0.283489 1.78345352751 0.02159369907 
0.284006 1.72750592747 0.02008396519 
0.284522 1.72719580333 0.02078995105 
0.285039 1.72177318177 0.02152122090 
0.285556 1.76792526407 0.02113886121 
0.286072 1.72417454443 0.02066765245 
0.286589 1.70250333712 0.02065289429 
0.287106 1.73615875262 0.02112622092 
0.287622 1.74029653203 0.02162106906 
0.288139 1.71548832918 0.02116667513 
0.288656 1.76693538146 0.02100859281 
0.289173 1.73613828536 0.02158985882 
0.289689 1.72104336326 0.02149420094 
0.290206 1.71657912253 0.02137023486 
0.290723 1.71467953853 0.02123079805 
0.291239 1.73652022067 0.02161675457 
0.291756 1.74532053280 0.02198425437 
0.292273 1.75592487323 0.02180692954 
0.292790 1.72110861977 0.02068902515 
0.293306 1.74956246845 0.02160739389 
0.293823 1.72445690464 0.02158606537 
0.294340 1.73294383530 0.02140443899 
0.294856 1.75692677466 0.02186973984 
0.295373 1.72587637986 0.02181620278 
0.295890 1.73491577633 0.02172966455 
0.296406 1.77210275830 0.02188786796 
0.296923 1.73925861513 0.02188367882 
0.297440 1.74985505448 0.02221041607 
0.297957 1.73464306456 0.02154525382 
0.298473 1.73788136599 0.02187312469 
0.298990 1.75999365089 0.02199117686 
0.299507 1.78037760122 0.02227438839 
0.300023 1.73984156071 0.02186592167 
0.300540 1.72994074920 0.02163632171 
0.301057 1.74755281277 0.02235123688 
0.301573 1.71772418386 0.02232098171 
0.302090 1.73430078407 0.02204687176 
0.302607 1.74936535657 0.02236740465 
0.303123 1.72766227115 0.02239648138 
0.303640 1.73762643361 0.02218328589 
0.304157 1.72003664216 0.02256403606 
0.304673 1.73708973181 0.02247038505 
0.305190 1.76953849107 0.02215858784 
0.305707 1.73398903050 0.02266979742 
0.306224 1.76582622281 0.02266679871 
0.306740 1.76872537163 0.02319153817 
0.307257 1.76010397633 0.02226399827 
0.307774 1.73236104240 0.02216694102 
0.308290 1.78204542323 0.02314956731 
0.308807 1.75959619487 0.02172368285 
0.309324 1.80183548716 0.02300320959 
0.309840 1.78130971262 0.02257610248 
0.310357 1.74668669161 0.02328350209 
0.310874 1.70347751213 0.02255737619 
0.311390 1.73946425655 0.02216367197 
0.311907 1.75438620983 0.02316554357 
0.312424 1.69838344717 0.02259353475 
0.312940 1.73903561776 0.02286300608 
0.313457 1.73638518488 0.02271839825 
0.313974 1.73104148324 0.02248406437 
0.314490 1.78362318285 0.02420315603 
0.315007 1.72417078457 0.02348075944 
0.315524 1.71683562257 0.02256687776 
0.316040 1.75465362367 0.02364646770 
0.316557 1.74506591719 0.02379035997 
0.317074 1.73053105246 0.02362871700 
0.317590 1.75190925954 0.02365917995 
0.318107 1.75858491174 0.02358129943 
0.318624 1.75306032745 0.02407608470 
0.319140 1.76327188835 0.02325062333 
0.319657 1.72857941492 0.02356964180 
0.320174 1.75418286731 0.02443779222 
0.320690 1.74435793312 0.02371376663 
0.321207 1.73082469549 0.02399445468 
0.321724 1.76443242920 0.02436403009 
0.322240 1.75332472201 0.02432304870 
0.322757 1.70661094998 0.02407818881 
0.323274 1.72305523072 0.02331995965 
0.323790 1.73966662266 0.02367689869 
0.324307 1.74150443302 0.02480584757 
0.324824 1.74669312625 0.02521934661 
0.325340 1.74578987522 0.02530291112 
0.325857 1.78529793062 0.02534236326 
0.326373 1.77831969261 0.02598263386 
0.326890 1.74739719120 0.02590099647 
0.327407 1.78814827516 0.02696016183 
0.327923 1.77609739020 0.02650649889 
0.328440 1.74857623222 0.02622025700 
0.328957 1.73605503331 0.02622700360 
0.329473 1.77780994599 0.02716165215 
0.329990 1.80806247626 0.02787177294 
0.330507 1.75112472460 0.02779372356 
0.331023 1.74035993615 0.02863128674 
0.331540 1.77156453163 0.02815709795 
0.332057 1.76471815316 0.02916427764 
0.332573 1.79956709702 0.03066762313 
0.333090 1.75528568495 0.02897234841 
0.333607 1.85584011668 0.02976229228 
0.334123 1.79820877424 0.03090604294 
0.334640 1.80847535290 0.03076473183 
0.335156 1.74738450712 0.03066217605 
0.335673 1.73465759847 0.03110391286 
0.336190 1.83859350284 0.03067722026 
0.336706 1.79112285217 0.03196382452 
0.337223 1.76333950015 0.03273334680 
0.337740 1.79106809760 0.03238908380 
0.338256 1.76586254818 0.03214811971 
0.338773 1.78639474182 0.03494599987 
0.339290 1.76237423135 0.03380487984 
0.339806 1.89505730758 0.03715729268 
0.340323 1.73477642567 0.03678294839 
0.340839 1.82305080819 0.03622704679 
0.341356 1.83043847631 0.03778407472 
0.341873 1.80716059827 0.03634795966 
0.342389 1.80438775731 0.03682604322 
0.342906 1.87621522462 0.03714178556 
0.343423 1.78375284884 0.03816295453 
0.343939 1.78835035598 0.03861180484 
0.344456 1.77286671804 0.03860159034 
0.344972 1.81281993016 0.03907887708 
0.345489 1.80241291019 0.03931522993 
0.346006 1.74035170434 0.03689897127 
0.346522 1.80356891752 0.03948488156 
0.347039 1.87132280447 0.03991776838 
0.347555 1.77687021441 0.03780977268 
0.348072 1.82845453116 0.04142917157 
0.348589 1.82880520117 0.04023581046 
0.349105 1.82002847535 0.04025035214 
0.349622 1.85879712200 0.03759940964 
0.350139 1.72099295458 0.03970007713 
0.350655 1.84507248666 0.03949281554 
0.351172 1.81467777103 0.03934281393 
0.351688 1.84269451383 0.03994130543 
0.352205 1.82514955126 0.04020638294 
0.352722 1.83393890774 0.03930773500 
0.353238 1.86392221138 0.03868329863 
0.353755 1.79736003047 0.04045481195 
0.354271 1.78600893905 0.03910930236 
0.354788 1.81412857176 0.03902048413 
0.355305 1.82163699020 0.04006615749 
0.355821 1.80111931461 0.04195271119 
0.356338 1.83827267836 0.04001450020 
0.356854 1.77451473271 0.04183192414 
0.357371 1.76722525502 0.04359161690 
0.357888 1.77473569264 0.04111868483 
0.358404 1.79300206033 0.04434880759 
0.358921 1.83398948779 0.04499828568 
0.359437 1.86038469776 0.04534198874 
0.359954 1.90161821587 0.04715254607 
0.360471 1.88306097192 0.04783623135 
0.360987 1.85772943046 0.04912644707 
0.361504 1.85962294886 0.04684350869 
0.362020 1.83361884662 0.04910019164 
0.362537 1.83971011239 0.04826432127 
0.363054 1.77312924729 0.04682922548 
0.363570 1.78740501759 0.05593129303 
0.364087 1.84405864792 0.05300628491 
0.364603 1.73715772413 0.05029142031 
0.365120 1.89776833471 0.05357452196 
0.365637 1.85265082376 0.05732122881 
0.366153 1.86267246330 0.05515565489 
0.366670 1.88570991279 0.05816896695 
0.367186 1.87130170747 0.06509711062 
0.367703 1.82912182001 0.06147064199 
0.368219 1.76449860988 0.05962208684 
0.368736 1.82495321679 0.06466494012 
0.369253 1.70715049820 0.06157673504 
0.369769 1.75072016176 0.06745746424 
0.370286 1.68828304595 0.07227482810 
0.370802 1.83709549982 0.07944769608 
0.371319 1.82363618480 0.08307096293 
0.371835 1.65613269110 0.08554714450 
0.372352 1.83650755112 0.09615993722 
0.372869 2.10760339569 0.12103552142 
0.373385 1.80769406332 0.15242792262 
0.373902 1.79169780756 0.35125951705 
