# Supplementary material for: A SAXS-based approach to rationally evaluate radical scavengers – toward eliminating radiation damage in solution and crystallographic studies
Source: J Synchrotron Radiat. 2021 Aug 9;28(Pt 5):1309–20. doi: 10.1107/S1600577521004045 (PMC8415334; doi:10.1107/S1600577521004045)
Supplement: Supplementary file 1 [file s-28-01309-sup1.zip › SupportingData/ascrobic_acid/500uM/F1_ascorbate-500um_00009.cbf.dat]

0.010597 12.98676932871 0.47272409826 
0.011114 11.63755678734 0.48516783633 
0.011630 10.23922354923 0.29209198321 
0.012147 9.22325441709 0.31105973260 
0.012664 8.95538609337 0.25313806136 
0.013181 8.42528957148 0.20298226442 
0.013698 7.52603057357 0.21847523072 
0.014215 7.35508050920 0.27880928371 
0.014732 6.98394141796 0.24239617071 
0.015249 6.96176857879 0.23807200874 
0.015766 6.30925847600 0.16003799721 
0.016283 5.81199105813 0.17414346861 
0.016800 6.11260440377 0.16068596372 
0.017316 6.14867307790 0.16320800382 
0.017833 5.55845943169 0.14469309048 
0.018350 5.54560868443 0.13624243536 
0.018867 5.32372146812 0.11838585073 
0.019384 5.19027602494 0.11519961091 
0.019901 5.09206890949 0.11153420108 
0.020418 4.94061684172 0.10606227271 
0.020935 4.77000230943 0.10202083242 
0.021452 4.66320379996 0.10387808819 
0.021969 4.64260765496 0.10527354575 
0.022486 4.42475139995 0.10424583934 
0.023002 4.41547795102 0.10217474622 
0.023519 4.30216176891 0.09579241311 
0.024036 4.25277912150 0.09115323630 
0.024553 4.31516330882 0.09563068504 
0.025070 4.23813525582 0.08854578584 
0.025587 4.01355358371 0.08935934678 
0.026104 4.03358263784 0.08463362009 
0.026621 4.00276825769 0.08421980912 
0.027138 4.05682121754 0.08737615929 
0.027655 3.87950211869 0.08112624994 
0.028171 3.75490775574 0.08438354796 
0.028688 3.90448910645 0.08706325523 
0.029205 3.82910385518 0.07497465004 
0.029722 3.74884203755 0.07310747702 
0.030239 3.65193310505 0.07667736015 
0.030756 3.77103361322 0.07276544699 
0.031273 3.64601769972 0.07114735847 
0.031790 3.58785012513 0.07234818540 
0.032307 3.55374720152 0.07261753313 
0.032824 3.53862536886 0.06866156986 
0.033341 3.53630931014 0.07084743692 
0.033857 3.59539956012 0.07385578296 
0.034374 3.58289767935 0.07108781611 
0.034891 3.67909190789 0.07111398425 
0.035408 3.42457505904 0.06914163559 
0.035925 3.49831095469 0.06666594382 
0.036442 3.46335551133 0.06560543297 
0.036959 3.40691718283 0.06665166988 
0.037476 3.33802877981 0.06172109245 
0.037993 3.41750871494 0.06640929728 
0.038510 3.26619450059 0.06384103044 
0.039027 3.36498862429 0.06143758924 
0.039543 3.33751895875 0.06373247533 
0.040060 3.23252939982 0.06054076341 
0.040577 3.23029561568 0.05998983969 
0.041094 3.29935392267 0.06081284638 
0.041611 3.29316475451 0.05925741720 
0.042128 3.29796667222 0.06096655639 
0.042645 3.27438423417 0.05993222174 
0.043162 3.19368086962 0.05898382576 
0.043679 3.17930276986 0.06239630149 
0.044196 3.00938243181 0.05428730881 
0.044712 3.11228848905 0.05381857001 
0.045229 3.10688835959 0.05490071238 
0.045746 3.18593115899 0.05679323751 
0.046263 3.07949281060 0.05234584622 
0.046780 3.06352131210 0.05393372046 
0.047297 2.91174007015 0.05402225650 
0.047814 2.99490689455 0.05278118160 
0.048331 2.93792155465 0.05255909063 
0.048848 2.97241678160 0.05351106512 
0.049365 2.97536410803 0.04933629795 
0.049881 2.95588756766 0.05290741208 
0.050398 2.87355276445 0.05285911563 
0.050915 2.91705019014 0.04975778742 
0.051432 2.86377099595 0.05020509288 
0.051949 2.84950428155 0.04952707262 
0.052466 2.83043466383 0.05001417494 
0.052983 2.76604727564 0.04837614677 
0.053500 2.83268355211 0.04924384147 
0.054017 2.75922286411 0.04906630017 
0.054534 2.78169025742 0.04773032502 
0.055050 2.79119242725 0.04782258438 
0.055567 2.78451721131 0.04694934437 
0.056084 2.74164695639 0.04644502377 
0.056601 2.79545143440 0.04760650966 
0.057118 2.70892818633 0.04666433668 
0.057635 2.78319485727 0.04787415464 
0.058152 2.66962528295 0.04581994476 
0.058669 2.71267832960 0.04767795235 
0.059186 2.61889012349 0.04570790191 
0.059703 2.77715871839 0.04451705166 
0.060220 2.60669415342 0.04424340553 
0.060736 2.69350222982 0.04379673163 
0.061253 2.60897081441 0.04526142113 
0.061770 2.62840044837 0.04469502351 
0.062287 2.63859438305 0.04342995667 
0.062804 2.58573216903 0.04356661819 
0.063321 2.63215092449 0.04412933242 
0.063838 2.52593807017 0.04309342850 
0.064355 2.65171267597 0.04270282664 
0.064872 2.58252718077 0.04178584616 
0.065388 2.59683614392 0.04210227438 
0.065905 2.64932187940 0.04262818104 
0.066422 2.62673594732 0.04026646585 
0.066939 2.50966552116 0.04171564024 
0.067456 2.48868842747 0.04033062108 
0.067973 2.42491720852 0.04026288189 
0.068490 2.52372661150 0.04001970761 
0.069007 2.45482574523 0.04132762212 
0.069524 2.48276485940 0.04196415681 
0.070041 2.49952913098 0.03820674065 
0.070557 2.43265359597 0.04023580143 
0.071074 2.54669724131 0.04160665819 
0.071591 2.50813752991 0.04002799271 
0.072108 2.44190701858 0.03986624888 
0.072625 2.46855403306 0.04045894087 
0.073142 2.39165633110 0.03966541927 
0.073659 2.39144629801 0.04015145507 
0.074176 2.46000209354 0.03813879006 
0.074693 2.41810941216 0.03839429042 
0.075210 2.42771026034 0.03865475443 
0.075726 2.39519539817 0.03745864059 
0.076243 2.50833658699 0.03915984573 
0.076760 2.40666643208 0.03846406032 
0.077277 2.43256855288 0.03743996865 
0.077794 2.37382299161 0.03728813188 
0.078311 2.30785852955 0.03788009981 
0.078828 2.35558399607 0.03727945861 
0.079345 2.34019577828 0.03734794598 
0.079862 2.28904280432 0.03674842514 
0.080378 2.42434850842 0.03788695983 
0.080895 2.32827776710 0.03605338709 
0.081412 2.32717413899 0.03641542784 
0.081929 2.34221050995 0.03629239088 
0.082446 2.27942542100 0.03574279569 
0.082963 2.34111601264 0.03550015813 
0.083480 2.19742265121 0.03476305263 
0.083997 2.32814626787 0.03596603711 
0.084514 2.26431468194 0.03479861472 
0.085030 2.25344400335 0.03447859043 
0.085547 2.27421291773 0.03363395201 
0.086064 2.29381713576 0.03456954391 
0.086581 2.15990817069 0.03294989891 
0.087098 2.26717199128 0.03444305233 
0.087615 2.26848721107 0.03452365453 
0.088132 2.25897430666 0.03515355009 
0.088649 2.21836383464 0.03694194467 
0.089166 2.21853865890 0.03600595046 
0.089683 2.17626032027 0.03579817321 
0.090199 2.20920922787 0.03593547184 
0.090716 2.15296003750 0.03507260321 
0.091233 2.14297473080 0.03589198274 
0.091750 2.16544659004 0.03557125014 
0.092267 2.15701524579 0.03673930046 
0.092784 2.14819367279 0.03739180433 
0.093301 2.15453210457 0.03702411774 
0.093818 2.13626560127 0.03736394727 
0.094334 2.19764785862 0.03804438538 
0.094851 2.18309489610 0.03740708855 
0.095368 2.09870232568 0.03588007771 
0.095885 2.10285551602 0.03502895052 
0.096402 2.12983166086 0.03482374338 
0.096919 2.12625108522 0.03382724495 
0.097436 2.09129923708 0.03361357031 
0.097953 2.20074684315 0.03400767545 
0.098470 2.16239302195 0.03364735820 
0.098986 2.12005058937 0.03352430008 
0.099503 2.14426059976 0.03309934414 
0.100020 2.06325849330 0.03201535853 
0.100537 2.09769341278 0.03217066644 
0.101054 2.07479251710 0.03121394996 
0.101571 2.05096687367 0.03239012001 
0.102088 2.02219673497 0.03199431177 
0.102605 2.06669286180 0.03160988860 
0.103122 2.05592895866 0.03031039042 
0.103638 2.05638400418 0.03118818174 
0.104155 2.11262797721 0.03134345608 
0.104672 2.07024085600 0.02968285280 
0.105189 2.02579496836 0.03100911674 
0.105706 2.04680323195 0.03085981456 
0.106223 2.05553678012 0.03034251278 
0.106740 2.02555927616 0.03033415724 
0.107257 2.06713004532 0.03130372165 
0.107773 2.04395646951 0.03013732657 
0.108290 2.03002662960 0.03008348241 
0.108807 2.08738975357 0.03191478850 
0.109324 2.06800838922 0.03123384415 
0.109841 2.03304137281 0.02921215698 
0.110358 2.07450064682 0.03045663915 
0.110875 1.98669182538 0.02966542661 
0.111392 2.03531061672 0.02945578370 
0.111909 2.04136352060 0.03031380892 
0.112425 2.03249713939 0.02970548163 
0.112942 2.04331327527 0.03082904133 
0.113459 2.02714684283 0.02891698688 
0.113976 1.99840114473 0.02961738893 
0.114493 1.99867250774 0.02945498285 
0.115010 1.98434207883 0.02944006805 
0.115527 2.04160316653 0.02938903550 
0.116044 2.05287472578 0.02938765556 
0.116560 2.03192545058 0.02853564244 
0.117077 2.06510283511 0.02816708732 
0.117594 2.01200295513 0.02818489407 
0.118111 2.03375136294 0.02856393065 
0.118628 1.96736679240 0.02782644770 
0.119145 1.96267891776 0.02870775737 
0.119662 1.96022830411 0.02739617861 
0.120179 1.98216034819 0.02766294774 
0.120695 1.99636636393 0.02782225455 
0.121212 1.96474392429 0.02754292834 
0.121729 1.96995995544 0.02757587277 
0.122246 2.00068564269 0.02756227458 
0.122763 1.97176706015 0.02765621574 
0.123280 1.98031377197 0.02817700706 
0.123797 2.00937300441 0.02669798589 
0.124314 1.95973118580 0.02657675576 
0.124830 1.94759681278 0.02681397888 
0.125347 1.96629799176 0.02728313105 
0.125864 1.91756834661 0.02654417489 
0.126381 1.96320142191 0.02669075875 
0.126898 1.97566443394 0.02721294860 
0.127415 1.92307040446 0.02637307428 
0.127932 1.95173330537 0.02666366228 
0.128448 1.95069872917 0.02684851528 
0.128965 1.93772619103 0.02595612456 
0.129482 1.89093197473 0.02608709277 
0.129999 1.98339976112 0.02670337511 
0.130516 1.98918014769 0.02634566570 
0.131033 1.95991431879 0.02623579230 
0.131550 1.95581952401 0.02558385562 
0.132067 1.90706650480 0.02606555904 
0.132583 1.92625801496 0.02615249698 
0.133100 1.89677524648 0.02614599165 
0.133617 1.89921699840 0.02519061883 
0.134134 1.90180315359 0.02599739138 
0.134651 1.87855339873 0.02547477236 
0.135168 1.88605235240 0.02451591805 
0.135685 1.89546981447 0.02616864281 
0.136201 1.93203412410 0.02536366010 
0.136718 1.89200732831 0.02498966703 
0.137235 1.91323080087 0.02554536204 
0.137752 1.88991238170 0.02493072771 
0.138269 1.90064873363 0.02462234775 
0.138786 1.91444231993 0.02450610440 
0.139303 1.87712456141 0.02404991103 
0.139819 1.89232528416 0.02465502599 
0.140336 1.90114952081 0.02470200660 
0.140853 1.88886372030 0.02419532869 
0.141370 1.89024369802 0.02574314039 
0.141887 1.89082089311 0.02490279966 
0.142404 1.86639979887 0.02438165434 
0.142921 1.94149271088 0.02515572515 
0.143438 1.88983591057 0.02535341801 
0.143954 1.88974798767 0.02494760364 
0.144471 1.93949424688 0.02554292524 
0.144988 1.95514937245 0.02532019777 
0.145505 1.90347832400 0.02475587520 
0.146022 1.89506001708 0.02521531983 
0.146539 1.90628120465 0.02439019041 
0.147056 1.87627672388 0.02502995876 
0.147572 1.84926849192 0.02361857115 
0.148089 1.84911747535 0.02424305447 
0.148606 1.83966725993 0.02396901822 
0.149123 1.89961933895 0.02462233015 
0.149640 1.92654375042 0.02405457184 
0.150157 1.82820077817 0.02346708355 
0.150674 1.87980605781 0.02439538142 
0.151190 1.90103165237 0.02371442265 
0.151707 1.84739778727 0.02408027546 
0.152224 1.87556273438 0.02364415261 
0.152741 1.88359739791 0.02348065366 
0.153258 1.81643071219 0.02395035015 
0.153775 1.84402939701 0.02387417826 
0.154291 1.90488642225 0.02314340033 
0.154808 1.85314340974 0.02349429964 
0.155325 1.83627277982 0.02306645027 
0.155842 1.83660733439 0.02287780147 
0.156359 1.86024401305 0.02268367148 
0.156876 1.84614290144 0.02289329800 
0.157393 1.82032341355 0.02232828219 
0.157909 1.86247794886 0.02283363824 
0.158426 1.90158312504 0.02399856941 
0.158943 1.81213652367 0.02301481995 
0.159460 1.84738903195 0.02301065283 
0.159977 1.84503773256 0.02284665181 
0.160494 1.82974943129 0.02325486741 
0.161010 1.85206398664 0.02308960349 
0.161527 1.83720285570 0.02314422093 
0.162044 1.82954076560 0.02267289086 
0.162561 1.80746147952 0.02264728803 
0.163078 1.79805479215 0.02268300242 
0.163595 1.78720404852 0.02285918993 
0.164112 1.83495732190 0.02244685295 
0.164628 1.81134352334 0.02240629017 
0.165145 1.82261569942 0.02301226340 
0.165662 1.84912195332 0.02257605087 
0.166179 1.81836472923 0.02227755787 
0.166696 1.85874157301 0.02248495889 
0.167213 1.83328993505 0.02275206564 
0.167729 1.83694090811 0.02228800165 
0.168246 1.78850759728 0.02182071968 
0.168763 1.78630035915 0.02227398213 
0.169280 1.83381280604 0.02193604747 
0.169797 1.86112982335 0.02207698196 
0.170314 1.82387734581 0.02196976512 
0.170830 1.82739766596 0.02221840288 
0.171347 1.85376376705 0.02224191453 
0.171864 1.80106547672 0.02174780556 
0.172381 1.80259102295 0.02214240547 
0.172898 1.80092853332 0.02167945623 
0.173415 1.84159264526 0.02209379135 
0.173932 1.81318969020 0.02167741046 
0.174448 1.79722359100 0.02181918555 
0.174965 1.85349581306 0.02202891680 
0.175482 1.79846518655 0.02207187851 
0.175999 1.80527689733 0.02174234497 
0.176516 1.78865171300 0.02134746218 
0.177033 1.81017260888 0.02214520207 
0.177549 1.81591176308 0.02125108307 
0.178066 1.80057528291 0.02147983515 
0.178583 1.82067845217 0.02104048508 
0.179100 1.77606351849 0.02199377583 
0.179617 1.81317515006 0.02141829581 
0.180134 1.83308849527 0.02298873190 
0.180650 1.84704494474 0.02322994229 
0.181167 1.82570669898 0.02264569368 
0.181684 1.81550512556 0.02245780381 
0.182201 1.81498114170 0.02351580419 
0.182718 1.82388247130 0.02283234592 
0.183234 1.80852629831 0.02278864352 
0.183751 1.78959253926 0.02251675769 
0.184268 1.82407473028 0.02314796642 
0.184785 1.82412996361 0.02279847892 
0.185302 1.81395143670 0.02321157452 
0.185819 1.81301937754 0.02327485359 
0.186335 1.79357897825 0.02281499633 
0.186852 1.78475006764 0.02236208391 
0.187369 1.80049204235 0.02297632058 
0.187886 1.81939358094 0.02256109926 
0.188403 1.80962924938 0.02249701571 
0.188920 1.76161652262 0.02191742770 
0.189436 1.81614886231 0.02221226771 
0.189953 1.81610658253 0.02198280277 
0.190470 1.79683734437 0.02184957041 
0.190987 1.76095449899 0.02125976142 
0.191504 1.77201872365 0.02163316675 
0.192020 1.76813086219 0.02142690472 
0.192537 1.75116820770 0.02143938514 
0.193054 1.77111238229 0.02137958807 
0.193571 1.81384062149 0.02143715172 
0.194088 1.75529288087 0.02081966994 
0.194605 1.75852210965 0.02111778810 
0.195121 1.75211417194 0.02146730297 
0.195638 1.81811534669 0.02154423901 
0.196155 1.75786990451 0.02082707688 
0.196672 1.77808451392 0.02033718175 
0.197189 1.77456360451 0.02106435597 
0.197705 1.77949184905 0.02080283945 
0.198222 1.75634932921 0.01986870943 
0.198739 1.76855572454 0.02052323806 
0.199256 1.75759451318 0.02144189814 
0.199773 1.76870623404 0.02052944497 
0.200290 1.74356869437 0.02015985025 
0.200806 1.77121475712 0.02035400322 
0.201323 1.76626722068 0.02078769989 
0.201840 1.76732406214 0.02060626501 
0.202357 1.78378572661 0.02013011380 
0.202874 1.72239593947 0.01997918744 
0.203390 1.75923046338 0.01975636022 
0.203907 1.73814624350 0.02021931291 
0.204424 1.74803343531 0.02009042255 
0.204941 1.77905224244 0.02023610553 
0.205458 1.76274392554 0.02044209857 
0.205974 1.74539157052 0.02004733067 
0.206491 1.76869010672 0.02012437985 
0.207008 1.79077072999 0.02100259062 
0.207525 1.75566166820 0.02008662563 
0.208042 1.75569039047 0.01978333331 
0.208558 1.74685259265 0.01985711268 
0.209075 1.75094564739 0.01992560334 
0.209592 1.74770431570 0.01948334518 
0.210109 1.72943297872 0.01993112923 
0.210626 1.75292676740 0.01974427393 
0.211142 1.76548059060 0.01938171744 
0.211659 1.76638775645 0.01963347981 
0.212176 1.76638824428 0.02009247079 
0.212693 1.77332142622 0.01942064364 
0.213210 1.74652553799 0.01981065621 
0.213726 1.78155290444 0.01980797043 
0.214243 1.75546744160 0.02043337288 
0.214760 1.79823344412 0.02005348290 
0.215277 1.72664467495 0.01933162515 
0.215794 1.76687472638 0.01998032025 
0.216310 1.77224825463 0.01923469203 
0.216827 1.75812884118 0.02005894343 
0.217344 1.76661732146 0.01972305945 
0.217861 1.76161005221 0.01935884041 
0.218378 1.74636434723 0.01929613330 
0.218894 1.76650559804 0.02004027495 
0.219411 1.73267089877 0.01916705359 
0.219928 1.74953081692 0.01943829642 
0.220445 1.75169117475 0.01930446885 
0.220962 1.74028325946 0.01947542053 
0.221478 1.76897855453 0.01919298879 
0.221995 1.74188394211 0.01930119151 
0.222512 1.77269181946 0.01988105747 
0.223029 1.77028790311 0.01915902472 
0.223546 1.75241877083 0.01901675140 
0.224062 1.75408597898 0.01910261630 
0.224579 1.76220165185 0.01913846597 
0.225096 1.75585136730 0.01941877839 
0.225613 1.75564567679 0.01900350682 
0.226129 1.75650434282 0.01926204223 
0.226646 1.73794506618 0.01913718744 
0.227163 1.73223247232 0.01915002148 
0.227680 1.76245279175 0.01880562806 
0.228197 1.73705376469 0.01840410211 
0.228713 1.75273778960 0.01904622785 
0.229230 1.73660594651 0.01865657345 
0.229747 1.78559817729 0.01837392246 
0.230264 1.76624026947 0.01815076505 
0.230780 1.74439844058 0.01859695598 
0.231297 1.73255653771 0.01863822275 
0.231814 1.74838353956 0.01847336114 
0.232331 1.73933382312 0.01849392635 
0.232848 1.77587749045 0.01881401219 
0.233364 1.75141616075 0.01839611812 
0.233881 1.74779771657 0.01860234205 
0.234398 1.74588769889 0.01834016627 
0.234915 1.72146163137 0.01854309744 
0.235431 1.71766993752 0.01867603767 
0.235948 1.72396134014 0.01841445904 
0.236465 1.77240365896 0.01864180310 
0.236982 1.74280625224 0.01819777605 
0.237499 1.72051638098 0.01866700852 
0.238015 1.73037787332 0.01858962108 
0.238532 1.76377017084 0.01855258355 
0.239049 1.74629863251 0.01875969819 
0.239566 1.73640844412 0.01799285063 
0.240082 1.72827729396 0.01813639664 
0.240599 1.70741022563 0.01818082176 
0.241116 1.74158629745 0.01783455198 
0.241633 1.72039608870 0.01807411350 
0.242149 1.74809325210 3.18940584855 
0.242666 1.74809334411 0.01807401067 
0.243183 1.75387713678 0.01841381951 
0.243700 1.69868687721 0.01795836702 
0.244217 1.74908152897 0.01832747774 
0.244733 1.73015982824 0.01793107303 
0.245250 1.75192030053 0.01827234626 
0.245767 1.73787009081 0.01837367827 
0.246284 1.73886226044 0.01782923968 
0.246800 1.75176319879 0.01803877563 
0.247317 1.70605063321 0.01824498907 
0.247834 1.73823655588 0.01793909664 
0.248351 1.73708695097 0.01805779741 
0.248867 1.74743430303 0.01760501318 
0.249384 1.76530447837 0.01763605128 
0.249901 1.71831887189 0.01723476282 
0.250418 1.77091576608 0.01804955114 
0.250934 1.75865531797 0.01772565213 
0.251451 1.70681900115 0.01767250761 
0.251968 1.72679572837 0.01749706880 
0.252485 1.70969593554 0.01746110741 
0.253001 1.73889527710 0.01758786607 
0.253518 1.74623988028 0.01818896666 
0.254035 1.71459202345 0.01729071381 
0.254552 1.72742670717 0.01775771903 
0.255068 1.71894610871 0.01723443299 
0.255585 1.71783118081 0.01755632404 
0.256102 1.72960056309 0.01785990474 
0.256619 1.74317747424 0.01767216880 
0.257135 1.73073525902 0.01761392403 
0.257652 1.76336580307 0.01748231949 
0.258169 1.75373940795 0.01796582829 
0.258686 1.71428942667 0.01747353051 
0.259202 1.72582115693 0.01719536111 
0.259719 1.73959511690 0.01764561453 
0.260236 1.70417894175 0.01736720622 
0.260753 1.72107812066 0.01771716109 
0.261269 1.72410997491 0.01794681269 
0.261786 1.74080154826 0.01833934770 
0.262303 1.73852438666 0.01883766374 
0.262820 1.70592678545 0.01813791898 
0.263336 1.74985019934 0.01883942855 
0.263853 1.69578766980 0.01837137539 
0.264370 1.69590519200 0.01862290867 
0.264887 1.73804946234 0.01828445368 
0.265403 1.75113583869 0.01846437870 
0.265920 1.75249486843 0.01881599458 
0.266437 1.71644539812 0.01907270014 
0.266954 1.70283748106 0.01883183618 
0.267470 1.71313018605 0.01928453955 
0.267987 1.75993635589 0.01916861138 
0.268504 1.72280859287 0.01934048981 
0.269021 1.72795824736 0.01927587733 
0.269537 1.74375994295 0.01943125636 
0.270054 1.77563799034 0.01974203322 
0.270571 1.69770921749 0.01979693250 
0.271087 1.77010499392 0.02019263928 
0.271604 1.72759144164 0.02002203143 
0.272121 1.78073295155 0.02051255571 
0.272638 1.75818138007 0.02082359298 
0.273154 1.73592196855 0.02054009061 
0.273671 1.75376885991 0.02087702284 
0.274188 1.73837414146 0.02060382606 
0.274705 1.74127633272 0.02057716086 
0.275221 1.74549345759 0.02133409868 
0.275738 1.73201737343 0.02068942903 
0.276255 1.72941448789 0.02113276639 
0.276771 1.75839003651 0.02156500588 
0.277288 1.72782051101 0.02074165338 
0.277805 1.75237982173 0.02147520509 
0.278322 1.76319534234 0.02084576076 
0.278838 1.73488129747 0.02035945432 
0.279355 1.74427009782 0.02111707060 
0.279872 1.71542536220 0.02069093129 
0.280388 1.70456728247 0.02052828018 
0.280905 1.73077981262 0.02080339963 
0.281422 1.70390732312 0.02089183119 
0.281939 1.75313797790 0.02060396666 
0.282455 1.76046478859 0.02065663349 
0.282972 1.74916049583 0.02096581555 
0.283489 1.77254654779 0.02083999288 
0.284006 1.74359907555 0.02155568247 
0.284522 1.72640508523 0.02071526374 
0.285039 1.70694601335 0.02072487227 
0.285556 1.71916454485 0.02099068047 
0.286072 1.73324961962 0.02146316362 
0.286589 1.68977387924 0.02086788514 
0.287106 1.74166639221 0.02097910248 
0.287622 1.72066166616 0.02159014073 
0.288139 1.73468348349 0.02090540009 
0.288656 1.68348757867 0.02110745355 
0.289173 1.71768676305 0.02107868540 
0.289689 1.72704226852 0.02127795236 
0.290206 1.73007578269 0.02105804663 
0.290723 1.72857543249 0.02148611757 
0.291239 1.75389519900 0.02105373948 
0.291756 1.73284373044 0.02117448233 
0.292273 1.72256584114 0.02158587636 
0.292790 1.75825535612 0.02076420628 
0.293306 1.74296952158 0.02167732829 
0.293823 1.75164053791 0.02240365543 
0.294340 1.72224947955 0.02133986734 
0.294856 1.74333857082 0.02145331320 
0.295373 1.75643210279 0.02158559363 
0.295890 1.73691885143 0.02141994171 
0.296406 1.74799714711 0.02157014384 
0.296923 1.72384091829 0.02163833973 
0.297440 1.70451594401 0.02162968534 
0.297957 1.72872767757 0.02180736605 
0.298473 1.74229223726 0.02197475647 
0.298990 1.78673810218 0.02226163248 
0.299507 1.74341896390 0.02130249981 
0.300023 1.76586644242 0.02173382267 
0.300540 1.73938586651 0.02308631213 
0.301057 1.73518829710 0.02209673079 
0.301573 1.72560849889 0.02184189714 
0.302090 1.76217403563 0.02161755755 
0.302607 1.74382246105 0.02211734828 
0.303123 1.76855418699 0.02254798405 
0.303640 1.75677747924 0.02195719296 
0.304157 1.75439492414 0.02220712395 
0.304673 1.73427957784 0.02190790787 
0.305190 1.76247368784 0.02239216414 
0.305707 1.75889161893 0.02286409497 
0.306224 1.77107108628 0.02267997773 
0.306740 1.75775913180 0.02225963733 
0.307257 1.73987043909 0.02278322594 
0.307774 1.73192665116 0.02252619696 
0.308290 1.73746474042 0.02307144333 
0.308807 1.73622906535 0.02248627748 
0.309324 1.73278481064 0.02276303438 
0.309840 1.75199456921 0.02246740970 
0.310357 1.71460993685 0.02221670845 
0.310874 1.75221736190 0.02264128539 
0.311390 1.75074096836 0.02347010886 
0.311907 1.70178037467 0.02232948331 
0.312424 1.72131292517 0.02274100637 
0.312940 1.77665212860 0.02398047866 
0.313457 1.75057935574 0.02344163617 
0.313974 1.77721913689 0.02374525545 
0.314490 1.75780062514 0.02288624383 
0.315007 1.74686050648 0.02385032663 
0.315524 1.72222983026 0.02346205404 
0.316040 1.75032786776 0.02395865728 
0.316557 1.74897270449 0.02397323502 
0.317074 1.75716416246 0.02415283568 
0.317590 1.73841400243 0.02392216035 
0.318107 1.80822425480 0.02326315751 
0.318624 1.74203525761 0.02325044718 
0.319140 1.73482328743 0.02332390271 
0.319657 1.76936423790 0.02377613792 
0.320174 1.74052403116 0.02416786206 
0.320690 1.76045245917 0.02410368905 
0.321207 1.73486452271 0.02396956946 
0.321724 1.72070166190 0.02450176283 
0.322240 1.76433483884 0.02436726900 
0.322757 1.69168481144 0.02424144143 
0.323274 1.71823786189 0.02336943830 
0.323790 1.70956240941 0.02393069908 
0.324307 1.69345041894 0.02361354438 
0.324824 1.73800089794 0.02503195406 
0.325340 1.76958836278 0.02584188623 
0.325857 1.73511492632 0.02603766782 
0.326373 1.74976536772 0.02552929975 
0.326890 1.75953276451 0.02558512844 
0.327407 1.76036337456 0.02629232711 
0.327923 1.73439960058 0.02587232822 
0.328440 1.70641101275 0.02700558422 
0.328957 1.71670281063 0.02651137708 
0.329473 1.77403771183 0.02745299193 
0.329990 1.73510286892 0.02754013917 
0.330507 1.77725498923 0.02783550132 
0.331023 1.78544682294 0.02873056936 
0.331540 1.75541552287 0.02925971304 
0.332057 1.71977444771 0.02841496678 
0.332573 1.82897828786 0.02935258100 
0.333090 1.73876474484 0.03018538718 
0.333607 1.72498650302 0.03064227030 
0.334123 1.76429041564 0.03061605855 
0.334640 1.76241316616 0.02969638778 
0.335156 1.76332836288 0.03038883017 
0.335673 1.81416110862 0.03061470236 
0.336190 1.67775965133 0.03003478465 
0.336706 1.78180438008 0.03125166148 
0.337223 1.79782766366 0.03152620209 
0.337740 1.85791372510 0.03242852920 
0.338256 1.78810056998 0.03153848372 
0.338773 1.86319224844 0.03542220954 
0.339290 1.80226997853 0.03645132588 
0.339806 1.82394432975 0.03497266598 
0.340323 1.83999800458 0.03553778118 
0.340839 1.85176400437 0.03791773983 
0.341356 1.79175221762 0.03686885807 
0.341873 1.86831038390 0.03679553793 
0.342389 1.80091938148 0.03654028961 
0.342906 1.84916028105 0.03886441431 
0.343423 1.85199072419 0.03755715858 
0.343939 1.79013306981 0.03784639260 
0.344456 1.78693878577 0.03875318638 
0.344972 1.81395547990 0.03950191670 
0.345489 1.83752690381 0.03763793404 
0.346006 1.84682505780 0.03774890939 
0.346522 1.80807637228 0.03633859756 
0.347039 1.79608559912 0.03958917671 
0.347555 1.79566130677 0.03868282719 
0.348072 1.83351948107 0.04014015872 
0.348589 1.72252078056 0.04049553659 
0.349105 1.79585129666 0.04069446270 
0.349622 1.76960485387 0.03830188772 
0.350139 1.84402036055 0.04004748392 
0.350655 1.83649292467 0.03990583059 
0.351172 1.78481502929 0.04244317602 
0.351688 1.82441954156 0.04137440769 
0.352205 1.80370714025 0.03847209506 
0.352722 1.82926212202 0.03939031056 
0.353238 1.81814753841 0.03987675148 
0.353755 1.80314918776 0.03955122022 
0.354271 1.79187962539 0.04005580826 
0.354788 1.80293028021 0.03950964546 
0.355305 1.83099485729 0.04172726116 
0.355821 1.84443097346 0.04170772833 
0.356338 1.73298407355 0.03992553278 
0.356854 1.85038599256 0.04184181762 
0.357371 1.73528603302 0.04369339929 
0.357888 1.88539519309 0.04277327688 
0.358404 1.80608604567 0.04406024057 
0.358921 1.85605193874 0.04511849156 
0.359437 1.81256992993 0.04439994706 
0.359954 1.84495038240 0.04771161039 
0.360471 1.73849750669 0.04583810258 
0.360987 1.80563065002 0.04684683012 
0.361504 1.84659040758 0.04845850964 
0.362020 1.77131234415 0.04811740905 
0.362537 1.76990977086 0.04763954011 
0.363054 1.78953607383 0.04978365785 
0.363570 1.78307259504 0.05378758667 
0.364087 1.75012666753 0.05015653032 
0.364603 1.74599511026 0.05119775272 
0.365120 1.77817289814 0.05537717781 
0.365637 1.86500996657 0.05465314309 
0.366153 1.92053202226 0.05855225754 
0.366670 1.83282856070 0.05943283172 
0.367186 1.83664423904 0.05844680016 
0.367703 1.82156243066 0.06309259432 
0.368219 1.86669503474 0.06221864862 
0.368736 1.85162026833 0.06144416229 
0.369253 1.83102073945 0.07237952218 
0.369769 1.67060170044 0.07542514150 
0.370286 1.86131060456 0.07720932733 
0.370802 1.73495886421 0.07527689638 
0.371319 1.86685776500 0.07215469423 
0.371835 1.69278622076 0.09112380745 
0.372352 1.65011054415 0.08616036913 
0.372869 1.77144876734 0.11786850571 
0.373385 1.93684671262 0.18071523152 
0.373902 1.69831868253 0.22127320888 
