# Supplementary material for: A SAXS-based approach to rationally evaluate radical scavengers – toward eliminating radiation damage in solution and crystallographic studies
Source: J Synchrotron Radiat. 2021 Aug 9;28(Pt 5):1309–20. doi: 10.1107/S1600577521004045 (PMC8415334; doi:10.1107/S1600577521004045)
Supplement: Supplementary file 1 [file s-28-01309-sup1.zip › SupportingData/ascrobic_acid/500uM/F1_ascorbate-500um_00010.cbf.dat]

0.010597 12.22183428213 0.63111275608 
0.011114 11.41867277672 0.45165995724 
0.011630 10.80629471147 0.37224399489 
0.012147 9.31715843638 0.31241177309 
0.012664 8.59332699876 0.26930242328 
0.013181 8.44544840882 0.25043379079 
0.013698 7.70168859629 0.21793236428 
0.014215 7.01517167442 0.29573422256 
0.014732 6.93349849029 0.24317766921 
0.015249 6.44425262456 0.21885768184 
0.015766 6.28140554441 0.15951159967 
0.016283 6.14957386590 0.17966340162 
0.016800 5.82930106946 0.14661936845 
0.017316 5.72614803998 0.14261808059 
0.017833 5.50697283869 0.12480640596 
0.018350 5.50132406365 0.13508435776 
0.018867 5.34351871322 0.12569044471 
0.019384 5.10968417071 0.11833274958 
0.019901 4.96376910102 0.11295377904 
0.020418 4.75132461354 0.11047219148 
0.020935 4.63196375602 0.10548697072 
0.021452 4.56418389434 0.10295677931 
0.021969 4.61030485255 0.10643402196 
0.022486 4.43375153094 0.09984732490 
0.023002 4.41336336407 0.09259195196 
0.023519 4.34863777621 0.09321176582 
0.024036 4.30599787945 0.09781817099 
0.024553 4.19929532530 0.09733697255 
0.025070 3.98531010892 0.08675311366 
0.025587 4.13485771751 0.08400763642 
0.026104 3.99825692376 0.07996051475 
0.026621 3.98151439007 0.08604030883 
0.027138 4.00553927130 0.08074749813 
0.027655 3.92093702874 0.08533914303 
0.028171 3.93066192624 0.08188330779 
0.028688 3.82016257030 0.08110633388 
0.029205 3.73019627369 0.07046193212 
0.029722 3.84309547383 0.07864700667 
0.030239 3.69906104316 0.07717754140 
0.030756 3.80694013719 0.08026081652 
0.031273 3.67521536414 0.07329090500 
0.031790 3.58216109630 0.07591068414 
0.032307 3.63409859513 0.07166784638 
0.032824 3.64883873577 0.07219060302 
0.033341 3.50886371813 0.07309881969 
0.033857 3.47674606984 0.06781554661 
0.034374 3.51592211544 0.07023007178 
0.034891 3.41990856662 0.07051242163 
0.035408 3.49453134995 0.06846232122 
0.035925 3.55778545466 0.06253725941 
0.036442 3.30715091107 0.06368358824 
0.036959 3.41925094832 0.06810344563 
0.037476 3.45541704542 0.06283376470 
0.037993 3.30140815389 0.06190803175 
0.038510 3.32853952753 0.06292451519 
0.039027 3.34387399883 0.06310784025 
0.039543 3.17010399621 0.06199756614 
0.040060 3.34869723042 0.06470555815 
0.040577 3.23432043641 0.05923074411 
0.041094 3.34158970725 0.06026493233 
0.041611 3.26189704462 0.06137782809 
0.042128 3.33857351348 0.06036421817 
0.042645 3.23658754073 0.05806052039 
0.043162 3.22521022735 0.05890272911 
0.043679 3.05731777027 0.05797040852 
0.044196 3.12148840100 0.05751693307 
0.044712 3.14845595152 0.05723105033 
0.045229 3.21790075158 0.05693931027 
0.045746 3.01440376871 0.05458928140 
0.046263 3.04624543494 0.05499133755 
0.046780 3.07012486856 0.05242605851 
0.047297 2.98821831068 0.05291456290 
0.047814 2.98307603577 0.05367213623 
0.048331 2.94639963456 0.05351662806 
0.048848 2.85555438512 0.04986223676 
0.049365 2.91545950382 0.04985142523 
0.049881 3.03385927325 0.05330710272 
0.050398 2.95863281891 0.05087970158 
0.050915 2.92319899038 0.05008820398 
0.051432 2.83091662139 0.05141028278 
0.051949 2.81257853215 0.05113875224 
0.052466 2.86850740464 0.04858074212 
0.052983 2.85896013500 0.04656842089 
0.053500 2.85048516603 0.04928224706 
0.054017 2.79137522193 0.04833439641 
0.054534 2.82093023169 0.04916887130 
0.055050 2.75458087614 0.04869340334 
0.055567 2.71916183793 0.04701992899 
0.056084 2.88708233583 0.04809822067 
0.056601 2.72853918283 0.04796831557 
0.057118 2.75647320521 0.04498057585 
0.057635 2.72610151959 0.04571945298 
0.058152 2.69683723737 0.04635501314 
0.058669 2.71230826002 0.04372734678 
0.059186 2.65113348601 0.04516877149 
0.059703 2.67350561491 0.04303392442 
0.060220 2.62630681962 0.04397566980 
0.060736 2.69218084741 0.04573769297 
0.061253 2.65849032271 0.04584279724 
0.061770 2.63157613913 0.04569154837 
0.062287 2.62037411650 0.04442747056 
0.062804 2.59959241801 0.04395743202 
0.063321 2.59030787779 0.04162735819 
0.063838 2.59475008010 0.04282895181 
0.064355 2.60518760231 0.04185285114 
0.064872 2.55830569916 0.04094601988 
0.065388 2.57273728645 0.04108743185 
0.065905 2.51714026679 0.04080023114 
0.066422 2.58673387488 0.04018479686 
0.066939 2.58306740604 0.04105402078 
0.067456 2.57488627145 0.04115428407 
0.067973 2.50523469146 0.04008220865 
0.068490 2.51325144730 0.04006362202 
0.069007 2.57972569967 0.04123520041 
0.069524 2.41193026292 0.04071232835 
0.070041 2.52264512023 0.04224008020 
0.070557 2.46240434273 0.04074468338 
0.071074 2.42830263781 0.03975947425 
0.071591 2.47235561848 0.04108535542 
0.072108 2.46682007277 0.04125077747 
0.072625 2.52854185021 0.03995143631 
0.073142 2.43343256263 0.03940561630 
0.073659 2.37664935430 0.03768838746 
0.074176 2.35308491117 0.03829449939 
0.074693 2.45272697392 0.03890448191 
0.075210 2.39279094050 0.03646760239 
0.075726 2.41024755498 0.03747366885 
0.076243 2.40498141167 0.03800689024 
0.076760 2.36525164706 0.03811566759 
0.077277 2.36724374876 0.03707424776 
0.077794 2.37608957868 0.03695152592 
0.078311 2.39878636404 0.03869030175 
0.078828 2.39530689861 0.03753117637 
0.079345 2.30617078990 0.03607983656 
0.079862 2.30190219716 0.03663099796 
0.080378 2.37206620722 0.03800658843 
0.080895 2.28947749949 0.03615056064 
0.081412 2.27386849127 0.03572977144 
0.081929 2.29029288653 0.03513608210 
0.082446 2.28142827376 0.03431545796 
0.082963 2.26759386956 0.03400490205 
0.083480 2.22743531303 0.03522837949 
0.083997 2.30222647830 0.03505375194 
0.084514 2.27882690855 0.03558284236 
0.085030 2.29825028069 0.03645661185 
0.085547 2.25432390548 0.03426922333 
0.086064 2.30097922609 0.03364033288 
0.086581 2.20315676344 0.03362230078 
0.087098 2.21206827263 0.03349486417 
0.087615 2.21430816186 0.03461745547 
0.088132 2.19265096730 0.03345970385 
0.088649 2.19407725913 0.03521015586 
0.089166 2.18391318098 0.03407887139 
0.089683 2.18712945422 0.03466901924 
0.090199 2.16795318225 0.03471105619 
0.090716 2.17226007465 0.03571645320 
0.091233 2.15131904877 0.03573895508 
0.091750 2.17195238983 0.03724677896 
0.092267 2.20072224560 0.03542687117 
0.092784 2.22687288089 0.03677084279 
0.093301 2.20363564315 0.03709603692 
0.093818 2.16882422651 0.03645611246 
0.094334 2.16084507187 0.03736217538 
0.094851 2.12733394342 0.03604161028 
0.095368 2.11584029249 0.03597005220 
0.095885 2.16736281133 0.03498104063 
0.096402 2.18147076734 0.03590866760 
0.096919 2.14867497690 0.03513835223 
0.097436 2.11339442558 0.03280371858 
0.097953 2.07900408956 0.03317560514 
0.098470 2.08506519343 0.03374658567 
0.098986 2.17554680920 0.03297258039 
0.099503 2.10317833187 0.03344324693 
0.100020 2.11867287503 0.03194891056 
0.100537 2.07860423914 0.03289748871 
0.101054 2.06669595547 0.03127231403 
0.101571 2.06884909805 0.03230110143 
0.102088 2.06773299685 0.03204261291 
0.102605 2.06979333275 0.03107488159 
0.103122 2.03158434531 0.03113005136 
0.103638 2.10145612524 0.03219914286 
0.104155 2.07471720885 0.03134535234 
0.104672 2.05760237367 0.03138361616 
0.105189 2.12239463058 0.03258399639 
0.105706 2.02707582648 0.03126864312 
0.106223 2.08371331941 0.03106890911 
0.106740 2.06806391512 0.03118877936 
0.107257 2.05827857577 0.03091724514 
0.107773 1.99608846619 0.03049376691 
0.108290 2.10845410264 0.03094827810 
0.108807 2.10285516355 0.03091334542 
0.109324 2.00346352874 0.02998741971 
0.109841 2.03699599099 0.02982034059 
0.110358 2.03297978087 0.02995316396 
0.110875 1.99254790946 0.02990943612 
0.111392 1.98237136933 0.02919780917 
0.111909 1.98970142960 0.02987648538 
0.112425 2.02090963651 0.02981379726 
0.112942 1.96976834295 0.02907165900 
0.113459 1.95889932659 0.02870424876 
0.113976 1.99202848063 0.02964940745 
0.114493 2.07200261132 0.02942967750 
0.115010 2.00208790947 0.02943587207 
0.115527 2.03442137739 0.02966617916 
0.116044 1.94883643162 0.02816725048 
0.116560 2.02405717811 0.02824781308 
0.117077 1.98577347943 0.02823486921 
0.117594 1.96676245955 0.02737846713 
0.118111 2.03435991421 0.02816368288 
0.118628 2.00237294598 0.02810283405 
0.119145 2.01442512106 0.02904605079 
0.119662 1.94795884104 0.02778983972 
0.120179 2.01458320707 0.02751253033 
0.120695 1.98918570680 0.02842056849 
0.121212 2.04628808280 0.02795174987 
0.121729 1.95257726877 0.02736004306 
0.122246 1.95531981387 0.02774553671 
0.122763 1.94336391910 0.02740537636 
0.123280 1.98469261399 0.02680568700 
0.123797 1.95373561083 0.02711735526 
0.124314 1.99996108164 0.02766885269 
0.124830 1.95635273321 0.02709303776 
0.125347 1.95817250477 0.02630987530 
0.125864 1.96598661390 0.02789483184 
0.126381 1.98794570349 0.02677445894 
0.126898 1.92896033888 0.02692475242 
0.127415 1.94432815239 0.02691822862 
0.127932 1.97425203441 0.02669973683 
0.128448 1.93783798777 0.02674861617 
0.128965 1.97925975790 0.02569693961 
0.129482 1.93798969788 0.02706609876 
0.129999 1.96300313148 0.02673470483 
0.130516 1.92598037773 0.02721810109 
0.131033 1.90879460518 0.02614335751 
0.131550 1.92788984740 0.02553503742 
0.132067 1.96863518167 0.02596594984 
0.132583 1.89233947995 0.02651388272 
0.133100 1.93084955078 0.02638186552 
0.133617 1.95502695617 0.02568250136 
0.134134 1.90096262170 0.02564125498 
0.134651 1.89491243299 0.02600305473 
0.135168 1.91712662348 0.02571425016 
0.135685 1.87748452635 0.02560939528 
0.136201 1.95023730819 0.02573807802 
0.136718 1.91092061906 0.02613766694 
0.137235 1.89622650375 0.02525007507 
0.137752 1.90679247679 0.02442846833 
0.138269 1.89803574090 0.02527348697 
0.138786 1.93804262399 0.02472126470 
0.139303 1.86778262963 0.02519603802 
0.139819 1.90912065215 0.02495182048 
0.140336 1.88425749050 0.02432933429 
0.140853 1.90661412134 0.02427161320 
0.141370 1.86309714986 0.02478234965 
0.141887 1.88472599247 0.02424667679 
0.142404 1.87869898219 0.02469934873 
0.142921 1.91031575392 0.02559625488 
0.143438 1.94228273547 0.02524046731 
0.143954 1.89804096481 0.02427922728 
0.144471 1.89184422790 0.02432642741 
0.144988 1.91712831143 0.02560991382 
0.145505 1.91373281683 0.02463570685 
0.146022 1.87698216462 0.02496082207 
0.146539 1.91699022166 0.02509170066 
0.147056 1.87639865470 0.02418400119 
0.147572 1.85566484283 0.02408859124 
0.148089 1.87509292901 0.02442461546 
0.148606 1.82652930179 0.02418509644 
0.149123 1.87147406754 0.02416157426 
0.149640 1.88535929440 0.02408853607 
0.150157 1.84283969147 0.02382267142 
0.150674 1.80716133141 0.02357452354 
0.151190 1.86274496700 0.02443212286 
0.151707 1.86419850413 0.02449005771 
0.152224 1.87143834830 0.02356715245 
0.152741 1.84094372006 0.02360638314 
0.153258 1.88516170102 0.02439109414 
0.153775 1.86546607944 0.02352736553 
0.154291 1.87948809085 0.02364874038 
0.154808 1.85334510018 0.02376008133 
0.155325 1.81974003248 0.02358164167 
0.155842 1.86632437045 0.02374231303 
0.156359 1.86467135499 0.02350111812 
0.156876 1.82037184068 0.02315981900 
0.157393 1.86285171290 0.02303353943 
0.157909 1.82259909978 0.02355392021 
0.158426 1.86002830877 0.02373785445 
0.158943 1.86623669457 0.02299385076 
0.159460 1.88397479105 0.02286187530 
0.159977 1.81667272048 0.02257425132 
0.160494 1.86632567266 0.02358377456 
0.161010 1.85079467702 0.02306198946 
0.161527 1.82692820508 0.02304756002 
0.162044 1.89010212892 0.02330664634 
0.162561 1.82563574744 0.02206333063 
0.163078 1.85831607437 0.02271153349 
0.163595 1.79921191439 0.02224422992 
0.164112 1.81064804031 0.02257889883 
0.164628 1.86427147979 0.02329399943 
0.165145 1.82069470541 0.02281306209 
0.165662 1.82345559922 0.02260537643 
0.166179 1.80534777780 0.02269367804 
0.166696 1.84097352463 0.02257756405 
0.167213 1.84945325535 0.02266545760 
0.167729 1.83809976212 0.02269128382 
0.168246 1.82025848375 0.02169198048 
0.168763 1.82594089791 0.02265605156 
0.169280 1.83068995281 0.02242590647 
0.169797 1.84696507164 0.02296608265 
0.170314 1.83283150457 0.02170016781 
0.170830 1.85551176794 0.02262609383 
0.171347 1.85305356515 0.02190125513 
0.171864 1.84515949931 0.02222839015 
0.172381 1.79530974137 0.02170012939 
0.172898 1.84352926424 0.02162340943 
0.173415 1.85603382807 0.02199679190 
0.173932 1.79535375634 0.02182441449 
0.174448 1.82293755380 0.02186303163 
0.174965 1.82514457497 0.02166306696 
0.175482 1.80882612731 0.02087638416 
0.175999 1.80644254232 0.02121202926 
0.176516 1.83269527888 0.02132410375 
0.177033 1.82078348678 0.02171633158 
0.177549 1.81254441746 0.02128182212 
0.178066 1.78915536135 0.02130979739 
0.178583 1.78669233501 0.02157252565 
0.179100 1.80501016848 0.02191633430 
0.179617 1.84087198189 0.02253004250 
0.180134 1.82629879388 0.02254400094 
0.180650 1.82070999065 0.02272358956 
0.181167 1.81819639570 0.02234847507 
0.181684 1.80408089215 0.02251779552 
0.182201 1.78287737734 0.02270347002 
0.182718 1.80518716591 0.02279399326 
0.183234 1.77620380148 0.02272147298 
0.183751 1.81900730834 0.02243025386 
0.184268 1.81757071264 0.02331045129 
0.184785 1.80841069925 0.02356050038 
0.185302 1.84371830819 0.02357802692 
0.185819 1.77740514339 0.02298426858 
0.186335 1.78882711067 0.02309553349 
0.186852 1.79579291161 0.02264229505 
0.187369 1.79956161950 0.02183160856 
0.187886 1.77582503121 0.02255771855 
0.188403 1.79540730882 0.02264523818 
0.188920 1.76317384527 0.02203269154 
0.189436 1.77250384090 0.02165244986 
0.189953 1.79232306273 0.02189047849 
0.190470 1.81173042442 0.02141963372 
0.190987 1.75828469593 0.02112793472 
0.191504 1.80898053553 0.02178141325 
0.192020 1.77066935168 0.02120559500 
0.192537 1.77440120948 0.02131956995 
0.193054 1.77514481923 0.02093386587 
0.193571 1.78816569396 0.02118512724 
0.194088 1.76479289905 0.02118476097 
0.194605 1.81246218741 0.02069220630 
0.195121 1.75664373709 0.02071854161 
0.195638 1.80346263367 0.02169701174 
0.196155 1.78044883818 0.02153788237 
0.196672 1.75567162396 0.02116709285 
0.197189 1.78029542434 0.02060061854 
0.197705 1.76749997220 0.02052306891 
0.198222 1.77849538602 0.02055866588 
0.198739 1.75116624443 0.02071649226 
0.199256 1.77098166955 0.02069688435 
0.199773 1.74813692810 0.02022247198 
0.200290 1.76200235373 0.02004349080 
0.200806 1.79453191884 0.02045578939 
0.201323 1.75409227403 0.02005955060 
0.201840 1.75647148855 0.02018239933 
0.202357 1.81931183089 0.02034623765 
0.202874 1.74024436326 0.02051952603 
0.203390 1.78094851594 0.02063519509 
0.203907 1.74695325566 0.01984842695 
0.204424 1.77916942432 0.02040163374 
0.204941 1.75135684296 0.01998872601 
0.205458 1.77457856400 0.02013364822 
0.205974 1.76552952311 0.02028818693 
0.206491 1.76719014322 0.01997002641 
0.207008 1.80294088867 0.02058420047 
0.207525 1.77363734502 0.01998505125 
0.208042 1.76888028087 0.02013016295 
0.208558 1.74939466517 0.01971999338 
0.209075 1.77770956401 0.02017913605 
0.209592 1.74468226207 0.02013154452 
0.210109 1.78648145652 0.02026462272 
0.210626 1.75756470253 0.01938245556 
0.211142 1.73420171041 0.01988948683 
0.211659 1.77526067877 0.02027540985 
0.212176 1.80055997421 0.02021321889 
0.212693 1.77605923081 0.01933755345 
0.213210 1.75506502164 0.01946678988 
0.213726 1.77194252352 0.01967553155 
0.214243 1.77529483713 0.02030254137 
0.214760 1.75644608381 0.01980257440 
0.215277 1.76175164478 0.01922133848 
0.215794 1.77055425284 0.01968266388 
0.216310 1.74559595033 0.01936564168 
0.216827 1.77161630773 0.01955860231 
0.217344 1.76854791996 0.01959639339 
0.217861 1.72783744056 0.01954472573 
0.218378 1.75488034363 0.01945897871 
0.218894 1.73275350851 0.01977927414 
0.219411 1.73852991652 0.01920460501 
0.219928 1.77756548096 0.01930387113 
0.220445 1.77358479482 0.01977810891 
0.220962 1.75989234050 0.01949806294 
0.221478 1.74728330868 0.01937338418 
0.221995 1.78296333090 0.01958087771 
0.222512 1.76240562652 0.01975604940 
0.223029 1.76403005829 0.01897823496 
0.223546 1.80539254522 0.01972223711 
0.224062 1.76431196918 0.01924798479 
0.224579 1.76020620730 0.01946405331 
0.225096 1.72868398788 0.01928172742 
0.225613 1.70862924689 0.01906109951 
0.226129 1.74692641358 0.01896442848 
0.226646 1.76000522426 0.01872624753 
0.227163 1.72967214240 0.01868494819 
0.227680 1.75137425910 0.01880333754 
0.228197 1.80742537268 0.01889364167 
0.228713 1.78135625177 0.01899650474 
0.229230 1.74665297159 0.01829315431 
0.229747 1.72885987581 0.01837293822 
0.230264 1.75926950986 0.01848404239 
0.230780 1.76553191060 0.01888327538 
0.231297 1.80455888735 0.01866586047 
0.231814 1.76440496942 0.01870227309 
0.232331 1.76267513747 0.01882511263 
0.232848 1.73618870756 0.01826918753 
0.233364 1.76197276988 0.01840987388 
0.233881 1.74916132199 0.01860016486 
0.234398 1.76077849791 0.01895716360 
0.234915 1.73390314170 0.01865650751 
0.235431 1.74774383062 0.01843036308 
0.235948 1.75426854833 0.01844863942 
0.236465 1.76718077713 0.01851092561 
0.236982 1.72865570094 0.01845732268 
0.237499 1.74760292103 0.01828693387 
0.238015 1.78194381548 0.01864016146 
0.238532 1.74255103586 0.01817697405 
0.239049 1.73796798531 0.01832891154 
0.239566 1.73599869273 0.01790948609 
0.240082 1.77081957307 0.01852615877 
0.240599 1.74346620478 0.01843030202 
0.241116 1.72621149317 0.01844262652 
0.241633 1.74882437053 0.01829672306 
0.242149 1.73627955086 3.18603959687 
0.242666 1.75639149671 0.01827207275 
0.243183 1.76051847465 0.01820847953 
0.243700 1.73624438016 0.01845672538 
0.244217 1.73430051228 0.01778602828 
0.244733 1.77369668790 0.01826654079 
0.245250 1.71318118688 0.01808602102 
0.245767 1.74767813322 0.01812422773 
0.246284 1.74122411909 0.01823129233 
0.246800 1.71646364980 0.01827791439 
0.247317 1.72039194323 0.01763501827 
0.247834 1.71873152329 0.01766579945 
0.248351 1.72890564002 0.01779997220 
0.248867 1.71398311032 0.01751576624 
0.249384 1.76246910176 0.01798209635 
0.249901 1.73221754815 0.01794437195 
0.250418 1.73083581611 0.01802961955 
0.250934 1.72216250160 0.01763616352 
0.251451 1.72158790215 0.01777560410 
0.251968 1.69685452898 0.01738504322 
0.252485 1.73996328511 0.01758163543 
0.253001 1.73980800896 0.01773684205 
0.253518 1.71562957934 0.01756345807 
0.254035 1.73689259497 0.01771982670 
0.254552 1.71254718026 0.01782820289 
0.255068 1.74848098829 0.01742620743 
0.255585 1.71615081771 0.01769557590 
0.256102 1.74856085500 0.01758533976 
0.256619 1.74819157594 0.01768661409 
0.257135 1.74655201225 0.01790726407 
0.257652 1.71970668122 0.01774227471 
0.258169 1.71288323203 0.01752525373 
0.258686 1.71413379285 0.01802046495 
0.259202 1.72612877527 0.01749174240 
0.259719 1.72899767901 0.01707142094 
0.260236 1.72940230979 0.01768783116 
0.260753 1.77312106795 0.01801173323 
0.261269 1.70566519580 0.01813222917 
0.261786 1.73527240176 0.01815921982 
0.262303 1.72801024666 0.01856045595 
0.262820 1.70303912906 0.01820215894 
0.263336 1.76239013535 0.01882577156 
0.263853 1.71794399717 0.01869999763 
0.264370 1.75770962103 0.01862457883 
0.264887 1.73070809572 0.01813844163 
0.265403 1.75703758456 0.01887015335 
0.265920 1.72002267972 0.01931278401 
0.266437 1.70832551127 0.01906609878 
0.266954 1.73686083656 0.01897623471 
0.267470 1.74591906891 0.01894251537 
0.267987 1.75453298445 0.01899076021 
0.268504 1.74283502459 0.01930480602 
0.269021 1.73775315069 0.01937118300 
0.269537 1.76640486895 0.01975969085 
0.270054 1.73890739593 0.01947678445 
0.270571 1.71466147340 0.01962272386 
0.271087 1.74936307109 0.02038134169 
0.271604 1.76437560767 0.02044693174 
0.272121 1.70665156381 0.02036975731 
0.272638 1.77494728693 0.02059254778 
0.273154 1.79470694341 0.02106763196 
0.273671 1.72008544661 0.02069577856 
0.274188 1.74155061237 0.02079261920 
0.274705 1.71977160340 0.02070162723 
0.275221 1.73675133761 0.02061115037 
0.275738 1.75884509196 0.02124403440 
0.276255 1.76989416041 0.02090110160 
0.276771 1.75766310233 0.02127286353 
0.277288 1.71944783550 0.02043365577 
0.277805 1.75782383659 0.02066790956 
0.278322 1.72469333675 0.02096757081 
0.278838 1.76347924283 0.02015577973 
0.279355 1.70710387983 0.02019091585 
0.279872 1.71404057527 0.02038026582 
0.280388 1.75947318557 0.02081207117 
0.280905 1.75057535477 0.02081010266 
0.281422 1.75731833785 0.02085045007 
0.281939 1.70764587089 0.02022727120 
0.282455 1.76577218300 0.02035552219 
0.282972 1.74386645197 0.02103000919 
0.283489 1.73817214142 0.02096854798 
0.284006 1.76677777135 0.02102505173 
0.284522 1.71701117270 0.02158185167 
0.285039 1.74334848026 0.02084992294 
0.285556 1.73156789901 0.02077024966 
0.286072 1.73527372545 0.02062235156 
0.286589 1.72401175880 0.02168465110 
0.287106 1.76052742024 0.02111115441 
0.287622 1.72448538210 0.02117735687 
0.288139 1.68349967169 0.02099038907 
0.288656 1.78840390632 0.02127829872 
0.289173 1.74156979790 0.02173960349 
0.289689 1.78681715057 0.02106741267 
0.290206 1.76281812551 0.02136666784 
0.290723 1.76363833345 0.02148715279 
0.291239 1.74994402497 0.02146823579 
0.291756 1.74136075853 0.02144627414 
0.292273 1.71373661943 0.02107635755 
0.292790 1.74198266195 0.02163373708 
0.293306 1.72842510968 0.02129693657 
0.293823 1.78092914336 0.02118102661 
0.294340 1.73779604871 0.02114433850 
0.294856 1.74644981961 0.02219789460 
0.295373 1.74644078084 0.02194105277 
0.295890 1.72584855407 0.02190292862 
0.296406 1.72597167839 0.02161361734 
0.296923 1.72314414111 0.02178748688 
0.297440 1.76070727822 0.02202440128 
0.297957 1.74379354267 0.02218735367 
0.298473 1.77135921320 0.02198835431 
0.298990 1.73622236431 0.02198434326 
0.299507 1.72829283528 0.02206640229 
0.300023 1.72565389080 0.02253628943 
0.300540 1.70922175028 0.02199929482 
0.301057 1.75178680895 0.02259631959 
0.301573 1.76274739833 0.02225389366 
0.302090 1.77646725877 0.02257190131 
0.302607 1.73373051033 0.02209785823 
0.303123 1.73545667020 0.02179597749 
0.303640 1.75033458929 0.02276580861 
0.304157 1.75457133607 0.02284437775 
0.304673 1.75563016976 0.02188655578 
0.305190 1.74778266247 0.02210585802 
0.305707 1.75414854534 0.02269141200 
0.306224 1.73857841454 0.02239659469 
0.306740 1.79194088756 0.02212690625 
0.307257 1.72327863119 0.02269693601 
0.307774 1.74883487884 0.02268550432 
0.308290 1.78000630386 0.02248899822 
0.308807 1.72343959695 0.02251556327 
0.309324 1.74575419975 0.02267115761 
0.309840 1.75862324068 0.02318314208 
0.310357 1.74354092897 0.02277981918 
0.310874 1.73362839267 0.02271883640 
0.311390 1.77352707828 0.02342869170 
0.311907 1.75034579497 0.02251437327 
0.312424 1.75654646126 0.02338857555 
0.312940 1.74647833401 0.02312248020 
0.313457 1.76385778174 0.02361243260 
0.313974 1.73590541290 0.02321575742 
0.314490 1.75105556456 0.02285423825 
0.315007 1.70836768255 0.02317969599 
0.315524 1.72593005226 0.02388448259 
0.316040 1.77316249384 0.02355345047 
0.316557 1.72303674627 0.02299766563 
0.317074 1.72758025278 0.02314106152 
0.317590 1.72242355224 0.02429617669 
0.318107 1.75007028077 0.02370746004 
0.318624 1.75746638556 0.02402093925 
0.319140 1.74050467466 0.02359671946 
0.319657 1.73987913463 0.02316578436 
0.320174 1.73008612913 0.02363987361 
0.320690 1.75925191219 0.02314077954 
0.321207 1.76058381794 0.02401703579 
0.321724 1.71234890973 0.02391232756 
0.322240 1.77501363254 0.02447322394 
0.322757 1.73541277403 0.02402762617 
0.323274 1.72414105355 0.02433573583 
0.323790 1.73907929162 0.02448486994 
0.324307 1.75052724676 0.02519343590 
0.324824 1.74038355480 0.02510234810 
0.325340 1.73324874359 0.02516596004 
0.325857 1.74568526992 0.02528978784 
0.326373 1.67679625560 0.02523877984 
0.326890 1.75780986430 0.02656188481 
0.327407 1.74098260035 0.02580241543 
0.327923 1.76324168504 0.02694646814 
0.328440 1.72123858116 0.02647061540 
0.328957 1.75948721060 0.02588681627 
0.329473 1.79277044439 0.02665090877 
0.329990 1.73040738345 0.02835776239 
0.330507 1.77192776334 0.02762969443 
0.331023 1.77524188817 0.02859931128 
0.331540 1.76364008168 0.02868272132 
0.332057 1.78651657565 0.02918675503 
0.332573 1.81416921764 0.03034610579 
0.333090 1.82376694704 0.03060448170 
0.333607 1.76803343965 0.02947864498 
0.334123 1.75357547250 0.02975080813 
0.334640 1.78940284125 0.03052818122 
0.335156 1.78198503105 0.03085818570 
0.335673 1.74838757974 0.02991650401 
0.336190 1.74776230490 0.03033273689 
0.336706 1.78788209565 0.03029750804 
0.337223 1.75924984493 0.03073750133 
0.337740 1.75638105712 0.03022950379 
0.338256 1.77722876214 0.03180126257 
0.338773 1.83376212336 0.03298751561 
0.339290 1.83319033907 0.03606360134 
0.339806 1.82700001597 0.03657301659 
0.340323 1.77355893914 0.03570785675 
0.340839 1.78742167831 0.03608626296 
0.341356 1.83301806295 0.03726949193 
0.341873 1.82031985994 0.03690121298 
0.342389 1.82797482989 0.03768734328 
0.342906 1.78595676161 0.03837139577 
0.343423 1.84951822107 0.03944365279 
0.343939 1.84394137949 0.04024680834 
0.344456 1.85964290572 0.03673181992 
0.344972 1.71805200227 0.03603839970 
0.345489 1.76750439944 0.03933017912 
0.346006 1.71956516867 0.03731897565 
0.346522 1.75227813694 0.04133988859 
0.347039 1.87550656603 0.04186945207 
0.347555 1.82789982263 0.03848844586 
0.348072 1.81265848892 0.03883536023 
0.348589 1.87793901335 0.03872500935 
0.349105 1.79361980438 0.03964185382 
0.349622 1.81843162634 0.03865040001 
0.350139 1.87704210552 0.04008758228 
0.350655 1.79071396839 0.03947134439 
0.351172 1.84377227631 0.03966620363 
0.351688 1.74952425401 0.04025280961 
0.352205 1.81470329564 0.03977823588 
0.352722 1.85969714609 0.03949338552 
0.353238 1.85191307038 0.04139825938 
0.353755 1.81573657032 0.03976848564 
0.354271 1.79106706908 0.03713855251 
0.354788 1.78371440837 0.04042117122 
0.355305 1.77883018753 0.03953073308 
0.355821 1.83865276974 0.04211350798 
0.356338 1.85823835350 0.04092432476 
0.356854 1.70733332017 0.04222835224 
0.357371 1.83364848968 0.04203263716 
0.357888 1.81515795596 0.04247411587 
0.358404 1.89133665149 0.04316138392 
0.358921 1.82934000066 0.04499122005 
0.359437 1.81777241836 0.04446824640 
0.359954 1.85169823912 0.04505720552 
0.360471 1.78019452069 0.04405608700 
0.360987 1.69762414252 0.04634030312 
0.361504 1.84407779734 0.04885088736 
0.362020 1.79928405192 0.05023015618 
0.362537 1.87913268052 0.05119508209 
0.363054 1.80320638127 0.04851446847 
0.363570 1.79022272004 0.04982811540 
0.364087 1.78505431142 0.05131950712 
0.364603 1.87500342572 0.05419375898 
0.365120 1.74454149225 0.05310465058 
0.365637 1.87775673170 0.05543358189 
0.366153 1.75907505455 0.05461650407 
0.366670 1.70559951900 0.05907167730 
0.367186 1.82330210424 0.06008838500 
0.367703 1.82850308695 0.05918887991 
0.368219 1.80672925103 0.06417316010 
0.368736 1.78510512384 0.06131628527 
0.369253 1.85970513517 0.07220168888 
0.369769 1.87641734754 0.07121589608 
0.370286 1.80770263367 0.08187590073 
0.370802 1.89632315310 0.07250794221 
0.371319 1.86296056385 0.08653774160 
0.371835 1.65613392561 0.08612887878 
0.372352 1.78356572357 0.09440747795 
0.372869 1.73111061284 0.10504770071 
0.373385 1.83521605116 0.15389510704 
0.373902 1.60227473532 0.40947896337 
