# Supplementary material for: A SAXS-based approach to rationally evaluate radical scavengers – toward eliminating radiation damage in solution and crystallographic studies
Source: J Synchrotron Radiat. 2021 Aug 9;28(Pt 5):1309–20. doi: 10.1107/S1600577521004045 (PMC8415334; doi:10.1107/S1600577521004045)
Supplement: Supplementary file 1 [file s-28-01309-sup1.zip › SupportingData/ascrobic_acid/500uM/F1_ascorbate-500um_00011.cbf.dat]

0.010597 12.49781465848 0.55207294829 
0.011114 11.39565638888 0.36901893950 
0.011630 11.17883671676 0.35474653458 
0.012147 9.71809559119 0.27968256650 
0.012664 8.56591065456 0.27452930012 
0.013181 8.05410900568 0.24529662386 
0.013698 7.35679667462 0.18853075256 
0.014215 7.24804974765 0.30450130494 
0.014732 7.07171296014 0.24760139295 
0.015249 6.68866983816 0.18370291008 
0.015766 6.56293881464 0.17635727191 
0.016283 6.16894281625 0.18276044013 
0.016800 5.83943717922 0.16487845632 
0.017316 5.77515298099 0.16369377275 
0.017833 5.83131564454 0.13284733293 
0.018350 5.44614608560 0.12934716861 
0.018867 5.38188649854 0.12566285665 
0.019384 5.11678536069 0.11378237720 
0.019901 4.95095048102 0.12497211574 
0.020418 4.80471023696 0.10472097329 
0.020935 4.88470568046 0.10709394138 
0.021452 4.97753087879 0.10862594447 
0.021969 4.46986996061 0.09762274740 
0.022486 4.40648204231 0.09616466238 
0.023002 4.55147272667 0.09981665398 
0.023519 4.46384724849 0.09689130143 
0.024036 4.03779959831 0.09415737859 
0.024553 4.09223746231 0.08970377479 
0.025070 4.18952895238 0.08556202487 
0.025587 4.14111895476 0.08979132059 
0.026104 3.98694375670 0.07998841147 
0.026621 4.04414427298 0.08164047821 
0.027138 4.00411361885 0.08613548515 
0.027655 3.93995663929 0.07824086755 
0.028171 3.82216701811 0.07926170239 
0.028688 3.93611601400 0.07971275176 
0.029205 3.68047765941 0.07851562372 
0.029722 3.80876451766 0.07716082297 
0.030239 3.86906296931 0.07836455424 
0.030756 3.81639236573 0.07762432416 
0.031273 3.66937122773 0.07447771476 
0.031790 3.63214740383 0.07600413448 
0.032307 3.57346219429 0.07314404369 
0.032824 3.67868937189 0.07288552526 
0.033341 3.56981876002 0.07556026414 
0.033857 3.55245126617 0.07316220202 
0.034374 3.46409321370 0.06945019396 
0.034891 3.57141152749 0.06991045580 
0.035408 3.39260764749 0.06384535049 
0.035925 3.48536687093 0.07113289600 
0.036442 3.46718195775 0.06521001024 
0.036959 3.38641052136 0.06710133895 
0.037476 3.42163664049 0.06507845474 
0.037993 3.32670392941 0.06458325119 
0.038510 3.34345006060 0.06368539973 
0.039027 3.32447125706 0.06377964457 
0.039543 3.31469720525 0.06249413822 
0.040060 3.37914684616 0.06022373214 
0.040577 3.31366187168 0.06313882582 
0.041094 3.13798732434 0.06041652496 
0.041611 3.25008320784 0.06107672764 
0.042128 3.29411370957 0.05962952775 
0.042645 3.17434842612 0.05955171194 
0.043162 3.19949988215 0.05887772194 
0.043679 3.17079290561 0.05990330143 
0.044196 3.07317718762 0.05697002886 
0.044712 3.04406508256 0.05620811991 
0.045229 3.06307000441 0.05701653747 
0.045746 3.06407357385 0.05592327822 
0.046263 3.06313757099 0.05465022429 
0.046780 2.95376836833 0.05361202289 
0.047297 3.07372930597 0.05223123846 
0.047814 3.03788240465 0.05422900376 
0.048331 2.89094747954 0.05253047405 
0.048848 2.89085320441 0.05235310775 
0.049365 2.89029888178 0.04955179914 
0.049881 3.06446655810 0.05292930663 
0.050398 2.87467080097 0.05540800485 
0.050915 2.82332329452 0.05169512803 
0.051432 2.89586587343 0.04968885484 
0.051949 2.84947990799 0.04786447368 
0.052466 2.84904816243 0.05034422145 
0.052983 2.82191937527 0.05080919262 
0.053500 2.90265025038 0.04831336304 
0.054017 2.80928402446 0.05034370019 
0.054534 2.84916571853 0.04880359549 
0.055050 2.76511107752 0.04669464033 
0.055567 2.74191494632 0.04862381512 
0.056084 2.79185934001 0.04806004313 
0.056601 2.77355511831 0.04683517976 
0.057118 2.61117260815 0.04508592343 
0.057635 2.71920962458 0.04731518678 
0.058152 2.74615762966 0.04575423555 
0.058669 2.67257226883 0.04680036708 
0.059186 2.73903173090 0.04625744148 
0.059703 2.65728908861 0.04466813901 
0.060220 2.69070596482 0.04528503486 
0.060736 2.78650083679 0.04682183225 
0.061253 2.65839838180 0.04460099756 
0.061770 2.63194661184 0.04381754922 
0.062287 2.65316429614 0.04194364341 
0.062804 2.60116647700 0.04405464856 
0.063321 2.57046686198 0.04189442387 
0.063838 2.58424669358 0.04339131924 
0.064355 2.47872939011 0.04221703001 
0.064872 2.62009372195 0.04077441428 
0.065388 2.68577713309 0.04188656787 
0.065905 2.55285173590 0.04321138175 
0.066422 2.51781915419 0.04064280075 
0.066939 2.55180420121 0.04178724878 
0.067456 2.45979329418 0.04189761632 
0.067973 2.51068288978 0.03971322330 
0.068490 2.53062285254 0.04294386371 
0.069007 2.54802230628 0.04119030020 
0.069524 2.51031120959 0.04048314359 
0.070041 2.50753036147 0.04135328693 
0.070557 2.46867021285 0.04063204166 
0.071074 2.50658915924 0.04142323720 
0.071591 2.47011747498 0.04114424421 
0.072108 2.50269966870 0.04007487149 
0.072625 2.44786719711 0.03914176907 
0.073142 2.40774892186 0.03816999878 
0.073659 2.34965694509 0.03778518164 
0.074176 2.35552820583 0.03823491399 
0.074693 2.44258381404 0.03943553298 
0.075210 2.41351273409 0.03994781589 
0.075726 2.36359072143 0.03786754394 
0.076243 2.41216958343 0.03889847485 
0.076760 2.34960794178 0.03773428480 
0.077277 2.41319197941 0.03784662496 
0.077794 2.30295927573 0.03603535095 
0.078311 2.44326393368 0.03793523177 
0.078828 2.34977059654 0.03622568728 
0.079345 2.35893104524 0.03658252260 
0.079862 2.39674303142 0.03722453388 
0.080378 2.31283384864 0.03505905504 
0.080895 2.37362301751 0.03618818712 
0.081412 2.33753200265 0.03602849982 
0.081929 2.29211371534 0.03639624046 
0.082446 2.32389343943 0.03567362530 
0.082963 2.31538710715 0.03471758167 
0.083480 2.31142657137 0.03563284855 
0.083997 2.29434520031 0.03543978145 
0.084514 2.22058206768 0.03463547727 
0.085030 2.29624172580 0.03495041928 
0.085547 2.29268154258 0.03431351310 
0.086064 2.28583903505 0.03538697912 
0.086581 2.20814928856 0.03430303574 
0.087098 2.26347530576 0.03411006593 
0.087615 2.24871987366 0.03468094131 
0.088132 2.27051650684 0.03549432299 
0.088649 2.33431912681 0.03432117743 
0.089166 2.17442545249 0.03517724333 
0.089683 2.21136759731 0.03565346866 
0.090199 2.29807157333 0.03751017136 
0.090716 2.13843127430 0.03650314619 
0.091233 2.18771453238 0.03696423853 
0.091750 2.20153922599 0.03848520906 
0.092267 2.13999619012 0.03562915461 
0.092784 2.17344926227 0.03698756970 
0.093301 2.17446033467 0.03596392487 
0.093818 2.15741722661 0.03633975153 
0.094334 2.14520985402 0.03685223421 
0.094851 2.20439109566 0.03632446438 
0.095368 2.15617894121 0.03663944383 
0.095885 2.15706626425 0.03658630740 
0.096402 2.15605638700 0.03477713919 
0.096919 2.12229834736 0.03420664677 
0.097436 2.09913388551 0.03306568788 
0.097953 2.14424640391 0.03433480974 
0.098470 2.20500997982 0.03490576677 
0.098986 2.14788057940 0.03370331441 
0.099503 2.13104583534 0.03265374245 
0.100020 2.10112976264 0.03320977536 
0.100537 2.09428927171 0.03291290881 
0.101054 2.14062161369 0.03246624734 
0.101571 2.10465025939 0.03199164041 
0.102088 2.08385904851 0.03272746379 
0.102605 2.01811555355 0.03157046071 
0.103122 2.05424651075 0.03104489521 
0.103638 2.05097251448 0.03187159646 
0.104155 2.07615566772 0.03126367326 
0.104672 2.03913197308 0.03172822384 
0.105189 2.13445215432 0.03163299478 
0.105706 2.09653170824 0.03144153226 
0.106223 2.08897280382 0.03051954975 
0.106740 1.98575010050 0.03025596570 
0.107257 2.03659596971 0.03005810459 
0.107773 2.03103542175 0.03019278344 
0.108290 2.08987763437 0.02977500180 
0.108807 2.05992832980 0.02998294511 
0.109324 2.07477212520 0.02996031669 
0.109841 2.03551027864 0.03018946679 
0.110358 2.03418611177 0.02984227439 
0.110875 2.03109382117 0.02968334725 
0.111392 2.05296926679 0.03023682512 
0.111909 2.00419610706 0.03026730290 
0.112425 2.03086796970 0.02901075351 
0.112942 2.04561633946 0.02945926982 
0.113459 2.04580154202 0.02909734866 
0.113976 1.99730278762 0.02901915505 
0.114493 2.06302378573 0.02993683597 
0.115010 2.02101405974 0.02817774021 
0.115527 2.02224662803 0.02889816444 
0.116044 1.99215915253 0.02824731098 
0.116560 2.01882638741 0.02843965500 
0.117077 1.97682094808 0.02860628618 
0.117594 2.00802809943 0.02877141393 
0.118111 1.95617761027 0.02794311230 
0.118628 2.03692445985 0.02896366128 
0.119145 2.02712037284 0.02878742614 
0.119662 1.98044642918 0.02869532334 
0.120179 1.92187218682 0.02746277552 
0.120695 1.97841471235 0.02749681668 
0.121212 1.95555190191 0.02725786525 
0.121729 1.97447608826 0.02834020356 
0.122246 1.98623875347 0.02787180774 
0.122763 1.98284192379 0.02698713480 
0.123280 1.94860304800 0.02733692216 
0.123797 1.95654341946 0.02652486191 
0.124314 1.93689543424 0.02699281074 
0.124830 1.89394534917 0.02706604499 
0.125347 1.93998124585 0.02721833628 
0.125864 1.92961866912 0.02580085519 
0.126381 1.99168426118 0.02693235929 
0.126898 1.90862666901 0.02714642875 
0.127415 2.00112966777 0.02717136269 
0.127932 1.97359348660 0.02663590041 
0.128448 1.93914572203 0.02660294705 
0.128965 1.93173570770 0.02624345996 
0.129482 1.94198735011 0.02635303312 
0.129999 1.92586200416 0.02685415514 
0.130516 1.94079440031 0.02640334692 
0.131033 1.94272757701 0.02633731443 
0.131550 1.91998958918 0.02698514691 
0.132067 1.96665169061 0.02605216169 
0.132583 1.90902600513 0.02657473582 
0.133100 1.90906740192 0.02668061426 
0.133617 1.91158385336 0.02562762861 
0.134134 1.91139513433 0.02585633794 
0.134651 1.90705922367 0.02605284202 
0.135168 1.93247800026 0.02614202814 
0.135685 1.90313990236 0.02532777445 
0.136201 1.92090426491 0.02588326386 
0.136718 1.91060098811 0.02476524528 
0.137235 1.90668404619 0.02507617010 
0.137752 1.91015462694 0.02535043775 
0.138269 1.93290959165 0.02513955070 
0.138786 1.88437070757 0.02560791857 
0.139303 1.92612770500 0.02491595492 
0.139819 1.86388677493 0.02455765078 
0.140336 1.89278151546 0.02479956306 
0.140853 1.91369727526 0.02490557307 
0.141370 1.93164876060 0.02566159811 
0.141887 1.89908719520 0.02478418779 
0.142404 1.91541607275 0.02492509219 
0.142921 1.87540689281 0.02520114561 
0.143438 1.89280805932 0.02540286400 
0.143954 1.92024931883 0.02515055214 
0.144471 1.94249468889 0.02550630555 
0.144988 1.89889594386 0.02631285703 
0.145505 1.90257144657 0.02498360403 
0.146022 1.90049127042 0.02527826370 
0.146539 1.87702427155 0.02550507698 
0.147056 1.90757677970 0.02483938866 
0.147572 1.90802521463 0.02428705742 
0.148089 1.85755374204 0.02469252049 
0.148606 1.87415944954 0.02400126175 
0.149123 1.88652136116 0.02393667103 
0.149640 1.89597598217 0.02387247955 
0.150157 1.86604193025 0.02399970666 
0.150674 1.88350841345 0.02473890964 
0.151190 1.86985156505 0.02427820665 
0.151707 1.85579279580 0.02352909174 
0.152224 1.85372709705 0.02377733947 
0.152741 1.83966127252 0.02434779916 
0.153258 1.84185402351 0.02343284626 
0.153775 1.81600408829 0.02393887061 
0.154291 1.82826716140 0.02313526514 
0.154808 1.86396310470 0.02355477024 
0.155325 1.83435485197 0.02363484289 
0.155842 1.83994415909 0.02314328202 
0.156359 1.82308678497 0.02339992622 
0.156876 1.84730449302 0.02382517482 
0.157393 1.87928691730 0.02302324717 
0.157909 1.85638760363 0.02343248937 
0.158426 1.82686303451 0.02330254781 
0.158943 1.86382779243 0.02338437542 
0.159460 1.81961652899 0.02314134891 
0.159977 1.85461518666 0.02326042084 
0.160494 1.84591015412 0.02297972688 
0.161010 1.87242910885 0.02288567395 
0.161527 1.82913984107 0.02307872592 
0.162044 1.87193094155 0.02378389067 
0.162561 1.81622082586 0.02281807715 
0.163078 1.82806223437 0.02269452100 
0.163595 1.85250215404 0.02254861572 
0.164112 1.85350154415 0.02274863381 
0.164628 1.86781754783 0.02288490445 
0.165145 1.83765535005 0.02291648479 
0.165662 1.82572608593 0.02239874295 
0.166179 1.83244603600 0.02238743535 
0.166696 1.84333230403 0.02216267464 
0.167213 1.85319232018 0.02265648590 
0.167729 1.81959744692 0.02234110477 
0.168246 1.82184356191 0.02248238367 
0.168763 1.80396298932 0.02204511048 
0.169280 1.83132040530 0.02225522470 
0.169797 1.83206015222 0.02219552571 
0.170314 1.81296392394 0.02186574222 
0.170830 1.80281325751 0.02173550210 
0.171347 1.82218907826 0.02183886315 
0.171864 1.83210343519 0.02203365262 
0.172381 1.80882424044 0.02190013510 
0.172898 1.85440976396 0.02213337236 
0.173415 1.80891888362 0.02186958603 
0.173932 1.85942104607 0.02190275565 
0.174448 1.81504969843 0.02165277773 
0.174965 1.84101833382 0.02150426133 
0.175482 1.83718264086 0.02235867664 
0.175999 1.79878752923 0.02191310153 
0.176516 1.82092650168 0.02144872865 
0.177033 1.86428749353 0.02168023651 
0.177549 1.81885578063 0.02138688361 
0.178066 1.79275155738 0.02128350846 
0.178583 1.83075938717 0.02168115013 
0.179100 1.79088904982 0.02186833692 
0.179617 1.81001175686 0.02191802875 
0.180134 1.81787629670 0.02179370491 
0.180650 1.79915079844 0.02220958846 
0.181167 1.83098010015 0.02278312950 
0.181684 1.80742811983 0.02306363456 
0.182201 1.81880027767 0.02257225685 
0.182718 1.82080668804 0.02332910236 
0.183234 1.82567942537 0.02298174450 
0.183751 1.85087095707 0.02263629390 
0.184268 1.81718587078 0.02252539087 
0.184785 1.83788693698 0.02347565243 
0.185302 1.84503315966 0.02296462357 
0.185819 1.78774977170 0.02227231153 
0.186335 1.80293249725 0.02332534783 
0.186852 1.80750696100 0.02250386110 
0.187369 1.82779282817 0.02235974879 
0.187886 1.79730302296 0.02270960485 
0.188403 1.79348093162 0.02186824030 
0.188920 1.84293819621 0.02263688280 
0.189436 1.75839706804 0.02136004622 
0.189953 1.79261925116 0.02204506503 
0.190470 1.77935302332 0.02129516195 
0.190987 1.72548848716 0.02131366207 
0.191504 1.79149305037 0.02153643004 
0.192020 1.80774333117 0.02135007624 
0.192537 1.75431382780 0.02147484656 
0.193054 1.79639054294 0.02127276374 
0.193571 1.75080122612 0.02091535862 
0.194088 1.82451722991 0.02127341879 
0.194605 1.78419291027 0.02068894918 
0.195121 1.76668576190 0.02151891951 
0.195638 1.77712091669 0.02152482578 
0.196155 1.77727857947 0.02046512742 
0.196672 1.76622848355 0.02096347927 
0.197189 1.76389575103 0.02100598305 
0.197705 1.76324824649 0.02050608593 
0.198222 1.78182823034 0.02115841111 
0.198739 1.76418298066 0.02116574298 
0.199256 1.75702659903 0.02049417856 
0.199773 1.74531520973 0.02049540980 
0.200290 1.76354157525 0.02091507699 
0.200806 1.74798121702 0.02043595915 
0.201323 1.78149956549 0.02007308085 
0.201840 1.79029014827 0.02054025705 
0.202357 1.79466247405 0.02088677034 
0.202874 1.74387523978 0.02009540779 
0.203390 1.75808391868 0.02039342076 
0.203907 1.76202404174 0.02070887496 
0.204424 1.76712214660 0.02058857509 
0.204941 1.74330612548 0.02011727257 
0.205458 1.74401492859 0.02004041483 
0.205974 1.80959396353 0.02043564168 
0.206491 1.77589826383 0.02049747823 
0.207008 1.76338382507 0.01979521969 
0.207525 1.75057463052 0.01978235565 
0.208042 1.75988155083 0.02012090575 
0.208558 1.81647527419 0.02001841390 
0.209075 1.77384592680 0.01984596369 
0.209592 1.74595106220 0.01999609204 
0.210109 1.78384569866 0.01991362862 
0.210626 1.73183572577 0.01948066520 
0.211142 1.76841394894 0.02017861640 
0.211659 1.78733801850 0.01979598183 
0.212176 1.73921858768 0.02004788144 
0.212693 1.78514756888 0.01960330658 
0.213210 1.77868815911 0.01965672248 
0.213726 1.75980527404 0.01984409757 
0.214243 1.79801804801 0.02019235541 
0.214760 1.75662670280 0.01965198690 
0.215277 1.74926255926 0.01940887736 
0.215794 1.74547027353 0.01967058274 
0.216310 1.76286911647 0.01980951016 
0.216827 1.75102732403 0.01937314587 
0.217344 1.73988966703 0.01956126895 
0.217861 1.73528253021 0.01895030426 
0.218378 1.76641974974 0.01969547536 
0.218894 1.78764102262 0.01948088157 
0.219411 1.74914948177 0.01935112455 
0.219928 1.75040122280 0.01940628592 
0.220445 1.77522308112 0.01967294474 
0.220962 1.78353092601 0.01956910603 
0.221478 1.74423498881 0.01941823385 
0.221995 1.76937587102 0.01966151298 
0.222512 1.78322711223 0.01928986970 
0.223029 1.74805697138 0.01946040227 
0.223546 1.77825572434 0.01894665818 
0.224062 1.76103683556 0.01912944594 
0.224579 1.79536462620 0.01921887200 
0.225096 1.75504933132 0.01911777157 
0.225613 1.73503071029 0.01915873789 
0.226129 1.74989143570 0.01907977566 
0.226646 1.76000088740 0.01880670075 
0.227163 1.77161292255 0.01854585265 
0.227680 1.78931121839 0.01914611071 
0.228197 1.76882182954 0.01851072891 
0.228713 1.74047072317 0.01859148275 
0.229230 1.77986846924 0.01873023270 
0.229747 1.77244248319 0.01873858746 
0.230264 1.73795503559 0.01844360871 
0.230780 1.76859764945 0.01859044529 
0.231297 1.79108004183 0.01850383501 
0.231814 1.76828662207 0.01836928361 
0.232331 1.75223492987 0.01865017676 
0.232848 1.71883914409 0.01843307731 
0.233364 1.77313571445 0.01886208676 
0.233881 1.78678994934 0.01841320073 
0.234398 1.76746934149 0.01850324522 
0.234915 1.76046979280 0.01843322308 
0.235431 1.75031049917 0.01894177034 
0.235948 1.75887773690 0.01840791824 
0.236465 1.75111433972 0.01907092785 
0.236982 1.71529280490 0.01826900517 
0.237499 1.76657518026 0.01827753671 
0.238015 1.74845871398 0.01871303253 
0.238532 1.75448944218 0.01816976492 
0.239049 1.74644096055 0.01817310022 
0.239566 1.73735479992 0.01811962169 
0.240082 1.73296490021 0.01854914341 
0.240599 1.75204517089 0.01819631230 
0.241116 1.72835230398 0.01866925715 
0.241633 1.77560989195 0.01872168540 
0.242149 1.78496433040 3.19010789080 
0.242666 1.70822126632 0.01829559224 
0.243183 1.76873190030 0.01858127226 
0.243700 1.74077828281 0.01821559139 
0.244217 1.76452618978 0.01743889378 
0.244733 1.75689846621 0.01855166372 
0.245250 1.76068030078 0.01802708314 
0.245767 1.77388557262 0.01865167481 
0.246284 1.74496926675 0.01797198726 
0.246800 1.75998616284 0.01808521761 
0.247317 1.73634766726 0.01805311500 
0.247834 1.73186062659 0.01824069514 
0.248351 1.71528361654 0.01811664948 
0.248867 1.71466339067 0.01781320012 
0.249384 1.72629159197 0.01773308597 
0.249901 1.71944204479 0.01829808014 
0.250418 1.77363359201 0.01799953499 
0.250934 1.75453371493 0.01815446232 
0.251451 1.75020777344 0.01798448142 
0.251968 1.77427807312 0.01786823887 
0.252485 1.74139010867 0.01833953174 
0.253001 1.69998081019 0.01761485484 
0.253518 1.72192698880 0.01730350772 
0.254035 1.73224485109 0.01763530057 
0.254552 1.71600851968 0.01748930964 
0.255068 1.70821096120 0.01738953332 
0.255585 1.74727584654 0.01732693600 
0.256102 1.71600855703 0.01757219565 
0.256619 1.72956795058 0.01769265688 
0.257135 1.73201772388 0.01732789616 
0.257652 1.74295597359 0.01729845282 
0.258169 1.73098140672 0.01776740838 
0.258686 1.73479025627 0.01738986440 
0.259202 1.71779844075 0.01726457343 
0.259719 1.71899851458 0.01750541652 
0.260236 1.69657156250 0.01787537250 
0.260753 1.71485669610 0.01796485916 
0.261269 1.70035432237 0.01801577408 
0.261786 1.72626545723 0.01832468125 
0.262303 1.71519810926 0.01839334015 
0.262820 1.74858422593 0.01847455568 
0.263336 1.70810558414 0.01848726378 
0.263853 1.71760563711 0.01896984051 
0.264370 1.74231728191 0.01898557524 
0.264887 1.73209948729 0.01862755198 
0.265403 1.69401333546 0.01863456151 
0.265920 1.69236905432 0.01884805238 
0.266437 1.72061224786 0.01903580576 
0.266954 1.67553654652 0.01864369887 
0.267470 1.74127095591 0.01916970136 
0.267987 1.70339864267 0.01943721838 
0.268504 1.74707266902 0.01913803333 
0.269021 1.73990456657 0.01901934068 
0.269537 1.74613095618 0.01926731160 
0.270054 1.75718660157 0.02033698674 
0.270571 1.71066369771 0.02025749182 
0.271087 1.73417821368 0.01990109646 
0.271604 1.77561354608 0.02067429066 
0.272121 1.75092419017 0.02074898143 
0.272638 1.76805243831 0.02011924415 
0.273154 1.76007087659 0.02048144997 
0.273671 1.73436143675 0.02088630694 
0.274188 1.71671571258 0.02105565293 
0.274705 1.72836224253 0.02087260075 
0.275221 1.75321711806 0.02054264717 
0.275738 1.76640011417 0.02134727584 
0.276255 1.74814105167 0.02083018040 
0.276771 1.74719289139 0.02107604751 
0.277288 1.73832358411 0.02090481489 
0.277805 1.73495651775 0.02055248749 
0.278322 1.77732852471 0.02130802120 
0.278838 1.75083419220 0.02092652278 
0.279355 1.72455758944 0.02055684255 
0.279872 1.70761878922 0.02031582157 
0.280388 1.73967667526 0.02064144205 
0.280905 1.74309401011 0.02082618070 
0.281422 1.76563357395 0.02117129641 
0.281939 1.77123797551 0.02114100307 
0.282455 1.71404340872 0.02059851161 
0.282972 1.72251611534 0.02014497515 
0.283489 1.72560385186 0.02083733124 
0.284006 1.74729873982 0.02100061562 
0.284522 1.72222483140 0.02035751068 
0.285039 1.72941454409 0.02103070997 
0.285556 1.72580602521 0.02091595580 
0.286072 1.70766392157 0.02069911121 
0.286589 1.74737618882 0.02161491486 
0.287106 1.74574638169 0.02157877276 
0.287622 1.71503947367 0.02103963141 
0.288139 1.76494128461 0.02093638484 
0.288656 1.77632607861 0.02116078719 
0.289173 1.71542726855 0.02165425869 
0.289689 1.74131284648 0.02144498557 
0.290206 1.75658193816 0.02141715385 
0.290723 1.73878788959 0.02123100777 
0.291239 1.71848734518 0.02099167653 
0.291756 1.74265057038 0.02092756915 
0.292273 1.71452531039 0.02184203001 
0.292790 1.74326446092 0.02149337798 
0.293306 1.73948437922 0.02177654332 
0.293823 1.76947173147 0.02195013404 
0.294340 1.74984597649 0.02165087348 
0.294856 1.72794829860 0.02169858153 
0.295373 1.73587631026 0.02199450423 
0.295890 1.76551211381 0.02210891340 
0.296406 1.74067345285 0.02205631242 
0.296923 1.71764496904 0.02239923435 
0.297440 1.71210266441 0.02104499579 
0.297957 1.74440340224 0.02227853071 
0.298473 1.74995406196 0.02180637660 
0.298990 1.76332381307 0.02254963172 
0.299507 1.75357919338 0.02254880914 
0.300023 1.72710700389 0.02246973562 
0.300540 1.74309880902 0.02193654990 
0.301057 1.75177268925 0.02196177377 
0.301573 1.74571815343 0.02217488475 
0.302090 1.76058501742 0.02218695387 
0.302607 1.76132174778 0.02249843134 
0.303123 1.76836629723 0.02166938059 
0.303640 1.74424881569 0.02205065493 
0.304157 1.72946866908 0.02216072392 
0.304673 1.73682146701 0.02289734220 
0.305190 1.77775629873 0.02257574396 
0.305707 1.71651936728 0.02186476782 
0.306224 1.73544284226 0.02271991757 
0.306740 1.75795075429 0.02256662417 
0.307257 1.75448482386 0.02261550765 
0.307774 1.71543094981 0.02193353998 
0.308290 1.74451219631 0.02254526990 
0.308807 1.73242368464 0.02291607905 
0.309324 1.72872261041 0.02262998801 
0.309840 1.71121063333 0.02292615295 
0.310357 1.77738147529 0.02288715963 
0.310874 1.73476055438 0.02267220711 
0.311390 1.75183991235 0.02251386930 
0.311907 1.75553303637 0.02293858891 
0.312424 1.76738805053 0.02316697371 
0.312940 1.71794644337 0.02280754947 
0.313457 1.75459776797 0.02229505209 
0.313974 1.75359128972 0.02323303246 
0.314490 1.71195640887 0.02348963749 
0.315007 1.73098827725 0.02283053999 
0.315524 1.75423537285 0.02364878388 
0.316040 1.78392563906 0.02431728635 
0.316557 1.76602573250 0.02339655428 
0.317074 1.82123002312 0.02378197306 
0.317590 1.71857889117 0.02371256847 
0.318107 1.71873889830 0.02245557482 
0.318624 1.75246617301 0.02354085346 
0.319140 1.75863407841 0.02366923437 
0.319657 1.76907576416 0.02368976230 
0.320174 1.75011207626 0.02437752303 
0.320690 1.74172128716 0.02433173677 
0.321207 1.75457087077 0.02408409630 
0.321724 1.74924720957 0.02478293461 
0.322240 1.75399345055 0.02437801601 
0.322757 1.72200437090 0.02376577943 
0.323274 1.74025878843 0.02417173322 
0.323790 1.71311937465 0.02439668207 
0.324307 1.74136257919 0.02476941992 
0.324824 1.74200415278 0.02530044617 
0.325340 1.81371833073 0.02564111469 
0.325857 1.73614627726 0.02604722862 
0.326373 1.74028554492 0.02511870727 
0.326890 1.79876998518 0.02624018996 
0.327407 1.72925874133 0.02560413266 
0.327923 1.74586482733 0.02603401965 
0.328440 1.80564495633 0.02579186714 
0.328957 1.74095137465 0.02668965933 
0.329473 1.80577694530 0.02694748148 
0.329990 1.74603126086 0.02854617968 
0.330507 1.76587777833 0.02764649662 
0.331023 1.78157626853 0.02855683992 
0.331540 1.80381178477 0.02982626256 
0.332057 1.78954035730 0.03018105941 
0.332573 1.80313941275 0.02971982777 
0.333090 1.77255449640 0.02904062687 
0.333607 1.72506241250 0.02975489237 
0.334123 1.78496086110 0.03009909078 
0.334640 1.76526340612 0.02967349715 
0.335156 1.80922876083 0.03156416795 
0.335673 1.78495447340 0.02927663961 
0.336190 1.81392879215 0.03157254866 
0.336706 1.79867628917 0.03158741440 
0.337223 1.78501483990 0.03119652676 
0.337740 1.82101739726 0.03350945114 
0.338256 1.74028115004 0.03125150718 
0.338773 1.80112866416 0.03353519404 
0.339290 1.82212307649 0.03637700724 
0.339806 1.82943413567 0.03657171036 
0.340323 1.89114268605 0.03835076685 
0.340839 1.82443590864 0.03706360731 
0.341356 1.83525362337 0.03892166349 
0.341873 1.88475632861 0.03876760294 
0.342389 1.80899979005 0.03830390845 
0.342906 1.86658265469 0.03907842122 
0.343423 1.83448344595 0.03696645146 
0.343939 1.82833350532 0.03697835897 
0.344456 1.86586371705 0.03979026523 
0.344972 1.88105985844 0.03766287423 
0.345489 1.82751680820 0.03907188968 
0.346006 1.85330601835 0.03940845625 
0.346522 1.83060542272 0.04013027251 
0.347039 1.81879966914 0.03924916692 
0.347555 1.81268889463 0.03899114620 
0.348072 1.85896599467 0.03901458158 
0.348589 1.80979018141 0.03929508816 
0.349105 1.82493070700 0.04007333040 
0.349622 1.82594069534 0.03943282840 
0.350139 1.82388500911 0.04129103102 
0.350655 1.81372432137 0.03928582938 
0.351172 1.84007465485 0.03973405515 
0.351688 1.81832784723 0.04035222309 
0.352205 1.82602520499 0.04161907070 
0.352722 1.80083624247 0.04060326559 
0.353238 1.82327514514 0.03988368679 
0.353755 1.81069525716 0.03817498138 
0.354271 1.73447057492 0.03909964912 
0.354788 1.80155438414 0.04040796223 
0.355305 1.82615772564 0.04106017141 
0.355821 1.77835009030 0.03984795030 
0.356338 1.82349408433 0.04181098164 
0.356854 1.80063174824 0.04204308137 
0.357371 1.89607510683 0.04530331456 
0.357888 1.89808365188 0.04136371785 
0.358404 1.83855550651 0.04216511162 
0.358921 1.79294960260 0.04378011397 
0.359437 1.85177031331 0.04384677578 
0.359954 1.79183795944 0.04437052906 
0.360471 1.72208493750 0.04583382325 
0.360987 1.84170358230 0.04868297136 
0.361504 1.81810615149 0.04792036133 
0.362020 1.81673393868 0.05095690438 
0.362537 1.82762541045 0.04935531983 
0.363054 1.83212193811 0.04948492567 
0.363570 1.78102448906 0.04664524445 
0.364087 1.93635359943 0.05448167608 
0.364603 1.79607532182 0.05144662678 
0.365120 1.84749302037 0.05326403870 
0.365637 1.81092433234 0.05916674971 
0.366153 1.76486509935 0.05464629659 
0.366670 1.75328317659 0.05767136388 
0.367186 1.82152861044 0.05795805408 
0.367703 1.79416406185 0.06310585282 
0.368219 1.98852407251 0.06844059147 
0.368736 1.81804658806 0.07180623764 
0.369253 1.66662223350 0.06882117722 
0.369769 1.87599505553 0.07019024497 
0.370286 1.72084709411 0.07027956434 
0.370802 1.62095910529 0.07285307324 
0.371319 1.83809133968 0.08865066247 
0.371835 1.74850912149 0.07280993993 
0.372352 1.77203137595 0.09292895337 
0.372869 1.62546937217 0.11340441921 
0.373385 1.66662493057 0.14295629771 
0.373902 0.94371805558 0.22132150709 
