# Supplementary material for: A SAXS-based approach to rationally evaluate radical scavengers – toward eliminating radiation damage in solution and crystallographic studies
Source: J Synchrotron Radiat. 2021 Aug 9;28(Pt 5):1309–20. doi: 10.1107/S1600577521004045 (PMC8415334; doi:10.1107/S1600577521004045)
Supplement: Supplementary file 1 [file s-28-01309-sup1.zip › SupportingData/ascrobic_acid/500uM/F1_ascorbate-500um_00001.cbf.dat]

0.010597 12.44351843322 0.69791043973 
0.011114 10.24649797468 0.41587620506 
0.011630 10.45165031048 0.35344635932 
0.012147 9.33595762356 0.25674906720 
0.012664 9.15512085888 0.25641958850 
0.013181 8.56868541517 0.21308319434 
0.013698 8.07681781808 0.19716566467 
0.014215 7.54967726502 0.32030222237 
0.014732 7.18642465644 0.25478771250 
0.015249 6.66982289792 0.20640936228 
0.015766 6.78376798876 0.17748717022 
0.016283 6.39103560567 0.18397211105 
0.016800 6.29363818165 0.15888211388 
0.017316 5.99847288159 0.15145007306 
0.017833 5.66334325857 0.15270590997 
0.018350 5.76608556098 0.13525871556 
0.018867 5.37660247733 0.12409810190 
0.019384 5.23767720935 0.11914295914 
0.019901 5.15069236204 0.13246567986 
0.020418 5.34955197759 0.11901581580 
0.020935 5.00300541643 0.11579220346 
0.021452 5.10958729388 0.11495808821 
0.021969 4.91712879543 0.10436534108 
0.022486 4.59100949468 0.09343216547 
0.023002 4.54669439845 0.09854356463 
0.023519 4.51031180949 0.09718744939 
0.024036 4.34458558480 0.09630771323 
0.024553 4.36876125143 0.09855176628 
0.025070 4.44562953968 0.08847523776 
0.025587 4.35166371695 0.08988231996 
0.026104 4.27820786841 0.08469248665 
0.026621 4.25203816438 0.09425415004 
0.027138 4.11450773103 0.08124592724 
0.027655 3.98269645618 0.08141987491 
0.028171 3.98997343422 0.08085043197 
0.028688 4.04396487574 0.07818144879 
0.029205 3.96726416425 0.08106849541 
0.029722 3.84548431489 0.07950317729 
0.030239 3.84363192060 0.08232909932 
0.030756 3.96295289988 0.07742960868 
0.031273 3.93592699791 0.07362951398 
0.031790 3.79212537032 0.07619821566 
0.032307 3.85458402931 0.07363726327 
0.032824 3.83131651094 0.07660201007 
0.033341 3.87280747545 0.07156308362 
0.033857 3.69222907794 0.07339489576 
0.034374 3.73588173695 0.07217512176 
0.034891 3.70257727452 0.07273326397 
0.035408 3.57754540363 0.06969789796 
0.035925 3.59762844209 0.06642378706 
0.036442 3.62227316385 0.06737465226 
0.036959 3.58746004205 0.07332087900 
0.037476 3.51819575809 0.06572866198 
0.037993 3.42810240362 0.06525787541 
0.038510 3.39722048310 0.06994339160 
0.039027 3.39055444203 0.05926704108 
0.039543 3.46466369054 0.06379691987 
0.040060 3.51084829935 0.06359650224 
0.040577 3.31095843169 0.05949392167 
0.041094 3.21362740574 0.06038461193 
0.041611 3.37935884748 0.06011966977 
0.042128 3.28129180523 0.06049637625 
0.042645 3.16899401864 0.05903350669 
0.043162 3.23883690108 0.05824352519 
0.043679 3.23921365884 0.05934118557 
0.044196 3.26104450574 0.05645091252 
0.044712 3.28495694349 0.05532144248 
0.045229 3.21574793960 0.05815230015 
0.045746 3.18829655773 0.05461359397 
0.046263 3.11004505228 0.05459806087 
0.046780 3.02159389767 0.05239199832 
0.047297 3.15587065673 0.05524168809 
0.047814 3.09009086901 0.05374776127 
0.048331 3.01159305200 0.05341273946 
0.048848 3.03588584350 0.05309748541 
0.049365 3.03582400725 0.05381946590 
0.049881 2.99649567630 0.05226048632 
0.050398 3.08463154218 0.05532284028 
0.050915 2.90948610232 0.05038181017 
0.051432 2.92135855890 0.04854177162 
0.051949 2.89785798887 0.04919098798 
0.052466 2.94147506055 0.05149755767 
0.052983 2.94815047526 0.05022259909 
0.053500 2.95520700416 0.04771474215 
0.054017 2.77516587657 0.04793325686 
0.054534 2.82227243544 0.04916134273 
0.055050 2.80590417797 0.04852449226 
0.055567 2.76532918044 0.04759654139 
0.056084 2.75306124896 0.04830582697 
0.056601 2.79628445303 0.04636791882 
0.057118 2.77217002724 0.04641242209 
0.057635 2.81516588884 0.04683587368 
0.058152 2.73693277258 0.04520764979 
0.058669 2.77681283487 0.04821457062 
0.059186 2.70610541242 0.04741989873 
0.059703 2.69074622749 0.04489742142 
0.060220 2.68673991568 0.04536292067 
0.060736 2.65974563713 0.04600664608 
0.061253 2.69295665361 0.04436706158 
0.061770 2.56583250544 0.04341674034 
0.062287 2.61050097116 0.04389610727 
0.062804 2.64679578209 0.04363658639 
0.063321 2.59881345263 0.04190091878 
0.063838 2.59645617692 0.04190456826 
0.064355 2.56427193643 0.04468065403 
0.064872 2.63766445089 0.04037494336 
0.065388 2.51991713676 0.04032013634 
0.065905 2.58193510533 0.04237736377 
0.066422 2.56130720995 0.03990819017 
0.066939 2.51916604342 0.04180655756 
0.067456 2.56750740985 0.04096071572 
0.067973 2.50851299030 0.03930329538 
0.068490 2.54054881158 0.04125965275 
0.069007 2.50128821962 0.04132384351 
0.069524 2.44217659011 0.04138352825 
0.070041 2.41825557519 0.04052237473 
0.070557 2.48037887160 0.04087092018 
0.071074 2.51712268957 0.04208682474 
0.071591 2.48198058319 0.04071835336 
0.072108 2.49628378772 0.03986529130 
0.072625 2.46555764491 0.04151026543 
0.073142 2.44901531280 0.04029886629 
0.073659 2.47991509029 0.03854165465 
0.074176 2.42351145385 0.03935030473 
0.074693 2.41448862825 0.03958139588 
0.075210 2.34068726643 0.03806553706 
0.075726 2.37125166046 0.03917611167 
0.076243 2.36712931036 0.03842955374 
0.076760 2.32927033293 0.03647298989 
0.077277 2.34163983230 0.03847462788 
0.077794 2.33989004114 0.03662774589 
0.078311 2.38082884889 0.03746379260 
0.078828 2.39477419245 0.03570651851 
0.079345 2.37319573416 0.03760694291 
0.079862 2.30887887729 0.03674755546 
0.080378 2.32953215441 0.03642837506 
0.080895 2.32128768713 0.03619497045 
0.081412 2.24736302984 0.03582327417 
0.081929 2.29022393733 0.03535081372 
0.082446 2.30085639099 0.03559411915 
0.082963 2.34780304665 0.03553396325 
0.083480 2.27716540327 0.03409662078 
0.083997 2.28855892641 0.03474746504 
0.084514 2.28143718454 0.03543006894 
0.085030 2.25855152434 0.03392540960 
0.085547 2.35142242384 0.03536842158 
0.086064 2.24893161540 0.03559926617 
0.086581 2.24777393632 0.03357181085 
0.087098 2.20404761523 0.03500490121 
0.087615 2.32111747158 0.03468033775 
0.088132 2.21747134343 0.03513737305 
0.088649 2.20091071359 0.03440253326 
0.089166 2.19452071143 0.03553645626 
0.089683 2.20153124065 0.03511474816 
0.090199 2.19659705387 0.03529960293 
0.090716 2.22092405919 0.03648552126 
0.091233 2.19083783339 0.03558925773 
0.091750 2.17248644848 0.03856272558 
0.092267 2.15502796094 0.03704231241 
0.092784 2.18537305525 0.03638316265 
0.093301 2.15734497289 0.03785689275 
0.093818 2.18553909709 0.03684269001 
0.094334 2.15794981948 0.03624622481 
0.094851 2.13736828900 0.03737901266 
0.095368 2.17126414904 0.03532435361 
0.095885 2.15712327506 0.03373904727 
0.096402 2.12935822461 0.03648321565 
0.096919 2.10327749979 0.03402993323 
0.097436 2.15171676688 0.03392992450 
0.097953 2.13593368584 0.03420938978 
0.098470 2.11528143284 0.03357310102 
0.098986 2.13491758372 0.03351165793 
0.099503 2.05151148137 0.03287211196 
0.100020 2.03739480780 0.03211027193 
0.100537 2.02345796254 0.03251294538 
0.101054 2.11233966238 0.03228689831 
0.101571 2.07659657094 0.03221478691 
0.102088 2.11667733161 0.03154189556 
0.102605 2.09498563993 0.03195033757 
0.103122 2.09046761808 0.03202777195 
0.103638 2.03210484275 0.03165739154 
0.104155 2.07071832101 0.03173833086 
0.104672 2.05576057451 0.03135856422 
0.105189 2.07874673523 0.03141597443 
0.105706 2.01714819965 0.03039689051 
0.106223 2.03191500640 0.03075434194 
0.106740 2.06997863807 0.03048759561 
0.107257 2.01106172158 0.03041526605 
0.107773 2.07004272684 0.02952909981 
0.108290 2.02967651119 0.02968961922 
0.108807 1.99888198825 0.03038477079 
0.109324 2.04302391908 0.03050322868 
0.109841 2.02702049635 0.02930685155 
0.110358 2.07128720659 0.03060536487 
0.110875 2.02693814004 0.03036791266 
0.111392 2.01246252463 0.02874009540 
0.111909 2.01770432427 0.02924390504 
0.112425 2.03831323723 0.02918048350 
0.112942 1.99273051864 0.02935389249 
0.113459 2.01851348297 0.02832053096 
0.113976 1.98047923038 0.02871124942 
0.114493 2.02771540841 0.02918403725 
0.115010 2.01202815422 0.02945675114 
0.115527 1.99681411221 0.02935800235 
0.116044 1.96295241005 0.02899682325 
0.116560 2.03230895507 0.02795283164 
0.117077 1.94325787962 0.02760457063 
0.117594 2.00393678297 0.02807873976 
0.118111 1.97894727184 0.02843060407 
0.118628 1.93660213095 0.02801762754 
0.119145 1.97145415915 0.02756822391 
0.119662 1.97442830139 0.02824564203 
0.120179 1.93689492607 0.02748773018 
0.120695 1.95280027590 0.02730211553 
0.121212 1.96147112693 0.02800157605 
0.121729 1.98685572568 0.02820088519 
0.122246 1.97112885187 0.02757010412 
0.122763 1.98327258117 0.02799194813 
0.123280 1.97264818094 0.02732455869 
0.123797 1.93014681241 0.02624886170 
0.124314 1.97657734571 0.02785907994 
0.124830 1.96017270203 0.02677820884 
0.125347 1.95880710933 0.02675322241 
0.125864 1.94802469331 0.02772565563 
0.126381 1.92339338953 0.02680005788 
0.126898 1.93545460655 0.02687511579 
0.127415 1.94721070066 0.02754649202 
0.127932 1.95131724268 0.02670982532 
0.128448 1.91737660225 0.02716597538 
0.128965 1.94087902718 0.02623265472 
0.129482 1.98279969242 0.02714364066 
0.129999 1.94136634444 0.02653175785 
0.130516 1.95138636606 0.02607992193 
0.131033 2.00270471541 0.02747624897 
0.131550 1.89469546501 0.02569961080 
0.132067 1.94436990917 0.02610967922 
0.132583 1.95856232701 0.02650565293 
0.133100 1.89831849005 0.02578942061 
0.133617 1.92891192240 0.02523381535 
0.134134 1.92049548623 0.02551726545 
0.134651 1.90875573084 0.02582421312 
0.135168 1.90143062846 0.02563174699 
0.135685 1.92287334296 0.02497913193 
0.136201 1.88729534143 0.02536579063 
0.136718 1.89857429441 0.02567165760 
0.137235 1.92625728770 0.02536305109 
0.137752 1.95845595281 0.02523767661 
0.138269 1.95671816131 0.02581976958 
0.138786 1.91872197168 0.02568695119 
0.139303 1.92284173473 0.02506000278 
0.139819 1.92162038674 0.02493797263 
0.140336 1.92305749753 0.02517598997 
0.140853 1.94279424656 0.02501723106 
0.141370 1.88883716699 0.02566006852 
0.141887 1.90355738287 0.02458420585 
0.142404 1.92441758576 0.02509211190 
0.142921 1.87208680292 0.02533432898 
0.143438 1.86685141544 0.02450398623 
0.143954 1.90830483445 0.02519459892 
0.144471 1.90378499893 0.02467573683 
0.144988 1.92146071671 0.02479051088 
0.145505 1.91477130377 0.02582508793 
0.146022 1.90269962907 0.02508415063 
0.146539 1.87122590065 0.02558313155 
0.147056 1.90602074945 0.02488472612 
0.147572 1.88063752488 0.02479379100 
0.148089 1.88803966956 0.02511763206 
0.148606 1.89619007372 0.02486657116 
0.149123 1.83278448822 0.02406199656 
0.149640 1.90520465476 0.02397236150 
0.150157 1.86288815548 0.02353266435 
0.150674 1.87188187939 0.02383378566 
0.151190 1.85665081257 0.02373078245 
0.151707 1.83505711638 0.02373456864 
0.152224 1.89603432533 0.02447123563 
0.152741 1.89949358798 0.02387367238 
0.153258 1.86370048768 0.02344353297 
0.153775 1.87929180592 0.02396700320 
0.154291 1.85632764934 0.02325621315 
0.154808 1.83250689679 0.02406789759 
0.155325 1.86255462839 0.02286238687 
0.155842 1.86532264884 0.02385182467 
0.156359 1.81436508824 0.02332943759 
0.156876 1.86272183446 0.02380560625 
0.157393 1.85746470096 0.02298683572 
0.157909 1.81185620744 0.02303668360 
0.158426 1.85701895755 0.02331872735 
0.158943 1.89434930933 0.02397314160 
0.159460 1.87730993544 0.02312954981 
0.159977 1.87529453436 0.02324536377 
0.160494 1.80926436121 0.02311538509 
0.161010 1.83133785447 0.02271431941 
0.161527 1.88314436298 0.02302645270 
0.162044 1.83856931197 0.02280766105 
0.162561 1.80835530087 0.02229715922 
0.163078 1.81996875597 0.02266224445 
0.163595 1.86458797822 0.02282568125 
0.164112 1.82066894952 0.02331550656 
0.164628 1.79784017405 0.02175867226 
0.165145 1.81584770068 0.02219537539 
0.165662 1.84256017210 0.02254533517 
0.166179 1.83472912319 0.02226367749 
0.166696 1.86794574340 0.02222687584 
0.167213 1.90215142530 0.02297588994 
0.167729 1.81907492807 0.02237862614 
0.168246 1.82185536940 0.02224324754 
0.168763 1.82271043571 0.02341581100 
0.169280 1.85552049429 0.02264433953 
0.169797 1.84862357925 0.02205327411 
0.170314 1.84257689819 0.02172845535 
0.170830 1.82227950581 0.02186972850 
0.171347 1.85859410219 0.02252149893 
0.171864 1.82806888499 0.02164769998 
0.172381 1.81517625793 0.02247381762 
0.172898 1.83679237268 0.02217019392 
0.173415 1.83896810874 0.02154346127 
0.173932 1.83528676606 0.02269699462 
0.174448 1.83415969305 0.02231261373 
0.174965 1.83811219066 0.02160357337 
0.175482 1.79703853122 0.02109321268 
0.175999 1.82099576097 0.02172336185 
0.176516 1.77843111517 0.02126469373 
0.177033 1.78667818444 0.02175022498 
0.177549 1.82310851079 0.02143779200 
0.178066 1.81178878061 0.02172861330 
0.178583 1.81926345427 0.02203107071 
0.179100 1.79215039787 0.02200305718 
0.179617 1.80738675698 0.02172377582 
0.180134 1.81386310852 0.02228878003 
0.180650 1.82735607226 0.02202905875 
0.181167 1.82180306959 0.02200586610 
0.181684 1.78589105984 0.02197618271 
0.182201 1.82580275138 0.02214428235 
0.182718 1.79169754301 0.02290224915 
0.183234 1.81051259579 0.02296146002 
0.183751 1.84365187237 0.02277464163 
0.184268 1.78696119525 0.02313424846 
0.184785 1.81055981546 0.02316846506 
0.185302 1.82286197743 0.02270392681 
0.185819 1.77537793301 0.02269656569 
0.186335 1.78972651259 0.02261744771 
0.186852 1.76575487486 0.02241825411 
0.187369 1.77098326779 0.02247744807 
0.187886 1.76884949713 0.02283193817 
0.188403 1.80694555739 0.02224266934 
0.188920 1.80741391744 0.02193535305 
0.189436 1.82457232695 0.02194546338 
0.189953 1.77970291095 0.02213044946 
0.190470 1.76005582431 0.02094939721 
0.190987 1.77540246829 0.02167398253 
0.191504 1.76674527222 0.02196303101 
0.192020 1.76829548843 0.02188510596 
0.192537 1.76703886938 0.02073936815 
0.193054 1.78515431153 0.02178059208 
0.193571 1.76785531530 0.02147860843 
0.194088 1.75834973166 0.02098792835 
0.194605 1.80365372436 0.02103278710 
0.195121 1.76308706346 0.02126801954 
0.195638 1.77158360591 0.02094209255 
0.196155 1.77332649614 0.02064239571 
0.196672 1.79561047054 0.02090954101 
0.197189 1.75155614992 0.02097906107 
0.197705 1.74591573965 0.02105630251 
0.198222 1.79058077874 0.02048572352 
0.198739 1.75073345825 0.02035880748 
0.199256 1.78578000336 0.02098193819 
0.199773 1.74026448238 0.02012718728 
0.200290 1.73283732684 0.02071376744 
0.200806 1.76195530231 0.02043470111 
0.201323 1.77352811961 0.02008916662 
0.201840 1.78188150832 0.02062852951 
0.202357 1.77037182763 0.02055261440 
0.202874 1.78261952172 0.02017709085 
0.203390 1.74759649253 0.02010348872 
0.203907 1.76018434290 0.02056982841 
0.204424 1.74501853594 0.02034899394 
0.204941 1.79086665576 0.02038727249 
0.205458 1.80815321001 0.02024429719 
0.205974 1.79463482914 0.01989271873 
0.206491 1.77781591302 0.02014327830 
0.207008 1.75437146663 0.02016836805 
0.207525 1.77815786043 0.02037811705 
0.208042 1.73316119178 0.01951174646 
0.208558 1.77888027532 0.02005872487 
0.209075 1.75925241758 0.01999736780 
0.209592 1.75164641502 0.02006576226 
0.210109 1.80490552337 0.02045147120 
0.210626 1.77239628467 0.01972198814 
0.211142 1.73441179001 0.01953946366 
0.211659 1.78090705266 0.02015316498 
0.212176 1.73664941348 0.01935458012 
0.212693 1.74431886071 0.02001652524 
0.213210 1.73832031660 0.01922494196 
0.213726 1.76363660021 0.01948904245 
0.214243 1.71771661704 0.01963172857 
0.214760 1.77228825144 0.02012608238 
0.215277 1.76790466128 0.01992991661 
0.215794 1.75814879370 0.01901917273 
0.216310 1.75673961032 0.01897768585 
0.216827 1.76041349803 0.01943040523 
0.217344 1.73839943206 0.01950580807 
0.217861 1.75340028055 0.01941568204 
0.218378 1.75692020611 0.01956492058 
0.218894 1.81316177631 0.01945377945 
0.219411 1.76977907639 0.01942100843 
0.219928 1.73558372891 0.01940240214 
0.220445 1.76044062348 0.01887144962 
0.220962 1.76511697141 0.01920122397 
0.221478 1.77872460966 0.01946542202 
0.221995 1.77515738016 0.01912829767 
0.222512 1.73652231346 0.01932365912 
0.223029 1.73910544076 0.01907792545 
0.223546 1.75330698640 0.01903568663 
0.224062 1.75202497189 0.01933320294 
0.224579 1.76558574057 0.01905775392 
0.225096 1.74839543641 0.01918828376 
0.225613 1.74778590065 0.01878967660 
0.226129 1.72228382177 0.01890680599 
0.226646 1.73778951296 0.01855715151 
0.227163 1.73822768074 0.01886747877 
0.227680 1.75745843470 0.01896927213 
0.228197 1.76980742051 0.01869917492 
0.228713 1.78634749233 0.01896870111 
0.229230 1.74889753245 0.01844196456 
0.229747 1.77148682632 0.01882164778 
0.230264 1.76179844739 0.01887577506 
0.230780 1.73696913525 0.01865253332 
0.231297 1.77006959537 0.01861135848 
0.231814 1.72875439746 0.01834663608 
0.232331 1.73926186465 0.01830733274 
0.232848 1.74222210351 0.01875773759 
0.233364 1.74853372105 0.01855849819 
0.233881 1.76507428641 0.01837912744 
0.234398 1.74067826106 0.01858345210 
0.234915 1.74103980030 0.01825285525 
0.235431 1.73337778120 0.01864901760 
0.235948 1.75863425580 0.01858762568 
0.236465 1.70729989185 0.01848084297 
0.236982 1.70648853425 0.01797298939 
0.237499 1.73782088151 0.01856433006 
0.238015 1.77274198313 0.01826822483 
0.238532 1.74626832899 0.01825338798 
0.239049 1.76043045935 0.01797833850 
0.239566 1.76553326905 0.01834808624 
0.240082 1.74002547415 0.01857419300 
0.240599 1.74725891460 0.01855064764 
0.241116 1.74294125751 0.01852406742 
0.241633 1.72979414926 0.01808023489 
0.242149 1.75373574612 3.18361891009 
0.242666 1.72497049801 0.01796489536 
0.243183 1.74238183932 0.01815788395 
0.243700 1.73702917589 0.01816222754 
0.244217 1.72397642372 0.01806617490 
0.244733 1.73292756944 0.01815763807 
0.245250 1.71648213281 0.01806673192 
0.245767 1.73372560574 0.01774403303 
0.246284 1.75345741623 0.01784587336 
0.246800 1.70950949281 0.01757069145 
0.247317 1.71897543793 0.01791387674 
0.247834 1.74597122121 0.01786477828 
0.248351 1.74949841346 0.01848202229 
0.248867 1.74806844563 0.01780334219 
0.249384 1.74287763269 0.01808448042 
0.249901 1.73294714683 0.01771494817 
0.250418 1.74344301158 0.01759456388 
0.250934 1.72522301784 0.01803922171 
0.251451 1.74482084405 0.01739717528 
0.251968 1.74085922792 0.01769714327 
0.252485 1.75908839708 0.01769315731 
0.253001 1.74884215637 0.01761454609 
0.253518 1.74338623890 0.01732351666 
0.254035 1.72231896774 0.01724391769 
0.254552 1.71709148825 0.01737977654 
0.255068 1.74118900420 0.01715276344 
0.255585 1.71001868030 0.01741609233 
0.256102 1.71195281121 0.01724563138 
0.256619 1.73473345323 0.01748661124 
0.257135 1.73323343206 0.01724565292 
0.257652 1.70931842776 0.01745347810 
0.258169 1.70942387120 0.01730808640 
0.258686 1.69532653972 0.01732573243 
0.259202 1.72200012386 0.01742041812 
0.259719 1.71663631902 0.01751232169 
0.260236 1.72796476774 0.01738730578 
0.260753 1.69737692989 0.01770850760 
0.261269 1.71936860474 0.01782576846 
0.261786 1.73356549133 0.01828814146 
0.262303 1.70622302980 0.01831544809 
0.262820 1.70332416633 0.01815520214 
0.263336 1.72141944679 0.01833969458 
0.263853 1.73228819763 0.01840889628 
0.264370 1.70410021468 0.01891527594 
0.264887 1.71391641052 0.01872645870 
0.265403 1.72025292511 0.01893408826 
0.265920 1.71824650973 0.01894111989 
0.266437 1.75051073317 0.01954294722 
0.266954 1.74599899387 0.01914258817 
0.267470 1.70600279179 0.01879414872 
0.267987 1.72639007854 0.01894101087 
0.268504 1.72963600911 0.01915079786 
0.269021 1.74161525759 0.01940672694 
0.269537 1.74896011900 0.01904717914 
0.270054 1.73692268812 0.01917904403 
0.270571 1.75055842821 0.02000738213 
0.271087 1.72153541618 0.01986912920 
0.271604 1.73870098533 0.02010986919 
0.272121 1.74130688242 0.02066834434 
0.272638 1.74118806457 0.02074299983 
0.273154 1.74761069836 0.02101226230 
0.273671 1.72423938333 0.02056854911 
0.274188 1.76171120480 0.02038232269 
0.274705 1.73786117674 0.02121263781 
0.275221 1.71671003342 0.02055962944 
0.275738 1.74962368879 0.02128531135 
0.276255 1.74511181066 0.02061747483 
0.276771 1.73554471933 0.02120848060 
0.277288 1.78222409732 0.02112609685 
0.277805 1.72816418857 0.02031279880 
0.278322 1.74251563391 0.02120171675 
0.278838 1.72991571389 0.02032160121 
0.279355 1.72516639257 0.02088300292 
0.279872 1.71403006729 0.02025700019 
0.280388 1.74088594453 0.02081280730 
0.280905 1.74801031928 0.02037169921 
0.281422 1.74964306196 0.02073928610 
0.281939 1.72572684732 0.02098886317 
0.282455 1.70998092635 0.02014697882 
0.282972 1.71533904369 0.02046783793 
0.283489 1.71155393700 0.02079702398 
0.284006 1.73862561327 0.02127698535 
0.284522 1.70069690422 0.02074462653 
0.285039 1.80168175794 0.02191335621 
0.285556 1.71305178422 0.02090038708 
0.286072 1.72447236141 0.02070018500 
0.286589 1.73535457431 0.02177853360 
0.287106 1.76751967782 0.02167110971 
0.287622 1.71085054658 0.02060942568 
0.288139 1.73520291771 0.02058206764 
0.288656 1.72550992949 0.02184462745 
0.289173 1.77003249303 0.02126369699 
0.289689 1.76620011766 0.02140606911 
0.290206 1.73084694298 0.02082174202 
0.290723 1.73338799950 0.02132689863 
0.291239 1.70734281718 0.02127133274 
0.291756 1.71950498953 0.02182906764 
0.292273 1.74944234488 0.02136728246 
0.292790 1.69912086007 0.02079455918 
0.293306 1.74725719098 0.02116580008 
0.293823 1.74757688735 0.02183501957 
0.294340 1.75049350383 0.02180525781 
0.294856 1.75342963623 0.02196822739 
0.295373 1.73075136865 0.02109246742 
0.295890 1.69817109426 0.02128727751 
0.296406 1.75932610340 0.02099252991 
0.296923 1.74690713100 0.02183814063 
0.297440 1.72135759608 0.02197623814 
0.297957 1.72786887226 0.02195267948 
0.298473 1.77172745325 0.02179283065 
0.298990 1.73486609067 0.02201162923 
0.299507 1.74429622336 0.02222801706 
0.300023 1.73882293225 0.02167242748 
0.300540 1.73727858866 0.02203004783 
0.301057 1.75417051333 0.02180982661 
0.301573 1.76388739285 0.02233081902 
0.302090 1.74363915307 0.02195923538 
0.302607 1.71745066473 0.02231177204 
0.303123 1.69406133892 0.02118263783 
0.303640 1.75043725269 0.02268270220 
0.304157 1.76033705930 0.02308641059 
0.304673 1.73646423852 0.02255642519 
0.305190 1.77814290584 0.02303468584 
0.305707 1.74768170186 0.02233678281 
0.306224 1.72271519552 0.02204925723 
0.306740 1.79451758094 0.02279511859 
0.307257 1.75729770221 0.02270934818 
0.307774 1.71815036955 0.02288235932 
0.308290 1.74118461107 0.02203101668 
0.308807 1.73184794717 0.02287712372 
0.309324 1.67470651526 0.02237801464 
0.309840 1.73993666116 0.02289822303 
0.310357 1.74139583895 0.02259955388 
0.310874 1.74824108010 0.02311368323 
0.311390 1.74377372842 0.02309308650 
0.311907 1.74361935374 0.02304508436 
0.312424 1.74616906727 0.02286871762 
0.312940 1.72604320019 0.02328408940 
0.313457 1.75922043662 0.02264933937 
0.313974 1.73987193209 0.02317711215 
0.314490 1.76361601006 0.02335838844 
0.315007 1.76140112899 0.02393265021 
0.315524 1.78427942589 0.02325008931 
0.316040 1.77347328543 0.02371406654 
0.316557 1.71127590063 0.02319527553 
0.317074 1.76987291894 0.02331494177 
0.317590 1.74229789786 0.02380077095 
0.318107 1.70365934476 0.02311992667 
0.318624 1.77230529229 0.02356289267 
0.319140 1.76582738291 0.02381070397 
0.319657 1.77916867280 0.02420283918 
0.320174 1.71447348598 0.02379376049 
0.320690 1.75176809435 0.02390998381 
0.321207 1.72436337169 0.02365509678 
0.321724 1.70435761153 0.02358197075 
0.322240 1.69839884839 0.02352026213 
0.322757 1.75370755632 0.02367277938 
0.323274 1.74134073076 0.02422324744 
0.323790 1.69898548677 0.02409555033 
0.324307 1.74420635672 0.02460122282 
0.324824 1.74731860449 0.02463778996 
0.325340 1.76318878288 0.02500876886 
0.325857 1.71395996908 0.02543691721 
0.326373 1.74297408844 0.02546287856 
0.326890 1.76765039307 0.02582454007 
0.327407 1.73638256715 0.02555971689 
0.327923 1.75953597320 0.02580805323 
0.328440 1.70595369488 0.02610714029 
0.328957 1.75086238213 0.02663749461 
0.329473 1.71076965148 0.02631598179 
0.329990 1.76445018042 0.02838162117 
0.330507 1.74289892112 0.02722103333 
0.331023 1.73392989972 0.02793860131 
0.331540 1.76182815728 0.02873441299 
0.332057 1.80225474832 0.02956038746 
0.332573 1.75087327152 0.03003558762 
0.333090 1.79886970312 0.03001458165 
0.333607 1.79125295722 0.03015541935 
0.334123 1.76544761063 0.03080394643 
0.334640 1.76009953399 0.02996995300 
0.335156 1.79292386366 0.03055979040 
0.335673 1.77958910812 0.03112883188 
0.336190 1.80205131058 0.02973229217 
0.336706 1.76169549332 0.03095850338 
0.337223 1.77656427117 0.03132291202 
0.337740 1.81475062719 0.03239359538 
0.338256 1.77354397477 0.03074643930 
0.338773 1.84370470418 0.03425293310 
0.339290 1.81224810812 0.03713450139 
0.339806 1.75667880012 0.03486272323 
0.340323 1.79299297756 0.03766980122 
0.340839 1.81462160315 0.03751023713 
0.341356 1.82689608165 0.03831788699 
0.341873 1.84773073658 0.03548182502 
0.342389 1.82176432360 0.03740563812 
0.342906 1.84325858601 0.03751706348 
0.343423 1.83597508365 0.03574354799 
0.343939 1.82048810143 0.03770041693 
0.344456 1.82084294284 0.03788275540 
0.344972 1.85765726073 0.03927754258 
0.345489 1.82806304256 0.03836105737 
0.346006 1.80610983365 0.03984244628 
0.346522 1.82665102982 0.03884594134 
0.347039 1.80985058341 0.03923632161 
0.347555 1.84322796323 0.03966299647 
0.348072 1.81658803074 0.03787368066 
0.348589 1.82559595084 0.04044770536 
0.349105 1.80122735009 0.03740785226 
0.349622 1.78477511849 0.04133186985 
0.350139 1.78479100758 0.04020729187 
0.350655 1.79856954179 0.04009279192 
0.351172 1.78563723220 0.04067397945 
0.351688 1.83221982704 0.03794397438 
0.352205 1.80819067293 0.04026152236 
0.352722 1.79770088064 0.04010755970 
0.353238 1.85454096687 0.03918652164 
0.353755 1.76538285882 0.03924294321 
0.354271 1.76489943989 0.03940829385 
0.354788 1.81306246769 0.04073371796 
0.355305 1.86006596347 0.04010825759 
0.355821 1.85875495544 0.04187171687 
0.356338 1.78725378466 0.04359958135 
0.356854 1.81633080409 0.04248621014 
0.357371 1.80355912305 0.04271971284 
0.357888 1.78909997670 0.04290548256 
0.358404 1.84011482501 0.04323941079 
0.358921 1.69837577990 0.04365039974 
0.359437 1.94351144123 0.04317048055 
0.359954 1.79642877602 0.04563403363 
0.360471 1.82273469223 0.04569215517 
0.360987 1.77276645918 0.04505771879 
0.361504 1.80804732057 0.04748265903 
0.362020 1.79104526075 0.05186912144 
0.362537 1.85251682780 0.05278026107 
0.363054 1.84163356932 0.04766712410 
0.363570 1.73495319712 0.05110891358 
0.364087 1.77253045454 0.05311442075 
0.364603 1.76214368342 0.05120864749 
0.365120 1.85018849221 0.05066191288 
0.365637 1.80967448153 0.05322404573 
0.366153 1.78379725036 0.05734921136 
0.366670 1.80909257066 0.06105474481 
0.367186 1.90380104755 0.05937698412 
0.367703 1.79264765118 0.05805172024 
0.368219 1.70283122281 0.05496393199 
0.368736 1.75051235291 0.06768271644 
0.369253 1.86610170298 0.07024286251 
0.369769 1.74199243069 0.06949678862 
0.370286 1.69138051143 0.07278436166 
0.370802 1.82450756695 0.08041512187 
0.371319 1.76156304541 0.07842704635 
0.371835 1.87262267479 0.09267223713 
0.372352 1.73025177022 0.09807116234 
0.372869 1.75539589313 0.12346261437 
0.373385 1.70588121970 0.16596547319 
0.373902 1.69523753265 0.29028186686 
