# Supplementary material for: A SAXS-based approach to rationally evaluate radical scavengers – toward eliminating radiation damage in solution and crystallographic studies
Source: J Synchrotron Radiat. 2021 Aug 9;28(Pt 5):1309–20. doi: 10.1107/S1600577521004045 (PMC8415334; doi:10.1107/S1600577521004045)
Supplement: Supplementary file 1 [file s-28-01309-sup1.zip › SupportingData/ascrobic_acid/500uM/F1_ascorbate-500um_00027.cbf.dat]

0.010597 12.83100875226 0.45100242095 
0.011114 11.11405407028 0.48214690339 
0.011630 9.52343870605 0.33588118098 
0.012147 9.16006980312 0.29156387342 
0.012664 8.69035781508 0.24902130062 
0.013181 8.11971399577 0.22826282846 
0.013698 7.35500724960 0.20812432927 
0.014215 7.26137638657 0.30316641640 
0.014732 6.89914770823 0.22202366163 
0.015249 6.79014409748 0.21582028498 
0.015766 6.38634953052 0.20771859271 
0.016283 6.16876246555 0.18814165494 
0.016800 6.09358421722 0.16220681173 
0.017316 5.72345006903 0.15889822221 
0.017833 5.46592201361 0.13524154982 
0.018350 5.50962691271 0.12855560404 
0.018867 5.35546794571 0.11377337114 
0.019384 5.10828730242 0.12535484183 
0.019901 5.13074049075 0.11208525738 
0.020418 5.00386038936 0.11659759363 
0.020935 4.70742327302 0.10486255554 
0.021452 4.65856696880 0.10955795130 
0.021969 4.53243912238 0.10106738005 
0.022486 4.59837525129 0.09431499600 
0.023002 4.42664954714 0.09793193038 
0.023519 4.29848685812 0.09490873198 
0.024036 4.21508978183 0.09212635714 
0.024553 4.21713832454 0.09590971835 
0.025070 4.20082601758 0.09143755362 
0.025587 4.01978107418 0.09167248676 
0.026104 3.92733245789 0.08481574553 
0.026621 4.04656881607 0.09206828656 
0.027138 3.95029086442 0.08329486438 
0.027655 3.81338457086 0.08397701621 
0.028171 3.82391621812 0.08452103556 
0.028688 3.77812135260 0.08180650742 
0.029205 3.71749414432 0.07936372340 
0.029722 3.86948933622 0.07813145797 
0.030239 3.50850262950 0.07489980100 
0.030756 3.56812674007 0.07869362535 
0.031273 3.67365085752 0.07824228767 
0.031790 3.65317924527 0.07224193933 
0.032307 3.52090502319 0.07066814345 
0.032824 3.59753018150 0.07022996970 
0.033341 3.56119957859 0.07176969344 
0.033857 3.48902339619 0.06860393441 
0.034374 3.55097921634 0.07025772245 
0.034891 3.49922188109 0.07200161602 
0.035408 3.42558709590 0.06850177592 
0.035925 3.38031764996 0.06829157040 
0.036442 3.38523165435 0.06658441583 
0.036959 3.34527875182 0.06385280671 
0.037476 3.31760829367 0.06429629047 
0.037993 3.28585859277 0.06236494659 
0.038510 3.37758987066 0.06273159424 
0.039027 3.29720974458 0.06083379579 
0.039543 3.43047506471 0.06646876383 
0.040060 3.31501596597 0.06269369387 
0.040577 3.25400306093 0.05743037530 
0.041094 3.13281578338 0.05944763409 
0.041611 3.24334484030 0.05733033301 
0.042128 3.15695133418 0.06170836646 
0.042645 3.05036069112 0.05520050281 
0.043162 3.17168943123 0.05843714032 
0.043679 3.08043176926 0.06011430358 
0.044196 3.13782908118 0.05484457000 
0.044712 3.15226804408 0.05537138721 
0.045229 3.03276008286 0.05294093914 
0.045746 3.06632709241 0.05667686629 
0.046263 3.17450248565 0.05564418365 
0.046780 2.99510890516 0.05017122781 
0.047297 2.93820767214 0.05181340994 
0.047814 3.06597551795 0.05158507673 
0.048331 2.96233226283 0.05306709958 
0.048848 3.00873343084 0.05562052930 
0.049365 2.90739944877 0.05153391030 
0.049881 2.85692182811 0.05166514918 
0.050398 2.97212229941 0.05471345891 
0.050915 2.91494026922 0.05038149530 
0.051432 2.85074719822 0.04717470394 
0.051949 2.82360305275 0.04948364074 
0.052466 2.77788579573 0.05015630944 
0.052983 2.82666909249 0.04887955725 
0.053500 2.87455647153 0.05005789881 
0.054017 2.72448229295 0.04983284921 
0.054534 2.78627627109 0.04727194952 
0.055050 2.78717420561 0.04587603873 
0.055567 2.78763701785 0.04892226733 
0.056084 2.68871495304 0.04776648257 
0.056601 2.78699417738 0.04721176168 
0.057118 2.65905757513 0.04479105653 
0.057635 2.73499126019 0.04542610972 
0.058152 2.65087015161 0.04646952037 
0.058669 2.68518371059 0.04687370755 
0.059186 2.69305225649 0.04650692492 
0.059703 2.64905672452 0.04340047017 
0.060220 2.68689277654 0.04433292305 
0.060736 2.58093797381 0.04388863691 
0.061253 2.53298656592 0.04317628350 
0.061770 2.63319168570 0.04330932150 
0.062287 2.55936699912 0.04271821721 
0.062804 2.61409052163 0.04332823425 
0.063321 2.56974633665 0.04194727587 
0.063838 2.56691642335 0.04303367222 
0.064355 2.62647939571 0.04331160129 
0.064872 2.58085415775 0.04191562206 
0.065388 2.56098246028 0.04153965465 
0.065905 2.50517473954 0.04196661201 
0.066422 2.51345841898 0.03897611109 
0.066939 2.53156345624 0.03993698394 
0.067456 2.48533335100 0.04223876467 
0.067973 2.47178962736 0.04172786719 
0.068490 2.45274231514 0.03897789780 
0.069007 2.43040424880 0.03992610798 
0.069524 2.48643586608 0.04212791916 
0.070041 2.45798384629 0.04085686450 
0.070557 2.51545047769 0.04099016448 
0.071074 2.45384889348 0.03935318433 
0.071591 2.45764607612 0.03856967745 
0.072108 2.47232005966 0.04015188281 
0.072625 2.40464548898 0.03871335941 
0.073142 2.41524831611 0.03938898532 
0.073659 2.52506067990 0.04118662519 
0.074176 2.43618789443 0.03850393094 
0.074693 2.44622073642 0.03770204574 
0.075210 2.37168221537 0.03814494427 
0.075726 2.42212333014 0.03798127437 
0.076243 2.34039047476 0.03733920048 
0.076760 2.36810844481 0.03699863887 
0.077277 2.39930860954 0.03792802946 
0.077794 2.40238259673 0.03667353554 
0.078311 2.36160454615 0.03617573459 
0.078828 2.36971678264 0.03785628886 
0.079345 2.32311813161 0.03711394944 
0.079862 2.35699077280 0.03637301409 
0.080378 2.33490821535 0.03498704969 
0.080895 2.33916408576 0.03537655291 
0.081412 2.32915933932 0.03735916010 
0.081929 2.28284121377 0.03573652719 
0.082446 2.33590067053 0.03554837773 
0.082963 2.31765123717 0.03525509071 
0.083480 2.30255467021 0.03438853621 
0.083997 2.29969411352 0.03518897243 
0.084514 2.29422036144 0.03441925654 
0.085030 2.24912072425 0.03446306438 
0.085547 2.31891958964 0.03582800377 
0.086064 2.34746505922 0.03495464259 
0.086581 2.28557703038 0.03487633372 
0.087098 2.23093259627 0.03482022382 
0.087615 2.17742972905 0.03314498157 
0.088132 2.18082171813 0.03495836593 
0.088649 2.24584224104 0.03482977953 
0.089166 2.23331532185 0.03466829880 
0.089683 2.17774851502 0.03535639938 
0.090199 2.23236691130 0.03690468553 
0.090716 2.12509611629 0.03606153948 
0.091233 2.17963476730 0.03572511518 
0.091750 2.14962117158 0.03532747385 
0.092267 2.23260479547 0.03726617053 
0.092784 2.19539861965 0.03599693819 
0.093301 2.17454842499 0.03847833940 
0.093818 2.17309855649 0.03663482749 
0.094334 2.16959572674 0.03674877881 
0.094851 2.10256186517 0.03605512467 
0.095368 2.21255882743 0.03732300436 
0.095885 2.15916420855 0.03527679377 
0.096402 2.08961769843 0.03453838194 
0.096919 2.05906158209 0.03351821342 
0.097436 2.08678570951 0.03185348118 
0.097953 2.23691874769 0.03325392631 
0.098470 2.08972085727 0.03326718139 
0.098986 2.08067051259 0.03279069607 
0.099503 2.17041950749 0.03418021807 
0.100020 2.12274996804 0.03295033941 
0.100537 2.07471378092 0.03382682793 
0.101054 2.05231790360 0.03192619296 
0.101571 2.13787788381 0.03267242327 
0.102088 2.04605395778 0.03358217303 
0.102605 2.07289639327 0.03142307210 
0.103122 2.06306614971 0.03174296767 
0.103638 2.03527625633 0.03145746159 
0.104155 2.02710767624 0.03160516415 
0.104672 2.05271140443 0.03134612770 
0.105189 2.05393029726 0.03060543430 
0.105706 2.07000458408 0.03130391782 
0.106223 2.01707395266 0.03058101012 
0.106740 2.06264777709 0.03136586367 
0.107257 2.03657178179 0.02985979453 
0.107773 1.98801164055 0.03061282420 
0.108290 2.04060859802 0.03029392275 
0.108807 2.03060757318 0.03066032456 
0.109324 2.02461675386 0.02956821849 
0.109841 2.01935098706 0.02934876091 
0.110358 2.02016188656 0.02909054482 
0.110875 1.99021360585 0.02944245567 
0.111392 2.03176301603 0.02855574935 
0.111909 2.02447493876 0.02939035628 
0.112425 1.99376088226 0.02961648425 
0.112942 2.07890207586 0.03002329812 
0.113459 2.09880829470 0.03014871526 
0.113976 2.06192457346 0.02944766002 
0.114493 1.98660002199 0.02890381357 
0.115010 1.99919078631 0.02912566368 
0.115527 2.01293406401 0.02925980442 
0.116044 2.04784898625 0.02817856615 
0.116560 1.93571375926 0.02895521952 
0.117077 1.97332231318 0.02813372558 
0.117594 2.00450248036 0.02798551829 
0.118111 1.96416619237 0.02730733191 
0.118628 1.97751457311 0.02731754678 
0.119145 2.01981794873 0.02898909441 
0.119662 1.92998416447 0.02842410642 
0.120179 1.91393640022 0.02718967524 
0.120695 1.97107370908 0.02828748942 
0.121212 2.02833794195 0.02768733917 
0.121729 1.96819982918 0.02768403144 
0.122246 1.99058427199 0.02782876382 
0.122763 1.95397268748 0.02679079553 
0.123280 1.91584609677 0.02759425663 
0.123797 1.96075569284 0.02703243708 
0.124314 1.98728174073 0.02684671764 
0.124830 1.98884794738 0.02739780514 
0.125347 1.92847179477 0.02686979502 
0.125864 1.93525072184 0.02693648420 
0.126381 1.90486888990 0.02681577938 
0.126898 1.93235284025 0.02682733290 
0.127415 1.90801888092 0.02673546407 
0.127932 1.93937778634 0.02677596664 
0.128448 1.96620437641 0.02739229115 
0.128965 1.90448142460 0.02600367531 
0.129482 1.94445786011 0.02599997443 
0.129999 1.90891912804 0.02613947866 
0.130516 1.90744221316 0.02585342531 
0.131033 1.91955869683 0.02694905201 
0.131550 1.91298634690 0.02622027863 
0.132067 1.95365653416 0.02645226531 
0.132583 1.91953909977 0.02597930530 
0.133100 1.89155347697 0.02613537525 
0.133617 1.92957207006 0.02646036124 
0.134134 1.88053205060 0.02538732571 
0.134651 1.89719043551 0.02562791358 
0.135168 1.94178128157 0.02554037823 
0.135685 1.88883438242 0.02533689347 
0.136201 1.92111524399 0.02592684610 
0.136718 1.85896956072 0.02478225299 
0.137235 1.91784236200 0.02511377199 
0.137752 1.86151851859 0.02478109492 
0.138269 1.88226759054 0.02505266410 
0.138786 1.89229413074 0.02502530290 
0.139303 1.90091710735 0.02564276415 
0.139819 1.89274768938 0.02544886249 
0.140336 1.88071710948 0.02405548409 
0.140853 1.90624479682 0.02444818102 
0.141370 1.92349199816 0.02500036362 
0.141887 1.91786404728 0.02508253529 
0.142404 1.89972923166 0.02494103557 
0.142921 1.91590402066 0.02595954554 
0.143438 1.90146876580 0.02540161710 
0.143954 1.90027990301 0.02428413347 
0.144471 1.88999248370 0.02549778699 
0.144988 1.91446950185 0.02492297384 
0.145505 1.92744496882 0.02440658433 
0.146022 1.92945441716 0.02446229623 
0.146539 1.89055249528 0.02365280578 
0.147056 1.88161275455 0.02491501277 
0.147572 1.85060595438 0.02364059468 
0.148089 1.86554587190 0.02427412936 
0.148606 1.85530058036 0.02453775433 
0.149123 1.88087227328 0.02380363764 
0.149640 1.89125035258 0.02391458598 
0.150157 1.81510592577 0.02436951554 
0.150674 1.87098906088 0.02374823774 
0.151190 1.87662642706 0.02426211884 
0.151707 1.84957370754 0.02358444957 
0.152224 1.83217188987 0.02305674064 
0.152741 1.87015801321 0.02425900814 
0.153258 1.85805075529 0.02375338917 
0.153775 1.83787111956 0.02364896242 
0.154291 1.83882443593 0.02368621543 
0.154808 1.82232356921 0.02314089531 
0.155325 1.87654946052 0.02347309727 
0.155842 1.83265015629 0.02328695313 
0.156359 1.86968412944 0.02295193334 
0.156876 1.78955547011 0.02310984732 
0.157393 1.84631458263 0.02288298708 
0.157909 1.85518845560 0.02426590337 
0.158426 1.85350846298 0.02382903815 
0.158943 1.80199312638 0.02314476974 
0.159460 1.86474960465 0.02309682658 
0.159977 1.83171785461 0.02277982926 
0.160494 1.86912627079 0.02343544767 
0.161010 1.83220748242 0.02230620942 
0.161527 1.80490211044 0.02312547536 
0.162044 1.82372979430 0.02288329458 
0.162561 1.82549695053 0.02248274730 
0.163078 1.86142106905 0.02303967641 
0.163595 1.84626604532 0.02317746919 
0.164112 1.84627178102 0.02287628104 
0.164628 1.84155189459 0.02262954510 
0.165145 1.81721324681 0.02217597241 
0.165662 1.84058747142 0.02266879752 
0.166179 1.83168722373 0.02244469346 
0.166696 1.85655768291 0.02289343585 
0.167213 1.83325408496 0.02245432914 
0.167729 1.82171022631 0.02219388157 
0.168246 1.78755771636 0.02181942215 
0.168763 1.84214391962 0.02273612601 
0.169280 1.82540788160 0.02239724969 
0.169797 1.83320028036 0.02209310346 
0.170314 1.84785715752 0.02177920583 
0.170830 1.82234846191 0.02184933056 
0.171347 1.81278225787 0.02175397992 
0.171864 1.82327448181 0.02183081906 
0.172381 1.82276347311 0.02202347647 
0.172898 1.81268654282 0.02177149646 
0.173415 1.81567704818 0.02213861035 
0.173932 1.80019412817 0.02175915884 
0.174448 1.81912528049 0.02167821677 
0.174965 1.85192950028 0.02226849406 
0.175482 1.81448856624 0.02185059128 
0.175999 1.83506172433 0.02151438353 
0.176516 1.80011284983 0.02185298302 
0.177033 1.83492665985 0.02136302466 
0.177549 1.78958643297 0.02140978926 
0.178066 1.80076049656 0.02119589347 
0.178583 1.78214519783 0.02139452538 
0.179100 1.78722943210 0.02229821034 
0.179617 1.81659404035 0.02190503485 
0.180134 1.81191231078 0.02209573577 
0.180650 1.78229163905 0.02179006012 
0.181167 1.79467275250 0.02223401285 
0.181684 1.83017689045 0.02225918653 
0.182201 1.81815674632 0.02292483306 
0.182718 1.79168611307 0.02279642230 
0.183234 1.83655235508 0.02297281990 
0.183751 1.84265210554 0.02324294082 
0.184268 1.78974119444 0.02342350817 
0.184785 1.82410171490 0.02326436419 
0.185302 1.80879842712 0.02329566183 
0.185819 1.80690880458 0.02339632964 
0.186335 1.80396894447 0.02328848104 
0.186852 1.80123884467 0.02222521449 
0.187369 1.80247227936 0.02232914118 
0.187886 1.78277569371 0.02198875054 
0.188403 1.77268029763 0.02176835812 
0.188920 1.79530687454 0.02225773055 
0.189436 1.77482078097 0.02242199536 
0.189953 1.79023487697 0.02200320972 
0.190470 1.78511359932 0.02148393304 
0.190987 1.79238433615 0.02239784303 
0.191504 1.76970356949 0.02122954855 
0.192020 1.81408742592 0.02126878545 
0.192537 1.76702000132 0.02136945657 
0.193054 1.77234118172 0.02090395127 
0.193571 1.77555319009 0.02093650003 
0.194088 1.78529809677 0.02118609992 
0.194605 1.77915228927 0.02087488733 
0.195121 1.74391170438 0.02114624881 
0.195638 1.76813776673 0.02106456436 
0.196155 1.81255324708 0.02079758600 
0.196672 1.77747337004 0.02102153956 
0.197189 1.75832767828 0.02094361083 
0.197705 1.77394983146 0.02087968860 
0.198222 1.78593828145 0.02076292077 
0.198739 1.77557643102 0.02050587671 
0.199256 1.76609754736 0.02112214709 
0.199773 1.77172716601 0.02103804158 
0.200290 1.73649845492 0.02053697545 
0.200806 1.80399671429 0.02036615325 
0.201323 1.74953677857 0.02039050414 
0.201840 1.73031320561 0.02016861860 
0.202357 1.76908016907 0.02052540205 
0.202874 1.78209031349 0.02029202660 
0.203390 1.78786001320 0.02022479652 
0.203907 1.73852834886 0.02091596158 
0.204424 1.76067175423 0.02006780274 
0.204941 1.73414819997 0.01999237528 
0.205458 1.77726536602 0.02039944450 
0.205974 1.76042110567 0.01998022516 
0.206491 1.78574351479 0.02016285040 
0.207008 1.77520886241 0.02026201179 
0.207525 1.75652970074 0.02040617211 
0.208042 1.75394548789 0.01986516535 
0.208558 1.73469109709 0.01957746309 
0.209075 1.75641008063 0.02012352676 
0.209592 1.75155920432 0.01950745940 
0.210109 1.75525697139 0.01979218739 
0.210626 1.78073421061 0.02015102011 
0.211142 1.73881164028 0.02023062285 
0.211659 1.75064061176 0.01943311764 
0.212176 1.76803022886 0.01990506576 
0.212693 1.74504015241 0.01968652065 
0.213210 1.77400782685 0.01950365089 
0.213726 1.74569378002 0.01922326821 
0.214243 1.73773284953 0.02029901179 
0.214760 1.78952937202 0.01923244278 
0.215277 1.75468835016 0.01934731778 
0.215794 1.76870882891 0.02006975555 
0.216310 1.75204606892 0.01950648497 
0.216827 1.77585345278 0.01972181420 
0.217344 1.71189280975 0.01971896473 
0.217861 1.75492633571 0.01897060329 
0.218378 1.78226130150 0.01949072922 
0.218894 1.75082908839 0.01980167864 
0.219411 1.76435933721 0.01956303389 
0.219928 1.77734358148 0.01965799761 
0.220445 1.74695294905 0.01925571556 
0.220962 1.73856141341 0.01932841128 
0.221478 1.77509385262 0.01904999717 
0.221995 1.72958710779 0.01973901559 
0.222512 1.72855083415 0.01928717450 
0.223029 1.75162630772 0.01889148953 
0.223546 1.74510955774 0.01877280907 
0.224062 1.75515524809 0.01909033885 
0.224579 1.76529064220 0.01914860914 
0.225096 1.73082505011 0.01877549655 
0.225613 1.77621139872 0.01892981895 
0.226129 1.76084158749 0.01873543395 
0.226646 1.76221611771 0.01901608661 
0.227163 1.75013643223 0.01888403629 
0.227680 1.72146108976 0.01900014827 
0.228197 1.75894959752 0.01883010591 
0.228713 1.74300152258 0.01912488842 
0.229230 1.77939483301 0.01862561023 
0.229747 1.78286435930 0.01871775114 
0.230264 1.76277223766 0.01831986174 
0.230780 1.74114125502 0.01830517362 
0.231297 1.71839043694 0.01850471622 
0.231814 1.76447661494 0.01866222719 
0.232331 1.75785549893 0.01877372547 
0.232848 1.74937044932 0.01886224752 
0.233364 1.76043008203 0.01844246685 
0.233881 1.74908030602 0.01851619787 
0.234398 1.76676081814 0.01858283964 
0.234915 1.70724537705 0.01806529710 
0.235431 1.76846744738 0.01829797363 
0.235948 1.73358912910 0.01860869800 
0.236465 1.76206046770 0.01832727800 
0.236982 1.73919989219 0.01839434692 
0.237499 1.72424553578 0.01783018108 
0.238015 1.79218993936 0.01903637701 
0.238532 1.73634895364 0.01828259849 
0.239049 1.72920460960 0.01790519809 
0.239566 1.74139165325 0.01824778671 
0.240082 1.73591006459 0.01825825346 
0.240599 1.73345359348 0.01865282124 
0.241116 1.73269058340 0.01834388898 
0.241633 1.72029836530 0.01842664818 
0.242149 1.77060757615 3.17947623711 
0.242666 1.74010183657 0.01789618006 
0.243183 1.70464217911 0.01805087133 
0.243700 1.71718806035 0.01767365625 
0.244217 1.77576323933 0.01839839581 
0.244733 1.75447282512 0.01821988333 
0.245250 1.73031455575 0.01802153068 
0.245767 1.70710384116 0.01738488830 
0.246284 1.72942458441 0.01818691583 
0.246800 1.71167006464 0.01758478987 
0.247317 1.72794470526 0.01848280607 
0.247834 1.71925236874 0.01794671642 
0.248351 1.76206041022 0.01818509778 
0.248867 1.73158239188 0.01808820765 
0.249384 1.72154876585 0.01811437764 
0.249901 1.71864267744 0.01800976800 
0.250418 1.74472418471 0.01799538960 
0.250934 1.77093261654 0.01756689260 
0.251451 1.74383336838 0.01791031612 
0.251968 1.72266355887 0.01768589276 
0.252485 1.74633189110 0.01761763703 
0.253001 1.68872907243 0.01730152031 
0.253518 1.75703952791 0.01776068576 
0.254035 1.72447547949 0.01768075794 
0.254552 1.74385321151 0.01772730245 
0.255068 1.73698592532 0.01771929035 
0.255585 1.71580078065 0.01718803261 
0.256102 1.70873640203 0.01734488055 
0.256619 1.74728325637 0.01774921322 
0.257135 1.71291032363 0.01732314554 
0.257652 1.72759759443 0.01746218439 
0.258169 1.69880131889 0.01758362298 
0.258686 1.71653250538 0.01754559600 
0.259202 1.73249062622 0.01777861178 
0.259719 1.72912289698 0.01712838476 
0.260236 1.73112331765 0.01777077966 
0.260753 1.71053329986 0.01802440190 
0.261269 1.72772428150 0.01800707170 
0.261786 1.73107944381 0.01825025171 
0.262303 1.71883551559 0.01834577738 
0.262820 1.74644208560 0.01821588573 
0.263336 1.71505509893 0.01885895889 
0.263853 1.73288958528 0.01887680021 
0.264370 1.70596975912 0.01848488169 
0.264887 1.70052073130 0.01855231558 
0.265403 1.70922734041 0.01899831090 
0.265920 1.73171065116 0.01860244906 
0.266437 1.72886420275 0.01864728295 
0.266954 1.72253422158 0.01853695336 
0.267470 1.70719342277 0.01873592055 
0.267987 1.72260087125 0.01917359427 
0.268504 1.76856105420 0.01920204568 
0.269021 1.69249515462 0.01899924726 
0.269537 1.74303631645 0.01909119457 
0.270054 1.75448791418 0.01934371093 
0.270571 1.72385066825 0.01999417411 
0.271087 1.72740081183 0.01993855006 
0.271604 1.71834507074 0.02010001925 
0.272121 1.72733308666 0.02049542187 
0.272638 1.75167432925 0.02051294443 
0.273154 1.74054329236 0.02104421805 
0.273671 1.73656523096 0.02054401120 
0.274188 1.73102638097 0.02084059103 
0.274705 1.75455207207 0.02101056446 
0.275221 1.73891131372 0.02114612455 
0.275738 1.74074981374 0.02083495835 
0.276255 1.74322719132 0.02121070310 
0.276771 1.80125797974 0.02126573568 
0.277288 1.74043380036 0.02144505913 
0.277805 1.75244553777 0.02076973202 
0.278322 1.73884679034 0.02101559924 
0.278838 1.75411144303 0.02062880252 
0.279355 1.71516698039 0.02060619512 
0.279872 1.72186882655 0.02064273199 
0.280388 1.74064194548 0.02063227087 
0.280905 1.72439900635 0.02075687340 
0.281422 1.74229918491 0.02057920780 
0.281939 1.75950084340 0.02085193466 
0.282455 1.70978857343 0.02066025813 
0.282972 1.72363849011 0.02072442147 
0.283489 1.72570585345 0.02075175500 
0.284006 1.76246965758 0.02109017227 
0.284522 1.74953582525 0.02129440310 
0.285039 1.71824478789 0.02095740334 
0.285556 1.71191434593 0.02065964107 
0.286072 1.73176823656 0.02128278796 
0.286589 1.72477165715 0.02097189438 
0.287106 1.76254987620 0.02140087895 
0.287622 1.73479654088 0.02137392387 
0.288139 1.76212335217 0.02099667437 
0.288656 1.74446645180 0.02148513171 
0.289173 1.71147251820 0.02125277843 
0.289689 1.69996451711 0.02107068963 
0.290206 1.72524606325 0.02130964892 
0.290723 1.70883607431 0.02166796082 
0.291239 1.72088010894 0.02109348345 
0.291756 1.73864570283 0.02133460135 
0.292273 1.74442820037 0.02136511017 
0.292790 1.72948368834 0.02157938647 
0.293306 1.77072933436 0.02184783722 
0.293823 1.73447620814 0.02116068098 
0.294340 1.76153123297 0.02156398291 
0.294856 1.73997277398 0.02205286471 
0.295373 1.73492081967 0.02169604566 
0.295890 1.74273189932 0.02123469490 
0.296406 1.73039126193 0.02158271073 
0.296923 1.75205508228 0.02150066161 
0.297440 1.72167561925 0.02186538157 
0.297957 1.75396972969 0.02202363364 
0.298473 1.75682368676 0.02184839450 
0.298990 1.74213443167 0.02173342432 
0.299507 1.72819670037 0.02158004333 
0.300023 1.71250717686 0.02103648188 
0.300540 1.75093730088 0.02218463835 
0.301057 1.73596132101 0.02193154135 
0.301573 1.72051045989 0.02185248991 
0.302090 1.76275598635 0.02202847698 
0.302607 1.74941706839 0.02230452775 
0.303123 1.73271426664 0.02235316942 
0.303640 1.74240154856 0.02268889331 
0.304157 1.72818247930 0.02217812805 
0.304673 1.76966585970 0.02245445318 
0.305190 1.72826506529 0.02178630241 
0.305707 1.79430265080 0.02279679101 
0.306224 1.74265445001 0.02283748433 
0.306740 1.70578806592 0.02283994502 
0.307257 1.72604043911 0.02280387924 
0.307774 1.68915554088 0.02256234358 
0.308290 1.76019233421 0.02261054131 
0.308807 1.74257715920 0.02303749355 
0.309324 1.76827778764 0.02282472771 
0.309840 1.74928572251 0.02271882944 
0.310357 1.74954974779 0.02240143015 
0.310874 1.72650356675 0.02213472665 
0.311390 1.73970440896 0.02283522401 
0.311907 1.73808683217 0.02265778826 
0.312424 1.74355420719 0.02271869844 
0.312940 1.71192571396 0.02262195305 
0.313457 1.72543635792 0.02296577600 
0.313974 1.73721738537 0.02266656789 
0.314490 1.76442181656 0.02359980583 
0.315007 1.72001583334 0.02278756300 
0.315524 1.68364379878 0.02295673382 
0.316040 1.75556207056 0.02327271712 
0.316557 1.77805188864 0.02359118321 
0.317074 1.74329231502 0.02381806680 
0.317590 1.76066666973 0.02365782649 
0.318107 1.77941068939 0.02343539113 
0.318624 1.73228277905 0.02305883173 
0.319140 1.72620315811 0.02300828993 
0.319657 1.74716196084 0.02378918657 
0.320174 1.80818534267 0.02387678493 
0.320690 1.75135919611 0.02435671172 
0.321207 1.75124063160 0.02431560135 
0.321724 1.74331054756 0.02415572819 
0.322240 1.69839397051 0.02377539702 
0.322757 1.73189948019 0.02474467780 
0.323274 1.76061947999 0.02485296698 
0.323790 1.72096433145 0.02361649850 
0.324307 1.76766376063 0.02425185804 
0.324824 1.73943170960 0.02419315135 
0.325340 1.70406877243 0.02458914476 
0.325857 1.68881130013 0.02503368284 
0.326373 1.74020740084 0.02579328915 
0.326890 1.73212386894 0.02536008362 
0.327407 1.80061459455 0.02659789388 
0.327923 1.76852643878 0.02561807622 
0.328440 1.72713675064 0.02627921794 
0.328957 1.74926714015 0.02693687164 
0.329473 1.76057963413 0.02673724958 
0.329990 1.75696154527 0.02790771773 
0.330507 1.80238528319 0.02833019428 
0.331023 1.73340134541 0.02811234416 
0.331540 1.78119272411 0.02876041658 
0.332057 1.78321448065 0.02954561481 
0.332573 1.79504013081 0.02927763049 
0.333090 1.78388223052 0.02979990963 
0.333607 1.73330592687 0.02982313490 
0.334123 1.82258159010 0.03140789284 
0.334640 1.80309025843 0.03045438585 
0.335156 1.75767600088 0.03031063628 
0.335673 1.72929498302 0.03035617263 
0.336190 1.74339298326 0.03135735325 
0.336706 1.76772773503 0.03068872408 
0.337223 1.76942255717 0.03093879442 
0.337740 1.80739008708 0.03333569487 
0.338256 1.82090541096 0.03282611863 
0.338773 1.85446921039 0.03422599962 
0.339290 1.81686232510 0.03551813617 
0.339806 1.83019685344 0.03591541317 
0.340323 1.82495063325 0.03871453591 
0.340839 1.77253493660 0.03694433755 
0.341356 1.80647436172 0.03725193413 
0.341873 1.81656632054 0.03666894657 
0.342389 1.85269101351 0.03795136609 
0.342906 1.79996028277 0.03675127725 
0.343423 1.81597537211 0.03893360360 
0.343939 1.81879665982 0.03733217483 
0.344456 1.85777480893 0.03864568236 
0.344972 1.86661830898 0.03789397132 
0.345489 1.80969832988 0.03804494895 
0.346006 1.82392451133 0.03957040714 
0.346522 1.84890858982 0.03853610287 
0.347039 1.88227033174 0.03932495125 
0.347555 1.82075339373 0.03989274476 
0.348072 1.80514959588 0.03862353641 
0.348589 1.75979024878 0.03715264650 
0.349105 1.78434207017 0.03960338226 
0.349622 1.84055984772 0.04053110739 
0.350139 1.76462280613 0.03936810734 
0.350655 1.75319200535 0.03944333059 
0.351172 1.80877281036 0.04013661752 
0.351688 1.82497785784 0.03898000987 
0.352205 1.78578303793 0.03961321759 
0.352722 1.83007570782 0.03967627229 
0.353238 1.80691697203 0.04024202561 
0.353755 1.79753346351 0.03952445312 
0.354271 1.82930364409 0.03940799159 
0.354788 1.81330352576 0.03931475138 
0.355305 1.84427479026 0.04087291122 
0.355821 1.77722816030 0.04168335901 
0.356338 1.80034280364 0.04138291588 
0.356854 1.83565543304 0.04132479035 
0.357371 1.78382436949 0.04195120946 
0.357888 1.73951030693 0.04323049853 
0.358404 1.78416029116 0.04220097103 
0.358921 1.89017278199 0.04665228955 
0.359437 1.77329903152 0.04313160871 
0.359954 1.82950748357 0.04447072332 
0.360471 1.92162565333 0.04639978335 
0.360987 1.78121406064 0.04834171282 
0.361504 1.84349918046 0.05014899383 
0.362020 1.86154081659 0.04861638370 
0.362537 1.73299265369 0.04949906016 
0.363054 1.82291496491 0.04853701905 
0.363570 1.77610723108 0.05046879613 
0.364087 1.81564934985 0.05138355673 
0.364603 1.78618767570 0.05146736899 
0.365120 1.77586391879 0.05157025488 
0.365637 1.84867970747 0.05538212657 
0.366153 1.88172435144 0.05788569072 
0.366670 1.75855957759 0.05864769918 
0.367186 1.83475388068 0.05988137356 
0.367703 1.88302127474 0.06064849452 
0.368219 1.84651650272 0.06150672567 
0.368736 1.83452366027 0.06866042744 
0.369253 1.82002313329 0.06413723127 
0.369769 1.79394454776 0.07104741940 
0.370286 1.80155956082 0.07856336426 
0.370802 1.79144612769 0.07607810129 
0.371319 1.75563578146 0.06972859304 
0.371835 1.70808878653 0.08521179272 
0.372352 1.83635699612 0.09972158914 
0.372869 1.51256231270 0.10272150456 
0.373385 2.14159131520 0.15224803297 
0.373902 1.22274510310 0.41931991271 
