# Supplementary material for: A SAXS-based approach to rationally evaluate radical scavengers – toward eliminating radiation damage in solution and crystallographic studies
Source: J Synchrotron Radiat. 2021 Aug 9;28(Pt 5):1309–20. doi: 10.1107/S1600577521004045 (PMC8415334; doi:10.1107/S1600577521004045)
Supplement: Supplementary file 1 [file s-28-01309-sup1.zip › SupportingData/ascrobic_acid/500uM/F1_ascorbate-500um_00008.cbf.dat]

0.010597 12.05991545472 0.55250151826 
0.011114 10.77155082505 0.54701203387 
0.011630 10.18029346464 0.36366105721 
0.012147 9.42968900030 0.26038469219 
0.012664 8.64749848938 0.27435326881 
0.013181 8.38675325483 0.22297870814 
0.013698 7.54785410456 0.20624981659 
0.014215 7.71693753643 0.27705857904 
0.014732 6.87852283702 0.22966628266 
0.015249 6.53729325227 0.22665930636 
0.015766 6.82671348719 0.19535307124 
0.016283 6.30024400027 0.19501237885 
0.016800 5.81519368608 0.16194168882 
0.017316 5.83469455405 0.15426675062 
0.017833 5.59128393011 0.14505980459 
0.018350 5.59404762207 0.12366909701 
0.018867 5.09222609698 0.11695612311 
0.019384 5.01407294016 0.12898024027 
0.019901 5.09487176845 0.11332447425 
0.020418 5.19156286402 0.11301793167 
0.020935 4.73270570756 0.10063976409 
0.021452 4.63755104978 0.10391369308 
0.021969 4.58019721612 0.09993384439 
0.022486 4.60749479111 0.10213421315 
0.023002 4.27317465791 0.10441437576 
0.023519 4.25979520465 0.09186000334 
0.024036 4.33609949300 0.08983496926 
0.024553 4.28092810404 0.08832460464 
0.025070 4.02599255207 0.08592833367 
0.025587 4.19430794927 0.08918300754 
0.026104 4.13220642697 0.08575957126 
0.026621 4.10083627176 0.08538592456 
0.027138 3.94116688550 0.08306782436 
0.027655 3.89485545624 0.08256963744 
0.028171 3.87655130069 0.08597555745 
0.028688 3.88414610426 0.07698051300 
0.029205 3.96631353723 0.08165000261 
0.029722 3.64032684013 0.07499437286 
0.030239 3.70736607826 0.07912082311 
0.030756 3.70619459451 0.07330555900 
0.031273 3.71770308556 0.07534470168 
0.031790 3.72582521916 0.07754976990 
0.032307 3.65544072256 0.07514332027 
0.032824 3.60230936932 0.06807258733 
0.033341 3.53302833060 0.06973969070 
0.033857 3.53114040661 0.07059026530 
0.034374 3.65621938367 0.07077535178 
0.034891 3.42390369893 0.06886751727 
0.035408 3.44469791507 0.07097023673 
0.035925 3.55952253726 0.06936300143 
0.036442 3.56622177187 0.06652031089 
0.036959 3.52786237492 0.06818159994 
0.037476 3.31893323544 0.05990138789 
0.037993 3.35640362412 0.06343653391 
0.038510 3.40424690938 0.06233581114 
0.039027 3.34587238073 0.06469293615 
0.039543 3.38880774288 0.06380006309 
0.040060 3.33774453524 0.05987352955 
0.040577 3.19366229069 0.06274242086 
0.041094 3.22563835431 0.06081499090 
0.041611 3.25572541144 0.05946042667 
0.042128 3.25105641867 0.06010650503 
0.042645 3.08793022883 0.05853853274 
0.043162 3.26372062195 0.06003973932 
0.043679 3.14373288648 0.05945508855 
0.044196 3.14524444005 0.05742213453 
0.044712 3.05743943119 0.05753622987 
0.045229 3.09597557823 0.05581209378 
0.045746 3.03672053513 0.05323982986 
0.046263 3.06814581745 0.05514575529 
0.046780 3.05231447986 0.05376505049 
0.047297 3.02405450433 0.05422800818 
0.047814 3.05802765221 0.05534897479 
0.048331 3.03697533403 0.05019740250 
0.048848 2.93072791779 0.05355919380 
0.049365 2.88935270625 0.05175535452 
0.049881 2.98120460288 0.05136226251 
0.050398 2.87358093969 0.05149735479 
0.050915 2.79429108901 0.05001845728 
0.051432 2.86990797869 0.04983766854 
0.051949 2.86496733764 0.04959584211 
0.052466 2.79429515980 0.05116209957 
0.052983 2.73490712371 0.04810826981 
0.053500 2.77814641928 0.04636746588 
0.054017 2.81642465020 0.05005447763 
0.054534 2.83586580966 0.04793943889 
0.055050 2.77120423346 0.04738977492 
0.055567 2.84010560532 0.04850855766 
0.056084 2.65684323611 0.04375597866 
0.056601 2.77183343605 0.04767752615 
0.057118 2.76440009325 0.04724407713 
0.057635 2.74006995305 0.04661301056 
0.058152 2.74835658239 0.04641116897 
0.058669 2.66629541862 0.04696763442 
0.059186 2.71327324668 0.04468865936 
0.059703 2.73027625513 0.04403700052 
0.060220 2.68763383374 0.04392523338 
0.060736 2.64361962998 0.04591990048 
0.061253 2.59160177564 0.04383177781 
0.061770 2.61180216124 0.04235140751 
0.062287 2.56017899117 0.04401710550 
0.062804 2.63148144234 0.04326403637 
0.063321 2.60038637154 0.04049415621 
0.063838 2.58553613092 0.04350702934 
0.064355 2.63477050491 0.04349802873 
0.064872 2.60553303047 0.04341172461 
0.065388 2.49399064645 0.04222218595 
0.065905 2.54722249285 0.04248031083 
0.066422 2.52034315220 0.03986997300 
0.066939 2.51598031034 0.04021193546 
0.067456 2.54219842457 0.04096798184 
0.067973 2.50513395853 0.03901731329 
0.068490 2.45461948754 0.03928069932 
0.069007 2.46090272989 0.04143699745 
0.069524 2.49461864020 0.04119319733 
0.070041 2.50490044960 0.04013023908 
0.070557 2.57275117848 0.04037178110 
0.071074 2.43059596130 0.04154378856 
0.071591 2.45983492844 0.04193968040 
0.072108 2.54636201861 0.04198640985 
0.072625 2.41111022735 0.03911933612 
0.073142 2.46823914799 0.04096440475 
0.073659 2.36736676288 0.03846435981 
0.074176 2.42449390401 0.03885367650 
0.074693 2.42372858391 0.03821292952 
0.075210 2.31375082155 0.03815629031 
0.075726 2.42757260724 0.03928641044 
0.076243 2.34870398453 0.03709214828 
0.076760 2.37736170490 0.03739675944 
0.077277 2.32451324619 0.03840197476 
0.077794 2.39911317066 0.03985580599 
0.078311 2.32710022947 0.03550657817 
0.078828 2.40597543801 0.03771623905 
0.079345 2.39186669388 0.03680063445 
0.079862 2.31178521904 0.03747930844 
0.080378 2.32669400467 0.03606050653 
0.080895 2.34723167177 0.03708712425 
0.081412 2.33663662930 0.03676408029 
0.081929 2.30973852427 0.03582121699 
0.082446 2.27365909636 0.03477612250 
0.082963 2.25420396229 0.03578329969 
0.083480 2.30464541998 0.03490784257 
0.083997 2.27936157747 0.03452135435 
0.084514 2.26515638107 0.03475278290 
0.085030 2.23745221770 0.03436308791 
0.085547 2.20540212174 0.03387794346 
0.086064 2.29356128478 0.03423088193 
0.086581 2.24677520744 0.03342219167 
0.087098 2.23191101419 0.03380795055 
0.087615 2.27302281513 0.03448048087 
0.088132 2.20654175402 0.03372804046 
0.088649 2.26213710622 0.03541874167 
0.089166 2.18919827625 0.03683314403 
0.089683 2.23360356768 0.03622296686 
0.090199 2.20672937194 0.03583470580 
0.090716 2.16696500501 0.03580438313 
0.091233 2.20611396573 0.03644664074 
0.091750 2.17978516458 0.03614219039 
0.092267 2.17484018204 0.03703975981 
0.092784 2.15950851020 0.03665201762 
0.093301 2.14647524210 0.03701513962 
0.093818 2.11540745680 0.03651075607 
0.094334 2.15151357927 0.03687575222 
0.094851 2.18957233977 0.03608665772 
0.095368 2.12274837882 0.03609597420 
0.095885 2.17769387237 0.03525715994 
0.096402 2.05808728214 0.03430468802 
0.096919 2.12819519888 0.03465749017 
0.097436 2.12717243568 0.03359075530 
0.097953 2.07240829013 0.03295150314 
0.098470 2.12145621663 0.03200184303 
0.098986 2.06967437723 0.03250743395 
0.099503 2.12895928781 0.03425075038 
0.100020 2.13833506565 0.03220878819 
0.100537 2.08667608949 0.03202383823 
0.101054 2.02937473884 0.03196805345 
0.101571 2.07963061657 0.03194575412 
0.102088 2.06852328377 0.03178112371 
0.102605 2.11974946727 0.03083112543 
0.103122 2.02394360653 0.03146294941 
0.103638 2.10928200660 0.03269310805 
0.104155 2.08151559764 0.03213284246 
0.104672 2.04545867049 0.03121350707 
0.105189 2.10430522532 0.03208218674 
0.105706 2.07739647187 0.03204888514 
0.106223 2.03462342879 0.03059055165 
0.106740 2.02115426181 0.03097970209 
0.107257 2.07762918172 0.03126016962 
0.107773 2.13395701625 0.03152249047 
0.108290 2.09996555438 0.03176721547 
0.108807 2.05846161683 0.03033854231 
0.109324 2.03555355498 0.03050694092 
0.109841 1.96767012674 0.02973906744 
0.110358 2.06301046652 0.02894414862 
0.110875 2.01336920915 0.02919472894 
0.111392 2.02785588257 0.02938578807 
0.111909 2.00556927106 0.03015565362 
0.112425 2.02096527794 0.02971090089 
0.112942 1.98305497834 0.02901533464 
0.113459 2.02531126532 0.02838070125 
0.113976 2.06055757952 0.02918859325 
0.114493 1.99381970083 0.02845377609 
0.115010 2.01048816635 0.02857032857 
0.115527 2.02953261895 0.02942972487 
0.116044 1.96990424567 0.02916915878 
0.116560 1.98230061189 0.02916580821 
0.117077 2.01941168250 0.02845455457 
0.117594 2.05152664741 0.02856632446 
0.118111 2.00182738935 0.02860027982 
0.118628 1.93112395486 0.02822873206 
0.119145 2.02304354209 0.02895564507 
0.119662 1.99586067531 0.02754841286 
0.120179 1.95764065482 0.02747348161 
0.120695 1.97318967202 0.02760272328 
0.121212 1.98624041154 0.02790937228 
0.121729 1.91844134016 0.02757675754 
0.122246 1.96733684134 0.02693658468 
0.122763 1.99626464378 0.02801806419 
0.123280 1.98723325181 0.02675246690 
0.123797 2.01668075723 0.02759437455 
0.124314 1.97655241511 0.02710042159 
0.124830 1.91230282453 0.02720790566 
0.125347 1.93559850420 0.02662263943 
0.125864 1.98044626416 0.02644619526 
0.126381 1.98174928894 0.02649906444 
0.126898 1.94781001317 0.02691479858 
0.127415 1.95947414958 0.02675392175 
0.127932 1.92246389939 0.02687843144 
0.128448 1.92318290655 0.02737254201 
0.128965 1.94952266269 0.02664257131 
0.129482 1.93364755581 0.02609520264 
0.129999 1.99169030044 0.02666413045 
0.130516 1.92497031950 0.02649797882 
0.131033 1.90778347377 0.02647297946 
0.131550 1.89902536947 0.02601379438 
0.132067 1.92819424386 0.02576241727 
0.132583 1.94773407263 0.02623385390 
0.133100 1.95973007825 0.02682316268 
0.133617 1.90433245940 0.02540779783 
0.134134 1.89683955758 0.02560547382 
0.134651 1.89683730595 0.02538525448 
0.135168 1.92035365567 0.02619440741 
0.135685 1.90045985335 0.02538165487 
0.136201 1.88207470091 0.02557864484 
0.136718 1.88973810654 0.02566562406 
0.137235 1.92293293043 0.02558995530 
0.137752 1.91390547059 0.02518496113 
0.138269 1.91421917653 0.02478047057 
0.138786 1.86315591112 0.02495081262 
0.139303 1.89406635265 0.02496041738 
0.139819 1.90263098672 0.02448283919 
0.140336 1.93473394707 0.02528723693 
0.140853 1.88820666313 0.02492085822 
0.141370 1.88330726489 0.02513502730 
0.141887 1.92401402633 0.02468699737 
0.142404 1.85365407547 0.02504700367 
0.142921 1.96370164470 0.02493228635 
0.143438 1.96117014428 0.02471977307 
0.143954 1.90608898192 0.02505383545 
0.144471 1.89195141778 0.02476290741 
0.144988 1.87985806354 0.02584220539 
0.145505 1.86669331123 0.02511581635 
0.146022 1.90298397554 0.02427645944 
0.146539 1.92449292604 0.02427441492 
0.147056 1.90164104275 0.02489932683 
0.147572 1.84459445194 0.02379310154 
0.148089 1.92213003872 0.02509022991 
0.148606 1.86207944537 0.02349682426 
0.149123 1.91107743823 0.02421623210 
0.149640 1.84597896174 0.02392101787 
0.150157 1.88919161703 0.02430759552 
0.150674 1.82027672229 0.02405360317 
0.151190 1.87317587976 0.02395029117 
0.151707 1.84855601369 0.02352468831 
0.152224 1.86552723612 0.02323438727 
0.152741 1.87533023378 0.02432989750 
0.153258 1.84209407547 0.02312727561 
0.153775 1.84890144725 0.02364947865 
0.154291 1.84978354933 0.02367238028 
0.154808 1.87141470400 0.02388467783 
0.155325 1.87273967410 0.02398598489 
0.155842 1.88205431248 0.02373994036 
0.156359 1.87650303046 0.02411486141 
0.156876 1.85075808582 0.02431601712 
0.157393 1.83765741989 0.02361046123 
0.157909 1.83434637689 0.02325618954 
0.158426 1.88016554227 0.02385839731 
0.158943 1.82506839748 0.02273626175 
0.159460 1.85750908350 0.02275864789 
0.159977 1.82870102313 0.02319465059 
0.160494 1.84595714217 0.02271671658 
0.161010 1.83848510892 0.02267169339 
0.161527 1.81699521168 0.02291114963 
0.162044 1.83808710372 0.02320533584 
0.162561 1.82351238194 0.02279648877 
0.163078 1.83149968414 0.02316905371 
0.163595 1.79521405983 0.02276150748 
0.164112 1.88079213508 0.02307453022 
0.164628 1.81012682737 0.02292858695 
0.165145 1.84363093600 0.02256581698 
0.165662 1.82351114972 0.02270710573 
0.166179 1.84594083061 0.02184748005 
0.166696 1.84412657565 0.02237526670 
0.167213 1.81692005585 0.02196944543 
0.167729 1.86378415577 0.02223343365 
0.168246 1.76427704021 0.02223620808 
0.168763 1.83413817371 0.02209021795 
0.169280 1.81389750606 0.02173786543 
0.169797 1.88123845834 0.02238891546 
0.170314 1.81369345152 0.02202242316 
0.170830 1.85049353245 0.02181272104 
0.171347 1.84211575966 0.02184925437 
0.171864 1.82056679044 0.02181695645 
0.172381 1.79003781337 0.02173679604 
0.172898 1.81773667922 0.02174253122 
0.173415 1.80923945680 0.02165819761 
0.173932 1.78579996266 0.02196467022 
0.174448 1.85952354760 0.02214972076 
0.174965 1.81209134673 0.02144555877 
0.175482 1.81452169201 0.02225693662 
0.175999 1.80520048656 0.02179567952 
0.176516 1.80993301529 0.02197142109 
0.177033 1.82645321255 0.02129406335 
0.177549 1.78823942700 0.02112702774 
0.178066 1.81249673576 0.02170456473 
0.178583 1.81707302803 0.02100516715 
0.179100 1.82924502164 0.02193088143 
0.179617 1.80903086876 0.02245888331 
0.180134 1.79251662123 0.02188348242 
0.180650 1.80294735804 0.02222869383 
0.181167 1.81782980642 0.02291860096 
0.181684 1.79786653716 0.02269700648 
0.182201 1.87477762959 0.02263849446 
0.182718 1.81372849846 0.02287749900 
0.183234 1.80836072290 0.02252932212 
0.183751 1.80312004230 0.02293137093 
0.184268 1.78201968707 0.02329416604 
0.184785 1.82399943593 0.02311672892 
0.185302 1.80961274616 0.02356388141 
0.185819 1.81276835901 0.02228155856 
0.186335 1.77323763142 0.02227825002 
0.186852 1.83254214829 0.02236683784 
0.187369 1.73972745805 0.02148606536 
0.187886 1.78923001375 0.02257772570 
0.188403 1.78923046329 0.02235036659 
0.188920 1.79099775593 0.02229422444 
0.189436 1.78045973260 0.02180564503 
0.189953 1.75269982759 0.02152847929 
0.190470 1.79889637294 0.02112016528 
0.190987 1.83491111023 0.02237195107 
0.191504 1.78308782670 0.02138286077 
0.192020 1.76431719141 0.02148415817 
0.192537 1.75648189248 0.02124758844 
0.193054 1.74705850076 0.02084607123 
0.193571 1.72695730970 0.02137502948 
0.194088 1.76553488721 0.02112457821 
0.194605 1.75180687619 0.02102778218 
0.195121 1.77806266438 0.02090815604 
0.195638 1.75600399988 0.02078163302 
0.196155 1.78039012973 0.02142502781 
0.196672 1.75968686646 0.02102154195 
0.197189 1.79070755214 0.02123274147 
0.197705 1.73729693493 0.02008663387 
0.198222 1.79574256842 0.02062132223 
0.198739 1.79663461625 0.02075510863 
0.199256 1.76374137817 0.02036317686 
0.199773 1.77390316880 0.02104594255 
0.200290 1.81314294692 0.02092797402 
0.200806 1.79796629869 0.02073996835 
0.201323 1.76420227311 0.02065923889 
0.201840 1.74130488324 0.02048036815 
0.202357 1.78054537271 0.02000322932 
0.202874 1.77556314414 0.01985529302 
0.203390 1.77113418507 0.02087344611 
0.203907 1.76951232014 0.02052761081 
0.204424 1.75519880159 0.02009582397 
0.204941 1.75364152736 0.02024456893 
0.205458 1.77015611400 0.02034788462 
0.205974 1.74745532486 0.01992480414 
0.206491 1.75133065510 0.02016916549 
0.207008 1.72063653717 0.02021068146 
0.207525 1.76632287555 0.02000074516 
0.208042 1.73693067604 0.01950693348 
0.208558 1.74458596741 0.02032163119 
0.209075 1.75757418385 0.02008207107 
0.209592 1.76493012162 0.02015425438 
0.210109 1.76628573935 0.01973106504 
0.210626 1.77915725672 0.01970570612 
0.211142 1.77174742195 0.01993265530 
0.211659 1.76996026033 0.01987054648 
0.212176 1.77975983001 0.01981768071 
0.212693 1.73162214494 0.01956965456 
0.213210 1.76030085805 0.02003829609 
0.213726 1.75080832371 0.01952365733 
0.214243 1.75741167225 0.02023933661 
0.214760 1.74290948099 0.01941695127 
0.215277 1.77449223709 0.01965310501 
0.215794 1.75193893900 0.01976097762 
0.216310 1.76638781515 0.01943316367 
0.216827 1.77727281145 0.01940959266 
0.217344 1.74227535943 0.01955283141 
0.217861 1.73256840584 0.01945920917 
0.218378 1.77787003823 0.01953806043 
0.218894 1.77942255161 0.01960242976 
0.219411 1.72229053661 0.01870218482 
0.219928 1.73448090376 0.01907792737 
0.220445 1.74088645451 0.01941615634 
0.220962 1.76962858852 0.01990149064 
0.221478 1.74250076536 0.01884025449 
0.221995 1.76194910491 0.01963169492 
0.222512 1.73411012196 0.01927228305 
0.223029 1.72812859488 0.01926598981 
0.223546 1.74547705879 0.01905641378 
0.224062 1.75156119160 0.01906413317 
0.224579 1.68652641857 0.01859418390 
0.225096 1.76615603771 0.01922904222 
0.225613 1.75902897775 0.01915700593 
0.226129 1.75588076313 0.01920781538 
0.226646 1.73140358038 0.01897986430 
0.227163 1.74158771724 0.01894414361 
0.227680 1.77962759765 0.01875512126 
0.228197 1.75192923955 0.01848383894 
0.228713 1.76573400655 0.01849286320 
0.229230 1.76127258986 0.01851751483 
0.229747 1.71224639422 0.01841631443 
0.230264 1.72783206189 0.01842884946 
0.230780 1.73390453950 0.01825358472 
0.231297 1.76225819403 0.01906804558 
0.231814 1.74693202686 0.01864462701 
0.232331 1.73062536741 0.01842075827 
0.232848 1.74714631011 0.01863098747 
0.233364 1.73620081410 0.01834002158 
0.233881 1.76544003543 0.01837388672 
0.234398 1.77347646245 0.01863302453 
0.234915 1.73543125509 0.01848333434 
0.235431 1.75577855432 0.01832769109 
0.235948 1.74440914510 0.01826509655 
0.236465 1.77072652712 0.01854515461 
0.236982 1.73312804275 0.01832112234 
0.237499 1.76326756037 0.01872001195 
0.238015 1.73996353574 0.01875253591 
0.238532 1.74156606380 0.01830772999 
0.239049 1.71998703660 0.01755604743 
0.239566 1.73106918094 0.01834387870 
0.240082 1.74871009837 0.01853985063 
0.240599 1.71174293632 0.01795241570 
0.241116 1.72374647886 0.01829386541 
0.241633 1.74987286251 0.01816210088 
0.242149 1.75540967764 3.18906503680 
0.242666 1.77694645614 0.01812014770 
0.243183 1.74603272957 0.01812478278 
0.243700 1.74982424939 0.01823917450 
0.244217 1.71530835699 0.01786413169 
0.244733 1.76337289602 0.01785249210 
0.245250 1.74347036836 0.01851909924 
0.245767 1.77607547672 0.01789773625 
0.246284 1.74871709021 0.01794248294 
0.246800 1.75947301286 0.01778159097 
0.247317 1.72003613859 0.01746307087 
0.247834 1.74328647284 0.01802961942 
0.248351 1.73841095358 0.01800689347 
0.248867 1.76829319674 0.01820445582 
0.249384 1.73496476529 0.01794768328 
0.249901 1.75005062971 0.01814837231 
0.250418 1.75147108914 0.01819977152 
0.250934 1.73846231731 0.01729562944 
0.251451 1.76063297709 0.01805949328 
0.251968 1.72883969203 0.01827687839 
0.252485 1.74289827937 0.01778308906 
0.253001 1.74629487390 0.01831522103 
0.253518 1.72145864115 0.01737011271 
0.254035 1.71583159241 0.01764981707 
0.254552 1.73893420845 0.01760942834 
0.255068 1.72635015587 0.01753637470 
0.255585 1.73645896097 0.01796822871 
0.256102 1.74070170433 0.01763858620 
0.256619 1.73959149718 0.01757418143 
0.257135 1.71243947123 0.01729708041 
0.257652 1.72013875330 0.01722307675 
0.258169 1.72427551958 0.01766244757 
0.258686 1.70180212311 0.01750871171 
0.259202 1.73094453126 0.01712040281 
0.259719 1.71438652873 0.01705564133 
0.260236 1.70953934167 0.01778092694 
0.260753 1.74236662062 0.01808626512 
0.261269 1.74211553214 0.01839412352 
0.261786 1.71544615091 0.01800922453 
0.262303 1.73325394886 0.01843687315 
0.262820 1.72044381237 0.01820241521 
0.263336 1.68105957160 0.01833732934 
0.263853 1.71956860296 0.01861790903 
0.264370 1.71116536151 0.01858042644 
0.264887 1.70967042636 0.01849381461 
0.265403 1.77021310701 0.01902973467 
0.265920 1.74366402264 0.01910302453 
0.266437 1.72581742035 0.01861863883 
0.266954 1.74347023266 0.01909439638 
0.267470 1.75311182510 0.01912723429 
0.267987 1.77439825166 0.01903762348 
0.268504 1.76389987335 0.01964309533 
0.269021 1.73697440778 0.01937293991 
0.269537 1.74067231371 0.01940351543 
0.270054 1.73679663240 0.01954316922 
0.270571 1.75221108462 0.01956129202 
0.271087 1.74900879876 0.01992489420 
0.271604 1.73956553491 0.02006302564 
0.272121 1.73774889962 0.02026869882 
0.272638 1.74957861917 0.02079694403 
0.273154 1.70909735221 0.02013376709 
0.273671 1.75744032223 0.02052005510 
0.274188 1.69523666353 0.02038249173 
0.274705 1.76368059632 0.02091963656 
0.275221 1.73595239770 0.02057951566 
0.275738 1.76479625432 0.02133274495 
0.276255 1.76226609723 0.02143132526 
0.276771 1.71360425359 0.02146745674 
0.277288 1.72750915257 0.02067270379 
0.277805 1.73801175479 0.02080850737 
0.278322 1.72084167716 0.02080344502 
0.278838 1.75861380903 0.02115196035 
0.279355 1.70498163864 0.02084974664 
0.279872 1.74890890451 0.02069080239 
0.280388 1.76331810268 0.02064927461 
0.280905 1.72349972728 0.02012920606 
0.281422 1.74651148828 0.02059370112 
0.281939 1.71261843359 0.02107425743 
0.282455 1.75137941743 0.02051625220 
0.282972 1.71246503575 0.02040084874 
0.283489 1.73739173827 0.02023878255 
0.284006 1.75498012965 0.02118076916 
0.284522 1.75108495056 0.02070191493 
0.285039 1.71800209231 0.02082912141 
0.285556 1.72779858989 0.02104568725 
0.286072 1.72081222242 0.02116532121 
0.286589 1.75368347130 0.02058181274 
0.287106 1.71887438974 0.02075283223 
0.287622 1.72483331995 0.02122955027 
0.288139 1.75152554303 0.02150838364 
0.288656 1.72796106333 0.02068320069 
0.289173 1.74354353963 0.02144190486 
0.289689 1.70412372614 0.02105751262 
0.290206 1.78115041150 0.02172675367 
0.290723 1.71865024680 0.02126740432 
0.291239 1.70138711976 0.02171930392 
0.291756 1.75291516771 0.02136664843 
0.292273 1.75801363047 0.02158502873 
0.292790 1.72788877938 0.02092325107 
0.293306 1.71358934617 0.02142173790 
0.293823 1.81437172882 0.02175778166 
0.294340 1.72925542894 0.02148612115 
0.294856 1.74478389928 0.02197611210 
0.295373 1.74365836259 0.02147416353 
0.295890 1.76002430891 0.02168090932 
0.296406 1.76749636811 0.02156736466 
0.296923 1.72738633105 0.02173090400 
0.297440 1.72016222834 0.02167265179 
0.297957 1.76511593490 0.02221161404 
0.298473 1.72030783781 0.02244110124 
0.298990 1.76038125912 0.02173763302 
0.299507 1.73642911634 0.02193182604 
0.300023 1.75656668097 0.02174771449 
0.300540 1.73165291975 0.02193863368 
0.301057 1.72783890732 0.02166785186 
0.301573 1.74657591754 0.02220631990 
0.302090 1.72595314607 0.02201967642 
0.302607 1.73899857778 0.02137457843 
0.303123 1.75197101647 0.02188370332 
0.303640 1.70715941367 0.02188949350 
0.304157 1.74621906761 0.02282335745 
0.304673 1.76705003537 0.02296250591 
0.305190 1.75379045343 0.02245181732 
0.305707 1.74260194761 0.02275636907 
0.306224 1.72082764524 0.02163519954 
0.306740 1.74326412087 0.02252072438 
0.307257 1.75286407108 0.02215137990 
0.307774 1.74717841787 0.02313148693 
0.308290 1.74832706551 0.02276481465 
0.308807 1.74814396231 0.02191123656 
0.309324 1.75878072429 0.02265437676 
0.309840 1.73945041866 0.02269245005 
0.310357 1.71673388276 0.02243428794 
0.310874 1.76581354623 0.02297762846 
0.311390 1.71876548143 0.02256623394 
0.311907 1.72274937023 0.02284218927 
0.312424 1.76810682186 0.02256533328 
0.312940 1.75862684614 0.02319751172 
0.313457 1.70875444527 0.02223400912 
0.313974 1.74079366416 0.02308929784 
0.314490 1.75626423697 0.02319590661 
0.315007 1.75480680620 0.02289179815 
0.315524 1.77072792025 0.02335362628 
0.316040 1.74986091482 0.02351684604 
0.316557 1.75930830552 0.02320335657 
0.317074 1.76114906669 0.02443465264 
0.317590 1.73615055313 0.02376024721 
0.318107 1.73051739172 0.02377562804 
0.318624 1.75652230174 0.02428201873 
0.319140 1.73441218979 0.02360498908 
0.319657 1.75046022336 0.02414338417 
0.320174 1.75250936218 0.02439481239 
0.320690 1.68971325399 0.02332152066 
0.321207 1.69636758539 0.02321925637 
0.321724 1.72992620434 0.02452545565 
0.322240 1.75240800909 0.02420013267 
0.322757 1.69700226356 0.02455794792 
0.323274 1.74319100481 0.02414560209 
0.323790 1.74758944647 0.02409605797 
0.324307 1.77040416913 0.02454975146 
0.324824 1.75705049948 0.02512447195 
0.325340 1.75527884443 0.02495404854 
0.325857 1.75472253981 0.02576719803 
0.326373 1.77667616631 0.02570552497 
0.326890 1.73121991475 0.02634174090 
0.327407 1.75185410251 0.02632125387 
0.327923 1.73816812757 0.02548560682 
0.328440 1.74644609247 0.02680236347 
0.328957 1.76871001690 0.02645303974 
0.329473 1.78188789081 0.02693156860 
0.329990 1.80251840130 0.02754979842 
0.330507 1.77091032206 0.02758318644 
0.331023 1.74707633586 0.02841249042 
0.331540 1.73826809532 0.02893489005 
0.332057 1.76891062932 0.02994189610 
0.332573 1.73555899449 0.02992168578 
0.333090 1.80406282135 0.02954905242 
0.333607 1.79751299868 0.03029455162 
0.334123 1.84234830951 0.03039978203 
0.334640 1.78867140537 0.02944704634 
0.335156 1.80561826991 0.03176396392 
0.335673 1.76122168892 0.03053391091 
0.336190 1.78334210266 0.03114461441 
0.336706 1.82786107992 0.03105183950 
0.337223 1.81196335222 0.03189717954 
0.337740 1.78464185991 0.03265353808 
0.338256 1.77854767461 0.03181717336 
0.338773 1.77118968892 0.03432466759 
0.339290 1.82013676998 0.03513018091 
0.339806 1.83683358912 0.03472782759 
0.340323 1.77599056038 0.03616809136 
0.340839 1.78462843684 0.03582974105 
0.341356 1.77432540848 0.03659796577 
0.341873 1.84273884586 0.03867487685 
0.342389 1.81195581944 0.03803074279 
0.342906 1.82396331425 0.03681731677 
0.343423 1.82557219200 0.03751405502 
0.343939 1.75522488301 0.03689007255 
0.344456 1.79833589110 0.03710376383 
0.344972 1.81670380667 0.03757224788 
0.345489 1.76918412762 0.03980274062 
0.346006 1.80605620625 0.03750055742 
0.346522 1.83157441567 0.03758515164 
0.347039 1.84164600544 0.03930976270 
0.347555 1.80528473649 0.04058599027 
0.348072 1.77446691034 0.03766425685 
0.348589 1.84239664776 0.04072963439 
0.349105 1.89731036794 0.04093059161 
0.349622 1.87289429570 0.04061392240 
0.350139 1.83445687382 0.03817475551 
0.350655 1.83330104047 0.03774775696 
0.351172 1.78716948775 0.03900870737 
0.351688 1.83423542706 0.04139115432 
0.352205 1.79083355965 0.03904137997 
0.352722 1.77893661136 0.03795878945 
0.353238 1.84715917967 0.04021661054 
0.353755 1.79456977426 0.03861051001 
0.354271 1.79844477152 0.04047254040 
0.354788 1.74150741726 0.04012261422 
0.355305 1.86869769181 0.03989537390 
0.355821 1.80196051005 0.04020537885 
0.356338 1.81964969820 0.04057306874 
0.356854 1.79707127121 0.04228219251 
0.357371 1.81486079698 0.04173616728 
0.357888 1.77171432222 0.04203596422 
0.358404 1.78606517367 0.04408197550 
0.358921 1.81781663219 0.04558996348 
0.359437 1.84349137490 0.04355245086 
0.359954 1.78994057366 0.04516991966 
0.360471 1.85355357056 0.04718127651 
0.360987 1.72552364118 0.04527061538 
0.361504 1.84962469136 0.04662628663 
0.362020 1.85765558485 0.04815805776 
0.362537 1.85146437156 0.05219047735 
0.363054 1.78251038196 0.04757585788 
0.363570 1.86155081258 0.05224790486 
0.364087 1.78675190384 0.05141417813 
0.364603 1.76962449824 0.04928047346 
0.365120 1.83234155578 0.05691428302 
0.365637 1.78217254987 0.05369553075 
0.366153 1.80502890516 0.05558283972 
0.366670 1.79290098525 0.05590719492 
0.367186 1.80327529550 0.06171937011 
0.367703 1.75013814463 0.05780664576 
0.368219 1.84639931753 0.05848750903 
0.368736 1.76489087509 0.06381330426 
0.369253 1.80956615417 0.06633041079 
0.369769 1.86560502203 0.06597462979 
0.370286 1.77286924693 0.07276322071 
0.370802 1.75981136388 0.09006026623 
0.371319 1.91431999232 0.08465219281 
0.371835 1.79998453665 0.08600583743 
0.372352 1.85292224897 0.09163454144 
0.372869 1.55562688142 0.10771452305 
0.373385 1.90815846682 0.13894557155 
0.373902 2.35852339753 0.36385552965 
