# Supplementary material for: A SAXS-based approach to rationally evaluate radical scavengers – toward eliminating radiation damage in solution and crystallographic studies
Source: J Synchrotron Radiat. 2021 Aug 9;28(Pt 5):1309–20. doi: 10.1107/S1600577521004045 (PMC8415334; doi:10.1107/S1600577521004045)
Supplement: Supplementary file 1 [file s-28-01309-sup1.zip › SupportingData/ascrobic_acid/500uM/F1_ascorbate-500um_00018.cbf.dat]

0.010597 12.93055342814 0.50440226792 
0.011114 12.05269834901 0.40978704632 
0.011630 10.57610593736 0.36660650100 
0.012147 9.34545120345 0.32269369098 
0.012664 8.90278664591 0.27279056606 
0.013181 7.87600334425 0.23808010363 
0.013698 7.75320551703 0.20486533192 
0.014215 7.29036091005 0.27829175130 
0.014732 6.52011077795 0.22403311115 
0.015249 6.89892906757 0.21833753307 
0.015766 6.18733992393 0.17547308173 
0.016283 6.08623075583 0.18573945255 
0.016800 5.79968861585 0.14821199530 
0.017316 5.93628892704 0.14099060250 
0.017833 5.76420404840 0.14672987386 
0.018350 5.35976753451 0.13002732564 
0.018867 5.42336130128 0.11254493894 
0.019384 5.22227952521 0.12353605635 
0.019901 4.75444321421 0.12396836125 
0.020418 4.62568808902 0.09936595736 
0.020935 4.78466731765 0.11593227979 
0.021452 4.66678273956 0.11185645585 
0.021969 4.59949129419 0.10207304262 
0.022486 4.48833619276 0.09665419663 
0.023002 4.16278299638 0.10317478603 
0.023519 4.38822146747 0.09337580897 
0.024036 4.23567540905 0.08776365097 
0.024553 4.30959521531 0.08890880265 
0.025070 4.11968937564 0.09147702022 
0.025587 4.00952894415 0.09336385141 
0.026104 4.18145280322 0.08301510886 
0.026621 4.01400806498 0.08213477193 
0.027138 3.98587571118 0.08467513502 
0.027655 3.86421158248 0.07722388144 
0.028171 4.05946217979 0.09355836284 
0.028688 3.89380140817 0.08275316225 
0.029205 3.73787786581 0.07434826468 
0.029722 3.78536437721 0.07552889668 
0.030239 3.63487545090 0.07535831204 
0.030756 3.70541617998 0.07450890812 
0.031273 3.77729890404 0.07466271782 
0.031790 3.75151629660 0.07599213974 
0.032307 3.58313045872 0.07076295124 
0.032824 3.59590443028 0.06732193340 
0.033341 3.50375826834 0.07015595245 
0.033857 3.42590100865 0.06890842681 
0.034374 3.43729902303 0.06776301750 
0.034891 3.43631806138 0.06689905658 
0.035408 3.43845823385 0.07361947698 
0.035925 3.34734206991 0.06860601527 
0.036442 3.52157246160 0.06525282804 
0.036959 3.45731570207 0.06847734364 
0.037476 3.34877610099 0.06842525299 
0.037993 3.24022212958 0.05909955384 
0.038510 3.35692065940 0.06337154636 
0.039027 3.26804118887 0.05826282969 
0.039543 3.23892346509 0.06456792196 
0.040060 3.22379586020 0.06152505136 
0.040577 3.12561034175 0.06231079891 
0.041094 3.18421078359 0.06090361121 
0.041611 3.11826721571 0.05658516005 
0.042128 3.23847703155 0.05695378493 
0.042645 3.21786850926 0.05856735229 
0.043162 3.12097588652 0.05609216112 
0.043679 3.18546648577 0.05989241989 
0.044196 3.17118886632 0.05554704436 
0.044712 3.10431820482 0.05634916774 
0.045229 3.04695024565 0.05566156345 
0.045746 3.17044964448 0.05651499258 
0.046263 3.04887782589 0.05342854564 
0.046780 3.12115824103 0.05292212374 
0.047297 3.05560057321 0.05546015414 
0.047814 2.97787239362 0.05222340493 
0.048331 2.92543079764 0.05352852583 
0.048848 2.97866146450 0.05617244036 
0.049365 2.96212656992 0.04976851297 
0.049881 2.91732591759 0.05007250446 
0.050398 2.89135567325 0.05021154562 
0.050915 2.89203559273 0.05209513367 
0.051432 2.98911406446 0.05389497517 
0.051949 2.88596203802 0.04911783280 
0.052466 2.84897479649 0.04885576523 
0.052983 2.73256969452 0.04918002863 
0.053500 2.85823682365 0.05128630207 
0.054017 2.75607615220 0.04955445563 
0.054534 2.80645296052 0.04927795432 
0.055050 2.79201898097 0.04896582610 
0.055567 2.76485710054 0.04949106055 
0.056084 2.70485707783 0.04698170036 
0.056601 2.74377121069 0.04687054386 
0.057118 2.71944138062 0.04506214969 
0.057635 2.72621213706 0.04611144649 
0.058152 2.67301426438 0.04368823199 
0.058669 2.66046602519 0.04593185215 
0.059186 2.63837272905 0.04654000077 
0.059703 2.73633256581 0.04688318276 
0.060220 2.63393975282 0.04422264439 
0.060736 2.60193567202 0.04548752035 
0.061253 2.67735380442 0.04572251509 
0.061770 2.62503724590 0.04132189049 
0.062287 2.60085803477 0.04250404488 
0.062804 2.60971586942 0.04317726812 
0.063321 2.66944283669 0.04477977608 
0.063838 2.68383130881 0.04219940506 
0.064355 2.59443883553 0.04283186041 
0.064872 2.57902836932 0.04048867880 
0.065388 2.53383480150 0.03964947325 
0.065905 2.53044152278 0.04315483707 
0.066422 2.49337911536 0.04040204057 
0.066939 2.58265426743 0.04240942543 
0.067456 2.56314058368 0.04057893180 
0.067973 2.50143470549 0.04051074671 
0.068490 2.47006457902 0.03888801475 
0.069007 2.48215647277 0.04144529745 
0.069524 2.47290212824 0.04083562629 
0.070041 2.44109646557 0.04041065866 
0.070557 2.42900283393 0.03915301702 
0.071074 2.47228948834 0.03952036449 
0.071591 2.45277398512 0.03996496247 
0.072108 2.51063321096 0.03962251034 
0.072625 2.47573340637 0.03918293212 
0.073142 2.42136007775 0.03858664167 
0.073659 2.44823166492 0.03904911661 
0.074176 2.44489040198 0.03917393150 
0.074693 2.39106755860 0.03902994176 
0.075210 2.39694098567 0.03722296450 
0.075726 2.42859445853 0.03867329301 
0.076243 2.34376821728 0.03840461434 
0.076760 2.32095554709 0.03647641018 
0.077277 2.46193199627 0.03681535725 
0.077794 2.38791265881 0.03732513840 
0.078311 2.36283074241 0.03637298780 
0.078828 2.35463969680 0.03673391830 
0.079345 2.37782370865 0.03714972657 
0.079862 2.29285291031 0.03606085646 
0.080378 2.32219611986 0.03557753249 
0.080895 2.28932506758 0.03611457914 
0.081412 2.29910846762 0.03607510382 
0.081929 2.26583023556 0.03559791516 
0.082446 2.31796752231 0.03542282006 
0.082963 2.29137340359 0.03386498797 
0.083480 2.30082972843 0.03619669452 
0.083997 2.23727739667 0.03526361652 
0.084514 2.31098203779 0.03495646171 
0.085030 2.36762201831 0.03586275994 
0.085547 2.31690104721 0.03444643862 
0.086064 2.28620140755 0.03550480984 
0.086581 2.26721570344 0.03425886784 
0.087098 2.30350874778 0.03341972189 
0.087615 2.23304124314 0.03382861601 
0.088132 2.27797825922 0.03432676874 
0.088649 2.19384954733 0.03563509664 
0.089166 2.21078364842 0.03459593510 
0.089683 2.21800325890 0.03510858170 
0.090199 2.26008310038 0.03728978254 
0.090716 2.12154758828 0.03496854575 
0.091233 2.26444959313 0.03665256131 
0.091750 2.14308279673 0.03619609293 
0.092267 2.17516000375 0.03427889375 
0.092784 2.15583692492 0.03481946956 
0.093301 2.18310053148 0.03722877130 
0.093818 2.18535188524 0.03806771354 
0.094334 2.18713701542 0.03635537974 
0.094851 2.12038796015 0.03438160382 
0.095368 2.17631140897 0.03595914381 
0.095885 2.08706079391 0.03544031300 
0.096402 2.20722383773 0.03611652026 
0.096919 2.12954899520 0.03437081486 
0.097436 2.14757178937 0.03414727826 
0.097953 2.17221110453 0.03372734477 
0.098470 2.08266607621 0.03306430867 
0.098986 2.13029838838 0.03213258350 
0.099503 2.08107745693 0.03276875867 
0.100020 2.06534913872 0.03141542652 
0.100537 2.08581570678 0.03347326021 
0.101054 2.12243942356 0.03235164536 
0.101571 2.15018706569 0.03314346914 
0.102088 2.03153681076 0.03210442872 
0.102605 2.09252518095 0.03136281321 
0.103122 2.10032068008 0.03265467642 
0.103638 2.02851653192 0.03095627176 
0.104155 2.08181516233 0.03115528417 
0.104672 2.03265835217 0.03051805548 
0.105189 2.10121119015 0.03159901873 
0.105706 2.02461138204 0.03111192754 
0.106223 2.00652794167 0.03088530484 
0.106740 2.04749661239 0.03014065008 
0.107257 2.04390526334 0.03021687141 
0.107773 2.02714661206 0.03053529265 
0.108290 2.01591109941 0.02911795044 
0.108807 1.99219742130 0.02937240977 
0.109324 2.02129685123 0.02980040306 
0.109841 2.05266364672 0.03038433336 
0.110358 1.97855287339 0.03023410393 
0.110875 2.04718271079 0.03005468951 
0.111392 2.09269455763 0.03053059023 
0.111909 1.97560089601 0.02983941356 
0.112425 2.03049322523 0.02976839607 
0.112942 2.07483297311 0.02997266966 
0.113459 2.03916674884 0.02936905641 
0.113976 2.04037775720 0.03005249824 
0.114493 2.03567152588 0.02912134800 
0.115010 1.97408724747 0.02870986885 
0.115527 1.96731821788 0.02721001808 
0.116044 1.97871479586 0.02915130082 
0.116560 1.94393033662 0.02866933887 
0.117077 2.00495430254 0.02803462886 
0.117594 2.01477081720 0.02868482362 
0.118111 2.02187548427 0.02802099369 
0.118628 2.01300551113 0.02789537389 
0.119145 1.99743028668 0.02832147837 
0.119662 1.99430548550 0.02839342114 
0.120179 1.96702728224 0.02839052442 
0.120695 2.03617375863 0.02923939696 
0.121212 1.97240687585 0.02824261309 
0.121729 1.96142917106 0.02719126228 
0.122246 1.96639003251 0.02750019242 
0.122763 2.00065746807 0.02803638013 
0.123280 2.00422635168 0.02776973097 
0.123797 1.98548736187 0.02697848599 
0.124314 1.94502468193 0.02738926020 
0.124830 1.96253552532 0.02762216948 
0.125347 1.97987480219 0.02780260834 
0.125864 1.98870686732 0.02749897009 
0.126381 1.94495666197 0.02736779180 
0.126898 1.96473971340 0.02673645347 
0.127415 1.92063108718 0.02578035575 
0.127932 1.96060937821 0.02670429933 
0.128448 1.94061091161 0.02641500146 
0.128965 1.98509451247 0.02633984033 
0.129482 1.91051763909 0.02620370756 
0.129999 1.92356551553 0.02595369952 
0.130516 1.92549664724 0.02632086660 
0.131033 1.83275505169 0.02531289216 
0.131550 1.97884613729 0.02611881348 
0.132067 1.89666830051 0.02557326727 
0.132583 1.93787568205 0.02627856896 
0.133100 1.93418256319 0.02561895210 
0.133617 1.91073576205 0.02606143762 
0.134134 1.91746822272 0.02633833272 
0.134651 1.88970564862 0.02590809296 
0.135168 1.91152121748 0.02563532354 
0.135685 1.91586600992 0.02583703945 
0.136201 1.92003839795 0.02556119076 
0.136718 1.90938757247 0.02480331068 
0.137235 1.88080809000 0.02460259379 
0.137752 1.91048383618 0.02436097788 
0.138269 1.93995458888 0.02567015188 
0.138786 1.89310183416 0.02447628177 
0.139303 1.93996623232 0.02483102965 
0.139819 1.90550590979 0.02624357227 
0.140336 1.95578962082 0.02503238666 
0.140853 1.89110269329 0.02483745441 
0.141370 1.91996962405 0.02551091408 
0.141887 1.87239789778 0.02467786843 
0.142404 1.92151559392 0.02437588250 
0.142921 1.88861728419 0.02484185858 
0.143438 1.89177228546 0.02495716477 
0.143954 1.91538107039 0.02514476113 
0.144471 1.87408107813 0.02558958964 
0.144988 1.91304450824 0.02583668912 
0.145505 1.96384028864 0.02472990125 
0.146022 1.92609676578 0.02492238380 
0.146539 1.95701032371 0.02516565307 
0.147056 1.92303397297 0.02448314563 
0.147572 1.87429061254 0.02419603504 
0.148089 1.83555975520 0.02450379300 
0.148606 1.85173105021 0.02466410398 
0.149123 1.90724696202 0.02409918701 
0.149640 1.88286952542 0.02418656313 
0.150157 1.84643405457 0.02433055523 
0.150674 1.86275864790 0.02457956380 
0.151190 1.89940594609 0.02440338799 
0.151707 1.87112580887 0.02401684607 
0.152224 1.85991251898 0.02392007297 
0.152741 1.91230234845 0.02405482261 
0.153258 1.82869449613 0.02352471036 
0.153775 1.83018043692 0.02357364544 
0.154291 1.86515923868 0.02396703505 
0.154808 1.83992276526 0.02366750036 
0.155325 1.86783142366 0.02371107775 
0.155842 1.85392377039 0.02292317168 
0.156359 1.81728426684 0.02380777792 
0.156876 1.85260674197 0.02275862838 
0.157393 1.90191347547 0.02332714022 
0.157909 1.80331325012 0.02298659769 
0.158426 1.83270352499 0.02312215320 
0.158943 1.79240338480 0.02290500874 
0.159460 1.81805413095 0.02328142009 
0.159977 1.82798152529 0.02347079178 
0.160494 1.83384953487 0.02222929895 
0.161010 1.81557585079 0.02242876881 
0.161527 1.84245330811 0.02291812537 
0.162044 1.86207572602 0.02248448104 
0.162561 1.83202657807 0.02321533955 
0.163078 1.80764641822 0.02271399042 
0.163595 1.76322024552 0.02247232482 
0.164112 1.76947911717 0.02179848131 
0.164628 1.84097601798 0.02289511706 
0.165145 1.78180623545 0.02276800455 
0.165662 1.84350641326 0.02328444510 
0.166179 1.82251728819 0.02225305160 
0.166696 1.80949242317 0.02228733292 
0.167213 1.81704399836 0.02259575166 
0.167729 1.81960645626 0.02213675935 
0.168246 1.83111252578 0.02250473414 
0.168763 1.83326267421 0.02234076371 
0.169280 1.81904840458 0.02235861381 
0.169797 1.83572617023 0.02223228660 
0.170314 1.80673449898 0.02213975809 
0.170830 1.83207724578 0.02244739143 
0.171347 1.81905477501 0.02164982747 
0.171864 1.82479180316 0.02162211831 
0.172381 1.82507240621 0.02183939468 
0.172898 1.85236777722 0.02167903442 
0.173415 1.83465236375 0.02153294172 
0.173932 1.80926148955 0.02161833224 
0.174448 1.87805750982 0.02138851044 
0.174965 1.81348885907 0.02224951407 
0.175482 1.78255571370 0.02136190954 
0.175999 1.82946634556 0.02146186054 
0.176516 1.82926302857 0.02124649160 
0.177033 1.81452802801 0.02144645601 
0.177549 1.85001568086 0.02140002704 
0.178066 1.83716573757 0.02136931580 
0.178583 1.83068629271 0.02133819021 
0.179100 1.80817528164 0.02164901664 
0.179617 1.84881538362 0.02262157255 
0.180134 1.82064311065 0.02207467768 
0.180650 1.80989286454 0.02254030113 
0.181167 1.77913634142 0.02316387809 
0.181684 1.82751313191 0.02262698090 
0.182201 1.84273576657 0.02242862712 
0.182718 1.82315486852 0.02376432336 
0.183234 1.80449872147 0.02263547861 
0.183751 1.82695919680 0.02262103848 
0.184268 1.79986602493 0.02289506095 
0.184785 1.84632514397 0.02379439293 
0.185302 1.81525624344 0.02299440990 
0.185819 1.77611062995 0.02323001512 
0.186335 1.80938131202 0.02322004398 
0.186852 1.80841341903 0.02280853266 
0.187369 1.77909484117 0.02188478002 
0.187886 1.79705871642 0.02204292272 
0.188403 1.80278445343 0.02260118061 
0.188920 1.76825662312 0.02208640740 
0.189436 1.78270806448 0.02250096231 
0.189953 1.84875491415 0.02179117038 
0.190470 1.78322395624 0.02189046626 
0.190987 1.81991983921 0.02157612405 
0.191504 1.80368839129 0.02169392541 
0.192020 1.79697769797 0.02165518372 
0.192537 1.77297402739 0.02169558406 
0.193054 1.74925720347 0.02159709057 
0.193571 1.79577333816 0.02143103517 
0.194088 1.74574448438 0.02101693617 
0.194605 1.79520497341 0.02123236083 
0.195121 1.78590638340 0.02095802047 
0.195638 1.76721683725 0.02104795301 
0.196155 1.78864988612 0.02100116329 
0.196672 1.75859102798 0.02076692892 
0.197189 1.77714403172 0.02076622856 
0.197705 1.73444228273 0.02066235221 
0.198222 1.75755501685 0.02058263656 
0.198739 1.77079882892 0.02075858847 
0.199256 1.80102705820 0.02045570753 
0.199773 1.80038899123 0.02147474375 
0.200290 1.76290740488 0.02079602179 
0.200806 1.75679209784 0.02056846362 
0.201323 1.76511980913 0.02022676820 
0.201840 1.74375355677 0.02013069430 
0.202357 1.74804179040 0.01984831273 
0.202874 1.76789172758 0.02056193550 
0.203390 1.75261788795 0.01985425419 
0.203907 1.80246016059 0.02072763387 
0.204424 1.78570087381 0.02008629972 
0.204941 1.72729462012 0.02057003584 
0.205458 1.74307530917 0.01986316088 
0.205974 1.74736882774 0.02075013979 
0.206491 1.77368358843 0.02029837178 
0.207008 1.76530625860 0.02009629400 
0.207525 1.72835893765 0.02001995386 
0.208042 1.73879082798 0.02010642468 
0.208558 1.75513701784 0.02022959951 
0.209075 1.78241114911 0.02000928771 
0.209592 1.75877402098 0.01961359020 
0.210109 1.78023515020 0.01998220168 
0.210626 1.75915863129 0.02010845121 
0.211142 1.75923584561 0.01970841231 
0.211659 1.75807627798 0.01974428124 
0.212176 1.77422004676 0.02011040008 
0.212693 1.76501247447 0.01991119920 
0.213210 1.78178399602 0.01974890948 
0.213726 1.73520461648 0.01956906058 
0.214243 1.75370794548 0.01908732404 
0.214760 1.77445134520 0.01991287321 
0.215277 1.76002074052 0.01906873814 
0.215794 1.78037240783 0.01983094916 
0.216310 1.75972083428 0.01967173246 
0.216827 1.78303642546 0.01974285118 
0.217344 1.77439520092 0.01947021905 
0.217861 1.74932867125 0.01954152201 
0.218378 1.74484317005 0.01919883639 
0.218894 1.75558053296 0.01948056770 
0.219411 1.77954037550 0.01965794750 
0.219928 1.74658094467 0.01952636991 
0.220445 1.75406674010 0.01966306547 
0.220962 1.75852387271 0.01932511854 
0.221478 1.74903910512 0.01895615627 
0.221995 1.74061520041 0.01921154411 
0.222512 1.77080020267 0.01906530468 
0.223029 1.78561595291 0.01948645575 
0.223546 1.78579767968 0.01924431674 
0.224062 1.72740688030 0.01868857890 
0.224579 1.73700398146 0.01935400831 
0.225096 1.78593442622 0.01922762529 
0.225613 1.69338469918 0.01906178468 
0.226129 1.78016273521 0.01908660778 
0.226646 1.77724211446 0.01916059592 
0.227163 1.75118512994 0.01930396588 
0.227680 1.73933867482 0.01886490669 
0.228197 1.76411745177 0.01890175359 
0.228713 1.77918377077 0.01825917987 
0.229230 1.78508525855 0.01885946389 
0.229747 1.74557754817 0.01855056668 
0.230264 1.75815622443 0.01877887047 
0.230780 1.73381148198 0.01839374652 
0.231297 1.75024623251 0.01841098160 
0.231814 1.73020958946 0.01845779348 
0.232331 1.75631165797 0.01835586592 
0.232848 1.72817482376 0.01828767070 
0.233364 1.77507549842 0.01838201703 
0.233881 1.73947206647 0.01841917328 
0.234398 1.74145494952 0.01852862044 
0.234915 1.75808564008 0.01859154774 
0.235431 1.73516097608 0.01825388140 
0.235948 1.75374182078 0.01858028251 
0.236465 1.72770094752 0.01804300593 
0.236982 1.74853354389 0.01831810357 
0.237499 1.73860105337 0.01847410390 
0.238015 1.74073074756 0.01820338369 
0.238532 1.75224099097 0.01800743435 
0.239049 1.79486564103 0.01897328856 
0.239566 1.78419421489 0.01842241607 
0.240082 1.74535766580 0.01841445317 
0.240599 1.73132418291 0.01820555791 
0.241116 1.74826061874 0.01816574657 
0.241633 1.75673769988 0.01804396164 
0.242149 1.73663821158 3.18980867285 
0.242666 1.76307360463 0.01820855672 
0.243183 1.72599666525 0.01825308375 
0.243700 1.73986092211 0.01795684932 
0.244217 1.75261283958 0.01818408945 
0.244733 1.75299974304 0.01793887790 
0.245250 1.76738310514 0.01847465268 
0.245767 1.75475648302 0.01810870464 
0.246284 1.76003794212 0.01797925655 
0.246800 1.73935292731 0.01808247547 
0.247317 1.76101654368 0.01800127073 
0.247834 1.74654570515 0.01833156572 
0.248351 1.73604267675 0.01794789362 
0.248867 1.72227114812 0.01791814589 
0.249384 1.76656650781 0.01796171668 
0.249901 1.74339857664 0.01783937998 
0.250418 1.75587387329 0.01792734240 
0.250934 1.75774912394 0.01794172641 
0.251451 1.75025225230 0.01761779526 
0.251968 1.71967098198 0.01807587709 
0.252485 1.71356336272 0.01777868797 
0.253001 1.70551565129 0.01776760752 
0.253518 1.71567416195 0.01741811655 
0.254035 1.74627007792 0.01786966526 
0.254552 1.71892441853 0.01711599938 
0.255068 1.74704259864 0.01778201426 
0.255585 1.71885452253 0.01797267453 
0.256102 1.74011660348 0.01743055980 
0.256619 1.76186053341 0.01792472497 
0.257135 1.73042889455 0.01780077602 
0.257652 1.71548932253 0.01772828048 
0.258169 1.73273245939 0.01763165907 
0.258686 1.69892080241 0.01745012332 
0.259202 1.73250097319 0.01714970324 
0.259719 1.72313182079 0.01756821642 
0.260236 1.73564671196 0.01766346270 
0.260753 1.73183624166 0.01771716201 
0.261269 1.71675413268 0.01790535326 
0.261786 1.73995913999 0.01827356026 
0.262303 1.70512740549 0.01801560348 
0.262820 1.72027673551 0.01855299782 
0.263336 1.73340852411 0.01875426560 
0.263853 1.74028453715 0.01816913149 
0.264370 1.73112689056 0.01884702735 
0.264887 1.69929773694 0.01869396415 
0.265403 1.72521398941 0.01853294218 
0.265920 1.72170865280 0.01913385108 
0.266437 1.73274099695 0.01877011434 
0.266954 1.75660808397 0.01889355248 
0.267470 1.73140088507 0.01893221262 
0.267987 1.75097834823 0.01918711791 
0.268504 1.73470607204 0.01902878350 
0.269021 1.74927674036 0.01904195998 
0.269537 1.75739420076 0.01921584654 
0.270054 1.77729987463 0.01993462742 
0.270571 1.74394362145 0.01950270660 
0.271087 1.75117505194 0.02018741751 
0.271604 1.73533835504 0.02011591271 
0.272121 1.73890476141 0.02011193587 
0.272638 1.75977616274 0.02080420225 
0.273154 1.74815615012 0.02094918949 
0.273671 1.75671263889 0.02073236847 
0.274188 1.75005816116 0.02070822145 
0.274705 1.70793991431 0.02071167879 
0.275221 1.76224226647 0.02071917695 
0.275738 1.72905382183 0.02115361410 
0.276255 1.75303477159 0.02104049038 
0.276771 1.76195987434 0.02058078410 
0.277288 1.77683423420 0.02121758891 
0.277805 1.72259423909 0.02101164423 
0.278322 1.76906454043 0.02114230971 
0.278838 1.72204907185 0.02079258668 
0.279355 1.75739557865 0.02054628087 
0.279872 1.76794856647 0.02099805467 
0.280388 1.71058952507 0.02061809967 
0.280905 1.72631273859 0.02045694115 
0.281422 1.71714739988 0.02065173621 
0.281939 1.76721111155 0.02094691955 
0.282455 1.73414593635 0.02055634864 
0.282972 1.69898135090 0.02067416838 
0.283489 1.75776335448 0.02149860220 
0.284006 1.77907821745 0.02116374702 
0.284522 1.72942497449 0.02047616614 
0.285039 1.72260341301 0.02052908309 
0.285556 1.73779940022 0.02052359539 
0.286072 1.75405371034 0.02148971980 
0.286589 1.72606447279 0.02155182873 
0.287106 1.73374995110 0.02115551714 
0.287622 1.77014432124 0.02085272737 
0.288139 1.69498481293 0.02059538204 
0.288656 1.76652023629 0.02163994414 
0.289173 1.71735383941 0.02117538913 
0.289689 1.71122405236 0.02173596646 
0.290206 1.71598322027 0.02185420576 
0.290723 1.74949532876 0.02148160298 
0.291239 1.74582016931 0.02203316247 
0.291756 1.78772954223 0.02188599366 
0.292273 1.75460393116 0.02219521553 
0.292790 1.73719907506 0.02155068098 
0.293306 1.74884455314 0.02107435474 
0.293823 1.76813527026 0.02113195308 
0.294340 1.71773502984 0.02173170409 
0.294856 1.73139626312 0.02132383993 
0.295373 1.76007650044 0.02203734912 
0.295890 1.71914072261 0.02190719935 
0.296406 1.69279580721 0.02143512292 
0.296923 1.73904935568 0.02179567949 
0.297440 1.71407860331 0.02176063764 
0.297957 1.72966539889 0.02198141577 
0.298473 1.76473595423 0.02180320879 
0.298990 1.73874562377 0.02222742244 
0.299507 1.77721166073 0.02214201752 
0.300023 1.72541614441 0.02182998933 
0.300540 1.70930003006 0.02170093475 
0.301057 1.76532060653 0.02193153150 
0.301573 1.72957395314 0.02230097308 
0.302090 1.74257357954 0.02217108338 
0.302607 1.74145515176 0.02224930523 
0.303123 1.75153656333 0.02178443702 
0.303640 1.72810223672 0.02254786645 
0.304157 1.73027805339 0.02212676876 
0.304673 1.77587342981 0.02217806898 
0.305190 1.76221381171 0.02268461344 
0.305707 1.75213166594 0.02295135512 
0.306224 1.74501608043 0.02279206600 
0.306740 1.76600478042 0.02270719590 
0.307257 1.76248255007 0.02272613423 
0.307774 1.70986032548 0.02244695032 
0.308290 1.74692144427 0.02285233730 
0.308807 1.77041972196 0.02267878680 
0.309324 1.74207740718 0.02268506274 
0.309840 1.68016434361 0.02262742012 
0.310357 1.72893955361 0.02260064856 
0.310874 1.75513402757 0.02317139989 
0.311390 1.75288274919 0.02315608980 
0.311907 1.72835213480 0.02288236239 
0.312424 1.71034962440 0.02276592897 
0.312940 1.72682399897 0.02322313607 
0.313457 1.75172218381 0.02308570651 
0.313974 1.74365666482 0.02339065324 
0.314490 1.75135530788 0.02279907900 
0.315007 1.73183287746 0.02348435917 
0.315524 1.70800709352 0.02299619994 
0.316040 1.72945711692 0.02341202534 
0.316557 1.75760866530 0.02308184773 
0.317074 1.70997504408 0.02391188700 
0.317590 1.76477295873 0.02398742912 
0.318107 1.75212319074 0.02435932012 
0.318624 1.75695571610 0.02366113183 
0.319140 1.78669880135 0.02383635704 
0.319657 1.75727888775 0.02294868805 
0.320174 1.70919427963 0.02363638616 
0.320690 1.73705573909 0.02404625028 
0.321207 1.72938299848 0.02369149596 
0.321724 1.77240641801 0.02416272507 
0.322240 1.68193143492 0.02371963913 
0.322757 1.77948838173 0.02491348252 
0.323274 1.69950575983 0.02340848306 
0.323790 1.75573393461 0.02363589404 
0.324307 1.78437825308 0.02452142897 
0.324824 1.73656543389 0.02514125646 
0.325340 1.75914038814 0.02488787462 
0.325857 1.76126002246 0.02615052164 
0.326373 1.77629741540 0.02520220419 
0.326890 1.75389315307 0.02656307733 
0.327407 1.75698554439 0.02628283810 
0.327923 1.70988802653 0.02588146491 
0.328440 1.73811929714 0.02693411223 
0.328957 1.73383024441 0.02546584307 
0.329473 1.74406278356 0.02710223469 
0.329990 1.73131682456 0.02814284841 
0.330507 1.77207552312 0.02827542746 
0.331023 1.77392825265 0.02833842051 
0.331540 1.75466942330 0.02888771099 
0.332057 1.85298676120 0.03067406351 
0.332573 1.78754921820 0.02978715585 
0.333090 1.78615602416 0.02982333267 
0.333607 1.83726519359 0.03043075810 
0.334123 1.76295366119 0.03014166250 
0.334640 1.75894202352 0.02925828430 
0.335156 1.79372253761 0.03088251310 
0.335673 1.73564334244 0.03064375413 
0.336190 1.73355221736 0.03047110409 
0.336706 1.77758960912 0.03077914194 
0.337223 1.81103664260 0.03229808763 
0.337740 1.74718911851 0.03160890691 
0.338256 1.83537332389 0.03333650631 
0.338773 1.81647701091 0.03406198317 
0.339290 1.81805909731 0.03428315648 
0.339806 1.88388549942 0.03694609548 
0.340323 1.83249534815 0.03678290635 
0.340839 1.81063411388 0.03734777020 
0.341356 1.81004345225 0.03663110161 
0.341873 1.82948566946 0.03669843363 
0.342389 1.83652553040 0.03644515441 
0.342906 1.82234258316 0.03669529412 
0.343423 1.78944831873 0.03824774644 
0.343939 1.78051613553 0.03838220632 
0.344456 1.78535029102 0.03845099987 
0.344972 1.83802076541 0.03892378827 
0.345489 1.83231545669 0.03838320109 
0.346006 1.89657684942 0.03908815088 
0.346522 1.83950483112 0.03865981257 
0.347039 1.80024421635 0.03997147828 
0.347555 1.81490403862 0.03879603768 
0.348072 1.77058215690 0.03963858544 
0.348589 1.79242636330 0.03950467141 
0.349105 1.79871396168 0.03917891171 
0.349622 1.80586604408 0.03812589058 
0.350139 1.77692195944 0.03858956915 
0.350655 1.80448058788 0.03905900175 
0.351172 1.79628524071 0.03985053587 
0.351688 1.80624701635 0.04100283982 
0.352205 1.84404609888 0.03943371678 
0.352722 1.79258263406 0.03995906102 
0.353238 1.77326844097 0.03968563044 
0.353755 1.83146900499 0.03995248379 
0.354271 1.80881912856 0.03736520418 
0.354788 1.85705817034 0.04053458027 
0.355305 1.78994786364 0.04137243312 
0.355821 1.82153694729 0.04026367689 
0.356338 1.76527558677 0.03978190232 
0.356854 1.80008186360 0.04117452948 
0.357371 1.82452419814 0.04258506449 
0.357888 1.76156297271 0.04279905522 
0.358404 1.77931795506 0.04315582319 
0.358921 1.86984657300 0.04357679300 
0.359437 1.81568347898 0.04226095567 
0.359954 1.83067617070 0.04679066134 
0.360471 1.87344306082 0.04687016881 
0.360987 1.83797526370 0.04678736902 
0.361504 1.84048131453 0.04718658655 
0.362020 1.77976813456 0.04869521321 
0.362537 1.82393282484 0.04996545868 
0.363054 1.85041177028 0.05187468997 
0.363570 1.83234138786 0.05119748614 
0.364087 1.80404470998 0.05106896452 
0.364603 1.75514879261 0.05072764715 
0.365120 1.77792771137 0.05498999914 
0.365637 1.72968914173 0.05553426948 
0.366153 1.84541277251 0.05791440024 
0.366670 1.71728338442 0.05599401575 
0.367186 1.83981498966 0.06088333972 
0.367703 1.87956876992 0.05856615376 
0.368219 1.79993420848 0.06485144147 
0.368736 1.90652642664 0.06898032707 
0.369253 1.84038957036 0.06823496793 
0.369769 1.69556107055 0.07171472846 
0.370286 1.86630529906 0.07335693257 
0.370802 1.58128437179 0.07418904288 
0.371319 1.73801965163 0.08608059462 
0.371835 1.72665352247 0.08363322790 
0.372352 1.80129424405 0.09259938280 
0.372869 1.76659150922 0.13268296386 
0.373385 1.59525213574 0.13611195745 
0.373902 2.07598566057 0.45744195599 
