# Supplementary material for: A SAXS-based approach to rationally evaluate radical scavengers – toward eliminating radiation damage in solution and crystallographic studies
Source: J Synchrotron Radiat. 2021 Aug 9;28(Pt 5):1309–20. doi: 10.1107/S1600577521004045 (PMC8415334; doi:10.1107/S1600577521004045)
Supplement: Supplementary file 1 [file s-28-01309-sup1.zip › SupportingData/ascrobic_acid/500uM/F1_ascorbate-500um_00003.cbf.dat]

0.010597 12.98629513231 0.73138235815 
0.011114 12.17184256855 0.35604418888 
0.011630 10.16299124359 0.33976664077 
0.012147 9.78061486949 0.29453370946 
0.012664 8.79047584335 0.27791614656 
0.013181 7.98669585553 0.22659564850 
0.013698 8.23959308968 0.23735485436 
0.014215 7.06318787240 0.29943916909 
0.014732 7.09048866770 0.23542958458 
0.015249 6.80909878635 0.20646719113 
0.015766 6.40441577868 0.18955355692 
0.016283 6.33104585946 0.18488149760 
0.016800 5.89319764419 0.14680044329 
0.017316 6.13076940831 0.14120614642 
0.017833 5.78056762521 0.15026566864 
0.018350 5.67196452650 0.12531353398 
0.018867 5.48637210882 0.12630166199 
0.019384 5.18134682804 0.10981138706 
0.019901 5.09710083432 0.12822746018 
0.020418 5.15532812234 0.12088329369 
0.020935 4.97584934140 0.11108971684 
0.021452 4.68088030612 0.11488936509 
0.021969 4.80487126638 0.10744399446 
0.022486 4.52222163117 0.10298838950 
0.023002 4.47016352462 0.10762861242 
0.023519 4.39766117490 0.09717980692 
0.024036 4.39456472008 0.09891313802 
0.024553 4.19834660814 0.09800460309 
0.025070 4.26429850630 0.08733719464 
0.025587 4.20089235819 0.09589932877 
0.026104 4.23868666313 0.08242279105 
0.026621 4.03691554711 0.08780639673 
0.027138 4.02096928118 0.08577815613 
0.027655 4.07002566757 0.08411863024 
0.028171 4.09775170754 0.08397084606 
0.028688 4.02362964832 0.08107641632 
0.029205 3.96069465381 0.07905846716 
0.029722 3.93443233049 0.07978555312 
0.030239 3.79490561193 0.08233901435 
0.030756 3.86220439139 0.07475101593 
0.031273 3.63893758757 0.07042859774 
0.031790 3.65868452868 0.07299446961 
0.032307 3.63410050165 0.07135022552 
0.032824 3.48485900805 0.07562809146 
0.033341 3.55451403835 0.07309441197 
0.033857 3.65812961737 0.07041691881 
0.034374 3.64778538883 0.07085506695 
0.034891 3.61952902330 0.07092185456 
0.035408 3.56541745192 0.07187447446 
0.035925 3.50600150231 0.06745316926 
0.036442 3.40770151717 0.06632541197 
0.036959 3.47914502091 0.07133000925 
0.037476 3.47061149396 0.06455860521 
0.037993 3.43086308243 0.06574527174 
0.038510 3.47600940445 0.06592889994 
0.039027 3.42422425487 0.06158215499 
0.039543 3.41291135777 0.06216375919 
0.040060 3.35417364549 0.06424443862 
0.040577 3.43854022286 0.06177531436 
0.041094 3.31872016320 0.06047600960 
0.041611 3.19670307006 0.05926918807 
0.042128 3.27002958576 0.06081813351 
0.042645 3.31886986754 0.05923310616 
0.043162 3.21417221920 0.05719906430 
0.043679 3.18638724087 0.05927676357 
0.044196 3.18739495790 0.05732797287 
0.044712 3.18283148170 0.05462963888 
0.045229 3.11160432904 0.05656120119 
0.045746 3.02829889753 0.05778871499 
0.046263 3.05804368894 0.05492249940 
0.046780 3.06631710914 0.05183112327 
0.047297 3.06604947553 0.05712391870 
0.047814 3.03623653214 0.05365300255 
0.048331 3.11731860061 0.05237343488 
0.048848 3.10363293737 0.05659508041 
0.049365 3.04807993811 0.05409165533 
0.049881 2.89836438966 0.04892696977 
0.050398 2.93816806186 0.05399888827 
0.050915 2.88911277917 0.05159031359 
0.051432 2.95170646907 0.05176090618 
0.051949 2.97242678298 0.05069064868 
0.052466 2.85951663483 0.04959083040 
0.052983 2.86895340683 0.04900499520 
0.053500 2.84874606781 0.04944638980 
0.054017 2.88901599482 0.04973523176 
0.054534 2.83900031045 0.04930849432 
0.055050 2.75177966246 0.04865871256 
0.055567 2.76242893759 0.04745942269 
0.056084 2.77955177925 0.04763502703 
0.056601 2.79483649520 0.04686380522 
0.057118 2.70038402662 0.04542758829 
0.057635 2.70017023006 0.04686495261 
0.058152 2.68490388171 0.04724966002 
0.058669 2.71345123413 0.04584712520 
0.059186 2.79908936456 0.04632980288 
0.059703 2.73987346710 0.04629418920 
0.060220 2.63256510871 0.04417479958 
0.060736 2.61793678265 0.04707132276 
0.061253 2.56768139763 0.04368685863 
0.061770 2.61110699165 0.04387908364 
0.062287 2.56289419446 0.04389883844 
0.062804 2.62099555886 0.04392038220 
0.063321 2.60454668834 0.04468552953 
0.063838 2.56807869113 0.04235450355 
0.064355 2.60306794007 0.04418960200 
0.064872 2.58514976216 0.04129684846 
0.065388 2.54505471756 0.04100232963 
0.065905 2.56476745537 0.04152309306 
0.066422 2.55346282674 0.04316516642 
0.066939 2.50998756894 0.04081461400 
0.067456 2.51605564208 0.04024774950 
0.067973 2.53013250510 0.04225598360 
0.068490 2.46935000172 0.04153040985 
0.069007 2.47533391904 0.04165259715 
0.069524 2.50150960550 0.04258991597 
0.070041 2.56881096334 0.04040570767 
0.070557 2.46200026915 0.04109484592 
0.071074 2.49350622285 0.04249853884 
0.071591 2.46975645490 0.04035494558 
0.072108 2.47449911258 0.03965050039 
0.072625 2.43397934556 0.03906589083 
0.073142 2.49053474459 0.04010289821 
0.073659 2.35754168677 0.03838902893 
0.074176 2.38438604521 0.03808836418 
0.074693 2.41829528758 0.03819794387 
0.075210 2.35720212537 0.03572759280 
0.075726 2.40772642298 0.03917075042 
0.076243 2.33403547123 0.03780569078 
0.076760 2.42004343339 0.03853456500 
0.077277 2.36131026133 0.03735589779 
0.077794 2.39087859297 0.03880843446 
0.078311 2.35116673912 0.03785859655 
0.078828 2.35213897099 0.03765479797 
0.079345 2.32903608207 0.03638454797 
0.079862 2.32652384617 0.03701980905 
0.080378 2.31695680868 0.03819649399 
0.080895 2.26900067763 0.03536467562 
0.081412 2.28596620302 0.03737634986 
0.081929 2.30222994418 0.03576829880 
0.082446 2.30784471122 0.03677753417 
0.082963 2.25329309407 0.03463042251 
0.083480 2.26109369355 0.03487684470 
0.083997 2.33604739158 0.03605918561 
0.084514 2.22768224632 0.03596250097 
0.085030 2.27469589275 0.03553038048 
0.085547 2.20676087936 0.03494651635 
0.086064 2.26539213185 0.03481480086 
0.086581 2.27082719778 0.03467852755 
0.087098 2.27319520736 0.03417438517 
0.087615 2.19431843655 0.03460200736 
0.088132 2.28769462663 0.03480568361 
0.088649 2.17550662490 0.03429690573 
0.089166 2.22632308299 0.03589422981 
0.089683 2.21923100960 0.03540467427 
0.090199 2.24065894055 0.03596760970 
0.090716 2.17323875058 0.03618991413 
0.091233 2.19837507405 0.03638268887 
0.091750 2.20440008580 0.03567434296 
0.092267 2.17674602069 0.03594577097 
0.092784 2.15891684661 0.03683592000 
0.093301 2.18517918439 0.03667668022 
0.093818 2.09116996220 0.03694123988 
0.094334 2.10690478676 0.03686497342 
0.094851 2.12129954823 0.03614266091 
0.095368 2.10447990322 0.03512968240 
0.095885 2.17563526587 0.03566848098 
0.096402 2.15079712173 0.03578799963 
0.096919 2.09499490292 0.03450727669 
0.097436 2.06596667173 0.03206914625 
0.097953 2.08032313867 0.03371916306 
0.098470 2.13368203016 0.03390300408 
0.098986 2.14934299998 0.03280233564 
0.099503 2.10844474399 0.03269033236 
0.100020 2.09347504872 0.03302627357 
0.100537 2.08830676868 0.03304611497 
0.101054 2.14778203665 0.03322619587 
0.101571 2.02656123819 0.03126451112 
0.102088 2.13738571456 0.03194010696 
0.102605 2.03209902508 0.03106284104 
0.103122 2.04994578787 0.03154784577 
0.103638 2.07830346678 0.03262987400 
0.104155 2.06431820054 0.03197583816 
0.104672 2.02128483411 0.03156922438 
0.105189 2.08650033983 0.03155014532 
0.105706 2.05049547946 0.03067862233 
0.106223 2.06401333761 0.03095893124 
0.106740 1.98787662559 0.03044120999 
0.107257 2.05591777746 0.03062705176 
0.107773 2.06952459474 0.03104214527 
0.108290 2.05418502357 0.03083335972 
0.108807 2.09662963292 0.03085861786 
0.109324 2.04896289902 0.03078863682 
0.109841 2.04447539287 0.03122426532 
0.110358 1.98834421955 0.02912840877 
0.110875 2.03708755949 0.02991027365 
0.111392 2.01652000703 0.02988828341 
0.111909 2.01353810098 0.02876129533 
0.112425 2.00424998409 0.02908334245 
0.112942 2.02504505546 0.02881531594 
0.113459 1.98330529592 0.02852975976 
0.113976 1.97978143889 0.02919554154 
0.114493 2.02675065870 0.02950514123 
0.115010 2.00122293243 0.02953754524 
0.115527 2.05517546883 0.02956439408 
0.116044 1.98948281429 0.02821644590 
0.116560 1.96824524985 0.02782177172 
0.117077 2.01874202616 0.02814462851 
0.117594 1.99234941748 0.02951758348 
0.118111 1.98894624547 0.02770415892 
0.118628 2.02120820966 0.02823269963 
0.119145 2.01227428188 0.02853620988 
0.119662 1.99054653644 0.02728533379 
0.120179 2.00097679419 0.02747598769 
0.120695 2.00662326238 0.02874976065 
0.121212 2.00643825330 0.02758599802 
0.121729 1.99452106922 0.02787894065 
0.122246 1.92139623193 0.02736835262 
0.122763 1.95629439254 0.02722729856 
0.123280 1.98763103324 0.02720543132 
0.123797 1.96247185318 0.02705740804 
0.124314 1.96001629045 0.02701975890 
0.124830 1.94838041044 0.02699625944 
0.125347 1.95273649389 0.02738630162 
0.125864 1.96271988764 0.02747674446 
0.126381 1.93444615394 0.02700391460 
0.126898 1.93547590801 0.02683834377 
0.127415 1.94236290588 0.02679118303 
0.127932 1.90376650060 0.02622924838 
0.128448 1.90997783570 0.02641085328 
0.128965 1.95920098513 0.02706178109 
0.129482 1.94668022632 0.02621087924 
0.129999 1.92942140377 0.02623925458 
0.130516 1.93918164379 0.02654596194 
0.131033 1.97284312651 0.02694197063 
0.131550 1.91950173477 0.02548325912 
0.132067 1.89523788977 0.02595278709 
0.132583 1.94170732833 0.02602740906 
0.133100 1.93714998165 0.02581968872 
0.133617 1.96279081955 0.02595175998 
0.134134 1.95502263321 0.02540347449 
0.134651 1.89945901573 0.02595410406 
0.135168 1.93049121621 0.02597863598 
0.135685 1.89509673621 0.02645027263 
0.136201 1.90143767958 0.02505112474 
0.136718 1.87389240736 0.02438673302 
0.137235 1.88042492851 0.02564116955 
0.137752 1.91837471684 0.02526763257 
0.138269 1.87349991851 0.02506209932 
0.138786 1.86793244162 0.02496565063 
0.139303 1.91914412451 0.02497918173 
0.139819 1.89086906857 0.02544009925 
0.140336 1.88792795620 0.02452589356 
0.140853 1.89406243587 0.02509045102 
0.141370 1.88277574591 0.02456919194 
0.141887 1.93238277995 0.02483991719 
0.142404 1.87051051686 0.02489649299 
0.142921 1.91161830541 0.02526361036 
0.143438 1.92105750875 0.02495695078 
0.143954 1.86299193522 0.02472532181 
0.144471 1.89214292281 0.02558657084 
0.144988 1.92789232274 0.02574804305 
0.145505 1.91660420384 0.02496741360 
0.146022 1.89208375781 0.02506527265 
0.146539 1.85053212593 0.02481633743 
0.147056 1.87891487510 0.02401341351 
0.147572 1.84464919190 0.02457488841 
0.148089 1.86207112295 0.02410482286 
0.148606 1.91433399605 0.02479843378 
0.149123 1.84912432486 0.02337264536 
0.149640 1.83600850533 0.02418924212 
0.150157 1.88067332964 0.02392670303 
0.150674 1.84417762749 0.02392415880 
0.151190 1.92631460390 0.02441701509 
0.151707 1.86463318584 0.02393678127 
0.152224 1.86464048655 0.02415786626 
0.152741 1.84353135565 0.02351733229 
0.153258 1.84284109823 0.02387077953 
0.153775 1.85729728505 0.02386028381 
0.154291 1.84746706688 0.02382784553 
0.154808 1.84628555440 0.02332865636 
0.155325 1.83960526237 0.02420559144 
0.155842 1.78949666646 0.02273831517 
0.156359 1.81471504044 0.02332722728 
0.156876 1.83520897924 0.02339269902 
0.157393 1.87960051174 0.02314793804 
0.157909 1.81178942666 0.02357708275 
0.158426 1.80200823210 0.02272484383 
0.158943 1.85853385707 0.02387923711 
0.159460 1.84456248548 0.02301101215 
0.159977 1.86369407022 0.02267427395 
0.160494 1.82346085750 0.02353977550 
0.161010 1.83780807108 0.02333835750 
0.161527 1.83117450802 0.02276489334 
0.162044 1.83483639735 0.02323714373 
0.162561 1.83362609486 0.02283745006 
0.163078 1.85736011186 0.02307776020 
0.163595 1.85100193366 0.02255553820 
0.164112 1.82226674041 0.02249101092 
0.164628 1.82364356646 0.02259062286 
0.165145 1.83362721861 0.02260355440 
0.165662 1.81474058886 0.02228527404 
0.166179 1.84732224289 0.02303669065 
0.166696 1.81094070115 0.02197477943 
0.167213 1.82752405763 0.02208230479 
0.167729 1.83216336877 0.02191349187 
0.168246 1.85837959007 0.02173937955 
0.168763 1.86092796362 0.02247020684 
0.169280 1.81469885997 0.02254589344 
0.169797 1.81772407807 0.02253025696 
0.170314 1.82157531742 0.02164562738 
0.170830 1.76684858665 0.02265468284 
0.171347 1.82545832351 0.02205375993 
0.171864 1.81755278737 0.02173374789 
0.172381 1.84012363109 0.02215431370 
0.172898 1.82421641820 0.02178550684 
0.173415 1.79165564055 0.02122362695 
0.173932 1.86641975396 0.02256335462 
0.174448 1.80583905606 0.02162431911 
0.174965 1.79982716481 0.02232854397 
0.175482 1.77660509573 0.02184128158 
0.175999 1.78212790412 0.02166996901 
0.176516 1.77760558085 0.02071284545 
0.177033 1.81873616804 0.02151053129 
0.177549 1.78606570577 0.02174613905 
0.178066 1.81944615256 0.02206102416 
0.178583 1.77113162442 0.02125922343 
0.179100 1.81555558184 0.02210969004 
0.179617 1.79394294760 0.02182930370 
0.180134 1.81885855562 0.02208462496 
0.180650 1.81699375167 0.02299556766 
0.181167 1.77767294449 0.02247580261 
0.181684 1.82369568352 0.02236891399 
0.182201 1.79069505788 0.02326174234 
0.182718 1.80115405451 0.02324521084 
0.183234 1.83175296659 0.02323970281 
0.183751 1.77399744396 0.02280521670 
0.184268 1.80522715818 0.02301882113 
0.184785 1.81745078344 0.02314494056 
0.185302 1.78158216400 0.02333148709 
0.185819 1.79536625850 0.02241372731 
0.186335 1.80665844633 0.02312536245 
0.186852 1.79252470457 0.02321706692 
0.187369 1.77245699969 0.02244223779 
0.187886 1.78461375313 0.02219164483 
0.188403 1.80677268142 0.02218304072 
0.188920 1.83939623448 0.02207963792 
0.189436 1.80238754598 0.02180483111 
0.189953 1.77895986642 0.02174600004 
0.190470 1.79749094967 0.02187703901 
0.190987 1.80538034368 0.02256191713 
0.191504 1.80974773323 0.02215027468 
0.192020 1.79050837807 0.02127640707 
0.192537 1.79717438621 0.02107379377 
0.193054 1.76881679687 0.02153518256 
0.193571 1.78986327097 0.02105675206 
0.194088 1.76218830717 0.02051396627 
0.194605 1.81901923231 0.02215217089 
0.195121 1.77477845036 0.02091118983 
0.195638 1.73931358789 0.02048734701 
0.196155 1.78888058831 0.02104253095 
0.196672 1.75420037291 0.02091897661 
0.197189 1.78300273207 0.02055419950 
0.197705 1.77596657738 0.02090229363 
0.198222 1.78325895125 0.02077760869 
0.198739 1.78208077571 0.02055925847 
0.199256 1.73215829612 0.02030772175 
0.199773 1.78264628262 0.02073816950 
0.200290 1.72209472144 0.02048331213 
0.200806 1.74898886591 0.02041215979 
0.201323 1.81803970773 0.02082175250 
0.201840 1.77504375464 0.02096014429 
0.202357 1.77790542580 0.02070413174 
0.202874 1.74415446486 0.02007579946 
0.203390 1.77197897225 0.02070935591 
0.203907 1.74842290988 0.02016042514 
0.204424 1.75456310345 0.01994618832 
0.204941 1.78993123047 0.02023697849 
0.205458 1.75316608217 0.01996595419 
0.205974 1.79330837327 0.02010754290 
0.206491 1.78008114302 0.02044226944 
0.207008 1.76484933736 0.02011592585 
0.207525 1.76474896603 0.02008365688 
0.208042 1.78294462679 0.01980486978 
0.208558 1.78669436168 0.01999705938 
0.209075 1.74269818923 0.02000459884 
0.209592 1.73557902557 0.01993101636 
0.210109 1.77424780751 0.01987208479 
0.210626 1.73700300626 0.02005947008 
0.211142 1.75769831266 0.01983076547 
0.211659 1.78637596296 0.02001209422 
0.212176 1.77496175830 0.02037574663 
0.212693 1.76202308188 0.01971710182 
0.213210 1.76438826327 0.01942608222 
0.213726 1.76572238475 0.02048597096 
0.214243 1.74075647648 0.02005123343 
0.214760 1.75465882362 0.02013599638 
0.215277 1.76173866349 0.01943601213 
0.215794 1.76989918562 0.01989835280 
0.216310 1.73435678347 0.01911066747 
0.216827 1.75096483151 0.01930118033 
0.217344 1.73488064025 0.01998373054 
0.217861 1.78104574849 0.01930068378 
0.218378 1.79475200758 0.01969663180 
0.218894 1.77721109299 0.01985692059 
0.219411 1.75017919745 0.01906320721 
0.219928 1.74121390690 0.01937455968 
0.220445 1.74358661507 0.01955601794 
0.220962 1.72588245936 0.01925196641 
0.221478 1.78754119199 0.01886338425 
0.221995 1.78451500184 0.01917039825 
0.222512 1.78223970472 0.01963135111 
0.223029 1.77953302888 0.01920354547 
0.223546 1.71749821333 0.01912286155 
0.224062 1.74823462684 0.01943312748 
0.224579 1.79056010474 0.01905717820 
0.225096 1.75929939617 0.01884587371 
0.225613 1.72965585316 0.01906615436 
0.226129 1.75413235678 0.01907801229 
0.226646 1.75535701988 0.01849305200 
0.227163 1.73404946606 0.01883023861 
0.227680 1.73931211680 0.01917525474 
0.228197 1.74544629996 0.01850392175 
0.228713 1.73312250493 0.01878259406 
0.229230 1.75402625823 0.01872082093 
0.229747 1.75474665451 0.01887817353 
0.230264 1.76595459575 0.01875393939 
0.230780 1.73980438072 0.01856798110 
0.231297 1.76260569819 0.01883500687 
0.231814 1.75746357910 0.01857489002 
0.232331 1.76370258674 0.01899145088 
0.232848 1.72008185648 0.01861475170 
0.233364 1.76744344693 0.01869460779 
0.233881 1.77342591476 0.01874348637 
0.234398 1.74910741858 0.01885025333 
0.234915 1.73212735921 0.01833470315 
0.235431 1.73758256030 0.01871546607 
0.235948 1.75396106453 0.01844583226 
0.236465 1.74585842812 0.01839319739 
0.236982 1.71700539272 0.01837805441 
0.237499 1.76396458195 0.01846354166 
0.238015 1.74040661684 0.01851823135 
0.238532 1.73885994300 0.01809779752 
0.239049 1.74214061274 0.01826424646 
0.239566 1.75266058010 0.01846538583 
0.240082 1.71230176498 0.01797712188 
0.240599 1.73141393427 0.01838417229 
0.241116 1.70784633113 0.01820290854 
0.241633 1.73166853215 0.01814144418 
0.242149 1.76136388898 3.19641257802 
0.242666 1.73272518643 0.01839310432 
0.243183 1.73189073584 0.01817636371 
0.243700 1.73218462219 0.01794873762 
0.244217 1.76379448741 0.01835541627 
0.244733 1.72299151678 0.01818804456 
0.245250 1.73138387030 0.01797974458 
0.245767 1.75026573126 0.01834184711 
0.246284 1.75182410031 0.01849158690 
0.246800 1.76410455126 0.01825198531 
0.247317 1.73844656079 0.01759844562 
0.247834 1.74171570706 0.01819921875 
0.248351 1.72370504663 0.01776594922 
0.248867 1.72968939896 0.01778969649 
0.249384 1.73063387605 0.01810963404 
0.249901 1.72800571989 0.01762469573 
0.250418 1.74693462412 0.01773051601 
0.250934 1.74445678119 0.01805421001 
0.251451 1.72913494288 0.01776154740 
0.251968 1.74287349539 0.01820281820 
0.252485 1.73189364807 0.01787941587 
0.253001 1.74940663459 0.01793376710 
0.253518 1.69311422478 0.01766050155 
0.254035 1.71010154543 0.01775216151 
0.254552 1.71394167059 0.01758089944 
0.255068 1.72822546132 0.01760639687 
0.255585 1.74284959895 0.01741984365 
0.256102 1.69860092355 0.01742925610 
0.256619 1.71414899018 0.01760662833 
0.257135 1.77223354490 0.01763497051 
0.257652 1.77824158607 0.01738889035 
0.258169 1.76356895960 0.01766521005 
0.258686 1.74468946711 0.01769085470 
0.259202 1.69984345079 0.01707686268 
0.259719 1.73950114359 0.01753016564 
0.260236 1.72278890733 0.01784287057 
0.260753 1.74610100030 0.01809619715 
0.261269 1.74827674530 0.01830490399 
0.261786 1.69833956354 0.01817675033 
0.262303 1.70753162792 0.01831927057 
0.262820 1.72661973730 0.01834472337 
0.263336 1.69956157178 0.01860886977 
0.263853 1.70460732071 0.01825112112 
0.264370 1.69008149474 0.01877993690 
0.264887 1.70049620327 0.01834356941 
0.265403 1.73885864079 0.01889930188 
0.265920 1.73515430792 0.01879133658 
0.266437 1.74189035588 0.01875282550 
0.266954 1.78084968712 0.01933611055 
0.267470 1.71673064938 0.01933232205 
0.267987 1.73771999782 0.01915040107 
0.268504 1.74059652578 0.01892828497 
0.269021 1.75002621895 0.01931884399 
0.269537 1.73227574002 0.01889603630 
0.270054 1.74249137224 0.01966202380 
0.270571 1.75110471334 0.01977065671 
0.271087 1.75426533667 0.02005964606 
0.271604 1.72473744413 0.01983984407 
0.272121 1.76934864536 0.02024409369 
0.272638 1.71077336454 0.01987783327 
0.273154 1.73794111708 0.02061992328 
0.273671 1.74767333140 0.02073107894 
0.274188 1.74371228980 0.02042890850 
0.274705 1.77622754414 0.02129871413 
0.275221 1.77994307533 0.02039702244 
0.275738 1.74114638302 0.02091745256 
0.276255 1.75833428433 0.02144074069 
0.276771 1.74817249139 0.02106284885 
0.277288 1.74809090042 0.02097239633 
0.277805 1.74952962507 0.02095423039 
0.278322 1.73588595991 0.02045945452 
0.278838 1.73142668728 0.02025268585 
0.279355 1.73385283418 0.02084511865 
0.279872 1.73744621827 0.02029253978 
0.280388 1.75497394996 0.02066720982 
0.280905 1.72043760563 0.02116442038 
0.281422 1.71659346735 0.02096940242 
0.281939 1.74489779508 0.02088509818 
0.282455 1.74201013132 0.02046509145 
0.282972 1.72498579286 0.02019517389 
0.283489 1.73267800558 0.02050690282 
0.284006 1.73163836984 0.02127484679 
0.284522 1.73377860221 0.02075082785 
0.285039 1.76917823945 0.02122550134 
0.285556 1.76649085556 0.02121031621 
0.286072 1.73490094187 0.02096546674 
0.286589 1.74705799197 0.02130921988 
0.287106 1.76193626605 0.02153731519 
0.287622 1.72500214327 0.02077569126 
0.288139 1.70555885735 0.02030596610 
0.288656 1.72291129658 0.02091042448 
0.289173 1.72496624647 0.02172578408 
0.289689 1.73228610331 0.02164552957 
0.290206 1.76911252634 0.02160168812 
0.290723 1.75889421615 0.02110146004 
0.291239 1.75176305733 0.02180027191 
0.291756 1.75552081027 0.02165813446 
0.292273 1.73130371405 0.02145144170 
0.292790 1.74139714097 0.02153336048 
0.293306 1.74036513789 0.02196200555 
0.293823 1.74199168477 0.02126038628 
0.294340 1.76604665948 0.02150494065 
0.294856 1.74395944186 0.02173807485 
0.295373 1.74607944804 0.02143532759 
0.295890 1.73316886685 0.02213722440 
0.296406 1.72774880326 0.02198569984 
0.296923 1.75843105806 0.02157320834 
0.297440 1.71240257418 0.02209002778 
0.297957 1.74969218941 0.02123018568 
0.298473 1.69861868902 0.02130780482 
0.298990 1.72912904645 0.02192238235 
0.299507 1.75104695619 0.02199680069 
0.300023 1.74686327056 0.02170803975 
0.300540 1.71292547850 0.02183833036 
0.301057 1.77573645433 0.02223522859 
0.301573 1.74739922263 0.02259663396 
0.302090 1.75956835240 0.02240536168 
0.302607 1.76510569732 0.02230260319 
0.303123 1.75924156484 0.02186305461 
0.303640 1.73664333135 0.02201816868 
0.304157 1.72700601289 0.02259410598 
0.304673 1.75529243939 0.02216575068 
0.305190 1.74342869387 0.02256427885 
0.305707 1.74198181850 0.02237589089 
0.306224 1.81553757378 0.02297581092 
0.306740 1.73063181895 0.02280655631 
0.307257 1.72708239294 0.02301019315 
0.307774 1.74065191638 0.02254768634 
0.308290 1.74455045515 0.02250361322 
0.308807 1.73530269653 0.02320088886 
0.309324 1.74844843596 0.02273559411 
0.309840 1.73021937562 0.02218471652 
0.310357 1.71421302323 0.02358018560 
0.310874 1.73999306037 0.02214435293 
0.311390 1.75036247270 0.02314960770 
0.311907 1.77848034612 0.02293667333 
0.312424 1.71903606431 0.02276868779 
0.312940 1.73599485764 0.02267211576 
0.313457 1.77021204365 0.02335046268 
0.313974 1.74262274510 0.02322082117 
0.314490 1.75089230500 0.02261728025 
0.315007 1.72316278190 0.02371180718 
0.315524 1.77399086187 0.02362472781 
0.316040 1.73688040775 0.02359406812 
0.316557 1.78365220388 0.02358988340 
0.317074 1.72499896139 0.02403242411 
0.317590 1.77142591829 0.02411309877 
0.318107 1.74323338439 0.02398194400 
0.318624 1.71644651322 0.02365050514 
0.319140 1.78584779762 0.02322210954 
0.319657 1.72046423684 0.02324655640 
0.320174 1.76254520305 0.02481542758 
0.320690 1.73168404040 0.02304749506 
0.321207 1.71489966782 0.02384794367 
0.321724 1.74747776976 0.02355196656 
0.322240 1.72887032698 0.02416878387 
0.322757 1.75296588621 0.02414318774 
0.323274 1.76595559738 0.02454716525 
0.323790 1.72762888178 0.02452204844 
0.324307 1.73144924858 0.02465141891 
0.324824 1.75520640545 0.02469934149 
0.325340 1.71979346130 0.02621512822 
0.325857 1.73886537278 0.02563568172 
0.326373 1.74341127047 0.02523380375 
0.326890 1.73582491731 0.02585533890 
0.327407 1.70193871722 0.02552991544 
0.327923 1.81634186451 0.02630017661 
0.328440 1.76874965528 0.02657099885 
0.328957 1.71471694337 0.02730586715 
0.329473 1.68342673443 0.02675652543 
0.329990 1.76826788374 0.02716071678 
0.330507 1.75472861929 0.02753700423 
0.331023 1.77491051973 0.02874273788 
0.331540 1.77755930193 0.02835050329 
0.332057 1.75453016480 0.02962352941 
0.332573 1.82007879763 0.02930495512 
0.333090 1.74496063804 0.02911938962 
0.333607 1.76465385725 0.03007384943 
0.334123 1.70005437996 0.02953043560 
0.334640 1.77070616856 0.02978484707 
0.335156 1.83124951735 0.03110527509 
0.335673 1.73446326497 0.03036136572 
0.336190 1.77043508884 0.03099526861 
0.336706 1.78402559437 0.03140655183 
0.337223 1.80670195593 0.03086508248 
0.337740 1.77416301796 0.03142038231 
0.338256 1.76346794983 0.03251608702 
0.338773 1.83777410961 0.03416523882 
0.339290 1.83362372947 0.03503857175 
0.339806 1.83471559689 0.03737881565 
0.340323 1.76924891918 0.03673182266 
0.340839 1.82773626533 0.03657862525 
0.341356 1.77663720315 0.03693734359 
0.341873 1.75785958875 0.03618214389 
0.342389 1.89659528307 0.03834351536 
0.342906 1.80323571448 0.03778265301 
0.343423 1.87049650459 0.03858661061 
0.343939 1.82760375499 0.03763593330 
0.344456 1.73944143927 0.03797733954 
0.344972 1.80418771543 0.03784543328 
0.345489 1.82628077082 0.03826961950 
0.346006 1.79169777243 0.03782005593 
0.346522 1.76218501812 0.03723854806 
0.347039 1.71312298303 0.03919563413 
0.347555 1.84116439077 0.04071113746 
0.348072 1.81613712283 0.04013984065 
0.348589 1.84372201722 0.03999119459 
0.349105 1.81320684234 0.03867781641 
0.349622 1.78761157772 0.03979011564 
0.350139 1.82533873373 0.03997777626 
0.350655 1.83927271627 0.03825605350 
0.351172 1.76752013532 0.04002235783 
0.351688 1.83193506822 0.04003687304 
0.352205 1.85582513113 0.03854017258 
0.352722 1.83797368793 0.04044060649 
0.353238 1.81793617896 0.03781650168 
0.353755 1.85802464255 0.04123842369 
0.354271 1.74495727822 0.03961199768 
0.354788 1.73701554536 0.03914819064 
0.355305 1.80436667802 0.04123581650 
0.355821 1.72778834336 0.03915870219 
0.356338 1.80303542200 0.04233255519 
0.356854 1.82268732542 0.04381209629 
0.357371 1.83712260728 0.04570462920 
0.357888 1.82805856449 0.04148727598 
0.358404 1.76418791353 0.04339511032 
0.358921 1.77659945259 0.04300454116 
0.359437 1.78393757754 0.04523178778 
0.359954 1.90394790851 0.04625771260 
0.360471 1.81260586616 0.04555819503 
0.360987 1.79845783466 0.04659141903 
0.361504 1.85388618617 0.04540994848 
0.362020 1.80629566100 0.04887614997 
0.362537 1.89141566276 0.04877958088 
0.363054 1.80305641945 0.04935640899 
0.363570 1.82252679386 0.05314851790 
0.364087 1.81484481140 0.05476298939 
0.364603 1.78414155411 0.04992876724 
0.365120 1.80579378411 0.05182772258 
0.365637 1.79150663908 0.05716986429 
0.366153 1.88465803481 0.05757994674 
0.366670 1.71203649015 0.05877508922 
0.367186 1.83745722697 0.06120230470 
0.367703 1.73342874233 0.05977960608 
0.368219 1.77156612153 0.06078954508 
0.368736 1.80555538021 0.06604039896 
0.369253 1.77911132407 0.06822846308 
0.369769 1.72087266829 0.06532068868 
0.370286 1.77189453254 0.07326061488 
0.370802 1.88939784298 0.07305469127 
0.371319 1.75886511416 0.08088217869 
0.371835 1.74761609428 0.08943629734 
0.372352 1.75807048205 0.08568392770 
0.372869 1.91427970438 0.11614481723 
0.373385 1.66991690674 0.15018129258 
0.373902 2.55307251160 0.49923686533 
