# Supplementary material for: A SAXS-based approach to rationally evaluate radical scavengers – toward eliminating radiation damage in solution and crystallographic studies
Source: J Synchrotron Radiat. 2021 Aug 9;28(Pt 5):1309–20. doi: 10.1107/S1600577521004045 (PMC8415334; doi:10.1107/S1600577521004045)
Supplement: Supplementary file 1 [file s-28-01309-sup1.zip › SupportingData/ascrobic_acid/500uM/F1_ascorbate-500um_00013.cbf.dat]

0.010597 11.65245786289 0.47957004005 
0.011114 11.73619356548 0.45115613518 
0.011630 10.24118164225 0.36740176359 
0.012147 9.58530547972 0.27351497161 
0.012664 8.80788382301 0.26845421488 
0.013181 8.51535234846 0.24613382685 
0.013698 7.30196678254 0.20944418208 
0.014215 7.57329162915 0.25887802665 
0.014732 6.75904453430 0.23868895276 
0.015249 6.87799257545 0.17642565070 
0.015766 6.42010162552 0.19195020446 
0.016283 6.42108953070 0.18483718924 
0.016800 5.80497131966 0.15660731221 
0.017316 5.74606620183 0.13759587455 
0.017833 5.47522368962 0.12736837219 
0.018350 5.43264915772 0.13439504984 
0.018867 5.19321029330 0.12238928398 
0.019384 5.07282196045 0.11943445325 
0.019901 5.05939966861 0.11857070601 
0.020418 4.74880578064 0.11288607691 
0.020935 4.89337672286 0.11403960344 
0.021452 4.73817457654 0.10936030370 
0.021969 4.40820222425 0.10441380127 
0.022486 4.59508531942 0.09786661310 
0.023002 4.23772927511 0.10081404433 
0.023519 4.31994716876 0.09903540977 
0.024036 4.24495011897 0.09401055122 
0.024553 4.38008572058 0.09423328771 
0.025070 4.10456035242 0.09021856001 
0.025587 4.15968685158 0.09197598657 
0.026104 4.02642128460 0.08255735183 
0.026621 3.95670875335 0.09174455115 
0.027138 3.94571432171 0.08530682236 
0.027655 3.79160428527 0.07698834356 
0.028171 4.04400529931 0.08199044900 
0.028688 3.72683900016 0.07784506575 
0.029205 3.85899541429 0.07898606573 
0.029722 3.69890477677 0.07855313651 
0.030239 3.76934463620 0.07667240896 
0.030756 3.58907809129 0.07122034276 
0.031273 3.58479686974 0.07178420598 
0.031790 3.61091482218 0.07480520136 
0.032307 3.63486618251 0.07576438942 
0.032824 3.65875620876 0.07353351269 
0.033341 3.52015774192 0.07036971927 
0.033857 3.58391812343 0.07160776417 
0.034374 3.48663509379 0.07202879294 
0.034891 3.43447998197 0.06665950122 
0.035408 3.51163114385 0.06896548031 
0.035925 3.42691144600 0.06342752145 
0.036442 3.37358325553 0.06479878904 
0.036959 3.32789737320 0.06564914087 
0.037476 3.29714335417 0.06539231094 
0.037993 3.38110942978 0.06323260733 
0.038510 3.28600738534 0.06477932244 
0.039027 3.35735447999 0.05968102620 
0.039543 3.31856747233 0.06128576256 
0.040060 3.20606086825 0.06026935578 
0.040577 3.25499363290 0.06118418591 
0.041094 3.14968088789 0.06037647529 
0.041611 3.15705100479 0.06199689176 
0.042128 3.25030412275 0.05713659160 
0.042645 3.15712681901 0.05836916863 
0.043162 3.13941666963 0.05601568391 
0.043679 3.19986063983 0.05907367313 
0.044196 3.02363121755 0.05636586015 
0.044712 3.01743143796 0.05383568460 
0.045229 3.24079665045 0.05538846420 
0.045746 3.07312824839 0.05086346236 
0.046263 2.94969775169 0.05386890845 
0.046780 3.02645989750 0.05356739992 
0.047297 3.01188426090 0.05291566711 
0.047814 3.00093361938 0.05245069123 
0.048331 2.94109881104 0.05310176685 
0.048848 2.93366113190 0.05388221690 
0.049365 2.96152861692 0.05124621127 
0.049881 2.91274136038 0.05253348942 
0.050398 2.91718653755 0.05166445550 
0.050915 2.91942833934 0.05123170731 
0.051432 2.87278620564 0.04908783601 
0.051949 2.90142934352 0.05000839330 
0.052466 2.84842477475 0.05005798449 
0.052983 2.87872776974 0.04932608228 
0.053500 2.85978214996 0.04944062787 
0.054017 2.86280958387 0.05108615094 
0.054534 2.80238642351 0.04973009343 
0.055050 2.83898505778 0.04848838873 
0.055567 2.73829678139 0.04851935552 
0.056084 2.70498214121 0.04720193855 
0.056601 2.72637269953 0.04695036581 
0.057118 2.72496535276 0.04600128716 
0.057635 2.77290147620 0.04740161396 
0.058152 2.68790639337 0.04591710230 
0.058669 2.71611441507 0.04388940618 
0.059186 2.70280334580 0.04673511850 
0.059703 2.65410664633 0.04459305614 
0.060220 2.66593254730 0.04547586359 
0.060736 2.66694281901 0.04561297392 
0.061253 2.59088248124 0.04425441798 
0.061770 2.61141978164 0.04279041432 
0.062287 2.54697120817 0.04051172371 
0.062804 2.66036084916 0.04310320189 
0.063321 2.64193409482 0.04404139787 
0.063838 2.60237936430 0.04142707521 
0.064355 2.54610324331 0.04189853112 
0.064872 2.53907670465 0.04153198632 
0.065388 2.60062765123 0.04043963765 
0.065905 2.58087214418 0.04035269848 
0.066422 2.49289013696 0.04117248116 
0.066939 2.50671137912 0.04239210616 
0.067456 2.48704815800 0.03960036890 
0.067973 2.54047416320 0.04172793430 
0.068490 2.54552027453 0.04124424009 
0.069007 2.56427911985 0.04259394746 
0.069524 2.52665045189 0.04070721186 
0.070041 2.49768121137 0.04064745993 
0.070557 2.49102013742 0.04005787764 
0.071074 2.45059010146 0.04148135384 
0.071591 2.47682150484 0.03985921549 
0.072108 2.52756924527 0.04085323373 
0.072625 2.42946809282 0.03951574097 
0.073142 2.40074173466 0.04038597504 
0.073659 2.40936475565 0.03911474944 
0.074176 2.40201873093 0.03828746611 
0.074693 2.41669902915 0.03809475338 
0.075210 2.39345072764 0.03877115916 
0.075726 2.35723030714 0.03836443155 
0.076243 2.36466982954 0.03848702874 
0.076760 2.43203992953 0.03910601233 
0.077277 2.44686257421 0.03619430435 
0.077794 2.31630252304 0.03720292088 
0.078311 2.34411482735 0.03529164946 
0.078828 2.29441419719 0.03659069398 
0.079345 2.36910929679 0.03681655293 
0.079862 2.37129936875 0.03643939844 
0.080378 2.35201501305 0.03638226651 
0.080895 2.30479295535 0.03607957064 
0.081412 2.33328963506 0.03624074232 
0.081929 2.29360634139 0.03634245255 
0.082446 2.26528894402 0.03400698350 
0.082963 2.31013543920 0.03561750974 
0.083480 2.29731769188 0.03541340874 
0.083997 2.27101665923 0.03513103182 
0.084514 2.32114157185 0.03590680611 
0.085030 2.28066179214 0.03375342809 
0.085547 2.25990655878 0.03395486408 
0.086064 2.32920744617 0.03639786464 
0.086581 2.25093039442 0.03352328388 
0.087098 2.22376905151 0.03403083250 
0.087615 2.30524742900 0.03444218408 
0.088132 2.18672036385 0.03325708489 
0.088649 2.17660870336 0.03542296055 
0.089166 2.18169586035 0.03538076795 
0.089683 2.27442540779 0.03590724666 
0.090199 2.16269345021 0.03501321212 
0.090716 2.27377727810 0.03700298162 
0.091233 2.16820749184 0.03626930383 
0.091750 2.18570402405 0.03649812082 
0.092267 2.15290435666 0.03750380612 
0.092784 2.20130672022 0.03704592731 
0.093301 2.14334232946 0.03584778037 
0.093818 2.15963335790 0.03725986669 
0.094334 2.17535135474 0.03679745600 
0.094851 2.19082033998 0.03616709247 
0.095368 2.21879189264 0.03663307679 
0.095885 2.08764020426 0.03538688414 
0.096402 2.21274235983 0.03420003394 
0.096919 2.13791520170 0.03511188691 
0.097436 2.04676615607 0.03308206439 
0.097953 2.11994597112 0.03315085375 
0.098470 2.08712905746 0.03296587734 
0.098986 2.04486090489 0.03305788933 
0.099503 2.08035020693 0.03175344621 
0.100020 2.11191618247 0.03289614944 
0.100537 2.16303273295 0.03333813252 
0.101054 2.07452740542 0.03303865234 
0.101571 2.03421612788 0.03172438811 
0.102088 2.07074967052 0.03198786955 
0.102605 2.04966468913 0.03130584271 
0.103122 2.09454686938 0.03137016988 
0.103638 2.07636644478 0.03205268013 
0.104155 2.04332219071 0.03091725661 
0.104672 2.10716569297 0.03141755250 
0.105189 2.09132203895 0.03180797826 
0.105706 2.08494822308 0.02983089738 
0.106223 2.09760095912 0.03078543282 
0.106740 2.02478315015 0.03027857996 
0.107257 1.99755257072 0.03088085577 
0.107773 2.07185997673 0.03032998439 
0.108290 2.04824503739 0.02973152233 
0.108807 2.02076409838 0.02965992200 
0.109324 2.00877983375 0.02918485430 
0.109841 2.00770999625 0.03033119874 
0.110358 2.01170847061 0.03028755163 
0.110875 1.98742589347 0.02981100151 
0.111392 2.03886219581 0.02967529392 
0.111909 2.05959061158 0.03017774145 
0.112425 1.97906680445 0.02871671905 
0.112942 2.03015870106 0.02959037419 
0.113459 2.02726638434 0.02915608985 
0.113976 1.99667163816 0.02917708365 
0.114493 2.01393974281 0.02940793635 
0.115010 2.00344810059 0.02918131708 
0.115527 2.00026148867 0.02909681566 
0.116044 2.02101038510 0.02885147104 
0.116560 2.03389109533 0.02937759249 
0.117077 1.99894031153 0.02883291479 
0.117594 1.95430953583 0.02931691328 
0.118111 1.99791979754 0.02794017070 
0.118628 1.98857735637 0.02864271705 
0.119145 1.98591818786 0.02886187609 
0.119662 1.98247260068 0.02756548169 
0.120179 1.98274135513 0.02865803201 
0.120695 1.97078022853 0.02838091705 
0.121212 1.96195945481 0.02806695262 
0.121729 1.96318532434 0.02704315041 
0.122246 2.00248674180 0.02825527189 
0.122763 2.02605290404 0.02801493390 
0.123280 2.00790748891 0.02763045263 
0.123797 1.96822481095 0.02622617446 
0.124314 1.93877309992 0.02753919352 
0.124830 1.91882169371 0.02556128684 
0.125347 1.99352597161 0.02697167397 
0.125864 1.95625050657 0.02723974865 
0.126381 1.94954580359 0.02633098646 
0.126898 1.95075401827 0.02763528788 
0.127415 1.91755070994 0.02643164378 
0.127932 1.93936358246 0.02693025928 
0.128448 1.90244122175 0.02582274354 
0.128965 1.96281527778 0.02686401198 
0.129482 1.90777299582 0.02586290600 
0.129999 1.92758384121 0.02598568101 
0.130516 1.95066956063 0.02645105648 
0.131033 1.94580406466 0.02723236365 
0.131550 1.92744225933 0.02594423389 
0.132067 1.95906884092 0.02567444039 
0.132583 1.96247970413 0.02624073624 
0.133100 1.91693939977 0.02574772317 
0.133617 1.92861222632 0.02604693108 
0.134134 1.95342611681 0.02531640060 
0.134651 1.92534811371 0.02579190268 
0.135168 1.93270910048 0.02625113227 
0.135685 1.90105991460 0.02597656928 
0.136201 1.92542526575 0.02548408418 
0.136718 1.88825290965 0.02471795422 
0.137235 1.89803071352 0.02468949463 
0.137752 1.89813372586 0.02490614030 
0.138269 1.94864317233 0.02510540525 
0.138786 1.89577517903 0.02546944897 
0.139303 1.89509484585 0.02460189086 
0.139819 1.84751374988 0.02466561261 
0.140336 1.86563806105 0.02424983599 
0.140853 1.87110926880 0.02485614716 
0.141370 1.91106954526 0.02520909347 
0.141887 1.92242577884 0.02490501062 
0.142404 1.89870749411 0.02567400988 
0.142921 1.87739497212 0.02519558018 
0.143438 1.92763937300 0.02487672517 
0.143954 1.93370992187 0.02550640765 
0.144471 1.92799812819 0.02514313585 
0.144988 1.91741632505 0.02461973543 
0.145505 1.95191413866 0.02498983914 
0.146022 1.88482528398 0.02453690300 
0.146539 1.94085489056 0.02540129743 
0.147056 1.84527761566 0.02409657885 
0.147572 1.88716151187 0.02495344894 
0.148089 1.88353847560 0.02386080970 
0.148606 1.86717432489 0.02403841977 
0.149123 1.83972651612 0.02313317437 
0.149640 1.88349645654 0.02351920548 
0.150157 1.87641063163 0.02353016005 
0.150674 1.88893189003 0.02407000974 
0.151190 1.89490319914 0.02409518274 
0.151707 1.86892553707 0.02448821058 
0.152224 1.86217005069 0.02404399173 
0.152741 1.85887214155 0.02382246185 
0.153258 1.88400260347 0.02347214824 
0.153775 1.85943230441 0.02399352840 
0.154291 1.84029491055 0.02339183890 
0.154808 1.82315668064 0.02334572603 
0.155325 1.87317251471 0.02362675486 
0.155842 1.83460353070 0.02341664845 
0.156359 1.85920730807 0.02289768857 
0.156876 1.82580444133 0.02371632817 
0.157393 1.81638801932 0.02341300193 
0.157909 1.79686214589 0.02331224998 
0.158426 1.84310973317 0.02276903648 
0.158943 1.87969977480 0.02285911416 
0.159460 1.84868823057 0.02259963126 
0.159977 1.87765595005 0.02356754905 
0.160494 1.81865436457 0.02320686878 
0.161010 1.83111581821 0.02337913398 
0.161527 1.83505723824 0.02246073390 
0.162044 1.84930981199 0.02238889716 
0.162561 1.81647081336 0.02341833793 
0.163078 1.84815746468 0.02245471827 
0.163595 1.84237578715 0.02264584919 
0.164112 1.83377422236 0.02278288090 
0.164628 1.82972778500 0.02278878712 
0.165145 1.79151161437 0.02221801778 
0.165662 1.83279897788 0.02289305621 
0.166179 1.78800944757 0.02214469148 
0.166696 1.81374604511 0.02217187715 
0.167213 1.84699991909 0.02171552091 
0.167729 1.84475204224 0.02250364571 
0.168246 1.85844414189 0.02242715677 
0.168763 1.84603792959 0.02208965282 
0.169280 1.87317565439 0.02249766615 
0.169797 1.85550487657 0.02210814310 
0.170314 1.84163586895 0.02177206736 
0.170830 1.85374822033 0.02225675128 
0.171347 1.82635474452 0.02203130233 
0.171864 1.82985687246 0.02177095216 
0.172381 1.83963595999 0.02200998305 
0.172898 1.84826934359 0.02141688639 
0.173415 1.84719503837 0.02202337391 
0.173932 1.82194586332 0.02226456495 
0.174448 1.81577016813 0.02196581057 
0.174965 1.79193874959 0.02147162959 
0.175482 1.85246898688 0.02225270996 
0.175999 1.80429492769 0.02152279249 
0.176516 1.79577483963 0.02105782646 
0.177033 1.80802212620 0.02108845895 
0.177549 1.80252484519 0.02110741480 
0.178066 1.83381266102 0.02130069859 
0.178583 1.80805289722 0.02191840960 
0.179100 1.81551432531 0.02171330038 
0.179617 1.82685304674 0.02212826842 
0.180134 1.79850835659 0.02232659321 
0.180650 1.80375302918 0.02219581025 
0.181167 1.77666969565 0.02222940665 
0.181684 1.80353476592 0.02250154235 
0.182201 1.84309839746 0.02181103134 
0.182718 1.81340740013 0.02209611861 
0.183234 1.79487153765 0.02285004298 
0.183751 1.82210148879 0.02256554209 
0.184268 1.80602008011 0.02336733747 
0.184785 1.82967819286 0.02297438434 
0.185302 1.83405726982 0.02276643787 
0.185819 1.83300499472 0.02319856070 
0.186335 1.78865133762 0.02272949706 
0.186852 1.79749560303 0.02283779359 
0.187369 1.79416505346 0.02273362430 
0.187886 1.79640028793 0.02201297239 
0.188403 1.78627975216 0.02193698311 
0.188920 1.76585364596 0.02163451155 
0.189436 1.78009527219 0.02198379907 
0.189953 1.79745087214 0.02156055217 
0.190470 1.75690939050 0.02118286659 
0.190987 1.77553398633 0.02143486108 
0.191504 1.78225777443 0.02184965727 
0.192020 1.78830195960 0.02142348439 
0.192537 1.78341162862 0.02165936330 
0.193054 1.76331275627 0.02063108763 
0.193571 1.78218549672 0.02131454823 
0.194088 1.77944297672 0.02123035216 
0.194605 1.77063481061 0.02115887056 
0.195121 1.77309249284 0.02102968094 
0.195638 1.80170212377 0.02122490550 
0.196155 1.74028685185 0.02051993575 
0.196672 1.76664304757 0.02106539279 
0.197189 1.76431317655 0.02040171387 
0.197705 1.79990238758 0.02074483800 
0.198222 1.75748698354 0.02117300553 
0.198739 1.76640773035 0.02044973311 
0.199256 1.76351143667 0.02041635799 
0.199773 1.73855702832 0.02027506420 
0.200290 1.81027064610 0.02083448720 
0.200806 1.79359049686 0.02039602526 
0.201323 1.77928934622 0.02043219510 
0.201840 1.76100662494 0.02063064742 
0.202357 1.73655022322 0.02024418982 
0.202874 1.77347180346 0.02001626911 
0.203390 1.74882624882 0.02064247343 
0.203907 1.75254067790 0.02026438689 
0.204424 1.77231079852 0.02046131995 
0.204941 1.75942381724 0.02058575839 
0.205458 1.77579339193 0.02020200100 
0.205974 1.73493993713 0.01978464654 
0.206491 1.76856545776 0.02005132364 
0.207008 1.78073022766 0.02046164502 
0.207525 1.78605664330 0.01984438167 
0.208042 1.75573285188 0.01985317888 
0.208558 1.80213876508 0.01996745485 
0.209075 1.75109732025 0.01995090350 
0.209592 1.79872005485 0.01975009229 
0.210109 1.77222969960 0.02011723065 
0.210626 1.75528797519 0.02019804394 
0.211142 1.75214552468 0.01971282861 
0.211659 1.77181732181 0.02014355795 
0.212176 1.75768670184 0.01997956711 
0.212693 1.75873336078 0.02001564385 
0.213210 1.75408614459 0.01967513584 
0.213726 1.78098537718 0.01995843139 
0.214243 1.77240281968 0.01996141094 
0.214760 1.78379566686 0.01947996692 
0.215277 1.77360544752 0.01959677102 
0.215794 1.77511753757 0.01950008998 
0.216310 1.77055734160 0.01978713173 
0.216827 1.76940257769 0.01963384422 
0.217344 1.74078812509 0.01935619387 
0.217861 1.77225243240 0.01970133578 
0.218378 1.75281303515 0.01937942694 
0.218894 1.76615730972 0.01947428205 
0.219411 1.76036432100 0.01938190791 
0.219928 1.74149100963 0.01911799921 
0.220445 1.76963382902 0.01946949524 
0.220962 1.75739894977 0.01949351134 
0.221478 1.74535799924 0.01969440408 
0.221995 1.74432552896 0.01906271449 
0.222512 1.71569379473 0.01852768897 
0.223029 1.75955614312 0.01944224181 
0.223546 1.75262614888 0.01924238738 
0.224062 1.74542146463 0.01907697941 
0.224579 1.74478931337 0.01898161802 
0.225096 1.75080968431 0.01920207432 
0.225613 1.75505437641 0.01899181796 
0.226129 1.77250041328 0.01904634495 
0.226646 1.74599836743 0.01907563074 
0.227163 1.79076303737 0.01874194158 
0.227680 1.76750726263 0.01916602407 
0.228197 1.74733592372 0.01862958780 
0.228713 1.76498133827 0.01891592282 
0.229230 1.78135905326 0.01897920528 
0.229747 1.74705054239 0.01879684275 
0.230264 1.75870739076 0.01863237139 
0.230780 1.78830003021 0.01864983879 
0.231297 1.73855699785 0.01867725090 
0.231814 1.75960698398 0.01907017208 
0.232331 1.72750120796 0.01811152239 
0.232848 1.76506492856 0.01845315472 
0.233364 1.77538042757 0.01824008974 
0.233881 1.74601072622 0.01847207568 
0.234398 1.74080465763 0.01852020183 
0.234915 1.74613662865 0.01811924681 
0.235431 1.73381881690 0.01848415477 
0.235948 1.75178532031 0.01860252487 
0.236465 1.74889084085 0.01834505551 
0.236982 1.75705070379 0.01837539078 
0.237499 1.76079173582 0.01881187851 
0.238015 1.73308062058 0.01832601975 
0.238532 1.73793354637 0.01834322158 
0.239049 1.74438651198 0.01827460852 
0.239566 1.76119332576 0.01819136853 
0.240082 1.74174747863 0.01855453377 
0.240599 1.71681780922 0.01849628778 
0.241116 1.74210139629 0.01807203430 
0.241633 1.75780744607 0.01795030179 
0.242149 1.75908497326 3.18046888635 
0.242666 1.75999066553 0.01838214301 
0.243183 1.72379627387 0.01798242932 
0.243700 1.71507693319 0.01773324329 
0.244217 1.76080643631 0.01844815472 
0.244733 1.72655102805 0.01835112481 
0.245250 1.76270211076 0.01809812005 
0.245767 1.74819770478 0.01804992610 
0.246284 1.70895433878 0.01797170859 
0.246800 1.75919130020 0.01822546991 
0.247317 1.79229904527 0.01841818916 
0.247834 1.77821556984 0.01831753686 
0.248351 1.71927150845 0.01762186660 
0.248867 1.72755595091 0.01790614371 
0.249384 1.71715454883 0.01799320845 
0.249901 1.74910805646 0.01778581552 
0.250418 1.76219714629 0.01794184723 
0.250934 1.74689935975 0.01773408360 
0.251451 1.73626166771 0.01811600037 
0.251968 1.73821863069 0.01761120885 
0.252485 1.73850726325 0.01782988320 
0.253001 1.72995189541 0.01738506681 
0.253518 1.72738275977 0.01785225587 
0.254035 1.74354154236 0.01751967550 
0.254552 1.72638940466 0.01772028252 
0.255068 1.69670377096 0.01765303578 
0.255585 1.69596277773 0.01737822171 
0.256102 1.69948082875 0.01699619311 
0.256619 1.77183519519 0.01792277899 
0.257135 1.76380378289 0.01757565996 
0.257652 1.74264797626 0.01748774648 
0.258169 1.69871657602 0.01766902654 
0.258686 1.75107287151 0.01750996247 
0.259202 1.71660878329 0.01728152993 
0.259719 1.74518010770 0.01764932704 
0.260236 1.75523181243 0.01757288397 
0.260753 1.70477263841 0.01842233710 
0.261269 1.74654567517 0.01797994792 
0.261786 1.72523167114 0.01827063051 
0.262303 1.74729626737 0.01806606472 
0.262820 1.72354744628 0.01798699121 
0.263336 1.71042798777 0.01864085160 
0.263853 1.69347858920 0.01859237212 
0.264370 1.72371746580 0.01861633699 
0.264887 1.70283082958 0.01850545976 
0.265403 1.72955963280 0.01876680957 
0.265920 1.72201610773 0.01913446164 
0.266437 1.76793799908 0.01862155870 
0.266954 1.73932935385 0.01882200083 
0.267470 1.73208286611 0.01890437528 
0.267987 1.74809458369 0.01895755454 
0.268504 1.76700993485 0.01941884245 
0.269021 1.73370267702 0.01962414874 
0.269537 1.74284892916 0.01920255020 
0.270054 1.76526792546 0.01914934862 
0.270571 1.73236322763 0.01976872512 
0.271087 1.73360946793 0.01971127565 
0.271604 1.74695927542 0.01975517754 
0.272121 1.74474879982 0.02086061032 
0.272638 1.74470139619 0.02041122130 
0.273154 1.72748949755 0.02040192387 
0.273671 1.72671210651 0.02065461803 
0.274188 1.74974501495 0.02062008531 
0.274705 1.76787045047 0.02057378773 
0.275221 1.73794033757 0.02100270725 
0.275738 1.71979801315 0.02067951390 
0.276255 1.75501819171 0.02119220426 
0.276771 1.73279812653 0.02081048696 
0.277288 1.78100522228 0.02103119297 
0.277805 1.72734960413 0.02057786964 
0.278322 1.73908230171 0.02039890700 
0.278838 1.75307714145 0.02092695506 
0.279355 1.71310413942 0.02070212199 
0.279872 1.74351287247 0.02104931508 
0.280388 1.72077527103 0.02057657213 
0.280905 1.71662611798 0.02128337451 
0.281422 1.73980946810 0.02079835799 
0.281939 1.73863518793 0.02017730530 
0.282455 1.74151114649 0.02108114420 
0.282972 1.73711513718 0.02077538332 
0.283489 1.72446927050 0.02082260248 
0.284006 1.76417290596 0.02080274022 
0.284522 1.73969280548 0.02126125574 
0.285039 1.73784271735 0.02064503395 
0.285556 1.72772244413 0.02090986254 
0.286072 1.75743064765 0.02095477836 
0.286589 1.71898348403 0.02115877212 
0.287106 1.74836446075 0.02094595566 
0.287622 1.73301957267 0.02138287644 
0.288139 1.76071907106 0.02129410837 
0.288656 1.73878149421 0.02118292832 
0.289173 1.72952499972 0.02122317680 
0.289689 1.71053745950 0.02132668788 
0.290206 1.72685038125 0.02105160282 
0.290723 1.73866694175 0.02152077487 
0.291239 1.75670716282 0.02207768915 
0.291756 1.71167196663 0.02177550441 
0.292273 1.71922619255 0.02143973903 
0.292790 1.70967409033 0.02110333518 
0.293306 1.73982606880 0.02157883290 
0.293823 1.78757906928 0.02219780257 
0.294340 1.72391776387 0.02149101805 
0.294856 1.78479622341 0.02152588561 
0.295373 1.71646728689 0.02091111930 
0.295890 1.74820556743 0.02167180481 
0.296406 1.76554841056 0.02189840713 
0.296923 1.75723174724 0.02104835152 
0.297440 1.75560105669 0.02151485661 
0.297957 1.71889909410 0.02099299788 
0.298473 1.72354025147 0.02223460914 
0.298990 1.72206681024 0.02233262130 
0.299507 1.76427710985 0.02189048709 
0.300023 1.73983582875 0.02192917490 
0.300540 1.73574291816 0.02250890766 
0.301057 1.74561021240 0.02255653259 
0.301573 1.72643917786 0.02210125799 
0.302090 1.76451710936 0.02201952282 
0.302607 1.74529328401 0.02196266993 
0.303123 1.78536093066 0.02198782554 
0.303640 1.75816609686 0.02264015949 
0.304157 1.73851459826 0.02249702284 
0.304673 1.71711370833 0.02182117531 
0.305190 1.76476626447 0.02259648811 
0.305707 1.75087139321 0.02279546815 
0.306224 1.73900623659 0.02278115531 
0.306740 1.78341741108 0.02308816354 
0.307257 1.73626556592 0.02260854287 
0.307774 1.74392939096 0.02242086856 
0.308290 1.73514645507 0.02257058749 
0.308807 1.76318053470 0.02285330288 
0.309324 1.77029668844 0.02279949599 
0.309840 1.72807678109 0.02298269903 
0.310357 1.74950531422 0.02275146704 
0.310874 1.77054454849 0.02291629707 
0.311390 1.76068930880 0.02325903525 
0.311907 1.71613694768 0.02305346536 
0.312424 1.72040894633 0.02352535421 
0.312940 1.75834707211 0.02310325517 
0.313457 1.74301114857 0.02320216331 
0.313974 1.73502371329 0.02332218126 
0.314490 1.75814684329 0.02373529603 
0.315007 1.76390704971 0.02321613359 
0.315524 1.71135784166 0.02251281396 
0.316040 1.75666292780 0.02328636224 
0.316557 1.75256130367 0.02372595847 
0.317074 1.79527887388 0.02404878675 
0.317590 1.77093662263 0.02415171719 
0.318107 1.73223008844 0.02305193901 
0.318624 1.76980241359 0.02354497725 
0.319140 1.75256190341 0.02356820422 
0.319657 1.71049338202 0.02334347094 
0.320174 1.70187296903 0.02356887892 
0.320690 1.68526816816 0.02266209204 
0.321207 1.75056977469 0.02408573536 
0.321724 1.77281499238 0.02402201173 
0.322240 1.79642499411 0.02449760259 
0.322757 1.72768887766 0.02465665161 
0.323274 1.74965976354 0.02390106158 
0.323790 1.76162886168 0.02403910231 
0.324307 1.78112421759 0.02451981734 
0.324824 1.73229933635 0.02511421834 
0.325340 1.76375837420 0.02495716422 
0.325857 1.70949917967 0.02592862898 
0.326373 1.73549832049 0.02517383611 
0.326890 1.74902993968 0.02641923060 
0.327407 1.77996739026 0.02676720785 
0.327923 1.80579188642 0.02652574205 
0.328440 1.78602101792 0.02567176361 
0.328957 1.72614115361 0.02668557610 
0.329473 1.75715242299 0.02702682229 
0.329990 1.75501192522 0.02871191913 
0.330507 1.82279129108 0.02814742771 
0.331023 1.72154228971 0.02794732822 
0.331540 1.77339216461 0.02928537009 
0.332057 1.78254164403 0.02873645935 
0.332573 1.76715038735 0.02974811720 
0.333090 1.81182450145 0.02923439944 
0.333607 1.78238467553 0.03098069122 
0.334123 1.80399158813 0.02961491543 
0.334640 1.75570230292 0.03033156268 
0.335156 1.74080310136 0.02882424945 
0.335673 1.78478409119 0.03006864629 
0.336190 1.73577841776 0.02976828533 
0.336706 1.75559923771 0.03091398644 
0.337223 1.80942894204 0.03207525619 
0.337740 1.80260131450 0.03314960606 
0.338256 1.74372620168 0.03316180125 
0.338773 1.83118138416 0.03370275194 
0.339290 1.82643724771 0.03474945195 
0.339806 1.82764760553 0.03676522834 
0.340323 1.74643463122 0.03489452113 
0.340839 1.76515290758 0.03679611035 
0.341356 1.77570245277 0.03755522656 
0.341873 1.81529557524 0.03762186301 
0.342389 1.80352526261 0.03762145533 
0.342906 1.87276170068 0.03728926779 
0.343423 1.89093652810 0.03910254223 
0.343939 1.83342761314 0.03827231746 
0.344456 1.79729142298 0.03877672184 
0.344972 1.89209891694 0.03885561644 
0.345489 1.75036246177 0.03832896899 
0.346006 1.80051844128 0.03766916820 
0.346522 1.77229896266 0.03922720689 
0.347039 1.78701828807 0.03742557070 
0.347555 1.80873750518 0.03961755582 
0.348072 1.88849916803 0.03983639601 
0.348589 1.79802134140 0.03998124789 
0.349105 1.85403077877 0.03915962579 
0.349622 1.74277605932 0.03950808974 
0.350139 1.75693930397 0.03969389854 
0.350655 1.86224663690 0.03784401240 
0.351172 1.75109571179 0.03957943056 
0.351688 1.88047476523 0.04049667999 
0.352205 1.81874892273 0.03928369605 
0.352722 1.82635362047 0.04005118552 
0.353238 1.84922588228 0.03935730622 
0.353755 1.79377109526 0.04263192529 
0.354271 1.79486647541 0.03915639948 
0.354788 1.80139517563 0.04018745568 
0.355305 1.83345144507 0.04049957795 
0.355821 1.78910929651 0.04113225466 
0.356338 1.82327625888 0.04048196950 
0.356854 1.81806831236 0.04151047466 
0.357371 1.73515153859 0.04335571511 
0.357888 1.85517379731 0.04254832380 
0.358404 1.77487748318 0.04438996438 
0.358921 1.82549724684 0.04384575000 
0.359437 1.87287564764 0.04487378318 
0.359954 1.76539397336 0.04467269801 
0.360471 1.80694221712 0.04470333265 
0.360987 1.82326190130 0.04499953749 
0.361504 1.76718488943 0.04761571668 
0.362020 1.80493630116 0.04754426870 
0.362537 1.78808601174 0.04957424529 
0.363054 1.78604956089 0.04996048453 
0.363570 1.80070827993 0.05106679265 
0.364087 1.90746315453 0.05332555374 
0.364603 1.79100899702 0.05101027292 
0.365120 1.78873209258 0.05480782001 
0.365637 1.79297737841 0.05520791209 
0.366153 1.78184860254 0.05407257269 
0.366670 1.74798722342 0.05884916568 
0.367186 1.77996083514 0.06095710818 
0.367703 1.83777963663 0.06664178308 
0.368219 1.72564052126 0.06155420023 
0.368736 1.86821225900 0.07161011730 
0.369253 1.86957480254 0.06823896543 
0.369769 1.70669569167 0.06322972636 
0.370286 1.73730460090 0.07249532370 
0.370802 1.88160421881 0.07802590214 
0.371319 1.79981597079 0.07758429300 
0.371835 1.92922921552 0.08101807044 
0.372352 1.87388281265 0.10041697094 
0.372869 1.66664171872 0.10145658227 
0.373385 1.76100130745 0.16185291085 
0.373902 1.78764690857 0.29566271651 
