# Supplementary material for: A SAXS-based approach to rationally evaluate radical scavengers – toward eliminating radiation damage in solution and crystallographic studies
Source: J Synchrotron Radiat. 2021 Aug 9;28(Pt 5):1309–20. doi: 10.1107/S1600577521004045 (PMC8415334; doi:10.1107/S1600577521004045)
Supplement: Supplementary file 1 [file s-28-01309-sup1.zip › SupportingData/ascrobic_acid/500uM/F1_ascorbate-500um_00025.cbf.dat]

0.010597 11.94928016358 0.55955725686 
0.011114 11.57558612551 0.50192446640 
0.011630 9.45570317128 0.35426970393 
0.012147 9.09173378930 0.26430007872 
0.012664 8.96681893176 0.32820969042 
0.013181 7.97210921934 0.24176564495 
0.013698 7.62308408793 0.18210974843 
0.014215 7.04689263908 0.32662532009 
0.014732 6.73026520748 0.24835438340 
0.015249 6.85766516435 0.22008074903 
0.015766 6.21699900224 0.19030462826 
0.016283 6.08937377416 0.16576103153 
0.016800 5.75476475210 0.16313757723 
0.017316 5.79080357876 0.13615327432 
0.017833 5.62516674796 0.14794523083 
0.018350 5.33041297072 0.13961867011 
0.018867 5.25893901801 0.12935173302 
0.019384 5.36172356663 0.12593886470 
0.019901 4.72659280248 0.11738368020 
0.020418 4.72619888903 0.11477002474 
0.020935 4.84882845044 0.12624133114 
0.021452 4.50035965559 0.11130987960 
0.021969 4.71660622353 0.10183614580 
0.022486 4.74262719099 0.09893454529 
0.023002 4.32082720947 0.09436497648 
0.023519 4.08614952341 0.09049457811 
0.024036 4.27319320747 0.08907334249 
0.024553 4.06759271236 0.08883537128 
0.025070 4.17200262186 0.09617587068 
0.025587 3.97150335718 0.08327196363 
0.026104 4.23807869805 0.08616047892 
0.026621 3.87148344334 0.08629051452 
0.027138 3.93192081412 0.08537499321 
0.027655 3.88677853841 0.08026800515 
0.028171 3.78659506489 0.08039086822 
0.028688 3.85749812727 0.08003892688 
0.029205 3.86709582238 0.07925869021 
0.029722 3.85236392916 0.07707449429 
0.030239 3.67686645987 0.08011659349 
0.030756 3.62809844320 0.07117841327 
0.031273 3.55277419653 0.07081233785 
0.031790 3.66903569124 0.07698162789 
0.032307 3.70553143832 0.07258251684 
0.032824 3.48388028590 0.07432077246 
0.033341 3.53716762215 0.07346619484 
0.033857 3.52603538662 0.07025930702 
0.034374 3.56175520998 0.07159450550 
0.034891 3.47343821251 0.06719429267 
0.035408 3.39783004650 0.07097254648 
0.035925 3.43550993312 0.06693876269 
0.036442 3.30547805396 0.06732892804 
0.036959 3.34663010566 0.06740641898 
0.037476 3.41673290456 0.06476730831 
0.037993 3.36410739320 0.06815198587 
0.038510 3.43138680041 0.06443579116 
0.039027 3.25020850281 0.06322430469 
0.039543 3.20014518410 0.06261768532 
0.040060 3.33228007638 0.06045456868 
0.040577 3.33648003806 0.06448710823 
0.041094 3.29015781418 0.05763735602 
0.041611 3.14768168081 0.05740715343 
0.042128 3.23050169317 0.06082214698 
0.042645 3.25219935499 0.05740884983 
0.043162 3.16393853416 0.05694467452 
0.043679 3.15891993658 0.05954741402 
0.044196 3.11647702236 0.05449818816 
0.044712 2.98766256784 0.05458859562 
0.045229 3.06239870680 0.05608094183 
0.045746 3.09192050572 0.05510138040 
0.046263 3.01309831114 0.05438533121 
0.046780 3.06011046638 0.05413518233 
0.047297 2.94419636919 0.05153457153 
0.047814 3.04345223464 0.05258555966 
0.048331 2.84175893458 0.05296238342 
0.048848 2.81372409826 0.05051909065 
0.049365 2.91034949892 0.05048685351 
0.049881 2.87840889616 0.05013307349 
0.050398 2.88013261907 0.05075878246 
0.050915 2.84089329764 0.04886321231 
0.051432 2.83912943763 0.04844203119 
0.051949 2.80257625405 0.04924046484 
0.052466 2.83761514492 0.05022609708 
0.052983 2.82262713391 0.04698497246 
0.053500 2.86353608907 0.04913148483 
0.054017 2.81885114640 0.04962091771 
0.054534 2.80049308689 0.04950299951 
0.055050 2.74777621357 0.04758725190 
0.055567 2.76533384657 0.04648058882 
0.056084 2.68520654388 0.04588676744 
0.056601 2.70746103217 0.04630040505 
0.057118 2.69558838131 0.04793274726 
0.057635 2.70728463301 0.04426197711 
0.058152 2.69056984715 0.04615905748 
0.058669 2.69156540004 0.04431723305 
0.059186 2.69993333278 0.04553748008 
0.059703 2.72752610172 0.04467267693 
0.060220 2.68553674651 0.04300496631 
0.060736 2.63530470892 0.04413836897 
0.061253 2.65387732327 0.04470747454 
0.061770 2.58435546184 0.04254117361 
0.062287 2.59716135431 0.04212511447 
0.062804 2.66762708780 0.04433053753 
0.063321 2.63915919844 0.04301369465 
0.063838 2.63409324149 0.04360476927 
0.064355 2.47421470248 0.04142246304 
0.064872 2.60338744853 0.04105632400 
0.065388 2.58663158748 0.04007557172 
0.065905 2.57100434789 0.04199977216 
0.066422 2.51238841576 0.04187859531 
0.066939 2.55426341057 0.04098427630 
0.067456 2.52546757918 0.04050497520 
0.067973 2.52081089864 0.04037222659 
0.068490 2.47679055312 0.04074750855 
0.069007 2.51129122948 0.03938459523 
0.069524 2.47226028049 0.04177912091 
0.070041 2.54396543636 0.04185942559 
0.070557 2.51248300678 0.04008145128 
0.071074 2.51312241085 0.04083829560 
0.071591 2.45762567611 0.04041511420 
0.072108 2.38919684141 0.03864976005 
0.072625 2.36122149344 0.03926775626 
0.073142 2.45410165418 0.04063452791 
0.073659 2.41457155568 0.03810919346 
0.074176 2.45294972530 0.03869947706 
0.074693 2.36406400462 0.03728057111 
0.075210 2.47426274539 0.03783259603 
0.075726 2.39605954447 0.03703334273 
0.076243 2.37693248424 0.03905158886 
0.076760 2.36165448801 0.03773667919 
0.077277 2.36833856774 0.03621635876 
0.077794 2.42182903166 0.03713382792 
0.078311 2.40139810214 0.03791491631 
0.078828 2.40699411702 0.03749550927 
0.079345 2.31185229142 0.03551989461 
0.079862 2.37511641255 0.03805736405 
0.080378 2.28120872126 0.03570333913 
0.080895 2.36919737160 0.03649017158 
0.081412 2.29054472891 0.03653764974 
0.081929 2.31773996266 0.03621634337 
0.082446 2.29844680071 0.03639367543 
0.082963 2.27741401342 0.03626940781 
0.083480 2.36330517057 0.03552097626 
0.083997 2.28680298693 0.03501412781 
0.084514 2.26010388160 0.03411981858 
0.085030 2.30946297346 0.03477636172 
0.085547 2.20621122153 0.03456872313 
0.086064 2.26204430168 0.03490083195 
0.086581 2.20731050821 0.03527560578 
0.087098 2.25982424088 0.03338175589 
0.087615 2.26794615542 0.03333089232 
0.088132 2.20328244384 0.03527755718 
0.088649 2.20701587332 0.03560277408 
0.089166 2.21162573206 0.03525092028 
0.089683 2.21802409837 0.03619836285 
0.090199 2.26762865506 0.03498200802 
0.090716 2.17058488134 0.03571707300 
0.091233 2.21648472517 0.03590108434 
0.091750 2.17588455234 0.03756459697 
0.092267 2.18134776890 0.03844175979 
0.092784 2.22153840166 0.03697771623 
0.093301 2.22047209914 0.03722995294 
0.093818 2.16968567739 0.03688131942 
0.094334 2.15221545438 0.03736377144 
0.094851 2.12521877962 0.03656684282 
0.095368 2.14103731126 0.03672690922 
0.095885 2.08278385294 0.03490090025 
0.096402 2.18197484210 0.03566531184 
0.096919 2.16745531330 0.03483228245 
0.097436 2.13093587527 0.03367450879 
0.097953 2.09474675687 0.03352105770 
0.098470 2.12112565601 0.03273112455 
0.098986 2.16076925247 0.03273218057 
0.099503 2.08902705574 0.03234276965 
0.100020 2.07740767969 0.03175654986 
0.100537 2.09067040057 0.03252503212 
0.101054 2.13828239502 0.03263101144 
0.101571 2.02274086041 0.03173044009 
0.102088 2.08471669538 0.03209884115 
0.102605 2.06860520539 0.03118496576 
0.103122 2.09131595175 0.03186285313 
0.103638 2.08394731139 0.03264154103 
0.104155 2.04388365661 0.03132544140 
0.104672 2.05536094111 0.03013755623 
0.105189 2.06726873301 0.03161052866 
0.105706 2.04236686051 0.03084185515 
0.106223 2.01357279613 0.03036326075 
0.106740 2.11248009673 0.03051985177 
0.107257 2.08529286803 0.02982266039 
0.107773 2.08832950056 0.03112799224 
0.108290 2.08121128764 0.03106345145 
0.108807 2.03882724335 0.02966176867 
0.109324 2.02802556974 0.03010396185 
0.109841 2.09219775148 0.03041727887 
0.110358 2.06212555817 0.03016847835 
0.110875 2.06136094043 0.03049853032 
0.111392 1.96878928213 0.02975785039 
0.111909 2.00796198312 0.02966818805 
0.112425 2.04952030209 0.02948640867 
0.112942 2.00698005857 0.02964373253 
0.113459 1.97957586542 0.02931002483 
0.113976 2.01640903416 0.02889560977 
0.114493 2.11487817695 0.02948120761 
0.115010 1.96146460866 0.02875693351 
0.115527 1.96781233429 0.02892075385 
0.116044 1.99920094546 0.02886871489 
0.116560 1.92482339150 0.02792764976 
0.117077 2.02431139826 0.02821526619 
0.117594 1.96266335350 0.02862785546 
0.118111 1.99943417647 0.02897460508 
0.118628 1.99828610855 0.02844151260 
0.119145 2.00747366005 0.02781774251 
0.119662 1.99384605915 0.02814320290 
0.120179 1.91877430561 0.02781717313 
0.120695 1.97311972189 0.02765871387 
0.121212 1.98163140758 0.02782158653 
0.121729 1.99891611657 0.02811956362 
0.122246 1.99740346245 0.02684874155 
0.122763 1.98810553122 0.02805384079 
0.123280 1.96454749372 0.02791927148 
0.123797 1.96001480211 0.02801329695 
0.124314 1.94203947635 0.02792916135 
0.124830 1.97076624134 0.02762843556 
0.125347 1.98366175574 0.02764809563 
0.125864 1.95576454763 0.02623672002 
0.126381 1.90850572887 0.02735451025 
0.126898 1.93971579612 0.02691912658 
0.127415 1.92269686196 0.02614442287 
0.127932 1.92097197677 0.02590888799 
0.128448 1.91754199973 0.02612185437 
0.128965 1.95674491005 0.02734138608 
0.129482 1.92025197985 0.02657744798 
0.129999 1.95211549342 0.02607815383 
0.130516 1.92471199315 0.02596203399 
0.131033 1.92190339793 0.02583576658 
0.131550 1.91352857609 0.02602671325 
0.132067 1.93159722701 0.02608186070 
0.132583 1.92856804111 0.02610307353 
0.133100 1.92514321003 0.02611328164 
0.133617 1.94427018537 0.02564582178 
0.134134 1.91431170978 0.02622625430 
0.134651 1.91700958930 0.02554985170 
0.135168 1.94124089040 0.02574873043 
0.135685 1.87967826759 0.02619284466 
0.136201 1.89275857893 0.02502996082 
0.136718 1.90732579745 0.02465430280 
0.137235 1.89613290829 0.02435546364 
0.137752 1.93892572328 0.02452542290 
0.138269 1.85977657409 0.02549516254 
0.138786 1.89673123734 0.02480012486 
0.139303 1.91087914732 0.02512802594 
0.139819 1.90278145444 0.02468163318 
0.140336 1.88363062227 0.02489438825 
0.140853 1.89310595966 0.02500617244 
0.141370 1.90243275970 0.02562360097 
0.141887 1.91915937146 0.02473038399 
0.142404 1.91608782992 0.02512412701 
0.142921 1.88574325502 0.02477648091 
0.143438 1.90410086259 0.02516723791 
0.143954 1.93482481716 0.02500083028 
0.144471 1.88819881928 0.02466897865 
0.144988 1.89991109620 0.02525891352 
0.145505 1.88632886728 0.02517662803 
0.146022 1.93616784556 0.02469598260 
0.146539 1.93956988989 0.02518708599 
0.147056 1.85770945255 0.02437873669 
0.147572 1.85531969877 0.02411571559 
0.148089 1.89778932020 0.02508730737 
0.148606 1.87900314091 0.02457362958 
0.149123 1.84576979898 0.02407982047 
0.149640 1.87678953929 0.02371718433 
0.150157 1.88787511067 0.02416227948 
0.150674 1.83152060742 0.02333684307 
0.151190 1.89061038043 0.02339750053 
0.151707 1.85601332520 0.02319482086 
0.152224 1.84434239093 0.02420814608 
0.152741 1.85047834616 0.02344064596 
0.153258 1.81325842182 0.02427837032 
0.153775 1.86134891092 0.02404548961 
0.154291 1.87237221393 0.02361015777 
0.154808 1.88768196256 0.02414463877 
0.155325 1.78292617716 0.02338685200 
0.155842 1.87004612981 0.02385262855 
0.156359 1.87711621399 0.02300225600 
0.156876 1.89160633596 0.02342579328 
0.157393 1.85659741364 0.02274367052 
0.157909 1.86756951629 0.02309148870 
0.158426 1.87537054096 0.02382737819 
0.158943 1.86097626053 0.02379987609 
0.159460 1.81098086867 0.02300476499 
0.159977 1.82977225007 0.02322926550 
0.160494 1.84047322461 0.02269974008 
0.161010 1.80842999170 0.02242163211 
0.161527 1.80987545775 0.02262474262 
0.162044 1.81643035068 0.02222594914 
0.162561 1.82128013900 0.02284652157 
0.163078 1.83048026032 0.02281069000 
0.163595 1.83237285143 0.02230225205 
0.164112 1.82944767562 0.02280678555 
0.164628 1.85558892748 0.02240621318 
0.165145 1.79435401403 0.02244830556 
0.165662 1.80300734197 0.02282859137 
0.166179 1.77851800114 0.02236408888 
0.166696 1.81930603826 0.02277586434 
0.167213 1.86342021489 0.02227277752 
0.167729 1.81752836493 0.02211618231 
0.168246 1.83695544758 0.02254495708 
0.168763 1.80598457158 0.02244085825 
0.169280 1.82817138500 0.02208903332 
0.169797 1.85463138055 0.02257498495 
0.170314 1.82693899201 0.02186538350 
0.170830 1.82847014913 0.02205962084 
0.171347 1.83288757714 0.02137004674 
0.171864 1.82630530491 0.02159032785 
0.172381 1.80028510932 0.02201597934 
0.172898 1.87503951788 0.02205783211 
0.173415 1.84595854528 0.02189544063 
0.173932 1.76858787202 0.02202743794 
0.174448 1.79362951719 0.02143297896 
0.174965 1.80651682064 0.02107284241 
0.175482 1.80658005530 0.02139307451 
0.175999 1.81174096210 0.02126536202 
0.176516 1.83145091702 0.02234354101 
0.177033 1.77073971020 0.02167410932 
0.177549 1.81623332382 0.02222530318 
0.178066 1.83399316195 0.02138817929 
0.178583 1.83999998209 0.02127430217 
0.179100 1.79805612854 0.02169259540 
0.179617 1.80787768946 0.02158533782 
0.180134 1.80348602947 0.02200894090 
0.180650 1.78837750799 0.02180739701 
0.181167 1.77887171221 0.02269727461 
0.181684 1.84317084097 0.02234231678 
0.182201 1.83869836126 0.02268806669 
0.182718 1.78571377414 0.02247021005 
0.183234 1.82665999617 0.02234290177 
0.183751 1.77889407664 0.02246439056 
0.184268 1.80054017392 0.02344426015 
0.184785 1.81537522623 0.02337587150 
0.185302 1.80923498367 0.02353503216 
0.185819 1.82217342399 0.02307845458 
0.186335 1.78423704489 0.02285925625 
0.186852 1.79755568357 0.02225228026 
0.187369 1.80235417625 0.02219734891 
0.187886 1.78916534401 0.02171186242 
0.188403 1.77408604871 0.02177181829 
0.188920 1.77729270575 0.02216971078 
0.189436 1.78646183525 0.02147096393 
0.189953 1.79443735371 0.02182760478 
0.190470 1.77540013284 0.02108767803 
0.190987 1.77777163257 0.02173795138 
0.191504 1.81389733801 0.02167827633 
0.192020 1.77128974045 0.02144239080 
0.192537 1.77193990675 0.02045037768 
0.193054 1.76183538675 0.02106562644 
0.193571 1.75938974003 0.02100439639 
0.194088 1.78661811419 0.02093322977 
0.194605 1.78854900968 0.02109931475 
0.195121 1.76580637496 0.02031758654 
0.195638 1.79771372500 0.02048029226 
0.196155 1.77638425151 0.02109976693 
0.196672 1.76486598468 0.02134567068 
0.197189 1.75705584608 0.02072371063 
0.197705 1.75168821656 0.02009306123 
0.198222 1.75004010199 0.02050856842 
0.198739 1.70904365941 0.02041402056 
0.199256 1.76877123905 0.02105457145 
0.199773 1.74026727521 0.02035328169 
0.200290 1.79961139143 0.02073044736 
0.200806 1.76975948042 0.02070608047 
0.201323 1.76637891650 0.02073347321 
0.201840 1.75060446547 0.02050332355 
0.202357 1.76806260036 0.02055319776 
0.202874 1.78790690525 0.02076702521 
0.203390 1.74790562375 0.01967198563 
0.203907 1.75117039694 0.02001099831 
0.204424 1.77231454659 0.01998359523 
0.204941 1.77659791976 0.02080301500 
0.205458 1.79525463628 0.02039593055 
0.205974 1.78204186393 0.02050542604 
0.206491 1.75901627206 0.01987818329 
0.207008 1.78420762117 0.02020568185 
0.207525 1.76064267791 0.02024570127 
0.208042 1.76252056239 0.01987555643 
0.208558 1.74351574441 0.01954898868 
0.209075 1.77821576097 0.02002782739 
0.209592 1.74783610984 0.02012050465 
0.210109 1.77456890806 0.02046742567 
0.210626 1.78303356923 0.01961808076 
0.211142 1.71713859489 0.01971909365 
0.211659 1.75922032317 0.01962247116 
0.212176 1.74717793106 0.01941541520 
0.212693 1.75263475094 0.01958824258 
0.213210 1.78023012595 0.02032809254 
0.213726 1.77684430535 0.01973908121 
0.214243 1.77707969839 0.02041041844 
0.214760 1.72396381509 0.01959826103 
0.215277 1.76557469816 0.01969751549 
0.215794 1.77012889834 0.01930053343 
0.216310 1.74648178863 0.01959883880 
0.216827 1.75444244506 0.01958553835 
0.217344 1.73987487049 0.01969994383 
0.217861 1.73881847679 0.01937804093 
0.218378 1.74358904463 0.01930688418 
0.218894 1.75239587514 0.01965661061 
0.219411 1.75378679102 0.01966728037 
0.219928 1.76009513993 0.01949939503 
0.220445 1.74298304705 0.01976699764 
0.220962 1.77699412976 0.01983263966 
0.221478 1.80068153597 0.01972386719 
0.221995 1.72729419201 0.01930092086 
0.222512 1.79582864650 0.01951438463 
0.223029 1.76746952021 0.01926073425 
0.223546 1.77662155573 0.01915747361 
0.224062 1.75681233271 0.01869921317 
0.224579 1.72901626258 0.01875039377 
0.225096 1.76132761416 0.01888071620 
0.225613 1.76833953829 0.01922260284 
0.226129 1.77303434043 0.01963370295 
0.226646 1.75140973709 0.01830459437 
0.227163 1.75191684926 0.01903468506 
0.227680 1.73265131593 0.01859608559 
0.228197 1.77264104926 0.01845249190 
0.228713 1.76798497556 0.01880120705 
0.229230 1.73093806880 0.01828355427 
0.229747 1.75245929755 0.01860446364 
0.230264 1.80531689453 0.01875910018 
0.230780 1.76462146728 0.01830096767 
0.231297 1.76204217257 0.01872015838 
0.231814 1.71818596865 0.01859758622 
0.232331 1.76244744032 0.01867475642 
0.232848 1.74406695086 0.01849202020 
0.233364 1.75258938553 0.01897200620 
0.233881 1.74587251613 0.01818852375 
0.234398 1.75245218213 0.01866361222 
0.234915 1.72445004702 0.01820830161 
0.235431 1.76814209952 0.01858144389 
0.235948 1.76484037214 0.01856991700 
0.236465 1.72641332991 0.01872453509 
0.236982 1.73051017585 0.01832935366 
0.237499 1.76194567704 0.01799471331 
0.238015 1.72587892809 0.01848069721 
0.238532 1.76045315764 0.01821137648 
0.239049 1.73882425556 0.01844805334 
0.239566 1.75026233148 0.01865158285 
0.240082 1.73480172385 0.01799729900 
0.240599 1.71698580878 0.01815211492 
0.241116 1.74023731859 0.01825915792 
0.241633 1.74028269108 0.01794329560 
0.242149 1.74424333073 3.18270587910 
0.242666 1.73859791343 0.01807175321 
0.243183 1.71593544120 0.01794964020 
0.243700 1.71141984587 0.01802882944 
0.244217 1.74374219967 0.01812059716 
0.244733 1.75750194966 0.01797578579 
0.245250 1.71634517019 0.01791725102 
0.245767 1.73741303605 0.01825740932 
0.246284 1.72480179650 0.01803045559 
0.246800 1.73749642373 0.01834729532 
0.247317 1.74814279066 0.01828685921 
0.247834 1.73920895672 0.01781299835 
0.248351 1.73871885288 0.01802633556 
0.248867 1.73120788206 0.01775463306 
0.249384 1.76013875228 0.01811898186 
0.249901 1.75435576056 0.01781767939 
0.250418 1.77614796617 0.01803746954 
0.250934 1.75818464846 0.01780590480 
0.251451 1.74732940810 0.01749150024 
0.251968 1.71050919639 0.01734833013 
0.252485 1.73515220363 0.01787878615 
0.253001 1.74198506700 0.01781753516 
0.253518 1.72944265690 0.01792570868 
0.254035 1.71033788566 0.01774651578 
0.254552 1.72472461156 0.01785657350 
0.255068 1.73674139388 0.01768290205 
0.255585 1.72781468123 0.01751621876 
0.256102 1.72409990955 0.01705463534 
0.256619 1.70424512884 0.01763090915 
0.257135 1.72008600844 0.01755242767 
0.257652 1.70211941541 0.01728419451 
0.258169 1.71921241941 0.01763143064 
0.258686 1.71811442057 0.01768879132 
0.259202 1.75356013606 0.01734239672 
0.259719 1.74646630101 0.01722519259 
0.260236 1.73442937153 0.01792786609 
0.260753 1.72903928923 0.01816734706 
0.261269 1.73251518843 0.01796029812 
0.261786 1.73142100151 0.01879770277 
0.262303 1.73733251087 0.01831024876 
0.262820 1.70526771120 0.01881579277 
0.263336 1.70793951536 0.01837786152 
0.263853 1.71281452136 0.01871226864 
0.264370 1.72845638768 0.01900334296 
0.264887 1.73221602705 0.01856506292 
0.265403 1.71441943607 0.01883970211 
0.265920 1.77227092041 0.01895877990 
0.266437 1.68660636572 0.01888430216 
0.266954 1.74670254172 0.01911657940 
0.267470 1.72670876621 0.01881900067 
0.267987 1.72882775151 0.01898329070 
0.268504 1.74065453836 0.01934117624 
0.269021 1.75172234056 0.01960172131 
0.269537 1.75707590691 0.01961043430 
0.270054 1.72153742049 0.01944942850 
0.270571 1.73111978637 0.01956764375 
0.271087 1.72682415821 0.02032199245 
0.271604 1.77514779118 0.02023361081 
0.272121 1.73656862785 0.02009121173 
0.272638 1.71669450855 0.02039123976 
0.273154 1.73959041240 0.02025288539 
0.273671 1.75689602300 0.02043343833 
0.274188 1.76721823556 0.02091333535 
0.274705 1.76631445746 0.02141329556 
0.275221 1.75545229146 0.02061519389 
0.275738 1.73916873375 0.02095566687 
0.276255 1.75563388720 0.02125599714 
0.276771 1.78942315283 0.02172945049 
0.277288 1.73626746333 0.02060084685 
0.277805 1.75196358531 0.02007054266 
0.278322 1.71913719086 0.02012519965 
0.278838 1.72461127336 0.02064084836 
0.279355 1.73063005713 0.02089921833 
0.279872 1.74401057177 0.02091963902 
0.280388 1.70259053955 0.02051677722 
0.280905 1.74759546983 0.02073334492 
0.281422 1.71694977952 0.02053634821 
0.281939 1.74491274696 0.02093507459 
0.282455 1.75712100528 0.02124470738 
0.282972 1.72781882560 0.02093752907 
0.283489 1.68636985110 0.02039451847 
0.284006 1.75361026056 0.02079356379 
0.284522 1.74276986970 0.02068251515 
0.285039 1.72195222869 0.02123950850 
0.285556 1.72393071815 0.02072862403 
0.286072 1.71772361517 0.02090754892 
0.286589 1.72537224636 0.02121247960 
0.287106 1.74451698992 0.02127101618 
0.287622 1.71012350415 0.02110687822 
0.288139 1.71007068703 0.02134224410 
0.288656 1.73633017856 0.02119894119 
0.289173 1.70823393667 0.02105371678 
0.289689 1.73508740282 0.02092870118 
0.290206 1.72741371234 0.02132867476 
0.290723 1.71463304099 0.02075086519 
0.291239 1.67939537024 0.02112594234 
0.291756 1.73362252787 0.02158944291 
0.292273 1.74141028221 0.02112974639 
0.292790 1.76427920609 0.02164167676 
0.293306 1.75931494955 0.02099860848 
0.293823 1.72312087055 0.02134193801 
0.294340 1.73580897492 0.02149646385 
0.294856 1.70281115052 0.02095931496 
0.295373 1.73043889636 0.02223112337 
0.295890 1.76712927944 0.02212659765 
0.296406 1.73852596630 0.02172707953 
0.296923 1.70652343739 0.02179131363 
0.297440 1.75135410201 0.02215101324 
0.297957 1.70523196335 0.02118788467 
0.298473 1.72151070967 0.02178181238 
0.298990 1.75205383525 0.02152216388 
0.299507 1.76927568967 0.02253660832 
0.300023 1.77940722193 0.02296432780 
0.300540 1.74531077126 0.02227951256 
0.301057 1.73147123623 0.02190536344 
0.301573 1.73128074587 0.02255989809 
0.302090 1.76426483752 0.02266836049 
0.302607 1.72610531289 0.02234062761 
0.303123 1.73970004379 0.02104888156 
0.303640 1.75147268633 0.02260369108 
0.304157 1.71741857214 0.02269405517 
0.304673 1.74050122168 0.02257431398 
0.305190 1.74285105153 0.02218356772 
0.305707 1.76051937728 0.02249219809 
0.306224 1.75045215438 0.02285532932 
0.306740 1.73840510705 0.02329833042 
0.307257 1.72911223985 0.02299842622 
0.307774 1.73430185419 0.02253870459 
0.308290 1.73189647887 0.02264639878 
0.308807 1.69949729682 0.02258993175 
0.309324 1.75704309887 0.02275740988 
0.309840 1.76868563727 0.02281802312 
0.310357 1.74308316668 0.02259779053 
0.310874 1.72357596656 0.02233841194 
0.311390 1.71845151707 0.02312103331 
0.311907 1.74118893299 0.02265220381 
0.312424 1.69353979085 0.02244318712 
0.312940 1.76263340185 0.02322217997 
0.313457 1.78006481184 0.02299781297 
0.313974 1.71284718266 0.02284980579 
0.314490 1.73650837944 0.02272457468 
0.315007 1.72937767918 0.02340183532 
0.315524 1.71631006915 0.02274476052 
0.316040 1.78410853103 0.02402121240 
0.316557 1.77801141120 0.02283661585 
0.317074 1.73108197806 0.02312840547 
0.317590 1.77207590692 0.02374621143 
0.318107 1.74688074716 0.02379725478 
0.318624 1.74611228586 0.02392195634 
0.319140 1.76901200396 0.02388183343 
0.319657 1.76379507099 0.02361167437 
0.320174 1.74627012557 0.02350290139 
0.320690 1.72783239006 0.02376923078 
0.321207 1.73859747017 0.02334872813 
0.321724 1.74228593871 0.02415697318 
0.322240 1.75881579702 0.02367069530 
0.322757 1.75603477653 0.02452326932 
0.323274 1.75424833120 0.02379678793 
0.323790 1.73355334707 0.02405712265 
0.324307 1.74920436653 0.02425624991 
0.324824 1.72693547329 0.02469686743 
0.325340 1.72314653853 0.02431282933 
0.325857 1.71246043729 0.02563294268 
0.326373 1.73782876826 0.02533122040 
0.326890 1.74220791251 0.02665648167 
0.327407 1.78996637539 0.02582229637 
0.327923 1.77070947562 0.02553001976 
0.328440 1.73678584415 0.02579661830 
0.328957 1.74659607752 0.02652868362 
0.329473 1.70437686264 0.02684994167 
0.329990 1.74436833361 0.02708585378 
0.330507 1.75787914000 0.02733477036 
0.331023 1.76714654517 0.02872414744 
0.331540 1.76886790713 0.02952239085 
0.332057 1.73728397202 0.02945788032 
0.332573 1.80234618462 0.03043295128 
0.333090 1.73695885914 0.03033566463 
0.333607 1.74471749661 0.03062895101 
0.334123 1.76803680402 0.03004690592 
0.334640 1.83014180084 0.03091445933 
0.335156 1.72622819449 0.03031649147 
0.335673 1.79743109622 0.03128810281 
0.336190 1.74792524372 0.03078858705 
0.336706 1.75756679080 0.03076892002 
0.337223 1.80318731874 0.03271744693 
0.337740 1.76189586075 0.03139944125 
0.338256 1.78711793731 0.03277794285 
0.338773 1.77320806472 0.03396217318 
0.339290 1.82782361305 0.03502603341 
0.339806 1.77874932465 0.03627283168 
0.340323 1.86720854702 0.03792505023 
0.340839 1.74920124554 0.03508103706 
0.341356 1.84102909252 0.03778852378 
0.341873 1.84238093185 0.03740159731 
0.342389 1.81478120620 0.03712273216 
0.342906 1.77950037296 0.03594591796 
0.343423 1.75250447565 0.03878653893 
0.343939 1.76848892026 0.03730110748 
0.344456 1.83094349643 0.03820113505 
0.344972 1.85717836742 0.03874448372 
0.345489 1.74029326092 0.03710312321 
0.346006 1.77854838192 0.03801689502 
0.346522 1.81342221705 0.03718044334 
0.347039 1.77329103728 0.03872798457 
0.347555 1.79547147512 0.03833971715 
0.348072 1.78186159159 0.04040861504 
0.348589 1.84105634118 0.03858191787 
0.349105 1.81052771866 0.03962848381 
0.349622 1.81976215151 0.03784585758 
0.350139 1.75017518460 0.03919798008 
0.350655 1.77060299486 0.03825661522 
0.351172 1.82567902958 0.03761353459 
0.351688 1.78178663603 0.03974139574 
0.352205 1.81670639637 0.04096665683 
0.352722 1.81730706077 0.04081763933 
0.353238 1.84435314104 0.03898778377 
0.353755 1.80524873860 0.04136614357 
0.354271 1.86070322611 0.03739293545 
0.354788 1.73715806351 0.04026865773 
0.355305 1.79662330176 0.03909533634 
0.355821 1.75473526468 0.03820688589 
0.356338 1.77782659678 0.04209842910 
0.356854 1.85035098317 0.04280861407 
0.357371 1.74739509669 0.04171158065 
0.357888 1.81428528413 0.04361169306 
0.358404 1.85286130262 0.04399934496 
0.358921 1.77387819166 0.04479136067 
0.359437 1.78991165244 0.04270552432 
0.359954 1.88831925007 0.04723028912 
0.360471 1.85237781313 0.04813772666 
0.360987 1.87392207152 0.04563326820 
0.361504 1.77482432720 0.05052503095 
0.362020 1.84849608052 0.04867131142 
0.362537 1.90509128676 0.05187041407 
0.363054 1.80733496744 0.05046172537 
0.363570 1.87769345548 0.04843807949 
0.364087 1.80429754281 0.05471286577 
0.364603 1.71343857861 0.05345331511 
0.365120 1.72918497747 0.05100200277 
0.365637 1.79490030812 0.05495983582 
0.366153 1.84819842615 0.05789860084 
0.366670 1.75232056274 0.05634969361 
0.367186 1.80993932583 0.06571579626 
0.367703 1.80325272442 0.05774107105 
0.368219 1.80661828546 0.06820318678 
0.368736 1.85499768361 0.06494970746 
0.369253 1.84718988542 0.06709389212 
0.369769 1.71504665975 0.07494651450 
0.370286 1.78020292910 0.07413568709 
0.370802 1.80176684753 0.07636397175 
0.371319 1.73194838085 0.07290088185 
0.371835 1.84834076080 0.08755604950 
0.372352 1.87000550247 0.09720802224 
0.372869 1.88301458260 0.11769524616 
0.373385 1.84750844963 0.16883244773 
0.373902 2.16551549727 0.45031237036 
