# Supplementary material for: A SAXS-based approach to rationally evaluate radical scavengers – toward eliminating radiation damage in solution and crystallographic studies
Source: J Synchrotron Radiat. 2021 Aug 9;28(Pt 5):1309–20. doi: 10.1107/S1600577521004045 (PMC8415334; doi:10.1107/S1600577521004045)
Supplement: Supplementary file 1 [file s-28-01309-sup1.zip › SupportingData/ascrobic_acid/500uM/F1_ascorbate-500um_00024.cbf.dat]

0.010597 13.29425792605 0.55556392371 
0.011114 11.30887177765 0.51579526652 
0.011630 10.28881788460 0.33700563267 
0.012147 10.11411961748 0.27821640182 
0.012664 8.37312890604 0.25499833138 
0.013181 8.27792628131 0.21646535204 
0.013698 7.49160042039 0.18984652120 
0.014215 7.49292025917 0.26265476592 
0.014732 6.61458385707 0.22453126897 
0.015249 6.89606622045 0.20979944148 
0.015766 6.25152494522 0.16042759962 
0.016283 6.29896579450 0.19067993648 
0.016800 6.14035319540 0.15842902018 
0.017316 5.71236727694 0.12658013595 
0.017833 5.53154870069 0.13904718144 
0.018350 5.36957907663 0.12668418498 
0.018867 5.42396868405 0.12318052937 
0.019384 5.00297376805 0.12072577224 
0.019901 4.97047663241 0.11928447241 
0.020418 4.83962626119 0.10881516388 
0.020935 4.55343690434 0.09698940699 
0.021452 4.76984910092 0.10588939696 
0.021969 4.55450211779 0.09923170457 
0.022486 4.27009548403 0.10064049840 
0.023002 4.34270222439 0.09615855418 
0.023519 4.25822720790 0.09736736876 
0.024036 4.24047108337 0.09238167769 
0.024553 4.04846009463 0.09134751272 
0.025070 4.08767363115 0.09257075846 
0.025587 4.08347082021 0.08376532591 
0.026104 4.04837123739 0.08290040703 
0.026621 4.04613710416 0.08754771165 
0.027138 4.01194343622 0.08537480464 
0.027655 4.00602227425 0.08353858089 
0.028171 3.99637543613 0.08618428563 
0.028688 3.89940731518 0.07725607665 
0.029205 3.69329389868 0.07725467740 
0.029722 3.80487496302 0.07870341710 
0.030239 3.92392777531 0.07850339355 
0.030756 3.81547097830 0.07543134757 
0.031273 3.69392397327 0.07645422957 
0.031790 3.81748397839 0.07338368949 
0.032307 3.68231287899 0.07190189145 
0.032824 3.42492289577 0.07009704432 
0.033341 3.66211830231 0.07490044949 
0.033857 3.40173058323 0.06791757331 
0.034374 3.42653058670 0.06648085218 
0.034891 3.56364043697 0.07072546669 
0.035408 3.40216518952 0.07193049592 
0.035925 3.47506635066 0.06358412133 
0.036442 3.39050908941 0.06246966913 
0.036959 3.39293666018 0.06922802968 
0.037476 3.31736412751 0.06591625968 
0.037993 3.28848581678 0.06374261925 
0.038510 3.30902176166 0.06700583116 
0.039027 3.21322225046 0.05835486948 
0.039543 3.27688409512 0.06351970096 
0.040060 3.25167761082 0.06037205200 
0.040577 3.24974070813 0.06192194559 
0.041094 3.11784738299 0.05723906081 
0.041611 3.20522260223 0.05783222409 
0.042128 3.27628807045 0.05966777788 
0.042645 3.17196506985 0.05811092265 
0.043162 3.04673401088 0.05787689265 
0.043679 3.18137802965 0.05892702529 
0.044196 3.08305461328 0.05700942657 
0.044712 3.12830373224 0.05578790045 
0.045229 3.20282545523 0.05460059761 
0.045746 3.10588560909 0.05581144517 
0.046263 3.09203716619 0.05170932175 
0.046780 3.08466659818 0.05271042824 
0.047297 2.96495663323 0.05411216651 
0.047814 2.83812213774 0.05198179499 
0.048331 2.95558935118 0.05300531561 
0.048848 2.88776186582 0.05004719102 
0.049365 2.92810200990 0.04925372581 
0.049881 2.78481447657 0.04888149995 
0.050398 2.87251860359 0.05127425770 
0.050915 2.87452408100 0.05021868644 
0.051432 2.90995959423 0.04909175649 
0.051949 2.88844696163 0.05081268660 
0.052466 2.83309352480 0.05118083013 
0.052983 2.83771794463 0.04819400107 
0.053500 2.86744109212 0.04778661745 
0.054017 2.78313258765 0.04721932842 
0.054534 2.79984122512 0.04707687865 
0.055050 2.79159499532 0.04754648513 
0.055567 2.78287679280 0.04629939207 
0.056084 2.78127514536 0.04575557030 
0.056601 2.73935958948 0.04576291564 
0.057118 2.80136630356 0.04584182220 
0.057635 2.63477027145 0.04453963879 
0.058152 2.67174502265 0.04434105533 
0.058669 2.66457801193 0.04389596335 
0.059186 2.70263850641 0.04697449175 
0.059703 2.64520487000 0.04187752319 
0.060220 2.70354596172 0.04615057317 
0.060736 2.68599967998 0.04586327115 
0.061253 2.63858703133 0.04282933218 
0.061770 2.65963572503 0.04194129813 
0.062287 2.62787534278 0.04331615907 
0.062804 2.63995146490 0.04476755402 
0.063321 2.51827355516 0.04194416702 
0.063838 2.60976849162 0.04196590006 
0.064355 2.57363972355 0.04250734299 
0.064872 2.56498964796 0.04211683714 
0.065388 2.57093161620 0.04033426843 
0.065905 2.53752824749 0.04181948293 
0.066422 2.51884170283 0.04225467244 
0.066939 2.57182508556 0.04139875393 
0.067456 2.57163457302 0.04120601164 
0.067973 2.52687672822 0.04355369369 
0.068490 2.53416255506 0.04134515809 
0.069007 2.49579959716 0.04031059797 
0.069524 2.48914577073 0.04118976495 
0.070041 2.43341149539 0.04047485387 
0.070557 2.47284647031 0.04217989437 
0.071074 2.48349271204 0.04039883930 
0.071591 2.41268929390 0.04109829306 
0.072108 2.45684159916 0.03937151244 
0.072625 2.45215137334 0.03940229259 
0.073142 2.47822349523 0.04176242669 
0.073659 2.42484665299 0.03888428006 
0.074176 2.40174899578 0.03872369946 
0.074693 2.40403231267 0.03880305680 
0.075210 2.41602128561 0.03766656547 
0.075726 2.39007748503 0.03809706314 
0.076243 2.35010832129 0.03677322178 
0.076760 2.38094331706 0.03764838166 
0.077277 2.34001494452 0.03772283327 
0.077794 2.38591965073 0.03722782300 
0.078311 2.35343101630 0.03599969655 
0.078828 2.37065352556 0.03647443225 
0.079345 2.38338135585 0.03848309615 
0.079862 2.40383153157 0.03721417963 
0.080378 2.34428339858 0.03664245117 
0.080895 2.31572121785 0.03761928610 
0.081412 2.37587253932 0.03734531525 
0.081929 2.27428723328 0.03608927776 
0.082446 2.28480413692 0.03496116622 
0.082963 2.27701336687 0.03419550777 
0.083480 2.26579738590 0.03516365768 
0.083997 2.17757861027 0.03287628890 
0.084514 2.29735659495 0.03585759119 
0.085030 2.26680706996 0.03491675628 
0.085547 2.27289382824 0.03449389340 
0.086064 2.24590157633 0.03384150782 
0.086581 2.27912363874 0.03585624186 
0.087098 2.22611299729 0.03455697175 
0.087615 2.21656676718 0.03538087662 
0.088132 2.16510678118 0.03386577344 
0.088649 2.27691149221 0.03545707716 
0.089166 2.19633340384 0.03583869347 
0.089683 2.15917533659 0.03532772475 
0.090199 2.14837383127 0.03696041707 
0.090716 2.19015549134 0.03729931820 
0.091233 2.21265447229 0.03583568427 
0.091750 2.17232357350 0.03777959230 
0.092267 2.13650278271 0.03607902185 
0.092784 2.16018723506 0.03727970087 
0.093301 2.25825004311 0.03786590142 
0.093818 2.13395466494 0.03604215197 
0.094334 2.16100792647 0.03625908230 
0.094851 2.10133698468 0.03496453997 
0.095368 2.22021782526 0.03658954897 
0.095885 2.18889001625 0.03593540494 
0.096402 2.18862211120 0.03528223514 
0.096919 2.20078284412 0.03537671569 
0.097436 2.10859448067 0.03356751798 
0.097953 2.16364664126 0.03321808843 
0.098470 2.08358826387 0.03290458078 
0.098986 2.11863750596 0.03219697506 
0.099503 2.09193927752 0.03300949053 
0.100020 2.12632325551 0.03358277939 
0.100537 2.10324820838 0.03260592138 
0.101054 2.13366514342 0.03241070123 
0.101571 2.12075073177 0.03322475834 
0.102088 2.03579082897 0.03231271380 
0.102605 2.09717481464 0.03106847262 
0.103122 2.05780764078 0.03192526082 
0.103638 2.08073169120 0.03217738826 
0.104155 2.06214429667 0.03080983362 
0.104672 2.08218224331 0.03108833266 
0.105189 2.05492054219 0.03054080675 
0.105706 2.02209399470 0.03099759145 
0.106223 2.11572417962 0.03196678612 
0.106740 2.05872693848 0.03185284498 
0.107257 2.04778445821 0.03117801161 
0.107773 2.07134973530 0.03004954749 
0.108290 2.07109549400 0.03080346264 
0.108807 2.05364279530 0.02911706315 
0.109324 2.09402229753 0.03061244106 
0.109841 2.06348012889 0.02982934001 
0.110358 2.02956320721 0.02908752189 
0.110875 2.05468538987 0.02969438382 
0.111392 1.98782671837 0.02974656214 
0.111909 2.02067513091 0.02866426765 
0.112425 2.01652302027 0.03012307365 
0.112942 2.02759486608 0.02881295973 
0.113459 2.05520843712 0.02970000641 
0.113976 1.96541913404 0.02869063841 
0.114493 2.02407100858 0.02869953022 
0.115010 2.01899119794 0.02922267587 
0.115527 2.02880482379 0.02890118009 
0.116044 2.01862163962 0.02900002982 
0.116560 1.95268804672 0.02878559789 
0.117077 1.98220182285 0.02853892251 
0.117594 1.99931338685 0.02808874537 
0.118111 1.97124183294 0.02744963710 
0.118628 1.99728416554 0.02786429167 
0.119145 2.00298353187 0.02917231682 
0.119662 1.96540139778 0.02817103929 
0.120179 1.96184257987 0.02859083490 
0.120695 1.95477176308 0.02757739760 
0.121212 1.96359172922 0.02751735578 
0.121729 1.97048375394 0.02799204982 
0.122246 1.95746844164 0.02809059138 
0.122763 1.99775440804 0.02811939741 
0.123280 1.96704263288 0.02756535466 
0.123797 1.99543348774 0.02812928336 
0.124314 1.96651341599 0.02763177829 
0.124830 1.98352233153 0.02683466783 
0.125347 1.96892367142 0.02735883423 
0.125864 1.91429937162 0.02686220725 
0.126381 1.93919195006 0.02714289336 
0.126898 1.95677519014 0.02658509085 
0.127415 1.95208461525 0.02711544106 
0.127932 1.93746572538 0.02727533093 
0.128448 1.92020158211 0.02683390327 
0.128965 1.94781352892 0.02675643754 
0.129482 1.93596256381 0.02626026222 
0.129999 1.92009671983 0.02633242607 
0.130516 1.88956720299 0.02630354851 
0.131033 1.97445749721 0.02660266933 
0.131550 1.91563416240 0.02601576219 
0.132067 1.89612406194 0.02522441166 
0.132583 1.91242020012 0.02695738796 
0.133100 1.95666054025 0.02630621801 
0.133617 1.90855503704 0.02664824220 
0.134134 1.90889854895 0.02527374248 
0.134651 1.95334290964 0.02695466042 
0.135168 1.86533883448 0.02531477190 
0.135685 1.87499904341 0.02570128947 
0.136201 1.90917212180 0.02565180094 
0.136718 1.89750792463 0.02461128475 
0.137235 1.93336964376 0.02488561673 
0.137752 1.89687821261 0.02615068187 
0.138269 1.92131647569 0.02521105982 
0.138786 1.87106517239 0.02446075132 
0.139303 1.86980940120 0.02469537729 
0.139819 1.91646917723 0.02533988689 
0.140336 1.90703007919 0.02447855582 
0.140853 1.89180840450 0.02470479110 
0.141370 1.89823854221 0.02543563997 
0.141887 1.88669075474 0.02532537610 
0.142404 1.87229206732 0.02461002320 
0.142921 1.89450142013 0.02509789611 
0.143438 1.93069653431 0.02461605955 
0.143954 1.88357537384 0.02503171554 
0.144471 1.96813682671 0.02603062869 
0.144988 1.90495311178 0.02530155474 
0.145505 1.89127709776 0.02421964338 
0.146022 1.84963141364 0.02451783914 
0.146539 1.90209499083 0.02446749578 
0.147056 1.89380976775 0.02415962157 
0.147572 1.85661742867 0.02383789615 
0.148089 1.89404529193 0.02478259128 
0.148606 1.87368563440 0.02494590175 
0.149123 1.86671702209 0.02436591037 
0.149640 1.81254629499 0.02380540209 
0.150157 1.86225776810 0.02416358452 
0.150674 1.87783147766 0.02463134314 
0.151190 1.88837372455 0.02429254909 
0.151707 1.83310392104 0.02398246406 
0.152224 1.85172276096 0.02348052175 
0.152741 1.88206168289 0.02390261049 
0.153258 1.82006733685 0.02413358953 
0.153775 1.83142650781 0.02386208449 
0.154291 1.86195995661 0.02350951249 
0.154808 1.86004512184 0.02420017527 
0.155325 1.85000930598 0.02312780042 
0.155842 1.81859130703 0.02341356397 
0.156359 1.83208974703 0.02387285860 
0.156876 1.85599830084 0.02340959278 
0.157393 1.86953766460 0.02295261850 
0.157909 1.85348174868 0.02316229743 
0.158426 1.88928165424 0.02387061677 
0.158943 1.88155599462 0.02316459398 
0.159460 1.83893395058 0.02258049485 
0.159977 1.80925068295 0.02255675952 
0.160494 1.81503934342 0.02264066387 
0.161010 1.84516650928 0.02301766200 
0.161527 1.83265778437 0.02260454779 
0.162044 1.88028911805 0.02307062127 
0.162561 1.85068156117 0.02297256657 
0.163078 1.83917123444 0.02241646030 
0.163595 1.82263775042 0.02284256500 
0.164112 1.82804305947 0.02241713360 
0.164628 1.81129191296 0.02190069782 
0.165145 1.85369396548 0.02214339201 
0.165662 1.83570443205 0.02301722942 
0.166179 1.81687150282 0.02207202081 
0.166696 1.82714653539 0.02169639000 
0.167213 1.82149502372 0.02274120293 
0.167729 1.83581401454 0.02186159749 
0.168246 1.84041291457 0.02255232288 
0.168763 1.82843150254 0.02292335106 
0.169280 1.81361554246 0.02251503769 
0.169797 1.81576881824 0.02227148968 
0.170314 1.88342146677 0.02230335965 
0.170830 1.83784780128 0.02176838540 
0.171347 1.84781698964 0.02201486259 
0.171864 1.84532498673 0.02218666999 
0.172381 1.85021300638 0.02188677684 
0.172898 1.86275695425 0.02217539380 
0.173415 1.79482907386 0.02113420092 
0.173932 1.80900467543 0.02221657697 
0.174448 1.86886354783 0.02209871125 
0.174965 1.79281365714 0.02122213180 
0.175482 1.78186218731 0.02110293174 
0.175999 1.79425453050 0.02102315430 
0.176516 1.80308049742 0.02169132607 
0.177033 1.79694504878 0.02165468187 
0.177549 1.84461934614 0.02166936496 
0.178066 1.79487917722 0.02165791796 
0.178583 1.80976306823 0.02106275548 
0.179100 1.81120690347 0.02157934480 
0.179617 1.81905099260 0.02155437666 
0.180134 1.77402048019 0.02189499725 
0.180650 1.85015953988 0.02293619530 
0.181167 1.77850494051 0.02259287880 
0.181684 1.78961958166 0.02198538432 
0.182201 1.84390327930 0.02313629941 
0.182718 1.82020589451 0.02340791758 
0.183234 1.80365887453 0.02259965529 
0.183751 1.82763630896 0.02261785043 
0.184268 1.83455067529 0.02309969211 
0.184785 1.82486103640 0.02371945827 
0.185302 1.78869534370 0.02278392552 
0.185819 1.77385207431 0.02257387826 
0.186335 1.78680875306 0.02294184154 
0.186852 1.78791635274 0.02246783166 
0.187369 1.78087715250 0.02219926271 
0.187886 1.77943096990 0.02164960726 
0.188403 1.79652456090 0.02222600282 
0.188920 1.81392222362 0.02219446381 
0.189436 1.78321535328 0.02183285260 
0.189953 1.77980966301 0.02156639316 
0.190470 1.78828256225 0.02155346007 
0.190987 1.78043032913 0.02134591506 
0.191504 1.80676422426 0.02211357060 
0.192020 1.78616022106 0.02132649158 
0.192537 1.74546433225 0.02106009130 
0.193054 1.76856703893 0.02136772108 
0.193571 1.78431292485 0.02106924336 
0.194088 1.82131987014 0.02142888490 
0.194605 1.73591392105 0.02078819593 
0.195121 1.79942058685 0.02095323314 
0.195638 1.74746372737 0.02052457063 
0.196155 1.79947199260 0.02061292509 
0.196672 1.74186993759 0.02058884481 
0.197189 1.77318403989 0.02103123929 
0.197705 1.77070682599 0.02067429755 
0.198222 1.74313739721 0.02069113839 
0.198739 1.79098773578 0.02077589287 
0.199256 1.76395373036 0.02058284998 
0.199773 1.75449098206 0.02072032763 
0.200290 1.78237438342 0.02063142149 
0.200806 1.74880687059 0.01999681634 
0.201323 1.75799883660 0.01991933138 
0.201840 1.76463335723 0.02070663340 
0.202357 1.77910384432 0.02048750754 
0.202874 1.78702447305 0.02040925928 
0.203390 1.78649840484 0.02000859654 
0.203907 1.77654914965 0.02017712069 
0.204424 1.78947476082 0.02036955498 
0.204941 1.77000045766 0.01984509294 
0.205458 1.76457026920 0.02021948997 
0.205974 1.75961045358 0.02004251073 
0.206491 1.78747772049 0.02020226143 
0.207008 1.76918611568 0.02008996847 
0.207525 1.76514683476 0.01982433337 
0.208042 1.75422085410 0.01939079491 
0.208558 1.78671732681 0.02018620241 
0.209075 1.73722494554 0.02003862098 
0.209592 1.75703774407 0.01991559283 
0.210109 1.76939430373 0.01980074090 
0.210626 1.73837263140 0.01976211871 
0.211142 1.77227734743 0.02008052773 
0.211659 1.74101304822 0.01932278566 
0.212176 1.79020292397 0.01988975438 
0.212693 1.77843691633 0.01945298990 
0.213210 1.75141249560 0.01995533406 
0.213726 1.74497703127 0.01934452151 
0.214243 1.77241112712 0.01995761870 
0.214760 1.73512049909 0.01913565222 
0.215277 1.76044077564 0.01980597448 
0.215794 1.78115108431 0.02008950562 
0.216310 1.77124405794 0.01933586072 
0.216827 1.80085335375 0.01968800465 
0.217344 1.78511247549 0.01940699279 
0.217861 1.79270337982 0.01922789472 
0.218378 1.77163495595 0.01909190048 
0.218894 1.75184346125 0.01897858888 
0.219411 1.75577979112 0.01946767423 
0.219928 1.74379779730 0.01901175339 
0.220445 1.77743402699 0.01971116021 
0.220962 1.75762021315 0.01932572969 
0.221478 1.77015089941 0.01932356835 
0.221995 1.74502887644 0.01940356736 
0.222512 1.73876389988 0.01961941810 
0.223029 1.77842207580 0.01945346227 
0.223546 1.75443618693 0.01904236050 
0.224062 1.75081639212 0.01893108867 
0.224579 1.75447174308 0.01900720965 
0.225096 1.77733490125 0.01929472049 
0.225613 1.77376255116 0.01930504351 
0.226129 1.76162915151 0.01894185214 
0.226646 1.75978658021 0.01861968155 
0.227163 1.74476684177 0.01850382719 
0.227680 1.76201430055 0.01921114591 
0.228197 1.77193639570 0.01881314424 
0.228713 1.77561058370 0.01866030641 
0.229230 1.74132451626 0.01865189376 
0.229747 1.79569488718 0.01879617560 
0.230264 1.73061713680 0.01834897452 
0.230780 1.74524713607 0.01900630924 
0.231297 1.76912448090 0.01871775392 
0.231814 1.76926268012 0.01823611757 
0.232331 1.74713845923 0.01830051053 
0.232848 1.75980463180 0.01869905543 
0.233364 1.74304346355 0.01854138255 
0.233881 1.77477119285 0.01877006039 
0.234398 1.77124278635 0.01877718857 
0.234915 1.73322106781 0.01875372814 
0.235431 1.76053713385 0.01869919359 
0.235948 1.75417562974 0.01836448505 
0.236465 1.74598700311 0.01831132305 
0.236982 1.77457483239 0.01865962514 
0.237499 1.75508626727 0.01830620443 
0.238015 1.75356320109 0.01825405340 
0.238532 1.78848521893 0.01836487030 
0.239049 1.74353930043 0.01832788119 
0.239566 1.72923588898 0.01833665229 
0.240082 1.76596841298 0.01856443621 
0.240599 1.75304730972 0.01820954334 
0.241116 1.77640951730 0.01815980671 
0.241633 1.74660153962 0.01841632943 
0.242149 1.74996211108 3.18685063258 
0.242666 1.72247432263 0.01818536862 
0.243183 1.71482908164 0.01797919133 
0.243700 1.74142548538 0.01859021355 
0.244217 1.73319480402 0.01769985276 
0.244733 1.72377547437 0.01842795836 
0.245250 1.73772553528 0.01839225560 
0.245767 1.73483380478 0.01812845467 
0.246284 1.75783161498 0.01841048032 
0.246800 1.74655375679 0.01780451409 
0.247317 1.73517536170 0.01808736193 
0.247834 1.74359063765 0.01800297969 
0.248351 1.76801052095 0.01815548992 
0.248867 1.74028460758 0.01765326903 
0.249384 1.74765061999 0.01788845915 
0.249901 1.75730331594 0.01788428331 
0.250418 1.74505514666 0.01767507018 
0.250934 1.73700523430 0.01777664048 
0.251451 1.75508397842 0.01782326700 
0.251968 1.73305390080 0.01755741555 
0.252485 1.74786199603 0.01739760671 
0.253001 1.72493897262 0.01730818788 
0.253518 1.73181643834 0.01796332564 
0.254035 1.70268214465 0.01788040305 
0.254552 1.72935141554 0.01731324498 
0.255068 1.77903170970 0.01773778501 
0.255585 1.71900849094 0.01764887733 
0.256102 1.73578654045 0.01762820595 
0.256619 1.72259139399 0.01739296583 
0.257135 1.70929103988 0.01736298091 
0.257652 1.72002699231 0.01754047530 
0.258169 1.73611146181 0.01771060930 
0.258686 1.73612002972 0.01740122552 
0.259202 1.71820438353 0.01751204729 
0.259719 1.73048607136 0.01763382053 
0.260236 1.75527292058 0.01771291716 
0.260753 1.74854869696 0.01820743314 
0.261269 1.71850398228 0.01794250097 
0.261786 1.73649646480 0.01812991113 
0.262303 1.74834395206 0.01856414219 
0.262820 1.73185185332 0.01842376521 
0.263336 1.72024756835 0.01883579204 
0.263853 1.74082969641 0.01896293518 
0.264370 1.71016538442 0.01882587827 
0.264887 1.73460998555 0.01846217102 
0.265403 1.74240811519 0.01887037785 
0.265920 1.73408006036 0.01890185867 
0.266437 1.70659524966 0.01895061193 
0.266954 1.72203046706 0.01895021204 
0.267470 1.71689036223 0.01895412001 
0.267987 1.71402344163 0.01865094997 
0.268504 1.75028165001 0.01901855260 
0.269021 1.75200554401 0.01886323089 
0.269537 1.74141689068 0.01920594337 
0.270054 1.75198727424 0.01978419736 
0.270571 1.74076381595 0.01954454210 
0.271087 1.70667120496 0.01993811202 
0.271604 1.74264688436 0.02018029367 
0.272121 1.73310950884 0.02016597663 
0.272638 1.75454395837 0.02055092872 
0.273154 1.77254096022 0.02005526992 
0.273671 1.75763767246 0.02109584325 
0.274188 1.76699650367 0.02071446841 
0.274705 1.76990044033 0.02165673486 
0.275221 1.75639586432 0.02117237896 
0.275738 1.78084297198 0.02154743579 
0.276255 1.75452869170 0.02158769790 
0.276771 1.75082293559 0.02070535992 
0.277288 1.74093744505 0.02114074924 
0.277805 1.77108615798 0.02122948543 
0.278322 1.75843372944 0.02073740517 
0.278838 1.72496043408 0.02074951593 
0.279355 1.75774468596 0.02165542321 
0.279872 1.72052740999 0.02079031669 
0.280388 1.72532352117 0.02054861002 
0.280905 1.71253223575 0.02092204718 
0.281422 1.73154238739 0.02088516496 
0.281939 1.74979192898 0.02098339534 
0.282455 1.72991920547 0.02048900769 
0.282972 1.72165661168 0.02045115236 
0.283489 1.74241504924 0.02049442131 
0.284006 1.71928799837 0.02075709490 
0.284522 1.73869455539 0.02056784423 
0.285039 1.76108716429 0.02117512604 
0.285556 1.74413332208 0.02075417241 
0.286072 1.74180806659 0.02150698738 
0.286589 1.73434544458 0.02110096908 
0.287106 1.69632595947 0.02126451723 
0.287622 1.74143880594 0.02156640562 
0.288139 1.73551492119 0.02108095102 
0.288656 1.72385326707 0.02132371625 
0.289173 1.67786773020 0.02140941935 
0.289689 1.71379338766 0.02129465638 
0.290206 1.70875731963 0.02111724101 
0.290723 1.72634524903 0.02084200409 
0.291239 1.79083309834 0.02195040963 
0.291756 1.74926649336 0.02226965430 
0.292273 1.75310083738 0.02150346085 
0.292790 1.74057322142 0.02137073206 
0.293306 1.72457311090 0.02143994558 
0.293823 1.72040342884 0.02158231087 
0.294340 1.74564901927 0.02127608521 
0.294856 1.75032781658 0.02215046752 
0.295373 1.75879825084 0.02180676008 
0.295890 1.75107736226 0.02179288350 
0.296406 1.75194892151 0.02175831013 
0.296923 1.72278011519 0.02174127488 
0.297440 1.71409194399 0.02180991008 
0.297957 1.74003114050 0.02224666420 
0.298473 1.76486679811 0.02282167553 
0.298990 1.75052605511 0.02233888427 
0.299507 1.69197017668 0.02147309046 
0.300023 1.74508808113 0.02215561940 
0.300540 1.74082780559 0.02235635579 
0.301057 1.71374126301 0.02139356795 
0.301573 1.76774296777 0.02244499080 
0.302090 1.74267833481 0.02220804703 
0.302607 1.75926690513 0.02284574846 
0.303123 1.72599126590 0.02171150005 
0.303640 1.76474042360 0.02205701987 
0.304157 1.72091088942 0.02231041321 
0.304673 1.74124743782 0.02213679944 
0.305190 1.75228949180 0.02256442848 
0.305707 1.76174594819 0.02319797340 
0.306224 1.72662858610 0.02244196121 
0.306740 1.72463784657 0.02226944728 
0.307257 1.75103278033 0.02289011984 
0.307774 1.72517169198 0.02238543206 
0.308290 1.73706037342 0.02230859064 
0.308807 1.72262651259 0.02246157313 
0.309324 1.75425998644 0.02220866145 
0.309840 1.76547248440 0.02359077429 
0.310357 1.76493158223 0.02310626105 
0.310874 1.74901589746 0.02235925049 
0.311390 1.74633220035 0.02248990969 
0.311907 1.73765583949 0.02240240784 
0.312424 1.78187154752 0.02347123927 
0.312940 1.75740988159 0.02419201756 
0.313457 1.73281793357 0.02313726873 
0.313974 1.76765155262 0.02322013139 
0.314490 1.74733820092 0.02376958414 
0.315007 1.72930283439 0.02323231080 
0.315524 1.77405538820 0.02338227486 
0.316040 1.78383712853 0.02448459495 
0.316557 1.71951639822 0.02410630126 
0.317074 1.72851747196 0.02389696594 
0.317590 1.71863413166 0.02340399687 
0.318107 1.75390405015 0.02416961901 
0.318624 1.74344143005 0.02390446643 
0.319140 1.71669279613 0.02368665563 
0.319657 1.73791391335 0.02390558828 
0.320174 1.75242141790 0.02405393175 
0.320690 1.75751063482 0.02415616577 
0.321207 1.72818056986 0.02356897594 
0.321724 1.70780281884 0.02343162576 
0.322240 1.76824177706 0.02442500443 
0.322757 1.75141799088 0.02478101231 
0.323274 1.70681266144 0.02370837785 
0.323790 1.73943044406 0.02439612299 
0.324307 1.73335783292 0.02437174408 
0.324824 1.77899026684 0.02534241275 
0.325340 1.72301799445 0.02512145799 
0.325857 1.73586791548 0.02605349411 
0.326373 1.77916446473 0.02538337878 
0.326890 1.73903890799 0.02561157312 
0.327407 1.73393029326 0.02524738009 
0.327923 1.75408572887 0.02571852503 
0.328440 1.76466400322 0.02577627399 
0.328957 1.74847747202 0.02606545175 
0.329473 1.77624907296 0.02732033627 
0.329990 1.71427846412 0.02670907966 
0.330507 1.74468800952 0.02689946603 
0.331023 1.77478907031 0.02983425080 
0.331540 1.76217701793 0.02885437010 
0.332057 1.76705352814 0.02897409897 
0.332573 1.81642092950 0.02952089070 
0.333090 1.80781792793 0.02970772631 
0.333607 1.75445703806 0.03066675658 
0.334123 1.78337434418 0.02990971112 
0.334640 1.79733478115 0.03119481999 
0.335156 1.74181932778 0.03124634477 
0.335673 1.82212400845 0.03113877579 
0.336190 1.70685743018 0.02967124261 
0.336706 1.81900373584 0.03038725749 
0.337223 1.86005661226 0.03202670655 
0.337740 1.85410938015 0.03231989438 
0.338256 1.79135402658 0.03210448951 
0.338773 1.76559793337 0.03399134484 
0.339290 1.88191418230 0.03564451170 
0.339806 1.83516159217 0.03662476065 
0.340323 1.83295896661 0.03719347649 
0.340839 1.89034989755 0.03836472533 
0.341356 1.76232083768 0.03547129247 
0.341873 1.83849321271 0.03765038483 
0.342389 1.78891067201 0.03867437557 
0.342906 1.82975331507 0.03734818163 
0.343423 1.80264821020 0.03835774227 
0.343939 1.82120973596 0.03905858758 
0.344456 1.83047753433 0.03797205262 
0.344972 1.78329212822 0.03834074476 
0.345489 1.78536434827 0.03846518963 
0.346006 1.77566811802 0.03869353393 
0.346522 1.78246269941 0.03703711802 
0.347039 1.84017174105 0.03794834901 
0.347555 1.78690591155 0.04021787745 
0.348072 1.81827093360 0.03871991074 
0.348589 1.84374637410 0.03997967018 
0.349105 1.84075046721 0.03784553085 
0.349622 1.78289107005 0.03946211819 
0.350139 1.81153510023 0.03947412280 
0.350655 1.84759782279 0.04040021868 
0.351172 1.86444621862 0.04022451507 
0.351688 1.79372869886 0.03880297864 
0.352205 1.81974458833 0.04106240035 
0.352722 1.84763383664 0.03855533899 
0.353238 1.84276797079 0.04090630533 
0.353755 1.84895903537 0.04114008944 
0.354271 1.81375774931 0.03952427593 
0.354788 1.78063213274 0.04018987212 
0.355305 1.81403922389 0.04231836479 
0.355821 1.77282043685 0.04099204520 
0.356338 1.79713279258 0.03992110948 
0.356854 1.79149779660 0.04156970648 
0.357371 1.84940723631 0.04386014520 
0.357888 1.85677155956 0.04318050139 
0.358404 1.90191902253 0.04447404442 
0.358921 1.84781164882 0.04552310638 
0.359437 1.81935037963 0.04533291574 
0.359954 1.81418518393 0.04600159206 
0.360471 1.90433325191 0.04770941101 
0.360987 1.85287683137 0.04671005382 
0.361504 1.74420598389 0.04641347352 
0.362020 1.81046947170 0.04902321423 
0.362537 1.88643601878 0.05031356866 
0.363054 1.79714052380 0.04760151850 
0.363570 1.76702481323 0.05259615389 
0.364087 1.74719303758 0.05258155945 
0.364603 1.78326647872 0.05247824061 
0.365120 1.81815178712 0.05111459026 
0.365637 1.82932695227 0.06036867932 
0.366153 1.68204234271 0.05357848975 
0.366670 1.84825605879 0.05663694438 
0.367186 1.80122317321 0.06100978874 
0.367703 1.68026944041 0.06444936624 
0.368219 1.66709997594 0.06368152867 
0.368736 1.80258577623 0.06513052626 
0.369253 1.71199923353 0.06184063661 
0.369769 1.67147602369 0.07098684071 
0.370286 1.76265940259 0.07423333177 
0.370802 1.76948058685 0.07768189325 
0.371319 1.88357726222 0.07657387301 
0.371835 1.76406037584 0.07980229854 
0.372352 1.73720826599 0.08867250657 
0.372869 1.77772520627 0.12796780026 
0.373385 1.76453206948 0.17993423078 
0.373902 1.31985575864 0.17637335260 
