# Supplementary material for: A SAXS-based approach to rationally evaluate radical scavengers – toward eliminating radiation damage in solution and crystallographic studies
Source: J Synchrotron Radiat. 2021 Aug 9;28(Pt 5):1309–20. doi: 10.1107/S1600577521004045 (PMC8415334; doi:10.1107/S1600577521004045)
Supplement: Supplementary file 1 [file s-28-01309-sup1.zip › SupportingData/ascrobic_acid/500uM/F1_ascorbate-500um_00012.cbf.dat]

0.010597 12.70879162355 0.50694640497 
0.011114 10.17096734416 0.49660676123 
0.011630 9.78510436275 0.39118152458 
0.012147 9.26602787188 0.28597665371 
0.012664 8.67145947313 0.24073769549 
0.013181 7.92771360658 0.21708102147 
0.013698 7.59496707751 0.19579153086 
0.014215 7.43634635603 0.30123665404 
0.014732 7.04287831098 0.21284908101 
0.015249 6.59270329084 0.21423597758 
0.015766 6.26732482768 0.17956377271 
0.016283 5.80197346736 0.17886469086 
0.016800 5.95779663110 0.16378642272 
0.017316 5.84665174260 0.15814156369 
0.017833 5.42621695873 0.14462785317 
0.018350 5.41422130403 0.12718956409 
0.018867 5.35390375945 0.12472102662 
0.019384 5.04005345916 0.12588510190 
0.019901 4.93661527030 0.12272593358 
0.020418 4.97489168239 0.10725582226 
0.020935 4.70213285310 0.10691324681 
0.021452 4.61534791072 0.10891099934 
0.021969 4.41703107653 0.10433480699 
0.022486 4.65216579661 0.09994240362 
0.023002 4.39199167219 0.10303219081 
0.023519 4.25776178419 0.10358240934 
0.024036 4.36945127537 0.09475984579 
0.024553 4.18879720051 0.09298171808 
0.025070 4.14702973029 0.09411808142 
0.025587 4.01322888134 0.09156544974 
0.026104 4.12901708727 0.09063941579 
0.026621 4.07155387363 0.09074301623 
0.027138 3.98406616036 0.08570996907 
0.027655 3.75485233799 0.08004284943 
0.028171 3.91887334454 0.08775401416 
0.028688 3.73569435657 0.07580804180 
0.029205 3.79822356423 0.08071603681 
0.029722 3.80318057642 0.08072372671 
0.030239 3.74552299744 0.08158082757 
0.030756 3.68991180245 0.07348115780 
0.031273 3.57924086197 0.07680893918 
0.031790 3.62807921125 0.07555480502 
0.032307 3.69104757101 0.07331020463 
0.032824 3.54073718078 0.07284839631 
0.033341 3.63820986327 0.07060063866 
0.033857 3.43269268248 0.07211727629 
0.034374 3.53007640583 0.06901606812 
0.034891 3.44050309295 0.06331171938 
0.035408 3.41204455566 0.06811820793 
0.035925 3.44896139442 0.06692215610 
0.036442 3.39308676086 0.06717216142 
0.036959 3.32805330769 0.06694806204 
0.037476 3.52724805343 0.06354037788 
0.037993 3.36041649095 0.06423015558 
0.038510 3.34133218315 0.06413208365 
0.039027 3.44549803900 0.06379114109 
0.039543 3.30580351144 0.06478995883 
0.040060 3.28623735892 0.05939122540 
0.040577 3.27215908796 0.06079329399 
0.041094 3.25812862684 0.05943405208 
0.041611 3.30389261107 0.06147819618 
0.042128 3.16249843676 0.05682405028 
0.042645 3.09855454157 0.05985418866 
0.043162 3.17232796726 0.05919398360 
0.043679 3.17542147871 0.05722925303 
0.044196 3.07712785412 0.05494596115 
0.044712 3.10099938013 0.05512224625 
0.045229 3.06087478333 0.05655576933 
0.045746 3.05999841270 0.05451728959 
0.046263 3.07143776699 0.05449313032 
0.046780 2.91202597349 0.05435949606 
0.047297 2.99505710274 0.05399231006 
0.047814 2.97053379767 0.05469792796 
0.048331 2.96758145541 0.05072382168 
0.048848 2.81210318193 0.05320284339 
0.049365 2.86879699045 0.05069243361 
0.049881 2.89556872795 0.05130104489 
0.050398 2.84184464536 0.05075530886 
0.050915 2.94958869281 0.05196875405 
0.051432 2.82471832119 0.04969838674 
0.051949 2.91305150963 0.05068468675 
0.052466 2.85719051159 0.04969833053 
0.052983 2.81863584848 0.04946373774 
0.053500 2.79593012183 0.05061318603 
0.054017 2.85568400618 0.04919342538 
0.054534 2.83667460497 0.04673009048 
0.055050 2.85321383951 0.04873968606 
0.055567 2.79269992021 0.04822782659 
0.056084 2.75421789249 0.04712443681 
0.056601 2.74993416790 0.04685035535 
0.057118 2.83573899300 0.04671189850 
0.057635 2.65889379824 0.04358488777 
0.058152 2.70112485775 0.04575431102 
0.058669 2.69896902166 0.04650016352 
0.059186 2.67901463969 0.04524927952 
0.059703 2.53343121813 0.04443231595 
0.060220 2.61325834524 0.04175227916 
0.060736 2.65084371123 0.04451366116 
0.061253 2.63110610851 0.04240924262 
0.061770 2.64558522024 0.04051910512 
0.062287 2.60713840903 0.04121869425 
0.062804 2.56972929526 0.04365440326 
0.063321 2.61973936367 0.04235029802 
0.063838 2.65135400985 0.04364057240 
0.064355 2.61496481221 0.04268053903 
0.064872 2.64649385682 0.04022439125 
0.065388 2.52679633772 0.04040793715 
0.065905 2.53022751638 0.04244977517 
0.066422 2.43210625012 0.04145140225 
0.066939 2.50784661051 0.04093493981 
0.067456 2.47951021258 0.03867732268 
0.067973 2.52696445429 0.04143971817 
0.068490 2.50162755810 0.04156441024 
0.069007 2.53898731289 0.04122797526 
0.069524 2.53896232831 0.04149251825 
0.070041 2.53508338532 0.04193087347 
0.070557 2.51701339987 0.03995417942 
0.071074 2.49822149370 0.04070734924 
0.071591 2.44703456118 0.03998493134 
0.072108 2.48070605186 0.04013459720 
0.072625 2.39936135936 0.03798210422 
0.073142 2.41541053468 0.03878324626 
0.073659 2.46118820032 0.03867063591 
0.074176 2.49722528525 0.03923365400 
0.074693 2.40643889819 0.03761491072 
0.075210 2.37063340393 0.03764762044 
0.075726 2.45448607272 0.03806835522 
0.076243 2.30483234539 0.03785011012 
0.076760 2.39331394938 0.03724085493 
0.077277 2.41621915470 0.03755813241 
0.077794 2.38956027636 0.03817664724 
0.078311 2.29193204150 0.03717056379 
0.078828 2.39614293639 0.03684307772 
0.079345 2.33577209565 0.03640792667 
0.079862 2.31993330578 0.03686837828 
0.080378 2.34949602593 0.03602030585 
0.080895 2.34281177818 0.03471954799 
0.081412 2.32971368277 0.03584197176 
0.081929 2.32256096261 0.03535507287 
0.082446 2.28369625626 0.03610209436 
0.082963 2.32200480960 0.03535747490 
0.083480 2.32118965038 0.03588163898 
0.083997 2.28377335416 0.03504286846 
0.084514 2.35041517904 0.03603393832 
0.085030 2.23199787982 0.03563312872 
0.085547 2.24703511837 0.03425093914 
0.086064 2.20063204035 0.03440908435 
0.086581 2.30392948957 0.03500179553 
0.087098 2.22784693625 0.03386549024 
0.087615 2.20741332664 0.03455163397 
0.088132 2.21709956626 0.03394357857 
0.088649 2.24522717254 0.03612471347 
0.089166 2.20854408508 0.03560184806 
0.089683 2.20400259117 0.03540248403 
0.090199 2.32068917742 0.03714387118 
0.090716 2.21548011320 0.03632021246 
0.091233 2.15381779528 0.03586966109 
0.091750 2.17493218766 0.03635535435 
0.092267 2.14624324670 0.03587379217 
0.092784 2.13039638533 0.03668043683 
0.093301 2.16527125125 0.03721275502 
0.093818 2.17727395957 0.03738576599 
0.094334 2.07283463386 0.03651688735 
0.094851 2.16372992513 0.03785023576 
0.095368 2.11971372857 0.03614770266 
0.095885 2.12607521925 0.03491710092 
0.096402 2.11491499034 0.03485597122 
0.096919 2.11906227666 0.03514709286 
0.097436 2.05125720524 0.03268329828 
0.097953 2.12887423309 0.03312350815 
0.098470 2.04089164694 0.03323811239 
0.098986 2.10821592601 0.03254895077 
0.099503 2.04236770956 0.03198217099 
0.100020 2.07822162629 0.03218265777 
0.100537 2.06770998347 0.03260126736 
0.101054 2.07897555516 0.03269805545 
0.101571 2.07879121419 0.03186034153 
0.102088 2.05110647583 0.03274550908 
0.102605 2.04932122623 0.03183762317 
0.103122 2.01300909904 0.03120203369 
0.103638 2.06320996537 0.03142840899 
0.104155 2.12826489387 0.03106435089 
0.104672 2.12444701682 0.03204125705 
0.105189 2.04695123836 0.03186480130 
0.105706 2.11326098434 0.03092485948 
0.106223 2.05615105356 0.03016230737 
0.106740 2.09368273866 0.03197193383 
0.107257 2.06636592177 0.03050009114 
0.107773 2.04984080452 0.03017090889 
0.108290 2.06199428944 0.03003077884 
0.108807 2.02735106137 0.03069984979 
0.109324 2.09726817253 0.03068109590 
0.109841 2.03119298648 0.03009903212 
0.110358 1.98062234973 0.03030712034 
0.110875 1.98666005499 0.02944503551 
0.111392 2.05345348417 0.02934220007 
0.111909 2.04376054058 0.02996490066 
0.112425 2.03990004503 0.02991284507 
0.112942 1.98711240629 0.02934711300 
0.113459 1.97843377211 0.02860146516 
0.113976 2.00891033551 0.02952327693 
0.114493 2.02804293507 0.02848340139 
0.115010 2.00833069536 0.02989418693 
0.115527 1.98986358748 0.02901120072 
0.116044 1.98667009401 0.02886743607 
0.116560 1.99270640660 0.02877246400 
0.117077 2.00144371717 0.02742829409 
0.117594 2.02574981252 0.02909175592 
0.118111 2.02436377225 0.02826055876 
0.118628 1.99405886979 0.02844661651 
0.119145 2.01032874275 0.02833624202 
0.119662 1.96116220071 0.02821685765 
0.120179 1.95129502009 0.02847842926 
0.120695 1.96264953757 0.02711683093 
0.121212 1.95021366526 0.02818635135 
0.121729 1.93693368450 0.02731098439 
0.122246 1.93904120849 0.02731899155 
0.122763 1.96197245216 0.02767036287 
0.123280 1.95450154776 0.02728103942 
0.123797 1.98266257930 0.02733225536 
0.124314 1.95102977309 0.02762756807 
0.124830 1.94815199989 0.02768852566 
0.125347 1.96900111237 0.02680432562 
0.125864 1.98364692918 0.02767275067 
0.126381 1.93941159387 0.02648423828 
0.126898 1.94777473753 0.02681672352 
0.127415 1.95828193887 0.02707880099 
0.127932 1.93027343966 0.02642848870 
0.128448 1.91212886644 0.02704182075 
0.128965 1.94397739150 0.02730634718 
0.129482 1.92261020372 0.02646842364 
0.129999 1.88898195040 0.02638043510 
0.130516 1.93028845040 0.02581988673 
0.131033 1.89503574615 0.02539504097 
0.131550 1.89537389952 0.02710220666 
0.132067 1.95326972614 0.02589396551 
0.132583 1.94299636992 0.02656161878 
0.133100 1.91656879112 0.02573986653 
0.133617 1.94683935351 0.02639324201 
0.134134 1.88142944340 0.02606654264 
0.134651 1.89682112032 0.02603986044 
0.135168 1.90793641489 0.02543870959 
0.135685 1.93915346124 0.02593137792 
0.136201 1.95436809136 0.02616021356 
0.136718 1.90207140371 0.02551643858 
0.137235 1.92370625254 0.02582204322 
0.137752 1.94414590620 0.02533094120 
0.138269 1.94733959034 0.02589341988 
0.138786 1.93649801362 0.02474132884 
0.139303 1.95044864983 0.02493011146 
0.139819 1.92427120673 0.02537181496 
0.140336 1.88198272549 0.02516018642 
0.140853 1.93408237452 0.02455796166 
0.141370 1.89813138498 0.02583393935 
0.141887 1.85302442801 0.02458277524 
0.142404 1.89009825688 0.02541424964 
0.142921 1.89890342514 0.02524721353 
0.143438 1.89318280717 0.02448500418 
0.143954 1.90944083315 0.02484841377 
0.144471 1.91153797891 0.02525115026 
0.144988 1.87023656545 0.02506333871 
0.145505 1.93541629012 0.02503372204 
0.146022 1.89508779484 0.02448858598 
0.146539 1.94265191122 0.02536973490 
0.147056 1.88493176282 0.02416648192 
0.147572 1.91848626242 0.02447554423 
0.148089 1.87009389322 0.02427649710 
0.148606 1.85562851412 0.02410246378 
0.149123 1.87256643867 0.02423694118 
0.149640 1.87638102451 0.02443742988 
0.150157 1.88820628297 0.02491514713 
0.150674 1.87363466209 0.02310255500 
0.151190 1.85413797042 0.02385508082 
0.151707 1.86122591862 0.02467360116 
0.152224 1.84915323908 0.02457514809 
0.152741 1.91235351425 0.02434692065 
0.153258 1.86598294449 0.02328087216 
0.153775 1.81438569591 0.02376651687 
0.154291 1.90758095522 0.02377185743 
0.154808 1.86211960455 0.02391704596 
0.155325 1.86209110782 0.02354371936 
0.155842 1.85224034986 0.02337318860 
0.156359 1.86829907022 0.02327018737 
0.156876 1.85105066004 0.02384587227 
0.157393 1.86421260004 0.02346414013 
0.157909 1.88204568915 0.02311866255 
0.158426 1.80932091219 0.02302615747 
0.158943 1.83785627236 0.02349804191 
0.159460 1.82120361050 0.02244340737 
0.159977 1.84315911040 0.02268964852 
0.160494 1.83153531600 0.02349940861 
0.161010 1.84712478754 0.02347830433 
0.161527 1.81942531892 0.02296164336 
0.162044 1.82347939348 0.02305372513 
0.162561 1.81433816280 0.02311010322 
0.163078 1.86878544958 0.02286402989 
0.163595 1.78886844884 0.02253306316 
0.164112 1.82035913194 0.02308598639 
0.164628 1.82638914471 0.02247307420 
0.165145 1.82009446052 0.02177663858 
0.165662 1.82325733488 0.02279200161 
0.166179 1.81361601217 0.02228068108 
0.166696 1.79669367420 0.02262331622 
0.167213 1.82191618240 0.02247944282 
0.167729 1.81051234410 0.02201842543 
0.168246 1.86605720232 0.02271059565 
0.168763 1.81199465416 0.02263886711 
0.169280 1.83277018628 0.02277487964 
0.169797 1.83725312614 0.02253252860 
0.170314 1.82955023529 0.02253456231 
0.170830 1.83637502786 0.02180318384 
0.171347 1.82482568068 0.02188735066 
0.171864 1.82115021566 0.02150466627 
0.172381 1.87211375757 0.02195472835 
0.172898 1.81788119732 0.02147332173 
0.173415 1.83561750192 0.02230209913 
0.173932 1.83410265208 0.02166437098 
0.174448 1.78402802073 0.02157272490 
0.174965 1.81538668471 0.02203276721 
0.175482 1.80228275913 0.02178038328 
0.175999 1.79199283499 0.02172169978 
0.176516 1.75146559050 0.02095353700 
0.177033 1.84650257932 0.02182065826 
0.177549 1.79892300004 0.02121424012 
0.178066 1.79048943428 0.02129100604 
0.178583 1.79359119161 0.02181280263 
0.179100 1.77897500684 0.02173404711 
0.179617 1.82591749761 0.02193074793 
0.180134 1.82050748704 0.02214221649 
0.180650 1.82235451436 0.02218696717 
0.181167 1.78835079755 0.02299841222 
0.181684 1.82051035105 0.02342465154 
0.182201 1.82177242463 0.02312939433 
0.182718 1.85286922446 0.02345365599 
0.183234 1.83416678007 0.02297833347 
0.183751 1.80773200918 0.02265212753 
0.184268 1.82118162888 0.02369999448 
0.184785 1.75284341151 0.02299206492 
0.185302 1.79879733861 0.02334356647 
0.185819 1.80001607607 0.02349095258 
0.186335 1.83995450555 0.02333957507 
0.186852 1.82885726982 0.02312829802 
0.187369 1.76095773698 0.02229777353 
0.187886 1.78662349040 0.02269722003 
0.188403 1.76845902130 0.02194956449 
0.188920 1.76235870086 0.02211348285 
0.189436 1.82192427036 0.02213251708 
0.189953 1.79296187240 0.02190453221 
0.190470 1.77733027846 0.02186054677 
0.190987 1.79454791500 0.02204547496 
0.191504 1.75756993399 0.02129311359 
0.192020 1.78368767071 0.02080730905 
0.192537 1.78227614589 0.02159706468 
0.193054 1.77711750485 0.02080078903 
0.193571 1.79332665580 0.02122344272 
0.194088 1.77166191779 0.02111087849 
0.194605 1.77000481270 0.02132483920 
0.195121 1.78801642230 0.02126764479 
0.195638 1.75465833637 0.02168284894 
0.196155 1.78901659495 0.02062173432 
0.196672 1.75709045670 0.02109641940 
0.197189 1.74704959686 0.02030005374 
0.197705 1.75659720335 0.02048633965 
0.198222 1.77151109143 0.02066436209 
0.198739 1.75554334859 0.02041106351 
0.199256 1.77426815074 0.02074361192 
0.199773 1.78512771615 0.02063991454 
0.200290 1.76226688024 0.02060712485 
0.200806 1.75549745244 0.02067423648 
0.201323 1.75133387701 0.02087613234 
0.201840 1.76339326019 0.02046688069 
0.202357 1.75985795710 0.02026972405 
0.202874 1.76762957517 0.02024418613 
0.203390 1.79200815895 0.02049566919 
0.203907 1.78393746598 0.02013930810 
0.204424 1.76644211701 0.02014790811 
0.204941 1.80275602290 0.02002421926 
0.205458 1.78108123678 0.02041693164 
0.205974 1.74181696011 0.02012749473 
0.206491 1.76846018480 0.02000133852 
0.207008 1.78172529635 0.02011813128 
0.207525 1.74988799374 0.02034995375 
0.208042 1.78678624723 0.02020946286 
0.208558 1.77752255780 0.02038100419 
0.209075 1.77501379938 0.01992253337 
0.209592 1.78116716232 0.01983163278 
0.210109 1.78106713908 0.01990184365 
0.210626 1.75183703387 0.01924084283 
0.211142 1.79756626825 0.02028526175 
0.211659 1.74927266967 0.01959353367 
0.212176 1.76244977815 0.01975818881 
0.212693 1.76711898727 0.02029624861 
0.213210 1.73831094451 0.01898265699 
0.213726 1.79211762197 0.02007356459 
0.214243 1.76398598276 0.02020919830 
0.214760 1.76999585963 0.01977605956 
0.215277 1.76658691850 0.01999673146 
0.215794 1.74244064701 0.01968764630 
0.216310 1.76898893428 0.01982001137 
0.216827 1.76974630452 0.01998291636 
0.217344 1.79574937880 0.01956497164 
0.217861 1.75999907092 0.01947985189 
0.218378 1.73937364737 0.01938976862 
0.218894 1.73866780203 0.01952329350 
0.219411 1.76205213829 0.01980758938 
0.219928 1.75158369272 0.01964868240 
0.220445 1.73712921101 0.01961728198 
0.220962 1.76115424046 0.01900247728 
0.221478 1.79340461759 0.01959177497 
0.221995 1.73958560709 0.01922229109 
0.222512 1.75214140510 0.01949077084 
0.223029 1.80679137931 0.01965212167 
0.223546 1.74757315518 0.01866749853 
0.224062 1.76907515762 0.01911647735 
0.224579 1.78559019634 0.01966583902 
0.225096 1.73275994434 0.01856043603 
0.225613 1.76008519427 0.01919894614 
0.226129 1.73415470579 0.01890780384 
0.226646 1.78014887982 0.01898381255 
0.227163 1.73086569931 0.01906583998 
0.227680 1.75215003920 0.01905077198 
0.228197 1.76066315760 0.01878499789 
0.228713 1.74863478866 0.01866181424 
0.229230 1.76952313816 0.01852066312 
0.229747 1.74298660376 0.01858582468 
0.230264 1.76479095770 0.01870048950 
0.230780 1.74569827454 0.01872990191 
0.231297 1.75408400179 0.01893058680 
0.231814 1.75223028799 0.01864677346 
0.232331 1.77092459547 0.01864950492 
0.232848 1.73291119843 0.01841156610 
0.233364 1.76355792274 0.01823068709 
0.233881 1.75122792283 0.01839084901 
0.234398 1.78731470380 0.01847874410 
0.234915 1.73939875144 0.01873469690 
0.235431 1.76001384955 0.01874078057 
0.235948 1.74972722708 0.01824675193 
0.236465 1.76069431977 0.01834513787 
0.236982 1.74919490075 0.01877054149 
0.237499 1.76525827324 0.01830665831 
0.238015 1.73819502651 0.01823207757 
0.238532 1.75427422462 0.01845139097 
0.239049 1.75044451231 0.01839281577 
0.239566 1.73713583721 0.01833521122 
0.240082 1.76219202394 0.01869000917 
0.240599 1.74454451976 0.01835032705 
0.241116 1.69666196292 0.01811872971 
0.241633 1.76694282440 0.01827114798 
0.242149 1.75678403396 3.19223503323 
0.242666 1.73115077018 0.01820507024 
0.243183 1.72907531960 0.01789093063 
0.243700 1.71471783168 0.01777552407 
0.244217 1.73362672750 0.01834212483 
0.244733 1.72979351653 0.01827907935 
0.245250 1.72836566552 0.01827983019 
0.245767 1.73156643724 0.01796660631 
0.246284 1.75262088467 0.01822377853 
0.246800 1.73066501919 0.01769850307 
0.247317 1.75758655848 0.01776933167 
0.247834 1.74361601041 0.01836149370 
0.248351 1.73513152079 0.01822721546 
0.248867 1.71477425204 0.01793647861 
0.249384 1.73157622077 0.01787230026 
0.249901 1.71942435157 0.01747919217 
0.250418 1.75317958332 0.01792237842 
0.250934 1.73337916795 0.01763048381 
0.251451 1.72683623198 0.01755311607 
0.251968 1.74590539295 0.01807463701 
0.252485 1.72995222719 0.01757607886 
0.253001 1.75495647239 0.01775215488 
0.253518 1.75885541857 0.01784445440 
0.254035 1.74318292831 0.01770932050 
0.254552 1.74392989650 0.01756183607 
0.255068 1.72457265563 0.01764577432 
0.255585 1.73434479822 0.01747440968 
0.256102 1.71501701204 0.01706802567 
0.256619 1.72876353811 0.01736709879 
0.257135 1.71890144500 0.01736512990 
0.257652 1.71838343025 0.01762913748 
0.258169 1.75869956803 0.01762486115 
0.258686 1.74234571197 0.01739420160 
0.259202 1.74902719642 0.01754315453 
0.259719 1.75015840179 0.01732555986 
0.260236 1.70878078802 0.01770814300 
0.260753 1.71854750833 0.01793373178 
0.261269 1.71861971507 0.01811654311 
0.261786 1.72812542955 0.01876920771 
0.262303 1.73574273416 0.01808357537 
0.262820 1.72722440582 0.01793355000 
0.263336 1.70712094186 0.01816952778 
0.263853 1.74388137424 0.01886746086 
0.264370 1.72940645609 0.01883165581 
0.264887 1.72113479129 0.01879456948 
0.265403 1.76188382266 0.01896858783 
0.265920 1.74496998185 0.01923114625 
0.266437 1.71857880929 0.01878851114 
0.266954 1.74492648774 0.01910907786 
0.267470 1.71117527487 0.01882769622 
0.267987 1.77158678483 0.01907173623 
0.268504 1.74507847912 0.01935985520 
0.269021 1.71593700438 0.01970785687 
0.269537 1.72802444102 0.01855769218 
0.270054 1.74417962347 0.01990910943 
0.270571 1.71618138163 0.01965402074 
0.271087 1.69885986076 0.02022895664 
0.271604 1.74396399790 0.02024578647 
0.272121 1.72634893231 0.02008334771 
0.272638 1.73990861056 0.02001639023 
0.273154 1.73583613244 0.02031028218 
0.273671 1.74523468442 0.02084907357 
0.274188 1.75045347672 0.02038823289 
0.274705 1.74617516206 0.02139992942 
0.275221 1.73147186973 0.02037394584 
0.275738 1.75279492309 0.02095530439 
0.276255 1.77602252575 0.02082172390 
0.276771 1.73400673463 0.02088030704 
0.277288 1.74980985373 0.02075079183 
0.277805 1.71894965350 0.02056179502 
0.278322 1.75585709854 0.02090361583 
0.278838 1.74022388043 0.02079862882 
0.279355 1.76328280983 0.02117780781 
0.279872 1.74191157782 0.02119114740 
0.280388 1.71921719025 0.02109240304 
0.280905 1.73827825471 0.02044957565 
0.281422 1.73026368786 0.02035666729 
0.281939 1.74471220580 0.02094395910 
0.282455 1.74680156728 0.02093166747 
0.282972 1.74553095484 0.02072275609 
0.283489 1.75137423543 0.02134585412 
0.284006 1.74816722447 0.02088836863 
0.284522 1.75398558034 0.02140398052 
0.285039 1.73813505533 0.02072456928 
0.285556 1.72168801210 0.02065088632 
0.286072 1.70119178243 0.02164354060 
0.286589 1.73983232727 0.02100784726 
0.287106 1.73814407268 0.02088027810 
0.287622 1.73986071462 0.02213464016 
0.288139 1.73390849864 0.02143172101 
0.288656 1.70928594068 0.02108466299 
0.289173 1.73740612490 0.02140889448 
0.289689 1.72758647379 0.02166884640 
0.290206 1.74477929173 0.02108881021 
0.290723 1.74326683710 0.02173692762 
0.291239 1.73314335605 0.02120409564 
0.291756 1.72000826445 0.02130436676 
0.292273 1.75177948454 0.02156709124 
0.292790 1.76958472448 0.02152968295 
0.293306 1.70556932137 0.02157763906 
0.293823 1.72870840615 0.02143873302 
0.294340 1.69821811255 0.02084631545 
0.294856 1.77942260482 0.02174154856 
0.295373 1.70811327211 0.02223388596 
0.295890 1.76225204628 0.02207530325 
0.296406 1.71607096342 0.02175600861 
0.296923 1.71227948404 0.02207113780 
0.297440 1.73992575365 0.02139991243 
0.297957 1.75644542385 0.02160306400 
0.298473 1.69619976824 0.02179278632 
0.298990 1.74461875805 0.02232343948 
0.299507 1.80419718684 0.02215728807 
0.300023 1.77724260973 0.02201862717 
0.300540 1.73630981785 0.02126606985 
0.301057 1.76293550823 0.02204297819 
0.301573 1.72883969589 0.02191354672 
0.302090 1.74089964871 0.02245490713 
0.302607 1.71188601259 0.02211788363 
0.303123 1.75969186304 0.02161256804 
0.303640 1.75077045308 0.02236471394 
0.304157 1.75456151739 0.02230128418 
0.304673 1.72014731059 0.02164932253 
0.305190 1.72865560008 0.02234129548 
0.305707 1.73057415021 0.02301603870 
0.306224 1.76865000552 0.02262197454 
0.306740 1.71888884540 0.02253872016 
0.307257 1.72379546034 0.02249548794 
0.307774 1.73645919019 0.02259026214 
0.308290 1.72712038235 0.02290587798 
0.308807 1.77110562209 0.02352427347 
0.309324 1.73330873741 0.02272004562 
0.309840 1.73506846214 0.02277616677 
0.310357 1.73891388895 0.02318576148 
0.310874 1.72668340637 0.02259414005 
0.311390 1.76004316044 0.02291464316 
0.311907 1.76620454343 0.02358882530 
0.312424 1.75947153238 0.02334256076 
0.312940 1.73516056920 0.02305543304 
0.313457 1.70793752705 0.02295109881 
0.313974 1.76481725202 0.02306682497 
0.314490 1.79348355857 0.02355266926 
0.315007 1.75727513454 0.02363654911 
0.315524 1.75261245379 0.02321268468 
0.316040 1.73405780976 0.02277600257 
0.316557 1.69232774936 0.02344274216 
0.317074 1.73363419886 0.02351910361 
0.317590 1.77916829572 0.02401052756 
0.318107 1.75654051897 0.02390398557 
0.318624 1.72767358719 0.02376187416 
0.319140 1.78205271369 0.02387221983 
0.319657 1.75372344190 0.02386092086 
0.320174 1.72105642088 0.02418951405 
0.320690 1.74981739980 0.02374989553 
0.321207 1.74479798523 0.02360337836 
0.321724 1.74403341977 0.02413858286 
0.322240 1.70768076748 0.02448920856 
0.322757 1.72028901249 0.02463018947 
0.323274 1.76857703708 0.02413882343 
0.323790 1.78057983893 0.02446894591 
0.324307 1.72975626766 0.02466495526 
0.324824 1.78055739075 0.02557226347 
0.325340 1.74117395550 0.02527307742 
0.325857 1.73636534742 0.02605417159 
0.326373 1.72564819522 0.02524556245 
0.326890 1.74262478109 0.02510291054 
0.327407 1.71107165187 0.02571504685 
0.327923 1.81651277584 0.02620196951 
0.328440 1.77413603030 0.02601723949 
0.328957 1.76370982445 0.02721262190 
0.329473 1.72031241913 0.02702172364 
0.329990 1.74333994162 0.02718622258 
0.330507 1.77735339888 0.02849527560 
0.331023 1.76522388385 0.02802484633 
0.331540 1.75696914271 0.02918337933 
0.332057 1.75798001402 0.02882086745 
0.332573 1.77098903160 0.02889507968 
0.333090 1.74070282958 0.02875014751 
0.333607 1.81321234128 0.02930358768 
0.334123 1.77506438119 0.02990329596 
0.334640 1.75161376986 0.03097268178 
0.335156 1.78919503250 0.03031856099 
0.335673 1.76807503906 0.02989896673 
0.336190 1.74839468639 0.03033676802 
0.336706 1.80663968071 0.03137086920 
0.337223 1.84326969987 0.03167469926 
0.337740 1.80041190547 0.03229332483 
0.338256 1.77817440088 0.03228044826 
0.338773 1.82213491677 0.03420895267 
0.339290 1.81050425043 0.03644656040 
0.339806 1.89519675100 0.03749623225 
0.340323 1.88071483493 0.03646773659 
0.340839 1.85599957740 0.03770657668 
0.341356 1.88327854231 0.03814878974 
0.341873 1.82354188800 0.03635730529 
0.342389 1.80217351252 0.03750135363 
0.342906 1.80544529631 0.03819145946 
0.343423 1.76998602282 0.03658916629 
0.343939 1.84333323546 0.03922316051 
0.344456 1.84397501391 0.03867956529 
0.344972 1.83861141333 0.03910513343 
0.345489 1.78933966072 0.03831427343 
0.346006 1.79078966237 0.03729771330 
0.346522 1.80331988364 0.03992249589 
0.347039 1.80043525406 0.03594559039 
0.347555 1.80150252260 0.03799522954 
0.348072 1.76417166897 0.03909127197 
0.348589 1.80014562792 0.03869393713 
0.349105 1.78398843432 0.04082963499 
0.349622 1.79652518892 0.03941081785 
0.350139 1.78741888074 0.03897047760 
0.350655 1.78620241964 0.04132516142 
0.351172 1.79488001705 0.04002670814 
0.351688 1.86638376770 0.04128712741 
0.352205 1.86661964935 0.04140019244 
0.352722 1.86407259866 0.04226365707 
0.353238 1.81975650471 0.03900906633 
0.353755 1.85795325535 0.04081562089 
0.354271 1.81975763974 0.03875840358 
0.354788 1.76800758291 0.03990151862 
0.355305 1.92568336048 0.04316773230 
0.355821 1.86790183626 0.04122805602 
0.356338 1.82797082533 0.04241516366 
0.356854 1.82545514709 0.04362196713 
0.357371 1.85412102294 0.04324758294 
0.357888 1.80417686548 0.04422430976 
0.358404 1.80514258551 0.04385183493 
0.358921 1.80246280024 0.04501887941 
0.359437 1.77825979598 0.04399846053 
0.359954 1.79085920144 0.04628503230 
0.360471 1.81507214660 0.04401101244 
0.360987 1.87832613721 0.04596002393 
0.361504 1.80330915003 0.04618423381 
0.362020 1.88067038518 0.05129413866 
0.362537 1.77919239622 0.04802766949 
0.363054 1.87454291089 0.05157539768 
0.363570 1.78555895885 0.04832577321 
0.364087 1.82779619775 0.05141298018 
0.364603 1.77681408558 0.04725177164 
0.365120 1.84387225206 0.05324828677 
0.365637 1.80134890723 0.05341832417 
0.366153 1.77793401589 0.05528649396 
0.366670 1.82808962991 0.05549272579 
0.367186 1.80426806736 0.05742660610 
0.367703 1.85099727095 0.06216172211 
0.368219 1.81827306856 0.06301826557 
0.368736 1.82614437226 0.06642477723 
0.369253 1.82886550376 0.06754814507 
0.369769 1.78423014974 0.06571436091 
0.370286 1.91552328143 0.08346627606 
0.370802 1.81692943171 0.07367192963 
0.371319 1.68969163336 0.07597512946 
0.371835 1.67152665275 0.08738787932 
0.372352 1.56821440678 0.08403580303 
0.372869 1.72676812052 0.11329553686 
0.373385 1.81027705067 0.15528449032 
0.373902 1.32208590379 0.25861993220 
