# Supplementary material for: A SAXS-based approach to rationally evaluate radical scavengers – toward eliminating radiation damage in solution and crystallographic studies
Source: J Synchrotron Radiat. 2021 Aug 9;28(Pt 5):1309–20. doi: 10.1107/S1600577521004045 (PMC8415334; doi:10.1107/S1600577521004045)
Supplement: Supplementary file 1 [file s-28-01309-sup1.zip › SupportingData/ascrobic_acid/500uM/F1_ascorbate-500um_00002.cbf.dat]

0.010597 12.45542549975 0.66426523537 
0.011114 10.46145898157 0.47503252086 
0.011630 9.98767286578 0.34629906987 
0.012147 9.57807103184 0.31097508933 
0.012664 8.66398064695 0.25571345751 
0.013181 8.25928167318 0.22355514882 
0.013698 7.67900811581 0.21005139474 
0.014215 7.25632568907 0.30231310489 
0.014732 7.02101024866 0.25572604093 
0.015249 6.55960518080 0.20764780232 
0.015766 6.53440282433 0.16418775888 
0.016283 6.14521138634 0.17297750791 
0.016800 6.02543624920 0.15718908240 
0.017316 5.57084256560 0.14636670805 
0.017833 5.78076870104 0.13251870024 
0.018350 5.63994224179 0.12693728838 
0.018867 5.62843490571 0.13275577238 
0.019384 5.33126113147 0.12077806870 
0.019901 5.22977204777 0.12267291520 
0.020418 5.14421902000 0.11190772419 
0.020935 5.03440377423 0.10487390596 
0.021452 4.96665741934 0.10389720510 
0.021969 4.81355733070 0.10561991550 
0.022486 4.49954564626 0.09796685655 
0.023002 4.62092875754 0.10499595631 
0.023519 4.53107251773 0.09599947657 
0.024036 4.43920545026 0.09890024849 
0.024553 4.28321894933 0.09819269366 
0.025070 4.26873180672 0.09328443381 
0.025587 4.35119001526 0.09460437163 
0.026104 4.12818428819 0.08704709519 
0.026621 4.08723742626 0.08856445711 
0.027138 4.14082927678 0.08334612279 
0.027655 4.03904274324 0.08776674169 
0.028171 4.08243796628 0.08317062555 
0.028688 4.00151689108 0.07888518565 
0.029205 3.93713836875 0.08402594273 
0.029722 3.85408920896 0.07605071329 
0.030239 3.99333682011 0.08179272476 
0.030756 3.88977297384 0.07643233424 
0.031273 3.80348081533 0.07383288516 
0.031790 3.86201542533 0.07426165228 
0.032307 3.83048536769 0.07064562478 
0.032824 3.68904656216 0.07349610414 
0.033341 3.71632186671 0.07452431086 
0.033857 3.77659416280 0.07452880627 
0.034374 3.64309095081 0.07282275935 
0.034891 3.67745249195 0.06781411137 
0.035408 3.51672555058 0.07279771356 
0.035925 3.60265282648 0.06972341052 
0.036442 3.62087029197 0.06599842275 
0.036959 3.41533561116 0.06681138710 
0.037476 3.50004912864 0.06928499845 
0.037993 3.42582867271 0.06558077530 
0.038510 3.48733688171 0.06595373807 
0.039027 3.32325462075 0.06183020471 
0.039543 3.46981564855 0.06368051007 
0.040060 3.25029740466 0.06217872822 
0.040577 3.31292799279 0.06177570150 
0.041094 3.30632470158 0.05946474750 
0.041611 3.31303018674 0.05654809329 
0.042128 3.30656934187 0.06084664648 
0.042645 3.21060465446 0.05695643128 
0.043162 3.26126667584 0.05732502443 
0.043679 3.23734958616 0.06285141029 
0.044196 3.17116251006 0.05454396713 
0.044712 3.13343687213 0.05696089060 
0.045229 3.16221315159 0.05828345947 
0.045746 3.10890613232 0.05612712007 
0.046263 3.14650976366 0.05680815173 
0.046780 3.15786570980 0.05360261820 
0.047297 3.15749068765 0.05456752378 
0.047814 2.98852385347 0.05567124297 
0.048331 2.94262922257 0.05296356406 
0.048848 2.97564281234 0.05037135115 
0.049365 3.04959839809 0.05032400105 
0.049881 3.00768250531 0.05197461772 
0.050398 3.00862515719 0.05392757071 
0.050915 2.94635277305 0.05300137775 
0.051432 3.05709760822 0.05157196900 
0.051949 2.91138184597 0.05124491199 
0.052466 3.01205720067 0.04885894810 
0.052983 2.95434259791 0.04928122061 
0.053500 2.83441539478 0.05028730323 
0.054017 2.86257278993 0.05088322035 
0.054534 2.83372104338 0.04816511871 
0.055050 2.77305937045 0.04746459999 
0.055567 2.86483795358 0.04945259320 
0.056084 2.69629671991 0.04770975526 
0.056601 2.78111758436 0.04734541590 
0.057118 2.80292948846 0.04759397486 
0.057635 2.71806690746 0.04694190704 
0.058152 2.69562941056 0.04576211380 
0.058669 2.65482731489 0.04651190335 
0.059186 2.65879828750 0.04439784283 
0.059703 2.65209937601 0.04419276117 
0.060220 2.61433845226 0.04330076835 
0.060736 2.60693800857 0.04506797881 
0.061253 2.68656870724 0.04445028056 
0.061770 2.63653001016 0.04323752177 
0.062287 2.62304797969 0.04331078846 
0.062804 2.61487244521 0.04306583234 
0.063321 2.57247792331 0.04295651667 
0.063838 2.58606310958 0.04150849837 
0.064355 2.51177494446 0.04270707474 
0.064872 2.59876952989 0.04227357593 
0.065388 2.57837276073 0.04099613915 
0.065905 2.50456223451 0.04112962250 
0.066422 2.48771060523 0.04017350419 
0.066939 2.46895970258 0.03998475271 
0.067456 2.44977384090 0.03983266471 
0.067973 2.54906317482 0.04188163190 
0.068490 2.42318550087 0.03903285543 
0.069007 2.55363723557 0.04190124225 
0.069524 2.53435739633 0.04140188314 
0.070041 2.46025129264 0.04067467503 
0.070557 2.45342748494 0.04084467018 
0.071074 2.45237336064 0.04244410278 
0.071591 2.41879431064 0.03947667856 
0.072108 2.48561220072 0.03996639763 
0.072625 2.43437346755 0.03826952673 
0.073142 2.43686607690 0.03970422055 
0.073659 2.39996140021 0.03832464951 
0.074176 2.41329238256 0.03830779326 
0.074693 2.35304554485 0.03896904629 
0.075210 2.43732612146 0.03964393416 
0.075726 2.40444634688 0.03762509884 
0.076243 2.39342364709 0.03918393979 
0.076760 2.37415979194 0.03758190723 
0.077277 2.39710017369 0.03774281212 
0.077794 2.37416122042 0.03641489102 
0.078311 2.30340729350 0.03752434370 
0.078828 2.36743951972 0.03690126854 
0.079345 2.34656906304 0.03752184697 
0.079862 2.28172119479 0.03583169812 
0.080378 2.32799815241 0.03482171672 
0.080895 2.36758020824 0.03627121038 
0.081412 2.34296617932 0.03547274534 
0.081929 2.30573987207 0.03473285774 
0.082446 2.29408814837 0.03537924172 
0.082963 2.31965266299 0.03645472333 
0.083480 2.33684855230 0.03526403508 
0.083997 2.21979560539 0.03434932685 
0.084514 2.23286836651 0.03525491424 
0.085030 2.20964610200 0.03447887447 
0.085547 2.19005659220 0.03375871732 
0.086064 2.19466574492 0.03420410974 
0.086581 2.16759456888 0.03323153316 
0.087098 2.22496535692 0.03416429668 
0.087615 2.19453478995 0.03403928610 
0.088132 2.26692230493 0.03497038202 
0.088649 2.23231230063 0.03580447138 
0.089166 2.29465411529 0.03612965526 
0.089683 2.16709044927 0.03408292648 
0.090199 2.15267064534 0.03467013087 
0.090716 2.14636636433 0.03545188046 
0.091233 2.12548100384 0.03577304354 
0.091750 2.14033765440 0.03683508991 
0.092267 2.14909934517 0.03594687251 
0.092784 2.18672229008 0.03717320685 
0.093301 2.14883625239 0.03663092793 
0.093818 2.16760681748 0.03689186969 
0.094334 2.21992071334 0.03716952123 
0.094851 2.14903152467 0.03659614192 
0.095368 2.10855239999 0.03677772582 
0.095885 2.12391519486 0.03501079786 
0.096402 2.12345365908 0.03507863163 
0.096919 2.06546736472 0.03348634924 
0.097436 2.12292951968 0.03366426526 
0.097953 2.10938492196 0.03275609018 
0.098470 2.15076791687 0.03231062319 
0.098986 2.11818167003 0.03294410627 
0.099503 2.08654131809 0.03303899936 
0.100020 2.16013378055 0.03366356340 
0.100537 2.08071807369 0.03224218269 
0.101054 2.08464990605 0.03183902101 
0.101571 2.03926236605 0.03186398022 
0.102088 2.14559700669 0.03296847796 
0.102605 2.06197103137 0.03183283367 
0.103122 2.05290051722 0.03179008419 
0.103638 2.07541697815 0.03238243990 
0.104155 2.03155915648 0.02960348545 
0.104672 2.01881209643 0.03089684500 
0.105189 2.10358787028 0.03172934384 
0.105706 2.01394595540 0.03072485915 
0.106223 2.05807726179 0.02965617703 
0.106740 2.04388520284 0.03082967462 
0.107257 2.07198924459 0.02961512727 
0.107773 2.04493855270 0.03120632288 
0.108290 2.03844314464 0.03005325077 
0.108807 2.01279368715 0.03069999664 
0.109324 2.01151390488 0.02971529054 
0.109841 2.07979678080 0.03060030790 
0.110358 2.04887554880 0.03101012478 
0.110875 2.01987179241 0.03023620814 
0.111392 2.00578771603 0.03005079658 
0.111909 2.04327241528 0.03063017324 
0.112425 2.02819317735 0.02910705559 
0.112942 1.98165637245 0.02952269509 
0.113459 2.03090559020 0.02975010056 
0.113976 1.98208034977 0.02846124780 
0.114493 1.97944530902 0.02937479524 
0.115010 1.94777554134 0.02836642521 
0.115527 1.97216263629 0.02861084322 
0.116044 1.92833465280 0.02861362399 
0.116560 1.99675465628 0.02835247273 
0.117077 2.02653361371 0.02791969869 
0.117594 2.01625347409 0.02844466731 
0.118111 2.00314360661 0.02774791795 
0.118628 1.99077569617 0.02747559042 
0.119145 2.01325028308 0.02798987245 
0.119662 1.99370331798 0.02730587845 
0.120179 1.94124632001 0.02760240361 
0.120695 2.01479814928 0.02792355218 
0.121212 1.98670822656 0.02762730695 
0.121729 1.98199098877 0.02770949043 
0.122246 1.99936274858 0.02837137204 
0.122763 1.98638969435 0.02826476834 
0.123280 2.01233028264 0.02815844874 
0.123797 1.97002428233 0.02691180874 
0.124314 1.92247381414 0.02717646472 
0.124830 1.94439843892 0.02681451024 
0.125347 1.91479356710 0.02787584818 
0.125864 1.99549740751 0.02753263334 
0.126381 1.93578961698 0.02653839372 
0.126898 1.98074654898 0.02642657212 
0.127415 1.97390533139 0.02759343814 
0.127932 1.99232251729 0.02661606567 
0.128448 1.91612893023 0.02700005719 
0.128965 1.92909234913 0.02536403204 
0.129482 1.89424432090 0.02597003625 
0.129999 1.96998152906 0.02702260595 
0.130516 1.89167107897 0.02673093359 
0.131033 1.93313036788 0.02665171785 
0.131550 1.91934746180 0.02624547885 
0.132067 1.91657717411 0.02583963141 
0.132583 1.94777294899 0.02622937845 
0.133100 1.89585472934 0.02615118674 
0.133617 1.86796004579 0.02591182973 
0.134134 1.92782494860 0.02561285818 
0.134651 1.90981432797 0.02644323474 
0.135168 1.92536295813 0.02608597841 
0.135685 1.92241241970 0.02577002433 
0.136201 1.87892034621 0.02547308727 
0.136718 1.88679059882 0.02493790278 
0.137235 1.91798755352 0.02536954937 
0.137752 1.89045330359 0.02545672139 
0.138269 1.90520733048 0.02491493815 
0.138786 1.91500347269 0.02537604116 
0.139303 1.88599297189 0.02502872146 
0.139819 1.89965340209 0.02509752152 
0.140336 1.86564153596 0.02485792774 
0.140853 1.92018008813 0.02491945038 
0.141370 1.88808412369 0.02517485876 
0.141887 1.86433472519 0.02476520186 
0.142404 1.88874005226 0.02451684062 
0.142921 1.91363029947 0.02508310579 
0.143438 1.88617869531 0.02475267149 
0.143954 1.93355866556 0.02450382277 
0.144471 1.89592087710 0.02476327012 
0.144988 1.94350540185 0.02535268043 
0.145505 1.93187591100 0.02629103256 
0.146022 1.91898480128 0.02480984134 
0.146539 1.86321035002 0.02469228453 
0.147056 1.85501214079 0.02473822310 
0.147572 1.88082703241 0.02489142754 
0.148089 1.89591929022 0.02528093874 
0.148606 1.82737771638 0.02376751307 
0.149123 1.88148615195 0.02401281921 
0.149640 1.89636138871 0.02549122585 
0.150157 1.87685649069 0.02404835581 
0.150674 1.86927899259 0.02402604730 
0.151190 1.88338204542 0.02374476666 
0.151707 1.84398548608 0.02419963677 
0.152224 1.86914916381 0.02402242898 
0.152741 1.84662451844 0.02326275608 
0.153258 1.85090374816 0.02393611897 
0.153775 1.84396454139 0.02347515220 
0.154291 1.83173015696 0.02368278613 
0.154808 1.84844811183 0.02358592824 
0.155325 1.81234019141 0.02367779387 
0.155842 1.82817972847 0.02381003745 
0.156359 1.86039924103 0.02367295207 
0.156876 1.83475328332 0.02335638189 
0.157393 1.86912942910 0.02336895392 
0.157909 1.85749936750 0.02320622884 
0.158426 1.83429633960 0.02314820910 
0.158943 1.82295758716 0.02367495207 
0.159460 1.82081302984 0.02391358013 
0.159977 1.81993164158 0.02262071699 
0.160494 1.81983778416 0.02268242475 
0.161010 1.85879208322 0.02303431134 
0.161527 1.84596480597 0.02295234943 
0.162044 1.83169245576 0.02235363804 
0.162561 1.79910641777 0.02176798555 
0.163078 1.81844709763 0.02272021527 
0.163595 1.81440447117 0.02272740855 
0.164112 1.80326055631 0.02275223163 
0.164628 1.86700649287 0.02297616627 
0.165145 1.86181157267 0.02301093894 
0.165662 1.81620761399 0.02168310956 
0.166179 1.82942862993 0.02228850127 
0.166696 1.86012855993 0.02196607964 
0.167213 1.80495463539 0.02206210174 
0.167729 1.80468166613 0.02150272498 
0.168246 1.79064963747 0.02191189990 
0.168763 1.83226819006 0.02255002091 
0.169280 1.82539625555 0.02178672130 
0.169797 1.84714977780 0.02251368011 
0.170314 1.84667345363 0.02177305170 
0.170830 1.82942668575 0.02173978680 
0.171347 1.82607693325 0.02166474627 
0.171864 1.82294386890 0.02165611355 
0.172381 1.79679234102 0.02141529465 
0.172898 1.83095967237 0.02178134314 
0.173415 1.83153681883 0.02224004341 
0.173932 1.82635137345 0.02191764904 
0.174448 1.80478774706 0.02209156272 
0.174965 1.79583871290 0.02162300546 
0.175482 1.82996269873 0.02188588355 
0.175999 1.76419285359 0.02179981033 
0.176516 1.78980593503 0.02138023778 
0.177033 1.80669371598 0.02107547067 
0.177549 1.81498780954 0.02109517130 
0.178066 1.78671877093 0.02155227268 
0.178583 1.84049802730 0.02148961452 
0.179100 1.82605346440 0.02171889172 
0.179617 1.81170006911 0.02198940131 
0.180134 1.80785784357 0.02193450546 
0.180650 1.77944070558 0.02253405267 
0.181167 1.81444924668 0.02280516345 
0.181684 1.81359384912 0.02219243995 
0.182201 1.82388827679 0.02291891643 
0.182718 1.80803217886 0.02270397190 
0.183234 1.79593994043 0.02269876953 
0.183751 1.78738903510 0.02343064431 
0.184268 1.82054334989 0.02349434475 
0.184785 1.80599818455 0.02319150340 
0.185302 1.83072184678 0.02378267581 
0.185819 1.78625591925 0.02306291488 
0.186335 1.79838617716 0.02292026390 
0.186852 1.81329901774 0.02303437252 
0.187369 1.75843465993 0.02205782930 
0.187886 1.80246411402 0.02166038491 
0.188403 1.74875940430 0.02169602478 
0.188920 1.81207060015 0.02146728861 
0.189436 1.81672762288 0.02211332722 
0.189953 1.77866055579 0.02214298035 
0.190470 1.83156712395 0.02209692852 
0.190987 1.79497183884 0.02110505963 
0.191504 1.76787865796 0.02171455032 
0.192020 1.79320937361 0.02092228640 
0.192537 1.80402082241 0.02205565532 
0.193054 1.79021809713 0.02172699772 
0.193571 1.78883922728 0.02116746792 
0.194088 1.72009827480 0.02061857839 
0.194605 1.77463395385 0.02153898942 
0.195121 1.74542689709 0.02138769618 
0.195638 1.77865944368 0.02104474255 
0.196155 1.76048197870 0.02101611765 
0.196672 1.80039937743 0.02130499522 
0.197189 1.79101734347 0.02099563938 
0.197705 1.75028883345 0.02073774472 
0.198222 1.75139673948 0.02034192661 
0.198739 1.78858014746 0.02091282917 
0.199256 1.76864382392 0.02057539335 
0.199773 1.73356004469 0.02056038762 
0.200290 1.74606520133 0.02049237592 
0.200806 1.77569537988 0.02065778966 
0.201323 1.80443763317 0.02052747418 
0.201840 1.77692977468 0.02084419091 
0.202357 1.75943838717 0.02039805568 
0.202874 1.76800452253 0.01985015626 
0.203390 1.77092399060 0.02006861765 
0.203907 1.75747019323 0.01991676219 
0.204424 1.77203204200 0.02022655037 
0.204941 1.78221728199 0.01987391469 
0.205458 1.77211363825 0.02025795916 
0.205974 1.77129229184 0.02004409775 
0.206491 1.74404841069 0.02006527297 
0.207008 1.75117196800 0.02027098374 
0.207525 1.78171881045 0.02015386730 
0.208042 1.73291027843 0.01995010032 
0.208558 1.76431242666 0.02030475589 
0.209075 1.77263197205 0.02023584011 
0.209592 1.78947323620 0.01992901782 
0.210109 1.77225130648 0.01983984337 
0.210626 1.76810280881 0.01982241826 
0.211142 1.74257540722 0.01988489710 
0.211659 1.76975442928 0.01984320064 
0.212176 1.77912296855 0.02008053978 
0.212693 1.74259523939 0.01942584526 
0.213210 1.75957708208 0.01960159720 
0.213726 1.74782268296 0.01978575094 
0.214243 1.73915631963 0.01991636194 
0.214760 1.74757702308 0.01999381244 
0.215277 1.78955773559 0.01970520949 
0.215794 1.75888747523 0.01969337816 
0.216310 1.72542404936 0.01941605307 
0.216827 1.76078310707 0.01969528391 
0.217344 1.74947927507 0.01937705131 
0.217861 1.74942804321 0.01954896676 
0.218378 1.73998761491 0.01947893736 
0.218894 1.74429823422 0.01944034202 
0.219411 1.75845344350 0.01976286513 
0.219928 1.75871308104 0.01961963610 
0.220445 1.72437892108 0.01920863047 
0.220962 1.76035097777 0.01925595019 
0.221478 1.73990746653 0.01916792903 
0.221995 1.75079185826 0.01956571205 
0.222512 1.73911794164 0.01910648265 
0.223029 1.76197386452 0.01897221931 
0.223546 1.73106375939 0.01889268766 
0.224062 1.75553301887 0.01918596384 
0.224579 1.71936658051 0.01899523397 
0.225096 1.76660307286 0.01906834535 
0.225613 1.73690036412 0.01895321538 
0.226129 1.73930697776 0.01885524711 
0.226646 1.73009279214 0.01876207752 
0.227163 1.74137894792 0.01873437619 
0.227680 1.75388594705 0.01897911639 
0.228197 1.75643409004 0.01901312828 
0.228713 1.75009431407 0.01896301313 
0.229230 1.73983649041 0.01894702517 
0.229747 1.69835154954 0.01841572623 
0.230264 1.77094326567 0.01835102253 
0.230780 1.75528145556 0.01845158567 
0.231297 1.74456018963 0.01853017608 
0.231814 1.75196816452 0.01840343376 
0.232331 1.72981845323 0.01834855369 
0.232848 1.72758022149 0.01890998696 
0.233364 1.72680399495 0.01803192956 
0.233881 1.75278555720 0.01846509953 
0.234398 1.74458112450 0.01829210639 
0.234915 1.71399893918 0.01839722394 
0.235431 1.71845758623 0.01827793004 
0.235948 1.74565201363 0.01840698105 
0.236465 1.74010802745 0.01851342158 
0.236982 1.73042381175 0.01828058608 
0.237499 1.75551712153 0.01839732818 
0.238015 1.71770776814 0.01843552310 
0.238532 1.74135606104 0.01856145496 
0.239049 1.73290736264 0.01820540912 
0.239566 1.76687889204 0.01825158659 
0.240082 1.75826127788 0.01859655142 
0.240599 1.76508167895 0.01848267439 
0.241116 1.73536554990 0.01827686273 
0.241633 1.71437312859 0.01791744028 
0.242149 1.75139893082 3.18666419202 
0.242666 1.75358402091 0.01859021094 
0.243183 1.75922046254 0.01864877974 
0.243700 1.71288369330 0.01753588976 
0.244217 1.73766028297 0.01821745130 
0.244733 1.73477470229 0.01800613519 
0.245250 1.71381465305 0.01781014862 
0.245767 1.72343236197 0.01779981228 
0.246284 1.75778634768 0.01807062097 
0.246800 1.76060433739 0.01837831658 
0.247317 1.72181487149 0.01766951245 
0.247834 1.74058670297 0.01803159040 
0.248351 1.74729335603 0.01777785984 
0.248867 1.76994771435 0.01813851327 
0.249384 1.75781423100 0.01797984878 
0.249901 1.70450143076 0.01768070045 
0.250418 1.72382867932 0.01734695303 
0.250934 1.73243180180 0.01740836678 
0.251451 1.73752214556 0.01808890210 
0.251968 1.73659193930 0.01784300228 
0.252485 1.73172837202 0.01755323230 
0.253001 1.73981494015 0.01780281655 
0.253518 1.72292136742 0.01765833574 
0.254035 1.72390468635 0.01759706517 
0.254552 1.72858814592 0.01761179538 
0.255068 1.71936332383 0.01761138147 
0.255585 1.72428888498 0.01762217135 
0.256102 1.73583924593 0.01755565683 
0.256619 1.73043773235 0.01785057628 
0.257135 1.74138544748 0.01795824284 
0.257652 1.72982656901 0.01731397522 
0.258169 1.72662487792 0.01803467516 
0.258686 1.73749042431 0.01770446058 
0.259202 1.70302516927 0.01721567629 
0.259719 1.73838652576 0.01764120193 
0.260236 1.76241856082 0.01789132645 
0.260753 1.74169644576 0.01805361791 
0.261269 1.72155591250 0.01795646002 
0.261786 1.72054543144 0.01824719654 
0.262303 1.71267189729 0.01814666872 
0.262820 1.72568154517 0.01854226623 
0.263336 1.72470777158 0.01829988356 
0.263853 1.68596529799 0.01870812127 
0.264370 1.68467942042 0.01879468148 
0.264887 1.71716264306 0.01848111633 
0.265403 1.72936037372 0.01894299239 
0.265920 1.71201222195 0.01884494965 
0.266437 1.70209758765 0.01899495499 
0.266954 1.72220698431 0.01896549471 
0.267470 1.74243131725 0.01954097682 
0.267987 1.73052015063 0.01863508037 
0.268504 1.72407826977 0.01933665703 
0.269021 1.71506880900 0.01940492557 
0.269537 1.76004449277 0.01956895919 
0.270054 1.71097491356 0.01960758936 
0.270571 1.72257389586 0.01937217315 
0.271087 1.71490567005 0.01961428426 
0.271604 1.73809509097 0.02016211059 
0.272121 1.75926429367 0.02089839788 
0.272638 1.71680297616 0.02072675966 
0.273154 1.72019496246 0.02029845991 
0.273671 1.72520963312 0.02064697870 
0.274188 1.73032234317 0.02089782170 
0.274705 1.72059748732 0.02066636811 
0.275221 1.73776450749 0.02067133890 
0.275738 1.72202176230 0.02115968956 
0.276255 1.70753891679 0.02118906959 
0.276771 1.75620256044 0.02135595720 
0.277288 1.69424856021 0.02090679719 
0.277805 1.78137139797 0.02081851638 
0.278322 1.76186030436 0.02141055019 
0.278838 1.73283545999 0.02046262726 
0.279355 1.74761164336 0.02098019889 
0.279872 1.72798917443 0.02060895843 
0.280388 1.70192660352 0.02072881393 
0.280905 1.74667417375 0.02083104655 
0.281422 1.72329419804 0.02097199222 
0.281939 1.71789224490 0.02078232211 
0.282455 1.74393825566 0.02109365640 
0.282972 1.71018830973 0.02070595171 
0.283489 1.70701999571 0.02076683336 
0.284006 1.72424521417 0.02076034347 
0.284522 1.71079599777 0.02139369132 
0.285039 1.75112640031 0.02076745276 
0.285556 1.75318598236 0.02096211153 
0.286072 1.73221111184 0.02127804294 
0.286589 1.71827450748 0.02136269752 
0.287106 1.74439283727 0.02100764087 
0.287622 1.73864060532 0.02171234188 
0.288139 1.67357580293 0.02080648928 
0.288656 1.74183773759 0.02097913335 
0.289173 1.75455865118 0.02134107468 
0.289689 1.71156644651 0.02094364711 
0.290206 1.75912192155 0.02181602166 
0.290723 1.75448443854 0.02139785968 
0.291239 1.72943083025 0.02179408156 
0.291756 1.72562126894 0.02166123837 
0.292273 1.75872357748 0.02172308619 
0.292790 1.73014913291 0.02091942866 
0.293306 1.72057256887 0.02126818030 
0.293823 1.75653474490 0.02171951029 
0.294340 1.74466544216 0.02145454988 
0.294856 1.73003502437 0.02151402359 
0.295373 1.73068290726 0.02101390444 
0.295890 1.74110806173 0.02166299029 
0.296406 1.74960105955 0.02142402347 
0.296923 1.73431558746 0.02186422402 
0.297440 1.73237395195 0.02154425817 
0.297957 1.73045561704 0.02182092281 
0.298473 1.71278025605 0.02179717876 
0.298990 1.75673782558 0.02252059431 
0.299507 1.76779241716 0.02215742226 
0.300023 1.72408788418 0.02199740802 
0.300540 1.76470701990 0.02200636383 
0.301057 1.75061660394 0.02147507134 
0.301573 1.76682717852 0.02208235144 
0.302090 1.77078209971 0.02120560184 
0.302607 1.78252998652 0.02204894145 
0.303123 1.70887713102 0.02184484106 
0.303640 1.73406857459 0.02254214801 
0.304157 1.79566358784 0.02206008585 
0.304673 1.76035222248 0.02235842885 
0.305190 1.75171302986 0.02249531326 
0.305707 1.78364879224 0.02244742188 
0.306224 1.72716109253 0.02237564128 
0.306740 1.70756196703 0.02208051172 
0.307257 1.73328868268 0.02274549935 
0.307774 1.75078102925 0.02217645835 
0.308290 1.74585428232 0.02325306612 
0.308807 1.71788469278 0.02295211959 
0.309324 1.74082260875 0.02267688002 
0.309840 1.72229384333 0.02268661152 
0.310357 1.78107185344 0.02370933657 
0.310874 1.75062616342 0.02285647899 
0.311390 1.81054262316 0.02377020357 
0.311907 1.75079847006 0.02268267878 
0.312424 1.70266775008 0.02243304233 
0.312940 1.78171020617 0.02349412242 
0.313457 1.70986666549 0.02320392949 
0.313974 1.74602646358 0.02358133912 
0.314490 1.72708768452 0.02341360208 
0.315007 1.73975372710 0.02286704450 
0.315524 1.74192028408 0.02369582593 
0.316040 1.73330872751 0.02370827060 
0.316557 1.73412943021 0.02354108480 
0.317074 1.78572366342 0.02382748020 
0.317590 1.71076998997 0.02366943647 
0.318107 1.74700416375 0.02357479680 
0.318624 1.74940111358 0.02291695795 
0.319140 1.73627372795 0.02364174273 
0.319657 1.73339300070 0.02303593742 
0.320174 1.68944375139 0.02404767347 
0.320690 1.72363648478 0.02366177708 
0.321207 1.72360625265 0.02416894254 
0.321724 1.73677453808 0.02375149289 
0.322240 1.75310007342 0.02441283303 
0.322757 1.74806214250 0.02410924690 
0.323274 1.73201871021 0.02388856194 
0.323790 1.72027067883 0.02434841844 
0.324307 1.73580542835 0.02486037785 
0.324824 1.74466815701 0.02508505821 
0.325340 1.72092544465 0.02579149418 
0.325857 1.76126539470 0.02635741443 
0.326373 1.73471907274 0.02611355911 
0.326890 1.73652086948 0.02659799224 
0.327407 1.73500510626 0.02668981580 
0.327923 1.79437407625 0.02594404907 
0.328440 1.73772065477 0.02663496864 
0.328957 1.73082840588 0.02650128213 
0.329473 1.77740406572 0.02755971338 
0.329990 1.72445006341 0.02715472765 
0.330507 1.77440440659 0.02843521912 
0.331023 1.72006760800 0.02880013745 
0.331540 1.76721258423 0.02974323610 
0.332057 1.75838344756 0.02941809904 
0.332573 1.76273644006 0.02953499519 
0.333090 1.78092290911 0.03092372586 
0.333607 1.75026940926 0.03086222291 
0.334123 1.73251967959 0.02978608611 
0.334640 1.77325016019 0.03039167915 
0.335156 1.76950596531 0.03030282642 
0.335673 1.82057680825 0.03175077318 
0.336190 1.73945254269 0.03133046912 
0.336706 1.77277428450 0.03091188182 
0.337223 1.72054371831 0.03023167281 
0.337740 1.79749633950 0.03091989360 
0.338256 1.79840411440 0.03136807546 
0.338773 1.83885156120 0.03539364402 
0.339290 1.78803322233 0.03570587864 
0.339806 1.84168072677 0.03642567790 
0.340323 1.77869583922 0.03676824360 
0.340839 1.80118699644 0.03745637898 
0.341356 1.85075391212 0.03670895270 
0.341873 1.81742797657 0.03606180104 
0.342389 1.87004896728 0.03669406318 
0.342906 1.82841475112 0.03677224992 
0.343423 1.83499574288 0.03567827073 
0.343939 1.86035884049 0.03712037471 
0.344456 1.86997947050 0.03721959260 
0.344972 1.82887556357 0.03808144376 
0.345489 1.84183590850 0.03838557346 
0.346006 1.79542433600 0.03767892213 
0.346522 1.85148830202 0.03837517599 
0.347039 1.84913218607 0.03776315841 
0.347555 1.83857363967 0.03806028250 
0.348072 1.78289436883 0.03970102801 
0.348589 1.76289361205 0.03766168697 
0.349105 1.79871035617 0.03957384727 
0.349622 1.83101466324 0.03840518252 
0.350139 1.80930962965 0.03967769600 
0.350655 1.84923004872 0.03975683772 
0.351172 1.78087619089 0.04045434506 
0.351688 1.78772512678 0.03879493515 
0.352205 1.80515217812 0.03979260125 
0.352722 1.80114637634 0.03941994517 
0.353238 1.79966670788 0.03879707368 
0.353755 1.80641561120 0.03814461095 
0.354271 1.79709510445 0.04000884796 
0.354788 1.77925789557 0.03853753708 
0.355305 1.80293394805 0.03987963979 
0.355821 1.81288464658 0.04221854484 
0.356338 1.78134085667 0.04204169045 
0.356854 1.85660311573 0.04387443989 
0.357371 1.76867660281 0.04280252581 
0.357888 1.78748623770 0.04236538200 
0.358404 1.79071212023 0.04358022414 
0.358921 1.82181971411 0.04650393829 
0.359437 1.88429361257 0.04556668221 
0.359954 1.80071083916 0.04490838669 
0.360471 1.83345161874 0.04573351185 
0.360987 1.85410420111 0.04506343363 
0.361504 1.79510268915 0.04588239549 
0.362020 1.85541280285 0.04983608891 
0.362537 1.83972578276 0.05255413277 
0.363054 1.72886631844 0.04875308206 
0.363570 1.81214773558 0.04841571222 
0.364087 1.82039165887 0.05586824705 
0.364603 1.81588063941 0.05072672154 
0.365120 1.81416155976 0.05408467156 
0.365637 1.69917591393 0.05519385503 
0.366153 1.81887045769 0.05435546634 
0.366670 1.84694505823 0.05970581722 
0.367186 1.77243113603 0.06305747921 
0.367703 1.72814315357 0.06047820590 
0.368219 1.73057482936 0.05995557743 
0.368736 1.72220911398 0.06552603199 
0.369253 1.76217205156 0.06628829927 
0.369769 1.81435315515 0.07399640236 
0.370286 1.63882999238 0.06785589510 
0.370802 1.87551817920 0.07581059684 
0.371319 1.69767237100 0.07804498878 
0.371835 1.72061755651 0.08259753089 
0.372352 1.76311210069 0.09680446181 
0.372869 1.58523853208 0.10179377179 
0.373385 1.67905494524 0.13445202985 
0.373902 1.88539862924 0.61093844403 
