# Supplementary material for: A SAXS-based approach to rationally evaluate radical scavengers – toward eliminating radiation damage in solution and crystallographic studies
Source: J Synchrotron Radiat. 2021 Aug 9;28(Pt 5):1309–20. doi: 10.1107/S1600577521004045 (PMC8415334; doi:10.1107/S1600577521004045)
Supplement: Supplementary file 1 [file s-28-01309-sup1.zip › SupportingData/ascrobic_acid/500uM/F1_ascorbate-500um_00007.cbf.dat]

0.010597 11.69445356478 0.61004125162 
0.011114 11.35525207371 0.32636579007 
0.011630 10.62628426485 0.33722350014 
0.012147 9.50688666319 0.33843204099 
0.012664 8.25086416601 0.24091874394 
0.013181 7.92553819953 0.23155144255 
0.013698 7.63760031737 0.21458014145 
0.014215 7.25219135732 0.31520016193 
0.014732 6.99132854867 0.26048152189 
0.015249 6.50820089937 0.20127581251 
0.015766 6.42511094335 0.16869325380 
0.016283 6.30738033622 0.19064426208 
0.016800 6.01338029030 0.14747346433 
0.017316 5.81162901849 0.14602579493 
0.017833 5.78467364705 0.12076480417 
0.018350 5.65003256391 0.14601728324 
0.018867 5.18212591841 0.11731130455 
0.019384 5.11278365600 0.11470557962 
0.019901 4.85836132995 0.11543375529 
0.020418 4.83644856273 0.11161675362 
0.020935 4.54473016515 0.10481906315 
0.021452 4.83211171811 0.10822422554 
0.021969 4.66495491076 0.10812421972 
0.022486 4.60499545548 0.09727367425 
0.023002 4.47336640179 0.09336442356 
0.023519 4.47388233088 0.09208898386 
0.024036 4.23807887394 0.09537301441 
0.024553 4.33541070701 0.09239852221 
0.025070 4.19880672706 0.09407630273 
0.025587 4.22733392640 0.09271929708 
0.026104 4.17570356946 0.08740138136 
0.026621 4.07654103445 0.08923024636 
0.027138 3.91844753220 0.08318859581 
0.027655 3.92722892137 0.08075832006 
0.028171 3.85457006383 0.08506266552 
0.028688 3.75891926341 0.08004373227 
0.029205 3.74254031574 0.07428583267 
0.029722 3.59758964851 0.08011784400 
0.030239 3.77689445112 0.07898722683 
0.030756 3.78310689455 0.07352673287 
0.031273 3.64394272470 0.07668598569 
0.031790 3.63660490179 0.07441264076 
0.032307 3.62031602249 0.07060243473 
0.032824 3.65691048724 0.07128876679 
0.033341 3.60415872820 0.07025971917 
0.033857 3.46675516746 0.06947059115 
0.034374 3.56906539273 0.06872470881 
0.034891 3.48089274067 0.06685384105 
0.035408 3.65915743993 0.07343399822 
0.035925 3.46597050850 0.06561833797 
0.036442 3.52703533794 0.06497652185 
0.036959 3.39652236730 0.06494201739 
0.037476 3.49264803179 0.06579203241 
0.037993 3.34929378489 0.06374693727 
0.038510 3.35095142137 0.06274469884 
0.039027 3.30476484638 0.06190108870 
0.039543 3.25553475507 0.06063677362 
0.040060 3.35080255072 0.06119551148 
0.040577 3.21373818302 0.06426767590 
0.041094 3.31157869989 0.06052778994 
0.041611 3.18878283364 0.05758168107 
0.042128 3.27755610218 0.06166981120 
0.042645 3.32851758738 0.05798265125 
0.043162 3.18217956534 0.05840214910 
0.043679 3.11445992908 0.06074502939 
0.044196 3.08868625411 0.05715543757 
0.044712 3.10645729797 0.05573219146 
0.045229 3.21455167424 0.05674955540 
0.045746 3.24306838546 0.05611827448 
0.046263 2.95823124978 0.05348994603 
0.046780 3.05260638113 0.05414630087 
0.047297 2.96944057493 0.05487493776 
0.047814 2.97161313681 0.05257915603 
0.048331 2.98602661305 0.05047807854 
0.048848 2.94470088609 0.05205760172 
0.049365 2.94378108602 0.05116467836 
0.049881 2.86434210153 0.04981894170 
0.050398 2.88336150230 0.05301510012 
0.050915 2.95014119871 0.05137838562 
0.051432 2.84729088286 0.05191467391 
0.051949 2.89600826430 0.04801460711 
0.052466 2.82704578790 0.04833333967 
0.052983 2.82749924692 0.04951377451 
0.053500 2.87333606012 0.05088049583 
0.054017 2.79200539783 0.04947240585 
0.054534 2.85161949400 0.04778085233 
0.055050 2.71400092915 0.04667421233 
0.055567 2.65938030198 0.04916847090 
0.056084 2.78762766722 0.04530858321 
0.056601 2.68801395539 0.04713283971 
0.057118 2.76087912575 0.04724740755 
0.057635 2.77305226631 0.04562201411 
0.058152 2.66749110958 0.04683129932 
0.058669 2.61985074583 0.04521878736 
0.059186 2.70201829212 0.04696922647 
0.059703 2.64510687327 0.04413907568 
0.060220 2.67628687447 0.04432278992 
0.060736 2.60409354606 0.04336629652 
0.061253 2.70479805261 0.04347076683 
0.061770 2.69752670773 0.04507391508 
0.062287 2.63346593297 0.04338293934 
0.062804 2.59555398220 0.04273681468 
0.063321 2.63598111218 0.04329665411 
0.063838 2.63630611163 0.04267083610 
0.064355 2.66460480443 0.04275247761 
0.064872 2.58297546692 0.04124625666 
0.065388 2.47621307036 0.04205592757 
0.065905 2.54020010698 0.04278446679 
0.066422 2.51165771093 0.04199728170 
0.066939 2.54478063066 0.04156679208 
0.067456 2.61648168369 0.04233547851 
0.067973 2.53109244188 0.04227483872 
0.068490 2.51612249901 0.03962913615 
0.069007 2.49979251553 0.04318046526 
0.069524 2.46047079748 0.04112605060 
0.070041 2.41234946936 0.04020723395 
0.070557 2.51580754680 0.04194400961 
0.071074 2.42346356470 0.04149661276 
0.071591 2.40193041295 0.03988591037 
0.072108 2.48475482313 0.03984168399 
0.072625 2.41106363513 0.03769909025 
0.073142 2.40160890836 0.04125970683 
0.073659 2.44999139525 0.03934925683 
0.074176 2.39979115379 0.03844866807 
0.074693 2.42361105294 0.03890901579 
0.075210 2.43821507277 0.03845066430 
0.075726 2.40889757081 0.03826936515 
0.076243 2.40098270103 0.03794741164 
0.076760 2.32347040372 0.03774252117 
0.077277 2.35299644761 0.03689237948 
0.077794 2.29264190662 0.03680228068 
0.078311 2.40204853743 0.03776807840 
0.078828 2.31913345076 0.03579114035 
0.079345 2.34676870313 0.03734548785 
0.079862 2.33360509383 0.03832278373 
0.080378 2.26857863771 0.03579259910 
0.080895 2.33800332620 0.03632522993 
0.081412 2.33521156150 0.03699620280 
0.081929 2.28114654837 0.03579573199 
0.082446 2.23289701515 0.03560240329 
0.082963 2.29939155246 0.03511589670 
0.083480 2.28951815544 0.03599252306 
0.083997 2.33126723820 0.03619968460 
0.084514 2.26273339381 0.03549716761 
0.085030 2.29781970912 0.03420140649 
0.085547 2.21202317827 0.03388627406 
0.086064 2.24974774812 0.03354968908 
0.086581 2.26099433709 0.03467799030 
0.087098 2.26180280199 0.03337593707 
0.087615 2.21464739150 0.03469460287 
0.088132 2.22763805369 0.03550146075 
0.088649 2.26646926666 0.03570681146 
0.089166 2.26888418329 0.03539783255 
0.089683 2.17084266449 0.03573373764 
0.090199 2.20843940721 0.03516124136 
0.090716 2.18036814431 0.03644729044 
0.091233 2.18452355558 0.03506748494 
0.091750 2.17740462760 0.03658641197 
0.092267 2.13041926929 0.03450349603 
0.092784 2.13203901648 0.03748526914 
0.093301 2.15762763677 0.03573945202 
0.093818 2.11529337848 0.03720171933 
0.094334 2.09507077919 0.03621979215 
0.094851 2.10083926771 0.03524488401 
0.095368 2.11493018731 0.03679234647 
0.095885 2.14198151608 0.03499623168 
0.096402 2.12365127536 0.03398425606 
0.096919 2.17415285520 0.03539665397 
0.097436 2.09568694570 0.03338585986 
0.097953 2.14983423001 0.03429054423 
0.098470 2.10507278818 0.03252017770 
0.098986 2.14439403533 0.03275179265 
0.099503 2.07480903674 0.03230715058 
0.100020 2.12188068361 0.03284738816 
0.100537 2.06475131909 0.03283601649 
0.101054 2.08222398565 0.03230112435 
0.101571 2.09895044170 0.03288119835 
0.102088 2.07179719087 0.03170292988 
0.102605 2.07326456639 0.03249710740 
0.103122 2.11075203957 0.03113382824 
0.103638 2.03109345704 0.03195201106 
0.104155 2.04893317790 0.03139288677 
0.104672 2.06250114728 0.03170514099 
0.105189 2.12153693027 0.03182908935 
0.105706 2.03590015417 0.03053555676 
0.106223 2.07982952324 0.03083239498 
0.106740 1.99838776004 0.03111040354 
0.107257 2.08005641201 0.03152857576 
0.107773 2.07305857777 0.03047112474 
0.108290 2.03603656511 0.03028059216 
0.108807 2.03734783578 0.03134687552 
0.109324 2.06396822711 0.02947943491 
0.109841 2.01380592137 0.02926664992 
0.110358 2.03949791017 0.02943807911 
0.110875 1.99839025661 0.02996951837 
0.111392 2.05653039027 0.02996069105 
0.111909 2.00459937473 0.02980356962 
0.112425 2.04680003952 0.02888190046 
0.112942 2.02949960030 0.02822872953 
0.113459 1.98653365225 0.02897069650 
0.113976 2.00263432277 0.02872650482 
0.114493 2.00303607816 0.02865081622 
0.115010 2.01845983865 0.02913544412 
0.115527 2.00043619957 0.02913059224 
0.116044 1.99907762481 0.02807112348 
0.116560 1.98591443318 0.02840481864 
0.117077 1.98361521567 0.02843191804 
0.117594 1.97983442558 0.02870696387 
0.118111 2.00779933407 0.02873126677 
0.118628 1.98662450960 0.02726952813 
0.119145 2.02149226827 0.02828388805 
0.119662 2.01614186442 0.02869047396 
0.120179 1.96225513811 0.02752394994 
0.120695 1.95707379733 0.02819541583 
0.121212 2.03295544221 0.02831737644 
0.121729 1.92836538767 0.02729931182 
0.122246 1.95411541871 0.02677822914 
0.122763 1.96078635307 0.02810517342 
0.123280 1.95134111266 0.02644008540 
0.123797 1.90752725547 0.02742739957 
0.124314 1.94088867174 0.02735930472 
0.124830 1.94334923005 0.02631042852 
0.125347 2.00149205042 0.02721397109 
0.125864 2.00817904673 0.02756154420 
0.126381 1.97615837785 0.02656372310 
0.126898 1.97321981331 0.02607780794 
0.127415 1.95392800374 0.02665964570 
0.127932 1.95038177951 0.02663115897 
0.128448 1.94609042778 0.02641262620 
0.128965 1.95583494586 0.02630457304 
0.129482 1.96698705727 0.02560546192 
0.129999 1.92124896259 0.02638461830 
0.130516 1.92633741321 0.02622884199 
0.131033 1.93009109656 0.02674433607 
0.131550 1.94719686161 0.02627760078 
0.132067 1.91737347957 0.02572044578 
0.132583 1.93497714583 0.02612533043 
0.133100 1.87603487251 0.02529978880 
0.133617 1.88819143837 0.02558319197 
0.134134 1.91486622175 0.02576867288 
0.134651 1.94103681905 0.02671577181 
0.135168 1.86920638443 0.02563387133 
0.135685 1.86886212636 0.02538300307 
0.136201 1.90911377949 0.02540751788 
0.136718 1.92067186510 0.02520579117 
0.137235 1.88387555755 0.02467321135 
0.137752 1.91193935859 0.02522848546 
0.138269 1.93511569264 0.02586669467 
0.138786 1.90275275924 0.02508206860 
0.139303 1.93792733534 0.02456288827 
0.139819 1.92746349745 0.02523290182 
0.140336 1.89644964342 0.02493971905 
0.140853 1.89936543209 0.02441899004 
0.141370 1.89055095039 0.02434583367 
0.141887 1.92126894666 0.02432511109 
0.142404 1.93979403946 0.02440297254 
0.142921 1.90871292861 0.02486073851 
0.143438 1.87162506260 0.02554758302 
0.143954 1.87139610956 0.02528608528 
0.144471 1.94531502882 0.02521139166 
0.144988 1.89900083953 0.02514812396 
0.145505 1.89678979206 0.02505920514 
0.146022 1.92585810563 0.02559805569 
0.146539 1.91970730545 0.02504382175 
0.147056 1.84773418217 0.02438443930 
0.147572 1.83271979531 0.02435138229 
0.148089 1.84455748718 0.02432280845 
0.148606 1.85621674864 0.02440463945 
0.149123 1.89526994279 0.02375305317 
0.149640 1.88907255577 0.02346934574 
0.150157 1.86122171174 0.02397748314 
0.150674 1.85255289908 0.02391755410 
0.151190 1.89299002020 0.02406528696 
0.151707 1.85567577181 0.02390139222 
0.152224 1.89211876921 0.02332637797 
0.152741 1.87980842869 0.02408830051 
0.153258 1.83588689587 0.02384915903 
0.153775 1.87028083555 0.02398300149 
0.154291 1.84968723506 0.02371917897 
0.154808 1.85337264692 0.02395746764 
0.155325 1.84435991953 0.02338494818 
0.155842 1.81411210007 0.02348927160 
0.156359 1.86009195353 0.02352250182 
0.156876 1.82126226375 0.02321844989 
0.157393 1.85265684816 0.02329330402 
0.157909 1.82663684799 0.02349499737 
0.158426 1.86723918061 0.02283806062 
0.158943 1.86448336158 0.02330800256 
0.159460 1.82581655917 0.02224892778 
0.159977 1.83139133176 0.02332665469 
0.160494 1.79466658879 0.02279537800 
0.161010 1.84682326949 0.02252575338 
0.161527 1.85219140835 0.02304700437 
0.162044 1.84455152206 0.02257268104 
0.162561 1.85221261595 0.02287957401 
0.163078 1.87568065293 0.02272310770 
0.163595 1.84383201443 0.02255131415 
0.164112 1.82417546426 0.02300659319 
0.164628 1.83898208778 0.02259500792 
0.165145 1.85512974690 0.02326521106 
0.165662 1.80721678906 0.02262434550 
0.166179 1.81527284443 0.02213941179 
0.166696 1.81915174592 0.02222898354 
0.167213 1.82922547474 0.02240389011 
0.167729 1.78228789246 0.02200696284 
0.168246 1.83370865764 0.02222720530 
0.168763 1.81606779557 0.02230202274 
0.169280 1.82436255805 0.02156875571 
0.169797 1.85122792924 0.02205918354 
0.170314 1.83857416492 0.02177352863 
0.170830 1.83116766084 0.02256455567 
0.171347 1.83230586248 0.02201534395 
0.171864 1.85539624005 0.02174824754 
0.172381 1.84792191845 0.02210917296 
0.172898 1.81487406969 0.02153513588 
0.173415 1.81593003119 0.02185379518 
0.173932 1.83534334874 0.02155232328 
0.174448 1.84279376734 0.02207353596 
0.174965 1.80153647413 0.02177688059 
0.175482 1.83591691693 0.02128043977 
0.175999 1.81650853335 0.02159240544 
0.176516 1.79863031855 0.02114969357 
0.177033 1.79065071110 0.02161109458 
0.177549 1.81819762048 0.02142806128 
0.178066 1.80990228420 0.02152440875 
0.178583 1.79686055599 0.02155713127 
0.179100 1.81328686355 0.02188850327 
0.179617 1.81529720480 0.02160313080 
0.180134 1.84045191681 0.02259905400 
0.180650 1.76864065105 0.02173645439 
0.181167 1.81546787492 0.02247634998 
0.181684 1.82439077063 0.02266385784 
0.182201 1.81170884554 0.02258412041 
0.182718 1.83021669757 0.02334953822 
0.183234 1.75529375808 0.02244118567 
0.183751 1.83997229451 0.02275017178 
0.184268 1.78688375171 0.02302959040 
0.184785 1.79545465765 0.02282679621 
0.185302 1.84117675370 0.02364831948 
0.185819 1.81519251809 0.02211002110 
0.186335 1.81017356231 0.02299168968 
0.186852 1.78335596921 0.02250808100 
0.187369 1.78768717014 0.02173442283 
0.187886 1.82220647630 0.02233327646 
0.188403 1.80983160551 0.02267512791 
0.188920 1.74655854535 0.02155421870 
0.189436 1.81827797419 0.02202125152 
0.189953 1.76771583765 0.02163891931 
0.190470 1.81028359770 0.02132564053 
0.190987 1.78350698209 0.02111133470 
0.191504 1.78560641076 0.02150612262 
0.192020 1.77680849628 0.02192527876 
0.192537 1.80848122290 0.02187765200 
0.193054 1.79420037700 0.02133370213 
0.193571 1.74002109122 0.02044620652 
0.194088 1.80740138089 0.02114027425 
0.194605 1.76634842557 0.02069383803 
0.195121 1.76861640933 0.02095237560 
0.195638 1.78122042881 0.02150789225 
0.196155 1.76658905123 0.02096779180 
0.196672 1.76776020913 0.02067790557 
0.197189 1.79220166346 0.02081777894 
0.197705 1.77714385450 0.02044860819 
0.198222 1.77134477911 0.02122755722 
0.198739 1.76238705781 0.02079122826 
0.199256 1.78868208216 0.02037929601 
0.199773 1.75645023652 0.02061357780 
0.200290 1.75092691845 0.02061326872 
0.200806 1.79172811794 0.02063927411 
0.201323 1.79105013900 0.02076339494 
0.201840 1.75237200747 0.02018099623 
0.202357 1.78371550512 0.02058790166 
0.202874 1.72465281866 0.02000651414 
0.203390 1.76716220728 0.02077926654 
0.203907 1.77892893447 0.02028995860 
0.204424 1.80632228463 0.02030544713 
0.204941 1.78942779109 0.02048056786 
0.205458 1.76657900614 0.02026665404 
0.205974 1.76319873341 0.02070056835 
0.206491 1.77959416817 0.02050080700 
0.207008 1.73330896670 0.01993809393 
0.207525 1.77539894807 0.02046905503 
0.208042 1.77087270939 0.02000937739 
0.208558 1.74874462821 0.01981868060 
0.209075 1.79727992557 0.02040073356 
0.209592 1.75114170323 0.01967165026 
0.210109 1.78424132732 0.02011106556 
0.210626 1.75681505919 0.01971862777 
0.211142 1.72520266062 0.02000270384 
0.211659 1.75265215870 0.01958813408 
0.212176 1.79713279192 0.02022469115 
0.212693 1.76279313109 0.01969458604 
0.213210 1.76035195555 0.01965809404 
0.213726 1.73149466846 0.01956591310 
0.214243 1.76401979043 0.02044253601 
0.214760 1.74303133453 0.01919707428 
0.215277 1.78331959449 0.01962963118 
0.215794 1.76148856106 0.01957749425 
0.216310 1.79578435337 0.01949132866 
0.216827 1.72296126999 0.01936251000 
0.217344 1.75681637114 0.01956957829 
0.217861 1.76199273249 0.01981076291 
0.218378 1.74387917570 0.01964284974 
0.218894 1.77465997680 0.01945599631 
0.219411 1.78419699422 0.01951078506 
0.219928 1.77423395254 0.01928975813 
0.220445 1.76261115106 0.01938005652 
0.220962 1.77773177210 0.01954691934 
0.221478 1.74293460423 0.01940019344 
0.221995 1.77136268090 0.01925495882 
0.222512 1.74019767919 0.01893657442 
0.223029 1.75100507469 0.01928873431 
0.223546 1.76546016124 0.01988993554 
0.224062 1.75917553846 0.01975109875 
0.224579 1.76281299832 0.01903668913 
0.225096 1.76238465440 0.01927032970 
0.225613 1.74776272177 0.01891625592 
0.226129 1.74475067321 0.01916903893 
0.226646 1.76472080499 0.01917562216 
0.227163 1.77810617537 0.01896444491 
0.227680 1.76934113205 0.01893342538 
0.228197 1.76193669293 0.01873659559 
0.228713 1.74219737324 0.01905156644 
0.229230 1.75930064794 0.01855332175 
0.229747 1.76487383875 0.01892126067 
0.230264 1.74975666942 0.01850731852 
0.230780 1.77077523447 0.01859371789 
0.231297 1.76089223047 0.01836390590 
0.231814 1.75595840330 0.01836842748 
0.232331 1.73605934013 0.01855622175 
0.232848 1.72105291386 0.01847735896 
0.233364 1.72651093563 0.01831723754 
0.233881 1.74216453172 0.01833582158 
0.234398 1.74107842018 0.01900461858 
0.234915 1.76736717332 0.01863700760 
0.235431 1.74881824501 0.01854847203 
0.235948 1.73580919456 0.01840587863 
0.236465 1.72980953416 0.01834994935 
0.236982 1.76250088832 0.01793057818 
0.237499 1.76179422708 0.01818628923 
0.238015 1.74666966571 0.01856354870 
0.238532 1.74721845605 0.01830129114 
0.239049 1.74410843779 0.01865448613 
0.239566 1.74361843033 0.01825757955 
0.240082 1.73018512623 0.01810362312 
0.240599 1.75235210649 0.01818874628 
0.241116 1.75658728687 0.01795265353 
0.241633 1.73493305478 0.01827911776 
0.242149 1.74037975029 3.18405352100 
0.242666 1.74425714228 0.01825974007 
0.243183 1.76021603217 0.01828837804 
0.243700 1.75234326940 0.01812799651 
0.244217 1.69815854330 0.01768889235 
0.244733 1.72426765058 0.01733228379 
0.245250 1.72639575096 0.01800393212 
0.245767 1.75551292856 0.01846364104 
0.246284 1.70696868695 0.01756610458 
0.246800 1.72405180058 0.01769407351 
0.247317 1.75748003061 0.01808463740 
0.247834 1.74616635762 0.01802926542 
0.248351 1.72284296801 0.01784453001 
0.248867 1.75313948345 0.01774594598 
0.249384 1.71169524959 0.01744911773 
0.249901 1.71036661421 0.01760100750 
0.250418 1.73128893783 0.01739483445 
0.250934 1.69722507181 0.01727009937 
0.251451 1.75441926216 0.01768821009 
0.251968 1.74190123356 0.01786260781 
0.252485 1.75069264931 0.01776130133 
0.253001 1.73341803959 0.01800947520 
0.253518 1.73951819438 0.01769682628 
0.254035 1.71280362829 0.01789284641 
0.254552 1.73483996828 0.01759430250 
0.255068 1.74349355073 0.01780252469 
0.255585 1.74074525399 0.01744290774 
0.256102 1.73211381670 0.01723436203 
0.256619 1.72908123572 0.01765204960 
0.257135 1.70907937046 0.01728882654 
0.257652 1.69722572206 0.01756108427 
0.258169 1.68086053039 0.01713174524 
0.258686 1.72847708436 0.01760936105 
0.259202 1.73129428419 0.01764644927 
0.259719 1.71673492158 0.01736663056 
0.260236 1.72664740773 0.01793552826 
0.260753 1.73366058334 0.01806772689 
0.261269 1.68748566871 0.01806290651 
0.261786 1.70897540983 0.01812139368 
0.262303 1.72113685118 0.01800549140 
0.262820 1.73091204820 0.01824461296 
0.263336 1.73553500274 0.01902822595 
0.263853 1.74132866885 0.01903403342 
0.264370 1.72668626633 0.01861820996 
0.264887 1.71516731853 0.01869189981 
0.265403 1.73433134752 0.01859487114 
0.265920 1.70849374035 0.01871595002 
0.266437 1.76007388212 0.01882049276 
0.266954 1.70771843072 0.01887003386 
0.267470 1.71918560501 0.01862194708 
0.267987 1.71786803622 0.01868723947 
0.268504 1.74558037631 0.01911998753 
0.269021 1.76074181077 0.01932319147 
0.269537 1.73998133398 0.01931883410 
0.270054 1.74704153927 0.01916356577 
0.270571 1.72262609386 0.01972726642 
0.271087 1.73165183377 0.01996613688 
0.271604 1.73838263137 0.02016685952 
0.272121 1.72978870849 0.02048014054 
0.272638 1.76792647535 0.02023719596 
0.273154 1.72656953072 0.01984661818 
0.273671 1.72830707708 0.02029938039 
0.274188 1.76285008861 0.02069710929 
0.274705 1.75095658090 0.02112783716 
0.275221 1.75938056312 0.02133187009 
0.275738 1.76640754723 0.02113757547 
0.276255 1.75031845087 0.02117050929 
0.276771 1.72325837706 0.02010141904 
0.277288 1.76574397979 0.02157441549 
0.277805 1.72837915958 0.02042809866 
0.278322 1.72204857825 0.02085993187 
0.278838 1.70238087104 0.02071232523 
0.279355 1.73506879377 0.02060392449 
0.279872 1.71904422930 0.02026173467 
0.280388 1.75551778214 0.02047480887 
0.280905 1.72338662652 0.02087403956 
0.281422 1.71442248795 0.02048178350 
0.281939 1.73724955553 0.02109855453 
0.282455 1.72065507651 0.02071623342 
0.282972 1.73314345281 0.02056933862 
0.283489 1.73298091304 0.02117806425 
0.284006 1.72764532976 0.02138338659 
0.284522 1.74122048750 0.02099364393 
0.285039 1.75311747713 0.02085938951 
0.285556 1.71316741676 0.02080321523 
0.286072 1.71355670122 0.02075106607 
0.286589 1.73276354649 0.02126125026 
0.287106 1.72831023801 0.02059416341 
0.287622 1.72703989082 0.02116990528 
0.288139 1.78047373531 0.02150157197 
0.288656 1.72334191630 0.02089151294 
0.289173 1.73873423985 0.02169954994 
0.289689 1.75417163121 0.02117494922 
0.290206 1.72332448589 0.02137684489 
0.290723 1.70718896087 0.02129416098 
0.291239 1.75613750318 0.02120624570 
0.291756 1.74534290691 0.02131383425 
0.292273 1.73550217477 0.02147694048 
0.292790 1.74983375529 0.02113541136 
0.293306 1.72209951364 0.02196926027 
0.293823 1.75479372827 0.02157003419 
0.294340 1.74128463190 0.02124196610 
0.294856 1.73414429824 0.02155898826 
0.295373 1.73437916428 0.02146151040 
0.295890 1.70977460362 0.02169916691 
0.296406 1.70711069399 0.02151937932 
0.296923 1.73059303632 0.02211207908 
0.297440 1.69424766567 0.02150696361 
0.297957 1.78814734383 0.02202524182 
0.298473 1.74716898503 0.02149139911 
0.298990 1.76133811731 0.02257034064 
0.299507 1.75523366165 0.02285353594 
0.300023 1.76558410351 0.02201192701 
0.300540 1.74531162112 0.02190881251 
0.301057 1.71855436019 0.02208703644 
0.301573 1.75931561942 0.02181370284 
0.302090 1.74501179050 0.02223481588 
0.302607 1.70604025657 0.02189792249 
0.303123 1.74323559916 0.02267545483 
0.303640 1.72510161164 0.02223029680 
0.304157 1.76383644672 0.02210601838 
0.304673 1.74745391883 0.02231033429 
0.305190 1.71478193952 0.02234702034 
0.305707 1.72885938606 0.02177441557 
0.306224 1.72243872396 0.02232323024 
0.306740 1.76391097538 0.02295067751 
0.307257 1.73006476942 0.02285018535 
0.307774 1.72887565339 0.02296213438 
0.308290 1.72690468439 0.02232061146 
0.308807 1.78170718723 0.02282266385 
0.309324 1.73747571224 0.02333671724 
0.309840 1.77120768401 0.02299920744 
0.310357 1.73817690249 0.02231023255 
0.310874 1.74815700504 0.02288957609 
0.311390 1.75453685278 0.02277431697 
0.311907 1.73195247223 0.02302590857 
0.312424 1.71724234405 0.02282573341 
0.312940 1.72470659797 0.02318602689 
0.313457 1.72043540033 0.02302898685 
0.313974 1.78118238186 0.02315751732 
0.314490 1.71552627624 0.02355336567 
0.315007 1.76650160113 0.02356740093 
0.315524 1.74425491928 0.02324005062 
0.316040 1.72951758002 0.02227839692 
0.316557 1.74509578171 0.02339777773 
0.317074 1.70148559808 0.02436502833 
0.317590 1.74781162454 0.02323601978 
0.318107 1.74304539821 0.02361991637 
0.318624 1.75668923274 0.02308589701 
0.319140 1.73140340252 0.02355410855 
0.319657 1.74900010864 0.02426526582 
0.320174 1.74425262782 0.02425568691 
0.320690 1.74184018913 0.02312151490 
0.321207 1.75444355992 0.02393711215 
0.321724 1.76475704164 0.02412686784 
0.322240 1.67216613034 0.02353507597 
0.322757 1.75766419649 0.02387536973 
0.323274 1.76193215423 0.02377524671 
0.323790 1.69793781683 0.02412484257 
0.324307 1.75306825597 0.02462835141 
0.324824 1.70724667248 0.02491407757 
0.325340 1.72666049669 0.02484749173 
0.325857 1.74869381008 0.02548241474 
0.326373 1.70137602115 0.02538387116 
0.326890 1.77453197687 0.02643777301 
0.327407 1.78488091569 0.02645217768 
0.327923 1.76579968229 0.02578310477 
0.328440 1.72856856931 0.02533937615 
0.328957 1.73158978280 0.02631876598 
0.329473 1.69852607401 0.02713834167 
0.329990 1.79027021761 0.02794864860 
0.330507 1.79223978748 0.02800310531 
0.331023 1.77384352707 0.02841463489 
0.331540 1.84477776898 0.02924031317 
0.332057 1.84762554853 0.02949726702 
0.332573 1.77885920414 0.02960845244 
0.333090 1.72947276273 0.02946945718 
0.333607 1.77557665635 0.02971065508 
0.334123 1.83385717103 0.03038524653 
0.334640 1.77748457353 0.03154802332 
0.335156 1.77493802022 0.03063512347 
0.335673 1.73394598855 0.02973239346 
0.336190 1.74172357063 0.02995726274 
0.336706 1.78309962401 0.03066608753 
0.337223 1.78274177892 0.03080756454 
0.337740 1.74229913776 0.03099707423 
0.338256 1.83512470934 0.03211172265 
0.338773 1.78823691475 0.03388092590 
0.339290 1.85345698213 0.03548730753 
0.339806 1.88339577568 0.03806928449 
0.340323 1.77117727203 0.03604267266 
0.340839 1.81785436411 0.03717202658 
0.341356 1.80106908403 0.03772478213 
0.341873 1.79804726664 0.03650529047 
0.342389 1.86391511025 0.03787915098 
0.342906 1.84335881269 0.03888976842 
0.343423 1.84692034861 0.03709855087 
0.343939 1.87358655720 0.03721720292 
0.344456 1.80074311959 0.03817170404 
0.344972 1.86599446510 0.03812766912 
0.345489 1.88528803867 0.04009283600 
0.346006 1.79928036383 0.03663934236 
0.346522 1.78827999947 0.03890135424 
0.347039 1.87224120886 0.03951171462 
0.347555 1.75451963554 0.03757756485 
0.348072 1.80860208719 0.03785511120 
0.348589 1.84533020784 0.03909227481 
0.349105 1.78021934947 0.03944619956 
0.349622 1.79762530340 0.03752965323 
0.350139 1.83411432820 0.03952859210 
0.350655 1.80766539252 0.03998547164 
0.351172 1.76945606315 0.03886790622 
0.351688 1.79322934434 0.03954117986 
0.352205 1.77368765567 0.03867329240 
0.352722 1.81067563640 0.03975515344 
0.353238 1.80811659715 0.03926148682 
0.353755 1.77780492970 0.03960536729 
0.354271 1.87877826620 0.04187018913 
0.354788 1.85323357704 0.03863293464 
0.355305 1.87996101580 0.04182141540 
0.355821 1.89943721264 0.03984280098 
0.356338 1.78273174386 0.04201167160 
0.356854 1.80512029554 0.04204651901 
0.357371 1.84768426494 0.04426530501 
0.357888 1.82243447531 0.04336188812 
0.358404 1.78857776777 0.04549054213 
0.358921 1.72106047123 0.04232242452 
0.359437 1.83539090708 0.04607334671 
0.359954 1.80038993161 0.04675423536 
0.360471 1.82539452785 0.04522275587 
0.360987 1.78410407402 0.04625718032 
0.361504 1.80197972070 0.04576827629 
0.362020 1.87310317845 0.05138449332 
0.362537 1.79146098546 0.04827187999 
0.363054 1.72494164451 0.04964708577 
0.363570 1.79369985056 0.04870660812 
0.364087 1.83053698078 0.05269576307 
0.364603 1.86405973041 0.05353474188 
0.365120 1.80752381568 0.05650082644 
0.365637 1.83045831743 0.05450710054 
0.366153 1.77984168362 0.06131448085 
0.366670 1.83531654921 0.05757876452 
0.367186 1.73207588931 0.05911304923 
0.367703 1.82242624454 0.06334370616 
0.368219 1.74987329146 0.06249471122 
0.368736 1.76621911832 0.06534864642 
0.369253 1.74388452383 0.07086679247 
0.369769 1.84026507999 0.06759434800 
0.370286 1.76308554005 0.07137755259 
0.370802 1.80252828395 0.07169518880 
0.371319 1.74840735547 0.07985658033 
0.371835 1.80581638559 0.09121188835 
0.372352 1.82402583582 0.10201043927 
0.372869 1.76078585393 0.12105933507 
0.373385 1.69189542013 0.16568920505 
0.373902 1.41288922999 0.33797966226 
