# Supplementary material for: A SAXS-based approach to rationally evaluate radical scavengers – toward eliminating radiation damage in solution and crystallographic studies
Source: J Synchrotron Radiat. 2021 Aug 9;28(Pt 5):1309–20. doi: 10.1107/S1600577521004045 (PMC8415334; doi:10.1107/S1600577521004045)
Supplement: Supplementary file 1 [file s-28-01309-sup1.zip › SupportingData/ascrobic_acid/500uM/F1_ascorbate-500um_00017.cbf.dat]

0.010597 11.57393151399 0.62861306232 
0.011114 11.08767730627 0.39485422988 
0.011630 10.09584320120 0.35801875172 
0.012147 9.15201039326 0.28342824730 
0.012664 8.60309310451 0.28151428892 
0.013181 7.71632590077 0.20353724450 
0.013698 7.54964126824 0.21228262486 
0.014215 7.16147282467 0.26932503087 
0.014732 6.71586393786 0.25036492710 
0.015249 6.60746012460 0.21176117113 
0.015766 6.16558779906 0.17419470524 
0.016283 5.97083787822 0.17224339824 
0.016800 5.92186416843 0.15352823444 
0.017316 5.88499252195 0.15333455001 
0.017833 5.31299482177 0.14382497413 
0.018350 5.40038509464 0.13155632573 
0.018867 5.10932777414 0.12627058132 
0.019384 4.99927345878 0.12339972029 
0.019901 5.00036480496 0.10820549576 
0.020418 4.85315104668 0.10633723003 
0.020935 4.74591855900 0.09974710897 
0.021452 4.84970813942 0.11052666413 
0.021969 4.58919856818 0.10450164231 
0.022486 4.37100109931 0.09355461492 
0.023002 4.39492527341 0.10401895117 
0.023519 4.20261173670 0.09725851121 
0.024036 4.30701509309 0.09810120432 
0.024553 4.19078004493 0.08996529785 
0.025070 4.20503099773 0.09319840135 
0.025587 3.99924601360 0.08639644730 
0.026104 4.04853513022 0.08288725673 
0.026621 3.93146020981 0.08093168756 
0.027138 3.93417953780 0.08167461567 
0.027655 3.96527483425 0.08106460911 
0.028171 3.81878354664 0.07810225294 
0.028688 3.90571161602 0.08284710104 
0.029205 3.69514338068 0.07843417310 
0.029722 3.72124656014 0.07510925421 
0.030239 3.79343131721 0.07922089569 
0.030756 3.64340114132 0.07416432103 
0.031273 3.74491382445 0.07346636308 
0.031790 3.57752976164 0.07734484079 
0.032307 3.69942093061 0.07278700468 
0.032824 3.67864890866 0.07097381519 
0.033341 3.54465328977 0.07565987542 
0.033857 3.49991203973 0.07139501612 
0.034374 3.61484015662 0.07139071528 
0.034891 3.49400559995 0.06920995379 
0.035408 3.43448214144 0.06823266920 
0.035925 3.44014733052 0.06971015334 
0.036442 3.41152557197 0.06604390092 
0.036959 3.36392934547 0.06255572684 
0.037476 3.31878488114 0.06718504518 
0.037993 3.23632149813 0.06104634979 
0.038510 3.21224972723 0.06191983828 
0.039027 3.22793705223 0.06088089405 
0.039543 3.33939773670 0.06355200216 
0.040060 3.17140709368 0.05897465691 
0.040577 3.20581132201 0.06004717483 
0.041094 3.09793508899 0.05772899398 
0.041611 3.27579314502 0.06060427636 
0.042128 3.23193853784 0.06094379086 
0.042645 3.23906081489 0.05771695736 
0.043162 3.14501234567 0.05838917079 
0.043679 3.12953886796 0.05419171862 
0.044196 3.15128877746 0.05408531134 
0.044712 2.93923051142 0.05405045927 
0.045229 3.09849115939 0.05592289841 
0.045746 3.02650315917 0.05254953822 
0.046263 3.00004045313 0.05382002605 
0.046780 3.06203208115 0.05216707386 
0.047297 2.85752291728 0.05151063305 
0.047814 3.01163584144 0.05473852529 
0.048331 2.96552917004 0.05042070650 
0.048848 2.93321344089 0.05536692967 
0.049365 2.96173239492 0.05158113285 
0.049881 2.85086395716 0.05274387592 
0.050398 2.86554563936 0.04976188314 
0.050915 2.86000517910 0.04994757193 
0.051432 2.90590250377 0.05154009253 
0.051949 2.88929694023 0.05080287979 
0.052466 2.91507675752 0.05041541019 
0.052983 2.79243588767 0.05031758339 
0.053500 2.84222162180 0.05061812926 
0.054017 2.86155528444 0.05104183850 
0.054534 2.88453320617 0.04810784314 
0.055050 2.85756864713 0.04877417056 
0.055567 2.74220410475 0.04722407332 
0.056084 2.67907505072 0.04673572276 
0.056601 2.78735513664 0.04761753335 
0.057118 2.76201793693 0.04551500761 
0.057635 2.71324615663 0.04684604884 
0.058152 2.70540455374 0.04715244134 
0.058669 2.70692759855 0.04476655229 
0.059186 2.58070020205 0.04522656014 
0.059703 2.62135475715 0.04268224954 
0.060220 2.62502900714 0.04187493918 
0.060736 2.68237754490 0.04501223665 
0.061253 2.67235244240 0.04470681885 
0.061770 2.61985411439 0.04550577839 
0.062287 2.58172946203 0.04442095161 
0.062804 2.66726022463 0.04207573170 
0.063321 2.52023868442 0.04129174160 
0.063838 2.57252372235 0.04161739559 
0.064355 2.59338502457 0.04165290912 
0.064872 2.49548856422 0.04072766685 
0.065388 2.53385301233 0.03964842017 
0.065905 2.58165529038 0.04310519909 
0.066422 2.51992020682 0.04253091931 
0.066939 2.47593164995 0.04007053911 
0.067456 2.57119468172 0.04141205327 
0.067973 2.49764357587 0.04192130065 
0.068490 2.54861735844 0.04052415768 
0.069007 2.49346813598 0.04090023211 
0.069524 2.41410729219 0.04073970592 
0.070041 2.50889799440 0.03961781502 
0.070557 2.47559104404 0.03954979401 
0.071074 2.60001041881 0.04378702192 
0.071591 2.48147574074 0.03870664467 
0.072108 2.42118712707 0.03903538631 
0.072625 2.45817267062 0.03859491915 
0.073142 2.44976282037 0.03805212050 
0.073659 2.40114559425 0.03921270601 
0.074176 2.46069241887 0.03860965860 
0.074693 2.42761038534 0.03853562525 
0.075210 2.39496870907 0.03881919110 
0.075726 2.37353533927 0.03764765277 
0.076243 2.38210611549 0.03940221132 
0.076760 2.37178306074 0.03674909407 
0.077277 2.36374696879 0.03750311258 
0.077794 2.35701705539 0.03690423462 
0.078311 2.36941471910 0.03750684787 
0.078828 2.35801239185 0.03494526023 
0.079345 2.34859881306 0.03722097101 
0.079862 2.35884836598 0.03668237034 
0.080378 2.26028611092 0.03526827679 
0.080895 2.26661388450 0.03459338302 
0.081412 2.38758043319 0.03727635853 
0.081929 2.35880883828 0.03616957832 
0.082446 2.33659570326 0.03595152541 
0.082963 2.26407148543 0.03629752489 
0.083480 2.23548101149 0.03577587533 
0.083997 2.29544746008 0.03502577829 
0.084514 2.28513551121 0.03497200740 
0.085030 2.23135690363 0.03443521002 
0.085547 2.19848012167 0.03435812647 
0.086064 2.26730264517 0.03420207998 
0.086581 2.20777579288 0.03502173479 
0.087098 2.18914119244 0.03425334181 
0.087615 2.28653864512 0.03438154445 
0.088132 2.30869549998 0.03448613391 
0.088649 2.30755634513 0.03595694639 
0.089166 2.28329370313 0.03586000831 
0.089683 2.16691003065 0.03600641905 
0.090199 2.22013318414 0.03639912307 
0.090716 2.12158496676 0.03510597649 
0.091233 2.16965533036 0.03565703147 
0.091750 2.17031380276 0.03828052097 
0.092267 2.25266248684 0.03753304016 
0.092784 2.13930478589 0.03653260984 
0.093301 2.16656314498 0.03560351331 
0.093818 2.11055763478 0.03626765658 
0.094334 2.21075290220 0.03817464701 
0.094851 2.16997294337 0.03742093799 
0.095368 2.14829903157 0.03568845298 
0.095885 2.11117449416 0.03530113009 
0.096402 2.16880971011 0.03512960911 
0.096919 2.09740453336 0.03305192847 
0.097436 2.11105477142 0.03354910977 
0.097953 2.13346610845 0.03362885771 
0.098470 2.03175316485 0.03289923543 
0.098986 2.08860301667 0.03223837468 
0.099503 2.08479811247 0.03305557890 
0.100020 2.10751288681 0.03375184644 
0.100537 2.11696373755 0.03189360226 
0.101054 2.08491206877 0.03191793302 
0.101571 2.04194948795 0.03201189784 
0.102088 2.00757158093 0.03103278829 
0.102605 2.06992637090 0.03179874684 
0.103122 2.09128913317 0.03171909457 
0.103638 2.04142389245 0.03137726588 
0.104155 2.11599029701 0.03215319307 
0.104672 2.03520249321 0.03092026439 
0.105189 2.04349589754 0.03104798810 
0.105706 2.10663147759 0.03154174235 
0.106223 1.98605936993 0.02972022955 
0.106740 2.07950195932 0.03092170114 
0.107257 2.03300106146 0.03031594724 
0.107773 2.07203593445 0.02991606257 
0.108290 2.01684199003 0.03025634923 
0.108807 2.00539323931 0.03035217400 
0.109324 1.98920034440 0.03000790430 
0.109841 2.05841124414 0.03013427214 
0.110358 2.00522098924 0.02964932797 
0.110875 2.00075959605 0.02908745685 
0.111392 2.03180753293 0.02882833400 
0.111909 2.06697821607 0.03033406711 
0.112425 2.06990815017 0.02878966623 
0.112942 2.00904429357 0.02823483648 
0.113459 2.04411140184 0.02909793138 
0.113976 2.04647722965 0.03035964092 
0.114493 1.97515302624 0.02835931276 
0.115010 2.03729205462 0.02788497108 
0.115527 2.02224315597 0.02851593628 
0.116044 1.98661454580 0.02854659969 
0.116560 1.94166529323 0.02866269033 
0.117077 2.02874859206 0.02892737742 
0.117594 1.97601289893 0.02751597323 
0.118111 2.00185119669 0.02793280078 
0.118628 2.03308940314 0.02859206362 
0.119145 2.01678563970 0.02839407092 
0.119662 1.98288075837 0.02767931883 
0.120179 1.98598040363 0.02800429478 
0.120695 1.94689476647 0.02718467151 
0.121212 1.96291182091 0.02764982804 
0.121729 2.00230389024 0.02757812539 
0.122246 1.94291625888 0.02718973054 
0.122763 1.95053939132 0.02726019421 
0.123280 1.94499019662 0.02824290914 
0.123797 1.97219574297 0.02751413451 
0.124314 2.01000802129 0.02697141168 
0.124830 1.94836725173 0.02674713968 
0.125347 1.94625096768 0.02731882178 
0.125864 1.96405750520 0.02732356666 
0.126381 1.99691834735 0.02642580452 
0.126898 1.96810830984 0.02714812138 
0.127415 1.93189736495 0.02694516485 
0.127932 1.93826048977 0.02621137915 
0.128448 1.91414217626 0.02629313235 
0.128965 1.94044480424 0.02624719806 
0.129482 1.92253203688 0.02645310286 
0.129999 1.90447529918 0.02613652277 
0.130516 1.95007453730 0.02616774579 
0.131033 1.92314990907 0.02645021457 
0.131550 1.93491129447 0.02564080778 
0.132067 1.91162570037 0.02627314516 
0.132583 1.88287487309 0.02597239231 
0.133100 1.89434266141 0.02594516433 
0.133617 1.92413341632 0.02615960093 
0.134134 1.93409962066 0.02488644101 
0.134651 1.91784169165 0.02677592482 
0.135168 1.90921669529 0.02544637014 
0.135685 1.93540281368 0.02555714703 
0.136201 1.94761648096 0.02649404441 
0.136718 1.87998613690 0.02570482352 
0.137235 1.87878680114 0.02467815456 
0.137752 1.93084624036 0.02556434877 
0.138269 1.91748327506 0.02541714648 
0.138786 1.89120066152 0.02479312061 
0.139303 1.92814067642 0.02477315515 
0.139819 1.91882662417 0.02546499818 
0.140336 1.94376935537 0.02475205737 
0.140853 1.89066498685 0.02499099209 
0.141370 1.92149900113 0.02483261115 
0.141887 1.86624849194 0.02412344099 
0.142404 1.90181872923 0.02515658907 
0.142921 1.89555426748 0.02472746166 
0.143438 1.85428583901 0.02537976520 
0.143954 1.88508494141 0.02499002414 
0.144471 1.94903398878 0.02488555812 
0.144988 1.92990058923 0.02560550783 
0.145505 1.87461817786 0.02516862931 
0.146022 1.91140032937 0.02507217106 
0.146539 1.83534574066 0.02407254638 
0.147056 1.86727598036 0.02449753555 
0.147572 1.87189460303 0.02374703397 
0.148089 1.86742797423 0.02492213804 
0.148606 1.87398556205 0.02402969886 
0.149123 1.91044807019 0.02403492914 
0.149640 1.84585589466 0.02373754814 
0.150157 1.83992165467 0.02369881388 
0.150674 1.90653747407 0.02459629140 
0.151190 1.86815018428 0.02400751185 
0.151707 1.82621588721 0.02403624965 
0.152224 1.87576407027 0.02316916687 
0.152741 1.84800585585 0.02429100331 
0.153258 1.83217877715 0.02333697455 
0.153775 1.86823799175 0.02401903845 
0.154291 1.85597543220 0.02362723477 
0.154808 1.84872644607 0.02307652778 
0.155325 1.85048496966 0.02328411717 
0.155842 1.80139476563 0.02278647755 
0.156359 1.79644235998 0.02306518404 
0.156876 1.85526810694 0.02354370959 
0.157393 1.85715863222 0.02325997273 
0.157909 1.85886981696 0.02309198999 
0.158426 1.83983802009 0.02311054649 
0.158943 1.85657192682 0.02333754105 
0.159460 1.86606357331 0.02325318378 
0.159977 1.84861733957 0.02325150387 
0.160494 1.88000640472 0.02285689762 
0.161010 1.80568592893 0.02291809731 
0.161527 1.81873367511 0.02272645658 
0.162044 1.81885516048 0.02244950210 
0.162561 1.84615062476 0.02297734962 
0.163078 1.81423900556 0.02239920148 
0.163595 1.83657996464 0.02327145205 
0.164112 1.81824896151 0.02281964919 
0.164628 1.81599786727 0.02246109611 
0.165145 1.83371131012 0.02316058063 
0.165662 1.82732733006 0.02283380080 
0.166179 1.80444583748 0.02256852177 
0.166696 1.81021361157 0.02232093107 
0.167213 1.82894660825 0.02209982694 
0.167729 1.82816613604 0.02233802095 
0.168246 1.80976412132 0.02292147898 
0.168763 1.80178931897 0.02255588925 
0.169280 1.85031719878 0.02182783033 
0.169797 1.80806305211 0.02209254315 
0.170314 1.83872906347 0.02198981006 
0.170830 1.83341426043 0.02180325952 
0.171347 1.80085408677 0.02200117697 
0.171864 1.84488684520 0.02126167196 
0.172381 1.81262884481 0.02237334386 
0.172898 1.81911921452 0.02196958885 
0.173415 1.80569928318 0.02172365474 
0.173932 1.85690246205 0.02213239776 
0.174448 1.81408066453 0.02240124505 
0.174965 1.78955470308 0.02152972039 
0.175482 1.85470197136 0.02156876234 
0.175999 1.78715959470 0.02100076909 
0.176516 1.82656203042 0.02122704888 
0.177033 1.80356445949 0.02158496267 
0.177549 1.76955364579 0.02125456774 
0.178066 1.77821722018 0.02159363703 
0.178583 1.76414975718 0.02145505638 
0.179100 1.83008433719 0.02219905858 
0.179617 1.82047818347 0.02128726144 
0.180134 1.78999412120 0.02228802609 
0.180650 1.78814235580 0.02226674488 
0.181167 1.82889480026 0.02224051813 
0.181684 1.81552480440 0.02286894511 
0.182201 1.81222265469 0.02247763031 
0.182718 1.82803634184 0.02343385313 
0.183234 1.82523615774 0.02296832064 
0.183751 1.81945859940 0.02324955884 
0.184268 1.81501724119 0.02318140339 
0.184785 1.81867217064 0.02279091315 
0.185302 1.81827512456 0.02279435275 
0.185819 1.80035998199 0.02281450386 
0.186335 1.82246885001 0.02268214424 
0.186852 1.80798701516 0.02260513578 
0.187369 1.76755113457 0.02203243019 
0.187886 1.81805623533 0.02220884260 
0.188403 1.80712361631 0.02233658268 
0.188920 1.81124873806 0.02205888909 
0.189436 1.76988407667 0.02249514776 
0.189953 1.78625285973 0.02152852773 
0.190470 1.80883608636 0.02156219254 
0.190987 1.78260023124 0.02170125909 
0.191504 1.79637022937 0.02162410231 
0.192020 1.77126172035 0.02105629615 
0.192537 1.80217331511 0.02167803492 
0.193054 1.76033738404 0.02089747822 
0.193571 1.77779538930 0.02059141762 
0.194088 1.74216774983 0.02115079714 
0.194605 1.81256069953 0.02154289281 
0.195121 1.81065966071 0.02130870645 
0.195638 1.71885082378 0.02106547868 
0.196155 1.76044044956 0.02055055130 
0.196672 1.79181250057 0.02122581069 
0.197189 1.77250270519 0.02091272698 
0.197705 1.78627796917 0.02088088385 
0.198222 1.75886337326 0.02096580015 
0.198739 1.76819814810 0.02036840879 
0.199256 1.75032461419 0.02115539869 
0.199773 1.75960492003 0.02089840511 
0.200290 1.76453462291 0.02047140336 
0.200806 1.75806611440 0.02047385706 
0.201323 1.77618440172 0.02011802678 
0.201840 1.77837175252 0.02098201894 
0.202357 1.74966163487 0.02016500586 
0.202874 1.75667758242 0.02000981161 
0.203390 1.78523561560 0.02044192701 
0.203907 1.77920248180 0.02057440457 
0.204424 1.76532419284 0.02004104459 
0.204941 1.75865748213 0.02044798694 
0.205458 1.77300947032 0.02007926398 
0.205974 1.76655979857 0.02008854980 
0.206491 1.76765206243 0.01989710787 
0.207008 1.74037761438 0.02026906289 
0.207525 1.73100437136 0.02033014791 
0.208042 1.75405866525 0.01922281899 
0.208558 1.73978941263 0.02041885549 
0.209075 1.76525635066 0.01962758563 
0.209592 1.79425227839 0.02021816495 
0.210109 1.76528615359 0.02006696578 
0.210626 1.76593758523 0.01983430029 
0.211142 1.74753030645 0.01926466845 
0.211659 1.75936424994 0.01995714045 
0.212176 1.75120711474 0.01927924095 
0.212693 1.78251009824 0.01947546563 
0.213210 1.72577585808 0.01975584905 
0.213726 1.75909715773 0.01965706157 
0.214243 1.74712267188 0.01955363889 
0.214760 1.76177663002 0.01941322839 
0.215277 1.74158258207 0.01940681423 
0.215794 1.74844005584 0.01940475416 
0.216310 1.78060419423 0.01919915684 
0.216827 1.74360261860 0.01951106652 
0.217344 1.71687576936 0.01948782606 
0.217861 1.74528870381 0.01944287776 
0.218378 1.76013168408 0.01987177229 
0.218894 1.77117307770 0.01921349140 
0.219411 1.74600657379 0.01911495473 
0.219928 1.74219777582 0.01942159650 
0.220445 1.78923023144 0.01947698516 
0.220962 1.76726026983 0.01917939412 
0.221478 1.79302751311 0.01963761925 
0.221995 1.74155423724 0.01897833252 
0.222512 1.76859129747 0.01931312652 
0.223029 1.77496517703 0.01905184013 
0.223546 1.75876694323 0.01925226814 
0.224062 1.75905483525 0.01907939359 
0.224579 1.76969650337 0.01904484888 
0.225096 1.73977012966 0.01880273571 
0.225613 1.73051098181 0.01855728310 
0.226129 1.74702433247 0.01887690986 
0.226646 1.75302549085 0.01863771862 
0.227163 1.74633751470 0.01839252865 
0.227680 1.72469501085 0.01863284060 
0.228197 1.75305721661 0.01844637639 
0.228713 1.73774080989 0.01877740375 
0.229230 1.78527239162 0.01883015876 
0.229747 1.76332481626 0.01825145223 
0.230264 1.79012306154 0.01868385938 
0.230780 1.77631039784 0.01860031782 
0.231297 1.74390474462 0.01897277018 
0.231814 1.79137431360 0.01871052321 
0.232331 1.74561604917 0.01840095500 
0.232848 1.75683548189 0.01886087887 
0.233364 1.75218453458 0.01887344786 
0.233881 1.76694313046 0.01867296021 
0.234398 1.72707205949 0.01818881530 
0.234915 1.75578241005 0.01809256686 
0.235431 1.74028052608 0.01865145200 
0.235948 1.75862697499 0.01863169028 
0.236465 1.76041957303 0.01853301643 
0.236982 1.73654665161 0.01818550367 
0.237499 1.72961618377 0.01837284887 
0.238015 1.72919017546 0.01835990837 
0.238532 1.72578770280 0.01817891560 
0.239049 1.73322719087 0.01851672665 
0.239566 1.76464762146 0.01881067244 
0.240082 1.76321363868 0.01819447970 
0.240599 1.73995366686 0.01817006881 
0.241116 1.75070540491 0.01786085930 
0.241633 1.75731543516 0.01858465294 
0.242149 1.73329242843 3.18267070846 
0.242666 1.72561115952 0.01837161337 
0.243183 1.72274807750 0.01826682734 
0.243700 1.74971042902 0.01806788069 
0.244217 1.74525885155 0.01812169622 
0.244733 1.74597547376 0.01816105343 
0.245250 1.74250170168 0.01825460614 
0.245767 1.74595643808 0.01789120606 
0.246284 1.75544094142 0.01795828458 
0.246800 1.72648134325 0.01815475633 
0.247317 1.72013876441 0.01773752692 
0.247834 1.75575045193 0.01769141293 
0.248351 1.75121487237 0.01819893880 
0.248867 1.76054924278 0.01822219995 
0.249384 1.71525301977 0.01794992947 
0.249901 1.74488463636 0.01748262895 
0.250418 1.73729585436 0.01751573151 
0.250934 1.75804405459 0.01777168654 
0.251451 1.73471073400 0.01757436013 
0.251968 1.74694748645 0.01758723061 
0.252485 1.71357535282 0.01773337936 
0.253001 1.75118803021 0.01814215264 
0.253518 1.72982577684 0.01747546759 
0.254035 1.72791407290 0.01797215475 
0.254552 1.72162653297 0.01721176152 
0.255068 1.72050594864 0.01755808038 
0.255585 1.73649261982 0.01794822017 
0.256102 1.72753531605 0.01739494184 
0.256619 1.73274005445 0.01794472955 
0.257135 1.73427827075 0.01774305664 
0.257652 1.74805989532 0.01722040511 
0.258169 1.70141818139 0.01739217105 
0.258686 1.70798636674 0.01776798650 
0.259202 1.72541329472 0.01758383124 
0.259719 1.72743299521 0.01752486023 
0.260236 1.70605287119 0.01759590189 
0.260753 1.73580275724 0.01794941446 
0.261269 1.70116617869 0.01799357009 
0.261786 1.71269279403 0.01813147699 
0.262303 1.68791398746 0.01795669937 
0.262820 1.71060000932 0.01841805766 
0.263336 1.75940365191 0.01871868340 
0.263853 1.75453122748 0.01860411428 
0.264370 1.74246302509 0.01885794387 
0.264887 1.73338260955 0.01864103138 
0.265403 1.74211892820 0.01900714247 
0.265920 1.73147836957 0.01926342229 
0.266437 1.73588077519 0.01847844937 
0.266954 1.73344227775 0.01867663615 
0.267470 1.72809210363 0.01949927099 
0.267987 1.69574954088 0.01888769825 
0.268504 1.73216246315 0.01892248221 
0.269021 1.74363541093 0.01917895051 
0.269537 1.75849530886 0.01933423590 
0.270054 1.73980619748 0.01937114623 
0.270571 1.76549812823 0.01969867738 
0.271087 1.76467481941 0.02007603292 
0.271604 1.69998192064 0.02031087138 
0.272121 1.74652633995 0.02053498128 
0.272638 1.74170324820 0.02105080951 
0.273154 1.74240190916 0.02034857196 
0.273671 1.72917043085 0.02085209579 
0.274188 1.72776962968 0.02093503862 
0.274705 1.73756127371 0.02103435587 
0.275221 1.76534310385 0.02078024199 
0.275738 1.72234210732 0.02087569418 
0.276255 1.73296459781 0.02105586826 
0.276771 1.72043065942 0.02110657566 
0.277288 1.74782913301 0.02079207262 
0.277805 1.75946889057 0.02099948492 
0.278322 1.74322525600 0.02080801222 
0.278838 1.73263784761 0.02075332187 
0.279355 1.71899829762 0.02074868671 
0.279872 1.75035475922 0.02064690818 
0.280388 1.72246087761 0.02008976363 
0.280905 1.72426761675 0.02047369173 
0.281422 1.72521965490 0.02033023921 
0.281939 1.75465927622 0.02103393208 
0.282455 1.75112073520 0.02102020296 
0.282972 1.72667961258 0.02073481992 
0.283489 1.73987720360 0.02107868343 
0.284006 1.73512091979 0.02041387264 
0.284522 1.71581557135 0.02053003567 
0.285039 1.73570698283 0.02089043833 
0.285556 1.72474866470 0.02080848224 
0.286072 1.72980959362 0.02129557118 
0.286589 1.72657750659 0.02140676473 
0.287106 1.76131367151 0.02144089233 
0.287622 1.73050962901 0.02131053155 
0.288139 1.73763070807 0.02090504529 
0.288656 1.76537887945 0.02134385752 
0.289173 1.74874620951 0.02058743575 
0.289689 1.74624033142 0.02147657460 
0.290206 1.73723056142 0.02104262281 
0.290723 1.73095858241 0.02091175058 
0.291239 1.78691897426 0.02108940505 
0.291756 1.72846563586 0.02135568169 
0.292273 1.76591859075 0.02173669103 
0.292790 1.72107388963 0.02101947157 
0.293306 1.74440979717 0.02134837498 
0.293823 1.73735114578 0.02169263776 
0.294340 1.71610682549 0.02122739385 
0.294856 1.76642883322 0.02194831545 
0.295373 1.69891702589 0.02165938936 
0.295890 1.70762733783 0.02119802057 
0.296406 1.74127620698 0.02173923395 
0.296923 1.76421221204 0.02199782955 
0.297440 1.73558906049 0.02179054042 
0.297957 1.74029333540 0.02172158421 
0.298473 1.75272598213 0.02205149835 
0.298990 1.74198116107 0.02190813361 
0.299507 1.76314820542 0.02210412733 
0.300023 1.73559848813 0.02156595693 
0.300540 1.77416205250 0.02235169666 
0.301057 1.79040108801 0.02215232621 
0.301573 1.74931318296 0.02188767140 
0.302090 1.73980212541 0.02254624099 
0.302607 1.72393804479 0.02160383040 
0.303123 1.75166648730 0.02164212591 
0.303640 1.76089487456 0.02217595081 
0.304157 1.71086130005 0.02199353720 
0.304673 1.79660480825 0.02318633768 
0.305190 1.71239773644 0.02197665196 
0.305707 1.70047698532 0.02259553787 
0.306224 1.68288953359 0.02182086706 
0.306740 1.75656634588 0.02239253281 
0.307257 1.69362857827 0.02286524363 
0.307774 1.74310133807 0.02231417774 
0.308290 1.73096867171 0.02235800304 
0.308807 1.73645744654 0.02298189346 
0.309324 1.68735716213 0.02210616604 
0.309840 1.73653262686 0.02310368474 
0.310357 1.73218670657 0.02241474500 
0.310874 1.73735690448 0.02283437375 
0.311390 1.72596332642 0.02271773270 
0.311907 1.72378343390 0.02288003377 
0.312424 1.73353937666 0.02261034687 
0.312940 1.77494846938 0.02268425611 
0.313457 1.76148720095 0.02264032050 
0.313974 1.71971308886 0.02310907123 
0.314490 1.71253813364 0.02304547690 
0.315007 1.74346927106 0.02310301848 
0.315524 1.73678338786 0.02322814094 
0.316040 1.72423803297 0.02281206863 
0.316557 1.71567364988 0.02339366877 
0.317074 1.76591060996 0.02333952893 
0.317590 1.72166263340 0.02400750004 
0.318107 1.74037878604 0.02409407533 
0.318624 1.73577553911 0.02305403846 
0.319140 1.74008342419 0.02395804019 
0.319657 1.74255853607 0.02401115213 
0.320174 1.71369912315 0.02434240385 
0.320690 1.68559010283 0.02309255008 
0.321207 1.71628468613 0.02394804250 
0.321724 1.76579195908 0.02348254587 
0.322240 1.74932511244 0.02399649749 
0.322757 1.75498445114 0.02461285162 
0.323274 1.75031366554 0.02403473194 
0.323790 1.75660227386 0.02416091950 
0.324307 1.74310096175 0.02469308674 
0.324824 1.74823710564 0.02463144873 
0.325340 1.73802402268 0.02568351498 
0.325857 1.77725680147 0.02458684010 
0.326373 1.71282466963 0.02528830920 
0.326890 1.74323351631 0.02606849255 
0.327407 1.75213455535 0.02634846735 
0.327923 1.75337307780 0.02574468683 
0.328440 1.74927247022 0.02640902044 
0.328957 1.72240933996 0.02617922097 
0.329473 1.73523205886 0.02623861768 
0.329990 1.75072680511 0.02806146290 
0.330507 1.77327124015 0.02904406768 
0.331023 1.75214245498 0.02855684325 
0.331540 1.74032558387 0.02935197388 
0.332057 1.78080744579 0.02927671972 
0.332573 1.78723083587 0.02978350133 
0.333090 1.75754963621 0.02882546679 
0.333607 1.76785505893 0.02882600013 
0.334123 1.80448737755 0.03082891846 
0.334640 1.77279548601 0.03140862364 
0.335156 1.73847047719 0.02950218350 
0.335673 1.75908815448 0.03102306920 
0.336190 1.81571640747 0.03207024895 
0.336706 1.73023324538 0.03137053814 
0.337223 1.75906682760 0.03211752476 
0.337740 1.74794701765 0.03248971175 
0.338256 1.87140547084 0.03234772726 
0.338773 1.81190662699 0.03422492157 
0.339290 1.80439237464 0.03565165433 
0.339806 1.82203298535 0.03629986716 
0.340323 1.79000791416 0.03605216569 
0.340839 1.81700974430 0.03499687338 
0.341356 1.83689788912 0.03674929664 
0.341873 1.76917129994 0.03641692447 
0.342389 1.82526945729 0.03826883736 
0.342906 1.78477298222 0.03881944384 
0.343423 1.85372217118 0.03656769793 
0.343939 1.77170858073 0.03856681302 
0.344456 1.80444521085 0.03776639069 
0.344972 1.85547579544 0.03953503797 
0.345489 1.77745653616 0.03861811261 
0.346006 1.80061358313 0.03942837958 
0.346522 1.78979523944 0.03720553396 
0.347039 1.82899154821 0.03910093608 
0.347555 1.76450280874 0.03973549918 
0.348072 1.85760024681 0.04064875352 
0.348589 1.80785213865 0.03985443497 
0.349105 1.79469478668 0.03928805594 
0.349622 1.79081368275 0.03839624631 
0.350139 1.86209899763 0.04198191498 
0.350655 1.77349135353 0.03936775732 
0.351172 1.77431864452 0.03996493644 
0.351688 1.77010367850 0.03946195921 
0.352205 1.80323460317 0.03981482020 
0.352722 1.85944652568 0.03898110818 
0.353238 1.81743349792 0.03778006230 
0.353755 1.80718701132 0.04073606085 
0.354271 1.77401291431 0.04072996825 
0.354788 1.83132075425 0.03865663461 
0.355305 1.83798415285 0.04008681994 
0.355821 1.78207413750 0.04262574732 
0.356338 1.79184229280 0.04120866738 
0.356854 1.78556449450 0.04324677792 
0.357371 1.77639044123 0.04159343997 
0.357888 1.77122801162 0.04313312598 
0.358404 1.77458698009 0.04168195875 
0.358921 1.75660132749 0.04356118676 
0.359437 1.81297367542 0.04577216519 
0.359954 1.84514405029 0.04500656489 
0.360471 1.82007683285 0.04744561958 
0.360987 1.71431781185 0.04758797352 
0.361504 1.79664304186 0.04675617287 
0.362020 1.77305135713 0.05057867678 
0.362537 1.81166294697 0.05113378981 
0.363054 1.73664625228 0.04811106809 
0.363570 1.92149301034 0.05005450110 
0.364087 1.86203451735 0.04984646581 
0.364603 1.77647427530 0.05259832071 
0.365120 1.70091364714 0.05472752775 
0.365637 1.80636294700 0.05468176010 
0.366153 1.78131799489 0.05398732165 
0.366670 1.72216300198 0.05473930170 
0.367186 1.92983708363 0.06172046220 
0.367703 1.80619949487 0.06201544747 
0.368219 1.76025515934 0.05934728445 
0.368736 1.78167647685 0.06674449129 
0.369253 1.78638950916 0.06914168023 
0.369769 1.79855668059 0.07047224762 
0.370286 1.73553025513 0.07349197794 
0.370802 1.86018204172 0.07708301190 
0.371319 1.67371373348 0.08390516237 
0.371835 1.65086460940 0.09176994365 
0.372352 1.75221005283 0.09915777310 
0.372869 1.83688014246 0.12203873401 
0.373385 1.79610783478 0.19630670481 
0.373902 2.35379532275 0.36312625861 
