# Supplementary material for: A SAXS-based approach to rationally evaluate radical scavengers – toward eliminating radiation damage in solution and crystallographic studies
Source: J Synchrotron Radiat. 2021 Aug 9;28(Pt 5):1309–20. doi: 10.1107/S1600577521004045 (PMC8415334; doi:10.1107/S1600577521004045)
Supplement: Supplementary file 1 [file s-28-01309-sup1.zip › SupportingData/ascrobic_acid/500uM/F1_ascorbate-500um_00028.cbf.dat]

0.010597 13.21100597087 0.48574326717 
0.011114 10.65414797774 0.46550981486 
0.011630 10.92750093499 0.32831551185 
0.012147 9.45152118064 0.28903003915 
0.012664 8.63610269041 0.24740293674 
0.013181 8.09823434534 0.19279524151 
0.013698 7.62934774368 0.19568219575 
0.014215 7.31911380617 0.28196154085 
0.014732 6.80808060661 0.23312531961 
0.015249 6.58863118691 0.20939723399 
0.015766 6.29398015338 0.18219521954 
0.016283 6.09935445088 0.21318711280 
0.016800 5.69663470201 0.16587109304 
0.017316 5.65121127362 0.14676790798 
0.017833 5.54207682070 0.14041252734 
0.018350 5.37987688366 0.12060734262 
0.018867 5.40897857508 0.13294123654 
0.019384 5.06432024084 0.11086137287 
0.019901 5.23428222566 0.11699897962 
0.020418 4.53233669171 0.10567954837 
0.020935 4.66439266633 0.09929868380 
0.021452 4.74398348501 0.10020698957 
0.021969 4.56043898762 0.10172309301 
0.022486 4.26898711594 0.09610066340 
0.023002 4.31124038526 0.09738342939 
0.023519 4.43532833606 0.10006618491 
0.024036 4.40367276780 0.09280283232 
0.024553 4.12794045310 0.08794794903 
0.025070 4.12904942037 0.08890169144 
0.025587 4.15548281915 0.09256644689 
0.026104 4.06399735660 0.08784269862 
0.026621 4.15963426505 0.08845612981 
0.027138 3.88773107110 0.08455159119 
0.027655 4.06031320851 0.08622731714 
0.028171 3.92409189948 0.08372964193 
0.028688 3.79273188304 0.08063866559 
0.029205 3.81218483300 0.07955872756 
0.029722 3.65467305107 0.07425220133 
0.030239 3.62641590948 0.08127673232 
0.030756 3.80745222368 0.07908526130 
0.031273 3.53517228654 0.07311893318 
0.031790 3.66357784529 0.07697905435 
0.032307 3.58472968820 0.07468008857 
0.032824 3.54435724816 0.06634648315 
0.033341 3.56893313613 0.07155706096 
0.033857 3.58988292092 0.06910597630 
0.034374 3.43851987050 0.06722119570 
0.034891 3.56630128398 0.06839378979 
0.035408 3.35989716751 0.07069268509 
0.035925 3.46678202171 0.06921764667 
0.036442 3.54085549079 0.06659257853 
0.036959 3.25678085430 0.06789029325 
0.037476 3.45742865544 0.06440377559 
0.037993 3.26392586660 0.06631974591 
0.038510 3.32954338890 0.06834146093 
0.039027 3.27488509965 0.06364943726 
0.039543 3.24444084199 0.06076828402 
0.040060 3.36113133478 0.06127152675 
0.040577 3.32817649753 0.06474343697 
0.041094 3.28303380294 0.05978082207 
0.041611 3.08344419016 0.05751514020 
0.042128 3.17465862830 0.06141470261 
0.042645 3.17388854996 0.05872395165 
0.043162 3.22440742211 0.05794479142 
0.043679 3.09049965352 0.05927551517 
0.044196 3.21915238524 0.05748730503 
0.044712 3.08708600481 0.05445616310 
0.045229 3.02902269583 0.05338939640 
0.045746 2.96276871571 0.05762877512 
0.046263 2.99272525571 0.05418760532 
0.046780 3.11682305406 0.05359077555 
0.047297 2.92004845137 0.05136459623 
0.047814 3.01349937289 0.05116074970 
0.048331 3.04335948270 0.05504780749 
0.048848 2.97476449728 0.05577426854 
0.049365 3.01501731946 0.05168941161 
0.049881 2.91469394406 0.05179427393 
0.050398 2.81793622800 0.05215186493 
0.050915 2.92430195344 0.05099137467 
0.051432 2.89021663391 0.04960561808 
0.051949 2.86637727662 0.05090576140 
0.052466 2.88940028612 0.05059288708 
0.052983 2.81827158047 0.04921819464 
0.053500 2.78655989097 0.04846519207 
0.054017 2.80476285058 0.04815973218 
0.054534 2.77618345712 0.04850173618 
0.055050 2.72265410432 0.04788352715 
0.055567 2.76523010442 0.04788593771 
0.056084 2.87953646558 0.04648973086 
0.056601 2.68191748734 0.04776994531 
0.057118 2.68995937126 0.04669471334 
0.057635 2.73836110565 0.04591458315 
0.058152 2.72976980919 0.04518751118 
0.058669 2.74255065018 0.04477804158 
0.059186 2.74378963504 0.04822453432 
0.059703 2.59938318494 0.04423903426 
0.060220 2.67003633231 0.04570050951 
0.060736 2.58980297700 0.04564151067 
0.061253 2.64895955683 0.04388164613 
0.061770 2.65971983485 0.04454504608 
0.062287 2.66484484099 0.04389646411 
0.062804 2.59438780326 0.04267974984 
0.063321 2.62930174027 0.04119985764 
0.063838 2.56120890538 0.04115038975 
0.064355 2.53234168380 0.04329403048 
0.064872 2.63557423826 0.04188651897 
0.065388 2.56107943223 0.04161915299 
0.065905 2.49368366114 0.04039960389 
0.066422 2.45190475991 0.04070915300 
0.066939 2.52930821461 0.04095812199 
0.067456 2.52748964455 0.04187531042 
0.067973 2.54772655058 0.04127062043 
0.068490 2.42380647708 0.04022434946 
0.069007 2.44525983996 0.04223080269 
0.069524 2.49098323189 0.04182618068 
0.070041 2.47517878750 0.04076657374 
0.070557 2.56592197398 0.04231335625 
0.071074 2.46795465287 0.04125970720 
0.071591 2.48466963411 0.04135767571 
0.072108 2.46441763554 0.03951813739 
0.072625 2.48855668096 0.03988611218 
0.073142 2.43827253930 0.04112485298 
0.073659 2.41772651536 0.03868037583 
0.074176 2.44389861257 0.04033183099 
0.074693 2.44232370523 0.04047367494 
0.075210 2.48646561911 0.03776258167 
0.075726 2.42269299262 0.03840563474 
0.076243 2.42290984575 0.03865210626 
0.076760 2.39896499734 0.03674287804 
0.077277 2.36022952103 0.03669067168 
0.077794 2.42515157537 0.03833965898 
0.078311 2.34348287403 0.03696131757 
0.078828 2.33407610237 0.03711866614 
0.079345 2.34472053886 0.03802076222 
0.079862 2.32545420120 0.03753330939 
0.080378 2.36362017713 0.03641189434 
0.080895 2.29741048634 0.03469828267 
0.081412 2.25136755846 0.03544355529 
0.081929 2.28315418240 0.03594616623 
0.082446 2.26653898272 0.03529658255 
0.082963 2.28484006261 0.03602303611 
0.083480 2.34306888905 0.03537512837 
0.083997 2.27289827442 0.03471944405 
0.084514 2.23305314884 0.03433383346 
0.085030 2.34437366719 0.03530671020 
0.085547 2.22567735505 0.03490456124 
0.086064 2.21396591419 0.03428037654 
0.086581 2.19970990920 0.03350287959 
0.087098 2.22465672503 0.03318556212 
0.087615 2.25074833324 0.03473961991 
0.088132 2.25610728665 0.03433248201 
0.088649 2.23243598225 0.03511956299 
0.089166 2.20310608599 0.03497903842 
0.089683 2.23736829991 0.03525907352 
0.090199 2.27354721503 0.03572878187 
0.090716 2.21636496724 0.03476114363 
0.091233 2.19457428490 0.03716981873 
0.091750 2.14924846671 0.03556382003 
0.092267 2.20884308154 0.03684559359 
0.092784 2.19815269846 0.03610203871 
0.093301 2.18158843181 0.03819095376 
0.093818 2.12664520453 0.03613656139 
0.094334 2.20410377844 0.03705127584 
0.094851 2.15000665498 0.03715824305 
0.095368 2.19883048508 0.03742227110 
0.095885 2.13818463796 0.03448581711 
0.096402 2.13051405091 0.03611954582 
0.096919 2.09443793370 0.03411809283 
0.097436 2.16953340978 0.03415788892 
0.097953 2.09546037398 0.03422045128 
0.098470 2.11156714212 0.03391209982 
0.098986 2.06693358921 0.03256445558 
0.099503 2.11014684178 0.03406340325 
0.100020 2.10854380973 0.03350381908 
0.100537 2.17627473657 0.03285175104 
0.101054 2.14198912154 0.03330166433 
0.101571 2.10807132469 0.03290510329 
0.102088 2.13589849888 0.03280731978 
0.102605 2.07232605476 0.03135749531 
0.103122 2.10140147994 0.03174687643 
0.103638 2.05477673424 0.03216466334 
0.104155 2.08475880443 0.03146662067 
0.104672 2.01308143119 0.03101651342 
0.105189 2.08558928003 0.03193875191 
0.105706 2.04549587997 0.03087884743 
0.106223 2.06317227142 0.03075465227 
0.106740 2.06447956832 0.03058307683 
0.107257 2.02163365375 0.03090087166 
0.107773 2.00628787326 0.03118192969 
0.108290 2.02955676865 0.03009645330 
0.108807 2.03502088490 0.02993358580 
0.109324 2.06904203453 0.03084412647 
0.109841 2.05353609662 0.03022134443 
0.110358 2.02270333113 0.02950851802 
0.110875 2.05079033365 0.03090201816 
0.111392 2.05659551995 0.02955252347 
0.111909 2.02301278887 0.03014203683 
0.112425 2.04588952521 0.03011823237 
0.112942 1.97544211641 0.02845067275 
0.113459 1.97467818233 0.02934776917 
0.113976 2.00647012832 0.02938014555 
0.114493 2.02112443415 0.02845950133 
0.115010 1.96651085044 0.02845859474 
0.115527 2.03257475090 0.02907598629 
0.116044 2.01460574339 0.02858401430 
0.116560 1.95814048589 0.02846173832 
0.117077 2.00957797921 0.02870892866 
0.117594 1.98851835506 0.02785397409 
0.118111 1.99275948821 0.02808780582 
0.118628 2.01124819041 0.02891980406 
0.119145 1.98838741105 0.02849155717 
0.119662 1.95282640898 0.02812133812 
0.120179 1.97948730472 0.02760126667 
0.120695 2.01383031799 0.02781869357 
0.121212 2.01266720493 0.02828063559 
0.121729 1.95672305678 0.02673036369 
0.122246 2.01611887107 0.02702516762 
0.122763 1.98050591328 0.02829696806 
0.123280 1.94433996494 0.02750172126 
0.123797 1.92097906618 0.02678182945 
0.124314 1.98703721430 0.02747637125 
0.124830 1.96429109211 0.02795008559 
0.125347 1.97617236371 0.02680392249 
0.125864 1.97733551343 0.02763139398 
0.126381 1.95659278868 0.02683186247 
0.126898 1.97604210169 0.02616446438 
0.127415 1.91449848402 0.02590232073 
0.127932 1.91697950211 0.02708591662 
0.128448 1.95200913115 0.02667221240 
0.128965 1.96449383897 0.02604021722 
0.129482 1.96472972590 0.02663529447 
0.129999 1.90305920234 0.02636267340 
0.130516 1.97894073704 0.02576100374 
0.131033 1.90631439526 0.02572786226 
0.131550 1.91780873220 0.02644165982 
0.132067 1.92169915390 0.02590441077 
0.132583 1.91216434954 0.02611822416 
0.133100 1.91088519034 0.02643976591 
0.133617 1.92332995213 0.02567311241 
0.134134 1.95331535509 0.02594750752 
0.134651 1.90017408551 0.02597468072 
0.135168 1.87689585868 0.02686642281 
0.135685 1.91389528320 0.02584376613 
0.136201 1.91991603306 0.02473841124 
0.136718 1.88277843038 0.02502350967 
0.137235 1.90135280651 0.02531180980 
0.137752 1.88412296686 0.02495602592 
0.138269 1.91589684085 0.02557021238 
0.138786 1.93262856642 0.02441176950 
0.139303 1.88559121762 0.02476771611 
0.139819 1.90028696338 0.02450528719 
0.140336 1.87186468280 0.02437132642 
0.140853 1.90039962406 0.02461060820 
0.141370 1.90450844623 0.02500707411 
0.141887 1.89910811937 0.02491769308 
0.142404 1.92399230951 0.02493045917 
0.142921 1.86681991702 0.02455294080 
0.143438 1.93714677778 0.02478311989 
0.143954 1.91614781804 0.02552923418 
0.144471 1.88055408047 0.02488730783 
0.144988 1.93042078749 0.02583943719 
0.145505 1.92182194134 0.02566283852 
0.146022 1.85220519280 0.02490877309 
0.146539 1.89443187761 0.02453263713 
0.147056 1.91931990215 0.02528969792 
0.147572 1.86287386977 0.02492503066 
0.148089 1.90487687297 0.02569914375 
0.148606 1.85415733683 0.02447245095 
0.149123 1.88035482746 0.02498800140 
0.149640 1.84736456870 0.02401025586 
0.150157 1.84294857999 0.02400710423 
0.150674 1.86482665524 0.02351691902 
0.151190 1.87442450319 0.02382829516 
0.151707 1.85673711152 0.02354331499 
0.152224 1.86359617815 0.02400161761 
0.152741 1.86560670578 0.02363822265 
0.153258 1.84544731568 0.02371683796 
0.153775 1.84487474529 0.02378357352 
0.154291 1.80583447253 0.02327032857 
0.154808 1.85312612744 0.02385907441 
0.155325 1.89204834796 0.02352950095 
0.155842 1.86079195477 0.02341954422 
0.156359 1.87928228154 0.02380623815 
0.156876 1.86332806000 0.02285824287 
0.157393 1.84402171923 0.02320934461 
0.157909 1.87356741608 0.02384931024 
0.158426 1.84494491615 0.02364777573 
0.158943 1.82574982367 0.02254023189 
0.159460 1.85415444515 0.02240017074 
0.159977 1.85082544992 0.02373794462 
0.160494 1.87497553201 0.02316093420 
0.161010 1.84931231957 0.02300850318 
0.161527 1.83371776809 0.02321858921 
0.162044 1.82954681922 0.02300431790 
0.162561 1.80381255175 0.02209939889 
0.163078 1.83235814040 0.02231783793 
0.163595 1.81962501590 0.02274053217 
0.164112 1.81826057287 0.02286217890 
0.164628 1.83788603868 0.02242190975 
0.165145 1.86440381624 0.02251291110 
0.165662 1.80966545410 0.02273124649 
0.166179 1.83744529541 0.02235332471 
0.166696 1.86178400045 0.02321801011 
0.167213 1.79231458361 0.02231665872 
0.167729 1.84940704640 0.02220823010 
0.168246 1.83761085020 0.02244676375 
0.168763 1.85482659919 0.02242444521 
0.169280 1.81610673149 0.02227560969 
0.169797 1.80901011596 0.02225620242 
0.170314 1.84074507890 0.02149775107 
0.170830 1.83511534216 0.02272785326 
0.171347 1.85962726279 0.02189116947 
0.171864 1.88701634497 0.02233993709 
0.172381 1.85648610124 0.02231153654 
0.172898 1.81173345003 0.02143239019 
0.173415 1.79980551188 0.02232214341 
0.173932 1.83368871667 0.02164725381 
0.174448 1.77234109286 0.02209756505 
0.174965 1.81044051809 0.02231376870 
0.175482 1.82263137742 0.02253433468 
0.175999 1.82959452104 0.02186942669 
0.176516 1.78713411679 0.02144793122 
0.177033 1.81495269849 0.02138227422 
0.177549 1.78296564134 0.02131810562 
0.178066 1.80850074678 0.02083143716 
0.178583 1.78451063082 0.02131298357 
0.179100 1.81614743328 0.02199961999 
0.179617 1.77934115549 0.02176473076 
0.180134 1.82507354479 0.02192114269 
0.180650 1.81704767240 0.02222941225 
0.181167 1.80687800637 0.02212253522 
0.181684 1.81523883393 0.02274301182 
0.182201 1.82017745670 0.02289917713 
0.182718 1.78021014331 0.02328042130 
0.183234 1.80799188515 0.02293476293 
0.183751 1.80079371806 0.02283858983 
0.184268 1.75436224949 0.02250512341 
0.184785 1.83209234109 0.02237704485 
0.185302 1.83899757887 0.02391580808 
0.185819 1.83190283266 0.02330340365 
0.186335 1.80600648731 0.02326283756 
0.186852 1.80279764073 0.02242727620 
0.187369 1.77828810926 0.02186030769 
0.187886 1.77161551166 0.02214017212 
0.188403 1.80265231835 0.02225425561 
0.188920 1.82106686840 0.02175448968 
0.189436 1.77851495103 0.02218089680 
0.189953 1.76527266546 0.02199236550 
0.190470 1.78453681138 0.02157444888 
0.190987 1.80729891886 0.02135454537 
0.191504 1.79913476316 0.02205815663 
0.192020 1.78788587087 0.02140753046 
0.192537 1.76180920219 0.02129078341 
0.193054 1.81469620965 0.02115541765 
0.193571 1.81786326601 0.02165289660 
0.194088 1.75458639460 0.02108995034 
0.194605 1.78042712926 0.02133236191 
0.195121 1.78225976572 0.02131417185 
0.195638 1.78061306060 0.02167645793 
0.196155 1.74810919162 0.02039637404 
0.196672 1.75924938985 0.02083865876 
0.197189 1.77929008373 0.02129541358 
0.197705 1.75571993360 0.02034128257 
0.198222 1.78300774798 0.02059940178 
0.198739 1.76545808608 0.02084747422 
0.199256 1.73962811026 0.02038311331 
0.199773 1.74868898494 0.02031687048 
0.200290 1.81533014086 0.02066768209 
0.200806 1.78857201783 0.02110852719 
0.201323 1.77071876394 0.02011596089 
0.201840 1.77220326545 0.02049799663 
0.202357 1.79359723735 0.02027680222 
0.202874 1.80230740209 0.02075914676 
0.203390 1.76783990817 0.02059583595 
0.203907 1.78252444043 0.02026917754 
0.204424 1.75593283742 0.02003380867 
0.204941 1.78465673815 0.02032490071 
0.205458 1.79576511837 0.02041680267 
0.205974 1.78220878026 0.01994050299 
0.206491 1.78188888186 0.02067588438 
0.207008 1.78019909303 0.01994208242 
0.207525 1.76632030368 0.01976931624 
0.208042 1.77379968059 0.01994330974 
0.208558 1.73509436181 0.01984623484 
0.209075 1.77028094831 0.02007194800 
0.209592 1.77690645261 0.01995265203 
0.210109 1.75797507958 0.02008819054 
0.210626 1.76200601357 0.02001588476 
0.211142 1.77047125426 0.01995790602 
0.211659 1.79078209173 0.01972047322 
0.212176 1.77708527277 0.01984067083 
0.212693 1.80017662288 0.01962014197 
0.213210 1.75158732265 0.01960210208 
0.213726 1.74758140674 0.01955047402 
0.214243 1.76607071673 0.02012839693 
0.214760 1.73451232315 0.01949920002 
0.215277 1.73898257153 0.01890318399 
0.215794 1.77032587672 0.01960089889 
0.216310 1.77480271256 0.01947527902 
0.216827 1.80224228455 0.01988425894 
0.217344 1.78472821276 0.01937017593 
0.217861 1.75670826942 0.01972188347 
0.218378 1.75901404065 0.01913549411 
0.218894 1.74162595802 0.01934341219 
0.219411 1.79189467074 0.01969326626 
0.219928 1.76484857019 0.01925962420 
0.220445 1.73749040572 0.01946249463 
0.220962 1.76661042185 0.01949528808 
0.221478 1.77328165249 0.01959430603 
0.221995 1.72503710921 0.01935814549 
0.222512 1.74385416174 0.01980831944 
0.223029 1.73936639508 0.01887881494 
0.223546 1.74442343131 0.01951889335 
0.224062 1.74613318495 0.01915054948 
0.224579 1.75765407722 0.01953459344 
0.225096 1.79295082543 0.01880498388 
0.225613 1.72563845272 0.01859355762 
0.226129 1.74216199840 0.01888378991 
0.226646 1.76004861009 0.01873323598 
0.227163 1.74057842410 0.01909944164 
0.227680 1.73466527250 0.01832182414 
0.228197 1.74479756858 0.01852473638 
0.228713 1.77473917134 0.01905930824 
0.229230 1.75631095926 0.01857547648 
0.229747 1.77279140944 0.01913599204 
0.230264 1.75855907360 0.01855915821 
0.230780 1.75160603957 0.01858114510 
0.231297 1.74956369556 0.01851974134 
0.231814 1.75738421806 0.01832533846 
0.232331 1.74390888148 0.01892047423 
0.232848 1.75337352796 0.01904729620 
0.233364 1.73989924740 0.01822037081 
0.233881 1.73588758962 0.01878665176 
0.234398 1.76746233280 0.01862325426 
0.234915 1.75867476112 0.01805693233 
0.235431 1.79235900858 0.01847090137 
0.235948 1.72807078793 0.01818283261 
0.236465 1.73375269680 0.01849051492 
0.236982 1.75531226977 0.01851154382 
0.237499 1.75731274322 0.01892206946 
0.238015 1.75908978544 0.01826607567 
0.238532 1.75532499359 0.01815435892 
0.239049 1.77808560227 0.01845069236 
0.239566 1.76425457370 0.01849221599 
0.240082 1.73884751457 0.01823261651 
0.240599 1.72350539593 0.01796720769 
0.241116 1.75695557504 0.01868818185 
0.241633 1.78677421569 0.01865048123 
0.242149 1.72893608413 3.18768264127 
0.242666 1.75481488150 0.01829178076 
0.243183 1.72652001949 0.01785090216 
0.243700 1.71827969231 0.01813694336 
0.244217 1.75168649552 0.01828639834 
0.244733 1.74386428417 0.01824837832 
0.245250 1.72241865130 0.01833694520 
0.245767 1.72338559823 0.01801292906 
0.246284 1.74505902583 0.01791176848 
0.246800 1.72789942313 0.01804789633 
0.247317 1.73538464017 0.01812503151 
0.247834 1.74219042268 0.01805949022 
0.248351 1.71457284248 0.01780345414 
0.248867 1.76951601630 0.01815267404 
0.249384 1.71740526437 0.01759327729 
0.249901 1.72903841264 0.01770549672 
0.250418 1.75121465404 0.01797342519 
0.250934 1.74286273250 0.01744003814 
0.251451 1.73409314852 0.01784981397 
0.251968 1.74841918786 0.01778871368 
0.252485 1.73805811657 0.01774065564 
0.253001 1.72876688674 0.01778216957 
0.253518 1.70250796005 0.01723053542 
0.254035 1.71274389766 0.01772614459 
0.254552 1.73301437632 0.01797018299 
0.255068 1.72504961208 0.01763339700 
0.255585 1.72106423093 0.01764515115 
0.256102 1.75029538035 0.01749094824 
0.256619 1.72064613898 0.01742548260 
0.257135 1.74256509914 0.01743881692 
0.257652 1.73398770718 0.01749294734 
0.258169 1.73358134914 0.01756419613 
0.258686 1.74144001233 0.01725526160 
0.259202 1.73397954595 0.01754993418 
0.259719 1.75228655462 0.01726992012 
0.260236 1.73004686404 0.01783832307 
0.260753 1.73017471150 0.01819434602 
0.261269 1.68430378242 0.01818617859 
0.261786 1.75465734893 0.01863305948 
0.262303 1.71887435210 0.01843629173 
0.262820 1.73938754766 0.01852735338 
0.263336 1.72913073277 0.01815466188 
0.263853 1.70542202535 0.01859012556 
0.264370 1.73872711355 0.01860121065 
0.264887 1.72106893069 0.01835640914 
0.265403 1.75446470271 0.01871692831 
0.265920 1.72672464053 0.01893933381 
0.266437 1.70087894670 0.01847086810 
0.266954 1.71058040072 0.01944332638 
0.267470 1.74076127442 0.01926732378 
0.267987 1.74964178269 0.01894028963 
0.268504 1.76829619034 0.01903891302 
0.269021 1.72162246760 0.01917742862 
0.269537 1.75528457052 0.01962416210 
0.270054 1.76892715536 0.01983756821 
0.270571 1.74588859785 0.01931729659 
0.271087 1.75238017372 0.01994039569 
0.271604 1.72576154933 0.02005215220 
0.272121 1.72313296885 0.02025473070 
0.272638 1.74647449200 0.02069017212 
0.273154 1.76448219314 0.01998406313 
0.273671 1.76086729786 0.02073332269 
0.274188 1.72082020829 0.02086453209 
0.274705 1.73432861584 0.02074112007 
0.275221 1.77527732720 0.02068759247 
0.275738 1.70210282777 0.02072074936 
0.276255 1.72436053820 0.02111856608 
0.276771 1.78425176107 0.02172053650 
0.277288 1.72509220574 0.02049151035 
0.277805 1.72920295417 0.02111665115 
0.278322 1.78073589896 0.02135389087 
0.278838 1.77441118961 0.02087146896 
0.279355 1.72915751342 0.02036510482 
0.279872 1.71084013995 0.02079681067 
0.280388 1.77004130561 0.02077562448 
0.280905 1.72489881101 0.02056358470 
0.281422 1.75082105492 0.02040720676 
0.281939 1.69691577993 0.02013042477 
0.282455 1.72094033607 0.02089758210 
0.282972 1.71610920067 0.02014861214 
0.283489 1.74636564615 0.02096398177 
0.284006 1.69530366541 0.02027401543 
0.284522 1.73206998386 0.02123699724 
0.285039 1.70871999953 0.02084596339 
0.285556 1.69948848742 0.02100903046 
0.286072 1.74655648258 0.02049660483 
0.286589 1.75013160629 0.02145276477 
0.287106 1.70330467644 0.02039220293 
0.287622 1.72839381314 0.02169264745 
0.288139 1.73829530044 0.02101407996 
0.288656 1.73872347422 0.02133141810 
0.289173 1.73659604221 0.02111325134 
0.289689 1.72573674428 0.02095088908 
0.290206 1.74161626679 0.02135383797 
0.290723 1.74911151542 0.02118071013 
0.291239 1.75921047986 0.02128576658 
0.291756 1.74142919882 0.02157224676 
0.292273 1.76737725001 0.02217890822 
0.292790 1.74015689743 0.02125207789 
0.293306 1.73369416020 0.02162854312 
0.293823 1.77738535070 0.02163939800 
0.294340 1.69940187852 0.02157837308 
0.294856 1.74941534397 0.02173536770 
0.295373 1.74471507650 0.02171692208 
0.295890 1.71117277213 0.02159808229 
0.296406 1.75277241350 0.02151401776 
0.296923 1.75299185718 0.02190653417 
0.297440 1.72868493838 0.02232301318 
0.297957 1.74005610684 0.02207604187 
0.298473 1.76658894906 0.02190410432 
0.298990 1.75598551344 0.02190977056 
0.299507 1.77499841303 0.02232300234 
0.300023 1.74945391044 0.02227778310 
0.300540 1.75562125071 0.02198107890 
0.301057 1.74073933345 0.02247182432 
0.301573 1.69320792565 0.02194289519 
0.302090 1.77589387323 0.02215648862 
0.302607 1.70731743368 0.02182723710 
0.303123 1.73194234772 0.02171406115 
0.303640 1.72697491479 0.02214925621 
0.304157 1.79483863128 0.02293143397 
0.304673 1.76284438695 0.02280612686 
0.305190 1.74020541686 0.02142551187 
0.305707 1.73522206323 0.02187725995 
0.306224 1.77010498775 0.02220258453 
0.306740 1.75171170161 0.02279001442 
0.307257 1.75268443894 0.02225531137 
0.307774 1.73131194225 0.02288288073 
0.308290 1.73402587649 0.02238958527 
0.308807 1.72649364582 0.02286018451 
0.309324 1.72796509251 0.02245418862 
0.309840 1.78302875107 0.02326235250 
0.310357 1.72117125247 0.02305146330 
0.310874 1.70759035663 0.02232885036 
0.311390 1.72156339216 0.02281862105 
0.311907 1.71143610078 0.02323006885 
0.312424 1.72089852030 0.02196563310 
0.312940 1.71925781376 0.02239960402 
0.313457 1.73535514389 0.02332447288 
0.313974 1.73276511006 0.02305000523 
0.314490 1.72213575299 0.02392555066 
0.315007 1.75611445314 0.02313897955 
0.315524 1.71969807758 0.02339498987 
0.316040 1.74941510639 0.02321500959 
0.316557 1.74042696849 0.02333376844 
0.317074 1.72764493752 0.02358798120 
0.317590 1.74101918019 0.02342040375 
0.318107 1.76218498396 0.02373557398 
0.318624 1.75751108754 0.02345683621 
0.319140 1.74031401808 0.02366210794 
0.319657 1.74318826674 0.02327328316 
0.320174 1.70392585501 0.02404551157 
0.320690 1.72723059793 0.02322271192 
0.321207 1.72253904069 0.02407525559 
0.321724 1.72145634759 0.02430144271 
0.322240 1.71704172913 0.02435051981 
0.322757 1.73807005906 0.02437466021 
0.323274 1.75889746408 0.02456126671 
0.323790 1.72383468196 0.02417335284 
0.324307 1.71934306232 0.02464361273 
0.324824 1.76721142326 0.02415174970 
0.325340 1.73672126170 0.02539634962 
0.325857 1.73396011922 0.02541351277 
0.326373 1.75810198371 0.02583462821 
0.326890 1.77408828769 0.02692775122 
0.327407 1.71932335270 0.02612113606 
0.327923 1.74072417126 0.02632672330 
0.328440 1.74674419781 0.02627758312 
0.328957 1.73183980242 0.02611968276 
0.329473 1.75832299316 0.02740239990 
0.329990 1.75008313352 0.02788614965 
0.330507 1.75943351172 0.02735997032 
0.331023 1.71599246628 0.02829056389 
0.331540 1.79329256852 0.02924150240 
0.332057 1.80039829225 0.02997578510 
0.332573 1.74092895585 0.02873442963 
0.333090 1.77068494490 0.02850676252 
0.333607 1.77640618747 0.02991004130 
0.334123 1.88430392328 0.03115994090 
0.334640 1.83747169157 0.03113265882 
0.335156 1.75471680675 0.03133401986 
0.335673 1.75937091202 0.03012871441 
0.336190 1.74826730275 0.03164486962 
0.336706 1.78813676054 0.03075849774 
0.337223 1.77040844524 0.03195465712 
0.337740 1.80461589200 0.03115348943 
0.338256 1.76041021180 0.03026445128 
0.338773 1.82019140571 0.03305661293 
0.339290 1.83882465203 0.03548302579 
0.339806 1.82647023661 0.03639855226 
0.340323 1.81243320498 0.03670642458 
0.340839 1.87279931464 0.03833798663 
0.341356 1.76893426451 0.03694153352 
0.341873 1.73544353258 0.03577596537 
0.342389 1.75535083672 0.03784506816 
0.342906 1.88803325915 0.03628093933 
0.343423 1.94307373565 0.03749622891 
0.343939 1.80855617640 0.03913406313 
0.344456 1.83884694151 0.03764927627 
0.344972 1.85052267167 0.03889818714 
0.345489 1.83073746467 0.03806212050 
0.346006 1.80610595837 0.03838510960 
0.346522 1.83041996861 0.03838129927 
0.347039 1.80551648459 0.03780712123 
0.347555 1.83869279142 0.04210187758 
0.348072 1.78174657319 0.03831103303 
0.348589 1.81229025735 0.04130398900 
0.349105 1.81900402772 0.04032832370 
0.349622 1.75682576693 0.03967832423 
0.350139 1.80083485940 0.03967724144 
0.350655 1.83908967697 0.04048832662 
0.351172 1.80288265749 0.03947020096 
0.351688 1.83306635636 0.04238273393 
0.352205 1.80396280742 0.03925011574 
0.352722 1.85681740139 0.04026725351 
0.353238 1.87695906562 0.03991144171 
0.353755 1.79570679475 0.04114284285 
0.354271 1.83662895188 0.04025025676 
0.354788 1.81357977377 0.03942566805 
0.355305 1.81284455979 0.03904472330 
0.355821 1.85375627387 0.04028587096 
0.356338 1.77203565658 0.04123097011 
0.356854 1.86909558146 0.04188120383 
0.357371 1.78983812423 0.04403516572 
0.357888 1.85418924756 0.04352755981 
0.358404 1.79684858010 0.04255044741 
0.358921 1.80575690819 0.04241766670 
0.359437 1.82381079798 0.04560558651 
0.359954 1.80797160475 0.04686215385 
0.360471 1.83820062809 0.04743067883 
0.360987 1.87811091736 0.04812428827 
0.361504 1.77922432919 0.04811637308 
0.362020 1.86980119074 0.04987341873 
0.362537 1.84716804436 0.05232439471 
0.363054 1.88283813192 0.05131390943 
0.363570 1.74197227284 0.04807325049 
0.364087 1.90708292493 0.05038700853 
0.364603 1.81436692649 0.05018521413 
0.365120 1.77986559001 0.05246173263 
0.365637 1.75996503645 0.05306789349 
0.366153 1.86883292276 0.05723027209 
0.366670 1.85428533172 0.05488275234 
0.367186 1.85592972978 0.06251564658 
0.367703 1.88043625313 0.06116765228 
0.368219 1.73112573810 0.05997456943 
0.368736 1.73249205506 0.06728577802 
0.369253 1.87114817326 0.07152237389 
0.369769 1.78449960681 0.07422516189 
0.370286 1.81578279010 0.07612007317 
0.370802 1.85635284752 0.07517721176 
0.371319 1.76504797586 0.07869776205 
0.371835 1.55669597114 0.08535036102 
0.372352 1.83651099067 0.10056303239 
0.372869 1.72430476774 0.10441794792 
0.373385 1.95003298777 0.14436462744 
0.373902 1.60310049759 0.20820900493 
