# Supplementary material for: A SAXS-based approach to rationally evaluate radical scavengers – toward eliminating radiation damage in solution and crystallographic studies
Source: J Synchrotron Radiat. 2021 Aug 9;28(Pt 5):1309–20. doi: 10.1107/S1600577521004045 (PMC8415334; doi:10.1107/S1600577521004045)
Supplement: Supplementary file 1 [file s-28-01309-sup1.zip › SupportingData/ascrobic_acid/500uM/F1_ascorbate-500um_00021.cbf.dat]

0.010597 11.67021547238 0.66406069963 
0.011114 11.11567458356 0.43080003817 
0.011630 10.53807901168 0.32924982514 
0.012147 9.14234821789 0.28085539875 
0.012664 8.60668841124 0.24552557289 
0.013181 7.71668100145 0.21161842741 
0.013698 7.62934123774 0.19494190047 
0.014215 7.22642961510 0.28805485510 
0.014732 6.65924719575 0.21714152965 
0.015249 6.44461051406 0.22474320477 
0.015766 6.30749953451 0.18899509215 
0.016283 5.91884314219 0.17129090066 
0.016800 5.85487182921 0.16295849556 
0.017316 5.83826235952 0.15506860897 
0.017833 5.40379181762 0.15105810061 
0.018350 5.50103416352 0.13215307445 
0.018867 5.38465695098 0.12900576231 
0.019384 5.20070097553 0.12762993582 
0.019901 4.83152943611 0.11361605703 
0.020418 4.93319090795 0.11817721883 
0.020935 4.72714602709 0.09921308771 
0.021452 4.54098777875 0.10103466288 
0.021969 4.57957373677 0.09560504478 
0.022486 4.49319457023 0.09696108896 
0.023002 4.57376596056 0.10272322889 
0.023519 4.21971789377 0.08800981045 
0.024036 4.35919501085 0.09067112892 
0.024553 4.30705450809 0.08838500001 
0.025070 4.21781895483 0.08317547483 
0.025587 4.04464063661 0.08678800412 
0.026104 3.95780934150 0.08537919180 
0.026621 3.89322157961 0.08850697928 
0.027138 3.96520137124 0.07773268144 
0.027655 3.94630058507 0.08006121335 
0.028171 3.80745555102 0.08470747516 
0.028688 3.91223447720 0.07623666226 
0.029205 3.87984343603 0.07792401920 
0.029722 3.77188567398 0.07997345975 
0.030239 3.63305455972 0.08117118539 
0.030756 3.75395940960 0.07496984513 
0.031273 3.58608362384 0.07541706781 
0.031790 3.65792991432 0.07724057920 
0.032307 3.72456148595 0.07490217311 
0.032824 3.68055025984 0.06983974824 
0.033341 3.50465225107 0.07234886728 
0.033857 3.51166579178 0.07400365435 
0.034374 3.53660804623 0.07139174267 
0.034891 3.52759782055 0.07039358805 
0.035408 3.59984198726 0.06499893770 
0.035925 3.41721943147 0.06838838956 
0.036442 3.33726739774 0.06336686931 
0.036959 3.38531070204 0.06780804607 
0.037476 3.29400412453 0.06525242937 
0.037993 3.40686936061 0.06614410163 
0.038510 3.28375774351 0.06362480298 
0.039027 3.26347359956 0.06273734763 
0.039543 3.16069688155 0.05859368253 
0.040060 3.18455384336 0.05970252597 
0.040577 3.18281565187 0.06390668737 
0.041094 3.21794776395 0.06017640009 
0.041611 3.11909613865 0.05927624569 
0.042128 3.10153623143 0.05678023883 
0.042645 3.27791170895 0.06033319111 
0.043162 3.20114062553 0.05734838627 
0.043679 3.07680061284 0.05638346393 
0.044196 3.14708501344 0.05701898850 
0.044712 3.16811308044 0.05907115288 
0.045229 3.06166026739 0.05527592702 
0.045746 3.12375562388 0.05452207311 
0.046263 2.99852930534 0.05379736516 
0.046780 3.09082664631 0.05600412438 
0.047297 2.95359321723 0.05224293116 
0.047814 2.96324392678 0.05092486239 
0.048331 2.90180029607 0.05307929000 
0.048848 2.89116064036 0.05527216459 
0.049365 2.95790270685 0.05118031944 
0.049881 2.93915145144 0.04985754583 
0.050398 2.83754629002 0.05049600965 
0.050915 2.94419020308 0.04941042134 
0.051432 2.97139114004 0.05153827776 
0.051949 2.85434931871 0.05115596221 
0.052466 2.87036396986 0.04984702348 
0.052983 2.93506255416 0.04844096382 
0.053500 2.91059947054 0.04841642205 
0.054017 2.79634236693 0.04865403734 
0.054534 2.93842022364 0.04911932115 
0.055050 2.78676574646 0.04853174515 
0.055567 2.72797400280 0.04809675136 
0.056084 2.80103842868 0.04771663424 
0.056601 2.66503394572 0.04559725367 
0.057118 2.76459261904 0.04634343487 
0.057635 2.80999666197 0.04756636791 
0.058152 2.67360204439 0.04427496996 
0.058669 2.73713048030 0.04511713625 
0.059186 2.63385038785 0.04439158156 
0.059703 2.61755105092 0.04472470242 
0.060220 2.70917899524 0.04393161544 
0.060736 2.64624438704 0.04448276246 
0.061253 2.71498780583 0.04471838365 
0.061770 2.60654796694 0.04310273856 
0.062287 2.66853260220 0.04297537585 
0.062804 2.52645336674 0.04289318897 
0.063321 2.58285305120 0.04454804686 
0.063838 2.55918651355 0.04180966482 
0.064355 2.66275574296 0.04332718957 
0.064872 2.59122803005 0.03944176564 
0.065388 2.53934732313 0.04125095292 
0.065905 2.54077262292 0.04187362947 
0.066422 2.54477282318 0.04176479080 
0.066939 2.54390792458 0.04041233696 
0.067456 2.48415700265 0.04095275447 
0.067973 2.44865553964 0.04077532912 
0.068490 2.43871816961 0.04007691317 
0.069007 2.50901198026 0.04062821406 
0.069524 2.50119449422 0.04251278620 
0.070041 2.49113867675 0.04128511415 
0.070557 2.48080406878 0.04291012865 
0.071074 2.44960266958 0.04087551842 
0.071591 2.51328491575 0.04270419082 
0.072108 2.45681560960 0.03891050849 
0.072625 2.46132861448 0.03887702732 
0.073142 2.38410008311 0.03950098583 
0.073659 2.44512036299 0.03907439323 
0.074176 2.43764448360 0.03983886654 
0.074693 2.48023272042 0.03891217125 
0.075210 2.38089645570 0.03691092404 
0.075726 2.43162369895 0.03924518523 
0.076243 2.39779419730 0.03852399152 
0.076760 2.42640004765 0.03848401621 
0.077277 2.44151148794 0.03768697572 
0.077794 2.32269908290 0.03679034422 
0.078311 2.44032203809 0.03775025768 
0.078828 2.29377444071 0.03581184231 
0.079345 2.41891137312 0.03788140430 
0.079862 2.34652963258 0.03858938592 
0.080378 2.39150062344 0.03685231704 
0.080895 2.25943879578 0.03638211440 
0.081412 2.36098035630 0.03534067732 
0.081929 2.26096542790 0.03504239132 
0.082446 2.27315247132 0.03493519541 
0.082963 2.26596218350 0.03498430089 
0.083480 2.30904228062 0.03505820885 
0.083997 2.25760443239 0.03406350033 
0.084514 2.33169718705 0.03509727081 
0.085030 2.32861810750 0.03466594781 
0.085547 2.33893295181 0.03438736956 
0.086064 2.21462248437 0.03425979668 
0.086581 2.20096368909 0.03479330452 
0.087098 2.23713345318 0.03366550050 
0.087615 2.15695508082 0.03413063822 
0.088132 2.19575237999 0.03348684078 
0.088649 2.13873639435 0.03528342678 
0.089166 2.19237739724 0.03590630431 
0.089683 2.24274515332 0.03577564764 
0.090199 2.27068797131 0.03667922712 
0.090716 2.19873384703 0.03554371335 
0.091233 2.17043369856 0.03641806310 
0.091750 2.20838229061 0.03743072482 
0.092267 2.20295879976 0.03585693994 
0.092784 2.12974449879 0.03637076605 
0.093301 2.12020730185 0.03600409638 
0.093818 2.18488206009 0.03708660526 
0.094334 2.12840089583 0.03564867844 
0.094851 2.16112471728 0.03628719682 
0.095368 2.14689121235 0.03490219609 
0.095885 2.07332905621 0.03464495616 
0.096402 2.15492415902 0.03541540400 
0.096919 2.17823145199 0.03489414456 
0.097436 2.12661381592 0.03511240644 
0.097953 2.14004506631 0.03381640988 
0.098470 2.11127632781 0.03359589025 
0.098986 2.10418531045 0.03246010795 
0.099503 2.11853772566 0.03412597223 
0.100020 2.13054112740 0.03179518333 
0.100537 2.04907843342 0.03238491154 
0.101054 2.12542491820 0.03297113284 
0.101571 2.12216028452 0.03249184359 
0.102088 2.07772163488 0.03178466230 
0.102605 2.02452063690 0.03058551682 
0.103122 2.06782297390 0.03088109457 
0.103638 2.03653796439 0.03193119423 
0.104155 2.10945193089 0.03161520940 
0.104672 2.02314504955 0.03065480167 
0.105189 2.06133497670 0.03079173121 
0.105706 2.03988025980 0.03049423453 
0.106223 2.05204342498 0.03007034793 
0.106740 2.03465732022 0.03163796722 
0.107257 2.03360773046 0.03073291853 
0.107773 1.98383504322 0.03031706495 
0.108290 2.02991092981 0.03053735914 
0.108807 1.97276523678 0.02913812572 
0.109324 2.02576840702 0.02947468713 
0.109841 2.05325019425 0.03065209486 
0.110358 2.02621809695 0.03005728402 
0.110875 2.01699364681 0.03043298747 
0.111392 2.07511133069 0.03002031302 
0.111909 2.04945901593 0.02955760104 
0.112425 2.06371431282 0.03036139068 
0.112942 2.03325449559 0.02914963323 
0.113459 2.02120146525 0.02979261207 
0.113976 1.96680953423 0.02960304495 
0.114493 2.02135224412 0.02932100279 
0.115010 2.03660192649 0.02840941759 
0.115527 2.01218483772 0.02893591383 
0.116044 2.05122397730 0.03028827524 
0.116560 2.02500768900 0.02821979114 
0.117077 2.02395059937 0.02825923060 
0.117594 2.00458245434 0.02917133305 
0.118111 2.00606121306 0.02827779977 
0.118628 2.02193582568 0.02835715629 
0.119145 1.94461668096 0.02842488815 
0.119662 1.92601395869 0.02776775872 
0.120179 2.05415092838 0.02852245334 
0.120695 1.96891652244 0.02803021724 
0.121212 1.99335728674 0.02780123796 
0.121729 1.94873761463 0.02803771244 
0.122246 1.98764492038 0.02678116899 
0.122763 1.96412696216 0.02676683677 
0.123280 1.96529320207 0.02753482267 
0.123797 1.94873584464 0.02652600300 
0.124314 1.95344596451 0.02719267214 
0.124830 1.97222987716 0.02691899612 
0.125347 1.92600529325 0.02707837928 
0.125864 1.97708107222 0.02733762154 
0.126381 1.94000583153 0.02683796323 
0.126898 1.99769604404 0.02778880250 
0.127415 1.95501348512 0.02680188113 
0.127932 1.91754210107 0.02577247813 
0.128448 1.92301551055 0.02662789412 
0.128965 1.92695236604 0.02639959730 
0.129482 1.92294426334 0.02580687020 
0.129999 1.87868455240 0.02637861735 
0.130516 1.95781304762 0.02717699013 
0.131033 1.92770869446 0.02661825344 
0.131550 1.95900586917 0.02556198751 
0.132067 1.91509330612 0.02603005649 
0.132583 1.90562175144 0.02624202037 
0.133100 1.89402039564 0.02596909755 
0.133617 1.92617965102 0.02600458209 
0.134134 1.92375355535 0.02604131609 
0.134651 1.84890114374 0.02554265009 
0.135168 1.88378391163 0.02572123725 
0.135685 1.89354061304 0.02546334145 
0.136201 1.87552641186 0.02491016189 
0.136718 1.93486398645 0.02551969326 
0.137235 1.92350803355 0.02607857043 
0.137752 1.90660074760 0.02508303972 
0.138269 1.93231124986 0.02529634340 
0.138786 1.86446919187 0.02427000961 
0.139303 1.88683667917 0.02419901025 
0.139819 1.93078914602 0.02492897650 
0.140336 1.88135425883 0.02488005115 
0.140853 1.90849724424 0.02454450721 
0.141370 1.87541287148 0.02503168473 
0.141887 1.94757644920 0.02468485563 
0.142404 1.96559135699 0.02556535436 
0.142921 1.88728876701 0.02525198644 
0.143438 1.83969352881 0.02486370540 
0.143954 1.88281326359 0.02504109864 
0.144471 1.91534925272 0.02465071086 
0.144988 1.87867263863 0.02476064568 
0.145505 1.93069910011 0.02545023586 
0.146022 1.88750722438 0.02512995334 
0.146539 1.88171408265 0.02470217572 
0.147056 1.85808955552 0.02443541036 
0.147572 1.87231452056 0.02398276958 
0.148089 1.87547937909 0.02402949200 
0.148606 1.88297368750 0.02376260775 
0.149123 1.87372520201 0.02422788343 
0.149640 1.85160761165 0.02419041248 
0.150157 1.86067982019 0.02396697189 
0.150674 1.89074865852 0.02405243787 
0.151190 1.84349883110 0.02389150863 
0.151707 1.83526333291 0.02376210282 
0.152224 1.85634079341 0.02383272860 
0.152741 1.84996992458 0.02368180317 
0.153258 1.83969375132 0.02397920900 
0.153775 1.86889661596 0.02416801385 
0.154291 1.81725048358 0.02281473914 
0.154808 1.82897293147 0.02361271333 
0.155325 1.85153134344 0.02346913882 
0.155842 1.84371493491 0.02372442777 
0.156359 1.88927217422 0.02348410667 
0.156876 1.83386407980 0.02314117103 
0.157393 1.85649249768 0.02349405023 
0.157909 1.84051052144 0.02302794770 
0.158426 1.88526142066 0.02356711720 
0.158943 1.84470415723 0.02363531295 
0.159460 1.81295071219 0.02296383844 
0.159977 1.83164227745 0.02297573819 
0.160494 1.84095243455 0.02373712138 
0.161010 1.77806532257 0.02262009412 
0.161527 1.83593781024 0.02325180158 
0.162044 1.84473181414 0.02268271335 
0.162561 1.83440984513 0.02314438308 
0.163078 1.82253591227 0.02260451109 
0.163595 1.84290454207 0.02264048453 
0.164112 1.85464207292 0.02328822691 
0.164628 1.84260055440 0.02302607760 
0.165145 1.86652881942 0.02265052275 
0.165662 1.80165502970 0.02277626699 
0.166179 1.80655695272 0.02217426129 
0.166696 1.84228319520 0.02310348213 
0.167213 1.80240544107 0.02228596535 
0.167729 1.83385224673 0.02228300923 
0.168246 1.80019527038 0.02219952263 
0.168763 1.82184352912 0.02234224408 
0.169280 1.83365942563 0.02214056268 
0.169797 1.80740324354 0.02187082177 
0.170314 1.86233115953 0.02216856236 
0.170830 1.83347921630 0.02248200288 
0.171347 1.85849091044 0.02225860528 
0.171864 1.80986399098 0.02191593605 
0.172381 1.85735184769 0.02245968451 
0.172898 1.81793198772 0.02185682434 
0.173415 1.86116780212 0.02200550490 
0.173932 1.81968439019 0.02242284786 
0.174448 1.80094637506 0.02190190860 
0.174965 1.81339549871 0.02141095321 
0.175482 1.81782620848 0.02177318657 
0.175999 1.80379923929 0.02139320441 
0.176516 1.81125101082 0.02134083234 
0.177033 1.80865705399 0.02137024674 
0.177549 1.83897655543 0.02227963712 
0.178066 1.81211785719 0.02130037942 
0.178583 1.81877504604 0.02101502053 
0.179100 1.83430240584 0.02196148349 
0.179617 1.80062781981 0.02158535443 
0.180134 1.78842670444 0.02174453447 
0.180650 1.83057916529 0.02219848139 
0.181167 1.79083429372 0.02312885992 
0.181684 1.81314927054 0.02276488825 
0.182201 1.81384429641 0.02286406221 
0.182718 1.80560155217 0.02281795784 
0.183234 1.81973364664 0.02281832151 
0.183751 1.84840902993 0.02282613941 
0.184268 1.81858086390 0.02305773073 
0.184785 1.86172032860 0.02311489348 
0.185302 1.78269387305 0.02298450970 
0.185819 1.82802444860 0.02293634274 
0.186335 1.79571415428 0.02269805665 
0.186852 1.80514363652 0.02247375756 
0.187369 1.81170951005 0.02197919994 
0.187886 1.83020581196 0.02248545717 
0.188403 1.80047774805 0.02207490481 
0.188920 1.77675635173 0.02100936155 
0.189436 1.78540090374 0.02179048867 
0.189953 1.75429995361 0.02179521243 
0.190470 1.79315210412 0.02208428319 
0.190987 1.79119987040 0.02159665396 
0.191504 1.77861787470 0.02108865723 
0.192020 1.76214038277 0.02066973372 
0.192537 1.78231382068 0.02124954853 
0.193054 1.79944834594 0.02146770060 
0.193571 1.79549131080 0.02140399071 
0.194088 1.77937445437 0.02088668742 
0.194605 1.77769328965 0.02147128514 
0.195121 1.78787925332 0.02123756842 
0.195638 1.79583147596 0.02132680208 
0.196155 1.78983283560 0.02105795044 
0.196672 1.79193882055 0.02083458656 
0.197189 1.74439180889 0.02077655662 
0.197705 1.78086796637 0.02077175223 
0.198222 1.79764508466 0.02093027003 
0.198739 1.76382022506 0.02040355148 
0.199256 1.74594574521 0.02059139302 
0.199773 1.79099363131 0.02112191189 
0.200290 1.78337276094 0.02087910750 
0.200806 1.78835064892 0.02062269077 
0.201323 1.77273585382 0.02104142117 
0.201840 1.76328795609 0.02036311992 
0.202357 1.78218855411 0.02075086986 
0.202874 1.76499376686 0.02066456934 
0.203390 1.78199764963 0.02050446998 
0.203907 1.74993660807 0.01955522576 
0.204424 1.77944902601 0.01982758842 
0.204941 1.74818379916 0.02063244187 
0.205458 1.78024286054 0.01987562074 
0.205974 1.76975224409 0.02027721570 
0.206491 1.75498711938 0.02053259859 
0.207008 1.79900441282 0.02025572003 
0.207525 1.74962615505 0.02004441648 
0.208042 1.77495638323 0.02002903049 
0.208558 1.78229116197 0.02022757483 
0.209075 1.75251160150 0.01983663141 
0.209592 1.78096606884 0.01981758417 
0.210109 1.75404346167 0.02007636104 
0.210626 1.75721774352 0.01995919193 
0.211142 1.77571602972 0.01952663059 
0.211659 1.76713537172 0.01951901577 
0.212176 1.77707238713 0.01968693643 
0.212693 1.74327690002 0.01941367395 
0.213210 1.77047507969 0.01956866863 
0.213726 1.75497055732 0.01957867152 
0.214243 1.76638914838 0.01979819944 
0.214760 1.76666879209 0.01996739039 
0.215277 1.76548376580 0.01984406955 
0.215794 1.75157273586 0.01942057038 
0.216310 1.78694412449 0.01962661211 
0.216827 1.71726216871 0.01910760176 
0.217344 1.79016908889 0.01994368607 
0.217861 1.77919352503 0.01955097570 
0.218378 1.73399442854 0.01971047993 
0.218894 1.73996276349 0.01929098483 
0.219411 1.76410300590 0.01931541179 
0.219928 1.74189967737 0.01950895256 
0.220445 1.74909969003 0.01945820099 
0.220962 1.76934356244 0.01937959550 
0.221478 1.77629580367 0.01927988594 
0.221995 1.74303650778 0.01894425116 
0.222512 1.75797987664 0.01910468277 
0.223029 1.79284188285 0.01952432802 
0.223546 1.76120616066 0.01917111337 
0.224062 1.73784477653 0.01877863070 
0.224579 1.77077081666 0.01930865389 
0.225096 1.77472003711 0.01906072786 
0.225613 1.76219239741 0.01907061263 
0.226129 1.75327964546 0.01912137472 
0.226646 1.73751836702 0.01869513903 
0.227163 1.74749952018 0.01884344201 
0.227680 1.76665928882 0.01914156479 
0.228197 1.77375515026 0.01877104017 
0.228713 1.74164029313 0.01818019952 
0.229230 1.77450537728 0.01842638649 
0.229747 1.77042837111 0.01906443376 
0.230264 1.78316545566 0.01820398193 
0.230780 1.72054269409 0.01816780175 
0.231297 1.72885414895 0.01847467044 
0.231814 1.76597592413 0.01851338567 
0.232331 1.75444208041 0.01864943027 
0.232848 1.70937330300 0.01834377618 
0.233364 1.73775396000 0.01880032296 
0.233881 1.72817041955 0.01828617279 
0.234398 1.73983179765 0.01868140196 
0.234915 1.73426565120 0.01854901642 
0.235431 1.75085186584 0.01860233410 
0.235948 1.77358610307 0.01882411285 
0.236465 1.76397737229 0.01826081646 
0.236982 1.73663090689 0.01807431454 
0.237499 1.76387110885 0.01791749772 
0.238015 1.72696551332 0.01814015928 
0.238532 1.74018107772 0.01801976913 
0.239049 1.74697626549 0.01808095276 
0.239566 1.73658141201 0.01818911074 
0.240082 1.78865243774 0.01870418086 
0.240599 1.70883464107 0.01781296574 
0.241116 1.76897922321 0.01832141695 
0.241633 1.75497076449 0.01851025933 
0.242149 1.75006997846 3.18531501702 
0.242666 1.76122241458 0.01860201040 
0.243183 1.73442039630 0.01804334886 
0.243700 1.75917731675 0.01818714990 
0.244217 1.73942148608 0.01817848620 
0.244733 1.77131502094 0.01818578981 
0.245250 1.75537228849 0.01779616252 
0.245767 1.72432117141 0.01752765184 
0.246284 1.74081729304 0.01801844526 
0.246800 1.72709332690 0.01824711469 
0.247317 1.74326496778 0.01761400890 
0.247834 1.77241203160 0.01823344487 
0.248351 1.74258571612 0.01782458217 
0.248867 1.71118548952 0.01790997801 
0.249384 1.72666284160 0.01767730294 
0.249901 1.70095596611 0.01779951482 
0.250418 1.71624945790 0.01762986024 
0.250934 1.75482831841 0.01822053114 
0.251451 1.70573845322 0.01754573483 
0.251968 1.73789986127 0.01796065396 
0.252485 1.77125972158 0.01794473319 
0.253001 1.72494392732 0.01756426513 
0.253518 1.76301981712 0.01769662866 
0.254035 1.72459994399 0.01818382864 
0.254552 1.73398394039 0.01741991607 
0.255068 1.75114247498 0.01766037769 
0.255585 1.72478216454 0.01757650238 
0.256102 1.72309196982 0.01779116738 
0.256619 1.76081407007 0.01749351040 
0.257135 1.70612965711 0.01746575789 
0.257652 1.73504722956 0.01788333955 
0.258169 1.73649702387 0.01753097065 
0.258686 1.70782197248 0.01752091838 
0.259202 1.75435293538 0.01793825893 
0.259719 1.73987053428 0.01754414863 
0.260236 1.70228786495 0.01771493414 
0.260753 1.72882008144 0.01824653369 
0.261269 1.73774888584 0.01791131950 
0.261786 1.72729116750 0.01812261788 
0.262303 1.75620322528 0.01821196119 
0.262820 1.71644475179 0.01857210469 
0.263336 1.73297690262 0.01880094986 
0.263853 1.71699738762 0.01886990125 
0.264370 1.71198892102 0.01881107561 
0.264887 1.72811341722 0.01854398227 
0.265403 1.73807257586 0.01895225572 
0.265920 1.70514109514 0.01876432053 
0.266437 1.70583995472 0.01880605281 
0.266954 1.71972939736 0.01924244739 
0.267470 1.74498242246 0.01946189935 
0.267987 1.74276321759 0.01934809266 
0.268504 1.77049593536 0.01901784250 
0.269021 1.74814226452 0.01958676854 
0.269537 1.75662529140 0.01960281441 
0.270054 1.75417510504 0.01977070482 
0.270571 1.72218279449 0.01961432541 
0.271087 1.70473031142 0.02014696802 
0.271604 1.75672601428 0.02045477586 
0.272121 1.77461632777 0.02079091104 
0.272638 1.75667004201 0.01992023544 
0.273154 1.77217910537 0.02054612385 
0.273671 1.73430315500 0.02053507243 
0.274188 1.73422284912 0.02061386624 
0.274705 1.76761849234 0.02084655279 
0.275221 1.73017393556 0.02060585994 
0.275738 1.76238128428 0.02090531556 
0.276255 1.74401343116 0.02074323393 
0.276771 1.75708527326 0.02111785802 
0.277288 1.73915047604 0.02066276529 
0.277805 1.73032740764 0.02075658023 
0.278322 1.73728114720 0.02091063143 
0.278838 1.77792457845 0.02060866809 
0.279355 1.73209161428 0.02125670099 
0.279872 1.69260024792 0.02080447386 
0.280388 1.73571687052 0.02076445919 
0.280905 1.75260829056 0.02084165704 
0.281422 1.73078322125 0.02090165703 
0.281939 1.73511955228 0.02104587381 
0.282455 1.73587621513 0.02088865145 
0.282972 1.78142481732 0.02143916810 
0.283489 1.73281918807 0.02106060428 
0.284006 1.75185488614 0.02110691991 
0.284522 1.74606354710 0.02108431789 
0.285039 1.71449399396 0.02057009120 
0.285556 1.75097362355 0.02027383902 
0.286072 1.72779932232 0.02121739904 
0.286589 1.73591088874 0.02162231476 
0.287106 1.75728293001 0.02092742678 
0.287622 1.74224060357 0.02113943845 
0.288139 1.73244367716 0.02079301201 
0.288656 1.71797966786 0.02100518075 
0.289173 1.79135623510 0.02122058824 
0.289689 1.73295775735 0.02061092303 
0.290206 1.76323931705 0.02118204314 
0.290723 1.71369612759 0.02106498096 
0.291239 1.73211449772 0.02134224743 
0.291756 1.74878784155 0.02119239366 
0.292273 1.74556929165 0.02200483737 
0.292790 1.71825887441 0.02157148172 
0.293306 1.70422126500 0.02140276825 
0.293823 1.76889560080 0.02173311546 
0.294340 1.75285108571 0.02213884668 
0.294856 1.73802160693 0.02203784622 
0.295373 1.71900069180 0.02150728331 
0.295890 1.74935674295 0.02132604500 
0.296406 1.76306331465 0.02155695022 
0.296923 1.70525705832 0.02171360749 
0.297440 1.71960130552 0.02118874419 
0.297957 1.76892395096 0.02175047054 
0.298473 1.74162822703 0.02180572977 
0.298990 1.72058355678 0.02156082486 
0.299507 1.75824874680 0.02219398534 
0.300023 1.72458520619 0.02211742112 
0.300540 1.73552437584 0.02165399033 
0.301057 1.73479029454 0.02208340950 
0.301573 1.71820098631 0.02297815674 
0.302090 1.74341474740 0.02212771983 
0.302607 1.75353782153 0.02217745391 
0.303123 1.72028459098 0.02168794091 
0.303640 1.72510989165 0.02264148604 
0.304157 1.74223624550 0.02228031074 
0.304673 1.76755450208 0.02240773664 
0.305190 1.75394208200 0.02250627523 
0.305707 1.77841008017 0.02288449017 
0.306224 1.78449968527 0.02234055977 
0.306740 1.77173147838 0.02269527740 
0.307257 1.72914000594 0.02207018055 
0.307774 1.73642742275 0.02233615862 
0.308290 1.73149806418 0.02234920617 
0.308807 1.74637623641 0.02293276115 
0.309324 1.72758235889 0.02258089831 
0.309840 1.74086783642 0.02261705067 
0.310357 1.73953516064 0.02240763746 
0.310874 1.77158487802 0.02315256220 
0.311390 1.72825466345 0.02295304815 
0.311907 1.76163742963 0.02334568250 
0.312424 1.74457249323 0.02270931966 
0.312940 1.77771884324 0.02283790596 
0.313457 1.76037626263 0.02344508650 
0.313974 1.74419428261 0.02301302680 
0.314490 1.77356565706 0.02346689559 
0.315007 1.75616738062 0.02338615305 
0.315524 1.78268525192 0.02343798056 
0.316040 1.77306118013 0.02326700141 
0.316557 1.75606255785 0.02320510979 
0.317074 1.73090481252 0.02369411431 
0.317590 1.74839419071 0.02351038070 
0.318107 1.75772265298 0.02315354265 
0.318624 1.76622322138 0.02314969462 
0.319140 1.70340901563 0.02332392773 
0.319657 1.77232275668 0.02456035437 
0.320174 1.71652068457 0.02316822866 
0.320690 1.72347983464 0.02383458612 
0.321207 1.73168809089 0.02365484360 
0.321724 1.74483795593 0.02404232399 
0.322240 1.77302320787 0.02502139887 
0.322757 1.73956231497 0.02390697592 
0.323274 1.72596293301 0.02381351690 
0.323790 1.73177822495 0.02431454282 
0.324307 1.72531038835 0.02456988328 
0.324824 1.75450831211 0.02465445539 
0.325340 1.72576424699 0.02465678221 
0.325857 1.74403559053 0.02624724353 
0.326373 1.72352909153 0.02683792920 
0.326890 1.74349543919 0.02601373661 
0.327407 1.73080990119 0.02668146725 
0.327923 1.72191920512 0.02625392601 
0.328440 1.74940759545 0.02598312806 
0.328957 1.79148166733 0.02760410122 
0.329473 1.76054605341 0.02765318620 
0.329990 1.73560710114 0.02748185032 
0.330507 1.79395802890 0.02754161991 
0.331023 1.75702420837 0.02904272227 
0.331540 1.78968036667 0.02879307324 
0.332057 1.76585496978 0.02925771503 
0.332573 1.71658388085 0.02877493421 
0.333090 1.75132270664 0.02925198608 
0.333607 1.78998736384 0.03036834050 
0.334123 1.75073688399 0.03006300944 
0.334640 1.83098258689 0.03070308046 
0.335156 1.80896142482 0.03154658636 
0.335673 1.76708583963 0.03100780837 
0.336190 1.74803811418 0.03005593066 
0.336706 1.72856624099 0.03095727956 
0.337223 1.81319480547 0.03185270555 
0.337740 1.73012616069 0.03249801544 
0.338256 1.77569629840 0.03172785736 
0.338773 1.76823095907 0.03398764949 
0.339290 1.84103643434 0.03460048826 
0.339806 1.87721920430 0.03676498457 
0.340323 1.81662542103 0.03539567879 
0.340839 1.83676080883 0.03769769617 
0.341356 1.81366502558 0.03689601075 
0.341873 1.81163567642 0.03672146299 
0.342389 1.77054621493 0.03766897783 
0.342906 1.84380767851 0.03816364437 
0.343423 1.80561380204 0.03741272410 
0.343939 1.80065081337 0.03926876638 
0.344456 1.85160062257 0.03806577018 
0.344972 1.82634253702 0.03795770981 
0.345489 1.79319202285 0.03736729924 
0.346006 1.74970608236 0.03832996746 
0.346522 1.81941339077 0.03798471722 
0.347039 1.91435414679 0.04087754407 
0.347555 1.84250691118 0.03886221422 
0.348072 1.87676833815 0.03982128898 
0.348589 1.80970119234 0.03821558819 
0.349105 1.80268265670 0.04042900604 
0.349622 1.77542753894 0.04056405512 
0.350139 1.79252978570 0.03923581509 
0.350655 1.80541988280 0.03937527284 
0.351172 1.77252333931 0.04007605227 
0.351688 1.77245874506 0.04010720336 
0.352205 1.82467812622 0.03925865931 
0.352722 1.81035706211 0.03944740127 
0.353238 1.81319917729 0.03876043905 
0.353755 1.82465814601 0.04175815075 
0.354271 1.81356235487 0.03825212900 
0.354788 1.75742346411 0.04047751022 
0.355305 1.75955016871 0.04015485402 
0.355821 1.81677696833 0.04083066712 
0.356338 1.80401759002 0.04063773628 
0.356854 1.77460976635 0.04217903796 
0.357371 1.83073900799 0.04245196078 
0.357888 1.75092465308 0.04154371033 
0.358404 1.80334919137 0.04107932831 
0.358921 1.79577727208 0.04596779703 
0.359437 1.78331040640 0.04379079841 
0.359954 1.75155320317 0.04688014043 
0.360471 1.83993862801 0.04704396443 
0.360987 1.83879136129 0.05033195518 
0.361504 1.75302542242 0.04746678772 
0.362020 1.78511980203 0.05015455090 
0.362537 1.92497772644 0.05077228263 
0.363054 1.79531000598 0.05190007319 
0.363570 1.86020896839 0.04923630705 
0.364087 1.81500486691 0.05477313765 
0.364603 1.83339389053 0.05506672691 
0.365120 1.71676650059 0.05489547033 
0.365637 1.80091852724 0.05320078763 
0.366153 1.84261629210 0.06042728772 
0.366670 1.92701279631 0.06083669499 
0.367186 1.90071768052 0.06209959794 
0.367703 1.93849049188 0.06053620993 
0.368219 1.92772703944 0.06120039813 
0.368736 1.77653505044 0.05893908163 
0.369253 1.84312439400 0.06814433332 
0.369769 1.72129835322 0.07221873451 
0.370286 1.76080657316 0.07382415662 
0.370802 1.75125879416 0.07299651790 
0.371319 1.82440627720 0.08371041072 
0.371835 1.71555664926 0.09156852213 
0.372352 1.66990733671 0.10014382766 
0.372869 1.61533568192 0.11716235510 
0.373385 1.79213029302 0.15867257874 
0.373902 2.07306070774 0.45679707162 
