# Supplementary material for: A SAXS-based approach to rationally evaluate radical scavengers – toward eliminating radiation damage in solution and crystallographic studies
Source: J Synchrotron Radiat. 2021 Aug 9;28(Pt 5):1309–20. doi: 10.1107/S1600577521004045 (PMC8415334; doi:10.1107/S1600577521004045)
Supplement: Supplementary file 1 [file s-28-01309-sup1.zip › SupportingData/ascrobic_acid/500uM/F1_ascorbate-500um_00031.cbf.dat]

0.010597 11.70719333845 0.50924095776 
0.011114 10.86030591276 0.43333618217 
0.011630 10.62631102340 0.35181124239 
0.012147 9.60653476066 0.28610163585 
0.012664 8.77368263360 0.22975830428 
0.013181 7.40076895368 0.22904948829 
0.013698 7.63462748514 0.19752094772 
0.014215 6.96838321057 0.29145539278 
0.014732 6.57290545880 0.22112672369 
0.015249 6.85887616044 0.23323868425 
0.015766 6.31342735012 0.18811536989 
0.016283 5.89498054013 0.17309006791 
0.016800 6.07985676864 0.15651147138 
0.017316 5.74836018587 0.15189235368 
0.017833 5.52176947281 0.14511486295 
0.018350 5.52754554258 0.13486508685 
0.018867 5.38837593374 0.12288394616 
0.019384 5.14451342663 0.11087250100 
0.019901 4.99708984983 0.11569419580 
0.020418 4.80827108247 0.10837542917 
0.020935 4.77889580423 0.11311267921 
0.021452 4.59341606906 0.10303471435 
0.021969 4.55291802725 0.10387112193 
0.022486 4.26804994721 0.10644699111 
0.023002 4.30528627499 0.10264123804 
0.023519 4.24121932488 0.09410708765 
0.024036 4.38914225363 0.09377640371 
0.024553 4.23670535692 0.09442835863 
0.025070 4.15408628075 0.09682689622 
0.025587 3.99949603455 0.08892282225 
0.026104 4.08017547841 0.08018070701 
0.026621 4.08937757612 0.08449374981 
0.027138 3.97512745381 0.08599418572 
0.027655 3.98863826092 0.08466882146 
0.028171 3.96485177589 0.08090376601 
0.028688 3.93000105119 0.07375527573 
0.029205 3.90381070597 0.08323828944 
0.029722 3.76955745162 0.07751650543 
0.030239 3.72206886131 0.07842040282 
0.030756 3.74886388996 0.07769473565 
0.031273 3.59574314479 0.07195301188 
0.031790 3.77353619498 0.07796334144 
0.032307 3.46448840796 0.07176370138 
0.032824 3.56839335953 0.07079253365 
0.033341 3.58849577258 0.07241743815 
0.033857 3.40959906130 0.07078420848 
0.034374 3.54453675298 0.07196365883 
0.034891 3.52039649942 0.06914938611 
0.035408 3.47251061017 0.06937600216 
0.035925 3.44572659641 0.06425575793 
0.036442 3.36188277217 0.06862171068 
0.036959 3.42821693407 0.06782783353 
0.037476 3.35256764541 0.06819802153 
0.037993 3.34057845323 0.06568278474 
0.038510 3.27010220991 0.06511423507 
0.039027 3.24655543142 0.05971575534 
0.039543 3.40652730421 0.06389949651 
0.040060 3.25472312946 0.06018445430 
0.040577 3.24092293206 0.06008623526 
0.041094 3.27645982750 0.05932973705 
0.041611 3.16890103317 0.06098631926 
0.042128 3.22018705308 0.06148200686 
0.042645 3.09765846895 0.05677029083 
0.043162 3.12379111595 0.05516445220 
0.043679 3.18430064759 0.05952693987 
0.044196 3.10015219734 0.05644694823 
0.044712 3.10427969179 0.05580163468 
0.045229 3.08516605731 0.05485359032 
0.045746 3.06181808440 0.05427482362 
0.046263 3.00559869540 0.05382637773 
0.046780 3.01348539179 0.05450095814 
0.047297 3.08637321627 0.05196403642 
0.047814 3.02774207740 0.05566550293 
0.048331 3.03355090245 0.05304058716 
0.048848 2.99206989246 0.05405262644 
0.049365 2.92907081622 0.05199390958 
0.049881 2.92805831866 0.04982906796 
0.050398 2.92800821528 0.05275592766 
0.050915 2.85631775642 0.05110174594 
0.051432 2.92325294539 0.04657398168 
0.051949 2.81543339993 0.04938134317 
0.052466 2.84476074240 0.04913807441 
0.052983 2.81234167900 0.04807917035 
0.053500 2.87604169281 0.04673176841 
0.054017 2.77952625495 0.04839399954 
0.054534 2.79041949542 0.04790349506 
0.055050 2.84647270903 0.04642585440 
0.055567 2.75114316596 0.04633105323 
0.056084 2.85258120198 0.04668665529 
0.056601 2.72685701996 0.04792742460 
0.057118 2.72097932855 0.04614507130 
0.057635 2.69850746306 0.04555806622 
0.058152 2.70480159090 0.04669467760 
0.058669 2.75983593218 0.04619220118 
0.059186 2.60218616828 0.04831036905 
0.059703 2.53044190075 0.04306685571 
0.060220 2.68418220841 0.04361889214 
0.060736 2.61799520392 0.04327258019 
0.061253 2.62271939462 0.04481586187 
0.061770 2.67320876155 0.04348304086 
0.062287 2.68720017130 0.04201744836 
0.062804 2.60266416196 0.04309045908 
0.063321 2.64559439851 0.04179388905 
0.063838 2.60403612221 0.04436550043 
0.064355 2.48156740240 0.04326502159 
0.064872 2.61280835974 0.04222078958 
0.065388 2.54861748566 0.04206298716 
0.065905 2.57759115043 0.04094638154 
0.066422 2.48674531768 0.04124603418 
0.066939 2.51496674189 0.03976631631 
0.067456 2.54013135417 0.04156016745 
0.067973 2.47764074496 0.03979916673 
0.068490 2.53329152171 0.03986756060 
0.069007 2.44564262713 0.04015835305 
0.069524 2.54368374679 0.04138823208 
0.070041 2.46305217120 0.04007625782 
0.070557 2.50296450368 0.04128726995 
0.071074 2.51667545894 0.04074868098 
0.071591 2.40469012597 0.03902248104 
0.072108 2.43268160983 0.03914797264 
0.072625 2.49002105361 0.03772992245 
0.073142 2.44180636938 0.03756301425 
0.073659 2.45411506576 0.03867654807 
0.074176 2.45803577934 0.03857404462 
0.074693 2.43675283855 0.03798387557 
0.075210 2.38923914643 0.03718886990 
0.075726 2.44486298177 0.03888504523 
0.076243 2.43584507999 0.03852463570 
0.076760 2.39532029198 0.03814884209 
0.077277 2.36596778463 0.03600145296 
0.077794 2.39676006323 0.03765718392 
0.078311 2.36580445856 0.03759608183 
0.078828 2.38482813033 0.03619889854 
0.079345 2.35174415135 0.03776388938 
0.079862 2.32362417720 0.03693272164 
0.080378 2.38246466637 0.03613171920 
0.080895 2.31269023255 0.03595909237 
0.081412 2.35518434793 0.03680616512 
0.081929 2.38715328799 0.03576506975 
0.082446 2.36298874905 0.03665937932 
0.082963 2.35796925852 0.03562731134 
0.083480 2.31121838526 0.03476247680 
0.083997 2.31964418531 0.03474019491 
0.084514 2.28208515118 0.03503018960 
0.085030 2.22878500987 0.03413818652 
0.085547 2.25590248807 0.03424766082 
0.086064 2.29670256956 0.03484156459 
0.086581 2.16734227923 0.03550526151 
0.087098 2.23448067890 0.03469416438 
0.087615 2.26074500213 0.03377877744 
0.088132 2.28236866530 0.03438483016 
0.088649 2.25601063422 0.03541186821 
0.089166 2.22920788249 0.03504269139 
0.089683 2.26365281309 0.03543996112 
0.090199 2.14727736228 0.03475606329 
0.090716 2.20624273050 0.03652798286 
0.091233 2.16891772770 0.03667188273 
0.091750 2.27107081315 0.03801181187 
0.092267 2.24503869115 0.03682817623 
0.092784 2.12444269140 0.03542951325 
0.093301 2.23549748267 0.03757715896 
0.093818 2.15176119974 0.03687162894 
0.094334 2.20425695577 0.03648506640 
0.094851 2.14792953786 0.03671479739 
0.095368 2.15630924073 0.03624512931 
0.095885 2.18586704783 0.03512605421 
0.096402 2.24278584294 0.03567935270 
0.096919 2.14362947308 0.03365291430 
0.097436 2.13606515008 0.03354508063 
0.097953 2.07546042415 0.03274437629 
0.098470 2.10672959438 0.03233883427 
0.098986 2.13001474227 0.03363214737 
0.099503 2.12606788908 0.03276146782 
0.100020 2.09722929148 0.03223493947 
0.100537 2.14116065355 0.03263856038 
0.101054 2.06715258710 0.03129667955 
0.101571 1.99470869192 0.03145208347 
0.102088 2.09883982891 0.03349632930 
0.102605 2.05366911459 0.03160195574 
0.103122 2.05085470328 0.03037599993 
0.103638 2.10994874946 0.03237792735 
0.104155 2.09054932168 0.03135605206 
0.104672 2.07329505150 0.03074241677 
0.105189 2.06880488850 0.03138267047 
0.105706 2.04768334009 0.03058890161 
0.106223 2.11308656478 0.03091555997 
0.106740 2.04935078001 0.03062483618 
0.107257 2.07242021836 0.02951757506 
0.107773 2.00708658978 0.03071201449 
0.108290 2.01869174034 0.02919025311 
0.108807 2.02484652900 0.03069292242 
0.109324 2.07371557806 0.03073052174 
0.109841 2.06199798829 0.03029868714 
0.110358 2.02259032801 0.03002352803 
0.110875 2.07509946392 0.03067299627 
0.111392 2.02323964157 0.02970265372 
0.111909 2.00225472983 0.03001263182 
0.112425 2.00474412512 0.02965259378 
0.112942 2.06406224718 0.02922509367 
0.113459 1.98062772222 0.02898890574 
0.113976 1.97689495393 0.02898383725 
0.114493 1.99758353736 0.02907664309 
0.115010 2.05001589407 0.02874687838 
0.115527 2.02509057274 0.02883916128 
0.116044 1.99657701744 0.02855770792 
0.116560 2.02736337032 0.02918606126 
0.117077 2.00323956517 0.02776369667 
0.117594 1.98868203285 0.02842211160 
0.118111 2.01577232509 0.02856442085 
0.118628 1.98576587809 0.02672420751 
0.119145 2.06805937116 0.02961701517 
0.119662 1.97483057043 0.02826190786 
0.120179 1.94899245402 0.02768222336 
0.120695 1.93370213766 0.02801661326 
0.121212 1.97183800490 0.02719719917 
0.121729 1.97273953831 0.02788332704 
0.122246 1.99379645427 0.02767059869 
0.122763 2.00497216822 0.02779303610 
0.123280 1.94934875557 0.02755000767 
0.123797 1.96075846815 0.02719176439 
0.124314 1.97112285661 0.02647766025 
0.124830 1.97226991314 0.02780198762 
0.125347 1.97768280567 0.02741099415 
0.125864 1.93784487049 0.02674691959 
0.126381 1.92687949022 0.02706277133 
0.126898 1.93068458614 0.02668222821 
0.127415 1.97398121802 0.02650250986 
0.127932 1.91902811574 0.02568112878 
0.128448 1.89185148785 0.02635719217 
0.128965 1.94778197712 0.02601758995 
0.129482 1.89751431273 0.02656072148 
0.129999 1.92536400912 0.02702163239 
0.130516 1.96722751794 0.02667277266 
0.131033 1.98129263385 0.02631805409 
0.131550 1.88306154485 0.02616276980 
0.132067 1.92665767392 0.02577749224 
0.132583 1.91936523452 0.02648516617 
0.133100 1.94016224405 0.02619110863 
0.133617 1.92805498556 0.02634851859 
0.134134 1.97030039530 0.02671275131 
0.134651 1.89347570684 0.02562774052 
0.135168 1.92322602224 0.02594421627 
0.135685 1.91638364753 0.02556554393 
0.136201 1.91215539479 0.02646694255 
0.136718 1.87224196511 0.02548927269 
0.137235 1.94542001063 0.02524056924 
0.137752 1.91432997125 0.02491713540 
0.138269 1.86982985519 0.02528355813 
0.138786 1.87277074492 0.02490934964 
0.139303 1.92107685339 0.02447896330 
0.139819 1.89768331503 0.02529893879 
0.140336 1.95681851769 0.02559837946 
0.140853 1.89535545300 0.02507111616 
0.141370 1.90670827364 0.02532579610 
0.141887 1.93280001203 0.02455856630 
0.142404 1.85416030175 0.02425821623 
0.142921 1.88477238063 0.02472704980 
0.143438 1.95762518276 0.02540387053 
0.143954 1.91907312927 0.02493450685 
0.144471 1.91338037822 0.02431932294 
0.144988 1.96277606503 0.02606626254 
0.145505 1.93231244009 0.02526519077 
0.146022 1.92717745723 0.02560468142 
0.146539 1.90902366423 0.02486468161 
0.147056 1.88751023779 0.02492220645 
0.147572 1.88971198806 0.02499148934 
0.148089 1.87317081982 0.02502001916 
0.148606 1.89753069133 0.02458555445 
0.149123 1.87007923147 0.02383483356 
0.149640 1.88182527199 0.02389141585 
0.150157 1.86805764707 0.02392411307 
0.150674 1.87648639758 0.02461267483 
0.151190 1.83755418703 0.02438268197 
0.151707 1.87325593421 0.02382362476 
0.152224 1.85070764264 0.02351092142 
0.152741 1.89606104133 0.02370647719 
0.153258 1.82377973547 0.02364809345 
0.153775 1.86632950704 0.02371494385 
0.154291 1.86764001900 0.02361019763 
0.154808 1.88084109821 0.02363254284 
0.155325 1.83913006393 0.02291770141 
0.155842 1.84393485491 0.02296580658 
0.156359 1.84564464047 0.02353480851 
0.156876 1.84985831802 0.02349577830 
0.157393 1.85931716560 0.02233695431 
0.157909 1.84145342757 0.02301573405 
0.158426 1.85509102320 0.02355106792 
0.158943 1.87480936074 0.02289711976 
0.159460 1.84344770495 0.02244040029 
0.159977 1.82964919361 0.02347134772 
0.160494 1.80767855458 0.02308311100 
0.161010 1.83829211871 0.02224618908 
0.161527 1.81989597247 0.02249948653 
0.162044 1.86272877304 0.02294336205 
0.162561 1.82231479478 0.02288309569 
0.163078 1.84606540598 0.02256978364 
0.163595 1.84159334673 0.02264332063 
0.164112 1.86293237551 0.02283613418 
0.164628 1.84381107411 0.02267966964 
0.165145 1.87796082175 0.02258308904 
0.165662 1.83922156677 0.02293610077 
0.166179 1.81217107321 0.02261576673 
0.166696 1.80942958439 0.02218771098 
0.167213 1.83835909640 0.02287386554 
0.167729 1.83613873918 0.02289113875 
0.168246 1.82909999692 0.02190841424 
0.168763 1.82140418939 0.02305349763 
0.169280 1.83441717383 0.02200993087 
0.169797 1.83254596758 0.02244103883 
0.170314 1.81019940926 0.02215874574 
0.170830 1.87356518515 0.02214080409 
0.171347 1.83530331079 0.02198731095 
0.171864 1.81887010726 0.02221543353 
0.172381 1.79819775389 0.02280304437 
0.172898 1.82401275759 0.02232500154 
0.173415 1.80042414840 0.02200887815 
0.173932 1.83597789941 0.02156076266 
0.174448 1.77249875543 0.02150909200 
0.174965 1.80944556733 0.02131630974 
0.175482 1.82777151892 0.02163922983 
0.175999 1.78077273130 0.02159729443 
0.176516 1.80083416069 0.02098632091 
0.177033 1.86668733161 0.02152676726 
0.177549 1.83160377782 0.02153422963 
0.178066 1.81759479816 0.02111828641 
0.178583 1.83264280426 0.02220967837 
0.179100 1.80656840206 0.02196438475 
0.179617 1.81167938267 0.02214714495 
0.180134 1.81600288646 0.02175315626 
0.180650 1.80969948002 0.02228750726 
0.181167 1.81372862803 0.02266122592 
0.181684 1.79576203425 0.02282312316 
0.182201 1.81733647808 0.02212726596 
0.182718 1.79252538375 0.02265825659 
0.183234 1.77597845401 0.02209436001 
0.183751 1.80274808280 0.02241077721 
0.184268 1.81303188458 0.02376682608 
0.184785 1.80546720358 0.02309454343 
0.185302 1.80058209421 0.02364421772 
0.185819 1.81096839602 0.02323610233 
0.186335 1.80073644500 0.02343975128 
0.186852 1.77638765930 0.02225863989 
0.187369 1.79239766616 0.02234808488 
0.187886 1.77169373954 0.02260877087 
0.188403 1.78764178070 0.02189331115 
0.188920 1.76966097322 0.02194166017 
0.189436 1.76821275749 0.02243511090 
0.189953 1.74922439783 0.02148711608 
0.190470 1.77152769254 0.02138375002 
0.190987 1.80654660287 0.02179320915 
0.191504 1.78343555822 0.02149260805 
0.192020 1.77665150455 0.02165553125 
0.192537 1.77883240427 0.02120605106 
0.193054 1.78627334876 0.02180191671 
0.193571 1.81914710291 0.02114755780 
0.194088 1.77402614150 0.02076916617 
0.194605 1.80723085556 0.02157269230 
0.195121 1.76716429580 0.02087137104 
0.195638 1.76186898552 0.02166449501 
0.196155 1.75997273245 0.02074377192 
0.196672 1.78624601509 0.02116657833 
0.197189 1.77861011016 0.02109239583 
0.197705 1.80802316873 0.02073382617 
0.198222 1.76250652305 0.02056844187 
0.198739 1.76823066860 0.02064942250 
0.199256 1.78210113332 0.02077279361 
0.199773 1.76506490057 0.02041689818 
0.200290 1.74227287220 0.02056670022 
0.200806 1.79278694920 0.02083548710 
0.201323 1.73398760709 0.02097487922 
0.201840 1.76273233788 0.02050998009 
0.202357 1.76284628311 0.01987305600 
0.202874 1.77913458232 0.02038982298 
0.203390 1.78880143475 0.02043246528 
0.203907 1.75958458172 0.02056886126 
0.204424 1.76866929807 0.02069090445 
0.204941 1.77830142221 0.02015716702 
0.205458 1.74706001132 0.02033402741 
0.205974 1.79677460123 0.02031655356 
0.206491 1.78287052416 0.02032277827 
0.207008 1.78368212332 0.02079326666 
0.207525 1.76521203752 0.01956951666 
0.208042 1.79336897464 0.02035868801 
0.208558 1.77533772496 0.02041374846 
0.209075 1.76552876022 0.01991717208 
0.209592 1.74473293162 0.01996095683 
0.210109 1.77304759920 0.02012457556 
0.210626 1.77208339556 0.01951718531 
0.211142 1.78703237511 0.02018737234 
0.211659 1.75342929154 0.01946178846 
0.212176 1.75073295566 0.01967398994 
0.212693 1.78903449739 0.01966150670 
0.213210 1.77128077094 0.01926077971 
0.213726 1.79843345189 0.01978969080 
0.214243 1.74803349790 0.01946010206 
0.214760 1.77911601547 0.01900900046 
0.215277 1.73187963405 0.01950792088 
0.215794 1.72119722721 0.01978551247 
0.216310 1.77044961180 0.01927399689 
0.216827 1.72780700820 0.01962511568 
0.217344 1.79053701258 0.01981294552 
0.217861 1.77331814384 0.01938197049 
0.218378 1.77591962203 0.01936609734 
0.218894 1.75542413094 0.01950089440 
0.219411 1.75723045028 0.01954666745 
0.219928 1.79463933758 0.01954993347 
0.220445 1.74111943608 0.01942153529 
0.220962 1.78239036606 0.01971376404 
0.221478 1.74456367715 0.01944380048 
0.221995 1.77431356923 0.01975261143 
0.222512 1.72880939321 0.01946558491 
0.223029 1.76732065372 0.01957970220 
0.223546 1.76009040288 0.01911218160 
0.224062 1.75036592990 0.01867505012 
0.224579 1.76369639745 0.01956770058 
0.225096 1.74135654979 0.01925620419 
0.225613 1.75178285303 0.01936583971 
0.226129 1.77785402133 0.01909356762 
0.226646 1.75179393177 0.01877932694 
0.227163 1.76105543338 0.01856158719 
0.227680 1.73772264130 0.01875076000 
0.228197 1.75304044800 0.01855389570 
0.228713 1.78333996043 0.01867235239 
0.229230 1.77559044642 0.01869284900 
0.229747 1.78776808430 0.01869015569 
0.230264 1.74172850567 0.01889905961 
0.230780 1.76875267677 0.01875714259 
0.231297 1.74784046253 0.01880663989 
0.231814 1.78246010097 0.01859554377 
0.232331 1.74090458119 0.01863020794 
0.232848 1.78283081947 0.01904315577 
0.233364 1.76726556835 0.01875016131 
0.233881 1.73637259165 0.01810874263 
0.234398 1.74628488318 0.01882709994 
0.234915 1.75354246417 0.01848070503 
0.235431 1.75608367597 0.01834674628 
0.235948 1.75166373152 0.01864857265 
0.236465 1.75811047615 0.01830109204 
0.236982 1.73172058679 0.01807343366 
0.237499 1.77246182634 0.01871634993 
0.238015 1.73051972459 0.01847370460 
0.238532 1.74782316656 0.01816359411 
0.239049 1.73148592720 0.01813347284 
0.239566 1.75416628550 0.01830107302 
0.240082 1.74523879437 0.01824423651 
0.240599 1.73877889699 0.01839520162 
0.241116 1.72097144616 0.01802186725 
0.241633 1.77301950758 0.01864741786 
0.242149 1.76451189672 3.18752092271 
0.242666 1.72507151199 0.01813214679 
0.243183 1.71420629936 0.01802368813 
0.243700 1.75044321424 0.01845532337 
0.244217 1.72840095521 0.01780178623 
0.244733 1.70153271498 0.01805064181 
0.245250 1.75242195371 0.01799696961 
0.245767 1.73643736860 0.01789807746 
0.246284 1.73781536421 0.01817258806 
0.246800 1.71825416814 0.01812278738 
0.247317 1.75322211385 0.01791784357 
0.247834 1.74095106211 0.01793582291 
0.248351 1.74142439946 0.01816431144 
0.248867 1.73183671475 0.01815175374 
0.249384 1.71154659677 0.01818039653 
0.249901 1.73115004588 0.01752913787 
0.250418 1.73122157589 0.01791011505 
0.250934 1.72250776462 0.01778816608 
0.251451 1.72078175919 0.01754037281 
0.251968 1.73925885478 0.01769982531 
0.252485 1.73298334752 0.01790865253 
0.253001 1.76221892488 0.01780765878 
0.253518 1.71623696664 0.01734690998 
0.254035 1.76402230843 0.01763713577 
0.254552 1.71194846016 0.01737952584 
0.255068 1.74055697260 0.01740855116 
0.255585 1.72188610676 0.01761700243 
0.256102 1.71997627470 0.01733797134 
0.256619 1.72658369185 0.01748240969 
0.257135 1.74245332951 0.01710032779 
0.257652 1.76774940926 0.01763366531 
0.258169 1.71558503424 0.01740730709 
0.258686 1.72161777587 0.01706067643 
0.259202 1.70615742252 0.01771531945 
0.259719 1.73514949104 0.01744355381 
0.260236 1.72392169562 0.01776784682 
0.260753 1.72409540576 0.01792972835 
0.261269 1.74254307294 0.01813722005 
0.261786 1.73606535838 0.01807379196 
0.262303 1.71004629598 0.01801368519 
0.262820 1.74019686935 0.01888519659 
0.263336 1.71008190866 0.01853216988 
0.263853 1.73173426720 0.01855492123 
0.264370 1.73936983163 0.01881805846 
0.264887 1.71791211444 0.01850724584 
0.265403 1.71364597028 0.01847016504 
0.265920 1.75639553523 0.01910401910 
0.266437 1.74428177664 0.01892776359 
0.266954 1.73103438610 0.01860009857 
0.267470 1.71084131127 0.01868870162 
0.267987 1.74949093626 0.01930174436 
0.268504 1.73036475844 0.01976040537 
0.269021 1.73665360125 0.01964170594 
0.269537 1.74256399435 0.01881280773 
0.270054 1.73963869086 0.01951915234 
0.270571 1.73034271230 0.02036406606 
0.271087 1.74536660734 0.01989653154 
0.271604 1.77829614735 0.01991166820 
0.272121 1.74360215741 0.02034930329 
0.272638 1.72006469010 0.02018494225 
0.273154 1.74863093985 0.02096699583 
0.273671 1.74959172012 0.02114268297 
0.274188 1.75068970297 0.02122755805 
0.274705 1.76881911602 0.02069462658 
0.275221 1.73424817019 0.02118119154 
0.275738 1.72244181807 0.02082770187 
0.276255 1.72886656566 0.02159570959 
0.276771 1.77217583517 0.02097753189 
0.277288 1.76194795487 0.02106918705 
0.277805 1.71499551119 0.02052442006 
0.278322 1.75493247585 0.02084731542 
0.278838 1.75598522861 0.02065409269 
0.279355 1.72288346346 0.02108531369 
0.279872 1.73202368230 0.02097299416 
0.280388 1.72395771640 0.02048684749 
0.280905 1.74384035766 0.02006069429 
0.281422 1.72450602375 0.02089381895 
0.281939 1.73530181669 0.02100452934 
0.282455 1.71506245744 0.02060610359 
0.282972 1.75917146445 0.02101146764 
0.283489 1.73263032827 0.02116381293 
0.284006 1.72702127278 0.02118272684 
0.284522 1.74534591533 0.02106251949 
0.285039 1.76523384325 0.02083112428 
0.285556 1.71745272778 0.02067277046 
0.286072 1.71594647321 0.02123648130 
0.286589 1.77500406006 0.02183062199 
0.287106 1.72113513785 0.02134472889 
0.287622 1.73980239945 0.02103533834 
0.288139 1.72413220684 0.02095386244 
0.288656 1.73838822914 0.02119226023 
0.289173 1.72763808037 0.02153083941 
0.289689 1.73464676558 0.02086739140 
0.290206 1.73664564274 0.02160661488 
0.290723 1.75925867173 0.02118112441 
0.291239 1.72872400480 0.02148742387 
0.291756 1.74698490726 0.02116099799 
0.292273 1.76434238671 0.02098722253 
0.292790 1.75692337684 0.02123073529 
0.293306 1.74946445785 0.02137696938 
0.293823 1.75897634151 0.02101555980 
0.294340 1.74593991859 0.02142128967 
0.294856 1.76656931273 0.02177977612 
0.295373 1.76296323622 0.02166207101 
0.295890 1.74703937319 0.02122827454 
0.296406 1.78099264556 0.02210531545 
0.296923 1.75610754159 0.02192679809 
0.297440 1.73736494803 0.02223162843 
0.297957 1.74571281238 0.02164881926 
0.298473 1.72809497404 0.02141054437 
0.298990 1.73480433208 0.02172704573 
0.299507 1.73873429085 0.02198539282 
0.300023 1.75996789491 0.02194829957 
0.300540 1.74909850561 0.02223251881 
0.301057 1.79272157776 0.02169930074 
0.301573 1.73539607431 0.02215719180 
0.302090 1.75345990977 0.02211025069 
0.302607 1.74459837437 0.02163229081 
0.303123 1.77469210975 0.02235751195 
0.303640 1.73414019718 0.02203449709 
0.304157 1.70823914863 0.02208212213 
0.304673 1.73663638152 0.02265927800 
0.305190 1.72892733096 0.02226746682 
0.305707 1.76358000110 0.02238328397 
0.306224 1.69777501320 0.02228446772 
0.306740 1.71161128282 0.02202607989 
0.307257 1.72145507404 0.02171064361 
0.307774 1.76396864343 0.02236612314 
0.308290 1.74135349796 0.02274739320 
0.308807 1.78122478531 0.02217341651 
0.309324 1.77116416837 0.02319876184 
0.309840 1.73725158075 0.02264506006 
0.310357 1.75207728452 0.02290897031 
0.310874 1.72276008207 0.02278175353 
0.311390 1.72490588758 0.02213494706 
0.311907 1.75695842852 0.02283741931 
0.312424 1.77051810451 0.02389668887 
0.312940 1.72891706296 0.02297717084 
0.313457 1.71337962179 0.02318135295 
0.313974 1.69598572915 0.02317562909 
0.314490 1.78881026474 0.02300678738 
0.315007 1.73903793588 0.02369623194 
0.315524 1.76519036305 0.02311379597 
0.316040 1.78823089514 0.02424819552 
0.316557 1.76450351234 0.02362492123 
0.317074 1.76657939235 0.02394482499 
0.317590 1.78180027933 0.02397337352 
0.318107 1.72046500992 0.02343280917 
0.318624 1.74628648080 0.02396855513 
0.319140 1.74633752041 0.02397674946 
0.319657 1.77298125848 0.02385962052 
0.320174 1.72599537801 0.02358823875 
0.320690 1.74403785159 0.02354155193 
0.321207 1.74686764287 0.02458114373 
0.321724 1.75241429585 0.02430023523 
0.322240 1.75516209865 0.02402922410 
0.322757 1.75958053186 0.02348676129 
0.323274 1.69906292355 0.02398397905 
0.323790 1.74731025381 0.02378943403 
0.324307 1.72145760976 0.02490002833 
0.324824 1.75907338203 0.02557307880 
0.325340 1.76939725193 0.02517645700 
0.325857 1.71049771268 0.02439811925 
0.326373 1.79650960230 0.02524135181 
0.326890 1.78515549639 0.02538706802 
0.327407 1.74954850658 0.02680824945 
0.327923 1.75930370737 0.02692893997 
0.328440 1.75090023281 0.02594607926 
0.328957 1.72764153670 0.02658987613 
0.329473 1.73026555438 0.02751197074 
0.329990 1.75815140520 0.02723348019 
0.330507 1.74893534242 0.02776531749 
0.331023 1.79349345152 0.02887987751 
0.331540 1.76860995235 0.02965376990 
0.332057 1.76658549187 0.02981705528 
0.332573 1.79113662892 0.02963569611 
0.333090 1.78738793591 0.03021726204 
0.333607 1.76599800659 0.03033403853 
0.334123 1.76881270421 0.02987394915 
0.334640 1.76879740860 0.03028473418 
0.335156 1.78241998571 0.02979569682 
0.335673 1.80075194849 0.03117450900 
0.336190 1.76772926689 0.03150503859 
0.336706 1.74230431605 0.03017020755 
0.337223 1.80033037816 0.03130220685 
0.337740 1.77509610227 0.03228180541 
0.338256 1.77028197576 0.03239447742 
0.338773 1.82268310338 0.03330989874 
0.339290 1.79351073652 0.03550552497 
0.339806 1.85543474568 0.03765897490 
0.340323 1.73394148521 0.03552900370 
0.340839 1.80694408787 0.03681962278 
0.341356 1.82294587197 0.03832821198 
0.341873 1.79051176667 0.03601553848 
0.342389 1.84073795392 0.03714708726 
0.342906 1.90131868640 0.03599734823 
0.343423 1.86609491170 0.03948579102 
0.343939 1.88122999734 0.03670646335 
0.344456 1.82093751683 0.03932532861 
0.344972 1.81272665466 0.03958464024 
0.345489 1.79538300971 0.03930644206 
0.346006 1.83692712121 0.03952107229 
0.346522 1.85859700808 0.03931326003 
0.347039 1.85983061685 0.03898215578 
0.347555 1.80241467514 0.03801440914 
0.348072 1.78564027614 0.03970099175 
0.348589 1.79443499509 0.03900200102 
0.349105 1.87706347043 0.04290237955 
0.349622 1.81338486669 0.03785763221 
0.350139 1.81759798198 0.03878542486 
0.350655 1.87982321489 0.03775635822 
0.351172 1.83044797671 0.04042209031 
0.351688 1.80023024494 0.04016188952 
0.352205 1.80386651804 0.04049481417 
0.352722 1.87909452150 0.03947155245 
0.353238 1.85547139345 0.03937414409 
0.353755 1.77053177244 0.03964244695 
0.354271 1.77895247342 0.03933469516 
0.354788 1.82038193011 0.03990891187 
0.355305 1.82245364876 0.04006068102 
0.355821 1.81354966712 0.04095663232 
0.356338 1.82431187086 0.04120888241 
0.356854 1.73682030506 0.04244433866 
0.357371 1.88835945759 0.04339481374 
0.357888 1.78720827394 0.04283462258 
0.358404 1.78306986312 0.04396009410 
0.358921 1.80092333373 0.04393160643 
0.359437 1.82084525208 0.04354196585 
0.359954 1.79052603284 0.04747326681 
0.360471 1.82113318357 0.04916599759 
0.360987 1.87983572164 0.04957773250 
0.361504 1.86391578855 0.04674907139 
0.362020 1.88406778883 0.05273740862 
0.362537 1.87109892603 0.04930122401 
0.363054 1.84176553924 0.04671165161 
0.363570 1.79761104461 0.04882602918 
0.364087 1.83406768186 0.05381116442 
0.364603 1.82268969246 0.05358182598 
0.365120 1.78521244978 0.05532430952 
0.365637 1.90470136984 0.05495153548 
0.366153 1.81229495359 0.05570984880 
0.366670 1.88839933169 0.06099058979 
0.367186 1.84464341663 0.06301041414 
0.367703 1.76348531423 0.06250461533 
0.368219 1.76294025411 0.06324255469 
0.368736 1.74700285527 0.06579378204 
0.369253 1.81400234752 0.06912523110 
0.369769 1.76470670599 0.07206369923 
0.370286 1.84120936225 0.06968443667 
0.370802 1.87276942191 0.08263325307 
0.371319 1.66609113399 0.08031362825 
0.371835 1.76876683338 0.08487620994 
0.372352 1.78439492830 0.10347621288 
0.372869 1.76270413765 0.11721491036 
0.373385 1.85030082760 0.18178926934 
0.373902 2.16879048059 0.15988597906 
