# Supplementary material for: A SAXS-based approach to rationally evaluate radical scavengers – toward eliminating radiation damage in solution and crystallographic studies
Source: J Synchrotron Radiat. 2021 Aug 9;28(Pt 5):1309–20. doi: 10.1107/S1600577521004045 (PMC8415334; doi:10.1107/S1600577521004045)
Supplement: Supplementary file 1 [file s-28-01309-sup1.zip › SupportingData/ascrobic_acid/500uM/F1_ascorbate-500um_00030.cbf.dat]

0.010597 13.41600814068 0.66462329667 
0.011114 10.93341453714 0.46612231433 
0.011630 10.12136709539 0.32891363158 
0.012147 9.11404045961 0.32891086095 
0.012664 9.06382647815 0.26642420701 
0.013181 7.75572927320 0.20814510138 
0.013698 7.40011768084 0.19272612832 
0.014215 7.29268063136 0.27922985586 
0.014732 6.77539463356 0.24955763265 
0.015249 6.48421051716 0.20971504910 
0.015766 6.27918317948 0.18817609587 
0.016283 6.25821311219 0.19609236476 
0.016800 5.87633826567 0.15638739337 
0.017316 5.79645049979 0.13760235090 
0.017833 5.41718224735 0.13778482110 
0.018350 5.36344826816 0.14364622290 
0.018867 5.25971904641 0.12144726292 
0.019384 5.07437773755 0.12133377013 
0.019901 5.00660578197 0.10598987194 
0.020418 4.86619127008 0.10989970245 
0.020935 4.55245083186 0.10315603878 
0.021452 4.62894910061 0.11523693921 
0.021969 4.41897343112 0.10150155907 
0.022486 4.31798622667 0.09028782469 
0.023002 4.33486090876 0.09721422909 
0.023519 4.16606050849 0.09015540471 
0.024036 4.26117203915 0.09365512325 
0.024553 4.14423016091 0.08880123265 
0.025070 4.08587473585 0.08679383207 
0.025587 4.17958280427 0.09387018709 
0.026104 4.01856307088 0.08900224451 
0.026621 3.96444399814 0.08640568146 
0.027138 3.88812332832 0.08175248117 
0.027655 3.89397196377 0.07747979489 
0.028171 3.81764874304 0.08356526506 
0.028688 3.82299661584 0.07776889900 
0.029205 3.76726050607 0.07828397193 
0.029722 3.78199252167 0.07718381772 
0.030239 3.85205631960 0.07686864437 
0.030756 3.59598204740 0.07551483718 
0.031273 3.65151642443 0.07618815414 
0.031790 3.59472316797 0.07612510584 
0.032307 3.73040037156 0.07305180746 
0.032824 3.73074759912 0.07368690674 
0.033341 3.55430066722 0.07193306002 
0.033857 3.59339471960 0.06775590318 
0.034374 3.51908450514 0.06963858561 
0.034891 3.42594815187 0.06863942115 
0.035408 3.41407020411 0.06520415691 
0.035925 3.49481558624 0.06773430668 
0.036442 3.41149403474 0.06492799842 
0.036959 3.34531552724 0.06880174376 
0.037476 3.37157915630 0.06372466417 
0.037993 3.37404730939 0.06427101493 
0.038510 3.18363004444 0.06071519203 
0.039027 3.23525823936 0.06477995018 
0.039543 3.35796305973 0.06160106340 
0.040060 3.22755212110 0.05955382696 
0.040577 3.15702988629 0.05814585623 
0.041094 3.23349834611 0.06039161098 
0.041611 3.15843348690 0.05824708237 
0.042128 3.17985836619 0.06111548034 
0.042645 3.26074305015 0.06010891686 
0.043162 3.06622802778 0.05633904798 
0.043679 3.03137684272 0.05341271985 
0.044196 3.07713423081 0.05804420735 
0.044712 3.11887834801 0.05684423006 
0.045229 3.06878439646 0.05631210012 
0.045746 3.13866372628 0.05317264220 
0.046263 3.07300018231 0.05454480056 
0.046780 2.95159508378 0.05168316439 
0.047297 2.92385134643 0.05403873524 
0.047814 2.96815028282 0.05119396517 
0.048331 3.00858795627 0.04893597648 
0.048848 2.96786647412 0.05253714862 
0.049365 2.96627283764 0.05031046781 
0.049881 2.88979150696 0.05250789228 
0.050398 3.00464148616 0.05195577985 
0.050915 2.81247742367 0.05005443109 
0.051432 2.95073957047 0.04949468343 
0.051949 2.92161104900 0.04882224177 
0.052466 2.81915150629 0.05110223542 
0.052983 2.77606599611 0.04982024934 
0.053500 2.80775396652 0.04863593560 
0.054017 2.80143124473 0.05004442887 
0.054534 2.80080660064 0.04845376834 
0.055050 2.79085309845 0.04850476844 
0.055567 2.79234319168 0.04774564255 
0.056084 2.78077753282 0.04697863084 
0.056601 2.79887659938 0.04576226814 
0.057118 2.62033133549 0.04672466710 
0.057635 2.79296830913 0.04472902299 
0.058152 2.62706348969 0.04630400746 
0.058669 2.72884591691 0.04709129975 
0.059186 2.65451548382 0.04612426553 
0.059703 2.70167359460 0.04581410956 
0.060220 2.64967455270 0.04639424663 
0.060736 2.61945725727 0.04368467132 
0.061253 2.59833792467 0.04535362658 
0.061770 2.45152172351 0.04258643541 
0.062287 2.60264438409 0.04103263315 
0.062804 2.56598981564 0.04189196940 
0.063321 2.59557552362 0.04266487125 
0.063838 2.68189300754 0.04324602842 
0.064355 2.51173102994 0.04132755233 
0.064872 2.66049902297 0.04122105368 
0.065388 2.56929560741 0.04039521990 
0.065905 2.43037670321 0.04119135637 
0.066422 2.54148219731 0.04432867862 
0.066939 2.54557124551 0.04156297833 
0.067456 2.50429028840 0.04065222900 
0.067973 2.52447807271 0.04031735457 
0.068490 2.47936116292 0.04111167131 
0.069007 2.50618175966 0.04164245343 
0.069524 2.45024777420 0.04016512356 
0.070041 2.42894035020 0.03931532842 
0.070557 2.58927573994 0.04100390000 
0.071074 2.50655751008 0.04339497902 
0.071591 2.37985302754 0.04056245560 
0.072108 2.47471364561 0.03987394629 
0.072625 2.46257155487 0.04045825069 
0.073142 2.42961273826 0.03990788726 
0.073659 2.36046499065 0.03916143664 
0.074176 2.42819136725 0.03984756571 
0.074693 2.45156005838 0.03829481699 
0.075210 2.39308230918 0.03796427941 
0.075726 2.35918060698 0.03897754677 
0.076243 2.41145796936 0.03727872589 
0.076760 2.42584962909 0.03770073238 
0.077277 2.33895143803 0.03612925511 
0.077794 2.39436027662 0.03787016024 
0.078311 2.37543504410 0.03751634449 
0.078828 2.41809740720 0.03706750511 
0.079345 2.37352620799 0.03730488574 
0.079862 2.31813626203 0.03501812703 
0.080378 2.31287092813 0.03557230324 
0.080895 2.32525026362 0.03705094276 
0.081412 2.34150722727 0.03687242815 
0.081929 2.32412915355 0.03427654978 
0.082446 2.30195503033 0.03469309444 
0.082963 2.32694836443 0.03535883163 
0.083480 2.25051233949 0.03462813098 
0.083997 2.26682660924 0.03527928229 
0.084514 2.27172858460 0.03599659515 
0.085030 2.26298567568 0.03393731201 
0.085547 2.20959770576 0.03301318679 
0.086064 2.25109092216 0.03315942177 
0.086581 2.25002742854 0.03407887116 
0.087098 2.22711051625 0.03370861669 
0.087615 2.24848342263 0.03336721062 
0.088132 2.22298349901 0.03516907330 
0.088649 2.19529417203 0.03426527496 
0.089166 2.23807712651 0.03613143438 
0.089683 2.14194137490 0.03620330076 
0.090199 2.17727401714 0.03491948922 
0.090716 2.22484679676 0.03574699643 
0.091233 2.16096347312 0.03586725452 
0.091750 2.21358496042 0.03867905895 
0.092267 2.13707808353 0.03575440588 
0.092784 2.17191840085 0.03687671855 
0.093301 2.18883966346 0.03742883328 
0.093818 2.16007654348 0.03610461081 
0.094334 2.14601060355 0.03539104282 
0.094851 2.24934695709 0.03491074744 
0.095368 2.16295790635 0.03591005364 
0.095885 2.10101255742 0.03420530418 
0.096402 2.14487357432 0.03448888090 
0.096919 2.14152055944 0.03463196037 
0.097436 2.17404102908 0.03457229193 
0.097953 2.07441690193 0.03344552936 
0.098470 2.17430341742 0.03463731175 
0.098986 2.09216454347 0.03296399031 
0.099503 2.15401497594 0.03374335009 
0.100020 2.11303997770 0.03399931147 
0.100537 2.10834663589 0.03308377248 
0.101054 2.01884503982 0.03123582894 
0.101571 2.11948697623 0.03300058673 
0.102088 2.05471298459 0.03287323961 
0.102605 2.08351389050 0.03190989560 
0.103122 2.13000111971 0.03079015685 
0.103638 2.04517373699 0.03198387650 
0.104155 2.08243464317 0.03145269070 
0.104672 2.04637565067 0.03020137550 
0.105189 2.04016515291 0.03098315970 
0.105706 2.04302752668 0.03048181921 
0.106223 2.06497544635 0.02986123746 
0.106740 1.99478690235 0.02948882264 
0.107257 2.06962306815 0.03157705961 
0.107773 2.07052640033 0.03089003343 
0.108290 2.03672251012 0.03017964386 
0.108807 2.03192711877 0.02953962689 
0.109324 2.05419989494 0.03023647858 
0.109841 2.01289274999 0.02968435096 
0.110358 2.02666314186 0.02967841908 
0.110875 2.03632589787 0.03020321931 
0.111392 2.02278574478 0.02914586255 
0.111909 2.02558697427 0.02883347986 
0.112425 2.07361727445 0.03004548290 
0.112942 2.00545647423 0.02888244072 
0.113459 2.07007213463 0.02907657653 
0.113976 2.00677030589 0.02803647743 
0.114493 2.07471079681 0.02939440987 
0.115010 1.98221660692 0.02802133431 
0.115527 1.98004889029 0.02839405225 
0.116044 1.97279515595 0.02802982321 
0.116560 1.97390145791 0.02847157532 
0.117077 1.95409571222 0.02709897196 
0.117594 1.96396790694 0.02866251931 
0.118111 2.00616913505 0.02794578802 
0.118628 1.99217319867 0.02782222706 
0.119145 2.02105069024 0.02798029390 
0.119662 1.95731827690 0.02796239123 
0.120179 2.04092672727 0.02894716130 
0.120695 1.96160806375 0.02822246101 
0.121212 1.95903609430 0.02775699209 
0.121729 1.92784889893 0.02824673321 
0.122246 1.98883150905 0.02801915624 
0.122763 1.99760099825 0.02815260607 
0.123280 1.95671258898 0.02670817437 
0.123797 1.98435401426 0.02669557134 
0.124314 1.93236623037 0.02669949482 
0.124830 1.97397501784 0.02721318291 
0.125347 1.96568241181 0.02691409613 
0.125864 1.94852750557 0.02642880808 
0.126381 1.93862615957 0.02761566855 
0.126898 1.92747150387 0.02633694933 
0.127415 1.93105996172 0.02677396401 
0.127932 1.97508474742 0.02667686831 
0.128448 1.89753027739 0.02682953155 
0.128965 1.96383081730 0.02587721206 
0.129482 1.95578353414 0.02586180022 
0.129999 1.92096434310 0.02603908685 
0.130516 1.93683908922 0.02615124975 
0.131033 1.92609711459 0.02683896534 
0.131550 1.95970433762 0.02674405182 
0.132067 1.91605852280 0.02605282531 
0.132583 1.92450702513 0.02672970662 
0.133100 1.92900270201 0.02615099884 
0.133617 1.92640580791 0.02629199590 
0.134134 1.95353874223 0.02560818868 
0.134651 1.92075719899 0.02662042158 
0.135168 1.92643929976 0.02538430850 
0.135685 1.86804961792 0.02512443042 
0.136201 1.89856589659 0.02530783185 
0.136718 1.92002108307 0.02516266633 
0.137235 1.90833271347 0.02561457922 
0.137752 1.90648436472 0.02461985982 
0.138269 1.90463284776 0.02460861429 
0.138786 1.90853595700 0.02530903468 
0.139303 1.86098316999 0.02534977343 
0.139819 1.87405095245 0.02533191588 
0.140336 1.84490374881 0.02480988822 
0.140853 1.86723331186 0.02474249673 
0.141370 1.89739083874 0.02461086123 
0.141887 1.87385993990 0.02451925286 
0.142404 1.89698478643 0.02483941100 
0.142921 1.92779952988 0.02492499858 
0.143438 1.93072689184 0.02536232843 
0.143954 1.91451734743 0.02531358161 
0.144471 1.92096526009 0.02504291776 
0.144988 1.91376836309 0.02564895562 
0.145505 1.86611860514 0.02414110080 
0.146022 1.90009079518 0.02477899353 
0.146539 1.89191263672 0.02397644883 
0.147056 1.90063299619 0.02479867055 
0.147572 1.88643952193 0.02463316867 
0.148089 1.89158899990 0.02432078289 
0.148606 1.92539732503 0.02463316314 
0.149123 1.89598471387 0.02419797340 
0.149640 1.84125489391 0.02387268076 
0.150157 1.88035268192 0.02439258990 
0.150674 1.86792088621 0.02372467100 
0.151190 1.85536347115 0.02411917770 
0.151707 1.80960822796 0.02397428180 
0.152224 1.88534234928 0.02433880253 
0.152741 1.86440545085 0.02405221129 
0.153258 1.83937982790 0.02416194841 
0.153775 1.86526457785 0.02262283917 
0.154291 1.84639194117 0.02333689621 
0.154808 1.88345676518 0.02381998816 
0.155325 1.88895809730 0.02412622657 
0.155842 1.81279421695 0.02295610274 
0.156359 1.88687691477 0.02400770039 
0.156876 1.85134318251 0.02367478246 
0.157393 1.85572438386 0.02306446166 
0.157909 1.81135017863 0.02253009026 
0.158426 1.85565223221 0.02332347914 
0.158943 1.85465339960 0.02364334900 
0.159460 1.85373949337 0.02300930398 
0.159977 1.82419221386 0.02256475085 
0.160494 1.85638743814 0.02317724305 
0.161010 1.84382150373 0.02323283191 
0.161527 1.83026372405 0.02303503953 
0.162044 1.80949000341 0.02218026146 
0.162561 1.83901700886 0.02284794799 
0.163078 1.81406299813 0.02213458368 
0.163595 1.84603481021 0.02243556860 
0.164112 1.84845525370 0.02259470168 
0.164628 1.82724499197 0.02222982864 
0.165145 1.83691928672 0.02250282384 
0.165662 1.81988612254 0.02255538851 
0.166179 1.85707128678 0.02289709823 
0.166696 1.80052046916 0.02256092635 
0.167213 1.83167943488 0.02268562479 
0.167729 1.84333832786 0.02294686715 
0.168246 1.86519126725 0.02297224977 
0.168763 1.83619478635 0.02296946858 
0.169280 1.86344103545 0.02225324452 
0.169797 1.83934179534 0.02255795138 
0.170314 1.83456488229 0.02230812991 
0.170830 1.84573606142 0.02262094916 
0.171347 1.83563931190 0.02169588076 
0.171864 1.84349476413 0.02199136968 
0.172381 1.83440362161 0.02200021191 
0.172898 1.80501726443 0.02192103519 
0.173415 1.80829720953 0.02187078491 
0.173932 1.82359096760 0.02159009938 
0.174448 1.81061831609 0.02234006303 
0.174965 1.82771078032 0.02160061798 
0.175482 1.81208340254 0.02145207693 
0.175999 1.80744663881 0.02159694937 
0.176516 1.76670144890 0.02111052143 
0.177033 1.79856140233 0.02139668982 
0.177549 1.84981172301 0.02182213852 
0.178066 1.81419423174 0.02174070284 
0.178583 1.79715244635 0.02106787710 
0.179100 1.85246196797 0.02238772585 
0.179617 1.85937596523 0.02188294792 
0.180134 1.80989310557 0.02196022553 
0.180650 1.81129585766 0.02198232301 
0.181167 1.79612726281 0.02256994939 
0.181684 1.80630791683 0.02272914869 
0.182201 1.81811592046 0.02226867903 
0.182718 1.81667006426 0.02277807093 
0.183234 1.79434578070 0.02324332249 
0.183751 1.79071374056 0.02283599782 
0.184268 1.80861288551 0.02267911258 
0.184785 1.77728341771 0.02273024718 
0.185302 1.82429443624 0.02298679991 
0.185819 1.79841768099 0.02341371758 
0.186335 1.80833763999 0.02354507869 
0.186852 1.80069488807 0.02284437113 
0.187369 1.77755620611 0.02275555183 
0.187886 1.81874441279 0.02263002347 
0.188403 1.78641181404 0.02210082380 
0.188920 1.79576663301 0.02191264592 
0.189436 1.80497584839 0.02172716575 
0.189953 1.75754947254 0.02131837729 
0.190470 1.79343550114 0.02098861125 
0.190987 1.80808082428 0.02212668776 
0.191504 1.76882989556 0.02160711905 
0.192020 1.77265938354 0.02163155808 
0.192537 1.75289665651 0.02145435447 
0.193054 1.74930994460 0.02103752919 
0.193571 1.76595415089 0.02121417888 
0.194088 1.77602731264 0.02094710634 
0.194605 1.75026075761 0.02099021019 
0.195121 1.73244641117 0.02091099650 
0.195638 1.80082001838 0.02130021567 
0.196155 1.76737373027 0.02105705857 
0.196672 1.75356070348 0.02111967047 
0.197189 1.76238446502 0.02071648368 
0.197705 1.77355340895 0.02031056874 
0.198222 1.79078969276 0.02087005180 
0.198739 1.74423111053 0.02067272239 
0.199256 1.74182868412 0.02027284132 
0.199773 1.78248032145 0.02108279569 
0.200290 1.76492881409 0.02014995952 
0.200806 1.78022605695 0.02108294268 
0.201323 1.76328667668 0.02061424303 
0.201840 1.70414964466 0.02023309489 
0.202357 1.74819685807 0.02052271987 
0.202874 1.71995654527 0.01992121685 
0.203390 1.76698773070 0.02002597761 
0.203907 1.73360039035 0.01993747378 
0.204424 1.79238175441 0.02034305618 
0.204941 1.79095386003 0.02063715637 
0.205458 1.77496587683 0.02016622463 
0.205974 1.74543887637 0.02078105932 
0.206491 1.76350821276 0.02017507425 
0.207008 1.75649645830 0.02008191776 
0.207525 1.75749933029 0.01968085747 
0.208042 1.72937827620 0.01961863672 
0.208558 1.73466650959 0.01999984361 
0.209075 1.76018040539 0.02036134993 
0.209592 1.77020298998 0.01988380093 
0.210109 1.70462825825 0.01958095878 
0.210626 1.76834882126 0.01999055121 
0.211142 1.75036467963 0.01981183169 
0.211659 1.76496933634 0.01976761236 
0.212176 1.75677374555 0.01990105565 
0.212693 1.76513082565 0.01979377512 
0.213210 1.80386113621 0.01992667975 
0.213726 1.75625518944 0.01997510787 
0.214243 1.72492178805 0.01967914943 
0.214760 1.72491104196 0.01926011415 
0.215277 1.72978823442 0.01940372621 
0.215794 1.75033102312 0.01992095309 
0.216310 1.76011787350 0.01937633799 
0.216827 1.72563630556 0.01928853554 
0.217344 1.76774742218 0.01960361136 
0.217861 1.78420288128 0.01991512855 
0.218378 1.75203197130 0.01945426449 
0.218894 1.76071950682 0.01921617071 
0.219411 1.76868263635 0.01936746750 
0.219928 1.79154076521 0.01924281321 
0.220445 1.75513043244 0.01909770408 
0.220962 1.76254799914 0.01991532720 
0.221478 1.73222073698 0.01874429133 
0.221995 1.76524147596 0.01897675555 
0.222512 1.77401366354 0.01904950485 
0.223029 1.76580787293 0.01911733477 
0.223546 1.76417634705 0.01943882157 
0.224062 1.74803209326 0.01899004463 
0.224579 1.79180172647 0.01923890803 
0.225096 1.74818556784 0.01903249956 
0.225613 1.80794524245 0.01924957303 
0.226129 1.74933343071 0.01873980468 
0.226646 1.77026046811 0.01891895399 
0.227163 1.71688745683 0.01842660287 
0.227680 1.74319196373 0.01893734634 
0.228197 1.78835313866 0.01908631061 
0.228713 1.76104379817 0.01866933676 
0.229230 1.73552112964 0.01842712577 
0.229747 1.77342546163 0.01925737797 
0.230264 1.76979841626 0.01842257830 
0.230780 1.74236607703 0.01858468130 
0.231297 1.73859549419 0.01861525536 
0.231814 1.76543229207 0.01854286829 
0.232331 1.75806478897 0.01880466177 
0.232848 1.75457133163 0.01835020925 
0.233364 1.74279663862 0.01851160730 
0.233881 1.77095845867 0.01864846666 
0.234398 1.75389775640 0.01860791998 
0.234915 1.76601960386 0.01839074153 
0.235431 1.74121737399 0.01832928374 
0.235948 1.73007519362 0.01816421575 
0.236465 1.76755673321 0.01821540952 
0.236982 1.74428427995 0.01849821816 
0.237499 1.75231376541 0.01854116315 
0.238015 1.76334301702 0.01802626832 
0.238532 1.76008913222 0.01830842432 
0.239049 1.68149973402 0.01796114425 
0.239566 1.75083133099 0.01837649388 
0.240082 1.76253701963 0.01813421354 
0.240599 1.75403286853 0.01811514206 
0.241116 1.71348668555 0.01810427284 
0.241633 1.73994615116 0.01855665016 
0.242149 1.76920524103 3.18145243173 
0.242666 1.70043980532 0.01794961288 
0.243183 1.74171448446 0.01846496429 
0.243700 1.76649491900 0.01840281877 
0.244217 1.75791227190 0.01793069766 
0.244733 1.73545933540 0.01777505443 
0.245250 1.75286309374 0.01810898644 
0.245767 1.71367091479 0.01769579657 
0.246284 1.73252504347 0.01776793964 
0.246800 1.74869898644 0.01792295049 
0.247317 1.74703244246 0.01778885306 
0.247834 1.74247612576 0.01803501765 
0.248351 1.71769504470 0.01767177246 
0.248867 1.73219604572 0.01780825079 
0.249384 1.75198512548 0.01779850086 
0.249901 1.73245634039 0.01793929098 
0.250418 1.72158229525 0.01776134642 
0.250934 1.71748710894 0.01787136289 
0.251451 1.73405851189 0.01798618475 
0.251968 1.71016656824 0.01780214297 
0.252485 1.73824078021 0.01769360756 
0.253001 1.73028608985 0.01790820818 
0.253518 1.69984161904 0.01789930679 
0.254035 1.73705601191 0.01757003078 
0.254552 1.74885147107 0.01813664675 
0.255068 1.73302533959 0.01795137532 
0.255585 1.74223102514 0.01760591127 
0.256102 1.71191940710 0.01762752649 
0.256619 1.70861236902 0.01739207351 
0.257135 1.72742060635 0.01727492610 
0.257652 1.71644689480 0.01717085268 
0.258169 1.71780124683 0.01712832583 
0.258686 1.73399411761 0.01733322417 
0.259202 1.75003029969 0.01759110417 
0.259719 1.70172821818 0.01763010323 
0.260236 1.72806396442 0.01760910290 
0.260753 1.73912465824 0.01802715967 
0.261269 1.74184276297 0.01834104136 
0.261786 1.72398486177 0.01794784465 
0.262303 1.72958622874 0.01798099803 
0.262820 1.70410724759 0.01818428846 
0.263336 1.71221771160 0.01857937274 
0.263853 1.73956748390 0.01910511045 
0.264370 1.71357512040 0.01878829771 
0.264887 1.71903048899 0.01842263776 
0.265403 1.75995525532 0.01865364120 
0.265920 1.71764844334 0.01874888115 
0.266437 1.71312693342 0.01843955701 
0.266954 1.74804343641 0.01864671500 
0.267470 1.73844676084 0.01876331281 
0.267987 1.76329801685 0.01911925198 
0.268504 1.75006947748 0.01947286927 
0.269021 1.73946604585 0.01894782642 
0.269537 1.73556358471 0.01927605501 
0.270054 1.72260664999 0.01954824322 
0.270571 1.74434780137 0.01944357557 
0.271087 1.73633799902 0.02018706137 
0.271604 1.74323869282 0.02027211745 
0.272121 1.73541057372 0.02043458571 
0.272638 1.78066940175 0.02078693483 
0.273154 1.74116256574 0.02057212891 
0.273671 1.76993156604 0.02108072371 
0.274188 1.73799443029 0.02146474367 
0.274705 1.70275798509 0.02101425204 
0.275221 1.73487493590 0.02086321961 
0.275738 1.73838912255 0.02118727805 
0.276255 1.76816831860 0.02124694637 
0.276771 1.76979542678 0.02106651389 
0.277288 1.73803010090 0.02102502586 
0.277805 1.71806960862 0.02045935941 
0.278322 1.70151020320 0.02066286806 
0.278838 1.74563872852 0.02059655812 
0.279355 1.73616661200 0.02076050081 
0.279872 1.72631321179 0.02014694345 
0.280388 1.72453167285 0.02048118958 
0.280905 1.72546141197 0.02072813958 
0.281422 1.72857508086 0.02086284419 
0.281939 1.73900206057 0.02068640268 
0.282455 1.75223905332 0.02108653222 
0.282972 1.70855199157 0.02096190343 
0.283489 1.71863640782 0.02056713978 
0.284006 1.72235187043 0.02064021931 
0.284522 1.73185897103 0.02038387604 
0.285039 1.72696178085 0.02085685942 
0.285556 1.74115990167 0.02098148022 
0.286072 1.75091148672 0.02076408326 
0.286589 1.75191519382 0.02139466858 
0.287106 1.73395941880 0.02087704116 
0.287622 1.74435026873 0.02077602846 
0.288139 1.72672401743 0.02119529398 
0.288656 1.74543493084 0.02175672099 
0.289173 1.75762839890 0.02056241544 
0.289689 1.74115299465 0.02110383636 
0.290206 1.70050447593 0.02124627826 
0.290723 1.77095130892 0.02150020466 
0.291239 1.75670550894 0.02122987112 
0.291756 1.69837083794 0.02132139902 
0.292273 1.74428746718 0.02100398944 
0.292790 1.71872100249 0.02148028086 
0.293306 1.74220660507 0.02110736580 
0.293823 1.71293872188 0.02170685646 
0.294340 1.75387689330 0.02110891564 
0.294856 1.76330783781 0.02139045322 
0.295373 1.73261651979 0.02115052738 
0.295890 1.73624270507 0.02121282358 
0.296406 1.73329423120 0.02188265996 
0.296923 1.70181849782 0.02127231615 
0.297440 1.70783338834 0.02149333628 
0.297957 1.78523851383 0.02170324232 
0.298473 1.75710787515 0.02147972626 
0.298990 1.72274136806 0.02201117381 
0.299507 1.79287240409 0.02228970366 
0.300023 1.74659984515 0.02170839639 
0.300540 1.74707096201 0.02219254649 
0.301057 1.76846579966 0.02273890885 
0.301573 1.70681030020 0.02181906649 
0.302090 1.71648268530 0.02212562709 
0.302607 1.71796190084 0.02112408932 
0.303123 1.73185866781 0.02193951030 
0.303640 1.72389168250 0.02158453944 
0.304157 1.74196430048 0.02227102717 
0.304673 1.75109594702 0.02236855342 
0.305190 1.75702918514 0.02185753362 
0.305707 1.76552628620 0.02204290856 
0.306224 1.75443876147 0.02284026878 
0.306740 1.73229520881 0.02211759137 
0.307257 1.78134327500 0.02319619574 
0.307774 1.74016431407 0.02259043339 
0.308290 1.74477873947 0.02241440344 
0.308807 1.74711391807 0.02212386651 
0.309324 1.73270350216 0.02254067111 
0.309840 1.72954030563 0.02250009494 
0.310357 1.73296766817 0.02281050739 
0.310874 1.70068741427 0.02301445896 
0.311390 1.73813041953 0.02294136071 
0.311907 1.74659592221 0.02314832530 
0.312424 1.70419211335 0.02311872618 
0.312940 1.77462734391 0.02299470251 
0.313457 1.73691451021 0.02261414427 
0.313974 1.72911060309 0.02299601985 
0.314490 1.74509767311 0.02311310111 
0.315007 1.69972650519 0.02336781422 
0.315524 1.69387612792 0.02277016717 
0.316040 1.73088986918 0.02383599769 
0.316557 1.76325776627 0.02311409887 
0.317074 1.73713159560 0.02346401234 
0.317590 1.71418668618 0.02349166359 
0.318107 1.77675075308 0.02290118925 
0.318624 1.71960996387 0.02436843561 
0.319140 1.73961603690 0.02369478317 
0.319657 1.72227467260 0.02365743915 
0.320174 1.72871292536 0.02302196345 
0.320690 1.77291788867 0.02379242261 
0.321207 1.72839980515 0.02270572149 
0.321724 1.72668075251 0.02403790594 
0.322240 1.76638657456 0.02408206060 
0.322757 1.74420130367 0.02423222977 
0.323274 1.72117714190 0.02431467223 
0.323790 1.77219630277 0.02504822113 
0.324307 1.77166326116 0.02484808611 
0.324824 1.70847460411 0.02426324404 
0.325340 1.73392757785 0.02537115971 
0.325857 1.75090118171 0.02550140488 
0.326373 1.76128003133 0.02574741689 
0.326890 1.76594064373 0.02613229940 
0.327407 1.78995024581 0.02615144327 
0.327923 1.77160212276 0.02644863325 
0.328440 1.73881703936 0.02705699340 
0.328957 1.74630837099 0.02654803755 
0.329473 1.76531715634 0.02691072254 
0.329990 1.73166699841 0.02793736511 
0.330507 1.78144872158 0.02913131558 
0.331023 1.71220516968 0.02838599178 
0.331540 1.79362876583 0.02983671555 
0.332057 1.78000102519 0.02940317327 
0.332573 1.76186544634 0.03041349087 
0.333090 1.78280130237 0.02986474702 
0.333607 1.75537081480 0.02989633541 
0.334123 1.77062429039 0.02998667586 
0.334640 1.80685485519 0.02917418216 
0.335156 1.74331528185 0.02962357385 
0.335673 1.82524489682 0.03072648119 
0.336190 1.82867684675 0.03068421072 
0.336706 1.72235099477 0.03100321149 
0.337223 1.80039672663 0.03127488452 
0.337740 1.79244539611 0.03212425067 
0.338256 1.79919073290 0.03154762890 
0.338773 1.83406245700 0.03391877496 
0.339290 1.81167331701 0.03664940326 
0.339806 1.83569276079 0.03611848718 
0.340323 1.84165743562 0.03672228221 
0.340839 1.77832279773 0.03402380001 
0.341356 1.84430529467 0.03664023864 
0.341873 1.70891009918 0.03766352232 
0.342389 1.82809810128 0.03705883216 
0.342906 1.82822637096 0.03680612987 
0.343423 1.81406500338 0.03764796552 
0.343939 1.79175517904 0.03848654414 
0.344456 1.85770704497 0.03846119296 
0.344972 1.79606334652 0.03778705274 
0.345489 1.89362509736 0.03780365342 
0.346006 1.77106106750 0.03997947077 
0.346522 1.76838620645 0.03748010360 
0.347039 1.85106001685 0.04057646177 
0.347555 1.78040546823 0.03724617812 
0.348072 1.77966515861 0.03832251147 
0.348589 1.84509232957 0.04005228336 
0.349105 1.80857699690 0.04069209918 
0.349622 1.80493464347 0.04010134512 
0.350139 1.82234417419 0.04085952727 
0.350655 1.79870143647 0.03978722833 
0.351172 1.84581300390 0.04072061240 
0.351688 1.84172571881 0.04007469742 
0.352205 1.75637325567 0.03786624043 
0.352722 1.85873992353 0.03909858577 
0.353238 1.85542219928 0.03964535860 
0.353755 1.78404716135 0.03977690885 
0.354271 1.81380899741 0.04035459035 
0.354788 1.80018949958 0.04024780753 
0.355305 1.85459032766 0.04144936992 
0.355821 1.79858316533 0.03961497493 
0.356338 1.83752932809 0.04144145023 
0.356854 1.85114096218 0.04232816353 
0.357371 1.86216482964 0.04459995703 
0.357888 1.77163447026 0.04489504725 
0.358404 1.84039289600 0.04497917912 
0.358921 1.70425645457 0.04551568228 
0.359437 1.78629729276 0.04403615270 
0.359954 1.76363276532 0.04604556582 
0.360471 1.78816702615 0.04598428523 
0.360987 1.83685269146 0.04721861922 
0.361504 1.86355417492 0.04513213843 
0.362020 1.82199942051 0.05279908429 
0.362537 1.83808659635 0.05232710645 
0.363054 1.73093638278 0.04792506137 
0.363570 1.81824379330 0.04935750262 
0.364087 1.84980424422 0.05362375717 
0.364603 1.75648982781 0.05127689004 
0.365120 1.85301730182 0.05247587279 
0.365637 1.88633979181 0.05769275170 
0.366153 1.74473354549 0.05694498401 
0.366670 1.84226156533 0.05710127839 
0.367186 1.69025508854 0.06054095887 
0.367703 1.87464191602 0.06271888873 
0.368219 1.84988508708 0.06281744832 
0.368736 1.62789737178 0.06783454700 
0.369253 1.83853765565 0.06940340855 
0.369769 1.79224964045 0.07485214917 
0.370286 1.75569582030 0.07116039893 
0.370802 1.77626247423 0.08039414762 
0.371319 1.71774295777 0.07562245466 
0.371835 1.87790161636 0.09029723841 
0.372352 1.74108170195 0.08672822552 
0.372869 1.90532128560 0.10984112531 
0.373385 1.59271187059 0.17167451828 
0.373902 1.97643030463 0.37498914692 
