# Supplementary material for: A SAXS-based approach to rationally evaluate radical scavengers – toward eliminating radiation damage in solution and crystallographic studies
Source: J Synchrotron Radiat. 2021 Aug 9;28(Pt 5):1309–20. doi: 10.1107/S1600577521004045 (PMC8415334; doi:10.1107/S1600577521004045)
Supplement: Supplementary file 1 [file s-28-01309-sup1.zip › SupportingData/ascrobic_acid/500uM/F1_ascorbate-500um_00020.cbf.dat]

0.010597 11.70194969101 0.63551015813 
0.011114 11.37201916135 0.56322597000 
0.011630 9.78835956027 0.34813813872 
0.012147 9.29783405766 0.28989467467 
0.012664 8.25110550298 0.23606295344 
0.013181 8.06679795687 0.20679389027 
0.013698 7.62929935042 0.22166727908 
0.014215 7.35591605304 0.25899744343 
0.014732 6.61103604153 0.25813766717 
0.015249 6.72329602359 0.20003714187 
0.015766 6.25562170177 0.16857812049 
0.016283 5.97084849627 0.22141452922 
0.016800 5.84614856499 0.16768934714 
0.017316 5.45852556410 0.14130582992 
0.017833 5.49790811642 0.14168057485 
0.018350 5.46598104091 0.13306692469 
0.018867 5.29381253307 0.12693404522 
0.019384 5.17468857009 0.11726138802 
0.019901 5.24048310165 0.11524291320 
0.020418 4.93616035825 0.11084893905 
0.020935 4.81868653321 0.10027121999 
0.021452 4.73485132773 0.10285091720 
0.021969 4.40540043366 0.09538715776 
0.022486 4.58963761416 0.10263398227 
0.023002 4.36824114399 0.10112576633 
0.023519 4.31379107628 0.10065443540 
0.024036 4.14829365706 0.08768885210 
0.024553 4.08424085592 0.08984136518 
0.025070 4.21324125799 0.09105379024 
0.025587 3.95398004515 0.08510843213 
0.026104 3.99086829133 0.08103591515 
0.026621 4.01638203402 0.07978892828 
0.027138 3.86460373284 0.08137199661 
0.027655 3.87435122626 0.08179335730 
0.028171 3.84214998652 0.08023385741 
0.028688 3.82534309455 0.07708971696 
0.029205 3.67795299844 0.07884782896 
0.029722 3.84673377106 0.07973296944 
0.030239 3.68140492322 0.08057760280 
0.030756 3.80514285804 0.07311970919 
0.031273 3.65272848045 0.07669336997 
0.031790 3.57564092686 0.07473670283 
0.032307 3.52821494430 0.07071448795 
0.032824 3.62998489570 0.07003275293 
0.033341 3.59553850617 0.07304120167 
0.033857 3.58033239247 0.06868599045 
0.034374 3.45935252079 0.06994403680 
0.034891 3.51702432718 0.06736030772 
0.035408 3.39773073769 0.06621793755 
0.035925 3.30457792003 0.06352541889 
0.036442 3.45097991252 0.06700481163 
0.036959 3.23785947834 0.06778137951 
0.037476 3.27836257641 0.06266058051 
0.037993 3.29706699721 0.06439408687 
0.038510 3.29957082459 0.06390561696 
0.039027 3.38828285221 0.06234205105 
0.039543 3.24559655102 0.06104649874 
0.040060 3.36540840774 0.06156867674 
0.040577 3.23978858031 0.06109998247 
0.041094 3.24762625237 0.06216438918 
0.041611 3.25241567987 0.05924045065 
0.042128 3.05704602385 0.06084862616 
0.042645 3.19964446426 0.06144248918 
0.043162 3.17391947610 0.05758635619 
0.043679 3.09731194658 0.05664144293 
0.044196 3.12616673610 0.05467515971 
0.044712 3.16268758669 0.05374494085 
0.045229 2.95650706848 0.05724638748 
0.045746 3.00089335185 0.05287538229 
0.046263 3.05381543965 0.05734334992 
0.046780 3.02333621813 0.05363854960 
0.047297 3.07431181488 0.05435850616 
0.047814 3.08293684405 0.05495410311 
0.048331 2.93017840438 0.05310068307 
0.048848 2.97457684994 0.05156603825 
0.049365 2.97317495219 0.05161468525 
0.049881 2.94251817920 0.05165715951 
0.050398 2.82501654866 0.05269916442 
0.050915 2.89396198938 0.05142482782 
0.051432 2.96200626818 0.05100917808 
0.051949 2.77219815110 0.04957923813 
0.052466 2.81098148335 0.05139716533 
0.052983 2.80033571708 0.04762826571 
0.053500 2.84314582993 0.04885730045 
0.054017 2.81319343733 0.04780185232 
0.054534 2.69797808649 0.04777547548 
0.055050 2.83476957878 0.04933013042 
0.055567 2.82313640324 0.04871601652 
0.056084 2.68553161800 0.04723645289 
0.056601 2.70593657339 0.04717119114 
0.057118 2.62006261180 0.04659073251 
0.057635 2.72296552159 0.04641499548 
0.058152 2.70412914077 0.04613441638 
0.058669 2.73310166024 0.04589175286 
0.059186 2.69614105957 0.04387367670 
0.059703 2.70740322564 0.04593929328 
0.060220 2.66068408896 0.04615740540 
0.060736 2.60994182554 0.04392372359 
0.061253 2.70270237381 0.04453204161 
0.061770 2.61295799936 0.04196379086 
0.062287 2.64726670040 0.04174008612 
0.062804 2.58923529658 0.04402146370 
0.063321 2.64151335421 0.04295610644 
0.063838 2.60023329887 0.04170592762 
0.064355 2.57830649632 0.04187328235 
0.064872 2.51139211376 0.04200791255 
0.065388 2.54810247921 0.04077872980 
0.065905 2.57827798876 0.04219162871 
0.066422 2.60007700063 0.04325836014 
0.066939 2.54892197336 0.04084837479 
0.067456 2.59103764446 0.04187031063 
0.067973 2.50715885437 0.03976732626 
0.068490 2.53707512600 0.04239348821 
0.069007 2.54469704659 0.04011615449 
0.069524 2.52165258411 0.04152561180 
0.070041 2.52905299892 0.04138896705 
0.070557 2.49522523236 0.04043725092 
0.071074 2.45934896788 0.04238810614 
0.071591 2.51896326155 0.04072839816 
0.072108 2.45381241643 0.03856305426 
0.072625 2.49376029971 0.03869091065 
0.073142 2.41205677687 0.03895095166 
0.073659 2.43413225900 0.03959399222 
0.074176 2.33775696604 0.03666972780 
0.074693 2.47155303946 0.04062364171 
0.075210 2.45563183442 0.03821735274 
0.075726 2.43270066050 0.03873269618 
0.076243 2.32753193898 0.03773136467 
0.076760 2.38034471896 0.03825367677 
0.077277 2.37470342561 0.03691096663 
0.077794 2.36966926648 0.03628004302 
0.078311 2.41415794185 0.03607748995 
0.078828 2.35198432313 0.03756617319 
0.079345 2.32088959396 0.03617302843 
0.079862 2.34308056523 0.03655552097 
0.080378 2.33401507120 0.03654567063 
0.080895 2.38735013985 0.03631050734 
0.081412 2.34942375390 0.03715725679 
0.081929 2.31237499732 0.03485362270 
0.082446 2.35167509023 0.03552436772 
0.082963 2.28025562442 0.03541487739 
0.083480 2.31755197407 0.03612858049 
0.083997 2.26132312133 0.03457431599 
0.084514 2.25149586130 0.03394137424 
0.085030 2.24337910146 0.03380078704 
0.085547 2.22656762075 0.03504293110 
0.086064 2.27627045177 0.03370183833 
0.086581 2.25311250171 0.03448166330 
0.087098 2.25405295555 0.03420936038 
0.087615 2.19988219121 0.03493118131 
0.088132 2.22524905675 0.03466999117 
0.088649 2.21748036557 0.03476254010 
0.089166 2.26881364145 0.03683523297 
0.089683 2.16506529189 0.03611167713 
0.090199 2.29495034304 0.03543144188 
0.090716 2.18607003615 0.03532434267 
0.091233 2.23664670110 0.03644557094 
0.091750 2.21832300687 0.03863454778 
0.092267 2.21277610812 0.03708094199 
0.092784 2.14664238647 0.03652836760 
0.093301 2.19298793825 0.03860056529 
0.093818 2.19083672639 0.03655909073 
0.094334 2.16762261517 0.03740266652 
0.094851 2.12513975270 0.03486257775 
0.095368 2.19299707339 0.03626767460 
0.095885 2.14068740631 0.03577606999 
0.096402 2.09971681324 0.03387026479 
0.096919 2.13014614915 0.03453926850 
0.097436 2.15613399500 0.03428318190 
0.097953 2.07607030373 0.03322077552 
0.098470 2.09584293473 0.03371547455 
0.098986 2.08132657598 0.03197219675 
0.099503 2.03589455033 0.03290009841 
0.100020 2.12458824712 0.03327722069 
0.100537 2.11369481418 0.03231854257 
0.101054 2.09512301139 0.03255444073 
0.101571 2.07787237883 0.03166019622 
0.102088 2.11404643479 0.03282218430 
0.102605 2.01062697495 0.03141560212 
0.103122 2.13464606207 0.03265912108 
0.103638 2.10045414421 0.03166680040 
0.104155 2.07741883696 0.03153188824 
0.104672 2.06751759568 0.03114873485 
0.105189 2.09591148342 0.03088684119 
0.105706 2.09536619073 0.03198271940 
0.106223 2.05717559854 0.03076538937 
0.106740 2.01371541641 0.03074171187 
0.107257 2.12196653222 0.03097733470 
0.107773 2.08291046476 0.03166076117 
0.108290 2.02147486450 0.03063016834 
0.108807 2.03254470018 0.02933990844 
0.109324 2.10925687192 0.03086970471 
0.109841 2.04515294786 0.03066817208 
0.110358 2.03847485465 0.03035071902 
0.110875 2.03992323499 0.03040226797 
0.111392 1.97593435053 0.02832229977 
0.111909 2.04885265119 0.02927247463 
0.112425 1.98480394040 0.02832982207 
0.112942 2.02766488045 0.03007915456 
0.113459 1.99317651931 0.02917376186 
0.113976 2.00563531536 0.02922489379 
0.114493 2.04314261695 0.02888957723 
0.115010 2.04855922750 0.02963636571 
0.115527 1.99289609527 0.02831911593 
0.116044 2.04453968130 0.02925551662 
0.116560 2.02068203246 0.02914835861 
0.117077 1.95789041737 0.02824771763 
0.117594 2.03246425095 0.02871679656 
0.118111 1.94416881290 0.02824632727 
0.118628 2.00172798960 0.02781295384 
0.119145 2.00287793149 0.02882061546 
0.119662 1.96893530153 0.02776840024 
0.120179 1.97404467154 0.02763412562 
0.120695 1.94768952592 0.02807809615 
0.121212 1.99413838256 0.02750858145 
0.121729 2.02675206940 0.02778204038 
0.122246 1.97261504195 0.02801135140 
0.122763 1.93329626157 0.02757262247 
0.123280 1.96868387643 0.02612114806 
0.123797 1.97453222968 0.02798390306 
0.124314 1.99724199994 0.02759256221 
0.124830 1.98352424510 0.02739014206 
0.125347 1.96846787997 0.02705617384 
0.125864 1.94139746271 0.02700466216 
0.126381 1.95340560807 0.02702166294 
0.126898 1.95596796252 0.02643256080 
0.127415 1.89878235042 0.02715618755 
0.127932 1.96160183333 0.02601443437 
0.128448 1.92658582672 0.02642673773 
0.128965 1.95672553461 0.02718199528 
0.129482 1.96048451389 0.02659463042 
0.129999 1.97338550771 0.02650690720 
0.130516 1.91299602077 0.02656610741 
0.131033 1.91552453203 0.02628554783 
0.131550 1.89383363208 0.02554565216 
0.132067 1.94234929033 0.02580267541 
0.132583 1.91350923808 0.02648531543 
0.133100 1.91846370285 0.02565110701 
0.133617 1.95582962482 0.02607217090 
0.134134 1.91010566801 0.02509331641 
0.134651 1.89802490778 0.02610526641 
0.135168 1.91823967590 0.02575718786 
0.135685 1.93404867250 0.02564243166 
0.136201 1.88876741553 0.02529678136 
0.136718 1.93883772469 0.02609264186 
0.137235 1.92513897106 0.02486454093 
0.137752 1.97443891072 0.02508534670 
0.138269 1.90452347752 0.02534883836 
0.138786 1.92476722588 0.02454931989 
0.139303 1.92723922942 0.02500888400 
0.139819 1.90599723809 0.02577190013 
0.140336 1.93249261368 0.02486010657 
0.140853 1.93567376524 0.02466540085 
0.141370 1.88326324789 0.02488992230 
0.141887 1.89854954525 0.02486471915 
0.142404 1.92854880303 0.02531687275 
0.142921 1.90592461171 0.02482953797 
0.143438 1.94235536503 0.02570647242 
0.143954 1.91925410639 0.02491057164 
0.144471 1.93116327728 0.02577819041 
0.144988 1.95077657285 0.02523908171 
0.145505 1.88567537779 0.02544029916 
0.146022 1.85446102609 0.02495736265 
0.146539 1.86873808960 0.02468146758 
0.147056 1.88558065638 0.02453766217 
0.147572 1.86350253096 0.02349563960 
0.148089 1.85017027093 0.02423358912 
0.148606 1.86909937899 0.02426557603 
0.149123 1.86200795996 0.02381087058 
0.149640 1.84323000448 0.02324121180 
0.150157 1.86661681621 0.02443119802 
0.150674 1.87418543143 0.02469281870 
0.151190 1.86308395533 0.02409501746 
0.151707 1.85007544552 0.02390167317 
0.152224 1.84326911593 0.02345219690 
0.152741 1.85240480429 0.02375417910 
0.153258 1.90319704595 0.02445261866 
0.153775 1.88301037504 0.02373308539 
0.154291 1.88473693198 0.02470591884 
0.154808 1.85502271325 0.02352154175 
0.155325 1.84137973615 0.02303167065 
0.155842 1.87295242264 0.02352650879 
0.156359 1.84077707052 0.02322866939 
0.156876 1.87526992776 0.02323604834 
0.157393 1.85975469413 0.02320606311 
0.157909 1.85048986743 0.02313649295 
0.158426 1.85568545952 0.02357329855 
0.158943 1.90217571266 0.02408027119 
0.159460 1.82069303846 0.02248034663 
0.159977 1.81546767357 0.02281745585 
0.160494 1.80202312382 0.02334106028 
0.161010 1.86499946170 0.02268278690 
0.161527 1.81526347708 0.02274671232 
0.162044 1.85303092659 0.02265698731 
0.162561 1.86506254757 0.02295401820 
0.163078 1.79652648374 0.02297210140 
0.163595 1.81458040989 0.02244746802 
0.164112 1.84408894177 0.02175934472 
0.164628 1.81862990876 0.02290143497 
0.165145 1.82748287695 0.02254900420 
0.165662 1.79147578500 0.02302563731 
0.166179 1.79375222043 0.02169564923 
0.166696 1.80579653718 0.02208598650 
0.167213 1.83254205728 0.02247270922 
0.167729 1.85730282379 0.02309403287 
0.168246 1.82868129009 0.02205767412 
0.168763 1.83680694857 0.02236654044 
0.169280 1.82451398983 0.02237686560 
0.169797 1.80433022878 0.02200736148 
0.170314 1.84601579739 0.02255963230 
0.170830 1.84442312870 0.02172481417 
0.171347 1.82498432455 0.02188961600 
0.171864 1.83268140921 0.02196042420 
0.172381 1.81643857679 0.02179643836 
0.172898 1.74664375282 0.02224555754 
0.173415 1.82184261796 0.02125366634 
0.173932 1.80699750583 0.02134643012 
0.174448 1.78850189559 0.02170441071 
0.174965 1.80387119640 0.02132057633 
0.175482 1.82167719700 0.02169391775 
0.175999 1.82369541821 0.02190246737 
0.176516 1.79251804093 0.02208190008 
0.177033 1.82193861839 0.02162339580 
0.177549 1.81351848748 0.02137128724 
0.178066 1.82435632997 0.02135628224 
0.178583 1.80423453806 0.02144079591 
0.179100 1.82296305946 0.02230604599 
0.179617 1.80097828688 0.02144133918 
0.180134 1.82436543303 0.02191808487 
0.180650 1.78379448771 0.02210476324 
0.181167 1.80551638698 0.02224353627 
0.181684 1.79477157436 0.02318082020 
0.182201 1.78466011826 0.02270541301 
0.182718 1.81720236314 0.02313021385 
0.183234 1.84008515224 0.02312601157 
0.183751 1.80867415564 0.02279706387 
0.184268 1.82639829610 0.02363942994 
0.184785 1.77854787258 0.02286895566 
0.185302 1.81314704361 0.02299895028 
0.185819 1.71919098902 0.02316812786 
0.186335 1.78386043978 0.02273238963 
0.186852 1.80534645826 0.02255553210 
0.187369 1.76552753554 0.02174241775 
0.187886 1.79381442494 0.02261161554 
0.188403 1.79506285006 0.02198150972 
0.188920 1.77705381792 0.02185315941 
0.189436 1.78107818238 0.02151902637 
0.189953 1.80815623318 0.02177143125 
0.190470 1.79393044258 0.02145981404 
0.190987 1.77983524129 0.02143452719 
0.191504 1.78021146511 0.02146929990 
0.192020 1.78665860037 0.02138942627 
0.192537 1.79886979894 0.02156630902 
0.193054 1.74653741650 0.02116958467 
0.193571 1.75521989063 0.02117577257 
0.194088 1.73512428367 0.02096263193 
0.194605 1.77822264991 0.02071552502 
0.195121 1.76597115559 0.02149819799 
0.195638 1.78763276460 0.02137442660 
0.196155 1.78227966538 0.02106639410 
0.196672 1.76224619541 0.02082091987 
0.197189 1.79107103803 0.02098692131 
0.197705 1.79075371947 0.02053803479 
0.198222 1.80140968551 0.02072739642 
0.198739 1.78147253631 0.02096083161 
0.199256 1.74167449735 0.02039884055 
0.199773 1.72932756656 0.02006792330 
0.200290 1.74911712909 0.02080045063 
0.200806 1.77349817672 0.02028852972 
0.201323 1.75542937331 0.02056399562 
0.201840 1.77422299974 0.02085957833 
0.202357 1.77552179085 0.02035430908 
0.202874 1.74500353443 0.02023424314 
0.203390 1.72964650425 0.02035654417 
0.203907 1.72740816336 0.02018336873 
0.204424 1.75548330665 0.02004449388 
0.204941 1.74134228156 0.02034939494 
0.205458 1.78173616888 0.02018024255 
0.205974 1.76481969987 0.02009865483 
0.206491 1.75040529783 0.02050805806 
0.207008 1.76028737116 0.01993205510 
0.207525 1.75081274363 0.01992952920 
0.208042 1.77864018235 0.02054384181 
0.208558 1.75476252844 0.01995884393 
0.209075 1.75077468042 0.01996310287 
0.209592 1.75870647141 0.01993366507 
0.210109 1.74209175904 0.01993514066 
0.210626 1.74608975134 0.01994063822 
0.211142 1.78399960813 0.01977469198 
0.211659 1.78183888847 0.01994989263 
0.212176 1.76789994250 0.01948639218 
0.212693 1.76981769224 0.01993906164 
0.213210 1.75061665024 0.01975841598 
0.213726 1.76984367066 0.01974496559 
0.214243 1.78132120063 0.01995578796 
0.214760 1.75235300226 0.01947157346 
0.215277 1.76192831888 0.02011484140 
0.215794 1.73709908086 0.01966582547 
0.216310 1.74103595685 0.01973822987 
0.216827 1.74111550661 0.01947836963 
0.217344 1.71077845416 0.01951882938 
0.217861 1.75554020865 0.01955254509 
0.218378 1.75892761086 0.01925419168 
0.218894 1.75600459293 0.01968559271 
0.219411 1.76678029306 0.01951398595 
0.219928 1.77377175925 0.01954440922 
0.220445 1.77742967010 0.01952720932 
0.220962 1.75996202722 0.01945054578 
0.221478 1.75998004019 0.01917636193 
0.221995 1.74338713133 0.01914344290 
0.222512 1.75629344213 0.01941621729 
0.223029 1.76768520825 0.01939102564 
0.223546 1.76441559043 0.01943811128 
0.224062 1.76137401454 0.01931743634 
0.224579 1.74349896064 0.01917769079 
0.225096 1.75714141224 0.01849291759 
0.225613 1.73976377082 0.01919819265 
0.226129 1.79137714799 0.01902658233 
0.226646 1.73294770939 0.01872047633 
0.227163 1.75069204881 0.01903449648 
0.227680 1.77419429772 0.01889258867 
0.228197 1.77194867681 0.01871886774 
0.228713 1.75566201664 0.01868690359 
0.229230 1.76784324687 0.01880580982 
0.229747 1.76706870754 0.01849812506 
0.230264 1.78730357817 0.01852392955 
0.230780 1.74118429005 0.01844235361 
0.231297 1.76532797876 0.01892612447 
0.231814 1.76891480166 0.01872173907 
0.232331 1.71342159072 0.01868131138 
0.232848 1.74946168037 0.01889115445 
0.233364 1.72256360981 0.01811973444 
0.233881 1.73764302614 0.01871163462 
0.234398 1.74754886293 0.01842291902 
0.234915 1.76414018874 0.01865900371 
0.235431 1.71976459931 0.01848781284 
0.235948 1.72209410914 0.01839473477 
0.236465 1.72998133973 0.01830031237 
0.236982 1.71974014827 0.01845141403 
0.237499 1.72133929851 0.01824528428 
0.238015 1.72959266982 0.01845838233 
0.238532 1.72708849270 0.01807658702 
0.239049 1.71642079729 0.01793405241 
0.239566 1.73405009051 0.01816415765 
0.240082 1.72168662968 0.01838505872 
0.240599 1.73204460033 0.01818923602 
0.241116 1.72082883866 0.01837129107 
0.241633 1.70028114576 0.01808289101 
0.242149 1.75230323802 3.17824398076 
0.242666 1.75859364732 0.01861840154 
0.243183 1.74614986240 0.01836201330 
0.243700 1.76450737033 0.01814533395 
0.244217 1.74479432352 0.01797480641 
0.244733 1.74697369104 0.01782668031 
0.245250 1.73841134612 0.01814629938 
0.245767 1.75957734169 0.01835221484 
0.246284 1.73615401591 0.01837433198 
0.246800 1.72538361624 0.01814290910 
0.247317 1.72284349852 0.01780752810 
0.247834 1.73769210945 0.01752031015 
0.248351 1.74920593552 0.01792498782 
0.248867 1.73801209897 0.01836418674 
0.249384 1.74010515072 0.01781543082 
0.249901 1.72750172846 0.01784547488 
0.250418 1.73602124743 0.01798976536 
0.250934 1.73478783651 0.01771132391 
0.251451 1.71308456592 0.01786718921 
0.251968 1.73648824196 0.01774293760 
0.252485 1.70903080747 0.01803085030 
0.253001 1.71744758306 0.01782998910 
0.253518 1.72738997130 0.01781389873 
0.254035 1.74155123543 0.01781177184 
0.254552 1.72381864677 0.01727179647 
0.255068 1.75316406773 0.01781045762 
0.255585 1.72910998478 0.01767319232 
0.256102 1.70914501469 0.01709562968 
0.256619 1.75086526882 0.01735625560 
0.257135 1.73508025013 0.01715579122 
0.257652 1.70412921314 0.01739110990 
0.258169 1.71529178484 0.01747002229 
0.258686 1.74704938532 0.01728008854 
0.259202 1.71469061301 0.01731955647 
0.259719 1.72955851821 0.01751476807 
0.260236 1.71619123685 0.01753751390 
0.260753 1.72670224108 0.01799292924 
0.261269 1.74236120203 0.01775995406 
0.261786 1.71952633544 0.01816947250 
0.262303 1.74727791285 0.01829500399 
0.262820 1.73492844076 0.01842641396 
0.263336 1.69578797168 0.01884716817 
0.263853 1.67367455734 0.01840511119 
0.264370 1.71928077979 0.01886087529 
0.264887 1.71335354249 0.01855991486 
0.265403 1.77731736687 0.01893192245 
0.265920 1.73311605292 0.01885955036 
0.266437 1.75775732118 0.01912570781 
0.266954 1.73950054248 0.01883390258 
0.267470 1.69484018495 0.01906248052 
0.267987 1.71612086090 0.01872603047 
0.268504 1.75954885030 0.01935260301 
0.269021 1.73150888734 0.01896332598 
0.269537 1.73197990051 0.01940538855 
0.270054 1.74541700273 0.01924336293 
0.270571 1.72770615629 0.01968348273 
0.271087 1.74346358023 0.02007335459 
0.271604 1.73701292645 0.02004039296 
0.272121 1.74322486221 0.01983761777 
0.272638 1.74301378816 0.02087643442 
0.273154 1.75870517219 0.02067152942 
0.273671 1.70556669010 0.02026090116 
0.274188 1.74130130101 0.02065192483 
0.274705 1.71950160899 0.02088776624 
0.275221 1.71752923553 0.02082991878 
0.275738 1.74154075616 0.02114839017 
0.276255 1.73586972430 0.02105542750 
0.276771 1.78944348986 0.02127862386 
0.277288 1.75929134374 0.02098185499 
0.277805 1.76944129669 0.02097150357 
0.278322 1.71917848492 0.02080699722 
0.278838 1.72609001020 0.02058090146 
0.279355 1.73683762245 0.02066109421 
0.279872 1.71215265570 0.02109023116 
0.280388 1.71807973400 0.02018302859 
0.280905 1.71357569429 0.02012902973 
0.281422 1.72298770925 0.02024457464 
0.281939 1.74890821408 0.02049012786 
0.282455 1.75105610272 0.02113231978 
0.282972 1.72248059345 0.02046236305 
0.283489 1.68672284067 0.02034463234 
0.284006 1.73734740791 0.02097823722 
0.284522 1.71719409629 0.02086147073 
0.285039 1.72609080154 0.02097706000 
0.285556 1.72499343698 0.02121856316 
0.286072 1.70919022824 0.02113028483 
0.286589 1.68841821788 0.02075133760 
0.287106 1.71858603602 0.02091629506 
0.287622 1.74011406446 0.02103445107 
0.288139 1.71336041966 0.02028255317 
0.288656 1.71267947324 0.02128656203 
0.289173 1.71963548975 0.02150345310 
0.289689 1.71089487744 0.02108878504 
0.290206 1.74342845502 0.02110591886 
0.290723 1.76136019830 0.02119028984 
0.291239 1.72548713209 0.02131758827 
0.291756 1.74063392248 0.02139850878 
0.292273 1.72371349674 0.02176600272 
0.292790 1.70589000495 0.02168387301 
0.293306 1.72226399720 0.02128331143 
0.293823 1.76481327243 0.02227479514 
0.294340 1.73452357042 0.02157561447 
0.294856 1.73977333262 0.02147493971 
0.295373 1.73318108344 0.02161142585 
0.295890 1.72589245425 0.02184511165 
0.296406 1.77384720191 0.02227255708 
0.296923 1.75800565268 0.02192647403 
0.297440 1.74663572272 0.02210387114 
0.297957 1.74301163956 0.02180665983 
0.298473 1.76346106399 0.02200724937 
0.298990 1.73445540234 0.02204497229 
0.299507 1.75544359362 0.02200698510 
0.300023 1.75678675346 0.02145538935 
0.300540 1.78340066369 0.02194427248 
0.301057 1.73502632256 0.02236926606 
0.301573 1.76251834214 0.02234180080 
0.302090 1.73008972663 0.02187027976 
0.302607 1.74104126642 0.02191213383 
0.303123 1.74650423612 0.02188973282 
0.303640 1.75148682163 0.02172747331 
0.304157 1.75561761607 0.02281112313 
0.304673 1.74323016132 0.02232039558 
0.305190 1.72593625096 0.02248071178 
0.305707 1.76064741264 0.02246200227 
0.306224 1.77691601964 0.02248424401 
0.306740 1.78679648278 0.02319025109 
0.307257 1.74874729807 0.02250054356 
0.307774 1.74126633829 0.02276032497 
0.308290 1.74863783346 0.02200650896 
0.308807 1.74477738336 0.02216066069 
0.309324 1.73505563750 0.02239751618 
0.309840 1.70624723131 0.02234992841 
0.310357 1.72413580874 0.02263165771 
0.310874 1.71195516064 0.02270441081 
0.311390 1.79039355219 0.02365149258 
0.311907 1.69727532018 0.02258296315 
0.312424 1.77158016866 0.02395880974 
0.312940 1.71944641960 0.02247405132 
0.313457 1.74516784111 0.02384132164 
0.313974 1.74492407506 0.02263975305 
0.314490 1.72429522359 0.02328076910 
0.315007 1.72400190464 0.02358145260 
0.315524 1.73303461135 0.02321267687 
0.316040 1.71376976847 0.02343190008 
0.316557 1.75512632381 0.02316725113 
0.317074 1.73593978010 0.02215191091 
0.317590 1.74064711421 0.02317727244 
0.318107 1.72830588633 0.02309450667 
0.318624 1.79082116713 0.02369044726 
0.319140 1.74310383504 0.02358601008 
0.319657 1.75066829888 0.02360019604 
0.320174 1.69540018252 0.02357306470 
0.320690 1.75035111767 0.02374735944 
0.321207 1.77778119804 0.02401319726 
0.321724 1.74930123103 0.02380374879 
0.322240 1.68970608687 0.02396977826 
0.322757 1.74007356607 0.02351243862 
0.323274 1.74130540970 0.02428469428 
0.323790 1.74037534518 0.02531477905 
0.324307 1.73157813882 0.02494181403 
0.324824 1.78139056131 0.02466798522 
0.325340 1.74454301641 0.02608666310 
0.325857 1.73203125879 0.02584127363 
0.326373 1.76225392631 0.02489942419 
0.326890 1.74688319028 0.02620884686 
0.327407 1.75363773605 0.02558074426 
0.327923 1.73106995548 0.02603909135 
0.328440 1.71906475775 0.02550577150 
0.328957 1.79690484529 0.02686114152 
0.329473 1.77157205497 0.02807000307 
0.329990 1.74399481113 0.02768543512 
0.330507 1.78399755331 0.02863908858 
0.331023 1.75922830744 0.02956752110 
0.331540 1.82842850823 0.02927022129 
0.332057 1.79495949232 0.02966571810 
0.332573 1.80011849085 0.02981328680 
0.333090 1.78951272563 0.02901564449 
0.333607 1.70078404827 0.02860152031 
0.334123 1.78006417923 0.02980296510 
0.334640 1.69225651815 0.02952298087 
0.335156 1.79854610124 0.03007062309 
0.335673 1.81676670901 0.03042844753 
0.336190 1.74764732887 0.03130766107 
0.336706 1.75076689805 0.03120250848 
0.337223 1.73990177465 0.03072065657 
0.337740 1.80401789677 0.03305280003 
0.338256 1.77702695768 0.03213463426 
0.338773 1.81931412520 0.03400569772 
0.339290 1.78726347591 0.03611151868 
0.339806 1.80362446088 0.03771336880 
0.340323 1.79307794466 0.03788624602 
0.340839 1.84377839347 0.03645207959 
0.341356 1.87925841652 0.03905601111 
0.341873 1.75781099969 0.03626015416 
0.342389 1.80733611452 0.03777806787 
0.342906 1.88126310092 0.03677587719 
0.343423 1.86657539335 0.03836304347 
0.343939 1.90291162232 0.04061382777 
0.344456 1.78089353508 0.03699626712 
0.344972 1.86837119276 0.03801401236 
0.345489 1.77109575095 0.03736127851 
0.346006 1.81729393640 0.03878468558 
0.346522 1.79572992069 0.03890079086 
0.347039 1.82354073242 0.03849706407 
0.347555 1.77645403662 0.03986492773 
0.348072 1.86873920604 0.03903012229 
0.348589 1.80657179362 0.04133941725 
0.349105 1.77321087631 0.04045902870 
0.349622 1.78627791190 0.03775892083 
0.350139 1.85517615714 0.04018796279 
0.350655 1.81009402151 0.03866668681 
0.351172 1.80526033765 0.03832318589 
0.351688 1.83086001974 0.03703496406 
0.352205 1.83608759258 0.04002206419 
0.352722 1.78651816446 0.04103028841 
0.353238 1.71979222380 0.03878186682 
0.353755 1.85213377458 0.03920940595 
0.354271 1.81335835423 0.04084223169 
0.354788 1.80399904086 0.03945720865 
0.355305 1.77238737472 0.04093823641 
0.355821 1.81367960392 0.04035774204 
0.356338 1.79716726196 0.04076268487 
0.356854 1.86797306217 0.04199590830 
0.357371 1.84087658483 0.04276263741 
0.357888 1.84369516747 0.03992547839 
0.358404 1.75910777922 0.04167882238 
0.358921 1.83433108322 0.04658429259 
0.359437 1.76967747225 0.04212444795 
0.359954 1.88908930714 0.04542304767 
0.360471 1.80084405125 0.04709781372 
0.360987 1.82814578757 0.04809951766 
0.361504 1.71283321362 0.04800539432 
0.362020 1.85198060888 0.05031375221 
0.362537 1.87382092412 0.05311396748 
0.363054 1.74785728410 0.04999354475 
0.363570 1.78478432205 0.05086803415 
0.364087 1.81431351744 0.05416963583 
0.364603 1.66785139561 0.05147083722 
0.365120 1.81901169870 0.05295263899 
0.365637 2.04644054065 0.06030915630 
0.366153 1.86161760908 0.05337689627 
0.366670 1.77137787421 0.05546569883 
0.367186 1.75548529420 0.05928731184 
0.367703 1.81430677734 0.06049249403 
0.368219 1.75040286097 0.06078276045 
0.368736 1.75808271363 0.06201122428 
0.369253 1.78126421017 0.06822063533 
0.369769 1.80447264670 0.06789622489 
0.370286 1.79554241100 0.07315224576 
0.370802 1.84786751079 0.07641254317 
0.371319 1.79633297466 0.08261046743 
0.371835 1.92787701911 0.08523343038 
0.372352 1.73770417508 0.08664836140 
0.372869 1.75757304449 0.11586109611 
0.373385 1.57527500741 0.13797936359 
0.373902 1.12824980032 0.29732000699 
