# Supplementary material for: A SAXS-based approach to rationally evaluate radical scavengers – toward eliminating radiation damage in solution and crystallographic studies
Source: J Synchrotron Radiat. 2021 Aug 9;28(Pt 5):1309–20. doi: 10.1107/S1600577521004045 (PMC8415334; doi:10.1107/S1600577521004045)
Supplement: Supplementary file 1 [file s-28-01309-sup1.zip › SupportingData/ascrobic_acid/500uM/F1_ascorbate-500um_00016.cbf.dat]

0.010597 12.16189018542 0.61555547643 
0.011114 10.81576354578 0.44019435710 
0.011630 10.15726307548 0.37016702747 
0.012147 9.65218993264 0.29060965580 
0.012664 8.74507304854 0.24121281077 
0.013181 8.09124171203 0.24341915709 
0.013698 7.66361864327 0.21172613004 
0.014215 7.19996997737 0.28773310184 
0.014732 6.73626511028 0.21073543660 
0.015249 6.53126089546 0.23488392605 
0.015766 6.13938484587 0.19510137757 
0.016283 6.15997495319 0.18997983174 
0.016800 5.99477245680 0.16119462584 
0.017316 5.51406182424 0.14448463344 
0.017833 5.69462127613 0.14043467746 
0.018350 5.61133452976 0.13328814952 
0.018867 5.31714451680 0.12299770188 
0.019384 4.98939825429 0.11620858563 
0.019901 4.97925857683 0.11637419380 
0.020418 4.97146746349 0.10990124524 
0.020935 4.73136883638 0.10111364823 
0.021452 4.57815627693 0.10425756445 
0.021969 4.48848874698 0.09533618795 
0.022486 4.42428647851 0.09845070755 
0.023002 4.29084062916 0.10183781044 
0.023519 4.25431355463 0.08631320793 
0.024036 4.41082931141 0.09372166929 
0.024553 4.14645348244 0.09403301888 
0.025070 4.11111639493 0.09392495854 
0.025587 4.17899972910 0.08580717244 
0.026104 4.19319789957 0.08832195151 
0.026621 3.90701019197 0.08328276883 
0.027138 3.98046725877 0.08557060849 
0.027655 3.89429469390 0.07688043177 
0.028171 3.84371815118 0.08821044499 
0.028688 3.88985438784 0.07653988141 
0.029205 3.86391113058 0.08085803416 
0.029722 3.66547563476 0.07739903409 
0.030239 3.78519623024 0.07758750695 
0.030756 3.74184930825 0.07978234588 
0.031273 3.76466758201 0.07537325196 
0.031790 3.65771574495 0.07437790816 
0.032307 3.46850942506 0.07311103360 
0.032824 3.53655576128 0.06934798981 
0.033341 3.57118360699 0.06795587189 
0.033857 3.57035622827 0.07130397377 
0.034374 3.54343817211 0.06865956716 
0.034891 3.49207407240 0.06701808095 
0.035408 3.55259810050 0.06561446744 
0.035925 3.35144986718 0.06568438706 
0.036442 3.34763413127 0.06802596722 
0.036959 3.38747374976 0.06983343435 
0.037476 3.40118041170 0.06195923126 
0.037993 3.24168108219 0.06252286377 
0.038510 3.30657635575 0.06328074206 
0.039027 3.34263227093 0.06167539065 
0.039543 3.31398190109 0.06624383932 
0.040060 3.24431958031 0.06312598709 
0.040577 3.32654192053 0.06390055292 
0.041094 3.32150307679 0.06224550755 
0.041611 3.20190326515 0.06204261129 
0.042128 3.11878895677 0.06138852003 
0.042645 3.20343396289 0.05712815629 
0.043162 3.21311849959 0.05979433970 
0.043679 3.07016296943 0.05977878998 
0.044196 3.12281908944 0.05651497719 
0.044712 3.13191932123 0.05778655644 
0.045229 3.12299178750 0.05576679885 
0.045746 3.09447035652 0.05379024170 
0.046263 3.07989953533 0.05381481172 
0.046780 3.08618568931 0.05366879456 
0.047297 3.08139140508 0.05616669289 
0.047814 3.06985597200 0.05301976747 
0.048331 3.00470165016 0.05326518005 
0.048848 2.93924809608 0.05258345483 
0.049365 2.89505661404 0.05057932207 
0.049881 2.93061106137 0.04951371698 
0.050398 2.97489445889 0.05328391007 
0.050915 2.87173273168 0.05195252802 
0.051432 2.90746487645 0.04934216017 
0.051949 2.88130328633 0.05051063698 
0.052466 2.93540378583 0.05091389359 
0.052983 2.89609857581 0.05063088298 
0.053500 2.89247430750 0.04727787532 
0.054017 2.78053500309 0.04716459140 
0.054534 2.78152289763 0.04571194102 
0.055050 2.80144056042 0.04677778978 
0.055567 2.71065355940 0.04716191207 
0.056084 2.79452577575 0.04811441024 
0.056601 2.76358577186 0.04632323733 
0.057118 2.69669642587 0.04555071352 
0.057635 2.68008723598 0.04870044684 
0.058152 2.72729104851 0.04494224018 
0.058669 2.63778313875 0.04507569345 
0.059186 2.67925079000 0.04450996442 
0.059703 2.70107341513 0.04626129802 
0.060220 2.64772509448 0.04287295279 
0.060736 2.69502512803 0.04683763906 
0.061253 2.64119716719 0.04474337039 
0.061770 2.65108253714 0.04215033057 
0.062287 2.63821335123 0.04371823606 
0.062804 2.60769057113 0.04225925790 
0.063321 2.62356003484 0.04186261388 
0.063838 2.57093129752 0.04172035543 
0.064355 2.57934184395 0.04300792405 
0.064872 2.57153015633 0.04193746766 
0.065388 2.48122032632 0.04100078314 
0.065905 2.55836446001 0.04294774321 
0.066422 2.49749699110 0.04164131648 
0.066939 2.52533544844 0.04085860084 
0.067456 2.54067831330 0.04086875142 
0.067973 2.49151114010 0.04029000233 
0.068490 2.49832195972 0.03989332616 
0.069007 2.50754281247 0.04214755388 
0.069524 2.41855188144 0.03968300201 
0.070041 2.46940444973 0.03914416534 
0.070557 2.58765790907 0.04247653684 
0.071074 2.49874212555 0.04235675072 
0.071591 2.49894522016 0.04117914186 
0.072108 2.44368244732 0.04035341892 
0.072625 2.44869305166 0.03883587660 
0.073142 2.45287845703 0.03937149430 
0.073659 2.45790798339 0.03807384952 
0.074176 2.43761169421 0.03766904745 
0.074693 2.45067098332 0.03887405361 
0.075210 2.42747508086 0.03724929322 
0.075726 2.43639005961 0.03887909621 
0.076243 2.37661585362 0.03874320873 
0.076760 2.37901483474 0.03655840721 
0.077277 2.33257084875 0.03470105425 
0.077794 2.43403960880 0.03658495961 
0.078311 2.32107717066 0.03628344318 
0.078828 2.37537450314 0.03632223883 
0.079345 2.34517579299 0.03846551358 
0.079862 2.36259681483 0.03562320877 
0.080378 2.27637814095 0.03520356426 
0.080895 2.39060431101 0.03672487664 
0.081412 2.35698742779 0.03705368921 
0.081929 2.28764900098 0.03454891864 
0.082446 2.38250179527 0.03694744872 
0.082963 2.22996681900 0.03633803000 
0.083480 2.31133739427 0.03587207442 
0.083997 2.26535865187 0.03673401065 
0.084514 2.20629607835 0.03625342944 
0.085030 2.20610553521 0.03434088929 
0.085547 2.29991993861 0.03450635143 
0.086064 2.26190222490 0.03419794925 
0.086581 2.28891933824 0.03574370855 
0.087098 2.28313280086 0.03433918855 
0.087615 2.31832977068 0.03597712570 
0.088132 2.27656187213 0.03412174396 
0.088649 2.27533073323 0.03555348868 
0.089166 2.28697751827 0.03593280365 
0.089683 2.20864802588 0.03630642275 
0.090199 2.23359778092 0.03598535006 
0.090716 2.17480391426 0.03639117379 
0.091233 2.31346999959 0.03752920596 
0.091750 2.23652287035 0.03847257484 
0.092267 2.19379723631 0.03733491058 
0.092784 2.14840387489 0.03740686958 
0.093301 2.16390246871 0.03735993300 
0.093818 2.28093944657 0.03726487761 
0.094334 2.15106406350 0.03694531984 
0.094851 2.14815749285 0.03634410425 
0.095368 2.11262917097 0.03663728941 
0.095885 2.16175759005 0.03449013394 
0.096402 2.12120156280 0.03468427616 
0.096919 2.15280848031 0.03464867658 
0.097436 2.09302458307 0.03321840952 
0.097953 2.18593151502 0.03488424889 
0.098470 2.16301539327 0.03450742075 
0.098986 2.13862687273 0.03427817249 
0.099503 2.10606499889 0.03359137120 
0.100020 2.02116102620 0.03215703696 
0.100537 2.03051913325 0.03187808001 
0.101054 2.08563335248 0.03230994387 
0.101571 2.05054209570 0.03203736845 
0.102088 2.08459148357 0.03219285752 
0.102605 2.06376987248 0.03173509287 
0.103122 2.00051725817 0.03134040255 
0.103638 2.09771388816 0.03230538400 
0.104155 2.02010104765 0.03038781829 
0.104672 2.11757334265 0.03206083564 
0.105189 2.11227146422 0.03176507577 
0.105706 2.10118601824 0.03135473707 
0.106223 2.07454371413 0.03195992972 
0.106740 2.06221969827 0.03054509726 
0.107257 2.02220525837 0.03123373788 
0.107773 2.04332563311 0.03062594215 
0.108290 2.01801590510 0.03039576395 
0.108807 2.08955502110 0.03059388136 
0.109324 2.03500230632 0.02915022836 
0.109841 2.12465450136 0.03090841947 
0.110358 2.04807073126 0.03010958365 
0.110875 2.02015643387 0.03011490831 
0.111392 2.00676451293 0.02987477991 
0.111909 2.00491678968 0.02909524905 
0.112425 2.04727513488 0.02935669722 
0.112942 2.00953529509 0.02838984918 
0.113459 2.05648349040 0.03069535119 
0.113976 2.01784627647 0.02862598076 
0.114493 1.96955231564 0.02870303063 
0.115010 2.07797303968 0.02952645802 
0.115527 2.03517858442 0.02936832354 
0.116044 2.00205688394 0.02964611424 
0.116560 1.98624164042 0.02806152274 
0.117077 1.99925101992 0.02845852986 
0.117594 2.00634013598 0.02862753724 
0.118111 2.01729524434 0.02819327591 
0.118628 2.01185278160 0.02725227404 
0.119145 2.01921038065 0.02836686218 
0.119662 1.96770087818 0.02786051764 
0.120179 2.02705059125 0.02830802908 
0.120695 2.01775627406 0.02886074083 
0.121212 1.93674173936 0.02728933024 
0.121729 1.94869738917 0.02708577383 
0.122246 1.98809940137 0.02734850421 
0.122763 1.95725942118 0.02721401952 
0.123280 1.93884350695 0.02695752554 
0.123797 1.92198110169 0.02702227955 
0.124314 1.94489163846 0.02755643458 
0.124830 1.95455908749 0.02705968671 
0.125347 1.96380205151 0.02765682785 
0.125864 1.98219222021 0.02735942409 
0.126381 1.97157714805 0.02669837717 
0.126898 1.98407503275 0.02711146310 
0.127415 1.96856497382 0.02697853024 
0.127932 1.91901991201 0.02679736806 
0.128448 1.95423232420 0.02569980734 
0.128965 1.93568451923 0.02552191729 
0.129482 1.91163464111 0.02692572513 
0.129999 1.96929010341 0.02623330926 
0.130516 1.91483396382 0.02657153476 
0.131033 1.93650787115 0.02626379694 
0.131550 1.90339910280 0.02671173850 
0.132067 1.95358769234 0.02630508546 
0.132583 1.90892217923 0.02684644311 
0.133100 1.96093534083 0.02607984262 
0.133617 1.91730423713 0.02551238371 
0.134134 1.94110580148 0.02608750200 
0.134651 1.96511010836 0.02606006354 
0.135168 1.89427094473 0.02587722230 
0.135685 1.89947795558 0.02569332038 
0.136201 1.90224662224 0.02479784936 
0.136718 1.95505094539 0.02590429066 
0.137235 1.95431882727 0.02646695586 
0.137752 1.94369329512 0.02524442348 
0.138269 1.88409327973 0.02524872246 
0.138786 1.93132970968 0.02555929101 
0.139303 1.90035885942 0.02457564854 
0.139819 1.88694942473 0.02470401457 
0.140336 1.91906401948 0.02499591174 
0.140853 1.88261266044 0.02513503328 
0.141370 1.92555037264 0.02500774202 
0.141887 1.89912286705 0.02513335983 
0.142404 1.95060662175 0.02490875225 
0.142921 1.93294045301 0.02468121453 
0.143438 1.87098123653 0.02472310608 
0.143954 1.88307294023 0.02575341912 
0.144471 1.92828634105 0.02544214632 
0.144988 1.89454832677 0.02512381279 
0.145505 1.92489282092 0.02476788760 
0.146022 1.86024253297 0.02468615190 
0.146539 1.94165650295 0.02465404883 
0.147056 1.86827462138 0.02405583206 
0.147572 1.86606305736 0.02521565925 
0.148089 1.86856664149 0.02481294683 
0.148606 1.88097544561 0.02510689166 
0.149123 1.86146601176 0.02357976762 
0.149640 1.89844908553 0.02432364585 
0.150157 1.87164302486 0.02534510961 
0.150674 1.88142239393 0.02384287648 
0.151190 1.84471963608 0.02387637535 
0.151707 1.90784545983 0.02487497973 
0.152224 1.87077714964 0.02340078119 
0.152741 1.89853380405 0.02328979767 
0.153258 1.89440821385 0.02425927434 
0.153775 1.88914196297 0.02429637015 
0.154291 1.85962921863 0.02424284618 
0.154808 1.85261167582 0.02356300441 
0.155325 1.83764466744 0.02290250492 
0.155842 1.87631111502 0.02302079144 
0.156359 1.87063464879 0.02393708311 
0.156876 1.86059703149 0.02380076250 
0.157393 1.87151553600 0.02361371162 
0.157909 1.84630670086 0.02361831446 
0.158426 1.84454815905 0.02302476333 
0.158943 1.86426393543 0.02337317875 
0.159460 1.84437806775 0.02283790059 
0.159977 1.82337155567 0.02281010790 
0.160494 1.85739357681 0.02336842292 
0.161010 1.82092150105 0.02271322082 
0.161527 1.83122561110 0.02380536950 
0.162044 1.84367473237 0.02296714417 
0.162561 1.82081635731 0.02268437892 
0.163078 1.84527836497 0.02301726721 
0.163595 1.82217283844 0.02264812504 
0.164112 1.82671941107 0.02274433355 
0.164628 1.84061079494 0.02267369241 
0.165145 1.81170812998 0.02249597144 
0.165662 1.79286851376 0.02212551751 
0.166179 1.83695007147 0.02237146169 
0.166696 1.84857152724 0.02189267780 
0.167213 1.81172344997 0.02219817706 
0.167729 1.81071994343 0.02226227703 
0.168246 1.80981232214 0.02239329202 
0.168763 1.79996872509 0.02219957227 
0.169280 1.83524262935 0.02210411773 
0.169797 1.82919340110 0.02184360248 
0.170314 1.83878663766 0.02240727516 
0.170830 1.85366090649 0.02269620378 
0.171347 1.82802030638 0.02193501563 
0.171864 1.86794396344 0.02212441802 
0.172381 1.79702909241 0.02175232995 
0.172898 1.77342848724 0.02174014792 
0.173415 1.79517374162 0.02181384746 
0.173932 1.77930410044 0.02195657911 
0.174448 1.79729396002 0.02140346183 
0.174965 1.80794532928 0.02226360064 
0.175482 1.81601693167 0.02179831320 
0.175999 1.78870068613 0.02203948061 
0.176516 1.78848529025 0.02128921458 
0.177033 1.83831735917 0.02224435528 
0.177549 1.83865190052 0.02181886373 
0.178066 1.80439311358 0.02124176142 
0.178583 1.82418338713 0.02202811112 
0.179100 1.85776908926 0.02227462502 
0.179617 1.82316057769 0.02133350650 
0.180134 1.80761328516 0.02188416758 
0.180650 1.81242496106 0.02266700334 
0.181167 1.80962797032 0.02264407955 
0.181684 1.74889329980 0.02178465453 
0.182201 1.83036968889 0.02212230717 
0.182718 1.79551998763 0.02271974686 
0.183234 1.79514611158 0.02238530130 
0.183751 1.80259333416 0.02262553252 
0.184268 1.80059672943 0.02297536123 
0.184785 1.82187642737 0.02329649859 
0.185302 1.75481323238 0.02271625923 
0.185819 1.78472118557 0.02291355667 
0.186335 1.85235473387 0.02300937972 
0.186852 1.83789820527 0.02338168378 
0.187369 1.80904798117 0.02312707576 
0.187886 1.82197367963 0.02261632699 
0.188403 1.76930596331 0.02241465114 
0.188920 1.77582878464 0.02173315989 
0.189436 1.79084956256 0.02186845991 
0.189953 1.81515580241 0.02194039325 
0.190470 1.82771569340 0.02190539784 
0.190987 1.80984249849 0.02199091177 
0.191504 1.79477552798 0.02133680816 
0.192020 1.80741025420 0.02179926186 
0.192537 1.77319390817 0.02126316304 
0.193054 1.77364629054 0.02160779966 
0.193571 1.79442686610 0.02117594350 
0.194088 1.82221370585 0.02103794815 
0.194605 1.77810947104 0.02071554921 
0.195121 1.79458577659 0.02100551357 
0.195638 1.80091247196 0.02083440559 
0.196155 1.77863475700 0.02109913024 
0.196672 1.77210177541 0.02107619516 
0.197189 1.79039565985 0.02054719928 
0.197705 1.74301190803 0.02058933643 
0.198222 1.77387226217 0.02026267762 
0.198739 1.77628932437 0.02034698561 
0.199256 1.77408229117 0.02093592095 
0.199773 1.73446540943 0.02014463533 
0.200290 1.75034542782 0.02080157362 
0.200806 1.74587727847 0.02043546402 
0.201323 1.76342616190 0.02049723540 
0.201840 1.77873359297 0.02042583681 
0.202357 1.77084165702 0.02020580049 
0.202874 1.77006213521 0.02027064214 
0.203390 1.75084037672 0.02007246283 
0.203907 1.79234959628 0.02024325489 
0.204424 1.78192412264 0.02016096483 
0.204941 1.76784041680 0.02063371996 
0.205458 1.76271618213 0.02067084138 
0.205974 1.77267817149 0.02030213137 
0.206491 1.76513701372 0.02034284997 
0.207008 1.76605459280 0.01986679495 
0.207525 1.77517066418 0.02040239474 
0.208042 1.74866502051 0.02021452995 
0.208558 1.78672266325 0.01993853405 
0.209075 1.76847765771 0.02059936486 
0.209592 1.73478122396 0.01973194055 
0.210109 1.74614621700 0.01983813706 
0.210626 1.78078642427 0.02043878632 
0.211142 1.76127457778 0.01951539414 
0.211659 1.78420864305 0.02021570242 
0.212176 1.77428871537 0.01962681149 
0.212693 1.77028898918 0.01986733033 
0.213210 1.74971669800 0.01943763866 
0.213726 1.77896754484 0.01929598002 
0.214243 1.79752587914 0.02010208050 
0.214760 1.75757166368 0.01952992855 
0.215277 1.75852689393 0.01945479945 
0.215794 1.75201341398 0.01977188078 
0.216310 1.76769161568 0.01965435165 
0.216827 1.75569182260 0.01971015549 
0.217344 1.78195569328 0.01966151864 
0.217861 1.79406991036 0.02016987051 
0.218378 1.77442603286 0.01993644219 
0.218894 1.76153750538 0.01897497124 
0.219411 1.75350717646 0.01943290452 
0.219928 1.75604018624 0.01929432306 
0.220445 1.75741932863 0.01994694217 
0.220962 1.75924900964 0.01942435048 
0.221478 1.78800311785 0.01909919436 
0.221995 1.76408755505 0.01967722749 
0.222512 1.75680471753 0.01944006207 
0.223029 1.74306678730 0.01958338571 
0.223546 1.77929942187 0.01914949573 
0.224062 1.78246881517 0.01879354331 
0.224579 1.74309304154 0.01925381636 
0.225096 1.74144130716 0.01891292468 
0.225613 1.74233828814 0.01902425168 
0.226129 1.76038240184 0.01931114821 
0.226646 1.73544677858 0.01907088026 
0.227163 1.77329682388 0.01907057270 
0.227680 1.76894430683 0.01876350621 
0.228197 1.76855151264 0.01962918333 
0.228713 1.75316710156 0.01831727134 
0.229230 1.73671272530 0.01834384074 
0.229747 1.74037269258 0.01888963556 
0.230264 1.74059975701 0.01849656512 
0.230780 1.74564175485 0.01829198600 
0.231297 1.75028138632 0.01858367901 
0.231814 1.78167671993 0.01871294908 
0.232331 1.73249487838 0.01849502524 
0.232848 1.78096360015 0.01895633999 
0.233364 1.76454980386 0.01845007267 
0.233881 1.75470679302 0.01846413130 
0.234398 1.75279246177 0.01865140389 
0.234915 1.76648695856 0.01861933522 
0.235431 1.74578937863 0.01872987265 
0.235948 1.72824131876 0.01780363909 
0.236465 1.72423435023 0.01854125128 
0.236982 1.77234103925 0.01865934490 
0.237499 1.72611356546 0.01841196485 
0.238015 1.76182599938 0.01845092370 
0.238532 1.75679346582 0.01868506339 
0.239049 1.73195188713 0.01838244527 
0.239566 1.70668889519 0.01805167679 
0.240082 1.74331364028 0.01839865105 
0.240599 1.74276923499 0.01818254586 
0.241116 1.75469185878 0.01829597194 
0.241633 1.73139806673 0.01805950855 
0.242149 1.76262505056 3.18547408628 
0.242666 1.73446718325 0.01802826657 
0.243183 1.72290536349 0.01808880120 
0.243700 1.72569721655 0.01822936492 
0.244217 1.75014146035 0.01797822780 
0.244733 1.72565352770 0.01838735486 
0.245250 1.71865700457 0.01812701585 
0.245767 1.74075187855 0.01781177649 
0.246284 1.74708828648 0.01821663004 
0.246800 1.72431322290 0.01782256198 
0.247317 1.73772088760 0.01794791833 
0.247834 1.77846166638 0.01851627473 
0.248351 1.71585281056 0.01754085681 
0.248867 1.72187505645 0.01798558344 
0.249384 1.73863407528 0.01801772773 
0.249901 1.72648153009 0.01760463908 
0.250418 1.76213039726 0.01758005976 
0.250934 1.70677239376 0.01750792350 
0.251451 1.76015907319 0.01802301667 
0.251968 1.70484404461 0.01721249310 
0.252485 1.77931309431 0.01804434658 
0.253001 1.74441531591 0.01746686829 
0.253518 1.72050425715 0.01792626980 
0.254035 1.73807991421 0.01772362728 
0.254552 1.73497031313 0.01760431193 
0.255068 1.70698995841 0.01735912295 
0.255585 1.73199113402 0.01808432626 
0.256102 1.76022539858 0.01764195865 
0.256619 1.71482019618 0.01746882757 
0.257135 1.70687495237 0.01751379283 
0.257652 1.73558370421 0.01758102133 
0.258169 1.70317438854 0.01747903015 
0.258686 1.75305891297 0.01723138959 
0.259202 1.73533343323 0.01752892263 
0.259719 1.73864831364 0.01752087417 
0.260236 1.72235214880 0.01773389366 
0.260753 1.69876536456 0.01827549755 
0.261269 1.74313346399 0.01823047060 
0.261786 1.72667153918 0.01833690175 
0.262303 1.70696692545 0.01857256498 
0.262820 1.73941640251 0.01871789563 
0.263336 1.74019674472 0.01845036624 
0.263853 1.70778581683 0.01861373007 
0.264370 1.75603805053 0.01880840789 
0.264887 1.73405584160 0.01879322293 
0.265403 1.71923470446 0.01849411790 
0.265920 1.73998691680 0.01906627200 
0.266437 1.75444470739 0.01889646803 
0.266954 1.71413568508 0.01899720524 
0.267470 1.72620735613 0.01885579125 
0.267987 1.72023164693 0.01912945845 
0.268504 1.76001226488 0.01920445134 
0.269021 1.74587705003 0.01905768448 
0.269537 1.73505248854 0.01964785451 
0.270054 1.75375051923 0.01936163005 
0.270571 1.72848484082 0.02014474924 
0.271087 1.77479137633 0.01979803721 
0.271604 1.74751068166 0.02018768182 
0.272121 1.73877267593 0.02006062147 
0.272638 1.71531276590 0.02041554515 
0.273154 1.75653027717 0.02071559307 
0.273671 1.77721162797 0.02096062626 
0.274188 1.77502910714 0.02099426919 
0.274705 1.75002388237 0.02123897420 
0.275221 1.74075880950 0.02105233419 
0.275738 1.73804668950 0.02075419114 
0.276255 1.73310534822 0.02079020555 
0.276771 1.75536347721 0.02129437047 
0.277288 1.71044150895 0.02119675792 
0.277805 1.75699007774 0.02082105556 
0.278322 1.74355468209 0.02119850182 
0.278838 1.70844340139 0.02062618585 
0.279355 1.75222560130 0.02062372870 
0.279872 1.74034224717 0.02075113174 
0.280388 1.72846216574 0.02059990195 
0.280905 1.72241033969 0.02047068468 
0.281422 1.72727983100 0.02069265501 
0.281939 1.71443150748 0.02031910010 
0.282455 1.68737019457 0.02023002927 
0.282972 1.71809810096 0.02050025097 
0.283489 1.72830106707 0.02073988230 
0.284006 1.75158856830 0.02078022642 
0.284522 1.76166122280 0.02103444046 
0.285039 1.72499899193 0.02119166371 
0.285556 1.71227007272 0.02088391044 
0.286072 1.72283013403 0.02065111233 
0.286589 1.73438459992 0.02092092652 
0.287106 1.71113184458 0.02100573000 
0.287622 1.73237708847 0.02128246769 
0.288139 1.73131414603 0.02073317758 
0.288656 1.75756344048 0.02092578071 
0.289173 1.76554954761 0.02166084558 
0.289689 1.76492687210 0.02081876338 
0.290206 1.70433691616 0.02153840456 
0.290723 1.71974787222 0.02126655912 
0.291239 1.76473782686 0.02120371533 
0.291756 1.70416390081 0.02082523501 
0.292273 1.73251742156 0.02166914105 
0.292790 1.76187041326 0.02182845592 
0.293306 1.73911983212 0.02139573809 
0.293823 1.74380395839 0.02183718169 
0.294340 1.72343615825 0.02125458482 
0.294856 1.73126259060 0.02141781947 
0.295373 1.72031857057 0.02142659927 
0.295890 1.73191083081 0.02153029084 
0.296406 1.76487391712 0.02174780119 
0.296923 1.73773187487 0.02171921478 
0.297440 1.77441043300 0.02192355313 
0.297957 1.72184419487 0.02114781661 
0.298473 1.71482956174 0.02141324319 
0.298990 1.73146641656 0.02198739150 
0.299507 1.74196874092 0.02181870751 
0.300023 1.75160437019 0.02181025032 
0.300540 1.77388454101 0.02237455180 
0.301057 1.77043987845 0.02227309202 
0.301573 1.71462580984 0.02166843103 
0.302090 1.74977648247 0.02175923967 
0.302607 1.73495884424 0.02166685540 
0.303123 1.72245342794 0.02170890983 
0.303640 1.75598053517 0.02237899510 
0.304157 1.75221798880 0.02293759394 
0.304673 1.77321002206 0.02282891255 
0.305190 1.73675424093 0.02227211240 
0.305707 1.74609287746 0.02210620995 
0.306224 1.74258957166 0.02218135948 
0.306740 1.74592497969 0.02233770669 
0.307257 1.71612401476 0.02224843111 
0.307774 1.73183486394 0.02315933383 
0.308290 1.72061217746 0.02229623967 
0.308807 1.75050115150 0.02236194272 
0.309324 1.75501278468 0.02327988193 
0.309840 1.77437822597 0.02278070483 
0.310357 1.77106856280 0.02310442673 
0.310874 1.70910960138 0.02203543916 
0.311390 1.72817382068 0.02287923592 
0.311907 1.74992264519 0.02264267581 
0.312424 1.71420870567 0.02294857406 
0.312940 1.74015036792 0.02277061256 
0.313457 1.67244712029 0.02235810895 
0.313974 1.70715629155 0.02359943276 
0.314490 1.77337760387 0.02332790591 
0.315007 1.71002547945 0.02319434310 
0.315524 1.74734823644 0.02301003396 
0.316040 1.73950787057 0.02262183584 
0.316557 1.73135661084 0.02363451979 
0.317074 1.73547410318 0.02329674115 
0.317590 1.78542555753 0.02344334071 
0.318107 1.75661182902 0.02403027965 
0.318624 1.73260917199 0.02399300558 
0.319140 1.71464683464 0.02342964390 
0.319657 1.76195377320 0.02398873600 
0.320174 1.73528801146 0.02385883299 
0.320690 1.72914220415 0.02404860918 
0.321207 1.70738709766 0.02419745129 
0.321724 1.73849749345 0.02326069508 
0.322240 1.75968591326 0.02417222232 
0.322757 1.72519793740 0.02397015413 
0.323274 1.77131181178 0.02417188729 
0.323790 1.77328048676 0.02481909787 
0.324307 1.69077366143 0.02438704892 
0.324824 1.77836706512 0.02539072575 
0.325340 1.76275550161 0.02568581544 
0.325857 1.72621951725 0.02508909990 
0.326373 1.74674675897 0.02531117986 
0.326890 1.75816513127 0.02623931254 
0.327407 1.78249773469 0.02614960139 
0.327923 1.74820661980 0.02584052397 
0.328440 1.74700244751 0.02590479179 
0.328957 1.72006278599 0.02675323994 
0.329473 1.73672682519 0.02782853641 
0.329990 1.74146420354 0.02804705415 
0.330507 1.72940250026 0.02796389842 
0.331023 1.74442214534 0.02820696525 
0.331540 1.74860885252 0.02854949380 
0.332057 1.78516001205 0.02883572638 
0.332573 1.79831004130 0.02878256287 
0.333090 1.75994557875 0.03095327206 
0.333607 1.75605813471 0.02922402224 
0.334123 1.81034742062 0.03047930777 
0.334640 1.74914765758 0.03095023259 
0.335156 1.78641118476 0.03007151523 
0.335673 1.76380467006 0.03011354994 
0.336190 1.77932776982 0.03058186024 
0.336706 1.74661187688 0.03076694024 
0.337223 1.74889990239 0.03052967254 
0.337740 1.84638450041 0.03121991754 
0.338256 1.72641301689 0.03217781286 
0.338773 1.85899319685 0.03437741951 
0.339290 1.81519737715 0.03397165901 
0.339806 1.88205404514 0.03693540062 
0.340323 1.77200034412 0.03585141095 
0.340839 1.81642701363 0.03859287310 
0.341356 1.82608493091 0.03659019852 
0.341873 1.85409705522 0.03643984658 
0.342389 1.85813925905 0.03779955730 
0.342906 1.85882241022 0.03758775639 
0.343423 1.85651034350 0.03801075167 
0.343939 1.81194741134 0.03839815309 
0.344456 1.88281689105 0.03892543666 
0.344972 1.82221056428 0.03914740370 
0.345489 1.81590304085 0.03901519487 
0.346006 1.81328635873 0.03973710266 
0.346522 1.80984760333 0.04027487646 
0.347039 1.83532930258 0.03801312834 
0.347555 1.78166170130 0.03828062748 
0.348072 1.78277517772 0.03911669883 
0.348589 1.83741313699 0.03795132795 
0.349105 1.87234080748 0.04037958847 
0.349622 1.77859291346 0.03889380842 
0.350139 1.77068562293 0.04097027439 
0.350655 1.75388862725 0.03924069809 
0.351172 1.83740235095 0.03918822548 
0.351688 1.85120571500 0.03841668743 
0.352205 1.87416021643 0.04085610571 
0.352722 1.83181285574 0.03813481146 
0.353238 1.85253355239 0.04086036258 
0.353755 1.81504278353 0.04076224239 
0.354271 1.83660827783 0.04097382780 
0.354788 1.68415493313 0.03887794769 
0.355305 1.79198595320 0.04160228853 
0.355821 1.80978408805 0.04091787776 
0.356338 1.76699865791 0.03812023913 
0.356854 1.81146065878 0.03939057818 
0.357371 1.76018019852 0.04217135176 
0.357888 1.78299657920 0.04158226105 
0.358404 1.85014795579 0.04257659897 
0.358921 1.78360698053 0.04406910630 
0.359437 1.88802943946 0.04436302715 
0.359954 1.89338506381 0.04596025928 
0.360471 1.85389273356 0.04789813721 
0.360987 1.87248282376 0.04875815076 
0.361504 1.85317974905 0.04995951168 
0.362020 1.75131454367 0.05004636774 
0.362537 1.75818846971 0.04742249815 
0.363054 1.94183162191 0.05080315101 
0.363570 1.76763538022 0.05306319544 
0.364087 1.80465210218 0.05087002316 
0.364603 1.84030134987 0.05271429092 
0.365120 1.88515698945 0.05320336335 
0.365637 1.78711413034 0.05734908836 
0.366153 1.74991534254 0.05305188398 
0.366670 1.77791744295 0.05801269641 
0.367186 1.90188492306 0.06474769569 
0.367703 1.65406622498 0.05750997032 
0.368219 1.89784434428 0.06478112416 
0.368736 1.85043956634 0.06602066692 
0.369253 1.78098799124 0.06667841429 
0.369769 1.84233089578 0.07162742346 
0.370286 1.72725099798 0.06731318786 
0.370802 1.76871754040 0.07442388424 
0.371319 1.80552529601 0.07893004086 
0.371835 1.85428046259 0.09621686531 
0.372352 1.67407045202 0.08398205275 
0.372869 1.73849636937 0.13252855245 
0.373385 1.62153098455 0.13403191655 
0.373902 2.07316362290 0.47586214875 
