# Supplementary material for: A SAXS-based approach to rationally evaluate radical scavengers – toward eliminating radiation damage in solution and crystallographic studies
Source: J Synchrotron Radiat. 2021 Aug 9;28(Pt 5):1309–20. doi: 10.1107/S1600577521004045 (PMC8415334; doi:10.1107/S1600577521004045)
Supplement: Supplementary file 1 [file s-28-01309-sup1.zip › SupportingData/ascrobic_acid/500uM/F1_ascorbate-500um_00006.cbf.dat]

0.010597 11.93111168505 0.71016488756 
0.011114 11.14349114662 0.49885811757 
0.011630 9.84627481276 0.27032846710 
0.012147 9.52007551601 0.29903870386 
0.012664 8.50530183616 0.25648127424 
0.013181 7.92425606247 0.21338302197 
0.013698 8.03724363229 0.22572229198 
0.014215 7.59367344592 0.34911727842 
0.014732 7.20346643084 0.27557146280 
0.015249 6.42382614295 0.20931056149 
0.015766 6.74117437472 0.17431803256 
0.016283 6.10961584149 0.17792920720 
0.016800 6.05212158112 0.14799634078 
0.017316 5.78665930764 0.14732907240 
0.017833 5.67721760614 0.13839978004 
0.018350 5.45455346471 0.13356752201 
0.018867 5.38683498801 0.11632656535 
0.019384 5.17913786585 0.13085390533 
0.019901 5.13112956596 0.11280659433 
0.020418 4.92918174644 0.10887302958 
0.020935 4.83681527049 0.10396413118 
0.021452 4.56487178299 0.10925850656 
0.021969 4.79473127023 0.10328664980 
0.022486 4.35822189905 0.10434441739 
0.023002 4.60122465544 0.10624477650 
0.023519 4.42033217560 0.09705953897 
0.024036 4.21295097310 0.08806155209 
0.024553 4.25795708690 0.09940717540 
0.025070 4.15043235593 0.09310709996 
0.025587 4.16577860139 0.08690373629 
0.026104 3.91473064130 0.08122592582 
0.026621 4.08540721490 0.08977966311 
0.027138 3.94909021028 0.07807806404 
0.027655 3.89330403766 0.08273184880 
0.028171 3.90178769928 0.08545306672 
0.028688 3.92729672963 0.07626691919 
0.029205 3.92635558459 0.07804786907 
0.029722 3.71217340275 0.07757300288 
0.030239 3.79113782670 0.07856309285 
0.030756 3.73882868050 0.07255435119 
0.031273 3.65540113843 0.07212753983 
0.031790 3.63422808872 0.07867632730 
0.032307 3.81648749346 0.07349021680 
0.032824 3.51052225438 0.07188971875 
0.033341 3.56790288870 0.07274809774 
0.033857 3.49620045260 0.07362304138 
0.034374 3.58590979667 0.06747858695 
0.034891 3.42492602184 0.06676450923 
0.035408 3.50892054791 0.06609795460 
0.035925 3.47341489850 0.06516127438 
0.036442 3.50459697338 0.06720857894 
0.036959 3.48425639398 0.06712944410 
0.037476 3.39466768222 0.06398970841 
0.037993 3.41532300883 0.06359951808 
0.038510 3.39732816537 0.06685578124 
0.039027 3.40730491375 0.06326968958 
0.039543 3.35534343172 0.06317217322 
0.040060 3.26853761137 0.06098270750 
0.040577 3.36245284272 0.06289973175 
0.041094 3.34222846150 0.06063113379 
0.041611 3.29382696511 0.05919583595 
0.042128 3.23666111031 0.06035743729 
0.042645 3.28023640035 0.06029545440 
0.043162 3.12374587699 0.05692768916 
0.043679 3.20170040280 0.06159990840 
0.044196 3.17087923586 0.05581585174 
0.044712 3.22249166324 0.05575927351 
0.045229 3.07373075608 0.05523910913 
0.045746 3.15956692448 0.05789819752 
0.046263 3.14006647280 0.05539318408 
0.046780 2.88294443296 0.04931245955 
0.047297 3.07489230429 0.05408197409 
0.047814 3.00726701034 0.05292133828 
0.048331 3.02269237823 0.05142503913 
0.048848 2.93492107738 0.05193899706 
0.049365 3.01026409478 0.05227980987 
0.049881 2.89630921584 0.05062254368 
0.050398 2.97570977792 0.05077856319 
0.050915 2.88521207287 0.04994226554 
0.051432 2.96178826119 0.05040991828 
0.051949 2.93565972113 0.05066542892 
0.052466 2.81827429964 0.05221598449 
0.052983 2.85586059515 0.04822122212 
0.053500 2.81600039453 0.04951687596 
0.054017 2.73290954851 0.04731514884 
0.054534 2.84188681440 0.04800459646 
0.055050 2.73019550374 0.04884706932 
0.055567 2.81213291126 0.04615140373 
0.056084 2.71325437746 0.04693093385 
0.056601 2.75871112113 0.04898137593 
0.057118 2.74865914658 0.04788727778 
0.057635 2.73210661166 0.04716004124 
0.058152 2.76614605787 0.04685557894 
0.058669 2.68789027320 0.04314262517 
0.059186 2.69151154715 0.04616464360 
0.059703 2.64911328725 0.04385478932 
0.060220 2.64480447326 0.04327843757 
0.060736 2.60896514318 0.04565188337 
0.061253 2.63123231772 0.04350935300 
0.061770 2.61858527439 0.04503908356 
0.062287 2.69071527681 0.04341091367 
0.062804 2.66439887983 0.04493725558 
0.063321 2.59300792598 0.04264940311 
0.063838 2.60174398696 0.04284227618 
0.064355 2.51918492391 0.04199573196 
0.064872 2.57418134454 0.04115798035 
0.065388 2.53891327841 0.04120820737 
0.065905 2.57663093005 0.04275101142 
0.066422 2.59537090974 0.04092183443 
0.066939 2.48426981066 0.03893028614 
0.067456 2.50402396376 0.04062082828 
0.067973 2.51748248251 0.04087119538 
0.068490 2.49241250150 0.04002804632 
0.069007 2.51483793734 0.04177396996 
0.069524 2.48348031215 0.04174602665 
0.070041 2.47632056332 0.04096094059 
0.070557 2.51578137438 0.04123480450 
0.071074 2.41433911560 0.04033780380 
0.071591 2.46020790938 0.03858468066 
0.072108 2.47508387928 0.03974042271 
0.072625 2.44463006085 0.03805310216 
0.073142 2.53253573279 0.03995116023 
0.073659 2.43387436122 0.03975086448 
0.074176 2.41803025848 0.03921420440 
0.074693 2.43574946317 0.03811167473 
0.075210 2.33345910325 0.03803507505 
0.075726 2.40623366194 0.03994201553 
0.076243 2.34728829499 0.03668160075 
0.076760 2.39664480635 0.03810470703 
0.077277 2.35258738566 0.03810176311 
0.077794 2.39813442319 0.03814060822 
0.078311 2.32187069047 0.03657870381 
0.078828 2.37895489130 0.03605363519 
0.079345 2.29505957060 0.03699207054 
0.079862 2.32661728445 0.03655468892 
0.080378 2.30445678811 0.03497548397 
0.080895 2.34465340357 0.03553629480 
0.081412 2.32238499827 0.03647543303 
0.081929 2.31771615413 0.03511618245 
0.082446 2.29605265446 0.03427012409 
0.082963 2.28886160555 0.03585498704 
0.083480 2.28960193256 0.03515488047 
0.083997 2.31351183509 0.03504095756 
0.084514 2.26926396796 0.03507063848 
0.085030 2.21973219323 0.03465622017 
0.085547 2.35074720480 0.03537774805 
0.086064 2.30413283420 0.03522596203 
0.086581 2.26269006722 0.03443030280 
0.087098 2.20082118906 0.03310980167 
0.087615 2.21999652364 0.03444073100 
0.088132 2.25290803551 0.03493257021 
0.088649 2.23243033390 0.03478203041 
0.089166 2.23845014024 0.03509796145 
0.089683 2.21885925137 0.03650010827 
0.090199 2.22018267402 0.03511408840 
0.090716 2.15661818093 0.03535909235 
0.091233 2.17560563232 0.03649738548 
0.091750 2.17829911132 0.03685271448 
0.092267 2.15613044281 0.03557851071 
0.092784 2.15367997955 0.03741921021 
0.093301 2.26409442110 0.03744714331 
0.093818 2.10110461549 0.03649360364 
0.094334 2.12927891931 0.03671254426 
0.094851 2.11336102618 0.03615970072 
0.095368 2.14250721657 0.03716008601 
0.095885 2.12397060676 0.03565051397 
0.096402 2.16386308573 0.03655591972 
0.096919 2.15089003853 0.03572127354 
0.097436 2.14272472601 0.03372223669 
0.097953 2.17740838666 0.03445301498 
0.098470 2.10999130757 0.03319978992 
0.098986 2.13291509841 0.03333947863 
0.099503 2.15477264846 0.03407616710 
0.100020 2.10540101657 0.03236453455 
0.100537 2.06944945681 0.03265529545 
0.101054 2.12464713143 0.03262019653 
0.101571 2.09722927656 0.03147414340 
0.102088 2.09194085109 0.03289933300 
0.102605 2.13058934801 0.03255482227 
0.103122 2.10169166426 0.03146179582 
0.103638 2.11040225688 0.03252834696 
0.104155 2.05949675951 0.03023598939 
0.104672 2.04823618274 0.03117106877 
0.105189 2.00706120172 0.03173072366 
0.105706 2.05616387400 0.03070743946 
0.106223 2.02477661559 0.02976108217 
0.106740 1.98380600578 0.03069961024 
0.107257 2.05919691321 0.03080994999 
0.107773 2.01562640600 0.02991563311 
0.108290 2.00600061601 0.03059829924 
0.108807 2.02583948259 0.03071085656 
0.109324 2.05541481966 0.02997490778 
0.109841 2.00623865814 0.03035647842 
0.110358 1.92837232570 0.02934385112 
0.110875 2.04021838174 0.02977142731 
0.111392 2.00849529945 0.02949588123 
0.111909 2.03771385096 0.03059344202 
0.112425 1.98652016631 0.02958616586 
0.112942 1.99739862521 0.02867383784 
0.113459 2.02969198403 0.02985188159 
0.113976 2.01885383944 0.02910651482 
0.114493 2.03588959121 0.02920761438 
0.115010 2.02794360749 0.02921323354 
0.115527 2.04106030374 0.02840599031 
0.116044 2.03234367499 0.02862891873 
0.116560 2.03335015550 0.02810241003 
0.117077 2.00646561177 0.02836014576 
0.117594 2.01515796589 0.02889314514 
0.118111 1.99555404902 0.02863198115 
0.118628 2.03404351058 0.02793479726 
0.119145 1.93571770256 0.02785694866 
0.119662 1.97036747235 0.02836462173 
0.120179 1.96230965088 0.02756778006 
0.120695 1.99787037599 0.02841968249 
0.121212 1.96670032840 0.02752030735 
0.121729 1.96600261614 0.02743167091 
0.122246 2.00677820790 0.02718586776 
0.122763 1.98213959417 0.02770855644 
0.123280 1.96415414974 0.02728114436 
0.123797 1.94560853555 0.02658768874 
0.124314 1.97926998186 0.02744660820 
0.124830 1.95197055254 0.02723283925 
0.125347 1.95184984153 0.02693263878 
0.125864 1.93006933645 0.02719750922 
0.126381 1.94014591413 0.02692860263 
0.126898 1.97717763435 0.02666544538 
0.127415 1.93770490267 0.02709244613 
0.127932 1.93745056016 0.02702578598 
0.128448 1.94718368512 0.02674293662 
0.128965 1.92933333974 0.02622660169 
0.129482 1.91415526105 0.02716649006 
0.129999 1.93805380813 0.02607693936 
0.130516 1.91835091281 0.02671747768 
0.131033 1.91535465637 0.02616129696 
0.131550 1.92915750097 0.02642498887 
0.132067 1.92784818206 0.02592711918 
0.132583 1.91605665634 0.02562902739 
0.133100 1.94756848321 0.02679161683 
0.133617 1.92175364236 0.02600420850 
0.134134 1.90661916395 0.02559155169 
0.134651 1.89248746007 0.02597551303 
0.135168 1.95277003061 0.02585930285 
0.135685 1.88314915768 0.02567959377 
0.136201 1.89114000978 0.02585361531 
0.136718 1.87547190709 0.02524711791 
0.137235 1.92190071815 0.02544362191 
0.137752 1.92046269443 0.02587703697 
0.138269 1.92206967748 0.02500678121 
0.138786 1.91775120731 0.02553380730 
0.139303 1.90075365739 0.02542550410 
0.139819 1.91186273905 0.02524705380 
0.140336 1.93070659539 0.02549112167 
0.140853 1.89286055958 0.02486372288 
0.141370 1.86379350351 0.02509945611 
0.141887 1.90182644949 0.02504614920 
0.142404 1.86851372773 0.02497525324 
0.142921 1.97377189828 0.02465255527 
0.143438 1.89920811741 0.02545507665 
0.143954 1.93125637164 0.02554047668 
0.144471 1.89329275596 0.02506740355 
0.144988 1.92085791049 0.02559149980 
0.145505 1.94891917327 0.02513252941 
0.146022 1.88241118275 0.02498445232 
0.146539 1.89326923321 0.02480213184 
0.147056 1.91548379555 0.02470202882 
0.147572 1.85325588299 0.02413396647 
0.148089 1.90328095121 0.02476901976 
0.148606 1.86170082781 0.02505694893 
0.149123 1.87411910083 0.02410733979 
0.149640 1.85291719789 0.02449104046 
0.150157 1.86098090291 0.02388993514 
0.150674 1.87549026025 0.02412215692 
0.151190 1.84845882278 0.02402206197 
0.151707 1.84234858639 0.02396652977 
0.152224 1.89744830525 0.02403543074 
0.152741 1.88652171614 0.02451404827 
0.153258 1.83612324645 0.02452073129 
0.153775 1.89411939630 0.02453614872 
0.154291 1.82958188608 0.02307968538 
0.154808 1.84290891778 0.02360851083 
0.155325 1.84379717477 0.02353233107 
0.155842 1.86518706002 0.02280645603 
0.156359 1.85773662546 0.02373873570 
0.156876 1.81313503352 0.02340972929 
0.157393 1.87464585292 0.02383651014 
0.157909 1.83656890323 0.02292970398 
0.158426 1.87023778996 0.02362492244 
0.158943 1.84768173251 0.02346296385 
0.159460 1.84877781064 0.02246277461 
0.159977 1.88682583174 0.02326453425 
0.160494 1.84009483803 0.02275708742 
0.161010 1.84141888059 0.02248271328 
0.161527 1.84221709380 0.02345991011 
0.162044 1.84051893993 0.02266499173 
0.162561 1.79357589903 0.02245824270 
0.163078 1.80477002791 0.02265325759 
0.163595 1.86178831286 0.02289429637 
0.164112 1.81450423496 0.02332604752 
0.164628 1.83956689592 0.02243012746 
0.165145 1.83052776894 0.02257029662 
0.165662 1.83084008782 0.02266801102 
0.166179 1.79550060933 0.02191339010 
0.166696 1.79675348110 0.02224677387 
0.167213 1.81812208331 0.02226492120 
0.167729 1.80441040572 0.02220035896 
0.168246 1.81421012078 0.02303798659 
0.168763 1.81808169392 0.02240899038 
0.169280 1.81975454369 0.02170206263 
0.169797 1.83335241590 0.02188080710 
0.170314 1.84934125624 0.02181083481 
0.170830 1.83877145810 0.02229742419 
0.171347 1.86285130939 0.02243238649 
0.171864 1.83311794234 0.02219762321 
0.172381 1.80345515843 0.02181779312 
0.172898 1.82523764376 0.02227012562 
0.173415 1.80262197836 0.02198950786 
0.173932 1.79689114176 0.02183527951 
0.174448 1.77774422854 0.02151059937 
0.174965 1.81079255877 0.02191266235 
0.175482 1.81784509185 0.02121459846 
0.175999 1.79563604474 0.02181126595 
0.176516 1.81298332056 0.02197909184 
0.177033 1.81099599284 0.02128630936 
0.177549 1.78129414369 0.02162119359 
0.178066 1.77773517466 0.02154217944 
0.178583 1.79913186570 0.02147909303 
0.179100 1.79602405143 0.02209291201 
0.179617 1.83728943642 0.02190323693 
0.180134 1.78233642674 0.02244745897 
0.180650 1.82179796585 0.02235061762 
0.181167 1.78183557186 0.02272370160 
0.181684 1.82069511429 0.02303709910 
0.182201 1.79645100235 0.02224262042 
0.182718 1.85456371555 0.02343254385 
0.183234 1.84605390138 0.02322814370 
0.183751 1.81471948301 0.02321215437 
0.184268 1.83880996869 0.02394355261 
0.184785 1.80999740216 0.02271443977 
0.185302 1.82851676372 0.02344037091 
0.185819 1.82620810368 0.02310048457 
0.186335 1.80476678736 0.02292102925 
0.186852 1.80349613265 0.02244715143 
0.187369 1.76522625990 0.02193068820 
0.187886 1.80836107632 0.02231237520 
0.188403 1.81669499361 0.02138383992 
0.188920 1.76818786189 0.02190157943 
0.189436 1.78189667356 0.02194832527 
0.189953 1.79612699064 0.02158236049 
0.190470 1.76268857085 0.02140819188 
0.190987 1.79427847098 0.02125313471 
0.191504 1.79941672494 0.02219390018 
0.192020 1.77851147212 0.02123873747 
0.192537 1.74305687865 0.02143388180 
0.193054 1.78193622085 0.02106506547 
0.193571 1.78721174255 0.02115335386 
0.194088 1.77899083664 0.02092893192 
0.194605 1.74541830148 0.02163964594 
0.195121 1.76042865407 0.02118678802 
0.195638 1.78456070718 0.02141842877 
0.196155 1.76604360382 0.02034151921 
0.196672 1.74946063210 0.02106368385 
0.197189 1.77035254312 0.02079523022 
0.197705 1.77384870039 0.02086579330 
0.198222 1.75208440768 0.02095925293 
0.198739 1.81476901954 0.02124404521 
0.199256 1.79117515147 0.02089087518 
0.199773 1.75584175787 0.02095731125 
0.200290 1.75041974295 0.02098918677 
0.200806 1.79549543158 0.02014918288 
0.201323 1.75286451229 0.02070729362 
0.201840 1.74554359587 0.02054058286 
0.202357 1.75207760264 0.02016940917 
0.202874 1.79256762163 0.02028749339 
0.203390 1.76971259546 0.02033502197 
0.203907 1.77186400390 0.02037707280 
0.204424 1.76905804173 0.02087221383 
0.204941 1.75903513137 0.01984966100 
0.205458 1.77443033037 0.02029946283 
0.205974 1.78885291102 0.02011529577 
0.206491 1.75884891852 0.02034101358 
0.207008 1.76581757306 0.02055849196 
0.207525 1.74839645862 0.02034471659 
0.208042 1.76098158135 0.02026302486 
0.208558 1.73729893720 0.01958646801 
0.209075 1.77975936152 0.02010647619 
0.209592 1.75813053292 0.01966815281 
0.210109 1.77519524479 0.02034547139 
0.210626 1.75019149741 0.01992193720 
0.211142 1.76845363254 0.01997840465 
0.211659 1.77877662590 0.01998496464 
0.212176 1.75366619762 0.01978403611 
0.212693 1.76306675545 0.01979172583 
0.213210 1.75416525699 0.01972485106 
0.213726 1.75966543718 0.01990904545 
0.214243 1.75990996686 0.02007626738 
0.214760 1.75081550420 0.01961487096 
0.215277 1.76664558446 0.01945085275 
0.215794 1.71020407483 0.01942305389 
0.216310 1.77790451191 0.01978879352 
0.216827 1.76485640988 0.01938979039 
0.217344 1.77986027318 0.01954070785 
0.217861 1.78508689576 0.01940862073 
0.218378 1.74368402474 0.01966886360 
0.218894 1.75590277954 0.01945173327 
0.219411 1.77851447624 0.01986745210 
0.219928 1.75162834255 0.01925126057 
0.220445 1.77062189544 0.01929351289 
0.220962 1.77138395215 0.01960430597 
0.221478 1.76750213327 0.01941524417 
0.221995 1.71509682199 0.01912759060 
0.222512 1.77234823515 0.01906181145 
0.223029 1.73408507043 0.01913907371 
0.223546 1.78241633138 0.01948002322 
0.224062 1.72693942858 0.01916063523 
0.224579 1.73223133087 0.01904807905 
0.225096 1.76560706777 0.01870788300 
0.225613 1.75515633547 0.01930838272 
0.226129 1.78228360015 0.01913301047 
0.226646 1.75887039694 0.01883235341 
0.227163 1.74717391704 0.01929782615 
0.227680 1.76022667705 0.01927387618 
0.228197 1.75997289541 0.01881612837 
0.228713 1.73486450198 0.01878684254 
0.229230 1.76159690579 0.01851272176 
0.229747 1.76131921837 0.01878930270 
0.230264 1.74294264394 0.01857792331 
0.230780 1.76947459964 0.01899592597 
0.231297 1.76200680036 0.01872864719 
0.231814 1.72656545725 0.01866052015 
0.232331 1.73487257915 0.01845996070 
0.232848 1.77013603373 0.01861777710 
0.233364 1.74705365421 0.01809213869 
0.233881 1.75777944998 0.01866027234 
0.234398 1.76102101661 0.01871883600 
0.234915 1.74475120685 0.01846757517 
0.235431 1.73500192173 0.01823588671 
0.235948 1.75325059531 0.01843415670 
0.236465 1.74083302299 0.01800973731 
0.236982 1.73849401522 0.01840770207 
0.237499 1.75181989792 0.01848174287 
0.238015 1.74462107512 0.01832387500 
0.238532 1.72704469995 0.01866494736 
0.239049 1.70987227365 0.01779425005 
0.239566 1.71638488905 0.01794243382 
0.240082 1.74297842664 0.01796099402 
0.240599 1.75382000929 0.01806501179 
0.241116 1.74722924325 0.01817519000 
0.241633 1.73902904064 0.01817934267 
0.242149 1.75578418243 3.19329466306 
0.242666 1.73400169774 0.01775598773 
0.243183 1.71462263152 0.01811032829 
0.243700 1.76027439284 0.01810157937 
0.244217 1.74608135126 0.01799658816 
0.244733 1.74219286624 0.01815558169 
0.245250 1.73491428432 0.01846145090 
0.245767 1.74123027330 0.01809531763 
0.246284 1.70087886693 0.01775195456 
0.246800 1.77252275030 0.01792520466 
0.247317 1.71855714737 0.01777778766 
0.247834 1.73910887396 0.01800955587 
0.248351 1.73473927325 0.01816475691 
0.248867 1.73019536319 0.01792052408 
0.249384 1.71084361515 0.01754843078 
0.249901 1.73540950442 0.01793217537 
0.250418 1.73578362783 0.01796279019 
0.250934 1.71482338573 0.01753834935 
0.251451 1.76554308735 0.01788127488 
0.251968 1.71588991211 0.01751363687 
0.252485 1.71551770677 0.01764611325 
0.253001 1.71069647603 0.01788702241 
0.253518 1.74970169734 0.01766052665 
0.254035 1.71925234856 0.01768392520 
0.254552 1.69857654760 0.01757816173 
0.255068 1.72740442895 0.01750688108 
0.255585 1.72458817663 0.01766107942 
0.256102 1.71807834083 0.01777553369 
0.256619 1.74473842186 0.01799651438 
0.257135 1.72818698036 0.01752095565 
0.257652 1.72690526343 0.01763667315 
0.258169 1.73580763251 0.01774777471 
0.258686 1.75879029320 0.01715897165 
0.259202 1.74214744796 0.01759519708 
0.259719 1.73814685512 0.01753633359 
0.260236 1.73105341893 0.01816867990 
0.260753 1.70895140315 0.01819896234 
0.261269 1.71513236977 0.01870643430 
0.261786 1.73247689543 0.01814800940 
0.262303 1.73324055522 0.01806484881 
0.262820 1.73459419795 0.01910294027 
0.263336 1.72510875760 0.01875674854 
0.263853 1.72262301458 0.01858874382 
0.264370 1.73007587561 0.01865486185 
0.264887 1.74384650011 0.01882770642 
0.265403 1.70906900719 0.01858269032 
0.265920 1.75309546832 0.01906408500 
0.266437 1.71440674567 0.01898253102 
0.266954 1.72864415645 0.01911617602 
0.267470 1.74139449028 0.01896481953 
0.267987 1.71672766617 0.01868118612 
0.268504 1.72739800331 0.01910002399 
0.269021 1.74578130929 0.01953699833 
0.269537 1.71919832491 0.01921566922 
0.270054 1.72626360960 0.01980083422 
0.270571 1.73011813712 0.01978328558 
0.271087 1.76972716583 0.02030369268 
0.271604 1.74847424188 0.02025079387 
0.272121 1.75331156569 0.02037130578 
0.272638 1.75465573085 0.02014631150 
0.273154 1.73574655453 0.02036476420 
0.273671 1.71994390497 0.02101357597 
0.274188 1.79114110107 0.02079565348 
0.274705 1.72731603189 0.02130455830 
0.275221 1.74150557847 0.02051910327 
0.275738 1.72866689783 0.02101156823 
0.276255 1.76902926811 0.02108517441 
0.276771 1.72493431236 0.02109543520 
0.277288 1.74567755287 0.02131351655 
0.277805 1.72368730416 0.02046649780 
0.278322 1.76408419678 0.02149853115 
0.278838 1.74473066350 0.02072951316 
0.279355 1.81139707168 0.02145520697 
0.279872 1.74309265212 0.02075793556 
0.280388 1.71259901928 0.02050631466 
0.280905 1.74236348478 0.02108018722 
0.281422 1.70642563324 0.02071112192 
0.281939 1.72236169957 0.02143054936 
0.282455 1.72530802669 0.02110538851 
0.282972 1.72444456581 0.02106524649 
0.283489 1.75052144064 0.02077782580 
0.284006 1.75545962627 0.02081602096 
0.284522 1.69288256641 0.02070596617 
0.285039 1.71788227538 0.02093654939 
0.285556 1.73485108665 0.02088741776 
0.286072 1.74105812823 0.02109708134 
0.286589 1.72177312841 0.02080979727 
0.287106 1.70232645590 0.02112527974 
0.287622 1.71735387913 0.02104216508 
0.288139 1.75222006790 0.02145484083 
0.288656 1.69904617890 0.02012944698 
0.289173 1.74044049574 0.02134306768 
0.289689 1.72737811750 0.02094167893 
0.290206 1.74816013336 0.02171969295 
0.290723 1.68581726955 0.02126539928 
0.291239 1.71853905391 0.02172362852 
0.291756 1.75888304757 0.02187253499 
0.292273 1.71025318430 0.02094266765 
0.292790 1.76990017746 0.02139380133 
0.293306 1.76009853378 0.02167032467 
0.293823 1.77276064369 0.02188435620 
0.294340 1.73241366939 0.02160803747 
0.294856 1.71521948698 0.02163560885 
0.295373 1.73857182101 0.02212761764 
0.295890 1.71992714391 0.02183234708 
0.296406 1.72717964686 0.02195609986 
0.296923 1.76752049652 0.02169444305 
0.297440 1.70805306845 0.02193980278 
0.297957 1.71312994067 0.02162757079 
0.298473 1.69515166584 0.02144339449 
0.298990 1.73827097051 0.02222572735 
0.299507 1.77756898250 0.02212894621 
0.300023 1.75497421008 0.02231701957 
0.300540 1.74689258151 0.02240037532 
0.301057 1.72382530314 0.02253953127 
0.301573 1.72077820910 0.02197241813 
0.302090 1.72986483741 0.02207850118 
0.302607 1.77284127525 0.02236562758 
0.303123 1.72064585164 0.02239443927 
0.303640 1.72514017747 0.02231843009 
0.304157 1.73133524839 0.02208294691 
0.304673 1.71542843891 0.02274362161 
0.305190 1.74539507157 0.02226761359 
0.305707 1.71421464860 0.02332232878 
0.306224 1.74753648371 0.02191055553 
0.306740 1.72332507444 0.02333620551 
0.307257 1.75654013419 0.02250505754 
0.307774 1.73605505159 0.02326963562 
0.308290 1.72179961643 0.02305946721 
0.308807 1.73974147730 0.02233031319 
0.309324 1.74943729647 0.02301542497 
0.309840 1.69995289136 0.02213668138 
0.310357 1.73551610606 0.02269731457 
0.310874 1.70895949967 0.02328956119 
0.311390 1.73727965707 0.02302323093 
0.311907 1.74164285444 0.02363358738 
0.312424 1.73935434627 0.02253879359 
0.312940 1.77728935965 0.02369102487 
0.313457 1.74325120239 0.02346463449 
0.313974 1.71042187161 0.02285516156 
0.314490 1.72211427036 0.02283103603 
0.315007 1.76340785008 0.02321946678 
0.315524 1.75182616003 0.02331668418 
0.316040 1.74669727780 0.02335464545 
0.316557 1.74025087699 0.02384898374 
0.317074 1.73013793527 0.02390524966 
0.317590 1.72039106094 0.02422592644 
0.318107 1.79521045448 0.02350042139 
0.318624 1.78073224011 0.02363888362 
0.319140 1.72628441262 0.02365224140 
0.319657 1.72578297625 0.02327779592 
0.320174 1.75339152666 0.02403348482 
0.320690 1.81056552397 0.02409964277 
0.321207 1.72310889885 0.02418280559 
0.321724 1.79103337938 0.02457389605 
0.322240 1.73014935737 0.02470048655 
0.322757 1.71011666556 0.02422690646 
0.323274 1.70901273445 0.02386117184 
0.323790 1.74431801303 0.02386481709 
0.324307 1.74548609235 0.02480367844 
0.324824 1.76322658411 0.02533993554 
0.325340 1.73965847803 0.02524446422 
0.325857 1.72319481782 0.02545843380 
0.326373 1.73773355242 0.02565433969 
0.326890 1.72854074092 0.02606240436 
0.327407 1.71871047695 0.02647039807 
0.327923 1.77962318432 0.02588929331 
0.328440 1.76186247937 0.02603602547 
0.328957 1.73481540765 0.02663825723 
0.329473 1.74919942055 0.02740985939 
0.329990 1.77693109748 0.02845775137 
0.330507 1.74153555140 0.02750019067 
0.331023 1.73261742386 0.02804124510 
0.331540 1.78609247520 0.02900296007 
0.332057 1.74607157280 0.02908355371 
0.332573 1.72976892201 0.02887737635 
0.333090 1.76188841377 0.03040129648 
0.333607 1.75648140091 0.03028121469 
0.334123 1.78143148974 0.03073100138 
0.334640 1.78502157315 0.03064963626 
0.335156 1.81252566366 0.03012586002 
0.335673 1.77310575687 0.03089399970 
0.336190 1.79201070693 0.03092150729 
0.336706 1.75304532172 0.03142176275 
0.337223 1.73148359207 0.03063265355 
0.337740 1.77768844057 0.03102048121 
0.338256 1.81291694260 0.03289596334 
0.338773 1.75712092517 0.03363705097 
0.339290 1.84910593275 0.03590198236 
0.339806 1.84461875491 0.03674780555 
0.340323 1.77856762077 0.03534778560 
0.340839 1.82639188067 0.03613645720 
0.341356 1.78545538452 0.03711110594 
0.341873 1.82396395682 0.03823713746 
0.342389 1.80110236096 0.03633555475 
0.342906 1.84474346818 0.03879204015 
0.343423 1.87623157860 0.03758612469 
0.343939 1.81767298766 0.03724848281 
0.344456 1.85661422186 0.03788160182 
0.344972 1.81487072499 0.03812953460 
0.345489 1.80876629970 0.03819082476 
0.346006 1.83089255735 0.04094752544 
0.346522 1.80591261765 0.03809541593 
0.347039 1.82217761173 0.03986044268 
0.347555 1.78262591639 0.03793326482 
0.348072 1.80318060595 0.03951219714 
0.348589 1.85411606575 0.04136003832 
0.349105 1.80808120893 0.03907157410 
0.349622 1.80197987033 0.03928560035 
0.350139 1.85102048051 0.03892519265 
0.350655 1.88452547394 0.04161902692 
0.351172 1.80923192403 0.03956873964 
0.351688 1.72311340497 0.03865523924 
0.352205 1.85579321094 0.03936686580 
0.352722 1.85120337759 0.04110371409 
0.353238 1.82056381592 0.04050939625 
0.353755 1.81697720732 0.04025899024 
0.354271 1.82383778474 0.03809336263 
0.354788 1.84527352416 0.04040118254 
0.355305 1.85673468327 0.04192714834 
0.355821 1.74659603047 0.03987225274 
0.356338 1.74814861336 0.03986328714 
0.356854 1.79969247490 0.04114937370 
0.357371 1.82446350664 0.04278185409 
0.357888 1.80170600878 0.04336853573 
0.358404 1.72517307420 0.04232565169 
0.358921 1.83333851479 0.04696949378 
0.359437 1.79782003990 0.04596208249 
0.359954 1.81532213276 0.04647468004 
0.360471 1.81979727924 0.04574961653 
0.360987 1.83008789233 0.04827105079 
0.361504 1.85645962218 0.04855305076 
0.362020 1.85190459096 0.04898267468 
0.362537 1.81032840178 0.05158715881 
0.363054 1.76663736171 0.04856805010 
0.363570 1.82442380415 0.05119143900 
0.364087 1.80541486156 0.05231642611 
0.364603 1.90687750315 0.05200671159 
0.365120 1.96582900642 0.05614572506 
0.365637 1.74569288218 0.05362552251 
0.366153 1.74656385479 0.05504403397 
0.366670 1.87510917206 0.05927872117 
0.367186 1.79537210639 0.05671894644 
0.367703 1.82930385534 0.06108707125 
0.368219 1.75646621517 0.05965761048 
0.368736 1.77050596152 0.06417955313 
0.369253 1.86252166431 0.06839997806 
0.369769 1.73124937908 0.06586914062 
0.370286 1.78504340773 0.07670132786 
0.370802 1.77091081184 0.07251080150 
0.371319 1.72310807273 0.07827640804 
0.371835 1.81279088174 0.09205392192 
0.372352 1.88143836902 0.10885361200 
0.372869 1.68107218625 0.11096320630 
0.373385 1.62551319203 0.15800550596 
0.373902 1.13359169099 0.37786399865 
