# Supplementary material for: A SAXS-based approach to rationally evaluate radical scavengers – toward eliminating radiation damage in solution and crystallographic studies
Source: J Synchrotron Radiat. 2021 Aug 9;28(Pt 5):1309–20. doi: 10.1107/S1600577521004045 (PMC8415334; doi:10.1107/S1600577521004045)
Supplement: Supplementary file 1 [file s-28-01309-sup1.zip › SupportingData/ascrobic_acid/500uM/F1_ascorbate-500um_00029.cbf.dat]

0.010597 13.46333044033 0.52946754535 
0.011114 10.09273793469 0.54340309202 
0.011630 10.20460600733 0.36357958979 
0.012147 9.44601155650 0.27184495458 
0.012664 8.54673682505 0.24802730125 
0.013181 8.24495478974 0.22722342527 
0.013698 7.69832486858 0.20681088594 
0.014215 7.13107857505 0.25326923530 
0.014732 6.81341022084 0.24577341740 
0.015249 6.36791989242 0.20600080625 
0.015766 6.19936982110 0.16846697003 
0.016283 6.40366131357 0.18920958737 
0.016800 5.82889853106 0.15604444366 
0.017316 5.81229400549 0.14531193594 
0.017833 5.60077263500 0.13085792379 
0.018350 5.38856072682 0.12441195216 
0.018867 5.43985609696 0.12524526272 
0.019384 5.16452667113 0.12522660277 
0.019901 5.00532234713 0.11693006607 
0.020418 5.01466661679 0.10600648658 
0.020935 4.90739765153 0.10076114547 
0.021452 4.52207252042 0.10479271513 
0.021969 4.65520258156 0.10282056188 
0.022486 4.49833987386 0.09590047653 
0.023002 4.32335965128 0.09891715865 
0.023519 4.29674556132 0.08941181588 
0.024036 4.09601338490 0.09139171444 
0.024553 4.26767489830 0.09224624717 
0.025070 4.03725866098 0.08520678588 
0.025587 4.31120144272 0.08892170792 
0.026104 4.08686581079 0.08639196225 
0.026621 3.94291254889 0.08641785673 
0.027138 4.06012128371 0.08635884151 
0.027655 3.91226422462 0.07814023177 
0.028171 3.84053894575 0.08248768568 
0.028688 3.85895863262 0.07825775181 
0.029205 3.76592158799 0.07747532170 
0.029722 3.71490684029 0.07745389206 
0.030239 3.69198272556 0.07738149022 
0.030756 3.68066461310 0.07342056224 
0.031273 3.61515422401 0.07456622497 
0.031790 3.65077975327 0.07660209436 
0.032307 3.62379492152 0.07041582244 
0.032824 3.51583624083 0.07184538188 
0.033341 3.40759750654 0.07599513852 
0.033857 3.52755135923 0.06775958898 
0.034374 3.44220625302 0.06677894099 
0.034891 3.55012873574 0.07038772754 
0.035408 3.44004424074 0.06826014243 
0.035925 3.43659128566 0.06550535585 
0.036442 3.41352450294 0.06199524680 
0.036959 3.35585350896 0.06628727685 
0.037476 3.34965722284 0.06457244350 
0.037993 3.26159582349 0.05881209102 
0.038510 3.31374234403 0.06446518089 
0.039027 3.31551619887 0.05988659292 
0.039543 3.22148579193 0.06320208364 
0.040060 3.27239926861 0.06177669284 
0.040577 3.20041142721 0.05977122057 
0.041094 3.25915584349 0.06037433640 
0.041611 3.30213588871 0.06049087088 
0.042128 3.20454059397 0.06023113955 
0.042645 3.20587854534 0.05776508982 
0.043162 3.13501694285 0.05647959885 
0.043679 3.19026151063 0.05801707420 
0.044196 3.09965597033 0.05582652795 
0.044712 3.11010179352 0.05433537890 
0.045229 3.11110551812 0.05629074414 
0.045746 3.10197670362 0.05521112271 
0.046263 3.05901359115 0.05382897446 
0.046780 3.07483006537 0.05273306418 
0.047297 2.94522548378 0.05448979070 
0.047814 3.10001021525 0.05365789616 
0.048331 2.95987867726 0.05378250398 
0.048848 2.94949021149 0.05105349419 
0.049365 2.99773866068 0.05229440663 
0.049881 2.81793917222 0.05230951769 
0.050398 2.89504990494 0.05438864484 
0.050915 2.89786413182 0.05073745899 
0.051432 2.83052390338 0.04982195204 
0.051949 2.86167269971 0.05145247010 
0.052466 2.82731630320 0.05100000868 
0.052983 2.83263198071 0.04553245435 
0.053500 2.91227047206 0.05052417893 
0.054017 2.73840305682 0.04806624384 
0.054534 2.83450142883 0.04947630437 
0.055050 2.85015231010 0.04556604776 
0.055567 2.77413417052 0.04648553467 
0.056084 2.72142655054 0.04927474190 
0.056601 2.68741796118 0.04664426905 
0.057118 2.73408969339 0.04626035486 
0.057635 2.75415619612 0.04786505397 
0.058152 2.73907391586 0.04689519459 
0.058669 2.67700085316 0.04629402595 
0.059186 2.58106240387 0.04452998430 
0.059703 2.63433684696 0.04370088124 
0.060220 2.58685220202 0.04192636039 
0.060736 2.65999509584 0.04488721564 
0.061253 2.58830298272 0.04309885068 
0.061770 2.62879577090 0.04292900625 
0.062287 2.68300192610 0.04297814808 
0.062804 2.60870470545 0.04276769299 
0.063321 2.67072459674 0.04178270461 
0.063838 2.60460961111 0.04323170956 
0.064355 2.57889387881 0.04303731619 
0.064872 2.51667969224 0.04073199509 
0.065388 2.55348515964 0.03999153062 
0.065905 2.56861063409 0.04268472546 
0.066422 2.55063834638 0.04112739084 
0.066939 2.52923674081 0.04110877597 
0.067456 2.51062279939 0.04032828317 
0.067973 2.53104733103 0.04337174611 
0.068490 2.58987850813 0.04069524969 
0.069007 2.44435204257 0.03976038241 
0.069524 2.46393118315 0.04186194553 
0.070041 2.51273726216 0.03988725534 
0.070557 2.50942879664 0.04200919660 
0.071074 2.45807312713 0.04158485978 
0.071591 2.47741162509 0.04068220220 
0.072108 2.41879222059 0.04014179256 
0.072625 2.40360070672 0.03925806074 
0.073142 2.46696873959 0.03863214373 
0.073659 2.46341578274 0.03775857679 
0.074176 2.45500244686 0.03936621096 
0.074693 2.36553820910 0.03698824583 
0.075210 2.40394037879 0.03874170107 
0.075726 2.40712137821 0.03893846117 
0.076243 2.30952325907 0.03720177593 
0.076760 2.41410063382 0.03699979586 
0.077277 2.35004592657 0.03777903214 
0.077794 2.30585150055 0.03640341277 
0.078311 2.33499748187 0.03624064940 
0.078828 2.34124793809 0.03638034183 
0.079345 2.36468193439 0.03756693128 
0.079862 2.39388509602 0.03679674472 
0.080378 2.34133340965 0.03534316788 
0.080895 2.34775122924 0.03649945157 
0.081412 2.33375769082 0.03691497932 
0.081929 2.29179764020 0.03451394543 
0.082446 2.31293913785 0.03551413487 
0.082963 2.31362989248 0.03683084070 
0.083480 2.33896368173 0.03684238050 
0.083997 2.31626811180 0.03549984752 
0.084514 2.28959909006 0.03518353877 
0.085030 2.26933437913 0.03431412016 
0.085547 2.29445640407 0.03505779504 
0.086064 2.28012723802 0.03494293312 
0.086581 2.25901238096 0.03387747986 
0.087098 2.29855738624 0.03432111221 
0.087615 2.21033605717 0.03643790980 
0.088132 2.19749602678 0.03404696410 
0.088649 2.27446069732 0.03503075742 
0.089166 2.12339287339 0.03442226496 
0.089683 2.23484548015 0.03664115381 
0.090199 2.22478232038 0.03500206931 
0.090716 2.18304526999 0.03533908591 
0.091233 2.22849383902 0.03643841024 
0.091750 2.22554480880 0.03644645914 
0.092267 2.10659692218 0.03468608053 
0.092784 2.14489394768 0.03527069319 
0.093301 2.19226733611 0.03715232018 
0.093818 2.10310299215 0.03716265076 
0.094334 2.20659479023 0.03716504581 
0.094851 2.16645589844 0.03577092356 
0.095368 2.11681997058 0.03627014856 
0.095885 2.20858413353 0.03532147174 
0.096402 2.14190985067 0.03540904696 
0.096919 2.18953229790 0.03614830757 
0.097436 2.11663022878 0.03286022144 
0.097953 2.16895299748 0.03329492745 
0.098470 2.07803983124 0.03328490002 
0.098986 2.16137670850 0.03234094452 
0.099503 2.14981618732 0.03220493588 
0.100020 2.07170791371 0.03226458822 
0.100537 2.03161642121 0.03250295937 
0.101054 2.07781366579 0.03202644345 
0.101571 2.09174494105 0.03193389546 
0.102088 2.06976956462 0.03092085327 
0.102605 2.06068288082 0.03197810537 
0.103122 2.08096222629 0.03208011481 
0.103638 2.04210952474 0.03191154352 
0.104155 2.07302805848 0.03040363521 
0.104672 2.06731880828 0.03180067974 
0.105189 2.09616444682 0.03057423254 
0.105706 2.05734115483 0.03071280691 
0.106223 2.04006791302 0.03122835569 
0.106740 2.03814794970 0.03094734135 
0.107257 2.10320205925 0.03062737283 
0.107773 1.99536071780 0.03016715044 
0.108290 2.05309949408 0.03017452799 
0.108807 2.08240059043 0.03139762170 
0.109324 2.04054724064 0.03010245019 
0.109841 2.02287238270 0.03033174673 
0.110358 2.02889240916 0.03058035877 
0.110875 2.05048587013 0.02911438165 
0.111392 2.01290149393 0.02894604319 
0.111909 2.00903302227 0.03026088733 
0.112425 2.01090553043 0.02993019295 
0.112942 2.00242654041 0.02882688464 
0.113459 2.02914839485 0.02969224517 
0.113976 2.01977074247 0.02927688106 
0.114493 1.96410215784 0.02887676668 
0.115010 2.03319296719 0.02966005400 
0.115527 1.97348285061 0.02803222489 
0.116044 2.01437048275 0.02862165996 
0.116560 2.01300509631 0.02887431963 
0.117077 2.02317046351 0.02784132948 
0.117594 2.06704258231 0.02973302894 
0.118111 1.97426127719 0.02759849686 
0.118628 2.01048799813 0.02756055886 
0.119145 1.96135743429 0.02798422472 
0.119662 2.01492800747 0.02754042361 
0.120179 1.99575979586 0.02764051319 
0.120695 1.98733320101 0.02750349403 
0.121212 1.95464111495 0.02790185875 
0.121729 2.03081753621 0.02873312841 
0.122246 1.94628634868 0.02801795652 
0.122763 1.98941910556 0.02748222545 
0.123280 1.96649110400 0.02795646515 
0.123797 1.95383872319 0.02710336560 
0.124314 1.98502687271 0.02740639983 
0.124830 1.97159585822 0.02735137981 
0.125347 1.95961905190 0.02780271194 
0.125864 1.95934545476 0.02734847796 
0.126381 1.96837148369 0.02721644782 
0.126898 1.99761668735 0.02752600757 
0.127415 1.92473422635 0.02633037855 
0.127932 1.94924853060 0.02673170391 
0.128448 1.92231324289 0.02626200571 
0.128965 1.94629067767 0.02644558911 
0.129482 1.98773474967 0.02705625289 
0.129999 1.89946677456 0.02642500539 
0.130516 1.94108309426 0.02631341972 
0.131033 1.92624733940 0.02656761760 
0.131550 1.92955046425 0.02673358958 
0.132067 1.92823642424 0.02543706587 
0.132583 1.92238242545 0.02543565805 
0.133100 1.96603231728 0.02631189778 
0.133617 1.92544200837 0.02542111212 
0.134134 1.91155710923 0.02566097428 
0.134651 1.88948613049 0.02611545650 
0.135168 1.92564923305 0.02531325955 
0.135685 1.90751877047 0.02518314723 
0.136201 1.89480192606 0.02540252261 
0.136718 1.91616563251 0.02555842181 
0.137235 1.92529118412 0.02532013605 
0.137752 1.90185837670 0.02553202109 
0.138269 1.87536347889 0.02548334887 
0.138786 1.89944666620 0.02504615091 
0.139303 1.86685136429 0.02481211882 
0.139819 1.92717800460 0.02522277201 
0.140336 1.87456161678 0.02463502974 
0.140853 1.93182356780 0.02548936503 
0.141370 1.90840412594 0.02596875001 
0.141887 1.91873786424 0.02505181937 
0.142404 1.86887370262 0.02487400756 
0.142921 1.91528450424 0.02514532586 
0.143438 1.86522391298 0.02570598955 
0.143954 1.92529745524 0.02475023801 
0.144471 1.89173056209 0.02506607202 
0.144988 1.94374033202 0.02500601945 
0.145505 1.86852624712 0.02477667900 
0.146022 1.90679953023 0.02550948576 
0.146539 1.88066836990 0.02472007864 
0.147056 1.87303199533 0.02501847064 
0.147572 1.89966483308 0.02442820610 
0.148089 1.87445882362 0.02525825523 
0.148606 1.86838305005 0.02427340830 
0.149123 1.87069449011 0.02374807319 
0.149640 1.85655710834 0.02311384622 
0.150157 1.82697900435 0.02413305918 
0.150674 1.86565637030 0.02363701542 
0.151190 1.88917110360 0.02417890658 
0.151707 1.83695343935 0.02368898668 
0.152224 1.82248406677 0.02397508243 
0.152741 1.88210008773 0.02418069183 
0.153258 1.86284094011 0.02364285919 
0.153775 1.84412183518 0.02360707154 
0.154291 1.85032857033 0.02369521754 
0.154808 1.81411741141 0.02314890178 
0.155325 1.87374076355 0.02354375047 
0.155842 1.85734296640 0.02289571854 
0.156359 1.85842112702 0.02292607397 
0.156876 1.84224287977 0.02325287669 
0.157393 1.85186502319 0.02379908696 
0.157909 1.84291428357 0.02321418095 
0.158426 1.89882935126 0.02382097973 
0.158943 1.84380469414 0.02378306591 
0.159460 1.84708028184 0.02376421904 
0.159977 1.86609343954 0.02288465800 
0.160494 1.86408741988 0.02321629829 
0.161010 1.82817530902 0.02286256784 
0.161527 1.81562537592 0.02275549270 
0.162044 1.87201737967 0.02338021835 
0.162561 1.82863995389 0.02282197750 
0.163078 1.81017620354 0.02284167502 
0.163595 1.83879651608 0.02322261448 
0.164112 1.79624597530 0.02251464558 
0.164628 1.79581295262 0.02291177017 
0.165145 1.84801013033 0.02254866722 
0.165662 1.78379360652 0.02244261644 
0.166179 1.80991602591 0.02169973449 
0.166696 1.77149154804 0.02233156682 
0.167213 1.86156415721 0.02353913936 
0.167729 1.81590898397 0.02189082334 
0.168246 1.84139779600 0.02230203015 
0.168763 1.81597262100 0.02251069089 
0.169280 1.87195913786 0.02246702729 
0.169797 1.82693796929 0.02206571354 
0.170314 1.79840741009 0.02157345747 
0.170830 1.88340050828 0.02179662969 
0.171347 1.84061169540 0.02181070172 
0.171864 1.80891583945 0.02202995194 
0.172381 1.84405662969 0.02205014917 
0.172898 1.82414074275 0.02203915016 
0.173415 1.77359673248 0.02143616377 
0.173932 1.82402653425 0.02168444448 
0.174448 1.79809237342 0.02168695329 
0.174965 1.82040254523 0.02177187690 
0.175482 1.80820342358 0.02207266966 
0.175999 1.80801243262 0.02140388693 
0.176516 1.80404934805 0.02156741344 
0.177033 1.82368378702 0.02189527531 
0.177549 1.79354991632 0.02148742386 
0.178066 1.80439427548 0.02165902375 
0.178583 1.78022779512 0.02149900788 
0.179100 1.82998368505 0.02199118805 
0.179617 1.78377444872 0.02137711655 
0.180134 1.79724419772 0.02121575600 
0.180650 1.84596722063 0.02230907267 
0.181167 1.79990003117 0.02296954010 
0.181684 1.81459589189 0.02246890391 
0.182201 1.77046099895 0.02260485517 
0.182718 1.80944058849 0.02271771638 
0.183234 1.83317879720 0.02338412327 
0.183751 1.81795398185 0.02274446467 
0.184268 1.79872858505 0.02320730899 
0.184785 1.81581909086 0.02360247580 
0.185302 1.81816620097 0.02335174917 
0.185819 1.81584757469 0.02333586300 
0.186335 1.83219192683 0.02311648637 
0.186852 1.77113832864 0.02230416891 
0.187369 1.82331027203 0.02257536586 
0.187886 1.79191164569 0.02211601696 
0.188403 1.79410251759 0.02207328192 
0.188920 1.77704945930 0.02201482563 
0.189436 1.80182742210 0.02191843492 
0.189953 1.77334024383 0.02202534007 
0.190470 1.80255753735 0.02184666404 
0.190987 1.76687801315 0.02146469754 
0.191504 1.80891670669 0.02179890329 
0.192020 1.78023165143 0.02172024407 
0.192537 1.74075397703 0.02149408394 
0.193054 1.83145894668 0.02184744951 
0.193571 1.76026372509 0.02122249522 
0.194088 1.76206191527 0.02091589456 
0.194605 1.78576559571 0.02117251928 
0.195121 1.76571876121 0.02124525538 
0.195638 1.75727424139 0.02074621479 
0.196155 1.78178659114 0.02100651482 
0.196672 1.75030364449 0.02083161275 
0.197189 1.78159922635 0.02101502850 
0.197705 1.79563914130 0.02077082203 
0.198222 1.75447521637 0.02010222783 
0.198739 1.73976454231 0.02096215205 
0.199256 1.77593554229 0.02056708838 
0.199773 1.79624460347 0.02127323038 
0.200290 1.79026911781 0.02110479038 
0.200806 1.77113596669 0.02030263447 
0.201323 1.74653702606 0.02051479933 
0.201840 1.75466915231 0.02041070300 
0.202357 1.76092932130 0.02064813102 
0.202874 1.72756235777 0.02023029607 
0.203390 1.76248353817 0.02046554456 
0.203907 1.77888333512 0.02029220450 
0.204424 1.77357969349 0.02043695144 
0.204941 1.75634051300 0.02010105377 
0.205458 1.77054361800 0.02041500052 
0.205974 1.76359661479 0.02011000405 
0.206491 1.75889073810 0.02016339357 
0.207008 1.81064173329 0.02033998754 
0.207525 1.75837812681 0.01971925482 
0.208042 1.76687912671 0.02010905413 
0.208558 1.76116512272 0.02035839981 
0.209075 1.76786873375 0.01993011778 
0.209592 1.74057901722 0.01994079401 
0.210109 1.79393797673 0.02022461427 
0.210626 1.76964874919 0.02013271146 
0.211142 1.75650444622 0.01963087147 
0.211659 1.75829146207 0.01975238960 
0.212176 1.72336732793 0.01985220258 
0.212693 1.76622244975 0.01990087016 
0.213210 1.75659071771 0.01953003040 
0.213726 1.78293250301 0.01953601664 
0.214243 1.76498909025 0.02001577015 
0.214760 1.79434745930 0.02004806834 
0.215277 1.78118507896 0.01953961439 
0.215794 1.71948366683 0.01934709517 
0.216310 1.76384170171 0.01963957803 
0.216827 1.74462112036 0.01942708645 
0.217344 1.74354890194 0.01996302030 
0.217861 1.76548349775 0.01949466615 
0.218378 1.77493443764 0.01936925039 
0.218894 1.76706685766 0.01959452175 
0.219411 1.75097880141 0.01942652401 
0.219928 1.77394904679 0.01957148992 
0.220445 1.77558120145 0.01941349246 
0.220962 1.74433776110 0.01949284124 
0.221478 1.78227232823 0.02000368997 
0.221995 1.75586564284 0.01953110692 
0.222512 1.77785805556 0.01911887162 
0.223029 1.75140707336 0.01959242437 
0.223546 1.78105392477 0.01918520488 
0.224062 1.80253969281 0.01950605945 
0.224579 1.73782815289 0.01888127924 
0.225096 1.74919231788 0.01892050834 
0.225613 1.73522881260 0.01923665594 
0.226129 1.75967821377 0.01928684607 
0.226646 1.76155372224 0.01899008761 
0.227163 1.77265997363 0.01951507892 
0.227680 1.76429690044 0.01846430405 
0.228197 1.75102549101 0.01833166696 
0.228713 1.75452128683 0.01884452524 
0.229230 1.78406834851 0.01866151501 
0.229747 1.78883901037 0.01848665291 
0.230264 1.77095671568 0.01889376202 
0.230780 1.75460742793 0.01860477690 
0.231297 1.74172230528 0.01844609324 
0.231814 1.76743481043 0.01879269853 
0.232331 1.72294279952 0.01830001748 
0.232848 1.78689490543 0.01886908130 
0.233364 1.75476485713 0.01809549671 
0.233881 1.76569275964 0.01885081383 
0.234398 1.73704818565 0.01838388532 
0.234915 1.72159207979 0.01864684383 
0.235431 1.75576031357 0.01867669722 
0.235948 1.75519253168 0.01853441979 
0.236465 1.73260045827 0.01819696089 
0.236982 1.75677570367 0.01830660058 
0.237499 1.78385023445 0.01858311862 
0.238015 1.74399922486 0.01858173052 
0.238532 1.76306549216 0.01809466647 
0.239049 1.75490687133 0.01805341065 
0.239566 1.76478754996 0.01860298308 
0.240082 1.74057733517 0.01851945525 
0.240599 1.74703974760 0.01862671934 
0.241116 1.76040855614 0.01811292616 
0.241633 1.74837390696 0.01829839586 
0.242149 1.71834010959 3.18582056920 
0.242666 1.74676060638 0.01852945697 
0.243183 1.73983922514 0.01816141623 
0.243700 1.74979462910 0.01795753843 
0.244217 1.73162051143 0.01818395148 
0.244733 1.73488017965 0.01826759890 
0.245250 1.72246825794 0.01794783387 
0.245767 1.72812378019 0.01798654557 
0.246284 1.73316946586 0.01761151172 
0.246800 1.73059606166 0.01785003884 
0.247317 1.72799686476 0.01768107724 
0.247834 1.70560087232 0.01810528149 
0.248351 1.74942893412 0.01825679678 
0.248867 1.73473170822 0.01811639903 
0.249384 1.71932904758 0.01815585001 
0.249901 1.73384849165 0.01793019043 
0.250418 1.75719242555 0.01764215648 
0.250934 1.71105978337 0.01754415362 
0.251451 1.77100749187 0.01819655108 
0.251968 1.74330362417 0.01798645547 
0.252485 1.72208489668 0.01761210891 
0.253001 1.73498236593 0.01808758264 
0.253518 1.72125816317 0.01731434043 
0.254035 1.73368924682 0.01793667675 
0.254552 1.75816494875 0.01736702427 
0.255068 1.73465599687 0.01747854949 
0.255585 1.74051226734 0.01771289172 
0.256102 1.72448241429 0.01762808858 
0.256619 1.68798351489 0.01698817177 
0.257135 1.70618661519 0.01733414336 
0.257652 1.73104366917 0.01762226550 
0.258169 1.73114045430 0.01711123195 
0.258686 1.73115214326 0.01746026592 
0.259202 1.71341424730 0.01708334081 
0.259719 1.73987078754 0.01790127466 
0.260236 1.74933401041 0.01788672042 
0.260753 1.69652230606 0.01803799630 
0.261269 1.72218502659 0.01805331724 
0.261786 1.71276984038 0.01799872167 
0.262303 1.74250977202 0.01857504791 
0.262820 1.71329450414 0.01847218915 
0.263336 1.67333674282 0.01836969946 
0.263853 1.71831643127 0.01871089853 
0.264370 1.73193509821 0.01879168312 
0.264887 1.70761453473 0.01862547319 
0.265403 1.75507825348 0.01837579975 
0.265920 1.70105290740 0.01893385721 
0.266437 1.72516973021 0.01864127645 
0.266954 1.71302737365 0.01907052365 
0.267470 1.72030738338 0.01886644249 
0.267987 1.74554438936 0.01895310815 
0.268504 1.70684851786 0.01892454844 
0.269021 1.72292742547 0.01974061647 
0.269537 1.73632918061 0.01963409461 
0.270054 1.74412013923 0.01912465691 
0.270571 1.71963955931 0.02011698724 
0.271087 1.74247221158 0.02016034254 
0.271604 1.74917021071 0.02011447261 
0.272121 1.74442448668 0.02064766768 
0.272638 1.73496412085 0.02050120818 
0.273154 1.73193964311 0.02050378413 
0.273671 1.72782178921 0.02067861787 
0.274188 1.74704730395 0.02076675701 
0.274705 1.76046076080 0.02102483952 
0.275221 1.74924654232 0.02088951694 
0.275738 1.73238030025 0.02041113197 
0.276255 1.72177339056 0.02078727916 
0.276771 1.72810513842 0.02076724545 
0.277288 1.72481743741 0.02086727956 
0.277805 1.74203466587 0.02075472148 
0.278322 1.71524411824 0.02085808114 
0.278838 1.72670223348 0.02012172066 
0.279355 1.75225628559 0.02109532834 
0.279872 1.72233323843 0.02071280265 
0.280388 1.73987798084 0.02030140886 
0.280905 1.71502654762 0.02104674262 
0.281422 1.73956310235 0.02094783660 
0.281939 1.69243192318 0.02045514981 
0.282455 1.74155856964 0.02051229506 
0.282972 1.73155399344 0.02102655659 
0.283489 1.72785318699 0.02097476210 
0.284006 1.73962522123 0.02085782254 
0.284522 1.76541834449 0.02119431243 
0.285039 1.74116249620 0.02087989342 
0.285556 1.74695447677 0.02072252298 
0.286072 1.73083217904 0.02119778288 
0.286589 1.71237932450 0.02099564701 
0.287106 1.72022844427 0.02120842457 
0.287622 1.71660519160 0.02092809299 
0.288139 1.74904214841 0.02131446324 
0.288656 1.76956620490 0.02108479703 
0.289173 1.69671981022 0.02136778024 
0.289689 1.74931872636 0.02077145283 
0.290206 1.72217561030 0.02138314691 
0.290723 1.72757322371 0.02151348882 
0.291239 1.72733376338 0.02186057999 
0.291756 1.74228180248 0.02153541118 
0.292273 1.74826578976 0.02117157289 
0.292790 1.70698808204 0.02112045131 
0.293306 1.70527282247 0.02161266558 
0.293823 1.72097425758 0.02161637181 
0.294340 1.77297869189 0.02177864676 
0.294856 1.74839927375 0.02155195426 
0.295373 1.74192726858 0.02175419715 
0.295890 1.72533357499 0.02183946728 
0.296406 1.76279814974 0.02152729226 
0.296923 1.74238779395 0.02202654873 
0.297440 1.74244894761 0.02136177348 
0.297957 1.73133669561 0.02120710887 
0.298473 1.73892514402 0.02208183022 
0.298990 1.73545878879 0.02169615084 
0.299507 1.74272632674 0.02179546937 
0.300023 1.75275268106 0.02165559165 
0.300540 1.74767959765 0.02176521686 
0.301057 1.75027353872 0.02194554352 
0.301573 1.80148146937 0.02281689104 
0.302090 1.79842427955 0.02291818883 
0.302607 1.80331082561 0.02262863659 
0.303123 1.72503255004 0.02182749370 
0.303640 1.75060038117 0.02242442010 
0.304157 1.75223991531 0.02231240145 
0.304673 1.78080015201 0.02297829978 
0.305190 1.75132324332 0.02231708720 
0.305707 1.69016808096 0.02264031020 
0.306224 1.72444950348 0.02270832257 
0.306740 1.73846299159 0.02248175740 
0.307257 1.78241608200 0.02211921986 
0.307774 1.79799510935 0.02308910982 
0.308290 1.73889001443 0.02230935943 
0.308807 1.73476569652 0.02246009269 
0.309324 1.75480290931 0.02279068288 
0.309840 1.74066596070 0.02256619099 
0.310357 1.74229166494 0.02298767980 
0.310874 1.71749058259 0.02306027122 
0.311390 1.73201404088 0.02273758810 
0.311907 1.69971065297 0.02242944349 
0.312424 1.73043826432 0.02263849701 
0.312940 1.73842049571 0.02297865504 
0.313457 1.73044940103 0.02268425584 
0.313974 1.71090291885 0.02257660373 
0.314490 1.74907288595 0.02325858899 
0.315007 1.71299033480 0.02257471526 
0.315524 1.73508490635 0.02309322081 
0.316040 1.77583857775 0.02391854873 
0.316557 1.74087993304 0.02337504957 
0.317074 1.76905176374 0.02414517345 
0.317590 1.74909110866 0.02355665810 
0.318107 1.76582207434 0.02324290190 
0.318624 1.77497708415 0.02414996499 
0.319140 1.78159634421 0.02357792334 
0.319657 1.76345049443 0.02446331155 
0.320174 1.75659105041 0.02415337325 
0.320690 1.76682101287 0.02342568355 
0.321207 1.73111323371 0.02286237042 
0.321724 1.77151055239 0.02356402775 
0.322240 1.72353550362 0.02373660105 
0.322757 1.73765955374 0.02416433497 
0.323274 1.74042740176 0.02410331363 
0.323790 1.73806235252 0.02410504132 
0.324307 1.72462483827 0.02491398016 
0.324824 1.74838948941 0.02528919531 
0.325340 1.73409073736 0.02534223651 
0.325857 1.70710371763 0.02546704006 
0.326373 1.72900570321 0.02579988656 
0.326890 1.75222842655 0.02643045617 
0.327407 1.73179031107 0.02595529422 
0.327923 1.75220050606 0.02525675850 
0.328440 1.72850119889 0.02631471878 
0.328957 1.76478444892 0.02751319057 
0.329473 1.76208665405 0.02746837654 
0.329990 1.76180210386 0.02720305892 
0.330507 1.77105228754 0.02807682761 
0.331023 1.76435343257 0.02784333319 
0.331540 1.78406547548 0.02960382765 
0.332057 1.75512701453 0.02905836117 
0.332573 1.71770825485 0.02924517642 
0.333090 1.72992672186 0.03028830697 
0.333607 1.73901386552 0.03025632510 
0.334123 1.76370515338 0.02955032888 
0.334640 1.80953478913 0.03107531368 
0.335156 1.73787816640 0.02910282753 
0.335673 1.73152306720 0.02926246546 
0.336190 1.81410830431 0.03054486663 
0.336706 1.79759598617 0.03052011060 
0.337223 1.79141535172 0.03138592684 
0.337740 1.75490697330 0.03110917316 
0.338256 1.73965868837 0.03351957015 
0.338773 1.81035643172 0.03313398486 
0.339290 1.81473190078 0.03501086792 
0.339806 1.77027594020 0.03527844973 
0.340323 1.79694470099 0.03769977862 
0.340839 1.78934943362 0.03594388402 
0.341356 1.81593935755 0.03662090044 
0.341873 1.78294754945 0.03628748572 
0.342389 1.85029273124 0.03768668034 
0.342906 1.79206203183 0.03762514886 
0.343423 1.78313934280 0.03803014742 
0.343939 1.84773644542 0.03741486203 
0.344456 1.85096149374 0.03916809764 
0.344972 1.80097604995 0.03756530067 
0.345489 1.84447873998 0.03865320105 
0.346006 1.80174478724 0.03889980169 
0.346522 1.83637309883 0.03884516555 
0.347039 1.79225385044 0.03827399767 
0.347555 1.79952523948 0.04064291871 
0.348072 1.77295715651 0.03776056386 
0.348589 1.80298747543 0.03974087120 
0.349105 1.80071574621 0.03795859868 
0.349622 1.85240413532 0.03975178470 
0.350139 1.83791078751 0.04008710313 
0.350655 1.80676478865 0.03952937858 
0.351172 1.82168686743 0.03919233757 
0.351688 1.83400865178 0.04162394196 
0.352205 1.78237316797 0.04086713237 
0.352722 1.83299052389 0.03991805487 
0.353238 1.82569595892 0.03903890194 
0.353755 1.78917733651 0.03818918501 
0.354271 1.77620096612 0.03692982560 
0.354788 1.80441730900 0.04030940790 
0.355305 1.92080633929 0.04073451383 
0.355821 1.76608469805 0.04003530505 
0.356338 1.78824777475 0.04152021809 
0.356854 1.77249538665 0.04238062148 
0.357371 1.81221172581 0.04496650586 
0.357888 1.83674513763 0.04349245254 
0.358404 1.82911719217 0.04542093983 
0.358921 1.72411587437 0.04537212259 
0.359437 1.76058042446 0.04466745920 
0.359954 1.80324273506 0.04299036711 
0.360471 1.79442654585 0.04753234046 
0.360987 1.82880162604 0.04663675306 
0.361504 1.79384620557 0.04904636550 
0.362020 1.80658500961 0.05104172591 
0.362537 1.83803536564 0.04951649667 
0.363054 1.90633464808 0.04756475329 
0.363570 1.76924020365 0.04797083751 
0.364087 1.94427348804 0.05069955810 
0.364603 1.77280490372 0.05226484652 
0.365120 1.86591455857 0.05760827975 
0.365637 1.79034957480 0.05564712565 
0.366153 1.77602142726 0.05860317013 
0.366670 1.81515586281 0.05975838344 
0.367186 1.86005039791 0.05610454292 
0.367703 1.93910847953 0.06348766359 
0.368219 1.73523497914 0.06392764660 
0.368736 1.70292857720 0.06476194649 
0.369253 1.71938354688 0.06699969000 
0.369769 1.93937838680 0.07177192029 
0.370286 1.77196256087 0.07196162145 
0.370802 1.87827091487 0.07648526866 
0.371319 1.90118141668 0.08157446706 
0.371835 1.81981993834 0.07897387814 
0.372352 1.64923097670 0.10178302724 
0.372869 2.03103137644 0.13475726813 
0.373385 1.69283693570 0.13177721379 
0.373902 1.79065488818 0.35105421720 
