# Supplementary material for: A SAXS-based approach to rationally evaluate radical scavengers – toward eliminating radiation damage in solution and crystallographic studies
Source: J Synchrotron Radiat. 2021 Aug 9;28(Pt 5):1309–20. doi: 10.1107/S1600577521004045 (PMC8415334; doi:10.1107/S1600577521004045)
Supplement: Supplementary file 1 [file s-28-01309-sup1.zip › SupportingData/ascrobic_acid/500uM/F1_ascorbate-500um_00022.cbf.dat]

0.010597 11.33348935684 0.41279680508 
0.011114 10.48643842810 0.44308294025 
0.011630 10.26972354218 0.38050432178 
0.012147 9.43550994122 0.29975754622 
0.012664 8.57586909191 0.22174197406 
0.013181 8.12353990767 0.23536193248 
0.013698 7.52863184479 0.20797506614 
0.014215 7.19746671763 0.31068936937 
0.014732 6.68422590278 0.24088148266 
0.015249 6.60145141492 0.23169060761 
0.015766 6.51768892445 0.18351808125 
0.016283 5.86521536685 0.20028810156 
0.016800 5.85434197867 0.14576908935 
0.017316 5.80161626692 0.15374254304 
0.017833 5.75332046811 0.14298241096 
0.018350 5.41610790018 0.12542367810 
0.018867 5.21979960296 0.11822886838 
0.019384 5.04578892960 0.10416232839 
0.019901 5.08178575464 0.11503270354 
0.020418 4.92365802071 0.11913694110 
0.020935 4.74932943948 0.10366840174 
0.021452 4.58933808704 0.10745386932 
0.021969 4.32481884803 0.09434339241 
0.022486 4.42320434177 0.09960230270 
0.023002 4.32365827281 0.09376516101 
0.023519 4.25090600386 0.09180036992 
0.024036 4.18683501993 0.09867568344 
0.024553 4.13562415365 0.09144505007 
0.025070 4.12456873828 0.09156909732 
0.025587 4.15122536698 0.08690475309 
0.026104 3.97040177911 0.08005277080 
0.026621 3.78141545857 0.08184482524 
0.027138 3.79455580127 0.08217874473 
0.027655 3.82884615670 0.07962144538 
0.028171 3.83250442358 0.08247359575 
0.028688 3.81772794221 0.07764022706 
0.029205 3.83411048256 0.07970863562 
0.029722 3.91601431729 0.08247752272 
0.030239 3.80791919871 0.07838859813 
0.030756 3.51950554931 0.07762497617 
0.031273 3.64797350166 0.07098814562 
0.031790 3.64302558748 0.06947171794 
0.032307 3.66427281047 0.06940577266 
0.032824 3.63521127669 0.07315724375 
0.033341 3.53923061464 0.07195605625 
0.033857 3.54441748592 0.06918829982 
0.034374 3.49051191133 0.06938746731 
0.034891 3.40149657384 0.06573751366 
0.035408 3.54422200045 0.06900080569 
0.035925 3.44188162559 0.06750335567 
0.036442 3.30267920445 0.06612087652 
0.036959 3.41023412436 0.06554506137 
0.037476 3.28236381047 0.06191072203 
0.037993 3.41245921416 0.06686912869 
0.038510 3.32566608322 0.06230033973 
0.039027 3.30661847925 0.06097055374 
0.039543 3.22877688815 0.06280208834 
0.040060 3.32640492436 0.06507478852 
0.040577 3.27575011284 0.06242243102 
0.041094 3.11060354239 0.05775162574 
0.041611 3.14431814590 0.05799039062 
0.042128 3.17075975610 0.06182410365 
0.042645 3.18161675064 0.05960598748 
0.043162 3.12205054468 0.05685047195 
0.043679 3.01054161276 0.05474967594 
0.044196 3.10497568405 0.05582542149 
0.044712 3.12731458885 0.05426955979 
0.045229 3.12346112005 0.05734072356 
0.045746 2.89550232030 0.05276898234 
0.046263 2.95684347614 0.05366124896 
0.046780 3.03074979095 0.05177690955 
0.047297 2.99217558789 0.05245855469 
0.047814 3.03409616497 0.05155972678 
0.048331 2.91816736097 0.05144239061 
0.048848 2.89099408750 0.05262414432 
0.049365 3.03096805160 0.05058776846 
0.049881 2.85516558721 0.05261956246 
0.050398 2.93399906387 0.05255362384 
0.050915 2.90867660441 0.05303245788 
0.051432 2.93953225720 0.04960707168 
0.051949 2.81970267858 0.04968747396 
0.052466 2.80704386186 0.04919749709 
0.052983 2.86321672901 0.04733116788 
0.053500 2.87054534852 0.04918768685 
0.054017 2.79206932900 0.04664184397 
0.054534 2.75338780785 0.04727667126 
0.055050 2.77241647396 0.04938365650 
0.055567 2.78934123939 0.04904949451 
0.056084 2.67248071123 0.04864219467 
0.056601 2.74045361969 0.04523611364 
0.057118 2.71146841145 0.04591945077 
0.057635 2.64272254891 0.04643041606 
0.058152 2.69579449732 0.04495230887 
0.058669 2.68643278315 0.04622916209 
0.059186 2.64414984118 0.04546060966 
0.059703 2.55175181016 0.04390450396 
0.060220 2.60680770374 0.04462838634 
0.060736 2.58565355921 0.04523889437 
0.061253 2.62692847933 0.04268166290 
0.061770 2.65436344021 0.04394652358 
0.062287 2.56678134437 0.04426805706 
0.062804 2.62997092549 0.04389237835 
0.063321 2.58018393077 0.04292004345 
0.063838 2.61400033941 0.04167869639 
0.064355 2.62382865613 0.04401411141 
0.064872 2.58304644686 0.04156628309 
0.065388 2.57924158445 0.04116727645 
0.065905 2.51362050460 0.04079543577 
0.066422 2.49907982854 0.04070252392 
0.066939 2.55548576350 0.04100745796 
0.067456 2.46074482950 0.04139675295 
0.067973 2.50640900703 0.03954570436 
0.068490 2.45787661917 0.04033896178 
0.069007 2.51120051571 0.04104457735 
0.069524 2.54457586922 0.04178431994 
0.070041 2.42262714633 0.03950651589 
0.070557 2.49814269776 0.04108630111 
0.071074 2.49613427739 0.04142877151 
0.071591 2.44540349557 0.04018762316 
0.072108 2.46955612420 0.04085113106 
0.072625 2.35055112681 0.03684161888 
0.073142 2.50511694641 0.03936151555 
0.073659 2.36865618661 0.03834800736 
0.074176 2.33551079867 0.03797919712 
0.074693 2.41965742632 0.03839970621 
0.075210 2.40223261062 0.03705061892 
0.075726 2.37119683801 0.03929707001 
0.076243 2.45827880088 0.03803331456 
0.076760 2.38852475881 0.03637909456 
0.077277 2.38436834530 0.03701871026 
0.077794 2.38485436816 0.03800762477 
0.078311 2.41008653536 0.03581334532 
0.078828 2.33424650758 0.03693242408 
0.079345 2.36778879561 0.03632178072 
0.079862 2.28046408639 0.03852737024 
0.080378 2.37285737865 0.03746862078 
0.080895 2.25401564250 0.03472355294 
0.081412 2.30550780567 0.03664983584 
0.081929 2.33508653915 0.03528305350 
0.082446 2.27845757504 0.03538240264 
0.082963 2.33127111391 0.03527065027 
0.083480 2.27981090127 0.03443978871 
0.083997 2.22523759502 0.03402112116 
0.084514 2.29507550944 0.03575736118 
0.085030 2.23242009746 0.03444745582 
0.085547 2.22980064063 0.03401764394 
0.086064 2.28710275697 0.03653999719 
0.086581 2.31560609003 0.03499816836 
0.087098 2.24431438660 0.03420034890 
0.087615 2.26757195206 0.03560842822 
0.088132 2.20154463144 0.03381541516 
0.088649 2.20406911588 0.03455157948 
0.089166 2.25984432010 0.03553565070 
0.089683 2.26582580323 0.03524431482 
0.090199 2.17373421718 0.03683590070 
0.090716 2.32167464873 0.03640809093 
0.091233 2.24669392528 0.03629145130 
0.091750 2.19651505710 0.03629045849 
0.092267 2.20182086907 0.03631880583 
0.092784 2.12995647701 0.03564310809 
0.093301 2.16828830193 0.03765156454 
0.093818 2.17786121682 0.03664221899 
0.094334 2.23040775216 0.03841389363 
0.094851 2.15449707885 0.03696837768 
0.095368 2.13152147946 0.03529677476 
0.095885 2.16529243603 0.03511486257 
0.096402 2.18242720852 0.03489643452 
0.096919 2.07950704589 0.03453050170 
0.097436 2.06907275194 0.03310418629 
0.097953 2.09103365643 0.03354852567 
0.098470 2.12489014156 0.03376883950 
0.098986 2.16566990450 0.03351354499 
0.099503 2.13213947393 0.03404928622 
0.100020 2.09713616694 0.03340599257 
0.100537 2.10086802255 0.03331938832 
0.101054 2.04702874040 0.03164361258 
0.101571 2.13337260545 0.03240394251 
0.102088 2.16752284184 0.03352382380 
0.102605 2.08768630969 0.03184392024 
0.103122 2.09020183462 0.03224555819 
0.103638 2.06547062311 0.03174928221 
0.104155 2.10036441470 0.03219407320 
0.104672 2.11561990132 0.03156398480 
0.105189 2.08422205841 0.03118984822 
0.105706 2.07831836549 0.03024651920 
0.106223 2.01436140205 0.03051782822 
0.106740 2.07385896272 0.03047203344 
0.107257 2.05640970036 0.03127246765 
0.107773 2.06918065760 0.02984202247 
0.108290 2.02239430080 0.03135203940 
0.108807 2.01244579644 0.02955213008 
0.109324 2.00596446976 0.03026526702 
0.109841 2.02884284700 0.02937336022 
0.110358 2.04210435113 0.03028341314 
0.110875 2.06897858464 0.03052751244 
0.111392 2.02640837756 0.03032785200 
0.111909 2.02400828889 0.02960583973 
0.112425 2.04420837981 0.03017773542 
0.112942 2.03341452086 0.02903586822 
0.113459 2.02871682831 0.02881418193 
0.113976 1.91970805432 0.02799210295 
0.114493 1.99285677911 0.02853436149 
0.115010 2.03167291106 0.02888570878 
0.115527 1.97401362706 0.02777481657 
0.116044 2.04269124392 0.02870915078 
0.116560 1.95953039006 0.02834855993 
0.117077 2.00604164692 0.02763398958 
0.117594 1.99524746973 0.02797225290 
0.118111 1.99305347777 0.02834690902 
0.118628 1.95569929039 0.02833283764 
0.119145 1.97273502615 0.02845374208 
0.119662 1.99406646409 0.02860234105 
0.120179 1.98821167720 0.02799071333 
0.120695 1.97107612889 0.02784835361 
0.121212 1.98838889747 0.02778009932 
0.121729 1.98058182230 0.02757697951 
0.122246 1.92294161271 0.02801133461 
0.122763 1.99518622168 0.02768190353 
0.123280 1.95374870094 0.02748203023 
0.123797 2.02391652914 0.02724195782 
0.124314 1.97119709590 0.02737097378 
0.124830 2.00059495451 0.02695801440 
0.125347 1.96668325738 0.02803000968 
0.125864 1.93736164380 0.02761522281 
0.126381 1.93920687648 0.02675420794 
0.126898 1.95947152789 0.02761002647 
0.127415 1.95568138337 0.02674885165 
0.127932 1.92878130543 0.02705065166 
0.128448 1.95726287585 0.02756840037 
0.128965 1.91539665456 0.02647861761 
0.129482 1.96015442312 0.02610257634 
0.129999 1.91556073977 0.02621405514 
0.130516 1.94325287886 0.02644538634 
0.131033 1.92875710707 0.02637175418 
0.131550 1.93241112057 0.02656179641 
0.132067 1.90747895432 0.02620257957 
0.132583 1.91673604731 0.02549820089 
0.133100 1.90805718191 0.02538831626 
0.133617 1.90830215600 0.02590815410 
0.134134 1.88789585937 0.02536087372 
0.134651 1.93722950087 0.02554495267 
0.135168 1.92559026332 0.02545897006 
0.135685 1.93860785058 0.02587228401 
0.136201 1.93593863331 0.02556360003 
0.136718 1.90780904018 0.02459265059 
0.137235 1.90933279095 0.02474898433 
0.137752 1.94100454164 0.02553037053 
0.138269 1.96304601188 0.02556693494 
0.138786 1.94974871684 0.02563709431 
0.139303 1.94534704629 0.02524138304 
0.139819 1.86895882081 0.02513348889 
0.140336 1.88284234300 0.02506449199 
0.140853 1.91278050255 0.02513761029 
0.141370 1.91348821616 0.02574525378 
0.141887 1.94131821322 0.02546070310 
0.142404 1.93403542096 0.02464353318 
0.142921 1.89975379099 0.02501717601 
0.143438 1.95330103210 0.02477225589 
0.143954 1.92287367175 0.02611646295 
0.144471 1.90755653860 0.02544182812 
0.144988 1.92220873199 0.02585874602 
0.145505 1.88668413661 0.02543873060 
0.146022 1.88334755699 0.02493574430 
0.146539 1.88352926381 0.02470641277 
0.147056 1.86886951684 0.02387944971 
0.147572 1.91325515950 0.02437141317 
0.148089 1.85988323354 0.02523924562 
0.148606 1.81063118096 0.02403557607 
0.149123 1.85019769141 0.02456718309 
0.149640 1.87599894532 0.02423437944 
0.150157 1.90858447762 0.02490065537 
0.150674 1.86864684341 0.02416391867 
0.151190 1.87906359883 0.02391352008 
0.151707 1.86935870414 0.02362806424 
0.152224 1.84886162197 0.02362608599 
0.152741 1.87291113810 0.02418867863 
0.153258 1.80943810716 0.02356134149 
0.153775 1.86296819902 0.02429632993 
0.154291 1.82921839199 0.02299090792 
0.154808 1.88296958758 0.02351523855 
0.155325 1.84028750426 0.02363570557 
0.155842 1.86465130396 0.02404417056 
0.156359 1.88238447100 0.02355067954 
0.156876 1.87668282898 0.02378862463 
0.157393 1.84004239808 0.02323489088 
0.157909 1.84668984011 0.02289226147 
0.158426 1.86026111730 0.02315618160 
0.158943 1.84010305461 0.02326047020 
0.159460 1.83094434296 0.02302608683 
0.159977 1.86829197185 0.02317629922 
0.160494 1.85355261631 0.02286077360 
0.161010 1.82927595196 0.02298639583 
0.161527 1.87465775533 0.02199190206 
0.162044 1.83814977237 0.02219402239 
0.162561 1.81903391354 0.02275622549 
0.163078 1.82083941671 0.02303887973 
0.163595 1.77736104756 0.02257715102 
0.164112 1.81491215907 0.02229440518 
0.164628 1.82117394336 0.02234037775 
0.165145 1.81732620777 0.02242452542 
0.165662 1.81354502336 0.02228497393 
0.166179 1.80153969794 0.02227907299 
0.166696 1.82130477975 0.02252102008 
0.167213 1.80871478392 0.02219948754 
0.167729 1.84155713799 0.02255660005 
0.168246 1.80326578507 0.02235839838 
0.168763 1.80457797398 0.02212223575 
0.169280 1.87929109087 0.02183786192 
0.169797 1.84821674799 0.02253511894 
0.170314 1.82397618360 0.02188021578 
0.170830 1.85392012156 0.02178673614 
0.171347 1.84438476472 0.02189122605 
0.171864 1.81162930136 0.02218634064 
0.172381 1.83674309851 0.02212867300 
0.172898 1.83814117428 0.02276573439 
0.173415 1.83737812358 0.02203445231 
0.173932 1.81049238204 0.02188208468 
0.174448 1.85788428911 0.02236998155 
0.174965 1.82942780260 0.02192214802 
0.175482 1.78843834417 0.02141479451 
0.175999 1.81674008625 0.02157291293 
0.176516 1.79405629378 0.02136393267 
0.177033 1.77755297244 0.02155205836 
0.177549 1.82153629711 0.02180349147 
0.178066 1.81544305489 0.02176614405 
0.178583 1.79765473841 0.02119907207 
0.179100 1.77629744154 0.02212357702 
0.179617 1.82340523664 0.02171198657 
0.180134 1.81836162102 0.02209745710 
0.180650 1.81435777887 0.02284695304 
0.181167 1.78638404372 0.02229210197 
0.181684 1.83640493278 0.02222677575 
0.182201 1.79831245650 0.02290636850 
0.182718 1.79923649734 0.02284819425 
0.183234 1.85137631324 0.02272987564 
0.183751 1.78839746691 0.02285558856 
0.184268 1.79978825090 0.02375466182 
0.184785 1.82891501784 0.02301017951 
0.185302 1.80991475185 0.02312874406 
0.185819 1.75723930361 0.02314679445 
0.186335 1.80220934277 0.02278292327 
0.186852 1.81845120852 0.02292959139 
0.187369 1.78849935070 0.02188164574 
0.187886 1.80901851376 0.02188335845 
0.188403 1.80299792188 0.02154852064 
0.188920 1.80563512050 0.02256265978 
0.189436 1.84424335359 0.02193402530 
0.189953 1.75914518857 0.02164655934 
0.190470 1.76103831066 0.02124360060 
0.190987 1.81144555474 0.02201203699 
0.191504 1.82109848393 0.02201853801 
0.192020 1.76385701845 0.02133296116 
0.192537 1.78347548868 0.02127485117 
0.193054 1.78856799036 0.02126442221 
0.193571 1.74993250217 0.02099423832 
0.194088 1.73437829629 0.02104868969 
0.194605 1.72736474806 0.02088127489 
0.195121 1.75042972317 0.02045022625 
0.195638 1.80357682317 0.02091655995 
0.196155 1.78691942819 0.02113424493 
0.196672 1.78030433951 0.02091124708 
0.197189 1.78613755549 0.02135207072 
0.197705 1.78334983717 0.02105245426 
0.198222 1.75399873326 0.02024070878 
0.198739 1.78568251792 0.02089639334 
0.199256 1.77846796769 0.02093323426 
0.199773 1.77173018454 0.02067076134 
0.200290 1.81542014179 0.02112834807 
0.200806 1.78168208521 0.02035550579 
0.201323 1.77264841911 0.02036846030 
0.201840 1.79443398118 0.02032426156 
0.202357 1.75958575134 0.02041800410 
0.202874 1.74291344338 0.02023837514 
0.203390 1.73867699552 0.02014830698 
0.203907 1.80999686306 0.02059503599 
0.204424 1.77560826972 0.02006594208 
0.204941 1.77595171329 0.02001027805 
0.205458 1.79480795512 0.01996185461 
0.205974 1.72521214880 0.02052789529 
0.206491 1.75620909392 0.01992216900 
0.207008 1.76678309764 0.02007286718 
0.207525 1.77871169052 0.02021110236 
0.208042 1.75802783612 0.01966734557 
0.208558 1.77460080634 0.01990152369 
0.209075 1.77197137329 0.02021241494 
0.209592 1.76809531338 0.01993482826 
0.210109 1.76758000001 0.02037973242 
0.210626 1.75399860156 0.01976840268 
0.211142 1.75338220926 0.01945297792 
0.211659 1.77542628003 0.01979508233 
0.212176 1.72499201321 0.01967617776 
0.212693 1.75366264228 0.01989185149 
0.213210 1.77428403175 0.02016520910 
0.213726 1.75659547292 0.02006428766 
0.214243 1.78696098809 0.01988860448 
0.214760 1.77192067738 0.01993861441 
0.215277 1.72316956802 0.01935543221 
0.215794 1.78768744283 0.01990336697 
0.216310 1.75616577814 0.01898848545 
0.216827 1.78732713325 0.01938593039 
0.217344 1.77884142493 0.01980440090 
0.217861 1.75029406199 0.01927436128 
0.218378 1.75088717440 0.01945814503 
0.218894 1.74858072568 0.01948419560 
0.219411 1.72608532385 0.01945781103 
0.219928 1.74766027319 0.01916581726 
0.220445 1.73604267463 0.01917790564 
0.220962 1.77255016006 0.01967782796 
0.221478 1.75796613084 0.01926212652 
0.221995 1.76611184780 0.01950921271 
0.222512 1.74720512131 0.01932037671 
0.223029 1.74853268680 0.01907840582 
0.223546 1.75201192021 0.01851146103 
0.224062 1.79264670853 0.01942120650 
0.224579 1.78037255913 0.01914215893 
0.225096 1.77918838098 0.01903059079 
0.225613 1.75424421900 0.01905336204 
0.226129 1.74824742305 0.01879342197 
0.226646 1.77186790200 0.01869776347 
0.227163 1.73649866455 0.01875361444 
0.227680 1.74670178302 0.01898128185 
0.228197 1.73762618118 0.01878617862 
0.228713 1.75528691839 0.01870897286 
0.229230 1.75111781098 0.01837857821 
0.229747 1.77951168537 0.01913364863 
0.230264 1.75210187185 0.01870366431 
0.230780 1.76679631514 0.01880911463 
0.231297 1.76894447912 0.01913253990 
0.231814 1.73235378415 0.01861556689 
0.232331 1.77048358777 0.01865101252 
0.232848 1.72848567470 0.01844489395 
0.233364 1.73829039514 0.01856682310 
0.233881 1.74409382918 0.01847717858 
0.234398 1.72107478768 0.01816148499 
0.234915 1.76265427105 0.01836251326 
0.235431 1.74506022230 0.01803819278 
0.235948 1.75447779033 0.01845761386 
0.236465 1.73010032540 0.01829599420 
0.236982 1.73695150206 0.01858571297 
0.237499 1.76590783172 0.01862909789 
0.238015 1.74825030250 0.01869667508 
0.238532 1.73628469380 0.01805740945 
0.239049 1.76219244980 0.01858014281 
0.239566 1.76080225809 0.01853478916 
0.240082 1.72807110152 0.01828754330 
0.240599 1.75440837120 0.01865180594 
0.241116 1.71530725718 0.01812403752 
0.241633 1.72251853242 0.01806275892 
0.242149 1.75583093322 3.18810638428 
0.242666 1.73434860183 0.01851099529 
0.243183 1.76927765618 0.01825133575 
0.243700 1.74628734087 0.01808800696 
0.244217 1.73928290587 0.01830565983 
0.244733 1.75111898811 0.01837511580 
0.245250 1.70469583554 0.01739888802 
0.245767 1.75683684857 0.01832063704 
0.246284 1.72776510808 0.01818958927 
0.246800 1.76706203088 0.01798633879 
0.247317 1.76421433784 0.01798174129 
0.247834 1.78621468875 0.01834101777 
0.248351 1.74701406002 0.01806386096 
0.248867 1.73098695021 0.01758253532 
0.249384 1.71465411454 0.01756691868 
0.249901 1.74950940333 0.01851458467 
0.250418 1.75441936862 0.01756047094 
0.250934 1.69942821732 0.01787610722 
0.251451 1.71667130201 0.01778885203 
0.251968 1.74281909012 0.01805778438 
0.252485 1.71523299673 0.01769007882 
0.253001 1.73484244230 0.01760752156 
0.253518 1.71441637696 0.01754335237 
0.254035 1.73239817578 0.01775831715 
0.254552 1.74367205274 0.01786753838 
0.255068 1.73156450480 0.01753730844 
0.255585 1.73052953774 0.01772277227 
0.256102 1.71385483545 0.01728951286 
0.256619 1.72785646451 0.01794606230 
0.257135 1.71286009202 0.01740227912 
0.257652 1.70945949140 0.01735404081 
0.258169 1.72594923365 0.01756677278 
0.258686 1.70678063685 0.01745925781 
0.259202 1.70177119214 0.01742773886 
0.259719 1.72644705334 0.01756446155 
0.260236 1.71319350235 0.01782569888 
0.260753 1.71351072568 0.01804053010 
0.261269 1.70979802824 0.01807989571 
0.261786 1.70473568493 0.01796345244 
0.262303 1.72743389801 0.01848616862 
0.262820 1.68823144726 0.01858128647 
0.263336 1.72020597239 0.01813371107 
0.263853 1.70446556142 0.01858129481 
0.264370 1.69393135523 0.01841333719 
0.264887 1.70073910842 0.01859197692 
0.265403 1.73213939513 0.01875094798 
0.265920 1.70510694514 0.01872531699 
0.266437 1.73739460916 0.01937321973 
0.266954 1.74766636161 0.01886430738 
0.267470 1.74086129344 0.01911269729 
0.267987 1.71946005959 0.01937490660 
0.268504 1.76201717874 0.01933699726 
0.269021 1.74492636173 0.01917908443 
0.269537 1.71624866479 0.01934168140 
0.270054 1.76737734205 0.01943873620 
0.270571 1.75707469783 0.01988836995 
0.271087 1.75766187436 0.01974694462 
0.271604 1.77465468239 0.02050331242 
0.272121 1.78029946712 0.02050907823 
0.272638 1.73133727174 0.02054063313 
0.273154 1.75416807600 0.02051651498 
0.273671 1.73738416859 0.02086341359 
0.274188 1.75044012231 0.02130142102 
0.274705 1.76212831305 0.02160576795 
0.275221 1.72399976364 0.02056057800 
0.275738 1.74468973681 0.02094095122 
0.276255 1.76110956108 0.02161106275 
0.276771 1.74509023090 0.02084930215 
0.277288 1.71813117091 0.02072596177 
0.277805 1.71468360876 0.02068655717 
0.278322 1.73744277900 0.02047904025 
0.278838 1.74028151327 0.02085074562 
0.279355 1.70453564481 0.02089140559 
0.279872 1.71827838696 0.02049144611 
0.280388 1.71747486474 0.02128853450 
0.280905 1.73550182050 0.02061543481 
0.281422 1.72003777250 0.02100188382 
0.281939 1.73444666136 0.02065634553 
0.282455 1.71146838745 0.02071421576 
0.282972 1.70338777792 0.02075592494 
0.283489 1.74704759439 0.02094721643 
0.284006 1.74618942169 0.02118852810 
0.284522 1.72351630079 0.02078990846 
0.285039 1.69058660484 0.02066144180 
0.285556 1.74422624436 0.02054175075 
0.286072 1.75536416692 0.02080191971 
0.286589 1.68783723357 0.02084149184 
0.287106 1.66105406048 0.02079753975 
0.287622 1.73691605222 0.02081174921 
0.288139 1.70053677250 0.02089878166 
0.288656 1.71638358874 0.02112631696 
0.289173 1.74659502476 0.02082085518 
0.289689 1.76874961631 0.02151087838 
0.290206 1.77543258063 0.02134068301 
0.290723 1.75377622297 0.02143289557 
0.291239 1.71203146424 0.02137513137 
0.291756 1.73207237392 0.02143481890 
0.292273 1.75284825334 0.02135776607 
0.292790 1.71570243642 0.02106842818 
0.293306 1.72722157708 0.02196070614 
0.293823 1.73841570811 0.02193133347 
0.294340 1.71410211561 0.02114885951 
0.294856 1.72208721397 0.02117950500 
0.295373 1.74244673110 0.02153379758 
0.295890 1.75412808417 0.02104120135 
0.296406 1.72592542725 0.02174643887 
0.296923 1.72704738445 0.02165643970 
0.297440 1.70429626490 0.02166058911 
0.297957 1.77690842119 0.02168860615 
0.298473 1.75358340328 0.02202165971 
0.298990 1.76209221909 0.02218532903 
0.299507 1.68059862632 0.02223741311 
0.300023 1.73994552018 0.02243854954 
0.300540 1.74375479088 0.02229143268 
0.301057 1.76831436710 0.02180476238 
0.301573 1.75313441041 0.02249928907 
0.302090 1.76487446008 0.02249396127 
0.302607 1.72801575666 0.02164645450 
0.303123 1.73845873948 0.02245634766 
0.303640 1.73914685580 0.02170754526 
0.304157 1.75122428169 0.02256828866 
0.304673 1.75051405361 0.02233193712 
0.305190 1.77760084998 0.02273044920 
0.305707 1.73299855668 0.02285408637 
0.306224 1.72752529848 0.02196871208 
0.306740 1.76048130806 0.02332039749 
0.307257 1.77270894943 0.02261790293 
0.307774 1.71410217960 0.02255213547 
0.308290 1.70929086616 0.02154595779 
0.308807 1.72780613573 0.02271835293 
0.309324 1.72759935480 0.02230789186 
0.309840 1.73454452271 0.02249556074 
0.310357 1.71970293494 0.02269746400 
0.310874 1.69688367832 0.02231446450 
0.311390 1.72825610186 0.02244998687 
0.311907 1.71259198496 0.02196260228 
0.312424 1.72574758090 0.02302500340 
0.312940 1.63704223596 0.02249686221 
0.313457 1.71846597956 0.02304721559 
0.313974 1.76046905445 0.02229327512 
0.314490 1.75002283053 0.02300661063 
0.315007 1.79807877125 0.02344204224 
0.315524 1.76552186160 0.02328686230 
0.316040 1.70434767243 0.02280927996 
0.316557 1.74711485614 0.02413425855 
0.317074 1.75014901196 0.02357614380 
0.317590 1.70848022777 0.02346444429 
0.318107 1.73254071212 0.02378350742 
0.318624 1.74855989349 0.02362155660 
0.319140 1.72489714970 0.02376052809 
0.319657 1.74119715011 0.02360351311 
0.320174 1.69270027530 0.02316595377 
0.320690 1.75894638962 0.02412778385 
0.321207 1.75193059822 0.02377463739 
0.321724 1.74726625568 0.02423447489 
0.322240 1.74632557865 0.02424813849 
0.322757 1.71655602517 0.02435912104 
0.323274 1.71680389067 0.02321919809 
0.323790 1.73610734524 0.02422343166 
0.324307 1.75518625648 0.02409486785 
0.324824 1.75087926578 0.02511621996 
0.325340 1.74494138090 0.02465778550 
0.325857 1.69263101191 0.02501408244 
0.326373 1.72735203411 0.02498491659 
0.326890 1.77326377603 0.02597715862 
0.327407 1.74098677696 0.02717399275 
0.327923 1.76465731134 0.02556530782 
0.328440 1.70678264861 0.02598486714 
0.328957 1.73502374762 0.02672687116 
0.329473 1.74833593977 0.02690224630 
0.329990 1.75326400582 0.02813413490 
0.330507 1.77217568295 0.02838044651 
0.331023 1.75106854988 0.02704059111 
0.331540 1.77441688080 0.02908334916 
0.332057 1.80952461088 0.03028300784 
0.332573 1.70881386579 0.02939221590 
0.333090 1.80892599274 0.02986667355 
0.333607 1.79675575664 0.02979005244 
0.334123 1.82144602529 0.03037132393 
0.334640 1.76418917048 0.03114016197 
0.335156 1.76654859010 0.03008365274 
0.335673 1.74120018015 0.03052212357 
0.336190 1.83776072864 0.03193272287 
0.336706 1.82244569182 0.03172876718 
0.337223 1.78989451750 0.03129584416 
0.337740 1.71715430602 0.03250702579 
0.338256 1.77976438821 0.03252451158 
0.338773 1.79806232473 0.03422731714 
0.339290 1.75549092021 0.03456045094 
0.339806 1.83172660709 0.03667156404 
0.340323 1.83615110031 0.03689186004 
0.340839 1.81522956157 0.03609099616 
0.341356 1.79565327197 0.03681660787 
0.341873 1.94234312728 0.03997448572 
0.342389 1.77977269104 0.03828017327 
0.342906 1.82833516377 0.03817248126 
0.343423 1.84484933494 0.03852184946 
0.343939 1.88875591499 0.03837552903 
0.344456 1.84595748293 0.03932742117 
0.344972 1.85121804807 0.03934195686 
0.345489 1.85868069077 0.04035898459 
0.346006 1.80567168196 0.03954436995 
0.346522 1.82518539190 0.03862295693 
0.347039 1.77879465341 0.03782663872 
0.347555 1.84921522549 0.03932159531 
0.348072 1.78972038475 0.03953194565 
0.348589 1.79727147452 0.03903733070 
0.349105 1.85231846372 0.03873548954 
0.349622 1.80474719567 0.03921967527 
0.350139 1.77534305607 0.03947273164 
0.350655 1.79589435097 0.03836821507 
0.351172 1.79979861743 0.03863261903 
0.351688 1.78489804567 0.04070931184 
0.352205 1.84266301808 0.03983481902 
0.352722 1.79184370920 0.04191183340 
0.353238 1.76037567039 0.03887486022 
0.353755 1.83138162007 0.03967213233 
0.354271 1.80645996406 0.04018841546 
0.354788 1.77893603911 0.03890962316 
0.355305 1.84387532261 0.04065560051 
0.355821 1.81743479465 0.04143512966 
0.356338 1.89416996980 0.04086123433 
0.356854 1.79775546592 0.04072821099 
0.357371 1.80018117381 0.04025040279 
0.357888 1.79444196795 0.04421160320 
0.358404 1.74900945779 0.04251521679 
0.358921 1.84065583550 0.04328561295 
0.359437 1.76184106860 0.04255259019 
0.359954 1.86096050181 0.04326432178 
0.360471 1.79963781330 0.04653847960 
0.360987 1.83064272646 0.04942073206 
0.361504 1.83388434096 0.04877199309 
0.362020 1.79664529602 0.04891610841 
0.362537 1.79667187717 0.05221156174 
0.363054 1.82160622296 0.05066641324 
0.363570 1.85182256539 0.04998132194 
0.364087 1.77909556982 0.05137001290 
0.364603 1.78639665227 0.05101345269 
0.365120 1.81563973842 0.05341819616 
0.365637 1.75495948713 0.05755611972 
0.366153 1.82750739170 0.05767772406 
0.366670 1.85822997868 0.05588254196 
0.367186 1.82362729781 0.05597884711 
0.367703 1.85829780839 0.06096235731 
0.368219 1.90387551330 0.06111794850 
0.368736 1.79599525176 0.06770753265 
0.369253 1.85007165358 0.07396324271 
0.369769 1.62945975867 0.06542111370 
0.370286 1.70491558698 0.06739560476 
0.370802 1.83363717381 0.07838026657 
0.371319 1.73853107650 0.08082953024 
0.371835 1.70081768569 0.09076144019 
0.372352 1.81073827314 0.09577415974 
0.372869 1.57897010904 0.11634639781 
0.373385 1.83640581528 0.13729810240 
0.373902 1.69762560148 0.31982973836 
