# Supplementary material for: A SAXS-based approach to rationally evaluate radical scavengers – toward eliminating radiation damage in solution and crystallographic studies
Source: J Synchrotron Radiat. 2021 Aug 9;28(Pt 5):1309–20. doi: 10.1107/S1600577521004045 (PMC8415334; doi:10.1107/S1600577521004045)
Supplement: Supplementary file 1 [file s-28-01309-sup1.zip › SupportingData/ascrobic_acid/500uM/F1_ascorbate-500um_00032.cbf.dat]

0.010597 12.03808130873 0.65734135117 
0.011114 11.24816508638 0.42723124290 
0.011630 9.62832290295 0.36730051636 
0.012147 9.56498889581 0.29831438700 
0.012664 8.17658204458 0.28242777636 
0.013181 8.52519735281 0.23132541216 
0.013698 7.67675433891 0.20486965425 
0.014215 7.20386829738 0.30067760519 
0.014732 6.72824719607 0.22066373331 
0.015249 6.44733821066 0.19825168915 
0.015766 6.55269714773 0.18683228629 
0.016283 6.01924473271 0.17295713104 
0.016800 6.10126990221 0.16276834358 
0.017316 5.79981466780 0.14316590094 
0.017833 5.67149890435 0.14223522346 
0.018350 5.56784558907 0.12220062122 
0.018867 5.23266965066 0.12616376854 
0.019384 5.21538012256 0.12566372159 
0.019901 5.05970739291 0.11504994589 
0.020418 5.09248555355 0.11063105576 
0.020935 4.91308030126 0.11589306088 
0.021452 4.63534572826 0.11079320935 
0.021969 4.63606493140 0.10721712864 
0.022486 4.45643521451 0.10114387698 
0.023002 4.22475058909 0.09247828168 
0.023519 4.22923318884 0.09851608253 
0.024036 4.36893942158 0.09455475261 
0.024553 4.19262007455 0.08932822198 
0.025070 3.95070128779 0.08902350006 
0.025587 4.05601001227 0.08720047907 
0.026104 3.98965202730 0.08437119652 
0.026621 3.97056598656 0.09097720540 
0.027138 3.91614706452 0.08333050881 
0.027655 3.85329905555 0.07574806349 
0.028171 3.96551557844 0.08341293907 
0.028688 3.74732791911 0.07549193350 
0.029205 3.81772990508 0.07657142292 
0.029722 3.76866782155 0.07396428581 
0.030239 3.76865964240 0.08224034556 
0.030756 3.62265949678 0.07457086456 
0.031273 3.81757801745 0.07524488649 
0.031790 3.65686162250 0.07396716244 
0.032307 3.63107740677 0.07300012499 
0.032824 3.67464570009 0.07372181568 
0.033341 3.58613594132 0.07182704789 
0.033857 3.62116730257 0.06928313074 
0.034374 3.61329637244 0.07189424529 
0.034891 3.52051202564 0.06886402229 
0.035408 3.42774860880 0.06637467031 
0.035925 3.42717991550 0.06660194927 
0.036442 3.52417948238 0.06694953851 
0.036959 3.51891177760 0.06913162756 
0.037476 3.44467042737 0.06401626643 
0.037993 3.29551600529 0.06254142761 
0.038510 3.33475469788 0.06233681138 
0.039027 3.42532971340 0.06184483770 
0.039543 3.24852458691 0.06332912809 
0.040060 3.29670936580 0.06193564652 
0.040577 3.32684890035 0.06635601453 
0.041094 3.31645426970 0.06217601985 
0.041611 3.09215143266 0.05709738944 
0.042128 3.15022747457 0.05674511709 
0.042645 3.23432064995 0.06057486864 
0.043162 3.19014133016 0.05726005733 
0.043679 2.92217559920 0.05594491471 
0.044196 3.05921892801 0.05379049426 
0.044712 3.09011112917 0.05546839763 
0.045229 3.10108427119 0.05490954952 
0.045746 3.03841679839 0.05622800327 
0.046263 3.02084961830 0.05418689199 
0.046780 3.06196941855 0.05237661241 
0.047297 2.87138153388 0.05253769917 
0.047814 3.07721071102 0.05174229146 
0.048331 2.98378121880 0.05081273022 
0.048848 3.02635168142 0.05255717540 
0.049365 2.92554741164 0.05036216621 
0.049881 2.83822424724 0.05252398815 
0.050398 2.85842482350 0.05217973420 
0.050915 2.95312983038 0.05031500083 
0.051432 2.95942254391 0.05174340075 
0.051949 2.80274592906 0.04914579772 
0.052466 2.91995962321 0.04884333131 
0.052983 2.81038864406 0.04809411810 
0.053500 2.74159581157 0.04944289487 
0.054017 2.82309631807 0.04918027895 
0.054534 2.74333992870 0.04677976360 
0.055050 2.81022361559 0.04781848176 
0.055567 2.70324821824 0.04859089198 
0.056084 2.83988820170 0.04731835269 
0.056601 2.75044842810 0.04705586155 
0.057118 2.66473117982 0.04623456904 
0.057635 2.67893397919 0.04645214837 
0.058152 2.69956581351 0.04665728704 
0.058669 2.68256586755 0.04656271418 
0.059186 2.67421810538 0.04543342929 
0.059703 2.66902584656 0.04329614568 
0.060220 2.68554299380 0.04562474183 
0.060736 2.58915366324 0.04258896035 
0.061253 2.66449644973 0.04519220152 
0.061770 2.65563472835 0.04345249765 
0.062287 2.67333365884 0.04227213651 
0.062804 2.61129653188 0.04423026056 
0.063321 2.62263556434 0.04618101819 
0.063838 2.57595386040 0.04156548854 
0.064355 2.57797641790 0.04322638731 
0.064872 2.57114524253 0.04157711892 
0.065388 2.58839751652 0.04056565156 
0.065905 2.50768516472 0.04099830245 
0.066422 2.55624263034 0.04100765103 
0.066939 2.55680295991 0.04196991523 
0.067456 2.48183492848 0.04169057084 
0.067973 2.52691267520 0.04267045248 
0.068490 2.47411630459 0.03924674197 
0.069007 2.45203201863 0.04052431500 
0.069524 2.55033422230 0.04213539728 
0.070041 2.52579872710 0.03998457398 
0.070557 2.43070470090 0.04132985504 
0.071074 2.52917671883 0.04142456895 
0.071591 2.44741182075 0.04072268421 
0.072108 2.42254722797 0.03863676167 
0.072625 2.45402186910 0.03875203051 
0.073142 2.42197527945 0.03987787182 
0.073659 2.46434978351 0.03922112909 
0.074176 2.37320169624 0.03785930050 
0.074693 2.36996727899 0.03816606995 
0.075210 2.41266276491 0.03802461163 
0.075726 2.45070887677 0.03741453937 
0.076243 2.39466260155 0.03922562385 
0.076760 2.36042498771 0.03774419249 
0.077277 2.33163519616 0.03675308801 
0.077794 2.41916580530 0.03728830794 
0.078311 2.30531334682 0.03653108227 
0.078828 2.33931198153 0.03702475555 
0.079345 2.35470231597 0.03721420740 
0.079862 2.32489706743 0.03542541120 
0.080378 2.32194699418 0.03571040183 
0.080895 2.32437528059 0.03637744754 
0.081412 2.30574643135 0.03486951280 
0.081929 2.24663254990 0.03430576516 
0.082446 2.30384610528 0.03466860058 
0.082963 2.34236587655 0.03606471336 
0.083480 2.34389287432 0.03534431467 
0.083997 2.30136923142 0.03494228877 
0.084514 2.30036024888 0.03542145948 
0.085030 2.27787210374 0.03475069005 
0.085547 2.25832621578 0.03546108860 
0.086064 2.24823346802 0.03326348728 
0.086581 2.28850393707 0.03427831210 
0.087098 2.20341680880 0.03346125122 
0.087615 2.25733418571 0.03489793048 
0.088132 2.19291467477 0.03402756939 
0.088649 2.25165480630 0.03513104754 
0.089166 2.26697876255 0.03679593891 
0.089683 2.20300722951 0.03451192513 
0.090199 2.16467994983 0.03601124229 
0.090716 2.22723566968 0.03755776709 
0.091233 2.21983622377 0.03715689737 
0.091750 2.14356621368 0.03558761777 
0.092267 2.15701750838 0.03569361936 
0.092784 2.17976941618 0.03626815999 
0.093301 2.19778147532 0.03911856292 
0.093818 2.16688499136 0.03675500007 
0.094334 2.10651707282 0.03797244402 
0.094851 2.14230380722 0.03568189588 
0.095368 2.15836073314 0.03557917072 
0.095885 2.07979403962 0.03410088278 
0.096402 2.21048257198 0.03489052550 
0.096919 2.14280536524 0.03411660870 
0.097436 2.18046518701 0.03393085617 
0.097953 2.13975804866 0.03382716349 
0.098470 2.13064566180 0.03281184064 
0.098986 2.17905787874 0.03401157255 
0.099503 2.09439399907 0.03310267825 
0.100020 2.07908394842 0.03258332188 
0.100537 2.17126047756 0.03328271695 
0.101054 2.11189792645 0.03302930480 
0.101571 2.09679423959 0.03246543544 
0.102088 2.06771223272 0.03186368002 
0.102605 2.13177758887 0.03286580281 
0.103122 2.11851249874 0.03140936224 
0.103638 2.08935156780 0.03252830847 
0.104155 2.07956454904 0.03230958839 
0.104672 2.09719180569 0.03116195375 
0.105189 2.02028745337 0.03276758194 
0.105706 2.07668587384 0.03104059043 
0.106223 2.04435277191 0.03049278223 
0.106740 2.11689935706 0.03144391362 
0.107257 2.03515603029 0.02949464281 
0.107773 2.10789179496 0.03142319142 
0.108290 2.05058106900 0.03077836560 
0.108807 2.04843272233 0.02947164250 
0.109324 2.05139185011 0.03056084733 
0.109841 1.99257970322 0.02932401495 
0.110358 1.99135190418 0.02933451406 
0.110875 2.03972446766 0.02999227454 
0.111392 2.07577185403 0.02949659285 
0.111909 2.02045608215 0.02987857368 
0.112425 2.02138104240 0.02972501059 
0.112942 2.01128806900 0.02935933589 
0.113459 1.97186667571 0.02889906640 
0.113976 1.98730302519 0.02894228360 
0.114493 2.01679977632 0.02829772682 
0.115010 2.04168973053 0.02932109804 
0.115527 2.01447707291 0.02802003689 
0.116044 2.07651356590 0.02937444001 
0.116560 2.03674398262 0.02893258437 
0.117077 1.99872532382 0.02880994392 
0.117594 2.00229822659 0.02909068754 
0.118111 1.96183621105 0.02724709740 
0.118628 1.97979927692 0.02820380603 
0.119145 1.97942855724 0.02833854036 
0.119662 1.97565957217 0.02807010164 
0.120179 1.95921021328 0.02735247696 
0.120695 1.96652567968 0.02845336234 
0.121212 2.01378457850 0.02762119400 
0.121729 1.97594212780 0.02847103123 
0.122246 1.96403687464 0.02747503175 
0.122763 1.94069587598 0.02732711047 
0.123280 1.96347480526 0.02770978711 
0.123797 1.96744062967 0.02725430440 
0.124314 1.97579938409 0.02723033035 
0.124830 1.95713740588 0.02753986618 
0.125347 1.99406940867 0.02811991198 
0.125864 1.92798316333 0.02725428832 
0.126381 1.96846853814 0.02662233016 
0.126898 1.98098897997 0.02721789950 
0.127415 1.94124500816 0.02686422399 
0.127932 1.91220886614 0.02630628074 
0.128448 1.90928718782 0.02701368375 
0.128965 1.92694733741 0.02679483889 
0.129482 1.92269571905 0.02677933624 
0.129999 1.91602148298 0.02715880143 
0.130516 1.95958963697 0.02659605359 
0.131033 1.92683683361 0.02669361641 
0.131550 1.92906896100 0.02639870291 
0.132067 1.94996100375 0.02659526619 
0.132583 1.95601469660 0.02598600414 
0.133100 1.96171485681 0.02657176484 
0.133617 1.91027159761 0.02673227445 
0.134134 1.91397442608 0.02525051793 
0.134651 1.93074068650 0.02556452730 
0.135168 1.93867401635 0.02571575848 
0.135685 1.90453233735 0.02588874738 
0.136201 1.84754018361 0.02507186526 
0.136718 1.95175926557 0.02542467084 
0.137235 1.88231951874 0.02505849045 
0.137752 1.93901768777 0.02543701224 
0.138269 1.93679930031 0.02534251334 
0.138786 1.86407339622 0.02456818692 
0.139303 1.93485380205 0.02496203195 
0.139819 1.89323162655 0.02577037255 
0.140336 1.91479642288 0.02464132065 
0.140853 1.92275058035 0.02476482580 
0.141370 1.95865704828 0.02593469820 
0.141887 1.89305462014 0.02445826090 
0.142404 1.89095147713 0.02467600521 
0.142921 1.88693289989 0.02422982557 
0.143438 1.91839231943 0.02541801146 
0.143954 1.94127865914 0.02559171546 
0.144471 1.94238416234 0.02516577002 
0.144988 1.87613917260 0.02530135277 
0.145505 1.87083258281 0.02467927484 
0.146022 1.91776411185 0.02485259895 
0.146539 1.90221203805 0.02495890282 
0.147056 1.86380573321 0.02435626818 
0.147572 1.91110670035 0.02531569071 
0.148089 1.85346077247 0.02457845674 
0.148606 1.87303289941 0.02425115666 
0.149123 1.88146684119 0.02402992858 
0.149640 1.86279446569 0.02456332886 
0.150157 1.89979009620 0.02507804026 
0.150674 1.87961257469 0.02390714042 
0.151190 1.86218153781 0.02432329823 
0.151707 1.85039990165 0.02507854482 
0.152224 1.86331088650 0.02395216075 
0.152741 1.88789634230 0.02347009913 
0.153258 1.86810953262 0.02396885738 
0.153775 1.87263337922 0.02401232179 
0.154291 1.85023163194 0.02350284289 
0.154808 1.90475511001 0.02408428740 
0.155325 1.84639607239 0.02354424359 
0.155842 1.88778619353 0.02293801682 
0.156359 1.78832191533 0.02311804751 
0.156876 1.82419178191 0.02300856959 
0.157393 1.80676453401 0.02308337288 
0.157909 1.87906344395 0.02349431617 
0.158426 1.81145298806 0.02319017138 
0.158943 1.83981688393 0.02311490882 
0.159460 1.85720366429 0.02352219488 
0.159977 1.82345235551 0.02328918404 
0.160494 1.87465561273 0.02310547314 
0.161010 1.84852585377 0.02266492880 
0.161527 1.80600676626 0.02276998780 
0.162044 1.79456833888 0.02274018393 
0.162561 1.85479075978 0.02290789449 
0.163078 1.84968057375 0.02277789656 
0.163595 1.80516661220 0.02310239420 
0.164112 1.84854588421 0.02255951819 
0.164628 1.82874582342 0.02245275716 
0.165145 1.80889152286 0.02240434943 
0.165662 1.86031182597 0.02316944510 
0.166179 1.85498845845 0.02245545845 
0.166696 1.84509104268 0.02218548699 
0.167213 1.87207855174 0.02307278594 
0.167729 1.83355964561 0.02220788660 
0.168246 1.84518404601 0.02256775137 
0.168763 1.80701091605 0.02227182844 
0.169280 1.81164772411 0.02226918918 
0.169797 1.82023989104 0.02178865581 
0.170314 1.82029116428 0.02227630571 
0.170830 1.88535091248 0.02220457682 
0.171347 1.87461747003 0.02207910803 
0.171864 1.87449965288 0.02154643150 
0.172381 1.83301417865 0.02213312614 
0.172898 1.80031824935 0.02192442346 
0.173415 1.81230017237 0.02182551171 
0.173932 1.81172231611 0.02233264656 
0.174448 1.82993534286 0.02206741365 
0.174965 1.80242872812 0.02160385484 
0.175482 1.81625364038 0.02167925927 
0.175999 1.77549446679 0.02164221458 
0.176516 1.78177166431 0.02184710479 
0.177033 1.82278398847 0.02179461744 
0.177549 1.79678547271 0.02167372202 
0.178066 1.84955558953 0.02141346675 
0.178583 1.83996593606 0.02141488965 
0.179100 1.80570585569 0.02170286550 
0.179617 1.85602426958 0.02199615432 
0.180134 1.79996658075 0.02253830131 
0.180650 1.78858721317 0.02216033531 
0.181167 1.79467272122 0.02297880876 
0.181684 1.80816036709 0.02252285342 
0.182201 1.82403869454 0.02277205740 
0.182718 1.79370288870 0.02328146603 
0.183234 1.83226823418 0.02352216456 
0.183751 1.80063171204 0.02304491316 
0.184268 1.83414591011 0.02330484519 
0.184785 1.77879947780 0.02303964194 
0.185302 1.86544593889 0.02326419167 
0.185819 1.79683919129 0.02270364580 
0.186335 1.80041747377 0.02287027753 
0.186852 1.79403916310 0.02255857814 
0.187369 1.79794756554 0.02186657910 
0.187886 1.81745039390 0.02224090306 
0.188403 1.82238697050 0.02176010340 
0.188920 1.77964147701 0.02166313152 
0.189436 1.79758388885 0.02258500743 
0.189953 1.79478791193 0.02162209053 
0.190470 1.82151542025 0.02164831412 
0.190987 1.76682113087 0.02188799557 
0.191504 1.77832523481 0.02135943581 
0.192020 1.76049465027 0.02112417824 
0.192537 1.73993663595 0.02129359901 
0.193054 1.79676637764 0.02107124050 
0.193571 1.77776591064 0.02134837366 
0.194088 1.78947926139 0.02107399191 
0.194605 1.79129095516 0.02160226734 
0.195121 1.73305964043 0.02075296327 
0.195638 1.80439594806 0.02117992680 
0.196155 1.75183055707 0.02092664239 
0.196672 1.76480644772 0.02076718317 
0.197189 1.78443609268 0.02087362285 
0.197705 1.80593945247 0.02101040088 
0.198222 1.78708246573 0.02137164745 
0.198739 1.76856316484 0.02105008269 
0.199256 1.77947524284 0.02093349416 
0.199773 1.83962281140 0.02121763152 
0.200290 1.78435723354 0.02110258352 
0.200806 1.75177852087 0.02036802075 
0.201323 1.75459041262 0.02007436840 
0.201840 1.78720052235 0.02080687566 
0.202357 1.75644476802 0.02027905758 
0.202874 1.75742579770 0.02021230060 
0.203390 1.73986953971 0.02010926168 
0.203907 1.76960367576 0.02004260313 
0.204424 1.78204238517 0.02039604216 
0.204941 1.76218955237 0.02008919144 
0.205458 1.77860163916 0.02013882674 
0.205974 1.76007283628 0.01993181992 
0.206491 1.75236461064 0.01996741439 
0.207008 1.76392775675 0.02046715286 
0.207525 1.75678845819 0.01979061914 
0.208042 1.75814420720 0.02028625853 
0.208558 1.74461286756 0.02010524634 
0.209075 1.77848678235 0.02014045766 
0.209592 1.75370885201 0.01986926728 
0.210109 1.74944618086 0.01965805013 
0.210626 1.74542992985 0.01996268184 
0.211142 1.75219746644 0.01991966778 
0.211659 1.74223189654 0.02006655319 
0.212176 1.78029106166 0.02024096812 
0.212693 1.76340173888 0.01973346903 
0.213210 1.74879422205 0.01919291809 
0.213726 1.74658344098 0.01899879697 
0.214243 1.76636203357 0.02119425904 
0.214760 1.77093751963 0.01952698115 
0.215277 1.74440806991 0.01964234309 
0.215794 1.74289653021 0.01979715928 
0.216310 1.76411441257 0.01942053924 
0.216827 1.75103096757 0.01963512119 
0.217344 1.77589625516 0.01926830071 
0.217861 1.72747820458 0.01899200230 
0.218378 1.74543964481 0.01946054849 
0.218894 1.79743845136 0.01956505459 
0.219411 1.73737106268 0.01919444492 
0.219928 1.76192598706 0.01940868450 
0.220445 1.74643770918 0.01891490051 
0.220962 1.73830468458 0.01951791269 
0.221478 1.75546419153 0.01962531877 
0.221995 1.74677961077 0.01927602256 
0.222512 1.75227681112 0.01935776315 
0.223029 1.74984633096 0.01925033080 
0.223546 1.74820606471 0.01905278740 
0.224062 1.80394496645 0.01874314304 
0.224579 1.74227343289 0.01909000618 
0.225096 1.77119581714 0.01882163469 
0.225613 1.77027448760 0.01933050027 
0.226129 1.78179287530 0.01958175671 
0.226646 1.75614204033 0.01875511530 
0.227163 1.72505902057 0.01868038925 
0.227680 1.75011881549 0.01880301143 
0.228197 1.76304056591 0.01892021671 
0.228713 1.75809299062 0.01899405426 
0.229230 1.74092396219 0.01859571346 
0.229747 1.73320275281 0.01873902299 
0.230264 1.73971041352 0.01862130215 
0.230780 1.73176538121 0.01868465277 
0.231297 1.72713201944 0.01829498823 
0.231814 1.73754251906 0.01893365074 
0.232331 1.73458099586 0.01859161736 
0.232848 1.75882852307 0.01886139399 
0.233364 1.78792980670 0.01842553996 
0.233881 1.73685471274 0.01826804259 
0.234398 1.75193804057 0.01872353765 
0.234915 1.76206108704 0.01818015493 
0.235431 1.70775208050 0.01826809229 
0.235948 1.74957396403 0.01820032420 
0.236465 1.77229436455 0.01834481346 
0.236982 1.74795303259 0.01865418681 
0.237499 1.71690599108 0.01838524835 
0.238015 1.73752423695 0.01884096562 
0.238532 1.73322323602 0.01800363967 
0.239049 1.72533460811 0.01805491394 
0.239566 1.75947976329 0.01854684666 
0.240082 1.72069641145 0.01835486766 
0.240599 1.75640688986 0.01846071017 
0.241116 1.73976993875 0.01792530959 
0.241633 1.70551209861 0.01798028945 
0.242149 1.76314530921 3.19093980008 
0.242666 1.76477321302 0.01813623817 
0.243183 1.73850368812 0.01841940608 
0.243700 1.75670064186 0.01854136976 
0.244217 1.73422000857 0.01764822420 
0.244733 1.75317430142 0.01850393032 
0.245250 1.73573636572 0.01804986552 
0.245767 1.75030138162 0.01774331733 
0.246284 1.72128520349 0.01808130950 
0.246800 1.73884025119 0.01806886900 
0.247317 1.71596333409 0.01775937226 
0.247834 1.73011691640 0.01812794006 
0.248351 1.73921606857 0.01781946998 
0.248867 1.73269987417 0.01774956106 
0.249384 1.72466882593 0.01762750769 
0.249901 1.75685257164 0.01795308720 
0.250418 1.72523011771 0.01748651070 
0.250934 1.74348150834 0.01761023855 
0.251451 1.73265529074 0.01751731069 
0.251968 1.74305148203 0.01759095041 
0.252485 1.74928625678 0.01769341275 
0.253001 1.72399031687 0.01726182242 
0.253518 1.73772411142 0.01769742941 
0.254035 1.72880585620 0.01778542585 
0.254552 1.72500053967 0.01769781080 
0.255068 1.72747965858 0.01764197688 
0.255585 1.74069687030 0.01791392162 
0.256102 1.73677073106 0.01746010987 
0.256619 1.75261655588 0.01783126839 
0.257135 1.69217630889 0.01726629500 
0.257652 1.75444228033 0.01766859822 
0.258169 1.71563286956 0.01775775894 
0.258686 1.73742377423 0.01731050907 
0.259202 1.71951509599 0.01718121135 
0.259719 1.75247991171 0.01791572750 
0.260236 1.75855423090 0.01814590946 
0.260753 1.72266268576 0.01780063032 
0.261269 1.73496353562 0.01831902015 
0.261786 1.73974109702 0.01797197122 
0.262303 1.68943225070 0.01808426774 
0.262820 1.72565838111 0.01861394432 
0.263336 1.73088625759 0.01825561116 
0.263853 1.71798264299 0.01870837781 
0.264370 1.72900452964 0.01928327913 
0.264887 1.73156851574 0.01869203606 
0.265403 1.72960413075 0.01886784223 
0.265920 1.69802369857 0.01882889073 
0.266437 1.73326558883 0.01876843393 
0.266954 1.74123834865 0.01929514674 
0.267470 1.74728558095 0.01920511838 
0.267987 1.75235927407 0.01906395957 
0.268504 1.75152670299 0.01937111633 
0.269021 1.72312389911 0.01934747171 
0.269537 1.75774598392 0.01940022197 
0.270054 1.73961784381 0.01948878736 
0.270571 1.76717288616 0.02002332138 
0.271087 1.74241505372 0.01967521341 
0.271604 1.72054581630 0.02074066960 
0.272121 1.74497183566 0.02053992356 
0.272638 1.77662544955 0.02053191608 
0.273154 1.75749430822 0.02024679743 
0.273671 1.76509686979 0.02114572805 
0.274188 1.75596646017 0.02059039718 
0.274705 1.74234423177 0.02082795689 
0.275221 1.71795529592 0.02077689429 
0.275738 1.75733088002 0.02104945599 
0.276255 1.74049372279 0.02094290383 
0.276771 1.72783246582 0.02098178452 
0.277288 1.71079072334 0.02106020080 
0.277805 1.73454834343 0.02053041776 
0.278322 1.75682429698 0.02107186434 
0.278838 1.76938865831 0.02124593526 
0.279355 1.71975895328 0.02113793424 
0.279872 1.74130901136 0.02049476673 
0.280388 1.73823781204 0.02043461879 
0.280905 1.72482176441 0.02043399279 
0.281422 1.75148324271 0.02128025868 
0.281939 1.71939923418 0.02067097058 
0.282455 1.69701922037 0.02083503868 
0.282972 1.74489097290 0.02063199066 
0.283489 1.71793173650 0.02146729885 
0.284006 1.70169763015 0.02065456700 
0.284522 1.72273921873 0.02123471613 
0.285039 1.76066946850 0.02092900778 
0.285556 1.70332928136 0.02066237753 
0.286072 1.70886225837 0.02126133776 
0.286589 1.75359470611 0.02130225594 
0.287106 1.71950865084 0.02088282771 
0.287622 1.74480714393 0.02135758403 
0.288139 1.70315511667 0.02087524717 
0.288656 1.73643676117 0.02110803714 
0.289173 1.71129703068 0.02154394130 
0.289689 1.75182874738 0.02119123922 
0.290206 1.73582369743 0.02132707812 
0.290723 1.75113299009 0.02173711562 
0.291239 1.75534615662 0.02162656778 
0.291756 1.76679657509 0.02156124314 
0.292273 1.75549501331 0.02190002037 
0.292790 1.79468982368 0.02126443074 
0.293306 1.76775072416 0.02184418649 
0.293823 1.75725378845 0.02160485185 
0.294340 1.75149873284 0.02163356209 
0.294856 1.73921350127 0.02158665535 
0.295373 1.75166126259 0.02129337589 
0.295890 1.75632095429 0.02196772737 
0.296406 1.75382553796 0.02217658290 
0.296923 1.73702354302 0.02183815200 
0.297440 1.74864540014 0.02218024002 
0.297957 1.76963424278 0.02178531068 
0.298473 1.72216929337 0.02178972094 
0.298990 1.76396243979 0.02191471712 
0.299507 1.74193229273 0.02191270681 
0.300023 1.75602771941 0.02190761110 
0.300540 1.77366760168 0.02197610345 
0.301057 1.76568443291 0.02207181326 
0.301573 1.71523190099 0.02212393095 
0.302090 1.73680338827 0.02252863329 
0.302607 1.74828757358 0.02184221246 
0.303123 1.72384284411 0.02234284227 
0.303640 1.75118717646 0.02252604186 
0.304157 1.74861567940 0.02274422431 
0.304673 1.75467495967 0.02233465923 
0.305190 1.79010101798 0.02186032309 
0.305707 1.76778775899 0.02262638435 
0.306224 1.71465470632 0.02267568048 
0.306740 1.76290106136 0.02291032699 
0.307257 1.76016578760 0.02252570596 
0.307774 1.73643732426 0.02249986747 
0.308290 1.77260584326 0.02244698932 
0.308807 1.74030020460 0.02285986464 
0.309324 1.71877423274 0.02212474455 
0.309840 1.77317228201 0.02280359498 
0.310357 1.76689762755 0.02270551502 
0.310874 1.73033224486 0.02315196681 
0.311390 1.73671155923 0.02291481146 
0.311907 1.74159951331 0.02297231311 
0.312424 1.73420324714 0.02267019887 
0.312940 1.74837994204 0.02288618564 
0.313457 1.72630086348 0.02313803568 
0.313974 1.73672492925 0.02309315550 
0.314490 1.75497718476 0.02335368986 
0.315007 1.70877815475 0.02307788430 
0.315524 1.73583127545 0.02368121425 
0.316040 1.75444977820 0.02352851452 
0.316557 1.75311541110 0.02377971319 
0.317074 1.72562690859 0.02334622960 
0.317590 1.75455237445 0.02409166646 
0.318107 1.74377369403 0.02321171957 
0.318624 1.73708157624 0.02376454887 
0.319140 1.76038476736 0.02354613510 
0.319657 1.72825066313 0.02370743812 
0.320174 1.76117661911 0.02430085039 
0.320690 1.75032511841 0.02395696609 
0.321207 1.72249816829 0.02472531411 
0.321724 1.76256258170 0.02479717396 
0.322240 1.72309875817 0.02432293792 
0.322757 1.73773811117 0.02382618108 
0.323274 1.72132272228 0.02359206173 
0.323790 1.73884659724 0.02414723422 
0.324307 1.73116949201 0.02455273525 
0.324824 1.70518656513 0.02512734252 
0.325340 1.77385156215 0.02504266307 
0.325857 1.74610125590 0.02591104724 
0.326373 1.73281098371 0.02556677406 
0.326890 1.74161797966 0.02540034539 
0.327407 1.75222370420 0.02574270702 
0.327923 1.72218035246 0.02533006463 
0.328440 1.74312507447 0.02565518320 
0.328957 1.71631602856 0.02697471049 
0.329473 1.78985681625 0.02712285844 
0.329990 1.74802121865 0.02825137497 
0.330507 1.75655946938 0.02785640605 
0.331023 1.78412853768 0.02949000820 
0.331540 1.76878786437 0.03048061647 
0.332057 1.81843029960 0.02910876000 
0.332573 1.80963096255 0.03032894798 
0.333090 1.71981167752 0.02989787679 
0.333607 1.75722506236 0.03019818722 
0.334123 1.75797569604 0.03015584576 
0.334640 1.81765280465 0.03092890783 
0.335156 1.75867204567 0.03032125180 
0.335673 1.79696682297 0.03126044827 
0.336190 1.77565486602 0.03131318116 
0.336706 1.80240434986 0.03176536909 
0.337223 1.77987737483 0.03176032884 
0.337740 1.71261793360 0.03208279871 
0.338256 1.79812594896 0.03230424944 
0.338773 1.79000330266 0.03362393309 
0.339290 1.77452365161 0.03445014076 
0.339806 1.84367088184 0.03593861322 
0.340323 1.82202523330 0.03733151000 
0.340839 1.79186626599 0.03622879270 
0.341356 1.83462757733 0.03760643408 
0.341873 1.88371587702 0.03650689042 
0.342389 1.81734670356 0.03786054942 
0.342906 1.80112552356 0.03654785308 
0.343423 1.74906263904 0.03676287535 
0.343939 1.84036592270 0.03762789044 
0.344456 1.81121299458 0.03795561003 
0.344972 1.94800125898 0.03869153838 
0.345489 1.85287639420 0.03892463707 
0.346006 1.90509866458 0.03947656749 
0.346522 1.80073355884 0.04001966929 
0.347039 1.77221871772 0.04021976884 
0.347555 1.76596050321 0.03782588203 
0.348072 1.86890997059 0.03870605320 
0.348589 1.84494200052 0.03889740103 
0.349105 1.80763847017 0.04183990498 
0.349622 1.80305158092 0.03866131985 
0.350139 1.88082081258 0.04071373005 
0.350655 1.80599890656 0.03959479378 
0.351172 1.78382367622 0.03909600803 
0.351688 1.80881596703 0.03843243836 
0.352205 1.74393570911 0.03888361287 
0.352722 1.85565948610 0.03992467571 
0.353238 1.75521949200 0.03985483553 
0.353755 1.84107556221 0.04119661786 
0.354271 1.77589644040 0.04111190234 
0.354788 1.81103792717 0.03848318695 
0.355305 1.91210518665 0.04164396944 
0.355821 1.84614634292 0.04092731520 
0.356338 1.81140309609 0.04176341847 
0.356854 1.74165919166 0.04175097692 
0.357371 1.81182364716 0.04187860452 
0.357888 1.76834350421 0.04408252201 
0.358404 1.82098884303 0.04322374235 
0.358921 1.88567632653 0.04608953106 
0.359437 1.76303916040 0.04373167575 
0.359954 1.83083332887 0.04865342984 
0.360471 1.77939181318 0.04645413105 
0.360987 1.90912802595 0.04960373663 
0.361504 1.88301102499 0.04997856860 
0.362020 1.92727748386 0.04984106405 
0.362537 1.73704500586 0.04984366776 
0.363054 1.83064735516 0.05170065763 
0.363570 1.93640234103 0.05036461435 
0.364087 1.77958321683 0.05141729119 
0.364603 1.84661338375 0.05314640313 
0.365120 1.80071627173 0.05612256871 
0.365637 1.90930114515 0.05277291809 
0.366153 1.83799510690 0.05602696340 
0.366670 1.72824255531 0.05803935789 
0.367186 1.75429261037 0.05826775546 
0.367703 1.86534481812 0.06040118031 
0.368219 1.83855116330 0.06617030572 
0.368736 1.93020579605 0.07114980563 
0.369253 1.71419816351 0.06619390213 
0.369769 1.76284261744 0.07145037218 
0.370286 1.76391626188 0.07126611021 
0.370802 1.79666399563 0.07090892320 
0.371319 1.86046073180 0.08234044915 
0.371835 1.94676868214 0.08785200786 
0.372352 1.94554877269 0.10787990555 
0.372869 1.82624159192 0.10947646725 
0.373385 1.93777866453 0.17039676793 
0.373902 1.13275708944 0.29850758385 
