# Supplementary material for: A SAXS-based approach to rationally evaluate radical scavengers – toward eliminating radiation damage in solution and crystallographic studies
Source: J Synchrotron Radiat. 2021 Aug 9;28(Pt 5):1309–20. doi: 10.1107/S1600577521004045 (PMC8415334; doi:10.1107/S1600577521004045)
Supplement: Supplementary file 1 [file s-28-01309-sup1.zip › SupportingData/ascrobic_acid/500uM/F1_ascorbate-500um_00004.cbf.dat]

0.010597 11.78736194034 0.46722406921 
0.011114 11.04207617170 0.44692304490 
0.011630 10.04257323311 0.31713942766 
0.012147 9.51197412893 0.26553313569 
0.012664 8.75350134163 0.24265517141 
0.013181 8.54997657679 0.23184016002 
0.013698 7.98056023970 0.19179754529 
0.014215 7.60770030045 0.30818641415 
0.014732 6.95678823241 0.25038782686 
0.015249 6.88941912603 0.22419947657 
0.015766 6.51024573968 0.18106259540 
0.016283 6.06311068735 0.19107919124 
0.016800 5.95252035292 0.14817374691 
0.017316 5.96753706327 0.15221464277 
0.017833 5.53957452905 0.14367991458 
0.018350 5.44978831896 0.13455806467 
0.018867 5.44186418325 0.11349138425 
0.019384 5.34651069575 0.11907520977 
0.019901 5.32138398674 0.13353597734 
0.020418 5.12896082098 0.11395919931 
0.020935 4.98600741768 0.10892107836 
0.021452 5.15206532997 0.11073686408 
0.021969 4.72339250261 0.10245197664 
0.022486 4.63864458358 0.10660996925 
0.023002 4.43043851289 0.10957061690 
0.023519 4.46176102767 0.09521740284 
0.024036 4.29426459028 0.08444711132 
0.024553 4.26831549130 0.10082547030 
0.025070 4.21481142865 0.09031785726 
0.025587 4.04399066350 0.08982356615 
0.026104 4.10786048325 0.09019646080 
0.026621 4.00888916133 0.08067176389 
0.027138 4.03611027065 0.08624621443 
0.027655 4.24802334519 0.08550511628 
0.028171 3.80618776781 0.08374812080 
0.028688 4.01457548577 0.08138132570 
0.029205 3.90295236783 0.07940510936 
0.029722 3.88585111301 0.08030512676 
0.030239 3.82965443548 0.07791032861 
0.030756 3.80668566736 0.08100024731 
0.031273 3.76950823211 0.07591744506 
0.031790 3.64293468469 0.07415611994 
0.032307 3.68691308463 0.07347160595 
0.032824 3.68523901521 0.07416410826 
0.033341 3.60201321466 0.07091924479 
0.033857 3.65390568644 0.07411899747 
0.034374 3.56381242027 0.06716548541 
0.034891 3.51615044805 0.06725452615 
0.035408 3.49652930573 0.06861204456 
0.035925 3.51089218683 0.06784055257 
0.036442 3.51541930493 0.06427252198 
0.036959 3.50655380033 0.06804411168 
0.037476 3.34148882847 0.06130502994 
0.037993 3.53947818136 0.06641015611 
0.038510 3.51705979398 0.06304687069 
0.039027 3.40855787956 0.06099793040 
0.039543 3.32287617449 0.06302936888 
0.040060 3.28184206442 0.06073846977 
0.040577 3.27783341387 0.05899883438 
0.041094 3.41855408582 0.05991551218 
0.041611 3.38720193064 0.06253331393 
0.042128 3.29898717642 0.06154357832 
0.042645 3.17901966982 0.05947660655 
0.043162 3.21602736113 0.05890817953 
0.043679 3.12048715966 0.05850047485 
0.044196 3.21456217292 0.05687649452 
0.044712 3.11165950726 0.05580869469 
0.045229 3.08260815299 0.05479854990 
0.045746 3.12638488936 0.05479843072 
0.046263 3.09096720276 0.05398948879 
0.046780 3.04127015254 0.05450850967 
0.047297 3.06480812646 0.05365763011 
0.047814 3.11911920941 0.05114848230 
0.048331 3.01940784229 0.05277830975 
0.048848 2.97294918574 0.05468644572 
0.049365 2.96652978778 0.05262276716 
0.049881 3.04649613973 0.05324073316 
0.050398 3.00218207425 0.05410398932 
0.050915 2.95112841384 0.04904740466 
0.051432 2.91633840842 0.05022921138 
0.051949 2.88051764623 0.04805105650 
0.052466 2.81517484990 0.05119759149 
0.052983 2.88066344262 0.04738522218 
0.053500 2.82179741899 0.04931913253 
0.054017 2.83011523249 0.05015615042 
0.054534 2.88718373198 0.04825263137 
0.055050 2.85797085942 0.04930668832 
0.055567 2.73314446324 0.04709762714 
0.056084 2.85496792326 0.04875424060 
0.056601 2.75542362974 0.04531020191 
0.057118 2.73533545678 0.04819252450 
0.057635 2.69698135242 0.04646077684 
0.058152 2.74812785632 0.04510063541 
0.058669 2.77649166850 0.04535483193 
0.059186 2.78463356855 0.04613964717 
0.059703 2.72411466315 0.04425354095 
0.060220 2.62530263217 0.04574694392 
0.060736 2.60584295361 0.04623720023 
0.061253 2.64733574032 0.04337567175 
0.061770 2.68694943751 0.04368463422 
0.062287 2.60477653594 0.04183680785 
0.062804 2.65517136540 0.04433024078 
0.063321 2.56314239003 0.04148148384 
0.063838 2.54651124642 0.04294236155 
0.064355 2.63565358340 0.04215717879 
0.064872 2.56371242673 0.04318188479 
0.065388 2.52091562625 0.04119739350 
0.065905 2.56138490258 0.04183809963 
0.066422 2.51319555375 0.03917552222 
0.066939 2.53934776239 0.04078728012 
0.067456 2.50722524958 0.03979384044 
0.067973 2.50411094073 0.04133997571 
0.068490 2.47808757207 0.03988599108 
0.069007 2.48358646998 0.03986770912 
0.069524 2.50525532273 0.04224675931 
0.070041 2.55008112303 0.03966843652 
0.070557 2.53787338888 0.04133569860 
0.071074 2.45936229844 0.04095095062 
0.071591 2.44038756232 0.03901317992 
0.072108 2.44920130728 0.03994438448 
0.072625 2.40601491319 0.03948741184 
0.073142 2.39603913441 0.03952939726 
0.073659 2.42860174563 0.03783429458 
0.074176 2.45431293806 0.03790454845 
0.074693 2.38748826451 0.03839404660 
0.075210 2.35981681136 0.03720291620 
0.075726 2.39466794633 0.03827518928 
0.076243 2.39314611549 0.03782452584 
0.076760 2.35744196136 0.03652743715 
0.077277 2.34679547854 0.03599106247 
0.077794 2.38638404490 0.03820740965 
0.078311 2.31220862803 0.03572153598 
0.078828 2.33246557665 0.03541957028 
0.079345 2.30315473673 0.03659567299 
0.079862 2.37329803333 0.03667105970 
0.080378 2.30526826815 0.03612737947 
0.080895 2.29949516359 0.03572620507 
0.081412 2.34825517694 0.03752647577 
0.081929 2.34117841832 0.03565734792 
0.082446 2.29791979972 0.03399811729 
0.082963 2.33385893841 0.03558157471 
0.083480 2.24695820902 0.03460630054 
0.083997 2.31775249418 0.03391167882 
0.084514 2.20208755848 0.03298894153 
0.085030 2.29146341194 0.03450749231 
0.085547 2.25518316728 0.03515307777 
0.086064 2.23395375396 0.03410911123 
0.086581 2.20128547748 0.03347935538 
0.087098 2.29537352168 0.03348127508 
0.087615 2.26214809610 0.03344470494 
0.088132 2.24593162658 0.03491468624 
0.088649 2.21872149266 0.03513402206 
0.089166 2.17675830999 0.03458348056 
0.089683 2.23543219943 0.03589961126 
0.090199 2.22715838193 0.03585589767 
0.090716 2.22784867015 0.03619888804 
0.091233 2.19416692458 0.03543210675 
0.091750 2.20417435615 0.03678943236 
0.092267 2.13830167104 0.03579110962 
0.092784 2.22366708391 0.03701975545 
0.093301 2.12428403903 0.03727020593 
0.093818 2.20284858143 0.03552879092 
0.094334 2.24408578846 0.03652714108 
0.094851 2.14959128646 0.03644840640 
0.095368 2.16218821872 0.03609083253 
0.095885 2.11442433949 0.03465097454 
0.096402 2.16704412023 0.03418637908 
0.096919 2.22225052033 0.03621887673 
0.097436 2.17457589770 0.03308842242 
0.097953 2.14073775577 0.03306025688 
0.098470 2.11690018748 0.03342544148 
0.098986 2.11656677147 0.03222440643 
0.099503 2.11724585706 0.03351342114 
0.100020 2.07508582190 0.03286436569 
0.100537 2.07778128220 0.03209046103 
0.101054 2.04166406180 0.03203401949 
0.101571 2.08021047642 0.03247419231 
0.102088 2.02986806418 0.03237393594 
0.102605 2.11777134713 0.03193841608 
0.103122 2.07147857467 0.03202519855 
0.103638 2.10206686290 0.03207813706 
0.104155 2.10355444600 0.03230514582 
0.104672 2.07203918385 0.03117010657 
0.105189 2.06887015383 0.03223027124 
0.105706 2.05565069320 0.03104662749 
0.106223 1.97844172754 0.02962336560 
0.106740 2.04575560684 0.03040495940 
0.107257 2.02768832516 0.03068254232 
0.107773 2.04766191185 0.03013331563 
0.108290 2.08170824402 0.03034684915 
0.108807 2.06923765705 0.03011792945 
0.109324 2.04294614100 0.03100369871 
0.109841 2.08426063541 0.02971434061 
0.110358 2.10246528086 0.03077287549 
0.110875 2.02462768478 0.03078674095 
0.111392 2.06171177465 0.02985230011 
0.111909 2.06668760710 0.03027648987 
0.112425 2.03382154374 0.02954738843 
0.112942 2.00703096610 0.02873590212 
0.113459 2.05022772936 0.02910289191 
0.113976 2.01549664344 0.02955035817 
0.114493 2.03894755176 0.02928260599 
0.115010 2.00467881345 0.02888453207 
0.115527 1.97416120396 0.02876774792 
0.116044 2.01235950926 0.02801275313 
0.116560 1.98559004234 0.02891237933 
0.117077 1.99058324554 0.02891833594 
0.117594 2.00889079922 0.02887389193 
0.118111 2.02731232896 0.02895478267 
0.118628 2.04273260314 0.02827072753 
0.119145 1.97349195289 0.02837790841 
0.119662 1.99642319048 0.02777137515 
0.120179 1.92952012230 0.02793056162 
0.120695 1.94252853614 0.02774764202 
0.121212 1.96144326219 0.02782248375 
0.121729 1.99415359867 0.02692585451 
0.122246 1.98931139978 0.02749659752 
0.122763 1.91965486936 0.02676061976 
0.123280 1.92687154054 0.02716001272 
0.123797 1.96063991259 0.02731517172 
0.124314 1.97001669900 0.02852952180 
0.124830 1.91896153508 0.02668393924 
0.125347 1.98134330993 0.02772466590 
0.125864 2.00177650277 0.02719772110 
0.126381 1.93387841540 0.02685744274 
0.126898 1.97160646831 0.02664973809 
0.127415 1.98502394635 0.02635226438 
0.127932 1.93903548174 0.02775529885 
0.128448 1.95002071642 0.02714400409 
0.128965 1.96394201635 0.02668453207 
0.129482 1.94407105627 0.02695105478 
0.129999 1.90087238607 0.02659148234 
0.130516 1.89035469554 0.02672708290 
0.131033 1.96457992322 0.02731652559 
0.131550 1.93810540236 0.02566951057 
0.132067 1.89635168962 0.02563831129 
0.132583 1.94329991293 0.02666999634 
0.133100 1.91820424248 0.02568003341 
0.133617 1.94609044955 0.02531530036 
0.134134 1.87639711256 0.02527382825 
0.134651 1.91499885136 0.02563352763 
0.135168 1.88335791074 0.02587769386 
0.135685 1.91233460128 0.02555133908 
0.136201 1.92037945629 0.02545761848 
0.136718 1.91859047055 0.02577320675 
0.137235 1.91502501913 0.02529447686 
0.137752 1.90521754487 0.02550744557 
0.138269 1.90701247575 0.02603559009 
0.138786 1.92016342017 0.02503651084 
0.139303 1.87746284110 0.02520552243 
0.139819 1.87438028870 0.02491256293 
0.140336 1.86841185603 0.02437208483 
0.140853 1.87998104658 0.02401948854 
0.141370 1.93294511672 0.02554216449 
0.141887 1.90025832909 0.02533232175 
0.142404 1.85585560969 0.02497647414 
0.142921 1.86135883068 0.02465502848 
0.143438 1.94229048400 0.02486584053 
0.143954 1.91012239561 0.02573676260 
0.144471 1.91152533749 0.02527366534 
0.144988 1.92957630458 0.02520555130 
0.145505 1.92032346838 0.02588467663 
0.146022 1.92138895977 0.02544933344 
0.146539 1.87465360116 0.02495127282 
0.147056 1.86824590381 0.02465488649 
0.147572 1.87014616796 0.02489867759 
0.148089 1.87591858694 0.02468637108 
0.148606 1.85732621305 0.02439887739 
0.149123 1.86745540711 0.02366344015 
0.149640 1.88741787761 0.02407393907 
0.150157 1.87326339740 0.02422935794 
0.150674 1.89645490510 0.02442366942 
0.151190 1.93006813550 0.02428467542 
0.151707 1.90870575284 0.02438395253 
0.152224 1.86891901508 0.02430240903 
0.152741 1.88232448050 0.02285259121 
0.153258 1.82928986471 0.02402568705 
0.153775 1.85173429257 0.02298905673 
0.154291 1.85372429052 0.02403164180 
0.154808 1.86670819774 0.02391458834 
0.155325 1.85815590199 0.02368995036 
0.155842 1.83857861796 0.02275432343 
0.156359 1.85881873154 0.02292209381 
0.156876 1.86231007731 0.02349523364 
0.157393 1.80185866972 0.02258940911 
0.157909 1.87630207874 0.02345743605 
0.158426 1.84128673148 0.02318131924 
0.158943 1.83133542654 0.02320146557 
0.159460 1.81707472597 0.02317208621 
0.159977 1.86322212090 0.02405259729 
0.160494 1.86056257348 0.02308382636 
0.161010 1.84872343018 0.02287532423 
0.161527 1.85039851604 0.02273776554 
0.162044 1.84642334601 0.02258970285 
0.162561 1.82338403725 0.02330351101 
0.163078 1.87226166311 0.02300283353 
0.163595 1.86995229775 0.02307095561 
0.164112 1.83560650200 0.02334023498 
0.164628 1.80521270105 0.02193383424 
0.165145 1.82240677067 0.02227886149 
0.165662 1.83059954611 0.02273800306 
0.166179 1.82165018683 0.02267386488 
0.166696 1.87891907709 0.02254178660 
0.167213 1.82572839830 0.02259480672 
0.167729 1.84995409344 0.02278010030 
0.168246 1.81521936125 0.02207678441 
0.168763 1.80480706588 0.02220101443 
0.169280 1.82850024004 0.02222071241 
0.169797 1.84402729732 0.02199741804 
0.170314 1.84598332565 0.02246971701 
0.170830 1.84410628594 0.02244209326 
0.171347 1.83963911240 0.02194137630 
0.171864 1.84218021228 0.02192985125 
0.172381 1.86089260164 0.02268292017 
0.172898 1.81589504675 0.02231313577 
0.173415 1.83109802734 0.02113934612 
0.173932 1.81852824324 0.02194714770 
0.174448 1.77569324427 0.02134231118 
0.174965 1.81018532803 0.02137906467 
0.175482 1.83260268330 0.02193050856 
0.175999 1.80654008156 0.02159506598 
0.176516 1.78698870881 0.02146896711 
0.177033 1.80992131220 0.02166914583 
0.177549 1.84251080082 0.02208181802 
0.178066 1.79192021748 0.02163660467 
0.178583 1.83427241158 0.02166693228 
0.179100 1.82799472452 0.02229424937 
0.179617 1.77069190197 0.02092452109 
0.180134 1.83332185530 0.02228335591 
0.180650 1.82304653957 0.02203453753 
0.181167 1.83044055570 0.02259099573 
0.181684 1.81023552673 0.02277025601 
0.182201 1.82776222467 0.02295264788 
0.182718 1.80922248506 0.02303278506 
0.183234 1.80307752590 0.02281188002 
0.183751 1.81075809965 0.02308905620 
0.184268 1.79061290388 0.02338184520 
0.184785 1.82215260124 0.02310811490 
0.185302 1.77639973396 0.02279524721 
0.185819 1.81750300690 0.02333748432 
0.186335 1.76339388546 0.02249578113 
0.186852 1.80734761798 0.02252389544 
0.187369 1.80592251789 0.02212427623 
0.187886 1.80392061981 0.02209588766 
0.188403 1.79131634925 0.02157747651 
0.188920 1.80429850288 0.02230399316 
0.189436 1.75637528958 0.02163615394 
0.189953 1.79353113047 0.02202278020 
0.190470 1.77079878637 0.02150643564 
0.190987 1.81634330828 0.02166201420 
0.191504 1.78867735631 0.02117964843 
0.192020 1.73144335043 0.02129814572 
0.192537 1.76720113295 0.02126265666 
0.193054 1.80817635326 0.02123573528 
0.193571 1.73139552578 0.02090553106 
0.194088 1.79215311980 0.02100632096 
0.194605 1.73216614941 0.02095207940 
0.195121 1.78191873346 0.02093644739 
0.195638 1.76589137429 0.02092774596 
0.196155 1.77208026879 0.02142936609 
0.196672 1.74843561100 0.02044552409 
0.197189 1.75215347284 0.02031227661 
0.197705 1.75774113640 0.02021659210 
0.198222 1.71784411627 0.02010885155 
0.198739 1.80455970405 0.02136373472 
0.199256 1.77370247504 0.02066616382 
0.199773 1.74322648769 0.02059110558 
0.200290 1.75910073170 0.02041004327 
0.200806 1.77757793733 0.02081301452 
0.201323 1.76558990041 0.02070958181 
0.201840 1.76718936902 0.02010574158 
0.202357 1.76270840845 0.02034756517 
0.202874 1.76381181025 0.01991135975 
0.203390 1.77092641620 0.02073817861 
0.203907 1.75601000130 0.02034338963 
0.204424 1.76363649200 0.02026590034 
0.204941 1.76145614935 0.02026861629 
0.205458 1.79490477525 0.02037798930 
0.205974 1.79593888915 0.02024886231 
0.206491 1.77439517231 0.02029678992 
0.207008 1.77539468352 0.01999938574 
0.207525 1.74793944346 0.01991061185 
0.208042 1.73957941274 0.01963338024 
0.208558 1.73519140061 0.02029571291 
0.209075 1.73806579406 0.02021400456 
0.209592 1.74566416193 0.01971510279 
0.210109 1.73625069216 0.01962746076 
0.210626 1.73703683453 0.01985118638 
0.211142 1.73392578240 0.01925409884 
0.211659 1.76497047776 0.01969617723 
0.212176 1.78760807457 0.01990745257 
0.212693 1.74786216637 0.01982711971 
0.213210 1.74156189715 0.01977861164 
0.213726 1.74169393924 0.01991795795 
0.214243 1.76951457962 0.02019840353 
0.214760 1.77046548441 0.02005537815 
0.215277 1.74011756649 0.01928446643 
0.215794 1.75529800041 0.01957497195 
0.216310 1.75610213416 0.01965426856 
0.216827 1.75874822607 0.01925140723 
0.217344 1.74264623736 0.01963853193 
0.217861 1.74156322550 0.01918056826 
0.218378 1.76984111465 0.01917835106 
0.218894 1.77065765427 0.01929250620 
0.219411 1.75738065994 0.01901494696 
0.219928 1.78202733067 0.01916101216 
0.220445 1.77728341309 0.01970319340 
0.220962 1.73908147229 0.01922940039 
0.221478 1.77231885676 0.01910931196 
0.221995 1.72720522062 0.01926060202 
0.222512 1.74359363309 0.01882902945 
0.223029 1.74694078411 0.01939423619 
0.223546 1.76646474362 0.01919108568 
0.224062 1.77162560414 0.01921523273 
0.224579 1.74829390419 0.01912565137 
0.225096 1.75396614632 0.01902159138 
0.225613 1.78889710736 0.01962475883 
0.226129 1.73101420038 0.01916208631 
0.226646 1.74870931581 0.01863369967 
0.227163 1.75208035836 0.01892676253 
0.227680 1.73377132083 0.01917221252 
0.228197 1.76315853926 0.01834748432 
0.228713 1.77442466348 0.01909483393 
0.229230 1.74436053141 0.01906148225 
0.229747 1.76520959752 0.01877703220 
0.230264 1.72392137893 0.01870186596 
0.230780 1.76669528199 0.01863259301 
0.231297 1.74868285970 0.01844620698 
0.231814 1.77576829281 0.01892891217 
0.232331 1.74344624827 0.01823008877 
0.232848 1.76057750483 0.01851128704 
0.233364 1.76098205465 0.01861913249 
0.233881 1.73534419922 0.01835954996 
0.234398 1.75066244978 0.01863648143 
0.234915 1.77450951708 0.01856375704 
0.235431 1.77800436284 0.01849554173 
0.235948 1.77515235860 0.01867003315 
0.236465 1.74747421889 0.01814321235 
0.236982 1.73815337607 0.01878244192 
0.237499 1.73259181269 0.01831931898 
0.238015 1.76380873797 0.01868275841 
0.238532 1.71894029903 0.01807045865 
0.239049 1.73854470192 0.01823208627 
0.239566 1.76215207358 0.01798952036 
0.240082 1.76253340395 0.01820524747 
0.240599 1.75200890429 0.01818345573 
0.241116 1.73448900717 0.01790280267 
0.241633 1.71675916748 0.01820380730 
0.242149 1.74090910605 3.18574818569 
0.242666 1.78157587416 0.01858870115 
0.243183 1.75006528678 0.01821448186 
0.243700 1.73543440723 0.01814203411 
0.244217 1.73867603236 0.01820255325 
0.244733 1.72649791570 0.01787327710 
0.245250 1.72017272875 0.01802011642 
0.245767 1.73470763663 0.01817089597 
0.246284 1.70797273067 0.01785127542 
0.246800 1.74060105868 0.01846444528 
0.247317 1.72356732519 0.01797547655 
0.247834 1.76393678085 0.01801862757 
0.248351 1.74802534847 0.01820624848 
0.248867 1.74025243108 0.01774767289 
0.249384 1.75581651373 0.01773954496 
0.249901 1.76375089459 0.01779524608 
0.250418 1.73467541248 0.01801267466 
0.250934 1.70192477274 0.01791958247 
0.251451 1.73006686744 0.01811965983 
0.251968 1.72623771585 0.01760835030 
0.252485 1.72866943677 0.01769992245 
0.253001 1.70741170548 0.01756332671 
0.253518 1.74682429488 0.01790889449 
0.254035 1.74788660675 0.01783685697 
0.254552 1.72067403812 0.01754274434 
0.255068 1.72159965325 0.01693873165 
0.255585 1.70776108585 0.01755962711 
0.256102 1.70903823754 0.01768143047 
0.256619 1.74159773734 0.01776221626 
0.257135 1.70308172098 0.01747007399 
0.257652 1.71266979473 0.01716161513 
0.258169 1.73388913982 0.01748426861 
0.258686 1.71125038442 0.01760282383 
0.259202 1.69326458473 0.01713566888 
0.259719 1.73211032613 0.01740643573 
0.260236 1.72867645109 0.01769304250 
0.260753 1.75779051293 0.01795091279 
0.261269 1.72569362562 0.01794236939 
0.261786 1.74698962485 0.01817321465 
0.262303 1.72011656645 0.01824013771 
0.262820 1.71401092920 0.01764299923 
0.263336 1.70905288610 0.01854384793 
0.263853 1.68727212277 0.01833314703 
0.264370 1.67997601823 0.01881381441 
0.264887 1.72668221605 0.01920772589 
0.265403 1.67941866487 0.01869955656 
0.265920 1.72900415441 0.01899115856 
0.266437 1.71014192415 0.01871172985 
0.266954 1.76968698439 0.01884102158 
0.267470 1.74454275051 0.01933271728 
0.267987 1.75507429641 0.01919730628 
0.268504 1.75528364823 0.01956318504 
0.269021 1.77426689106 0.01955814557 
0.269537 1.74284729184 0.01945524660 
0.270054 1.75529260718 0.01937118093 
0.270571 1.70693955898 0.01987582429 
0.271087 1.74073119207 0.02040138751 
0.271604 1.78737871048 0.02020423458 
0.272121 1.73002708891 0.02025221072 
0.272638 1.73597634460 0.02022095780 
0.273154 1.72690511374 0.02070656107 
0.273671 1.73127138061 0.02025865874 
0.274188 1.76707702423 0.02072712041 
0.274705 1.74812085471 0.02124784252 
0.275221 1.72912552810 0.02110865803 
0.275738 1.72847553168 0.02101539198 
0.276255 1.73210057707 0.02106137987 
0.276771 1.77529163652 0.02107431884 
0.277288 1.76012214089 0.02111203595 
0.277805 1.76702756635 0.02070525649 
0.278322 1.75262930346 0.02071508345 
0.278838 1.74253887676 0.02049436173 
0.279355 1.72786645373 0.02060959681 
0.279872 1.74904461462 0.02104856565 
0.280388 1.73179346753 0.02062577536 
0.280905 1.71364340014 0.02050276722 
0.281422 1.72399709224 0.02058132971 
0.281939 1.73244470279 0.01999062745 
0.282455 1.77212750395 0.02014653317 
0.282972 1.70830910698 0.02056931616 
0.283489 1.71365062627 0.02123069981 
0.284006 1.71067419750 0.02018468450 
0.284522 1.76076202821 0.02047295845 
0.285039 1.70387855413 0.02162527890 
0.285556 1.70862048938 0.02087356748 
0.286072 1.76313266732 0.02100354896 
0.286589 1.73236067939 0.02112743667 
0.287106 1.69657528141 0.02073329957 
0.287622 1.72924928754 0.02142627525 
0.288139 1.77860497980 0.02098501302 
0.288656 1.67886877315 0.02113206468 
0.289173 1.72924754022 0.02126058652 
0.289689 1.72693468866 0.02119003972 
0.290206 1.72058883607 0.02173189537 
0.290723 1.75765562301 0.02144061829 
0.291239 1.75196680596 0.02104728057 
0.291756 1.74548955900 0.02158569358 
0.292273 1.72174611324 0.02167687517 
0.292790 1.71672372160 0.02189498800 
0.293306 1.79401502915 0.02124082286 
0.293823 1.74227986251 0.02096424356 
0.294340 1.74603022602 0.02165648092 
0.294856 1.69591604143 0.02123785336 
0.295373 1.71010801700 0.02145687660 
0.295890 1.72141709731 0.02166900026 
0.296406 1.72651698884 0.02137698855 
0.296923 1.72414974659 0.02185015090 
0.297440 1.69211147121 0.02163434170 
0.297957 1.72229764661 0.02169314644 
0.298473 1.73214641020 0.02183366773 
0.298990 1.72322995899 0.02197670206 
0.299507 1.72161294608 0.02191995579 
0.300023 1.73552648891 0.02199753115 
0.300540 1.77747984126 0.02173311224 
0.301057 1.75375951030 0.02178167198 
0.301573 1.74335507507 0.02232283035 
0.302090 1.75116102308 0.02216413572 
0.302607 1.76597022302 0.02245803015 
0.303123 1.71821177650 0.02196222811 
0.303640 1.72051588677 0.02203242702 
0.304157 1.73949261238 0.02277319344 
0.304673 1.76626874411 0.02279452218 
0.305190 1.71686012359 0.02219293722 
0.305707 1.78217330266 0.02323876941 
0.306224 1.73611243472 0.02210107856 
0.306740 1.77356610187 0.02280226705 
0.307257 1.76269369046 0.02276731062 
0.307774 1.70672583795 0.02292876978 
0.308290 1.73046309883 0.02262597148 
0.308807 1.72283032681 0.02241824814 
0.309324 1.72006694377 0.02268170418 
0.309840 1.73422424696 0.02243337042 
0.310357 1.73068697119 0.02293606891 
0.310874 1.71475216172 0.02199254547 
0.311390 1.76903498697 0.02283984881 
0.311907 1.73748128843 0.02261012203 
0.312424 1.77978066205 0.02283479327 
0.312940 1.74558953383 0.02332650628 
0.313457 1.73394987503 0.02335251138 
0.313974 1.76777493725 0.02271254267 
0.314490 1.75679475188 0.02387390931 
0.315007 1.71386286888 0.02223916216 
0.315524 1.73774213321 0.02295161626 
0.316040 1.73172099588 0.02350676985 
0.316557 1.73870014682 0.02333801742 
0.317074 1.72152484635 0.02258945751 
0.317590 1.73622667896 0.02353564620 
0.318107 1.70444196178 0.02376969935 
0.318624 1.73473961307 0.02383423693 
0.319140 1.75374375573 0.02314620040 
0.319657 1.75035721371 0.02349277576 
0.320174 1.75180716705 0.02375820409 
0.320690 1.70777059723 0.02343030556 
0.321207 1.74654446033 0.02409998935 
0.321724 1.73270163797 0.02473288734 
0.322240 1.70649085468 0.02435830222 
0.322757 1.72124393932 0.02396469330 
0.323274 1.70836392229 0.02468958818 
0.323790 1.74574952102 0.02513333551 
0.324307 1.72369701389 0.02478391852 
0.324824 1.76050446050 0.02530781246 
0.325340 1.75763675309 0.02499159240 
0.325857 1.72663244593 0.02491250142 
0.326373 1.72032320103 0.02555617281 
0.326890 1.75817635544 0.02564547651 
0.327407 1.77918798014 0.02750694701 
0.327923 1.72767068026 0.02533436411 
0.328440 1.75268856733 0.02658122925 
0.328957 1.74612018373 0.02552775070 
0.329473 1.78508708158 0.02760040461 
0.329990 1.74234721319 0.02809882230 
0.330507 1.75339718148 0.02806283790 
0.331023 1.74165461182 0.02789223587 
0.331540 1.80166758657 0.02837467300 
0.332057 1.74073867359 0.02910445327 
0.332573 1.80017069330 0.03048515110 
0.333090 1.80921701781 0.03029493524 
0.333607 1.81146809695 0.03130573059 
0.334123 1.76519297310 0.03019516329 
0.334640 1.76162413453 0.03046748092 
0.335156 1.72887260259 0.03061695994 
0.335673 1.77653810780 0.03069632413 
0.336190 1.76288678582 0.03084790073 
0.336706 1.83614167575 0.03252668720 
0.337223 1.82897056618 0.03191598768 
0.337740 1.75368793332 0.03234133265 
0.338256 1.77239159561 0.03134283840 
0.338773 1.80964958677 0.03401366959 
0.339290 1.82582652495 0.03550664562 
0.339806 1.81738732041 0.03694265505 
0.340323 1.81660908785 0.03707342269 
0.340839 1.77336307292 0.03688589486 
0.341356 1.83833643877 0.03779152921 
0.341873 1.82594786882 0.03769501249 
0.342389 1.80022445378 0.03689672239 
0.342906 1.86250472972 0.03735134493 
0.343423 1.81623586477 0.03795487741 
0.343939 1.87977195382 0.03769829217 
0.344456 1.76139948086 0.03791924419 
0.344972 1.80076045160 0.03847746514 
0.345489 1.79190947416 0.03848994112 
0.346006 1.75383091705 0.03721187121 
0.346522 1.84466874904 0.03885044464 
0.347039 1.76364801150 0.03754089378 
0.347555 1.83029545084 0.04013482874 
0.348072 1.78614272794 0.03926539796 
0.348589 1.84058050823 0.03919444715 
0.349105 1.83122193692 0.04039557570 
0.349622 1.76007319090 0.03855588092 
0.350139 1.82671601088 0.03909435626 
0.350655 1.80463906234 0.03819272144 
0.351172 1.80565124789 0.03989274612 
0.351688 1.81198442813 0.03856264018 
0.352205 1.79261298643 0.04044674125 
0.352722 1.82839148371 0.04013668083 
0.353238 1.85530480668 0.03954453213 
0.353755 1.79572414988 0.04064114535 
0.354271 1.81294225020 0.03829665216 
0.354788 1.82641830858 0.04062675762 
0.355305 1.83965637774 0.04047541323 
0.355821 1.76671939930 0.04330652451 
0.356338 1.84951214900 0.04280984078 
0.356854 1.79407284498 0.03953534808 
0.357371 1.78146356229 0.04144656370 
0.357888 1.74981221032 0.04075935965 
0.358404 1.76644293324 0.04475309167 
0.358921 1.80306081055 0.04595564952 
0.359437 1.89265724549 0.04616691952 
0.359954 1.80365293437 0.04627159234 
0.360471 1.75590933951 0.04476946746 
0.360987 1.81343018742 0.04570269133 
0.361504 1.80344041034 0.04681414179 
0.362020 1.73365016676 0.04903099879 
0.362537 1.95077240394 0.05432242573 
0.363054 1.89951468313 0.04914499136 
0.363570 1.93386536541 0.05087974651 
0.364087 1.76191182765 0.05126736838 
0.364603 1.89118606623 0.05527329948 
0.365120 1.83598575924 0.05378360787 
0.365637 1.86185067306 0.05700620925 
0.366153 1.94825387362 0.06129089595 
0.366670 1.89385544353 0.05982740662 
0.367186 1.81456163901 0.05957252327 
0.367703 1.78374202510 0.05992622800 
0.368219 1.93622885152 0.06588895988 
0.368736 1.90050290144 0.06949895315 
0.369253 1.89005029459 0.07415785527 
0.369769 1.81998614958 0.07036771685 
0.370286 1.68288013229 0.06724408575 
0.370802 1.81323847349 0.07743942127 
0.371319 1.71539422108 0.07805367512 
0.371835 1.72570864176 0.08198441598 
0.372352 1.84579678668 0.08882683893 
0.372869 1.88481471329 0.11730424926 
0.373385 1.94885058248 0.15639154496 
0.373902 1.88485749884 0.42146698894 
