# Supplementary material for: A SAXS-based approach to rationally evaluate radical scavengers – toward eliminating radiation damage in solution and crystallographic studies
Source: J Synchrotron Radiat. 2021 Aug 9;28(Pt 5):1309–20. doi: 10.1107/S1600577521004045 (PMC8415334; doi:10.1107/S1600577521004045)
Supplement: Supplementary file 1 [file s-28-01309-sup1.zip › SupportingData/ascrobic_acid/500uM/F1_ascorbate-500um_00014.cbf.dat]

0.010597 12.58079633054 0.57174695556 
0.011114 11.42237374301 0.51399364509 
0.011630 10.41111724558 0.31798620877 
0.012147 9.20995153588 0.25308683129 
0.012664 9.09487835442 0.28853592707 
0.013181 7.83529229670 0.22431827990 
0.013698 7.54201396911 0.18984431765 
0.014215 7.75794929815 0.32108653179 
0.014732 6.76186994639 0.26322247857 
0.015249 6.62443933165 0.22156743316 
0.015766 6.50484408582 0.17391105858 
0.016283 6.21114162827 0.19084062776 
0.016800 5.81005644646 0.15615806670 
0.017316 5.54842823624 0.14356058204 
0.017833 5.66345525642 0.14171930707 
0.018350 5.65514811555 0.13555975175 
0.018867 5.14383756365 0.11561477391 
0.019384 4.91933337086 0.11638365419 
0.019901 4.96265504317 0.12095070519 
0.020418 4.76166633679 0.11353793095 
0.020935 4.87554101533 0.10582989020 
0.021452 4.56821546473 0.08980562672 
0.021969 4.49702760568 0.10041141633 
0.022486 4.55502989686 0.09795812386 
0.023002 4.46115397596 0.10418690953 
0.023519 4.33921854751 0.09201587631 
0.024036 4.22228401674 0.09892275286 
0.024553 4.23393511890 0.09196330435 
0.025070 4.01152771631 0.08653507971 
0.025587 4.11194072163 0.08906592274 
0.026104 3.97168952017 0.08472878678 
0.026621 4.05750782219 0.09168327862 
0.027138 3.90534969005 0.08745480811 
0.027655 4.06716886838 0.07951478602 
0.028171 3.83929902561 0.08567616682 
0.028688 3.78897418457 0.07699822989 
0.029205 3.68211313521 0.07971747666 
0.029722 3.86605764781 0.07828553784 
0.030239 3.65637363563 0.07647660993 
0.030756 3.63760541123 0.07466995265 
0.031273 3.72437841432 0.07262684303 
0.031790 3.77454865022 0.07865869651 
0.032307 3.72643983434 0.07344118656 
0.032824 3.60655181948 0.07297138695 
0.033341 3.61182313738 0.07483946906 
0.033857 3.61360712337 0.06814516251 
0.034374 3.54542364636 0.06930819523 
0.034891 3.51644864330 0.07063018772 
0.035408 3.43220537673 0.06504131981 
0.035925 3.40433130909 0.06614898339 
0.036442 3.43097794133 0.06468700578 
0.036959 3.44945925868 0.06724283179 
0.037476 3.35531716987 0.06805135086 
0.037993 3.27161994474 0.06042953118 
0.038510 3.36367293473 0.06945296849 
0.039027 3.29731682347 0.06251386828 
0.039543 3.21160118044 0.06232669608 
0.040060 3.35440511183 0.06057990274 
0.040577 3.35516479835 0.06285861897 
0.041094 3.23345428907 0.05720772636 
0.041611 3.12088636863 0.05740249986 
0.042128 3.24066735616 0.05794038367 
0.042645 3.08409064002 0.05506550844 
0.043162 3.12573065470 0.05638937283 
0.043679 3.14132881012 0.05961530075 
0.044196 3.16668950476 0.05616676079 
0.044712 3.24347232797 0.05611267423 
0.045229 3.04138578675 0.05464907698 
0.045746 3.11947671716 0.05362262083 
0.046263 3.01320241775 0.05220440209 
0.046780 3.06106649263 0.05370114373 
0.047297 3.04797018886 0.05333658645 
0.047814 3.05493623235 0.05436605144 
0.048331 2.91383021099 0.05380696488 
0.048848 2.87783868879 0.05208763098 
0.049365 3.03874060794 0.05321888050 
0.049881 2.89634284256 0.05181488369 
0.050398 3.06899556807 0.05364589101 
0.050915 2.85597768479 0.04946861148 
0.051432 2.86488363536 0.05090981693 
0.051949 2.81173710166 0.05083635528 
0.052466 2.82365607256 0.04903505447 
0.052983 2.83771672717 0.04860286654 
0.053500 2.85019397819 0.04800358527 
0.054017 2.89849115548 0.04957524559 
0.054534 2.84264683732 0.04757315339 
0.055050 2.92680346624 0.04640454999 
0.055567 2.71535948465 0.04604724434 
0.056084 2.77632246414 0.04683303608 
0.056601 2.76610003868 0.04768478775 
0.057118 2.71820347583 0.04705265632 
0.057635 2.68602895486 0.04818469948 
0.058152 2.68267182017 0.04639916586 
0.058669 2.75307778892 0.04476358985 
0.059186 2.70714215468 0.04727325964 
0.059703 2.63142358313 0.04558826564 
0.060220 2.72875347648 0.04589177946 
0.060736 2.68242097211 0.04349990959 
0.061253 2.66677231020 0.04368786554 
0.061770 2.60693734495 0.04351934790 
0.062287 2.60905119925 0.04239145727 
0.062804 2.65715873665 0.04525609654 
0.063321 2.61766913167 0.04335478600 
0.063838 2.60373212068 0.04427993892 
0.064355 2.58822135237 0.04397274632 
0.064872 2.53178870676 0.04169149346 
0.065388 2.53173190824 0.04337438418 
0.065905 2.58817925427 0.04197723376 
0.066422 2.51421902523 0.04189530563 
0.066939 2.49830552585 0.04166511361 
0.067456 2.49903036808 0.04063685410 
0.067973 2.53917255902 0.04004234551 
0.068490 2.50324482718 0.04116421280 
0.069007 2.49010324193 0.04052401623 
0.069524 2.50077634841 0.04107863168 
0.070041 2.49176746834 0.04011285637 
0.070557 2.53904825917 0.04013607835 
0.071074 2.53321257906 0.04152332031 
0.071591 2.49406593619 0.03977304193 
0.072108 2.51888866517 0.04001854049 
0.072625 2.45251090522 0.03970643231 
0.073142 2.39465477292 0.03970020352 
0.073659 2.46394167679 0.03800795715 
0.074176 2.33936046633 0.04033306829 
0.074693 2.40916289148 0.03794678263 
0.075210 2.42998629533 0.03836828563 
0.075726 2.41763427396 0.03765271946 
0.076243 2.40241681189 0.03798887713 
0.076760 2.38848016115 0.03833709422 
0.077277 2.41238174505 0.03725578651 
0.077794 2.35929056571 0.03726419436 
0.078311 2.33185229925 0.03681313954 
0.078828 2.36293513267 0.03805853268 
0.079345 2.38497665729 0.03650294356 
0.079862 2.36720823088 0.03822426414 
0.080378 2.41790339258 0.03571670747 
0.080895 2.30002631489 0.03576730595 
0.081412 2.29681379158 0.03597067966 
0.081929 2.29722823460 0.03491821237 
0.082446 2.36555161952 0.03560888892 
0.082963 2.31489736747 0.03476980468 
0.083480 2.28626637855 0.03548861173 
0.083997 2.28394805163 0.03527774144 
0.084514 2.24097516030 0.03544176884 
0.085030 2.27084895894 0.03556393282 
0.085547 2.22749931477 0.03413799963 
0.086064 2.19819406792 0.03287989442 
0.086581 2.25994398725 0.03502701097 
0.087098 2.21469997326 0.03472650762 
0.087615 2.19432557824 0.03470308145 
0.088132 2.21394205376 0.03538930433 
0.088649 2.11594408411 0.03410561985 
0.089166 2.19726494846 0.03617346745 
0.089683 2.16796330162 0.03577754966 
0.090199 2.13560321331 0.03459481080 
0.090716 2.21248782211 0.03540215384 
0.091233 2.20296702702 0.03704662834 
0.091750 2.15730864042 0.03608659701 
0.092267 2.17474805103 0.03679462471 
0.092784 2.21345536899 0.03675487420 
0.093301 2.11142609407 0.03652158005 
0.093818 2.22720066954 0.03681432919 
0.094334 2.12725929226 0.03623870075 
0.094851 2.16245960614 0.03597260447 
0.095368 2.14391152595 0.03602420305 
0.095885 2.20346981622 0.03596533990 
0.096402 2.12982336726 0.03451488547 
0.096919 2.08642998431 0.03443267270 
0.097436 2.18737588657 0.03472976107 
0.097953 2.08222860626 0.03341443160 
0.098470 2.10832313667 0.03410825974 
0.098986 2.09638917376 0.03313749089 
0.099503 2.12664849248 0.03302476995 
0.100020 2.12080476445 0.03119846216 
0.100537 2.09787905293 0.03292779140 
0.101054 2.07058339866 0.03123227820 
0.101571 2.09194394670 0.03163237799 
0.102088 2.10648034567 0.03282834316 
0.102605 2.09209400756 0.03120438965 
0.103122 2.08474413952 0.03135771457 
0.103638 2.03662959635 0.03138453814 
0.104155 2.08146606989 0.03108604243 
0.104672 2.04113550601 0.03082338797 
0.105189 2.11233696248 0.03169087921 
0.105706 2.03757704741 0.03134857175 
0.106223 2.09099634739 0.03102000335 
0.106740 2.06891256073 0.03137574672 
0.107257 2.03385672779 0.02987069520 
0.107773 2.09223166137 0.03139861338 
0.108290 2.02849259096 0.03004760189 
0.108807 2.07259244901 0.03014144239 
0.109324 2.09247559115 0.03096953286 
0.109841 2.02070604642 0.02989349839 
0.110358 2.02640294995 0.02981560100 
0.110875 2.00559229568 0.02972513346 
0.111392 2.03182561068 0.02967762064 
0.111909 2.06295706915 0.03029468286 
0.112425 2.02892551411 0.02942760160 
0.112942 2.01664141600 0.02861320967 
0.113459 1.97280435223 0.02951011751 
0.113976 2.00716802675 0.02908783888 
0.114493 1.99266745303 0.02865601222 
0.115010 2.00249069913 0.02839297229 
0.115527 2.00815160040 0.02797727841 
0.116044 1.99549712518 0.02858082430 
0.116560 1.99857161878 0.02860836352 
0.117077 2.00074280781 0.02848083494 
0.117594 2.01752169068 0.02889068803 
0.118111 1.95439431800 0.02803352964 
0.118628 2.01859612360 0.02749110694 
0.119145 2.00529438900 0.02772225525 
0.119662 1.99898902411 0.02734120220 
0.120179 2.01261880899 0.02844798707 
0.120695 1.96169367055 0.02791414032 
0.121212 1.97358050242 0.02749848186 
0.121729 1.92854663024 0.02724782025 
0.122246 1.99383405105 0.02797433506 
0.122763 1.98421524355 0.02731154139 
0.123280 1.97895642717 0.02781888398 
0.123797 1.93898614148 0.02668236202 
0.124314 1.97759721407 0.02714459072 
0.124830 1.93743787543 0.02663785115 
0.125347 1.95806613255 0.02703520390 
0.125864 1.93258504445 0.02685041585 
0.126381 1.97296883732 0.02702547435 
0.126898 1.93200931566 0.02738875093 
0.127415 1.99593680883 0.02718582993 
0.127932 1.93703796896 0.02670921350 
0.128448 1.91719554588 0.02727044105 
0.128965 1.88314171640 0.02627188714 
0.129482 1.89706157965 0.02618503859 
0.129999 1.93668245094 0.02618486143 
0.130516 1.92920544624 0.02681548520 
0.131033 1.92185573739 0.02640971272 
0.131550 1.92221812298 0.02603748804 
0.132067 1.92791520284 0.02552067716 
0.132583 1.90507525072 0.02583334299 
0.133100 1.93355602087 0.02662964194 
0.133617 1.93611343922 0.02620275637 
0.134134 1.96452299099 0.02601352961 
0.134651 1.92307902696 0.02483540077 
0.135168 1.90190984411 0.02605180171 
0.135685 1.92905782336 0.02558572105 
0.136201 1.94522053145 0.02556429137 
0.136718 1.90662986817 0.02507144031 
0.137235 1.89515013692 0.02505741381 
0.137752 1.90333904943 0.02549360952 
0.138269 1.90386283415 0.02480561549 
0.138786 1.88834282705 0.02459933717 
0.139303 1.89011501093 0.02504289024 
0.139819 1.89780110216 0.02414449075 
0.140336 1.92021702936 0.02466470493 
0.140853 1.88422394830 0.02462809467 
0.141370 1.90560603390 0.02478283344 
0.141887 1.89074170317 0.02496737365 
0.142404 1.91303092014 0.02568621564 
0.142921 1.90492571546 0.02508707703 
0.143438 1.89567449144 0.02507030205 
0.143954 1.87792608573 0.02548397807 
0.144471 1.90447552251 0.02512954564 
0.144988 1.91342206895 0.02501876932 
0.145505 1.93029333947 0.02466008501 
0.146022 1.95019459824 0.02573093261 
0.146539 1.89746958963 0.02453979253 
0.147056 1.86921727930 0.02427548098 
0.147572 1.88926575268 0.02495206045 
0.148089 1.88473513330 0.02543686812 
0.148606 1.91011635687 0.02497721091 
0.149123 1.90427701420 0.02443258180 
0.149640 1.88444247822 0.02346949994 
0.150157 1.85944100066 0.02443692614 
0.150674 1.87142301970 0.02456714219 
0.151190 1.85247895080 0.02396665978 
0.151707 1.85201282362 0.02373955194 
0.152224 1.89482826424 0.02435281739 
0.152741 1.87248117880 0.02394121190 
0.153258 1.87140992170 0.02387685122 
0.153775 1.87991398692 0.02362902212 
0.154291 1.94700514755 0.02412215861 
0.154808 1.88502470871 0.02333971127 
0.155325 1.85057495415 0.02308830574 
0.155842 1.88018586346 0.02358767834 
0.156359 1.84447239559 0.02347373988 
0.156876 1.85670860468 0.02332977174 
0.157393 1.86011650872 0.02307408094 
0.157909 1.85427838674 0.02230467158 
0.158426 1.85490165557 0.02387544516 
0.158943 1.84391877442 0.02275450719 
0.159460 1.86292811190 0.02273043961 
0.159977 1.82365165232 0.02294149040 
0.160494 1.85855003977 0.02363010125 
0.161010 1.87287091041 0.02312083534 
0.161527 1.83601698415 0.02283324090 
0.162044 1.83701016278 0.02319181803 
0.162561 1.83502650042 0.02228271900 
0.163078 1.82556398848 0.02296747240 
0.163595 1.83121835527 0.02337746884 
0.164112 1.84634876775 0.02279600789 
0.164628 1.81067669681 0.02219067559 
0.165145 1.84700759419 0.02253249060 
0.165662 1.82196872104 0.02222190095 
0.166179 1.80029177077 0.02244164751 
0.166696 1.87451399806 0.02288472154 
0.167213 1.80775337168 0.02209786069 
0.167729 1.80957726680 0.02237085403 
0.168246 1.82678110124 0.02285409788 
0.168763 1.80730449510 0.02251790462 
0.169280 1.80371245448 0.02248678522 
0.169797 1.85934349551 0.02289187968 
0.170314 1.83056834562 0.02202033095 
0.170830 1.83059928831 0.02244049366 
0.171347 1.83142074136 0.02179158504 
0.171864 1.87223298190 0.02181166464 
0.172381 1.81068343011 0.02194039019 
0.172898 1.82642083561 0.02196657240 
0.173415 1.85037337278 0.02222393892 
0.173932 1.82523053336 0.02169793063 
0.174448 1.77386708178 0.02214872233 
0.174965 1.81127257536 0.02147565202 
0.175482 1.81185136159 0.02154322863 
0.175999 1.83575964691 0.02179918969 
0.176516 1.81633550701 0.02177502174 
0.177033 1.80714999952 0.02142529261 
0.177549 1.80384283906 0.02127886020 
0.178066 1.79790230541 0.02118464008 
0.178583 1.82474011140 0.02116635717 
0.179100 1.78058085108 0.02195251547 
0.179617 1.80999015739 0.02145471755 
0.180134 1.80406303752 0.02258785082 
0.180650 1.82891750911 0.02284034628 
0.181167 1.81559099445 0.02249084362 
0.181684 1.81207186753 0.02279278719 
0.182201 1.79143443833 0.02236282661 
0.182718 1.79833796483 0.02200197602 
0.183234 1.82909112282 0.02340781228 
0.183751 1.81402057520 0.02239402526 
0.184268 1.80169305243 0.02311428868 
0.184785 1.83362606144 0.02321911988 
0.185302 1.79904624082 0.02324823550 
0.185819 1.79432632991 0.02373890264 
0.186335 1.82894984984 0.02358855530 
0.186852 1.81716969035 0.02234728321 
0.187369 1.79063510957 0.02287698605 
0.187886 1.80326224841 0.02229517983 
0.188403 1.84162685524 0.02257251277 
0.188920 1.83418699901 0.02214500767 
0.189436 1.79221529515 0.02202285821 
0.189953 1.74463409476 0.02207255081 
0.190470 1.79058014926 0.02199652726 
0.190987 1.79946770996 0.02205440162 
0.191504 1.82184413837 0.02167667489 
0.192020 1.75729121768 0.02130178134 
0.192537 1.77001968638 0.02119285123 
0.193054 1.76218797664 0.02076065024 
0.193571 1.76217877350 0.02117682710 
0.194088 1.72446550820 0.02086757730 
0.194605 1.78931093366 0.02142563414 
0.195121 1.79337902455 0.02098530947 
0.195638 1.76816444952 0.02094530300 
0.196155 1.74782422293 0.02044017493 
0.196672 1.78106000443 0.02074255639 
0.197189 1.75304536918 0.02069653923 
0.197705 1.79497963043 0.02065640685 
0.198222 1.76999992129 0.02043438045 
0.198739 1.75987837032 0.02068191176 
0.199256 1.79004024985 0.02042196502 
0.199773 1.77364033022 0.02068201106 
0.200290 1.74495827689 0.02017644074 
0.200806 1.77083118149 0.02039892543 
0.201323 1.78049093248 0.02034300733 
0.201840 1.75612567362 0.02063829888 
0.202357 1.77002165855 0.02079161704 
0.202874 1.76154334848 0.02030810783 
0.203390 1.76761226011 0.02048605580 
0.203907 1.77200163672 0.01987652763 
0.204424 1.74264900426 0.01977020838 
0.204941 1.80210026100 0.02009243988 
0.205458 1.72112454483 0.02010162344 
0.205974 1.78037239824 0.01993819728 
0.206491 1.77850112300 0.02011404252 
0.207008 1.76416004535 0.02015669277 
0.207525 1.79056435075 0.02016988918 
0.208042 1.74185066495 0.01989307992 
0.208558 1.77380839172 0.02050174841 
0.209075 1.76370038271 0.02024633382 
0.209592 1.77296493100 0.01997238814 
0.210109 1.75105282945 0.01978407005 
0.210626 1.75799491476 0.01972380850 
0.211142 1.76768559457 0.02028553037 
0.211659 1.78087065948 0.01993306145 
0.212176 1.77620832367 0.01982257937 
0.212693 1.79139699221 0.02007307481 
0.213210 1.76774267012 0.01999936030 
0.213726 1.80611203684 0.02024774639 
0.214243 1.74379166646 0.01975225267 
0.214760 1.75690328158 0.01953265001 
0.215277 1.73530692816 0.01920120870 
0.215794 1.77693283076 0.01987344644 
0.216310 1.77094869912 0.01997215758 
0.216827 1.78430315204 0.01959055949 
0.217344 1.72307456919 0.01917908845 
0.217861 1.75470098312 0.01934889374 
0.218378 1.75775382430 0.01950662984 
0.218894 1.73980498201 0.01904316140 
0.219411 1.76005071666 0.01941911728 
0.219928 1.78417493645 0.01946423092 
0.220445 1.75684347502 0.01921250902 
0.220962 1.76443162180 0.01973033553 
0.221478 1.73619195113 0.01886861717 
0.221995 1.77562609300 0.01911002286 
0.222512 1.75579842304 0.01927711077 
0.223029 1.76285214978 0.01902141023 
0.223546 1.76423810720 0.01901997307 
0.224062 1.73109891786 0.01882802806 
0.224579 1.77657686144 0.01954677669 
0.225096 1.75176208667 0.01887621612 
0.225613 1.73185684425 0.01881175777 
0.226129 1.76631107842 0.01939017258 
0.226646 1.73800648656 0.01919110338 
0.227163 1.76062756328 0.01881295043 
0.227680 1.74070050825 0.01856944241 
0.228197 1.74544593915 0.01865012846 
0.228713 1.73817188914 0.01856575906 
0.229230 1.76675891573 0.01855478198 
0.229747 1.78031148522 0.01884035458 
0.230264 1.73600808716 0.01863038787 
0.230780 1.70816078298 0.01877074594 
0.231297 1.76724522011 0.01823817823 
0.231814 1.73864027327 0.01832586122 
0.232331 1.75046695138 0.01825754569 
0.232848 1.75372152121 0.01864352561 
0.233364 1.73784560128 0.01839447593 
0.233881 1.75371927422 0.01827312485 
0.234398 1.75491406812 0.01892858786 
0.234915 1.72147218879 0.01858567154 
0.235431 1.77587471899 0.01837916347 
0.235948 1.73420778929 0.01836597720 
0.236465 1.76977655320 0.01866618441 
0.236982 1.75158595033 0.01839421593 
0.237499 1.74436527474 0.01834864143 
0.238015 1.73286304782 0.01821423961 
0.238532 1.73654527537 0.01794178296 
0.239049 1.75949074022 0.01805825905 
0.239566 1.74141474919 0.01814171621 
0.240082 1.72186770039 0.01797056722 
0.240599 1.74242686529 0.01801152302 
0.241116 1.73389569801 0.01799986831 
0.241633 1.74114863713 0.01819127942 
0.242149 1.75907624800 3.18182818161 
0.242666 1.76918185567 0.01828923199 
0.243183 1.76690221877 0.01839614288 
0.243700 1.74005485630 0.01770682913 
0.244217 1.72296148687 0.01800387383 
0.244733 1.75855484748 0.01832992832 
0.245250 1.72807825082 0.01816766192 
0.245767 1.71130907941 0.01781110526 
0.246284 1.74501070091 0.01847536093 
0.246800 1.75812870720 0.01817108397 
0.247317 1.76316469026 0.01849666557 
0.247834 1.73502924630 0.01793983145 
0.248351 1.77499261625 0.01819024865 
0.248867 1.75309566376 0.01792875076 
0.249384 1.75236974217 0.01800241664 
0.249901 1.73979516359 0.01819521451 
0.250418 1.72534751788 0.01793780945 
0.250934 1.73061562067 0.01744083278 
0.251451 1.74069152298 0.01763329082 
0.251968 1.75470644552 0.01744057848 
0.252485 1.71398973127 0.01746474089 
0.253001 1.69069143766 0.01764334529 
0.253518 1.71995891953 0.01751974989 
0.254035 1.71511957581 0.01764686697 
0.254552 1.73496205262 0.01755876830 
0.255068 1.74744344489 0.01724596963 
0.255585 1.73589905092 0.01799961130 
0.256102 1.74532980802 0.01763386265 
0.256619 1.74166711373 0.01758360096 
0.257135 1.76564239798 0.01744034183 
0.257652 1.72113933461 0.01728907023 
0.258169 1.73690026627 0.01769878666 
0.258686 1.69505787363 0.01785780047 
0.259202 1.73844766834 0.01753154976 
0.259719 1.72099288352 0.01743312155 
0.260236 1.70927100340 0.01750399964 
0.260753 1.72535459240 0.01829975337 
0.261269 1.72573399170 0.01814639684 
0.261786 1.74067929812 0.01818840639 
0.262303 1.73620497655 0.01825849903 
0.262820 1.76343229540 0.01833035903 
0.263336 1.74073446778 0.01854541842 
0.263853 1.73683807402 0.01858973773 
0.264370 1.72456072478 0.01907109720 
0.264887 1.71029786838 0.01926879997 
0.265403 1.71104671067 0.01886528598 
0.265920 1.76442694147 0.01872236476 
0.266437 1.69193111978 0.01903193113 
0.266954 1.75452010155 0.01899918918 
0.267470 1.69537784956 0.01895901906 
0.267987 1.75275610841 0.01943999963 
0.268504 1.72021019693 0.01918433922 
0.269021 1.75558092729 0.01975200698 
0.269537 1.74105316869 0.01928117675 
0.270054 1.74624581586 0.01928693389 
0.270571 1.72249795282 0.01962580304 
0.271087 1.71581249060 0.01999441899 
0.271604 1.76345692612 0.02033424623 
0.272121 1.74383440624 0.02075570613 
0.272638 1.72586734568 0.02037099992 
0.273154 1.71355245535 0.02092720145 
0.273671 1.71569675044 0.02096577776 
0.274188 1.75117546995 0.02124935284 
0.274705 1.72685666929 0.02124029185 
0.275221 1.75655326244 0.02041806177 
0.275738 1.76258849762 0.02134212302 
0.276255 1.75298163778 0.02097934640 
0.276771 1.74275548604 0.02107984808 
0.277288 1.73873420140 0.02117674504 
0.277805 1.77161605124 0.02038541090 
0.278322 1.71179148042 0.02059508560 
0.278838 1.72015468223 0.02071643627 
0.279355 1.70382917880 0.02080347917 
0.279872 1.71463904150 0.02098309354 
0.280388 1.73811114223 0.02095409365 
0.280905 1.73280745972 0.02063504868 
0.281422 1.75577901606 0.02099578324 
0.281939 1.72190717258 0.02118847730 
0.282455 1.72199261226 0.02065359958 
0.282972 1.72495348746 0.02065507335 
0.283489 1.75351848795 0.02098188662 
0.284006 1.73575153641 0.02079662287 
0.284522 1.70573897073 0.02049278568 
0.285039 1.73168067542 0.02111565880 
0.285556 1.71591698618 0.02028785024 
0.286072 1.76473272532 0.02106168276 
0.286589 1.72210429223 0.02157622864 
0.287106 1.71985211441 0.02080522087 
0.287622 1.75604601546 0.02101282032 
0.288139 1.73514255685 0.02074849748 
0.288656 1.70021973972 0.02084047913 
0.289173 1.76022138536 0.02168609139 
0.289689 1.70465110082 0.02099790211 
0.290206 1.71797868927 0.02189691152 
0.290723 1.72023577855 0.02119227388 
0.291239 1.76744695802 0.02191833278 
0.291756 1.70142599068 0.02124379631 
0.292273 1.73340211597 0.02168557383 
0.292790 1.75387834005 0.02180885795 
0.293306 1.73451071778 0.02096080521 
0.293823 1.75439020841 0.02165167573 
0.294340 1.72048126215 0.02117853500 
0.294856 1.76251250996 0.02150160716 
0.295373 1.66566284314 0.02119691246 
0.295890 1.72389389740 0.02102085956 
0.296406 1.74232382067 0.02157351262 
0.296923 1.73342868376 0.02194793354 
0.297440 1.75542560038 0.02176081557 
0.297957 1.72510141493 0.02192408094 
0.298473 1.71152872009 0.02162934843 
0.298990 1.72755047504 0.02208395831 
0.299507 1.72391801270 0.02200284638 
0.300023 1.73720812707 0.02193749596 
0.300540 1.76325865803 0.02206957256 
0.301057 1.76399245593 0.02186729128 
0.301573 1.78766954959 0.02242815736 
0.302090 1.78400129759 0.02209480247 
0.302607 1.74330158517 0.02213143506 
0.303123 1.75433257179 0.02206434043 
0.303640 1.74669822128 0.02194596730 
0.304157 1.74342613650 0.02206118166 
0.304673 1.76610200717 0.02224793029 
0.305190 1.74509391847 0.02192409132 
0.305707 1.73876513616 0.02229669325 
0.306224 1.73472265644 0.02274327308 
0.306740 1.72930625700 0.02225184120 
0.307257 1.73625339474 0.02254988650 
0.307774 1.71401131997 0.02248514512 
0.308290 1.72386459114 0.02235523386 
0.308807 1.78159085787 0.02239848777 
0.309324 1.70627078151 0.02268982339 
0.309840 1.75461040798 0.02246745920 
0.310357 1.75402403359 0.02254434909 
0.310874 1.74667775996 0.02293136285 
0.311390 1.70847045131 0.02285115451 
0.311907 1.76714718925 0.02327310184 
0.312424 1.74163423503 0.02286570393 
0.312940 1.73970699159 0.02318776356 
0.313457 1.77242250288 0.02309428970 
0.313974 1.76521587929 0.02313882458 
0.314490 1.73694574188 0.02286377192 
0.315007 1.80983468270 0.02358795965 
0.315524 1.71813359323 0.02347078494 
0.316040 1.74095006909 0.02329305086 
0.316557 1.75806799098 0.02390250499 
0.317074 1.78688551252 0.02359783456 
0.317590 1.73554603386 0.02376337878 
0.318107 1.74054467368 0.02334179534 
0.318624 1.75178434458 0.02404058767 
0.319140 1.74670771984 0.02344245130 
0.319657 1.74789066026 0.02377484889 
0.320174 1.75615188749 0.02389724219 
0.320690 1.76077241086 0.02379892100 
0.321207 1.72231424708 0.02388033783 
0.321724 1.75163372337 0.02358145955 
0.322240 1.73737184525 0.02343542295 
0.322757 1.78311248658 0.02423988108 
0.323274 1.76080200379 0.02394019826 
0.323790 1.74279722865 0.02469629613 
0.324307 1.72460450817 0.02438913111 
0.324824 1.70047612675 0.02493651391 
0.325340 1.76673103757 0.02520268255 
0.325857 1.72792538932 0.02428122846 
0.326373 1.78383680892 0.02557060331 
0.326890 1.73975319530 0.02660966401 
0.327407 1.76453993566 0.02629348115 
0.327923 1.73371026775 0.02647807330 
0.328440 1.70999750179 0.02555936388 
0.328957 1.77075883986 0.02640439594 
0.329473 1.79559178673 0.02681067463 
0.329990 1.71785439116 0.02728851174 
0.330507 1.80163441201 0.02852466437 
0.331023 1.77822994301 0.02814746222 
0.331540 1.76805742869 0.02994435118 
0.332057 1.76556915054 0.03014222263 
0.332573 1.77341567493 0.02989124976 
0.333090 1.73284299970 0.02933017168 
0.333607 1.74476724932 0.03013310933 
0.334123 1.73391184518 0.02975950416 
0.334640 1.78005033489 0.03070045590 
0.335156 1.79481953510 0.03009818624 
0.335673 1.79936814434 0.03003575790 
0.336190 1.76254233777 0.03064601664 
0.336706 1.75816496050 0.03213770290 
0.337223 1.80293809444 0.03250216342 
0.337740 1.82683852509 0.03295242197 
0.338256 1.76069487166 0.03160499895 
0.338773 1.73488286583 0.03334741237 
0.339290 1.83214048812 0.03431293155 
0.339806 1.79805905623 0.03596682768 
0.340323 1.89639207970 0.03822959695 
0.340839 1.83231420374 0.03759601449 
0.341356 1.81134748795 0.03744730696 
0.341873 1.82085797262 0.03834675598 
0.342389 1.76960067905 0.03830928329 
0.342906 1.89436925421 0.03755795785 
0.343423 1.82189905137 0.03684309509 
0.343939 1.79689497375 0.03893869279 
0.344456 1.79199190200 0.03866446968 
0.344972 1.82831851300 0.03812685010 
0.345489 1.81068133110 0.03759378641 
0.346006 1.77970819030 0.03740464316 
0.346522 1.87359628775 0.03974144650 
0.347039 1.89340815206 0.04170357719 
0.347555 1.81883660902 0.04014454503 
0.348072 1.74723011178 0.03856380859 
0.348589 1.81893799758 0.04029612807 
0.349105 1.82532872182 0.03890543171 
0.349622 1.82207112553 0.03862735038 
0.350139 1.75384893494 0.03921943692 
0.350655 1.83658189391 0.04067674159 
0.351172 1.84691359489 0.04169823480 
0.351688 1.78718409089 0.04169507176 
0.352205 1.81636552669 0.03977807334 
0.352722 1.83660093825 0.03978522874 
0.353238 1.74761688636 0.03826245411 
0.353755 1.84799178197 0.03956905000 
0.354271 1.74942270314 0.03985783383 
0.354788 1.83787458024 0.03934718505 
0.355305 1.80218929373 0.04022392940 
0.355821 1.79879779226 0.04003041277 
0.356338 1.82866215533 0.04177100845 
0.356854 1.78113579869 0.04273308853 
0.357371 1.80419236234 0.04238791242 
0.357888 1.80175545121 0.04365290544 
0.358404 1.88568212946 0.04408802667 
0.358921 1.76922920951 0.04403517604 
0.359437 1.91317178496 0.04760039981 
0.359954 1.83992638599 0.04710738800 
0.360471 1.82462910192 0.04609976738 
0.360987 1.78978704099 0.04536066667 
0.361504 1.85417716540 0.04891278914 
0.362020 1.85407115451 0.04985008802 
0.362537 1.72961515646 0.05053273602 
0.363054 1.84591423730 0.05025611366 
0.363570 1.83420611454 0.04837512399 
0.364087 1.83319459433 0.05129188541 
0.364603 1.80273051630 0.05131383645 
0.365120 1.76047866341 0.05318208681 
0.365637 1.76251675223 0.05478077007 
0.366153 1.91419268540 0.05689261299 
0.366670 1.74998497982 0.05390884740 
0.367186 1.71450303532 0.05626674208 
0.367703 1.78870510153 0.06016900670 
0.368219 1.86448902841 0.06207102489 
0.368736 1.84943197618 0.06747324819 
0.369253 1.75157221304 0.06902627719 
0.369769 1.81212704914 0.07355407338 
0.370286 1.74009764537 0.07030239875 
0.370802 1.85796241006 0.07669290589 
0.371319 1.76672852482 0.08203716481 
0.371835 1.73964438268 0.08382817682 
0.372352 1.79159485659 0.09086137516 
0.372869 1.75187378500 0.11175722092 
0.373385 1.87541483446 0.16152182600 
0.373902 1.60015721326 0.15960019794 
