# Supplementary material for: A SAXS-based approach to rationally evaluate radical scavengers – toward eliminating radiation damage in solution and crystallographic studies
Source: J Synchrotron Radiat. 2021 Aug 9;28(Pt 5):1309–20. doi: 10.1107/S1600577521004045 (PMC8415334; doi:10.1107/S1600577521004045)
Supplement: Supplementary file 1 [file s-28-01309-sup1.zip › SupportingData/ascrobic_acid/500uM/F1_ascorbate-500um_00015.cbf.dat]

0.010597 12.46340653577 0.69489756981 
0.011114 11.32678480224 0.53424159387 
0.011630 10.40948524887 0.34486828884 
0.012147 9.56200488077 0.28471077011 
0.012664 8.68776756062 0.24227561464 
0.013181 7.88852293911 0.20326414824 
0.013698 7.47878577830 0.20583288146 
0.014215 6.98161795731 0.28913559931 
0.014732 7.16212901558 0.21605740202 
0.015249 6.68266376960 0.21225809543 
0.015766 6.54201598750 0.17606214261 
0.016283 6.00111886473 0.20053071874 
0.016800 5.95135452145 0.16297344191 
0.017316 6.02187535254 0.14763008204 
0.017833 5.72232057083 0.15360813909 
0.018350 5.23618611808 0.13095575334 
0.018867 4.88300341560 0.12204737957 
0.019384 5.24529336392 0.11798403149 
0.019901 5.10044235634 0.10675161458 
0.020418 4.78496879143 0.11599087976 
0.020935 4.70481518028 0.10693252706 
0.021452 4.67607748361 0.10014537685 
0.021969 4.40086693197 0.09940106868 
0.022486 4.40684080729 0.10552505754 
0.023002 4.17295907674 0.09399252230 
0.023519 4.28921901647 0.09547231714 
0.024036 4.11563048624 0.09417435912 
0.024553 4.17359013635 0.08226326748 
0.025070 4.11782477907 0.08755509341 
0.025587 4.04731535480 0.08837065660 
0.026104 4.00262207823 0.08811290829 
0.026621 3.92693581050 0.08959939940 
0.027138 3.94141328819 0.08055174161 
0.027655 3.92778872375 0.08352315150 
0.028171 3.80461352139 0.08005404498 
0.028688 4.05899788840 0.07713636189 
0.029205 3.94688767124 0.08254844501 
0.029722 3.68004402228 0.07987198046 
0.030239 3.64081201821 0.07803094986 
0.030756 3.63347364949 0.07797236358 
0.031273 3.78964564585 0.07526256393 
0.031790 3.70265614431 0.07898922216 
0.032307 3.58688720134 0.07221097443 
0.032824 3.59440134436 0.07260105828 
0.033341 3.45132262034 0.07265307873 
0.033857 3.51143557630 0.06656345288 
0.034374 3.50620092491 0.07103210643 
0.034891 3.54885671645 0.07196435500 
0.035408 3.52031734604 0.06634306675 
0.035925 3.42353033601 0.06635022846 
0.036442 3.28468923693 0.06136621095 
0.036959 3.38303773302 0.06394049946 
0.037476 3.27143841780 0.06604279137 
0.037993 3.33894369473 0.06511313353 
0.038510 3.33927859698 0.06373658818 
0.039027 3.26127072558 0.05776077185 
0.039543 3.33491451117 0.06674291348 
0.040060 3.27285719743 0.06017758554 
0.040577 3.30032142705 0.06121347802 
0.041094 3.09619760285 0.05863503976 
0.041611 3.19826017333 0.05792822169 
0.042128 3.18255980986 0.06160127894 
0.042645 3.14747038726 0.05603932806 
0.043162 3.13938301721 0.05930755765 
0.043679 3.10694416307 0.05797263587 
0.044196 3.21066793622 0.05845599974 
0.044712 2.98736375775 0.05496145640 
0.045229 3.07164855896 0.05518354444 
0.045746 3.07301518164 0.05540831625 
0.046263 3.14741007219 0.05762989570 
0.046780 3.09588723642 0.05176778217 
0.047297 3.05756315581 0.05350167477 
0.047814 2.82138931102 0.05016848925 
0.048331 3.01520704758 0.05209806434 
0.048848 2.95901815173 0.05273963662 
0.049365 2.94682553674 0.05105817658 
0.049881 2.91602908570 0.05054679019 
0.050398 3.03706090164 0.05230458233 
0.050915 2.92396888929 0.05037918684 
0.051432 2.91716871819 0.05156175429 
0.051949 2.81503013397 0.04920091372 
0.052466 2.82148060323 0.05143807331 
0.052983 2.74075022647 0.04830447600 
0.053500 2.83073147351 0.04772493165 
0.054017 2.82004300684 0.04804839923 
0.054534 2.74398277494 0.04589107618 
0.055050 2.73989869764 0.04979314734 
0.055567 2.74130320507 0.04773993869 
0.056084 2.77186972809 0.04723197025 
0.056601 2.81554180084 0.04710261698 
0.057118 2.71796608538 0.04565709229 
0.057635 2.68339528529 0.04598079456 
0.058152 2.63282210590 0.04344643032 
0.058669 2.64643173948 0.04573499948 
0.059186 2.71590361730 0.04631498785 
0.059703 2.74937202302 0.04565635917 
0.060220 2.64395501389 0.04532530129 
0.060736 2.70614790515 0.04542763960 
0.061253 2.61502004707 0.04509645754 
0.061770 2.56938190199 0.04663378173 
0.062287 2.57817593884 0.04251503561 
0.062804 2.61339105332 0.04272527673 
0.063321 2.51939182940 0.04144753079 
0.063838 2.58061996481 0.04311384702 
0.064355 2.57815081063 0.04292968747 
0.064872 2.51063223012 0.04216286492 
0.065388 2.56497848280 0.04160344036 
0.065905 2.53339130070 0.04146054143 
0.066422 2.49356024449 0.04096244531 
0.066939 2.50288362123 0.03982897688 
0.067456 2.50952060720 0.03983566396 
0.067973 2.56007183838 0.04223490701 
0.068490 2.57992730294 0.04007167520 
0.069007 2.51475183345 0.04132752707 
0.069524 2.45436750601 0.04141031636 
0.070041 2.57025744680 0.04130019550 
0.070557 2.40411087841 0.04030890566 
0.071074 2.46941448130 0.04047758682 
0.071591 2.46871763310 0.03838902590 
0.072108 2.50462864655 0.04008847257 
0.072625 2.38028461480 0.03842676418 
0.073142 2.40139162588 0.03900695504 
0.073659 2.43840172811 0.03854859947 
0.074176 2.41952635060 0.03947868692 
0.074693 2.41225035492 0.03822047309 
0.075210 2.38266548393 0.03617909738 
0.075726 2.44471344974 0.03895620936 
0.076243 2.45722826403 0.03775266840 
0.076760 2.41177817854 0.03707489926 
0.077277 2.40022854763 0.03648074188 
0.077794 2.38247957063 0.03810414586 
0.078311 2.36790299118 0.03853081369 
0.078828 2.35135780506 0.03640488014 
0.079345 2.39467693745 0.03543282763 
0.079862 2.31138820952 0.03593171748 
0.080378 2.31545377417 0.03511339377 
0.080895 2.37098118284 0.03539098597 
0.081412 2.28146801901 0.03595169039 
0.081929 2.26980689029 0.03660347970 
0.082446 2.25649043654 0.03577583556 
0.082963 2.26590132117 0.03531987715 
0.083480 2.31922000283 0.03603339784 
0.083997 2.22152892477 0.03506272163 
0.084514 2.24824554156 0.03644355062 
0.085030 2.22711944630 0.03409629649 
0.085547 2.28482655077 0.03400472132 
0.086064 2.24676840229 0.03407382690 
0.086581 2.22146150550 0.03461275473 
0.087098 2.27912216658 0.03504967517 
0.087615 2.19835765778 0.03453183973 
0.088132 2.19124097481 0.03268437671 
0.088649 2.22070879084 0.03487678599 
0.089166 2.20242859762 0.03623130235 
0.089683 2.14318194388 0.03425274035 
0.090199 2.16510646058 0.03760228234 
0.090716 2.17196525170 0.03627820267 
0.091233 2.18182066466 0.03666915732 
0.091750 2.17292303953 0.03608366810 
0.092267 2.12995507113 0.03515263278 
0.092784 2.25669141831 0.03770641851 
0.093301 2.19784092639 0.03720757281 
0.093818 2.17946007597 0.03764741763 
0.094334 2.15501115082 0.03688859220 
0.094851 2.13982761563 0.03607297269 
0.095368 2.06133694278 0.03575206084 
0.095885 2.10771601352 0.03508692981 
0.096402 2.18155929902 0.03512295510 
0.096919 2.13783927938 0.03570284183 
0.097436 2.18687394426 0.03365207978 
0.097953 2.13878485478 0.03544829578 
0.098470 2.07532115666 0.03253307925 
0.098986 2.08525690411 0.03199795313 
0.099503 2.06582879103 0.03252994022 
0.100020 2.15509646711 0.03380002964 
0.100537 2.05356100489 0.03295109318 
0.101054 2.12117782493 0.03296478508 
0.101571 2.08773832454 0.03139036568 
0.102088 2.07385316755 0.03251912814 
0.102605 2.03329897839 0.03097046106 
0.103122 2.08442784406 0.03185331116 
0.103638 2.06243314199 0.03148599584 
0.104155 2.11902119732 0.03202005698 
0.104672 2.11621074798 0.03136058376 
0.105189 2.03688895448 0.03151797174 
0.105706 2.02304665753 0.03125278143 
0.106223 2.05809927665 0.03048236283 
0.106740 2.06903569625 0.03159291281 
0.107257 2.00540204469 0.03015932528 
0.107773 2.07210933344 0.02983568732 
0.108290 2.05605188133 0.03001598887 
0.108807 1.97514092166 0.02976545082 
0.109324 1.99447668159 0.02956337550 
0.109841 2.02302840253 0.03015842964 
0.110358 2.05362854054 0.02992269374 
0.110875 2.04779217497 0.02982432278 
0.111392 1.96158395601 0.02940496400 
0.111909 2.03775529088 0.02956345153 
0.112425 2.02877440356 0.02987081377 
0.112942 1.97452700796 0.02806886257 
0.113459 1.98414682653 0.02952871539 
0.113976 2.01424666464 0.02941313500 
0.114493 2.02919071679 0.02851231111 
0.115010 2.01625792721 0.02804289276 
0.115527 1.99929339015 0.02824218295 
0.116044 2.01084514106 0.02873138490 
0.116560 2.01881850378 0.02907377555 
0.117077 2.01338719074 0.02785180740 
0.117594 1.95600035110 0.02863833092 
0.118111 2.00436015268 0.02816887930 
0.118628 1.94394366239 0.02766072752 
0.119145 1.96371285853 0.02817402166 
0.119662 2.01588041090 0.02768949380 
0.120179 1.92002303578 0.02707971673 
0.120695 2.02194370674 0.02821146794 
0.121212 1.94331591821 0.02790371926 
0.121729 2.01636771137 0.02796738734 
0.122246 1.95344229719 0.02755503826 
0.122763 1.97293509239 0.02770542750 
0.123280 1.92321560522 0.02816505108 
0.123797 1.96755139017 0.02784803809 
0.124314 1.95262050925 0.02821747017 
0.124830 1.97986975401 0.02702918968 
0.125347 1.96968780820 0.02648157945 
0.125864 1.98202801343 0.02775819809 
0.126381 1.90725441597 0.02595274924 
0.126898 1.96406096077 0.02661785763 
0.127415 1.96489797396 0.02708047662 
0.127932 1.94146315977 0.02680307009 
0.128448 1.97783880027 0.02699659746 
0.128965 1.90820189618 0.02692846036 
0.129482 1.91543444482 0.02608998276 
0.129999 1.92502677620 0.02627256331 
0.130516 1.94623404024 0.02633787482 
0.131033 1.92139458384 0.02594792903 
0.131550 1.89425242316 0.02642924974 
0.132067 1.91059983922 0.02595468565 
0.132583 1.93516085367 0.02668577223 
0.133100 1.91460253001 0.02586539819 
0.133617 1.91098712825 0.02547786607 
0.134134 1.91257427894 0.02584341241 
0.134651 1.91906714683 0.02639323517 
0.135168 1.90458548376 0.02506286713 
0.135685 1.97645325761 0.02552561992 
0.136201 1.92309273742 0.02603727414 
0.136718 1.87866740943 0.02529991264 
0.137235 1.95244644485 0.02677510831 
0.137752 1.87869359480 0.02492206030 
0.138269 1.95015797079 0.02541410494 
0.138786 1.90261908922 0.02514441769 
0.139303 1.89415373329 0.02502646693 
0.139819 1.88042626143 0.02519850828 
0.140336 1.90062529549 0.02466416168 
0.140853 1.92567460286 0.02563393769 
0.141370 1.88224860067 0.02506449408 
0.141887 1.91961604276 0.02495281141 
0.142404 1.90065216431 0.02442235842 
0.142921 1.88694070442 0.02409923053 
0.143438 1.87848525402 0.02461216205 
0.143954 1.89298831242 0.02508654044 
0.144471 1.93783131265 0.02594003974 
0.144988 1.88811542986 0.02520105496 
0.145505 1.93615496405 0.02537265253 
0.146022 1.92145004476 0.02557474638 
0.146539 1.88965443968 0.02468084138 
0.147056 1.90206959386 0.02398983464 
0.147572 1.83861766413 0.02393813775 
0.148089 1.85326759960 0.02489383550 
0.148606 1.83311622054 0.02475964976 
0.149123 1.87454250244 0.02338460417 
0.149640 1.85178967573 0.02449633851 
0.150157 1.89213661056 0.02454152955 
0.150674 1.83494500364 0.02382528752 
0.151190 1.87599865094 0.02391920125 
0.151707 1.85845779631 0.02433469365 
0.152224 1.84138961834 0.02383599239 
0.152741 1.87712483914 0.02383797123 
0.153258 1.84123520821 0.02360177073 
0.153775 1.87638260563 0.02370630567 
0.154291 1.85252338641 0.02368461717 
0.154808 1.86992837078 0.02356250178 
0.155325 1.85558746959 0.02356983051 
0.155842 1.86728802934 0.02323999921 
0.156359 1.82041678417 0.02389051375 
0.156876 1.88524344107 0.02379887094 
0.157393 1.85743856951 0.02323893644 
0.157909 1.80471662040 0.02280009322 
0.158426 1.84824952853 0.02308708596 
0.158943 1.84763347057 0.02279230766 
0.159460 1.85341182628 0.02238476476 
0.159977 1.84396763083 0.02312831154 
0.160494 1.82848799826 0.02309517432 
0.161010 1.83104353939 0.02225239123 
0.161527 1.82234891957 0.02280145925 
0.162044 1.86361455299 0.02325348954 
0.162561 1.83919852720 0.02269585324 
0.163078 1.83704707401 0.02272294277 
0.163595 1.87806538007 0.02303449763 
0.164112 1.86415101305 0.02237665840 
0.164628 1.84104622069 0.02253148637 
0.165145 1.84947790382 0.02260657391 
0.165662 1.84539379441 0.02296793113 
0.166179 1.85156924785 0.02297912921 
0.166696 1.82737526825 0.02203167641 
0.167213 1.84595175533 0.02259448782 
0.167729 1.86212377048 0.02241680220 
0.168246 1.78803530270 0.02213411047 
0.168763 1.81629396933 0.02216981080 
0.169280 1.86186253593 0.02227310013 
0.169797 1.84377860730 0.02220793725 
0.170314 1.85836394655 0.02186861531 
0.170830 1.89384857719 0.02221828334 
0.171347 1.83588797493 0.02208967421 
0.171864 1.85823316189 0.02160426759 
0.172381 1.81151535689 0.02243959396 
0.172898 1.82730013368 0.02173255427 
0.173415 1.82233515208 0.02218713398 
0.173932 1.81234212075 0.02157684999 
0.174448 1.79437824191 0.02203549649 
0.174965 1.78283653816 0.02166741481 
0.175482 1.81475870478 0.02151791791 
0.175999 1.79240693767 0.02156379866 
0.176516 1.78345083292 0.02147539650 
0.177033 1.86134843123 0.02142445828 
0.177549 1.77618530330 0.02157903678 
0.178066 1.79800911963 0.02140032085 
0.178583 1.81390311463 0.02176705951 
0.179100 1.80170856436 0.02165552781 
0.179617 1.82254859484 0.02125960705 
0.180134 1.77919610741 0.02132844143 
0.180650 1.80315659037 0.02283734778 
0.181167 1.77900281784 0.02213511254 
0.181684 1.78885359186 0.02215225812 
0.182201 1.78450291130 0.02325113845 
0.182718 1.82701010416 0.02313969067 
0.183234 1.82308341288 0.02320491446 
0.183751 1.82955400267 0.02302936608 
0.184268 1.82630999233 0.02296277562 
0.184785 1.81264360507 0.02284705166 
0.185302 1.82324108485 0.02307935886 
0.185819 1.79546725461 0.02276255248 
0.186335 1.81115234992 0.02261637381 
0.186852 1.78210695580 0.02273190428 
0.187369 1.80159121346 0.02243492879 
0.187886 1.81746087271 0.02206838268 
0.188403 1.77991866042 0.02234302619 
0.188920 1.80550776791 0.02145729281 
0.189436 1.83671276681 0.02209762771 
0.189953 1.74153398876 0.02160785857 
0.190470 1.82773551371 0.02198344371 
0.190987 1.78002296761 0.02206197648 
0.191504 1.79363328993 0.02242967776 
0.192020 1.78379665411 0.02127146724 
0.192537 1.75340027083 0.02109185751 
0.193054 1.76711888078 0.02118571192 
0.193571 1.79174892439 0.02043454597 
0.194088 1.77158299199 0.02107813728 
0.194605 1.77395263450 0.02111839498 
0.195121 1.77695377540 0.02100216225 
0.195638 1.76217317871 0.02104603392 
0.196155 1.82381575545 0.02106016778 
0.196672 1.76268025730 0.02066998590 
0.197189 1.75548467180 0.02066734423 
0.197705 1.76083387810 0.02069674001 
0.198222 1.79880054501 0.02087249421 
0.198739 1.77501431568 0.02088727717 
0.199256 1.75200018398 0.02078033590 
0.199773 1.77619467929 0.02078615847 
0.200290 1.78052672632 0.02083182463 
0.200806 1.80477091377 0.02035610040 
0.201323 1.75049241389 0.02003898494 
0.201840 1.76570359501 0.01999978759 
0.202357 1.74907251746 0.02065256400 
0.202874 1.75103260730 0.01954456895 
0.203390 1.77510697455 0.02053820848 
0.203907 1.77192781927 0.01996969360 
0.204424 1.77677669671 0.02026372961 
0.204941 1.78962615382 0.02028793113 
0.205458 1.75018965351 0.02012882071 
0.205974 1.77441147026 0.02018693109 
0.206491 1.76756214262 0.02006573380 
0.207008 1.73461134331 0.01949082733 
0.207525 1.76196533182 0.02014533060 
0.208042 1.77983780132 0.02015203111 
0.208558 1.72412985823 0.01957673390 
0.209075 1.78464241086 0.02018563246 
0.209592 1.72787342846 0.02026325397 
0.210109 1.72907252251 0.01953399703 
0.210626 1.76534724308 0.01999772546 
0.211142 1.75997048390 0.01984795648 
0.211659 1.76387703789 0.01982411679 
0.212176 1.72121007601 0.01971317393 
0.212693 1.72673531186 0.02003882895 
0.213210 1.78141842189 0.01976319576 
0.213726 1.76236097360 0.01966843893 
0.214243 1.71762930306 0.01946047529 
0.214760 1.79043357338 0.01990910338 
0.215277 1.74033719657 0.01940084348 
0.215794 1.77873452941 0.01961354852 
0.216310 1.77066328269 0.01900251605 
0.216827 1.78191078708 0.01975562864 
0.217344 1.77624104602 0.01962176136 
0.217861 1.76410120804 0.01996440734 
0.218378 1.76805223660 0.01946675681 
0.218894 1.74558833317 0.01896504220 
0.219411 1.75952440303 0.01918545895 
0.219928 1.75933726052 0.01950340093 
0.220445 1.75513716008 0.01953956243 
0.220962 1.74375265022 0.01915638195 
0.221478 1.77167478804 0.01947684660 
0.221995 1.79076564471 0.01953253552 
0.222512 1.75961336936 0.01948631980 
0.223029 1.73261597237 0.01928243453 
0.223546 1.77512658081 0.01913671602 
0.224062 1.76762230238 0.01941656222 
0.224579 1.74070547408 0.01859108053 
0.225096 1.77251611167 0.01918941718 
0.225613 1.76115556364 0.01871823281 
0.226129 1.77626004767 0.01931718729 
0.226646 1.74783973649 0.01895514003 
0.227163 1.75857684523 0.01883632330 
0.227680 1.76623018956 0.01891207287 
0.228197 1.74278001070 0.01824948750 
0.228713 1.73014934044 0.01883227620 
0.229230 1.74687712834 0.01839239231 
0.229747 1.76668607996 0.01884368099 
0.230264 1.73908975847 0.01834302800 
0.230780 1.70829906225 0.01798965598 
0.231297 1.75259267106 0.01875537894 
0.231814 1.74782407215 0.01871099474 
0.232331 1.71695699326 0.01818914524 
0.232848 1.74083700462 0.01838767252 
0.233364 1.75898418372 0.01845693928 
0.233881 1.75472552534 0.01816718069 
0.234398 1.73588318324 0.01844493591 
0.234915 1.78342483630 0.01832317691 
0.235431 1.74390910776 0.01864892468 
0.235948 1.75034491560 0.01821901298 
0.236465 1.74837112830 0.01828503055 
0.236982 1.75594349905 0.01830408483 
0.237499 1.72073689493 0.01844623452 
0.238015 1.76351475697 0.01867816829 
0.238532 1.71377632771 0.01822854677 
0.239049 1.76121179394 0.01846527262 
0.239566 1.74667312189 0.01841068687 
0.240082 1.74201873657 0.01824221350 
0.240599 1.72398685270 0.01828866210 
0.241116 1.74236140842 0.01790388076 
0.241633 1.75810288142 0.01849551431 
0.242149 1.75881033534 3.18132847082 
0.242666 1.76201715160 0.01832472457 
0.243183 1.72949772447 0.01851666588 
0.243700 1.71592276789 0.01828515447 
0.244217 1.74647405661 0.01842839366 
0.244733 1.75421733984 0.01830983331 
0.245250 1.74641833622 0.01832639178 
0.245767 1.74432140517 0.01845603769 
0.246284 1.70831286753 0.01786907785 
0.246800 1.75428964829 0.01822215281 
0.247317 1.74802351064 0.01794084971 
0.247834 1.75892751938 0.01802438612 
0.248351 1.74640568003 0.01816484144 
0.248867 1.74827110130 0.01772154959 
0.249384 1.73214924677 0.01769114914 
0.249901 1.75022042564 0.01802127975 
0.250418 1.73983949180 0.01736875482 
0.250934 1.72095829468 0.01785158991 
0.251451 1.73208516428 0.01778432887 
0.251968 1.75784879331 0.01810576251 
0.252485 1.77373214720 0.01776053468 
0.253001 1.71584706630 0.01783245711 
0.253518 1.69277758801 0.01730918380 
0.254035 1.72005883213 0.01744599577 
0.254552 1.70161521356 0.01745383836 
0.255068 1.72195764344 0.01742136443 
0.255585 1.72979078886 0.01726177248 
0.256102 1.68558090852 0.01751153474 
0.256619 1.71439201472 0.01747096715 
0.257135 1.69460283024 0.01727651480 
0.257652 1.73823913045 0.01725387587 
0.258169 1.72525930901 0.01734994528 
0.258686 1.71445533846 0.01743636135 
0.259202 1.73660734909 0.01739403998 
0.259719 1.72898480453 0.01741454640 
0.260236 1.74274725734 0.01762834508 
0.260753 1.71495894766 0.01796619321 
0.261269 1.70706913431 0.01782470939 
0.261786 1.75873843652 0.01807178077 
0.262303 1.70218657651 0.01800838248 
0.262820 1.72414776473 0.01892248469 
0.263336 1.73549474159 0.01842922009 
0.263853 1.70761109825 0.01860751115 
0.264370 1.69868859294 0.01874552686 
0.264887 1.72779807342 0.01912246541 
0.265403 1.72805319070 0.01888426863 
0.265920 1.71871037878 0.01875671663 
0.266437 1.70462574948 0.01883636996 
0.266954 1.76686716402 0.01894302125 
0.267470 1.73465517096 0.01896596180 
0.267987 1.71949022128 0.01908258578 
0.268504 1.75533653249 0.01913128329 
0.269021 1.71134033233 0.01868546239 
0.269537 1.75488983227 0.01969115653 
0.270054 1.74362265189 0.01960560915 
0.270571 1.74359184873 0.01968238434 
0.271087 1.74228800856 0.02029072529 
0.271604 1.73903630968 0.01967713156 
0.272121 1.76133959882 0.02032172848 
0.272638 1.72943808023 0.02047526589 
0.273154 1.73863995648 0.02057401567 
0.273671 1.78928836134 0.02119522467 
0.274188 1.72702120438 0.02065770326 
0.274705 1.74673059646 0.02155744183 
0.275221 1.78234809145 0.02083682961 
0.275738 1.75813198535 0.02097866191 
0.276255 1.77186992073 0.02122002291 
0.276771 1.70698872803 0.02053137433 
0.277288 1.71066968754 0.02121506354 
0.277805 1.71527212377 0.02016900061 
0.278322 1.72286292900 0.02092430871 
0.278838 1.74505093259 0.02059188485 
0.279355 1.70066619022 0.02022965954 
0.279872 1.73746676298 0.02067901289 
0.280388 1.73563686542 0.02044500878 
0.280905 1.69994048825 0.02106950310 
0.281422 1.77924507562 0.02092825430 
0.281939 1.73709608664 0.02105624965 
0.282455 1.70662528469 0.02051270232 
0.282972 1.76614611073 0.02062735145 
0.283489 1.72197988808 0.02084802258 
0.284006 1.74695479318 0.02093860392 
0.284522 1.67986387646 0.02099471182 
0.285039 1.73717719439 0.02114793845 
0.285556 1.73180857146 0.02136824445 
0.286072 1.73864397408 0.02101405004 
0.286589 1.75957144621 0.02131193871 
0.287106 1.72134934034 0.02025135645 
0.287622 1.73171703940 0.02072620955 
0.288139 1.74710643365 0.02109406889 
0.288656 1.71841369881 0.02139191820 
0.289173 1.75073256467 0.02147645251 
0.289689 1.70317887680 0.02127355203 
0.290206 1.69064766948 0.02120161820 
0.290723 1.74666041136 0.02170437429 
0.291239 1.73532341118 0.02131889199 
0.291756 1.73326648168 0.02107480932 
0.292273 1.73959369656 0.02114716311 
0.292790 1.71046993757 0.02114704333 
0.293306 1.74562085341 0.02181399541 
0.293823 1.72687402930 0.02162265308 
0.294340 1.72798377416 0.02183759518 
0.294856 1.72366050635 0.02120921682 
0.295373 1.67045785771 0.02125241086 
0.295890 1.73408621012 0.02130230864 
0.296406 1.74422759847 0.02125205623 
0.296923 1.78252932648 0.02160938158 
0.297440 1.73233374142 0.02195055801 
0.297957 1.71298807185 0.02123205169 
0.298473 1.69334755039 0.02172840429 
0.298990 1.72760155669 0.02234532528 
0.299507 1.75476372300 0.02186853703 
0.300023 1.69508822089 0.02156716795 
0.300540 1.77249157096 0.02213662524 
0.301057 1.75906025931 0.02213408596 
0.301573 1.73434347964 0.02158698199 
0.302090 1.70904266233 0.02154514362 
0.302607 1.74396606339 0.02184928604 
0.303123 1.74346622920 0.02171833811 
0.303640 1.73631154115 0.02189160589 
0.304157 1.71457106733 0.02236836290 
0.304673 1.73840583949 0.02224157955 
0.305190 1.75358945220 0.02289734936 
0.305707 1.73685149137 0.02189494561 
0.306224 1.73773743615 0.02244614041 
0.306740 1.71101090286 0.02251781203 
0.307257 1.76983729299 0.02229272508 
0.307774 1.74967804345 0.02252184653 
0.308290 1.77332366696 0.02280661121 
0.308807 1.73043415458 0.02217001742 
0.309324 1.76227667573 0.02298318650 
0.309840 1.70144957389 0.02237678494 
0.310357 1.73768422306 0.02234470156 
0.310874 1.74795742844 0.02282706614 
0.311390 1.72700151079 0.02292351079 
0.311907 1.73436210488 0.02250527705 
0.312424 1.76090397670 0.02346884924 
0.312940 1.74430180684 0.02347376647 
0.313457 1.74841953921 0.02311517730 
0.313974 1.73999028947 0.02311471283 
0.314490 1.73283852061 0.02291969125 
0.315007 1.67361025942 0.02349720989 
0.315524 1.73618805628 0.02310965172 
0.316040 1.73502995949 0.02339765388 
0.316557 1.76510483237 0.02404606216 
0.317074 1.76004924730 0.02367360081 
0.317590 1.74544007622 0.02302107273 
0.318107 1.73858593337 0.02419565388 
0.318624 1.74334350937 0.02353464901 
0.319140 1.74251242474 0.02317495972 
0.319657 1.71495961077 0.02342558052 
0.320174 1.72654776999 0.02339551042 
0.320690 1.74402650303 0.02433222529 
0.321207 1.73817549527 0.02406706916 
0.321724 1.69944934373 0.02327141424 
0.322240 1.75434717837 0.02374063143 
0.322757 1.71681592902 0.02350255502 
0.323274 1.72871213114 0.02441806154 
0.323790 1.71338707991 0.02452866126 
0.324307 1.71890492572 0.02446656741 
0.324824 1.75218634900 0.02568586688 
0.325340 1.82819480460 0.02528112277 
0.325857 1.73487206176 0.02535900459 
0.326373 1.73932535462 0.02538085549 
0.326890 1.72591669184 0.02525715296 
0.327407 1.74129006058 0.02670905367 
0.327923 1.74973245666 0.02570879914 
0.328440 1.70196067239 0.02652407190 
0.328957 1.80526469967 0.02729993894 
0.329473 1.70912933706 0.02770532702 
0.329990 1.77127461451 0.02704925986 
0.330507 1.76057444418 0.02777358226 
0.331023 1.77981781623 0.02848613414 
0.331540 1.74921798595 0.02937901694 
0.332057 1.81157515806 0.02845303703 
0.332573 1.79536451077 0.03028061986 
0.333090 1.81540120152 0.02943921333 
0.333607 1.79528345553 0.02836822247 
0.334123 1.78029321732 0.02984517323 
0.334640 1.80604356635 0.03025929898 
0.335156 1.76276715763 0.02969680953 
0.335673 1.77084254360 0.03013353446 
0.336190 1.80816288934 0.03167904267 
0.336706 1.71904462667 0.02989235422 
0.337223 1.75963297410 0.03157982686 
0.337740 1.76965545031 0.03306207519 
0.338256 1.78431694857 0.03252714044 
0.338773 1.81488636053 0.03473984252 
0.339290 1.78014387750 0.03507885726 
0.339806 1.83478506081 0.03587836461 
0.340323 1.81634384967 0.03668750799 
0.340839 1.78411309284 0.03689594779 
0.341356 1.90340168836 0.03800161877 
0.341873 1.82145189959 0.03760372660 
0.342389 1.74213494861 0.03672147559 
0.342906 1.83661118395 0.03884602443 
0.343423 1.83544306130 0.03698470040 
0.343939 1.83828666505 0.03834254658 
0.344456 1.79716697698 0.03681544223 
0.344972 1.83964994614 0.03872263185 
0.345489 1.79405178270 0.03843226085 
0.346006 1.82146196439 0.03851622621 
0.346522 1.86909783767 0.03939095642 
0.347039 1.86595553742 0.03971750717 
0.347555 1.81735227990 0.03826472614 
0.348072 1.77101310715 0.03767514840 
0.348589 1.70826700338 0.03877705385 
0.349105 1.80027186224 0.03896091713 
0.349622 1.79867146266 0.03886152419 
0.350139 1.75857772517 0.03815796588 
0.350655 1.76870784168 0.04013437129 
0.351172 1.84495058555 0.04007924312 
0.351688 1.77982203283 0.03725731259 
0.352205 1.80759544026 0.04045010796 
0.352722 1.88059886000 0.04113771094 
0.353238 1.88670598866 0.04096889917 
0.353755 1.85921389718 0.04020187580 
0.354271 1.82119388863 0.03852393479 
0.354788 1.83659564318 0.03982393387 
0.355305 1.80885984494 0.03922885157 
0.355821 1.82755028180 0.04021989518 
0.356338 1.83027366901 0.04036452872 
0.356854 1.76895123837 0.03979540749 
0.357371 1.74557492546 0.04416688287 
0.357888 1.84243683223 0.04391392365 
0.358404 1.84503349359 0.04390259808 
0.358921 1.84909978187 0.04705344977 
0.359437 1.75809801578 0.04476931712 
0.359954 1.76857954471 0.04696500409 
0.360471 1.81033338267 0.04677822871 
0.360987 1.82056525994 0.04877786810 
0.361504 1.73740019684 0.04594241072 
0.362020 1.75542421420 0.04752156332 
0.362537 1.75726697514 0.04999525327 
0.363054 1.76727621506 0.04773067459 
0.363570 1.77855556105 0.04933471223 
0.364087 1.76353014586 0.05103186054 
0.364603 1.79617047955 0.05215877602 
0.365120 1.85194744555 0.05507677272 
0.365637 1.85229426680 0.05526199216 
0.366153 1.83345418983 0.05459368991 
0.366670 1.87548239110 0.05645606615 
0.367186 1.83083233022 0.06057388732 
0.367703 1.74589176570 0.06114588423 
0.368219 1.77510340240 0.06160856833 
0.368736 1.73316065073 0.05976455363 
0.369253 1.77601894533 0.06966259609 
0.369769 1.81070497426 0.07017976693 
0.370286 1.68718688707 0.06649433201 
0.370802 1.88211163685 0.07328282978 
0.371319 1.80030034744 0.08446105667 
0.371835 1.81725232396 0.08848340001 
0.372352 1.67947945508 0.11210779051 
0.372869 1.97438821673 0.10946629991 
0.373385 1.63362700947 0.15132108491 
0.373902 1.78812902223 0.32431152328 
