# Supplementary material for: A SAXS-based approach to rationally evaluate radical scavengers – toward eliminating radiation damage in solution and crystallographic studies
Source: J Synchrotron Radiat. 2021 Aug 9;28(Pt 5):1309–20. doi: 10.1107/S1600577521004045 (PMC8415334; doi:10.1107/S1600577521004045)
Supplement: Supplementary file 1 [file s-28-01309-sup1.zip › SupportingData/ascrobic_acid/500uM/F1_ascorbate-500um_00005.cbf.dat]

0.010597 12.36247481341 0.64761168761 
0.011114 11.15958587203 0.47150077261 
0.011630 10.22604339385 0.35803699389 
0.012147 9.34834972187 0.30463904874 
0.012664 8.77208092207 0.27007093364 
0.013181 8.07240965829 0.23136036446 
0.013698 8.08805302577 0.23359022341 
0.014215 7.51706859767 0.29920932423 
0.014732 7.11538948924 0.23413849861 
0.015249 6.94705123298 0.20449812687 
0.015766 6.42816991680 0.19159866652 
0.016283 6.11987860068 0.16631588501 
0.016800 6.23629348287 0.16827225136 
0.017316 6.00829028400 0.16622204710 
0.017833 5.70247376870 0.14682748721 
0.018350 5.62076374889 0.12688544020 
0.018867 5.22686901579 0.12647893269 
0.019384 5.45196680014 0.12974681576 
0.019901 5.06763742600 0.10620003232 
0.020418 4.84288983119 0.11524607346 
0.020935 4.89544837568 0.11125874834 
0.021452 4.76680315708 0.09857852659 
0.021969 4.81047613050 0.10838351083 
0.022486 4.70155102291 0.10575016571 
0.023002 4.58226710019 0.10182772086 
0.023519 4.51879522505 0.09951359137 
0.024036 4.26305314251 0.09351446816 
0.024553 4.01553617193 0.08894340743 
0.025070 4.10998720833 0.09167694452 
0.025587 4.12769128942 0.08390573007 
0.026104 4.17787999867 0.08872040797 
0.026621 4.14414794961 0.08624572214 
0.027138 3.99752110050 0.08236463383 
0.027655 4.06365911159 0.09007367791 
0.028171 4.04243375896 0.08422392146 
0.028688 3.98979618719 0.08238805489 
0.029205 3.86541246629 0.07523497888 
0.029722 3.82137693703 0.07714153354 
0.030239 3.78034264550 0.07548837614 
0.030756 3.70724509004 0.07062912924 
0.031273 3.62066074638 0.07511731409 
0.031790 3.64603290949 0.07501466934 
0.032307 3.69033394261 0.06944609393 
0.032824 3.59027253141 0.06718572274 
0.033341 3.61956135961 0.07283943018 
0.033857 3.48732723517 0.07530725372 
0.034374 3.62080736882 0.07071966037 
0.034891 3.66060399319 0.07056914768 
0.035408 3.60084724024 0.06888601761 
0.035925 3.60899175542 0.06886415599 
0.036442 3.51822627761 0.06967328583 
0.036959 3.39162572595 0.06536614855 
0.037476 3.45969491005 0.06593716607 
0.037993 3.33871035718 0.06364837381 
0.038510 3.28280397374 0.06461889652 
0.039027 3.43823707311 0.06293065980 
0.039543 3.41243260726 0.06486723968 
0.040060 3.30475464426 0.06195019859 
0.040577 3.27954772175 0.06063980390 
0.041094 3.24360312346 0.06321726930 
0.041611 3.34376811568 0.06020182108 
0.042128 3.18545518308 0.05971616855 
0.042645 3.17894353164 0.05547611421 
0.043162 3.14680078535 0.05515307721 
0.043679 3.12029949824 0.05632143133 
0.044196 3.20880420559 0.06049536822 
0.044712 3.09884340107 0.05568806024 
0.045229 3.02511555602 0.05505421528 
0.045746 3.10259482175 0.05549807174 
0.046263 3.05042538756 0.05398406226 
0.046780 3.10174211541 0.05518443986 
0.047297 3.12385343138 0.05497801361 
0.047814 2.97069866367 0.05220325195 
0.048331 3.07021939496 0.05277430961 
0.048848 3.01425369676 0.05467211508 
0.049365 2.88818217187 0.05114047908 
0.049881 2.94536713162 0.05215916184 
0.050398 2.91048771179 0.05483277539 
0.050915 3.04063954920 0.05020313060 
0.051432 2.92393322786 0.05103575766 
0.051949 2.95469149189 0.04876878254 
0.052466 2.90536561750 0.04839204013 
0.052983 2.87177984268 0.04808430698 
0.053500 2.78431098461 0.04890423135 
0.054017 2.84943805224 0.05109995609 
0.054534 2.74083894189 0.04602994894 
0.055050 2.73426733647 0.04901039415 
0.055567 2.79835528207 0.04912301241 
0.056084 2.77441402937 0.04706987142 
0.056601 2.82811034057 0.04902175721 
0.057118 2.71458450136 0.04548195098 
0.057635 2.75725973692 0.04803163317 
0.058152 2.65656938983 0.04504646589 
0.058669 2.73371572724 0.04566324871 
0.059186 2.64257661148 0.04454387890 
0.059703 2.68092070601 0.04312241018 
0.060220 2.66043034949 0.04461951898 
0.060736 2.57974583070 0.04432212666 
0.061253 2.64966448875 0.04371160815 
0.061770 2.59346943084 0.04163029223 
0.062287 2.61958877311 0.04321560793 
0.062804 2.60152545300 0.04434998598 
0.063321 2.61065105468 0.04385402622 
0.063838 2.56969464408 0.04308419935 
0.064355 2.58038701629 0.04153898732 
0.064872 2.64506304366 0.04173194542 
0.065388 2.54995629050 0.04212642251 
0.065905 2.54607409022 0.04168732178 
0.066422 2.54725393368 0.04054089087 
0.066939 2.48522550871 0.04226229928 
0.067456 2.53708062856 0.04139069098 
0.067973 2.53585353672 0.03978052043 
0.068490 2.55016700504 0.04088269639 
0.069007 2.47809856576 0.04067211004 
0.069524 2.45531234435 0.04085132502 
0.070041 2.56527777050 0.04182259174 
0.070557 2.49199227598 0.04046840612 
0.071074 2.50521163417 0.04017606044 
0.071591 2.50650634325 0.04038724639 
0.072108 2.47267979158 0.04114250056 
0.072625 2.46335633737 0.03896557442 
0.073142 2.49211357432 0.04087699724 
0.073659 2.40320163542 0.03737336912 
0.074176 2.42456834290 0.03841244254 
0.074693 2.39245924213 0.03869239607 
0.075210 2.38800510330 0.03759374682 
0.075726 2.33763592037 0.03880738586 
0.076243 2.37550545821 0.03889528469 
0.076760 2.41105536888 0.03867617836 
0.077277 2.38766525058 0.03664846010 
0.077794 2.40627180757 0.03728002387 
0.078311 2.38260045769 0.03668409040 
0.078828 2.38051322546 0.03638786697 
0.079345 2.38323591557 0.03788154310 
0.079862 2.37430359313 0.03658302227 
0.080378 2.34354302292 0.03725786486 
0.080895 2.32878178374 0.03572365966 
0.081412 2.29356750448 0.03622966477 
0.081929 2.28330647761 0.03573253899 
0.082446 2.24103463558 0.03555872841 
0.082963 2.30493406897 0.03553153659 
0.083480 2.32312367613 0.03599551341 
0.083997 2.25342912012 0.03488527499 
0.084514 2.30483601546 0.03546134069 
0.085030 2.24096901780 0.03447364810 
0.085547 2.25519751566 0.03431960968 
0.086064 2.20624190465 0.03411601234 
0.086581 2.31014282518 0.03545228912 
0.087098 2.25527059733 0.03453685402 
0.087615 2.19193148300 0.03248971386 
0.088132 2.19538501911 0.03495267362 
0.088649 2.12678782141 0.03440419110 
0.089166 2.18265381405 0.03462143013 
0.089683 2.21823370684 0.03713451213 
0.090199 2.17922093127 0.03528861726 
0.090716 2.12246926285 0.03568606593 
0.091233 2.19983282615 0.03647887945 
0.091750 2.10526644433 0.03753969966 
0.092267 2.19207658517 0.03644887287 
0.092784 2.14947399094 0.03643261855 
0.093301 2.17191305942 0.03764505713 
0.093818 2.17808243213 0.03685254575 
0.094334 2.09718909783 0.03571721326 
0.094851 2.15211693279 0.03517344214 
0.095368 2.16397484482 0.03577291910 
0.095885 2.17811583650 0.03523116721 
0.096402 2.12086555553 0.03412405730 
0.096919 2.05108806484 0.03397079654 
0.097436 2.10543992323 0.03302934416 
0.097953 2.11318921378 0.03339808445 
0.098470 2.07736150911 0.03364019868 
0.098986 2.08750849727 0.03325619820 
0.099503 2.12497033987 0.03361248435 
0.100020 2.12410327485 0.03394556727 
0.100537 2.10720332222 0.03237767398 
0.101054 2.03187243549 0.03187818376 
0.101571 2.12322820724 0.03138587648 
0.102088 2.11091006336 0.03297822648 
0.102605 2.05519067724 0.03176621147 
0.103122 2.11477017638 0.03243041312 
0.103638 2.03185593957 0.03032392882 
0.104155 2.04779513284 0.03055171328 
0.104672 2.05881451896 0.03088556341 
0.105189 2.04247786400 0.03072316972 
0.105706 2.06555615253 0.03016355475 
0.106223 2.06056306023 0.03119851636 
0.106740 1.98953620183 0.03000593605 
0.107257 2.02274756383 0.03054919133 
0.107773 2.02386531972 0.03021615554 
0.108290 2.10459120071 0.03008081758 
0.108807 2.01188451187 0.02947198124 
0.109324 2.05456383894 0.03128668979 
0.109841 2.05818542277 0.02960685572 
0.110358 1.99502692672 0.03023390338 
0.110875 1.98833465485 0.02946170731 
0.111392 1.99316567253 0.02951409328 
0.111909 2.00932892831 0.03004205401 
0.112425 1.95533378332 0.02972095107 
0.112942 2.03069750159 0.02898396637 
0.113459 2.01301320873 0.02815562574 
0.113976 2.01621346753 0.02963582288 
0.114493 2.05337286841 0.02935144027 
0.115010 2.04160792367 0.02939285731 
0.115527 2.00865149727 0.02875417672 
0.116044 1.96628180028 0.02789866163 
0.116560 1.98438469002 0.02853805709 
0.117077 2.00474260733 0.02902583684 
0.117594 1.96062295444 0.02875303415 
0.118111 2.02197522061 0.02747836668 
0.118628 1.96740461171 0.02760582367 
0.119145 2.02188620557 0.02946170819 
0.119662 1.96939754532 0.02795033852 
0.120179 1.97088137867 0.02799963931 
0.120695 1.94218702082 0.02816882099 
0.121212 1.97311291731 0.02747873225 
0.121729 1.99523276912 0.02792194714 
0.122246 1.99081314899 0.02705039183 
0.122763 1.98603968377 0.02713663283 
0.123280 1.95924266242 0.02678702832 
0.123797 1.98574837010 0.02722271302 
0.124314 1.95413497672 0.02817702737 
0.124830 2.02147358993 0.02710172239 
0.125347 1.93995160020 0.02695974390 
0.125864 1.92999301518 0.02642042106 
0.126381 1.96833685726 0.02668494965 
0.126898 2.00183173617 0.02740846443 
0.127415 1.95883927158 0.02647480415 
0.127932 1.98968252807 0.02607615294 
0.128448 1.96265145010 0.02691543367 
0.128965 1.92819875995 0.02599923964 
0.129482 1.93976831937 0.02638881662 
0.129999 1.98232608934 0.02648112334 
0.130516 1.89454690137 0.02592734386 
0.131033 1.92198151432 0.02565816079 
0.131550 1.89639200074 0.02589279226 
0.132067 1.92610443053 0.02591542489 
0.132583 1.90747433969 0.02621516598 
0.133100 1.91697055217 0.02667140407 
0.133617 1.91303248400 0.02675924644 
0.134134 1.96562000213 0.02573146541 
0.134651 1.91401917291 0.02604741902 
0.135168 1.94126065517 0.02554208876 
0.135685 1.93945390906 0.02548722446 
0.136201 1.90956004301 0.02527306648 
0.136718 1.91080023879 0.02509654984 
0.137235 1.88837163611 0.02514879872 
0.137752 1.86952590968 0.02424489878 
0.138269 1.88241884158 0.02491505076 
0.138786 1.86716795846 0.02431912907 
0.139303 1.89795740897 0.02511448800 
0.139819 1.86884718694 0.02497554056 
0.140336 1.88793184992 0.02452079982 
0.140853 1.95205525678 0.02464652422 
0.141370 1.90687279007 0.02483548415 
0.141887 1.93501388634 0.02463703199 
0.142404 1.91039581317 0.02425356578 
0.142921 1.89708521847 0.02515368315 
0.143438 1.89771365759 0.02393133108 
0.143954 1.92075875609 0.02532747259 
0.144471 1.93266542321 0.02547131622 
0.144988 1.93837648341 0.02613529224 
0.145505 1.91547606929 0.02516439173 
0.146022 1.87002997992 0.02446724888 
0.146539 1.92276498052 0.02483404498 
0.147056 1.92270408466 0.02458076477 
0.147572 1.86713498473 0.02457482819 
0.148089 1.87088144466 0.02507311627 
0.148606 1.87621139066 0.02536668248 
0.149123 1.83995373169 0.02376772342 
0.149640 1.87007756599 0.02343000453 
0.150157 1.89540406996 0.02460896187 
0.150674 1.84759461830 0.02384954490 
0.151190 1.85668398462 0.02421405041 
0.151707 1.88512690735 0.02429384283 
0.152224 1.82413544140 0.02376750456 
0.152741 1.82841550724 0.02319209132 
0.153258 1.88173962017 0.02432034158 
0.153775 1.86181897721 0.02432408116 
0.154291 1.89256515599 0.02389417842 
0.154808 1.88103918142 0.02406412565 
0.155325 1.81754085954 0.02326355164 
0.155842 1.86471094866 0.02344942130 
0.156359 1.82856871935 0.02291767925 
0.156876 1.78948738952 0.02329723012 
0.157393 1.85984001433 0.02296210555 
0.157909 1.83642528883 0.02307452751 
0.158426 1.84983075957 0.02339769071 
0.158943 1.81709900133 0.02330298863 
0.159460 1.82586421707 0.02263944963 
0.159977 1.85428524156 0.02283278888 
0.160494 1.87485638142 0.02338139191 
0.161010 1.84750091634 0.02281159573 
0.161527 1.85220174200 0.02293543890 
0.162044 1.83757676683 0.02302454380 
0.162561 1.83722124853 0.02353817451 
0.163078 1.81443783835 0.02260045863 
0.163595 1.78202053102 0.02256541941 
0.164112 1.82982964312 0.02265739282 
0.164628 1.82862804035 0.02284154854 
0.165145 1.80998838284 0.02199272527 
0.165662 1.86853327589 0.02265276315 
0.166179 1.81674679615 0.02236336373 
0.166696 1.83473596469 0.02247752236 
0.167213 1.84143666572 0.02224389299 
0.167729 1.86642258046 0.02295657529 
0.168246 1.84009044134 0.02188315419 
0.168763 1.81840580402 0.02220806981 
0.169280 1.81853010796 0.02219639011 
0.169797 1.81541433990 0.02193546024 
0.170314 1.87911937544 0.02201727350 
0.170830 1.86594833392 0.02231056764 
0.171347 1.82574689448 0.02191916912 
0.171864 1.83227908409 0.02143714239 
0.172381 1.75166587025 0.02172446835 
0.172898 1.83407415606 0.02147726735 
0.173415 1.83169474173 0.02183032818 
0.173932 1.79597512510 0.02162315552 
0.174448 1.81238582928 0.02154493260 
0.174965 1.82461271369 0.02176445885 
0.175482 1.82427609456 0.02212201165 
0.175999 1.77706109311 0.02146180654 
0.176516 1.79905204199 0.02184341815 
0.177033 1.82740252352 0.02172014763 
0.177549 1.82845678949 0.02181937200 
0.178066 1.80001526368 0.02147669991 
0.178583 1.83019246259 0.02189702789 
0.179100 1.81375986357 0.02198739585 
0.179617 1.79136703368 0.02186491754 
0.180134 1.82378973305 0.02226655837 
0.180650 1.80297669343 0.02234517798 
0.181167 1.84511074115 0.02302286770 
0.181684 1.83068694874 0.02291219463 
0.182201 1.77642449742 0.02258021104 
0.182718 1.79749252917 0.02310930956 
0.183234 1.82198498022 0.02312223779 
0.183751 1.81022497155 0.02308956468 
0.184268 1.82806721613 0.02329603135 
0.184785 1.79445281049 0.02300591705 
0.185302 1.76936086428 0.02312426189 
0.185819 1.80514135323 0.02339027080 
0.186335 1.83536376376 0.02295620010 
0.186852 1.80306504590 0.02341321186 
0.187369 1.76384260832 0.02167816812 
0.187886 1.79582189316 0.02249598949 
0.188403 1.80616343990 0.02192930234 
0.188920 1.79580084178 0.02209846173 
0.189436 1.79843839906 0.02183431975 
0.189953 1.77744514412 0.02178309200 
0.190470 1.77483919906 0.02186230746 
0.190987 1.80116672559 0.02149452120 
0.191504 1.79847969991 0.02150858367 
0.192020 1.79099732721 0.02157895333 
0.192537 1.77206255625 0.02146804193 
0.193054 1.77665798527 0.02155888651 
0.193571 1.78591403034 0.02154082610 
0.194088 1.74360959058 0.02086292592 
0.194605 1.78163429608 0.02088118829 
0.195121 1.78130615524 0.02084658872 
0.195638 1.77319571723 0.02103826550 
0.196155 1.79346644994 0.02077354935 
0.196672 1.75229495178 0.02122871618 
0.197189 1.77230943932 0.02115796659 
0.197705 1.73790960709 0.02034034474 
0.198222 1.75037109681 0.02081613065 
0.198739 1.75144949987 0.02033789896 
0.199256 1.71602046065 0.01994131552 
0.199773 1.74760153686 0.02036462301 
0.200290 1.77469947310 0.02061119086 
0.200806 1.77181948796 0.02016783479 
0.201323 1.74564609485 0.01997903909 
0.201840 1.77930612126 0.02017948787 
0.202357 1.75444738423 0.02035642853 
0.202874 1.78407627158 0.02022960871 
0.203390 1.75840631638 0.02057719237 
0.203907 1.75957879628 0.02028637552 
0.204424 1.77015861361 0.02020013312 
0.204941 1.77985658055 0.02016589188 
0.205458 1.77434904718 0.02030815931 
0.205974 1.79439472748 0.02010821413 
0.206491 1.74485340059 0.02002404606 
0.207008 1.75778546193 0.02012356674 
0.207525 1.74826458202 0.01972972854 
0.208042 1.75067496553 0.02016270169 
0.208558 1.72368283799 0.02050004624 
0.209075 1.72913558314 0.01988655250 
0.209592 1.76531087873 0.01993216148 
0.210109 1.76134447800 0.02009071501 
0.210626 1.74744060366 0.01999989883 
0.211142 1.77239490116 0.01995394335 
0.211659 1.72866584016 0.01960330619 
0.212176 1.77842903147 0.01980575864 
0.212693 1.76926579463 0.01969832863 
0.213210 1.77658502074 0.01988690926 
0.213726 1.77565103086 0.02015320766 
0.214243 1.79097943265 0.02042892532 
0.214760 1.78143151687 0.02018875459 
0.215277 1.78052386901 0.01994906740 
0.215794 1.75758828621 0.01973934776 
0.216310 1.77011173491 0.01991979607 
0.216827 1.74992481795 0.02046566692 
0.217344 1.78202041935 0.01970472176 
0.217861 1.75559875585 0.01905504280 
0.218378 1.73991579944 0.01949587198 
0.218894 1.73352695314 0.01927624169 
0.219411 1.76964499001 0.01981440228 
0.219928 1.73892040434 0.01849430237 
0.220445 1.74372558292 0.01937543259 
0.220962 1.75586093110 0.01930541615 
0.221478 1.76244255989 0.01915797833 
0.221995 1.75533183694 0.01896059585 
0.222512 1.76470619675 0.01958912901 
0.223029 1.72349063143 0.01913070142 
0.223546 1.76200568214 0.01903678879 
0.224062 1.77367079284 0.01947999125 
0.224579 1.78935135166 0.01910219710 
0.225096 1.74233584522 0.01926900052 
0.225613 1.76791142599 0.01895706911 
0.226129 1.74726390893 0.01881969960 
0.226646 1.77640208903 0.01871494287 
0.227163 1.72030347681 0.01880335890 
0.227680 1.74173761834 0.01885709248 
0.228197 1.76757485572 0.01850852261 
0.228713 1.74974326782 0.01873708675 
0.229230 1.75290093917 0.01821907573 
0.229747 1.76564023418 0.01842693366 
0.230264 1.75913660694 0.01906892708 
0.230780 1.76111519465 0.01858190949 
0.231297 1.70867873464 0.01828653565 
0.231814 1.79116536676 0.01905082455 
0.232331 1.76669783102 0.01872357433 
0.232848 1.71970548596 0.01839318953 
0.233364 1.74925866506 0.01820676989 
0.233881 1.75794270228 0.01894143795 
0.234398 1.78097064301 0.01844894203 
0.234915 1.72602319016 0.01831966887 
0.235431 1.76955226808 0.01864817900 
0.235948 1.70384190721 0.01783343713 
0.236465 1.74031656487 0.01844385400 
0.236982 1.73206234191 0.01812229034 
0.237499 1.74178691327 0.01788242134 
0.238015 1.75964792671 0.01880609818 
0.238532 1.74984898259 0.01795439593 
0.239049 1.74547426321 0.01854001082 
0.239566 1.75686646145 0.01861253638 
0.240082 1.72724468238 0.01840848022 
0.240599 1.75282161501 0.01847181594 
0.241116 1.74665139956 0.01842826452 
0.241633 1.68526943033 0.01807620924 
0.242149 1.79398606025 3.19251469448 
0.242666 1.73270268507 0.01834341363 
0.243183 1.73645404734 0.01791483705 
0.243700 1.73512694149 0.01793071388 
0.244217 1.73098072946 0.01783679397 
0.244733 1.72897230160 0.01795433410 
0.245250 1.73236553936 0.01798952492 
0.245767 1.73295842768 0.01793205386 
0.246284 1.73464905422 0.01791319459 
0.246800 1.72593921268 0.01794740520 
0.247317 1.73236182369 0.01808164749 
0.247834 1.75806875829 0.01817351112 
0.248351 1.75659517804 0.01793251260 
0.248867 1.72832843632 0.01833696143 
0.249384 1.72039143027 0.01783915880 
0.249901 1.73051376177 0.01790551444 
0.250418 1.72371593555 0.01738249209 
0.250934 1.73257910986 0.01796857264 
0.251451 1.73367457300 0.01833105109 
0.251968 1.73602724557 0.01802222802 
0.252485 1.72978763310 0.01774444355 
0.253001 1.72855178386 0.01784531354 
0.253518 1.73251906377 0.01722286513 
0.254035 1.71292334615 0.01744551727 
0.254552 1.70815122156 0.01751434872 
0.255068 1.71904202962 0.01763525003 
0.255585 1.71577228813 0.01743733144 
0.256102 1.75265913321 0.01756927221 
0.256619 1.75235614733 0.01772802993 
0.257135 1.73198904707 0.01735762280 
0.257652 1.75956821741 0.01762703225 
0.258169 1.73939457844 0.01742629689 
0.258686 1.70001829509 0.01746739942 
0.259202 1.73178231658 0.01755237945 
0.259719 1.73852223470 0.01751531860 
0.260236 1.71577647780 0.01777485809 
0.260753 1.73335912141 0.01794438180 
0.261269 1.76328570508 0.01808777495 
0.261786 1.69320385221 0.01836784337 
0.262303 1.71052417164 0.01798897335 
0.262820 1.70266697571 0.01824317661 
0.263336 1.74341928368 0.01874862733 
0.263853 1.74618505327 0.01867631180 
0.264370 1.72917007456 0.01880178892 
0.264887 1.69504782444 0.01886577122 
0.265403 1.74537053480 0.01872133610 
0.265920 1.68881723976 0.01911907821 
0.266437 1.74412399088 0.01852338511 
0.266954 1.73879131128 0.01899901387 
0.267470 1.73115101874 0.01878200313 
0.267987 1.74859459272 0.01918894670 
0.268504 1.76113706715 0.01913406348 
0.269021 1.77294480127 0.01971031423 
0.269537 1.75707502551 0.01942897372 
0.270054 1.71588894939 0.01924888803 
0.270571 1.76336446225 0.01960852242 
0.271087 1.71397330242 0.01926372323 
0.271604 1.71858851400 0.02016513265 
0.272121 1.76112372780 0.02055683016 
0.272638 1.74521971296 0.02079197817 
0.273154 1.72982908840 0.02037238258 
0.273671 1.76968532514 0.02089436398 
0.274188 1.73013686244 0.02042883873 
0.274705 1.74970772197 0.02144272746 
0.275221 1.75751111008 0.02078333499 
0.275738 1.78542447696 0.02112494868 
0.276255 1.77743340539 0.02174789071 
0.276771 1.74383528240 0.02092146624 
0.277288 1.74394776563 0.02109087825 
0.277805 1.75365033367 0.02089545403 
0.278322 1.71658023107 0.02044430713 
0.278838 1.74045627526 0.02055858829 
0.279355 1.74008678822 0.02057911376 
0.279872 1.74483554201 0.02149985276 
0.280388 1.74330618640 0.02027025422 
0.280905 1.76579328500 0.02097824195 
0.281422 1.72272552321 0.02032717803 
0.281939 1.70323548292 0.02027514822 
0.282455 1.70536890247 0.02114204733 
0.282972 1.72059451421 0.02072462289 
0.283489 1.73075344167 0.02064569702 
0.284006 1.72542040315 0.02069873726 
0.284522 1.72098112461 0.02083909789 
0.285039 1.72635228228 0.02055473586 
0.285556 1.69652656793 0.02076195104 
0.286072 1.76424981986 0.02131471850 
0.286589 1.73199468759 0.02163189590 
0.287106 1.74351549064 0.02107339604 
0.287622 1.71086274598 0.02099332291 
0.288139 1.74528272807 0.02143980339 
0.288656 1.71668047553 0.02107300229 
0.289173 1.74980638918 0.02117725299 
0.289689 1.72583863551 0.02131481240 
0.290206 1.77491390605 0.02152876060 
0.290723 1.74152761484 0.02197555246 
0.291239 1.75453838784 0.02115434407 
0.291756 1.73950190640 0.02132716918 
0.292273 1.75556715316 0.02168028071 
0.292790 1.74365177563 0.02153958938 
0.293306 1.72767932390 0.02127162445 
0.293823 1.68666585946 0.02150612452 
0.294340 1.71139468990 0.02153406932 
0.294856 1.73465753607 0.02134074005 
0.295373 1.74965145304 0.02194822279 
0.295890 1.70021960732 0.02164963455 
0.296406 1.72667966168 0.02206094993 
0.296923 1.74750362106 0.02205773715 
0.297440 1.74408461314 0.02167723332 
0.297957 1.73673671301 0.02144079237 
0.298473 1.74076347630 0.02172380044 
0.298990 1.73311910761 0.02164615666 
0.299507 1.73084143326 0.02141780564 
0.300023 1.74379808136 0.02202850315 
0.300540 1.76071259851 0.02190858142 
0.301057 1.75600837908 0.02190781225 
0.301573 1.73089872094 0.02242265912 
0.302090 1.75953441663 0.02146360948 
0.302607 1.76361887188 0.02229818759 
0.303123 1.75502631776 0.02187454108 
0.303640 1.74238383975 0.02232783274 
0.304157 1.72914389848 0.02238420904 
0.304673 1.74767310280 0.02271006465 
0.305190 1.75993015915 0.02251458160 
0.305707 1.74689867605 0.02284000233 
0.306224 1.76696825194 0.02288682475 
0.306740 1.75613700048 0.02201263561 
0.307257 1.69261096895 0.02253463333 
0.307774 1.77037629357 0.02269560837 
0.308290 1.74449398738 0.02233473811 
0.308807 1.75359871333 0.02234739442 
0.309324 1.74570605308 0.02294271335 
0.309840 1.73513061990 0.02246164670 
0.310357 1.74797355626 0.02236533070 
0.310874 1.74963000370 0.02258942962 
0.311390 1.73570180470 0.02215300142 
0.311907 1.74632592863 0.02329929688 
0.312424 1.70186480704 0.02222993718 
0.312940 1.72727806168 0.02280478555 
0.313457 1.74726300782 0.02316554653 
0.313974 1.74094200898 0.02310237578 
0.314490 1.74355977326 0.02364402194 
0.315007 1.74739056301 0.02347494038 
0.315524 1.76224835772 0.02396871354 
0.316040 1.74171021140 0.02402869336 
0.316557 1.73444361106 0.02267435284 
0.317074 1.74400963961 0.02351976759 
0.317590 1.74751262633 0.02335182378 
0.318107 1.73695463242 0.02327159153 
0.318624 1.72316115891 0.02380591781 
0.319140 1.76061087200 0.02408780235 
0.319657 1.75375672234 0.02326848716 
0.320174 1.74845886297 0.02397431363 
0.320690 1.77215763287 0.02391726572 
0.321207 1.75200890890 0.02391564674 
0.321724 1.75483713221 0.02462702616 
0.322240 1.72870651207 0.02388570240 
0.322757 1.73622046814 0.02439781566 
0.323274 1.75325304785 0.02467554418 
0.323790 1.78824382555 0.02430667055 
0.324307 1.72731130384 0.02439342641 
0.324824 1.72669272889 0.02521258704 
0.325340 1.72260448247 0.02512694332 
0.325857 1.73594947724 0.02529554206 
0.326373 1.72553598547 0.02611468010 
0.326890 1.72848685731 0.02602429083 
0.327407 1.76058672167 0.02600208227 
0.327923 1.74821083410 0.02681079986 
0.328440 1.78679833335 0.02654671010 
0.328957 1.72099135975 0.02623472282 
0.329473 1.69358063551 0.02699694426 
0.329990 1.74946490565 0.02833761848 
0.330507 1.78996314768 0.02762915707 
0.331023 1.77086663488 0.02822232166 
0.331540 1.77767357631 0.02973150107 
0.332057 1.70678323963 0.02990026152 
0.332573 1.74939536837 0.02938344998 
0.333090 1.82767646760 0.03048007764 
0.333607 1.77859297342 0.02989192770 
0.334123 1.75519677346 0.03100133726 
0.334640 1.76697374546 0.03001041981 
0.335156 1.79592677302 0.02963194857 
0.335673 1.74593917098 0.03075655766 
0.336190 1.77102194506 0.03103069354 
0.336706 1.75587112068 0.03087249147 
0.337223 1.78426948487 0.03175579446 
0.337740 1.76910807312 0.03306458619 
0.338256 1.81036446010 0.03239926806 
0.338773 1.78497442292 0.03311165716 
0.339290 1.78483975412 0.03561525032 
0.339806 1.84749393571 0.03539537314 
0.340323 1.76936334855 0.03656990446 
0.340839 1.93187612278 0.03785596011 
0.341356 1.83552506710 0.03749433413 
0.341873 1.84166114995 0.03811982558 
0.342389 1.75674278186 0.03623595004 
0.342906 1.79532423319 0.03786435788 
0.343423 1.79785498064 0.03666657771 
0.343939 1.82946227977 0.03888202451 
0.344456 1.79319702558 0.03817323955 
0.344972 1.86448238121 0.03802572000 
0.345489 1.85175228225 0.03883043532 
0.346006 1.82998761159 0.03764385647 
0.346522 1.79219446741 0.03860802461 
0.347039 1.81901714404 0.03931516049 
0.347555 1.77166537095 0.03960920789 
0.348072 1.75887810007 0.03739376997 
0.348589 1.75123992409 0.03889940954 
0.349105 1.81855555077 0.03817282238 
0.349622 1.79993776688 0.03924345103 
0.350139 1.88131443710 0.03848574517 
0.350655 1.81822136181 0.03984483678 
0.351172 1.83518953009 0.03979474092 
0.351688 1.80236790446 0.03998084620 
0.352205 1.75303856714 0.04037383329 
0.352722 1.80219331579 0.04108908834 
0.353238 1.82114972767 0.03952528798 
0.353755 1.77631786100 0.04144789592 
0.354271 1.80408214859 0.04049453372 
0.354788 1.77172497557 0.04067852070 
0.355305 1.84366689265 0.03910922534 
0.355821 1.80612933170 0.04097536870 
0.356338 1.90109655031 0.04247604067 
0.356854 1.85154603474 0.04172230669 
0.357371 1.85334846696 0.04209937153 
0.357888 1.76715987923 0.04240260334 
0.358404 1.75389302472 0.04453284349 
0.358921 1.81885910925 0.04569282206 
0.359437 1.85377889579 0.04529057932 
0.359954 1.77819828782 0.04429469485 
0.360471 1.75963691356 0.04699517836 
0.360987 1.78603572460 0.04596035810 
0.361504 1.86303389611 0.04876445027 
0.362020 1.82992480952 0.05013675483 
0.362537 1.75842383213 0.04883281237 
0.363054 1.79350402748 0.04722961326 
0.363570 1.84142708302 0.05094798198 
0.364087 1.84771269953 0.05239988862 
0.364603 1.79145841838 0.05077311903 
0.365120 1.85506839535 0.05684141448 
0.365637 1.88592679151 0.05520975985 
0.366153 1.74368809249 0.05831507130 
0.366670 1.87650814000 0.05815207362 
0.367186 1.82666741104 0.06254505867 
0.367703 1.74709660518 0.05898435922 
0.368219 1.84963167238 0.06255031867 
0.368736 1.87646073551 0.06949070696 
0.369253 1.82748380542 0.06697642101 
0.369769 1.79284153641 0.07424254051 
0.370286 1.74593987247 0.07016113891 
0.370802 1.87401163437 0.07513040756 
0.371319 1.78108154157 0.07772743543 
0.371835 1.72377507920 0.09202597566 
0.372352 1.68942054499 0.09878529821 
0.372869 1.59585667932 0.09307869567 
0.373385 1.96724462163 0.15398458839 
0.373902 2.07774445929 0.39508349433 
