# Supplementary material for: A SAXS-based approach to rationally evaluate radical scavengers – toward eliminating radiation damage in solution and crystallographic studies
Source: J Synchrotron Radiat. 2021 Aug 9;28(Pt 5):1309–20. doi: 10.1107/S1600577521004045 (PMC8415334; doi:10.1107/S1600577521004045)
Supplement: Supplementary file 1 [file s-28-01309-sup1.zip › SupportingData/ascrobic_acid/500uM/F1_ascorbate-500um_00033.cbf.dat]

0.010597 12.50935448275 0.58346305381 
0.011114 10.76015422297 0.46937623844 
0.011630 10.12887897868 0.40561427548 
0.012147 9.60101285026 0.32591082646 
0.012664 8.68433244730 0.25074067015 
0.013181 7.97805458688 0.23486050900 
0.013698 7.66973968785 0.22633974724 
0.014215 7.45836218930 0.31260444995 
0.014732 7.16715472368 0.25362026765 
0.015249 6.75191908432 0.20869734985 
0.015766 6.37304390039 0.18015090999 
0.016283 6.07464873314 0.19186059862 
0.016800 5.99516597673 0.15402701697 
0.017316 5.70126496954 0.13883202869 
0.017833 5.59901943575 0.13187859767 
0.018350 5.54688029174 0.12868468450 
0.018867 5.23268448538 0.11835745346 
0.019384 5.10110724074 0.11712070510 
0.019901 4.97787495923 0.10772104017 
0.020418 4.80150029609 0.11600270169 
0.020935 4.75039765548 0.10323730083 
0.021452 4.57845040704 0.10701907307 
0.021969 4.36503670681 0.10632884685 
0.022486 4.66927667939 0.09847036969 
0.023002 4.28213929127 0.09749088551 
0.023519 4.23334060065 0.09301079123 
0.024036 4.25119773192 0.08915311127 
0.024553 4.22177428780 0.08984548730 
0.025070 4.15772769574 0.08959823722 
0.025587 4.04585024052 0.09283377671 
0.026104 4.07284811567 0.08454671564 
0.026621 4.10406022083 0.09010635790 
0.027138 4.02417583483 0.08448423794 
0.027655 3.93975149826 0.08257737419 
0.028171 3.85114993218 0.08637080948 
0.028688 3.87700644297 0.07599962946 
0.029205 3.92446651478 0.07548622081 
0.029722 3.72147047177 0.07799898985 
0.030239 3.69317738401 0.07913627729 
0.030756 3.67926938237 0.07919859061 
0.031273 3.67028757406 0.07465301107 
0.031790 3.76055973455 0.07747594464 
0.032307 3.64105041309 0.07350133777 
0.032824 3.64182964791 0.07147402029 
0.033341 3.55093469220 0.07400127728 
0.033857 3.61291949162 0.06744200861 
0.034374 3.56576997278 0.06948352913 
0.034891 3.47444743657 0.06841547297 
0.035408 3.50967827618 0.07265807394 
0.035925 3.49330645455 0.07164740646 
0.036442 3.46031635066 0.06609526522 
0.036959 3.42832855699 0.06793402401 
0.037476 3.44833571689 0.06709008517 
0.037993 3.30428076253 0.06345560395 
0.038510 3.26360946351 0.06201738621 
0.039027 3.26891450289 0.06250963767 
0.039543 3.36596850192 0.06041300750 
0.040060 3.38874064765 0.06184276231 
0.040577 3.31095974850 0.06040637848 
0.041094 3.16667497339 0.06059270402 
0.041611 3.25746578170 0.05646842424 
0.042128 3.21178123537 0.05733249908 
0.042645 3.18416831751 0.05856707501 
0.043162 3.19641898977 0.05964100582 
0.043679 3.10877040143 0.05831833361 
0.044196 3.14828393140 0.05683841503 
0.044712 3.16004107239 0.05474591624 
0.045229 3.23797919200 0.05749059444 
0.045746 2.95970006990 0.05357618960 
0.046263 2.93257133632 0.05460264095 
0.046780 3.01667529178 0.05216520502 
0.047297 3.01778570554 0.05245412469 
0.047814 2.91146771704 0.05198257735 
0.048331 2.86664418733 0.05042042497 
0.048848 2.92510699959 0.05375146652 
0.049365 3.01221092115 0.05315773046 
0.049881 2.89919727480 0.05070651484 
0.050398 2.98908747837 0.05251200878 
0.050915 2.87408044089 0.05351197433 
0.051432 2.92864216040 0.05226646797 
0.051949 2.81954780441 0.04797552169 
0.052466 2.87319127371 0.05024287236 
0.052983 2.80710028110 0.05061999721 
0.053500 2.82018627196 0.04781829192 
0.054017 2.78070829326 0.04887342897 
0.054534 2.75454499870 0.04434953230 
0.055050 2.79321351823 0.05014250104 
0.055567 2.79750497907 0.04630917564 
0.056084 2.72419656677 0.04653855304 
0.056601 2.78073384698 0.04552228189 
0.057118 2.76724712240 0.04684926723 
0.057635 2.68315708576 0.04651819121 
0.058152 2.62427498521 0.04621462642 
0.058669 2.68874757378 0.04587838829 
0.059186 2.68576027013 0.04551086469 
0.059703 2.62493148771 0.04311311772 
0.060220 2.63696442007 0.04325572328 
0.060736 2.59581962214 0.04614617423 
0.061253 2.64844718818 0.04453612031 
0.061770 2.61426251034 0.04381598861 
0.062287 2.60504737480 0.04239304077 
0.062804 2.57409109618 0.04293920279 
0.063321 2.59293778846 0.04301569376 
0.063838 2.58922143030 0.04253794167 
0.064355 2.56575613930 0.04394723650 
0.064872 2.59654361027 0.04219081723 
0.065388 2.53711167599 0.04101002264 
0.065905 2.50004376857 0.04231838254 
0.066422 2.45911968536 0.04119227012 
0.066939 2.47324845901 0.04213582474 
0.067456 2.46201660124 0.04224533870 
0.067973 2.50337921544 0.04102912311 
0.068490 2.50605821294 0.03977723599 
0.069007 2.46028748591 0.04104375282 
0.069524 2.40786383505 0.04169674490 
0.070041 2.42221982723 0.03958662370 
0.070557 2.41813460426 0.04065319066 
0.071074 2.51150452899 0.04006769862 
0.071591 2.48626153015 0.04122179808 
0.072108 2.42199945510 0.04070706908 
0.072625 2.49052818536 0.03886123169 
0.073142 2.40678077439 0.03903371220 
0.073659 2.46729664173 0.03866345843 
0.074176 2.43239133494 0.03750302818 
0.074693 2.47731510529 0.03899193506 
0.075210 2.43838798266 0.03817400280 
0.075726 2.30062288569 0.03591664822 
0.076243 2.39420904187 0.03834513910 
0.076760 2.39333973314 0.03706940405 
0.077277 2.34750844530 0.03671728826 
0.077794 2.44729109113 0.03763998852 
0.078311 2.33196662280 0.03791726028 
0.078828 2.32782255611 0.03781623485 
0.079345 2.32988375254 0.03538584746 
0.079862 2.36544757546 0.03953506295 
0.080378 2.31872078952 0.03542745082 
0.080895 2.28522060192 0.03576433427 
0.081412 2.32736018196 0.03786557817 
0.081929 2.33607808128 0.03608114162 
0.082446 2.31499276497 0.03585663428 
0.082963 2.24461045081 0.03403472319 
0.083480 2.26170133051 0.03620360568 
0.083997 2.31606574015 0.03471923207 
0.084514 2.29980419338 0.03478017951 
0.085030 2.26166890124 0.03549733101 
0.085547 2.23502154603 0.03432879192 
0.086064 2.26415330167 0.03473615248 
0.086581 2.26374690247 0.03438656949 
0.087098 2.22956596381 0.03365669084 
0.087615 2.18582693972 0.03391059957 
0.088132 2.28547538177 0.03438533303 
0.088649 2.28675173080 0.03506840631 
0.089166 2.25356546260 0.03460240391 
0.089683 2.19414302873 0.03526388647 
0.090199 2.21928381198 0.03662853660 
0.090716 2.15221888368 0.03569914935 
0.091233 2.18782582715 0.03624921246 
0.091750 2.13125002785 0.03591847433 
0.092267 2.22411948272 0.03596269065 
0.092784 2.21296139416 0.03629380450 
0.093301 2.20715426420 0.03896372241 
0.093818 2.23238160371 0.03789582782 
0.094334 2.15923772416 0.03665465481 
0.094851 2.17625328219 0.03731851809 
0.095368 2.16384533757 0.03619577264 
0.095885 2.17970496927 0.03447529296 
0.096402 2.16783433520 0.03461365269 
0.096919 2.14567940252 0.03472096701 
0.097436 2.10973147397 0.03415444431 
0.097953 2.06898146022 0.03299063203 
0.098470 2.08992313935 0.03267290496 
0.098986 2.10820621583 0.03335637105 
0.099503 2.09788729101 0.03279372525 
0.100020 2.09812335082 0.03299348276 
0.100537 2.09580821542 0.03251303995 
0.101054 2.12467220672 0.03247963952 
0.101571 2.10262324397 0.03242570358 
0.102088 2.08468539397 0.03298074640 
0.102605 2.14084806873 0.03286124563 
0.103122 2.11926882992 0.03137915333 
0.103638 2.03276347838 0.03153867091 
0.104155 2.08706792177 0.03086286406 
0.104672 2.04393883268 0.03141155148 
0.105189 2.08434070328 0.03161212071 
0.105706 2.04211499383 0.03052371842 
0.106223 2.05814767307 0.03154236430 
0.106740 2.08696000220 0.03145755587 
0.107257 2.07985441718 0.03138425363 
0.107773 2.02663516765 0.03000862497 
0.108290 2.04381605927 0.03010123304 
0.108807 2.10931485441 0.03086603063 
0.109324 2.01915290626 0.03007779796 
0.109841 2.00472622964 0.03031190114 
0.110358 1.99909717038 0.02984290654 
0.110875 2.05791548968 0.03060590807 
0.111392 2.04515188489 0.02960809618 
0.111909 2.00430519666 0.02905691579 
0.112425 2.06643583900 0.02999534385 
0.112942 2.02977365131 0.02969784421 
0.113459 2.00518076683 0.03024387270 
0.113976 1.98801389670 0.02878238058 
0.114493 1.97242815782 0.02878814303 
0.115010 2.02025943416 0.02868262780 
0.115527 2.01075143893 0.02940298957 
0.116044 1.97883869170 0.02756807113 
0.116560 2.00789530425 0.02858262574 
0.117077 1.96311700129 0.02885040056 
0.117594 2.02878829279 0.02861515754 
0.118111 1.99505035634 0.02774839908 
0.118628 1.97002553419 0.02696762212 
0.119145 1.96749165467 0.02798638384 
0.119662 1.99528738495 0.02823317445 
0.120179 1.96183512200 0.02718073817 
0.120695 1.97550894628 0.02842607681 
0.121212 1.92500396707 0.02756682627 
0.121729 1.91688180739 0.02752756597 
0.122246 1.97312363667 0.02708306736 
0.122763 1.96303999312 0.02792164265 
0.123280 1.95846362633 0.02664981810 
0.123797 1.93445023516 0.02674502690 
0.124314 1.95497825859 0.02672357738 
0.124830 2.01057931149 0.02734761837 
0.125347 1.93952071757 0.02719915290 
0.125864 1.98436422386 0.02681616386 
0.126381 1.96047372960 0.02684886758 
0.126898 1.96314615972 0.02687755825 
0.127415 1.93313386243 0.02661286166 
0.127932 1.92087563765 0.02696962118 
0.128448 1.93725893557 0.02691124943 
0.128965 1.91590263893 0.02722285687 
0.129482 1.92919311509 0.02695132284 
0.129999 1.90152288942 0.02646466811 
0.130516 1.96411027423 0.02613768061 
0.131033 1.93489852818 0.02585515704 
0.131550 1.96503497227 0.02682302915 
0.132067 1.93299565980 0.02625917819 
0.132583 1.94914675922 0.02627905200 
0.133100 1.95210174347 0.02660932692 
0.133617 1.96700313015 0.02595268120 
0.134134 1.89356656673 0.02559724932 
0.134651 1.92438244818 0.02577150760 
0.135168 1.91173802868 0.02577946892 
0.135685 1.95609449222 0.02583698814 
0.136201 1.92400716204 0.02533602783 
0.136718 1.91360989430 0.02505722036 
0.137235 1.95429814321 0.02566872169 
0.137752 1.89094828769 0.02565478682 
0.138269 1.91246799911 0.02565755869 
0.138786 1.90608529616 0.02551668750 
0.139303 1.87991963596 0.02393528733 
0.139819 1.93998238172 0.02488769001 
0.140336 1.90171096702 0.02475914365 
0.140853 1.88585153067 0.02522472905 
0.141370 1.88131881184 0.02540686330 
0.141887 1.89321030120 0.02509304882 
0.142404 1.88767250806 0.02447499266 
0.142921 1.88449338837 0.02512115312 
0.143438 1.90620790083 0.02505475102 
0.143954 1.91671435845 0.02527432439 
0.144471 1.90942588425 0.02432060419 
0.144988 1.93247762811 0.02598058332 
0.145505 1.91088515638 0.02471009709 
0.146022 1.90865230048 0.02449558639 
0.146539 1.87245804070 0.02482578291 
0.147056 1.84679661702 0.02443879745 
0.147572 1.88573156073 0.02491838532 
0.148089 1.86524252810 0.02494672943 
0.148606 1.87332731716 0.02414504741 
0.149123 1.86759358500 0.02381052910 
0.149640 1.87775199859 0.02454972200 
0.150157 1.91607208719 0.02545742075 
0.150674 1.88811589093 0.02399361995 
0.151190 1.85349345397 0.02415203343 
0.151707 1.83080697163 0.02447302415 
0.152224 1.84878518740 0.02398107247 
0.152741 1.87895374007 0.02371197822 
0.153258 1.84259846431 0.02367958973 
0.153775 1.86725654948 0.02378694177 
0.154291 1.83820622713 0.02422089330 
0.154808 1.86275879036 0.02308343575 
0.155325 1.86450692750 0.02340542859 
0.155842 1.86549974662 0.02320388375 
0.156359 1.82973068008 0.02299795784 
0.156876 1.86328891106 0.02363020139 
0.157393 1.85008792733 0.02329939035 
0.157909 1.84086348340 0.02318922092 
0.158426 1.81887180867 0.02284368546 
0.158943 1.82185216371 0.02351747800 
0.159460 1.84343745733 0.02308391140 
0.159977 1.83298785732 0.02387061193 
0.160494 1.82994572335 0.02267925539 
0.161010 1.84943808972 0.02292849135 
0.161527 1.83073343017 0.02277316715 
0.162044 1.84078231638 0.02286890612 
0.162561 1.82734968452 0.02281540868 
0.163078 1.82009389001 0.02281201139 
0.163595 1.81335714135 0.02219025484 
0.164112 1.82159759498 0.02305548093 
0.164628 1.83920770253 0.02260317532 
0.165145 1.83945100168 0.02274098368 
0.165662 1.82610545592 0.02309896551 
0.166179 1.80198077253 0.02253837000 
0.166696 1.79576708410 0.02232216219 
0.167213 1.78913846083 0.02244939214 
0.167729 1.80953534236 0.02263826294 
0.168246 1.83215600920 0.02194184614 
0.168763 1.83217614527 0.02277479903 
0.169280 1.84495351364 0.02266022982 
0.169797 1.79272439647 0.02178205947 
0.170314 1.84384068294 0.02244100504 
0.170830 1.83749366793 0.02226797992 
0.171347 1.88221196282 0.02232847220 
0.171864 1.79759677742 0.02222261956 
0.172381 1.86435052412 0.02252495347 
0.172898 1.79310295308 0.02189470807 
0.173415 1.83742999049 0.02214823316 
0.173932 1.79527191592 0.02195883344 
0.174448 1.80990634538 0.02135558868 
0.174965 1.80670395310 0.02176515192 
0.175482 1.82114425467 0.02159593574 
0.175999 1.84818003034 0.02168736208 
0.176516 1.81776087696 0.02189702526 
0.177033 1.81883498179 0.02185385708 
0.177549 1.84184874654 0.02134392684 
0.178066 1.77934395490 0.02139857044 
0.178583 1.83683949815 0.02172396673 
0.179100 1.77404638366 0.02111905610 
0.179617 1.83575736056 0.02230735079 
0.180134 1.79728405491 0.02192491070 
0.180650 1.82481592119 0.02236870912 
0.181167 1.82590266284 0.02257698228 
0.181684 1.82346032641 0.02326673637 
0.182201 1.83973823786 0.02288530786 
0.182718 1.82716571168 0.02292195145 
0.183234 1.81756203740 0.02272597621 
0.183751 1.81821147171 0.02249215270 
0.184268 1.82895532557 0.02284107898 
0.184785 1.79271578405 0.02281954320 
0.185302 1.84849974060 0.02296761145 
0.185819 1.81885719378 0.02306769996 
0.186335 1.79034009293 0.02345993918 
0.186852 1.83977733850 0.02313873099 
0.187369 1.80355518201 0.02190550197 
0.187886 1.79846157144 0.02194080962 
0.188403 1.79712292304 0.02237330356 
0.188920 1.76575484130 0.02185450435 
0.189436 1.78870813361 0.02178302123 
0.189953 1.79609089146 0.02156545660 
0.190470 1.80675264726 0.02132022692 
0.190987 1.81101454756 0.02202539255 
0.191504 1.77708306433 0.02169779044 
0.192020 1.74880524490 0.02094447629 
0.192537 1.76284659616 0.02159623780 
0.193054 1.76357141332 0.02095686918 
0.193571 1.75312806205 0.02141035534 
0.194088 1.76408818883 0.02136874103 
0.194605 1.78337424307 0.02131503863 
0.195121 1.75636150646 0.02106125202 
0.195638 1.78868549546 0.02111062992 
0.196155 1.77817620838 0.01979123522 
0.196672 1.76369098253 0.02120500340 
0.197189 1.79171267681 0.02070238674 
0.197705 1.76208842452 0.02040502676 
0.198222 1.78446410529 0.02036077628 
0.198739 1.74492076970 0.02055343806 
0.199256 1.75805525293 0.02018339457 
0.199773 1.77910396186 0.02105090835 
0.200290 1.78791150240 0.02072828727 
0.200806 1.78400581117 0.02083351401 
0.201323 1.78652893207 0.02092692082 
0.201840 1.77914563729 0.02036627555 
0.202357 1.73486994143 0.02021975266 
0.202874 1.79693354450 0.02079094629 
0.203390 1.77112630953 0.02046100543 
0.203907 1.75795667333 0.01948564561 
0.204424 1.76772514852 0.02030120246 
0.204941 1.77068130904 0.02023525795 
0.205458 1.79134614564 0.02008773854 
0.205974 1.73776963298 0.02004291166 
0.206491 1.74135366269 0.02023329242 
0.207008 1.76418463547 0.01981047747 
0.207525 1.73383571839 0.01991427870 
0.208042 1.75999438833 0.01999860555 
0.208558 1.75332988801 0.01971146277 
0.209075 1.78351867508 0.01999737726 
0.209592 1.75346119810 0.02000980041 
0.210109 1.74314801386 0.01992565103 
0.210626 1.77498344635 0.01980469553 
0.211142 1.78727158038 0.01967996676 
0.211659 1.76382022621 0.01954453366 
0.212176 1.75371202793 0.01978011593 
0.212693 1.75581191793 0.01954415973 
0.213210 1.81026885576 0.01972980045 
0.213726 1.73719363484 0.01949257582 
0.214243 1.77719498594 0.02007207628 
0.214760 1.74377899679 0.01945548221 
0.215277 1.75633021874 0.01947071730 
0.215794 1.74165609285 0.01934558974 
0.216310 1.74854289723 0.01989056103 
0.216827 1.73784512728 0.01961443254 
0.217344 1.79334941723 0.01957955310 
0.217861 1.72782058875 0.01936824449 
0.218378 1.74946967361 0.01929122741 
0.218894 1.75156119292 0.01960644289 
0.219411 1.75339955359 0.01897344288 
0.219928 1.79463968570 0.01926130110 
0.220445 1.76092550499 0.01941863225 
0.220962 1.77770749929 0.01971527180 
0.221478 1.77772697059 0.01951992557 
0.221995 1.75913753422 0.01952517433 
0.222512 1.74740368707 0.01890168892 
0.223029 1.73718352702 0.01912971187 
0.223546 1.75733057071 0.01926027418 
0.224062 1.75380057190 0.01913437934 
0.224579 1.75992341604 0.01898107740 
0.225096 1.73882308615 0.01891231591 
0.225613 1.75913123209 0.01888832916 
0.226129 1.78750107237 0.01910351051 
0.226646 1.77346310055 0.01935024993 
0.227163 1.76066186869 0.01893519780 
0.227680 1.78222965719 0.01948767941 
0.228197 1.77191444064 0.01903437830 
0.228713 1.75272288263 0.01829245450 
0.229230 1.75890895048 0.01893349317 
0.229747 1.73974090011 0.01877420848 
0.230264 1.74187770164 0.01834785174 
0.230780 1.76832928324 0.01902925235 
0.231297 1.76476556789 0.01883878643 
0.231814 1.77050803273 0.01879124414 
0.232331 1.77560708497 0.01854702891 
0.232848 1.74030814940 0.01871431743 
0.233364 1.76741667853 0.01869106917 
0.233881 1.76640956028 0.01865183829 
0.234398 1.73742443797 0.01849639931 
0.234915 1.71929064487 0.01838865913 
0.235431 1.71782695388 0.01837450960 
0.235948 1.76305308891 0.01840259672 
0.236465 1.77190391360 0.01823049230 
0.236982 1.73010496731 0.01843359142 
0.237499 1.74102624467 0.01845925896 
0.238015 1.77256526167 0.01852407492 
0.238532 1.72760738223 0.01872389879 
0.239049 1.71504404866 0.01873145826 
0.239566 1.74079953814 0.01818506229 
0.240082 1.75105699874 0.01831134621 
0.240599 1.71523337041 0.01791060724 
0.241116 1.77230334572 0.01867447612 
0.241633 1.73275808318 0.01816399447 
0.242149 1.76540236037 3.18568373339 
0.242666 1.75004021273 0.01856263175 
0.243183 1.74834085754 0.01834648303 
0.243700 1.72167457107 0.01768887197 
0.244217 1.75647781998 0.01799101037 
0.244733 1.78165222673 0.01824787142 
0.245250 1.75015204870 0.01799915822 
0.245767 1.73899406443 0.01822261719 
0.246284 1.74454661560 0.01772458040 
0.246800 1.73403970393 0.01824172556 
0.247317 1.76244971854 0.01832607891 
0.247834 1.75305415593 0.01748925056 
0.248351 1.74820977693 0.01768504756 
0.248867 1.70522360927 0.01774006669 
0.249384 1.74500621049 0.01778108622 
0.249901 1.73283163715 0.01775728901 
0.250418 1.71675002682 0.01773361218 
0.250934 1.70102213605 0.01753256527 
0.251451 1.70945021689 0.01749542475 
0.251968 1.72345091843 0.01758667587 
0.252485 1.72541934751 0.01773960201 
0.253001 1.72938697366 0.01767445196 
0.253518 1.74920537677 0.01777981638 
0.254035 1.71974262925 0.01718680400 
0.254552 1.75528526712 0.01779027633 
0.255068 1.73068345140 0.01744893832 
0.255585 1.75019199882 0.01766184114 
0.256102 1.75785621795 0.01783999349 
0.256619 1.72535869930 0.01718651034 
0.257135 1.73667241878 0.01777080019 
0.257652 1.70816642003 0.01709759210 
0.258169 1.71826674530 0.01729282261 
0.258686 1.72370681968 0.01756781151 
0.259202 1.71354763687 0.01717291624 
0.259719 1.73398034804 0.01765871793 
0.260236 1.72284518593 0.01775288578 
0.260753 1.74715218234 0.01786748910 
0.261269 1.76716385971 0.01830836284 
0.261786 1.74889711864 0.01839695958 
0.262303 1.73086486144 0.01860199948 
0.262820 1.70195958562 0.01833199705 
0.263336 1.72159913657 0.01871582855 
0.263853 1.72176318301 0.01827615446 
0.264370 1.72231227877 0.01888770846 
0.264887 1.73005997276 0.01902362295 
0.265403 1.73729552012 0.01918149680 
0.265920 1.74836815794 0.01887907847 
0.266437 1.72074326817 0.01915310062 
0.266954 1.75497024370 0.01886217035 
0.267470 1.74362817283 0.01892819126 
0.267987 1.74653674435 0.01906052744 
0.268504 1.73404996414 0.01922088517 
0.269021 1.71374826480 0.01891212448 
0.269537 1.75323593772 0.01939677581 
0.270054 1.75268499212 0.01932823425 
0.270571 1.73706105360 0.01965195935 
0.271087 1.78735003080 0.02047615630 
0.271604 1.71393566651 0.01985214720 
0.272121 1.74458948969 0.02019147215 
0.272638 1.73146332273 0.02028124528 
0.273154 1.79021613471 0.02083687487 
0.273671 1.74725631107 0.02061101980 
0.274188 1.72011776697 0.02031802589 
0.274705 1.76111150555 0.02118641069 
0.275221 1.75641973079 0.02081266691 
0.275738 1.74356244131 0.02112712143 
0.276255 1.74798093957 0.02166402253 
0.276771 1.76998971888 0.02125719045 
0.277288 1.73235232759 0.02030290879 
0.277805 1.73599343197 0.02047019420 
0.278322 1.74811790327 0.02097917444 
0.278838 1.72970359197 0.02095141144 
0.279355 1.82328453108 0.02114042030 
0.279872 1.75226476609 0.02081875848 
0.280388 1.72265362492 0.02067407225 
0.280905 1.74321392090 0.02076975966 
0.281422 1.72685080115 0.02054930099 
0.281939 1.72705452248 0.02073750381 
0.282455 1.73836202732 0.02080375244 
0.282972 1.72519497338 0.02077635960 
0.283489 1.74582371404 0.02079748479 
0.284006 1.73003075192 0.02065822463 
0.284522 1.74227897620 0.02080258309 
0.285039 1.69032236866 0.02090240304 
0.285556 1.76428683681 0.02085553342 
0.286072 1.73155683596 0.02114076587 
0.286589 1.73769774180 0.02157946701 
0.287106 1.74829960028 0.02097993449 
0.287622 1.73630326080 0.02142096881 
0.288139 1.76696006268 0.02101780736 
0.288656 1.70294033027 0.02062180119 
0.289173 1.74206161998 0.02120825120 
0.289689 1.69495032814 0.02070138762 
0.290206 1.79281183039 0.02145436244 
0.290723 1.71580537052 0.02081261292 
0.291239 1.73983058967 0.02116978051 
0.291756 1.73960590288 0.02191262867 
0.292273 1.75110849964 0.02145412945 
0.292790 1.71648607340 0.02157271115 
0.293306 1.74082890082 0.02160230284 
0.293823 1.70170320832 0.02125765621 
0.294340 1.76475286512 0.02129668426 
0.294856 1.72126561847 0.02147921614 
0.295373 1.76529054364 0.02154149802 
0.295890 1.78271771348 0.02188384406 
0.296406 1.70960182531 0.02154678239 
0.296923 1.72585401536 0.02174567159 
0.297440 1.74208378802 0.02177949687 
0.297957 1.75028607528 0.02166417389 
0.298473 1.71162553326 0.02217508334 
0.298990 1.77079322316 0.02227604643 
0.299507 1.76971503576 0.02176629474 
0.300023 1.73042548972 0.02214517141 
0.300540 1.77650001936 0.02222190539 
0.301057 1.74886601639 0.02257499051 
0.301573 1.73215867456 0.02162790815 
0.302090 1.75311331268 0.02178918253 
0.302607 1.72926331648 0.02190217386 
0.303123 1.78189224459 0.02222777063 
0.303640 1.73770676355 0.02240579890 
0.304157 1.73057255845 0.02286080970 
0.304673 1.74891353738 0.02286959935 
0.305190 1.73509094358 0.02262905342 
0.305707 1.74541346865 0.02233761947 
0.306224 1.75444862357 0.02219933178 
0.306740 1.72454128214 0.02222994858 
0.307257 1.75000476808 0.02288844938 
0.307774 1.73163570067 0.02221479578 
0.308290 1.71578618030 0.02275488094 
0.308807 1.73927372987 0.02302923654 
0.309324 1.72710645597 0.02249064480 
0.309840 1.78196633234 0.02197814110 
0.310357 1.74334670713 0.02252193641 
0.310874 1.74342311494 0.02230723897 
0.311390 1.76779346436 0.02326110041 
0.311907 1.69994824422 0.02317992752 
0.312424 1.75433566209 0.02295444868 
0.312940 1.70429220700 0.02302513378 
0.313457 1.76015848693 0.02268002032 
0.313974 1.70637484172 0.02337959555 
0.314490 1.74805630739 0.02330379622 
0.315007 1.76979265878 0.02251516723 
0.315524 1.70159974090 0.02310734687 
0.316040 1.70910345653 0.02330623081 
0.316557 1.78231632576 0.02393578035 
0.317074 1.74936362603 0.02331170304 
0.317590 1.71064641667 0.02381924310 
0.318107 1.74274396040 0.02334165665 
0.318624 1.73525150795 0.02280231502 
0.319140 1.72706519210 0.02371338454 
0.319657 1.75479848289 0.02414836896 
0.320174 1.75476066574 0.02413529160 
0.320690 1.76114023950 0.02419301896 
0.321207 1.71843608630 0.02379911843 
0.321724 1.71702381707 0.02362085029 
0.322240 1.70934470419 0.02450279941 
0.322757 1.72794950124 0.02355005145 
0.323274 1.73630466090 0.02420056946 
0.323790 1.73675958319 0.02410974662 
0.324307 1.75174288350 0.02534698935 
0.324824 1.71794572302 0.02484070387 
0.325340 1.76346040421 0.02530019128 
0.325857 1.73623258716 0.02524496133 
0.326373 1.80192132825 0.02554896476 
0.326890 1.75034117616 0.02628958062 
0.327407 1.72456235421 0.02627695758 
0.327923 1.71911995326 0.02549324968 
0.328440 1.72321611341 0.02734198882 
0.328957 1.75025310293 0.02740838434 
0.329473 1.74191339408 0.02733178241 
0.329990 1.73534718936 0.02717476964 
0.330507 1.72201114988 0.02820980094 
0.331023 1.76913777336 0.02874427509 
0.331540 1.74952245831 0.02911571939 
0.332057 1.74896824492 0.02962979886 
0.332573 1.77087436451 0.02866979517 
0.333090 1.75886994523 0.02938028735 
0.333607 1.74483070125 0.03013706056 
0.334123 1.79106253455 0.03115790686 
0.334640 1.79963472714 0.03076101633 
0.335156 1.81267560728 0.03146926506 
0.335673 1.76056577269 0.02993255138 
0.336190 1.77237063775 0.03105571859 
0.336706 1.77589486544 0.03274199699 
0.337223 1.75755465295 0.03190101365 
0.337740 1.78814390948 0.03233947778 
0.338256 1.75772740810 0.03290586280 
0.338773 1.82097993795 0.03372401305 
0.339290 1.79950896887 0.03505056669 
0.339806 1.82876384946 0.03736020895 
0.340323 1.88664047754 0.03821018353 
0.340839 1.84885225585 0.03668969962 
0.341356 1.83835220798 0.03955955701 
0.341873 1.85303413673 0.03714413253 
0.342389 1.84249630602 0.03569894196 
0.342906 1.91795233125 0.03839230700 
0.343423 1.84794067529 0.03752694920 
0.343939 1.78424122917 0.03604144410 
0.344456 1.82101852200 0.03749103088 
0.344972 1.79926464945 0.04020657058 
0.345489 1.83018444748 0.03774210610 
0.346006 1.82429462008 0.03884226132 
0.346522 1.81996831183 0.03904549517 
0.347039 1.82706315103 0.03986486956 
0.347555 1.84300569933 0.03899681425 
0.348072 1.94922022657 0.04291284764 
0.348589 1.80710692274 0.04092730797 
0.349105 1.86940585385 0.03939348634 
0.349622 1.88863392423 0.03790038560 
0.350139 1.81868794262 0.04026711782 
0.350655 1.79953372845 0.04031637665 
0.351172 1.79274740354 0.04011662868 
0.351688 1.72188832868 0.04118974062 
0.352205 1.87783994117 0.04113481119 
0.352722 1.83995468365 0.03959167291 
0.353238 1.82960395238 0.03858413077 
0.353755 1.84568533984 0.03984894446 
0.354271 1.75471738878 0.04002467610 
0.354788 1.71404271607 0.04063416805 
0.355305 1.82415306556 0.04062736146 
0.355821 1.77408578192 0.04358582573 
0.356338 1.79031691718 0.04268999528 
0.356854 1.75626769734 0.03989159595 
0.357371 1.79937338094 0.04296149668 
0.357888 1.83301331271 0.04260148949 
0.358404 1.82116633611 0.04436354442 
0.358921 1.83700611595 0.04460014432 
0.359437 1.83757893976 0.04662905871 
0.359954 1.85954650790 0.04616055687 
0.360471 1.82632756804 0.04527761283 
0.360987 1.82995120868 0.04624481306 
0.361504 1.78282432983 0.04701871725 
0.362020 1.73867049372 0.04686617782 
0.362537 1.81691273760 0.04786015076 
0.363054 1.77476424210 0.05109200839 
0.363570 1.81300440908 0.05094290654 
0.364087 1.76441552013 0.05040358511 
0.364603 1.80788507963 0.05283421547 
0.365120 1.78197712743 0.05179284229 
0.365637 1.84802052776 0.05707332093 
0.366153 1.71817619486 0.05444151064 
0.366670 1.84018786554 0.05617948603 
0.367186 1.80916666589 0.06533735679 
0.367703 1.77733219166 0.05966747031 
0.368219 1.85901456845 0.06211899549 
0.368736 1.80922124200 0.06458508274 
0.369253 1.75276781317 0.06932303867 
0.369769 1.84652802032 0.07033584664 
0.370286 1.77590640922 0.07282661945 
0.370802 1.86194102838 0.08583677217 
0.371319 1.71270573478 0.07618063385 
0.371835 1.91939130578 0.09058706736 
0.372352 1.77816502307 0.09291382414 
0.372869 1.74875988576 0.11954921223 
0.373385 1.50783826875 0.15452170589 
0.373902 1.50785321979 0.18848179346 
