# Supplementary material for: A SAXS-based approach to rationally evaluate radical scavengers – toward eliminating radiation damage in solution and crystallographic studies
Source: J Synchrotron Radiat. 2021 Aug 9;28(Pt 5):1309–20. doi: 10.1107/S1600577521004045 (PMC8415334; doi:10.1107/S1600577521004045)
Supplement: Supplementary file 1 [file s-28-01309-sup1.zip › SupportingData/ascrobic_acid/500uM/F1_ascorbate-500um_00023.cbf.dat]

0.010597 12.89068104306 0.48259416292 
0.011114 11.56562505205 0.44189335116 
0.011630 10.43964356534 0.36634541341 
0.012147 8.63576836520 0.26588188767 
0.012664 8.97480900600 0.27190080074 
0.013181 8.08946431664 0.20480370683 
0.013698 7.40157859350 0.21479004269 
0.014215 7.03553363554 0.28188228063 
0.014732 6.84929155153 0.24838410427 
0.015249 6.60270519842 0.21370514830 
0.015766 6.45240237341 0.16694656198 
0.016283 6.25260190032 0.18634895189 
0.016800 5.98789653102 0.15337718371 
0.017316 5.63587376419 0.15686953080 
0.017833 5.37205638131 0.13587595007 
0.018350 5.67091812606 0.12960933225 
0.018867 5.36195111928 0.12208341666 
0.019384 5.18343691182 0.12467614238 
0.019901 5.11790037459 0.11009190585 
0.020418 4.91855072024 0.11783592701 
0.020935 4.75589455687 0.10331634114 
0.021452 4.56534624935 0.10841389577 
0.021969 4.62431878856 0.10404085038 
0.022486 4.48116512763 0.10190881764 
0.023002 4.24528018239 0.10050181901 
0.023519 4.38979657624 0.09674942824 
0.024036 4.38487197429 0.09371211372 
0.024553 4.23956520660 0.08948203314 
0.025070 4.30400156857 0.08983416328 
0.025587 4.31879326271 0.09191881656 
0.026104 4.05598332087 0.08311692607 
0.026621 4.05892550508 0.08406123837 
0.027138 3.85653809439 0.07925902750 
0.027655 3.95144689668 0.08345990674 
0.028171 3.87744922714 0.08322510969 
0.028688 3.78034935072 0.07974580770 
0.029205 3.78683271500 0.07779213144 
0.029722 3.76393091672 0.07942036839 
0.030239 3.66860726885 0.07630084571 
0.030756 3.80122436209 0.07528478581 
0.031273 3.63268705070 0.06890164842 
0.031790 3.64208226307 0.07669723284 
0.032307 3.61713989186 0.06996060425 
0.032824 3.60355975823 0.07216128204 
0.033341 3.48038500576 0.06869098549 
0.033857 3.45344684567 0.06880021711 
0.034374 3.55361817892 0.06876350721 
0.034891 3.48925347284 0.06655910909 
0.035408 3.53110992934 0.06645242264 
0.035925 3.27633457097 0.06404155854 
0.036442 3.49338737326 0.06533998717 
0.036959 3.35382652308 0.06507465401 
0.037476 3.26253773152 0.06414289506 
0.037993 3.30085934387 0.06107983522 
0.038510 3.32960459852 0.06555341150 
0.039027 3.34216979099 0.06355014875 
0.039543 3.25178050476 0.06497239487 
0.040060 3.19370127868 0.06258109108 
0.040577 3.22627216965 0.05961319080 
0.041094 3.19287445277 0.06202237502 
0.041611 3.29561294422 0.06088552910 
0.042128 3.14212107260 0.06356134021 
0.042645 3.07597571303 0.05838456076 
0.043162 3.20405369135 0.05848794998 
0.043679 3.07287012604 0.05772786620 
0.044196 3.16461769106 0.05734850420 
0.044712 3.12360023416 0.05410436652 
0.045229 3.09163493230 0.05902731889 
0.045746 3.01470746086 0.05388658845 
0.046263 3.06837954390 0.05452395177 
0.046780 2.91006156511 0.05167272673 
0.047297 3.01044294494 0.05116779429 
0.047814 2.97745245597 0.05456199610 
0.048331 3.12608367727 0.05420729462 
0.048848 2.93055322172 0.05189848475 
0.049365 2.88049936459 0.05157184028 
0.049881 2.93697029270 0.05069602793 
0.050398 2.95858920854 0.05113224871 
0.050915 2.96381723484 0.05202198066 
0.051432 2.96107234201 0.05222733048 
0.051949 2.92859409586 0.05176257710 
0.052466 2.95174762584 0.04955113217 
0.052983 2.91927741187 0.04912517227 
0.053500 2.71496665576 0.04804253123 
0.054017 2.79749778483 0.04935268898 
0.054534 2.77893271921 0.04733986856 
0.055050 2.76251765302 0.04849453538 
0.055567 2.72567539367 0.04721022226 
0.056084 2.81559788596 0.04626356228 
0.056601 2.67960941463 0.04540096712 
0.057118 2.78106318486 0.04750956111 
0.057635 2.79327744982 0.04990547016 
0.058152 2.69418183807 0.04471814161 
0.058669 2.74809339631 0.04601027412 
0.059186 2.68254250659 0.04712166280 
0.059703 2.65512269941 0.04478641947 
0.060220 2.67954899794 0.04562450259 
0.060736 2.62734887620 0.04384783536 
0.061253 2.54420308866 0.04551978162 
0.061770 2.67573148868 0.04470357716 
0.062287 2.63223712999 0.04315927109 
0.062804 2.57745462247 0.04390732560 
0.063321 2.66765648702 0.04346526878 
0.063838 2.63114580629 0.04257581771 
0.064355 2.52090458651 0.04161585089 
0.064872 2.59979386828 0.04295268388 
0.065388 2.54327990671 0.04068603600 
0.065905 2.60941881149 0.04137210897 
0.066422 2.50317181175 0.04037221864 
0.066939 2.46707205723 0.04020529552 
0.067456 2.54456628364 0.04083446661 
0.067973 2.56947358556 0.04220298853 
0.068490 2.48580130995 0.03991551884 
0.069007 2.45095471618 0.04119569026 
0.069524 2.50651672038 0.04100893325 
0.070041 2.45974779252 0.03986539979 
0.070557 2.46220843440 0.04126315891 
0.071074 2.44811883555 0.03922170497 
0.071591 2.46466877165 0.04041420181 
0.072108 2.45267593075 0.03891268121 
0.072625 2.43912405331 0.03916607050 
0.073142 2.49676597475 0.04145132425 
0.073659 2.38565092555 0.03791905051 
0.074176 2.39934398745 0.03858205383 
0.074693 2.47944702932 0.03923874536 
0.075210 2.41945583314 0.03760292716 
0.075726 2.35904024705 0.03765026402 
0.076243 2.36193048545 0.03863985132 
0.076760 2.32165516384 0.03658657105 
0.077277 2.44871615475 0.03857398801 
0.077794 2.36867128607 0.03831858284 
0.078311 2.38164421217 0.03744253884 
0.078828 2.32434690933 0.03670762679 
0.079345 2.34310665712 0.03555357085 
0.079862 2.37622981190 0.03848408633 
0.080378 2.34221888380 0.03650470526 
0.080895 2.31918091542 0.03562555812 
0.081412 2.30350478503 0.03584980045 
0.081929 2.28977911140 0.03556152181 
0.082446 2.26327224817 0.03554330616 
0.082963 2.30638579438 0.03533097338 
0.083480 2.28822749262 0.03534407230 
0.083997 2.33424135897 0.03550461319 
0.084514 2.27614352608 0.03548595038 
0.085030 2.30459695069 0.03458061978 
0.085547 2.28275834628 0.03398949156 
0.086064 2.30460379847 0.03480186037 
0.086581 2.31918761174 0.03592842863 
0.087098 2.21716271215 0.03448268051 
0.087615 2.22238385480 0.03522563468 
0.088132 2.23087714994 0.03423074457 
0.088649 2.18814881059 0.03523318907 
0.089166 2.19725522044 0.03500319640 
0.089683 2.22371690193 0.03609160858 
0.090199 2.13220892029 0.03436083723 
0.090716 2.15246882246 0.03538024670 
0.091233 2.13283388721 0.03524035150 
0.091750 2.16152090978 0.03692177149 
0.092267 2.16823639435 0.03602014531 
0.092784 2.17077463640 0.03578111527 
0.093301 2.18813586934 0.03577581369 
0.093818 2.22076148209 0.03675826274 
0.094334 2.15760352637 0.03612985026 
0.094851 2.17298390150 0.03679892097 
0.095368 2.21151079717 0.03662777193 
0.095885 2.14217560025 0.03525380725 
0.096402 2.13916048736 0.03555121493 
0.096919 2.12509766492 0.03406357187 
0.097436 2.08646019442 0.03348435867 
0.097953 2.09196036743 0.03290690216 
0.098470 2.15959698917 0.03288009049 
0.098986 2.10455286673 0.03257051102 
0.099503 2.08226389673 0.03267992027 
0.100020 2.13025202098 0.03287768349 
0.100537 2.09787211382 0.03200801109 
0.101054 2.13306770526 0.03340237341 
0.101571 2.11568481467 0.03245481511 
0.102088 2.05464741515 0.03319372913 
0.102605 2.05923477569 0.03119537720 
0.103122 2.13086320507 0.03087396277 
0.103638 2.14575384250 0.03230266754 
0.104155 2.04304465673 0.02942896710 
0.104672 2.04870725062 0.03113353743 
0.105189 2.08220293778 0.03107692448 
0.105706 2.03779912117 0.03036374310 
0.106223 2.04064491863 0.03008133140 
0.106740 2.04010706221 0.03028160217 
0.107257 2.12051340069 0.03125417576 
0.107773 2.05349464552 0.03079615491 
0.108290 2.02025440290 0.02988788856 
0.108807 2.00069790645 0.03065984768 
0.109324 1.95406781170 0.02978235371 
0.109841 2.06958827055 0.02979278034 
0.110358 2.03237855622 0.02934880754 
0.110875 2.01539998366 0.03040073742 
0.111392 2.02815764726 0.02836542280 
0.111909 2.04050000252 0.02958946239 
0.112425 2.06240921589 0.03052157891 
0.112942 2.02061350835 0.02888319037 
0.113459 1.97576729194 0.02908667158 
0.113976 1.99761319728 0.02839602622 
0.114493 2.00446595708 0.02833682857 
0.115010 2.03300917595 0.02899600975 
0.115527 1.94103976315 0.02800634989 
0.116044 2.04869531746 0.03023799020 
0.116560 2.04887535178 0.02769863124 
0.117077 1.96565482090 0.02783456643 
0.117594 2.02429057853 0.02885095709 
0.118111 1.95616691682 0.02794883167 
0.118628 2.05260815572 0.02877014499 
0.119145 1.95234680666 0.02889251259 
0.119662 1.95211924708 0.02741151099 
0.120179 1.99952761741 0.02768767275 
0.120695 2.03283051510 0.02866268839 
0.121212 1.96199463473 0.02688703701 
0.121729 1.99276597496 0.02719887806 
0.122246 2.02285537991 0.02833205870 
0.122763 1.93799554731 0.02766865495 
0.123280 1.94421726108 0.02673980831 
0.123797 1.98407941433 0.02663630614 
0.124314 1.91254302659 0.02717651979 
0.124830 1.90233529040 0.02695480008 
0.125347 1.96641470030 0.02655480928 
0.125864 1.94397067422 0.02698981701 
0.126381 1.92394869465 0.02715349284 
0.126898 1.94836698160 0.02642930322 
0.127415 1.94470805722 0.02757431862 
0.127932 1.96676952740 0.02646725704 
0.128448 1.92556920481 0.02693070608 
0.128965 1.95820240609 0.02698627948 
0.129482 1.91230482417 0.02693860516 
0.129999 1.90182536668 0.02665577800 
0.130516 1.90719496713 0.02633291753 
0.131033 1.91688185535 0.02630910374 
0.131550 1.88220514614 0.02673207677 
0.132067 1.92826370325 0.02564226187 
0.132583 1.92989894334 0.02567287392 
0.133100 1.97421635185 0.02629162502 
0.133617 1.91173719104 0.02557216908 
0.134134 1.91912942526 0.02529893769 
0.134651 1.88548047159 0.02523369520 
0.135168 1.88389030826 0.02516691924 
0.135685 1.93123622365 0.02585329478 
0.136201 1.89431199791 0.02590225280 
0.136718 1.92128675877 0.02527071321 
0.137235 1.93755371206 0.02466490050 
0.137752 1.92105177873 0.02484519312 
0.138269 1.94713015777 0.02566565220 
0.138786 1.89191848451 0.02439557682 
0.139303 1.88053259700 0.02476907249 
0.139819 1.88692486733 0.02437604555 
0.140336 1.89618056730 0.02500676672 
0.140853 1.90844639776 0.02546445140 
0.141370 1.88230046258 0.02477047226 
0.141887 1.86178264737 0.02420161328 
0.142404 1.90760163317 0.02534100844 
0.142921 1.91661865702 0.02481172305 
0.143438 1.93266148108 0.02539623045 
0.143954 1.92995966695 0.02501230382 
0.144471 1.95731775790 0.02517785941 
0.144988 1.92087292050 0.02597466807 
0.145505 1.92835764284 0.02431865344 
0.146022 1.90331832486 0.02416111867 
0.146539 1.89201480459 0.02450325132 
0.147056 1.89601988757 0.02453372700 
0.147572 1.88348111373 0.02493634517 
0.148089 1.88927886789 0.02439865294 
0.148606 1.86333787619 0.02451828106 
0.149123 1.84961171484 0.02435433038 
0.149640 1.87531558481 0.02425479170 
0.150157 1.81639800364 0.02366203864 
0.150674 1.86502649319 0.02410109253 
0.151190 1.82746725776 0.02417613585 
0.151707 1.84077324273 0.02420313497 
0.152224 1.87938827859 0.02364221547 
0.152741 1.82132473140 0.02374358339 
0.153258 1.86001541197 0.02356110053 
0.153775 1.86481476238 0.02397203730 
0.154291 1.86504561772 0.02356233706 
0.154808 1.85680148379 0.02287189312 
0.155325 1.88581937925 0.02403757892 
0.155842 1.82429518069 0.02358463819 
0.156359 1.84600968954 0.02357266966 
0.156876 1.84001132932 0.02271171967 
0.157393 1.87421993275 0.02307853743 
0.157909 1.86433917474 0.02324467068 
0.158426 1.85430638619 0.02329142358 
0.158943 1.83495321245 0.02308156151 
0.159460 1.78200054170 0.02321415628 
0.159977 1.86267781218 0.02319143491 
0.160494 1.84436125460 0.02323126378 
0.161010 1.81666585659 0.02260256052 
0.161527 1.81344834201 0.02256723251 
0.162044 1.83845948018 0.02294530631 
0.162561 1.83806752213 0.02265770690 
0.163078 1.80337488122 0.02309975527 
0.163595 1.85984775685 0.02277899132 
0.164112 1.85452126050 0.02245572837 
0.164628 1.82396069496 0.02205557525 
0.165145 1.83755819062 0.02240517800 
0.165662 1.80873058417 0.02242704091 
0.166179 1.83438213886 0.02234824332 
0.166696 1.85132089915 0.02256618105 
0.167213 1.79875744899 0.02216617560 
0.167729 1.83152325552 0.02230327403 
0.168246 1.81216860886 0.02246169871 
0.168763 1.82860674221 0.02268703220 
0.169280 1.81562316528 0.02186741429 
0.169797 1.81688866830 0.02198714909 
0.170314 1.84986736054 0.02240615040 
0.170830 1.86385624698 0.02208803992 
0.171347 1.87005268916 0.02162494041 
0.171864 1.81368273709 0.02173859403 
0.172381 1.81974246263 0.02154583500 
0.172898 1.81754846943 0.02223502838 
0.173415 1.83857411598 0.02190254361 
0.173932 1.80902456901 0.02138347554 
0.174448 1.81127596865 0.02163094231 
0.174965 1.81466928841 0.02157064261 
0.175482 1.80446468138 0.02155385760 
0.175999 1.82335922421 0.02141096579 
0.176516 1.83443165458 0.02194001325 
0.177033 1.78380375149 0.02157140295 
0.177549 1.82541012153 0.02187265367 
0.178066 1.79951590283 0.02149777099 
0.178583 1.83064263584 0.02123084234 
0.179100 1.76395479978 0.02193968630 
0.179617 1.82245348588 0.02202946812 
0.180134 1.78063056296 0.02140949800 
0.180650 1.80428631676 0.02353681613 
0.181167 1.84495439028 0.02287262732 
0.181684 1.80925969290 0.02239150521 
0.182201 1.77363347000 0.02273122946 
0.182718 1.79010403781 0.02287165145 
0.183234 1.81389203699 0.02297353489 
0.183751 1.81081129717 0.02268668684 
0.184268 1.83144027370 0.02316147561 
0.184785 1.82933980274 0.02291960931 
0.185302 1.82686613153 0.02345176090 
0.185819 1.79200164787 0.02355193151 
0.186335 1.79953491255 0.02323321954 
0.186852 1.81291039361 0.02308338267 
0.187369 1.79903467395 0.02183401483 
0.187886 1.80091597653 0.02218941627 
0.188403 1.81253389730 0.02269744707 
0.188920 1.83352534534 0.02150125835 
0.189436 1.77730511118 0.02187367916 
0.189953 1.77104761929 0.02105267499 
0.190470 1.79286938068 0.02173897752 
0.190987 1.78414608833 0.02223713457 
0.191504 1.78006987787 0.02142623203 
0.192020 1.81366928347 0.02198296516 
0.192537 1.75877418056 0.02103738643 
0.193054 1.81085125384 0.02144867866 
0.193571 1.77337413456 0.02128608910 
0.194088 1.77530597387 0.02146972446 
0.194605 1.74489317355 0.02081939218 
0.195121 1.77786896160 0.02094467838 
0.195638 1.76992165708 0.02114512810 
0.196155 1.76908999238 0.02111754047 
0.196672 1.78139140299 0.02077882525 
0.197189 1.77008469784 0.02027309114 
0.197705 1.78987207178 0.02154320841 
0.198222 1.72716355306 0.02004106442 
0.198739 1.73644235448 0.02009845306 
0.199256 1.80120689697 0.02103889195 
0.199773 1.77100679472 0.02068498947 
0.200290 1.74212920925 0.02045660786 
0.200806 1.78183795794 0.02043292114 
0.201323 1.75780998581 0.02053198359 
0.201840 1.80105866105 0.02022359032 
0.202357 1.75699104174 0.01964531877 
0.202874 1.77166874947 0.02013825533 
0.203390 1.78301294170 0.02037094099 
0.203907 1.79278830093 0.02025450904 
0.204424 1.76101447520 0.02025876322 
0.204941 1.71811076983 0.01962398014 
0.205458 1.75394784351 0.02008880057 
0.205974 1.75528270674 0.01989857583 
0.206491 1.78611155586 0.02026753945 
0.207008 1.78788390226 0.02046840864 
0.207525 1.77250337173 0.02027536280 
0.208042 1.77269738227 0.02020427032 
0.208558 1.76605928811 0.02016052629 
0.209075 1.75683539902 0.01970436975 
0.209592 1.75973527647 0.01967743981 
0.210109 1.75696308744 0.02021176973 
0.210626 1.77753071250 0.01996872644 
0.211142 1.73270404857 0.01969410793 
0.211659 1.76476960447 0.02008199221 
0.212176 1.73362066166 0.01981139192 
0.212693 1.81653587633 0.02022952152 
0.213210 1.77627358963 0.01997038980 
0.213726 1.76463987273 0.01971891487 
0.214243 1.74358757478 0.02033989686 
0.214760 1.76475641662 0.01970216026 
0.215277 1.74355565812 0.02003631005 
0.215794 1.74578057311 0.02002976392 
0.216310 1.76199649632 0.01930593120 
0.216827 1.77281084928 0.01924041926 
0.217344 1.75949141706 0.01962155160 
0.217861 1.76194004371 0.01950273128 
0.218378 1.76766938815 0.01921836545 
0.218894 1.75392088160 0.01944874951 
0.219411 1.77865790359 0.01967042464 
0.219928 1.74521420521 0.01885441795 
0.220445 1.76716908253 0.02003454601 
0.220962 1.76242811595 0.01966653764 
0.221478 1.71147896051 0.01897448239 
0.221995 1.74191655119 0.01933267027 
0.222512 1.75883622021 0.01937003776 
0.223029 1.75854380844 0.01860207096 
0.223546 1.78287857851 0.01920624187 
0.224062 1.74629528049 0.01900159990 
0.224579 1.77178449324 0.01901827752 
0.225096 1.77414299479 0.01842064293 
0.225613 1.73438696646 0.01909426964 
0.226129 1.77752260549 0.01930714183 
0.226646 1.73646145433 0.01842652610 
0.227163 1.71288827866 0.01914006033 
0.227680 1.75393586108 0.01924722747 
0.228197 1.77304765752 0.01880126530 
0.228713 1.72971716982 0.01877419524 
0.229230 1.75191108728 0.01847234091 
0.229747 1.73426741901 0.01864750132 
0.230264 1.75639652290 0.01846092324 
0.230780 1.74751013342 0.01876227301 
0.231297 1.74632889082 0.01877677457 
0.231814 1.74832593819 0.01856850647 
0.232331 1.76352524564 0.01887223416 
0.232848 1.74384935444 0.01873689158 
0.233364 1.79587886010 0.01830466939 
0.233881 1.75828138551 0.01853074287 
0.234398 1.73596405771 0.01896262819 
0.234915 1.75124607586 0.01818032433 
0.235431 1.74845688466 0.01834346595 
0.235948 1.72306632550 0.01824568752 
0.236465 1.75985567197 0.01826721492 
0.236982 1.75987412464 0.01858457573 
0.237499 1.72970807924 0.01843014109 
0.238015 1.74583184228 0.01846237206 
0.238532 1.74318960895 0.01827569595 
0.239049 1.73108265506 0.01815500736 
0.239566 1.76297090502 0.01850526090 
0.240082 1.74169142278 0.01805423591 
0.240599 1.75069908543 0.01815762863 
0.241116 1.75093725883 0.01834300963 
0.241633 1.74902550630 0.01854995484 
0.242149 1.77431646465 3.17997254761 
0.242666 1.76613620638 0.01820691405 
0.243183 1.77374611273 0.01824920096 
0.243700 1.72614840576 0.01774005245 
0.244217 1.74997352328 0.01794794324 
0.244733 1.76624578054 0.01825965471 
0.245250 1.73809493226 0.01824605457 
0.245767 1.74151373159 0.01813564339 
0.246284 1.73364071945 0.01786528462 
0.246800 1.71595644113 0.01769134448 
0.247317 1.74234480959 0.01822257491 
0.247834 1.76774026731 0.01818526121 
0.248351 1.74462428256 0.01818603640 
0.248867 1.77210756567 0.01814018913 
0.249384 1.73210660705 0.01777291168 
0.249901 1.74161481653 0.01766064563 
0.250418 1.74278248611 0.01777480400 
0.250934 1.73218660424 0.01778913336 
0.251451 1.73957795924 0.01795305974 
0.251968 1.73185777599 0.01768815241 
0.252485 1.72712660059 0.01730763172 
0.253001 1.73047266887 0.01769759248 
0.253518 1.72211615384 0.01781423972 
0.254035 1.76219896159 0.01806687559 
0.254552 1.71807425847 0.01742700726 
0.255068 1.71438230781 0.01763659652 
0.255585 1.71981594648 0.01750195309 
0.256102 1.74427785155 0.01774722961 
0.256619 1.71359468454 0.01749897269 
0.257135 1.70757673651 0.01763047210 
0.257652 1.73010306055 0.01748515659 
0.258169 1.72282210531 0.01767153817 
0.258686 1.71299113609 0.01754281373 
0.259202 1.71089283006 0.01746245945 
0.259719 1.74313999469 0.01734506091 
0.260236 1.73908618005 0.01774315309 
0.260753 1.70852754923 0.01807073846 
0.261269 1.71819350236 0.01793620683 
0.261786 1.75781404881 0.01873358230 
0.262303 1.69501323131 0.01823295242 
0.262820 1.72800083918 0.01829335701 
0.263336 1.73255445766 0.01837304928 
0.263853 1.70921635103 0.01898448740 
0.264370 1.72692583207 0.01881126147 
0.264887 1.74617376682 0.01891438363 
0.265403 1.75354116697 0.01884630267 
0.265920 1.73116441912 0.01945434137 
0.266437 1.70776054733 0.01898296780 
0.266954 1.74912446206 0.01891219775 
0.267470 1.69665398851 0.01939513785 
0.267987 1.71057285604 0.01898892114 
0.268504 1.73481783412 0.01953529625 
0.269021 1.74663606323 0.01958647318 
0.269537 1.73432080970 0.01919287700 
0.270054 1.72444452994 0.01968482037 
0.270571 1.73131152118 0.01979170087 
0.271087 1.73541873309 0.01991197365 
0.271604 1.73732323889 0.02008108291 
0.272121 1.74257364262 0.02070154307 
0.272638 1.74962381959 0.02054600187 
0.273154 1.71595044700 0.02066493910 
0.273671 1.73942956492 0.02102993563 
0.274188 1.73370863725 0.02103855967 
0.274705 1.76806249295 0.02085281675 
0.275221 1.76713682430 0.02122549017 
0.275738 1.79915997548 0.02132220188 
0.276255 1.73807768735 0.02117451912 
0.276771 1.72012148585 0.02116328702 
0.277288 1.75633839623 0.02076275826 
0.277805 1.73985518995 0.02053929324 
0.278322 1.72583577250 0.02055096925 
0.278838 1.77381483704 0.02100586714 
0.279355 1.72001294855 0.02089626486 
0.279872 1.72635956841 0.02071322776 
0.280388 1.73213419285 0.02066381347 
0.280905 1.75049626460 0.02065990141 
0.281422 1.73482347226 0.02108220196 
0.281939 1.71834043324 0.02055471606 
0.282455 1.75528119986 0.02091927753 
0.282972 1.73235172534 0.02091452493 
0.283489 1.70729380123 0.02083398628 
0.284006 1.72873872466 0.02076124850 
0.284522 1.75414692499 0.02073229236 
0.285039 1.72057071568 0.02072995927 
0.285556 1.73391014511 0.02086455196 
0.286072 1.75286030879 0.02134845344 
0.286589 1.76663217446 0.02140398242 
0.287106 1.70544749913 0.02097034096 
0.287622 1.74640813062 0.02113441680 
0.288139 1.72040876502 0.02098906050 
0.288656 1.72515391944 0.02094020621 
0.289173 1.75701054445 0.02193636051 
0.289689 1.71764724290 0.02132593344 
0.290206 1.72346624990 0.02093809288 
0.290723 1.72151766023 0.02127885339 
0.291239 1.73608649486 0.02153528161 
0.291756 1.68647242124 0.02159670357 
0.292273 1.70152392861 0.02113168488 
0.292790 1.75267938932 0.02182187560 
0.293306 1.74647760467 0.02097327114 
0.293823 1.76770893745 0.02182738127 
0.294340 1.75556059776 0.02157852699 
0.294856 1.74585225239 0.02161703615 
0.295373 1.69863522276 0.02108700447 
0.295890 1.73038655051 0.02156262562 
0.296406 1.74310247416 0.02134443277 
0.296923 1.74227532746 0.02181642883 
0.297440 1.71505968545 0.02191340845 
0.297957 1.79147649536 0.02253898988 
0.298473 1.75262942117 0.02182616112 
0.298990 1.78269956229 0.02197661976 
0.299507 1.74728387469 0.02167186464 
0.300023 1.70808727660 0.02171139886 
0.300540 1.72668311166 0.02232823539 
0.301057 1.72761583759 0.02206313328 
0.301573 1.75421487152 0.02199260567 
0.302090 1.74682435678 0.02332297411 
0.302607 1.77701691026 0.02282314317 
0.303123 1.76522458585 0.02224750207 
0.303640 1.75398156577 0.02247733215 
0.304157 1.74028002766 0.02195484873 
0.304673 1.73995679084 0.02220070014 
0.305190 1.79934374206 0.02285216477 
0.305707 1.76732277702 0.02265979796 
0.306224 1.72199076161 0.02201786636 
0.306740 1.73691892854 0.02260539534 
0.307257 1.75363157397 0.02253560765 
0.307774 1.71375811920 0.02251388872 
0.308290 1.74482728916 0.02257155341 
0.308807 1.75141829622 0.02266396866 
0.309324 1.77241058083 0.02251601809 
0.309840 1.70269151650 0.02282996842 
0.310357 1.71124231967 0.02237303127 
0.310874 1.76274430756 0.02348104119 
0.311390 1.73494556719 0.02273136182 
0.311907 1.74833049460 0.02302886914 
0.312424 1.74204972224 0.02289308271 
0.312940 1.76103563754 0.02307810793 
0.313457 1.73709788800 0.02273964976 
0.313974 1.72740851215 0.02374147128 
0.314490 1.73237444575 0.02342248244 
0.315007 1.77849677043 0.02363593889 
0.315524 1.72193679068 0.02299221201 
0.316040 1.76592496870 0.02375760991 
0.316557 1.72917428098 0.02366542975 
0.317074 1.77112382159 0.02386908863 
0.317590 1.76595826013 0.02407273499 
0.318107 1.72944626362 0.02336988795 
0.318624 1.74594179856 0.02283973241 
0.319140 1.75119384341 0.02343230830 
0.319657 1.74532568012 0.02398494494 
0.320174 1.73364983490 0.02387967449 
0.320690 1.75755085721 0.02331523931 
0.321207 1.73111367825 0.02448590258 
0.321724 1.74136956992 0.02406245292 
0.322240 1.76971295143 0.02399111017 
0.322757 1.72703485424 0.02450942007 
0.323274 1.73730248093 0.02468506999 
0.323790 1.75112594245 0.02424869581 
0.324307 1.79166346896 0.02457715151 
0.324824 1.77034014262 0.02473086066 
0.325340 1.75702429194 0.02583226687 
0.325857 1.79217395468 0.02628137731 
0.326373 1.75319994881 0.02588693129 
0.326890 1.76095687009 0.02624934857 
0.327407 1.74804845166 0.02591282747 
0.327923 1.72680015159 0.02616871952 
0.328440 1.73935134813 0.02580340477 
0.328957 1.76379426788 0.02632230893 
0.329473 1.78043623623 0.02695119727 
0.329990 1.77859108862 0.02840774984 
0.330507 1.74026459170 0.02790435571 
0.331023 1.77655562621 0.02818081786 
0.331540 1.75453503666 0.02867682198 
0.332057 1.82943466644 0.03053442677 
0.332573 1.72277165380 0.02847325032 
0.333090 1.74871640762 0.02905014301 
0.333607 1.79108818636 0.02917051179 
0.334123 1.83581282038 0.03039670311 
0.334640 1.72413528474 0.03016194524 
0.335156 1.79705654170 0.03051800080 
0.335673 1.71921214224 0.02989414566 
0.336190 1.82073391062 0.03101066479 
0.336706 1.78131115071 0.02996446238 
0.337223 1.80555413435 0.03255775091 
0.337740 1.79836545743 0.03212280679 
0.338256 1.82678353147 0.03302494431 
0.338773 1.74092905423 0.03603414338 
0.339290 1.77281882028 0.03608043307 
0.339806 1.81841693695 0.03678772085 
0.340323 1.84072866792 0.03826768590 
0.340839 1.83103865317 0.03665184678 
0.341356 1.85372197677 0.03777099243 
0.341873 1.85054674794 0.03653181110 
0.342389 1.80186960689 0.03634839909 
0.342906 1.77092482398 0.03681038218 
0.343423 1.80512478823 0.03714995248 
0.343939 1.81234707733 0.03931564250 
0.344456 1.79212141137 0.03706816186 
0.344972 1.86407413480 0.03812490004 
0.345489 1.81063242005 0.03726177950 
0.346006 1.83293542708 0.03877667362 
0.346522 1.84298667840 0.03925956885 
0.347039 1.81392452407 0.04124094096 
0.347555 1.82588282677 0.03807811901 
0.348072 1.80405103683 0.04000264002 
0.348589 1.83336874002 0.03867947360 
0.349105 1.81299930915 0.04124019968 
0.349622 1.90720703617 0.03922250197 
0.350139 1.76727374792 0.04061193485 
0.350655 1.79857385426 0.03800531791 
0.351172 1.81149446939 0.04003198930 
0.351688 1.82365493960 0.03978898559 
0.352205 1.81333319015 0.03967794772 
0.352722 1.89138117773 0.03865546241 
0.353238 1.81908080245 0.04004429452 
0.353755 1.78355137547 0.03967635466 
0.354271 1.81485310581 0.03695901054 
0.354788 1.78648456707 0.03954575937 
0.355305 1.89129209464 0.04064211583 
0.355821 1.80405211744 0.04132164085 
0.356338 1.80764664777 0.04073854683 
0.356854 1.82354685113 0.04319054991 
0.357371 1.81889538841 0.04107785070 
0.357888 1.72167356856 0.04341880035 
0.358404 1.81260758762 0.04228444322 
0.358921 1.79752829450 0.04581011496 
0.359437 1.90811892009 0.04538760141 
0.359954 1.84219451111 0.04564677658 
0.360471 1.77526338688 0.04723803002 
0.360987 1.80103620631 0.04453158191 
0.361504 1.74967306820 0.04731246102 
0.362020 1.81588410623 0.05183537823 
0.362537 1.83814670361 0.04644315515 
0.363054 1.86531890092 0.05056665936 
0.363570 1.83012454129 0.04919453842 
0.364087 1.70559651519 0.05221078229 
0.364603 1.81800233573 0.04998100446 
0.365120 1.74597940927 0.05501589736 
0.365637 1.73322016722 0.05252166069 
0.366153 1.84386515758 0.05877735927 
0.366670 1.78963846574 0.05796677188 
0.367186 1.83823176158 0.06165300569 
0.367703 1.76288379191 0.06521184142 
0.368219 1.63894060452 0.06156444759 
0.368736 1.86308055067 0.06615558821 
0.369253 1.96969929814 0.07417980189 
0.369769 1.75772034161 0.07132913082 
0.370286 1.75487908428 0.07149805506 
0.370802 1.84859122578 0.07872577051 
0.371319 1.88678348462 0.07675296734 
0.371835 1.89432693283 0.09148550423 
0.372352 1.75072333242 0.08801772456 
0.372869 1.66638015424 0.11402993533 
0.373385 1.67552873534 0.17807837596 
0.373902 1.69329514792 0.37036188417 
