# Supplementary material for: A SAXS-based approach to rationally evaluate radical scavengers – toward eliminating radiation damage in solution and crystallographic studies
Source: J Synchrotron Radiat. 2021 Aug 9;28(Pt 5):1309–20. doi: 10.1107/S1600577521004045 (PMC8415334; doi:10.1107/S1600577521004045)
Supplement: Supplementary file 1 [file s-28-01309-sup1.zip › SupportingData/ascrobic_acid/50mM_buffer_only/F10_ascorbate-max-buffer_00013.cbf.dat]

0.010597 10.49259730365 0.64747566476 
0.011114 9.02219014935 0.36857534247 
0.011630 8.26235478980 0.35484648303 
0.012147 7.43630877146 0.28155426128 
0.012664 7.33337946354 0.25670308201 
0.013181 6.31749750732 0.18937969831 
0.013698 5.91101072525 0.18221931900 
0.014215 5.65533530641 0.25327952401 
0.014732 5.43149654646 0.21756282026 
0.015249 5.18306103696 0.20906101999 
0.015766 4.64404727059 0.15737369294 
0.016283 4.49371862213 0.17624053341 
0.016800 4.22095373369 0.13691514358 
0.017316 4.21643584838 0.13474876519 
0.017833 4.10089700486 0.11544179448 
0.018350 3.96519053786 0.12315284524 
0.018867 4.07909690171 0.11535219864 
0.019384 3.62862634584 0.10859921950 
0.019901 3.52908462976 0.10392945220 
0.020418 3.56593540596 0.09933508289 
0.020935 3.51136631270 0.09850312726 
0.021452 3.33516834423 0.08078921449 
0.021969 3.34233745934 0.08528494432 
0.022486 3.20558086116 0.08060829292 
0.023002 3.13432404113 0.08426461852 
0.023519 3.01214795098 0.08125365168 
0.024036 2.97912562551 0.08035261405 
0.024553 2.89824788730 0.07693376667 
0.025070 2.97965895593 0.07598812122 
0.025587 2.85271764688 0.07469947347 
0.026104 2.71019379355 0.07097362500 
0.026621 2.79513913331 0.07604163557 
0.027138 2.63756537422 0.07329778676 
0.027655 2.77921342859 0.07017394392 
0.028171 2.79568172282 0.07502133158 
0.028688 2.71210294910 0.06796117314 
0.029205 2.74945606393 0.06912069251 
0.029722 2.67084671358 0.07025827087 
0.030239 2.66892167078 0.06493196334 
0.030756 2.56393573999 0.06034689699 
0.031273 2.63351220856 0.06069800344 
0.031790 2.55868458349 0.06452704094 
0.032307 2.53604730834 0.06494038470 
0.032824 2.52737123277 0.06175513684 
0.033341 2.47596727692 0.05974895238 
0.033857 2.47707484168 0.06079970747 
0.034374 2.33283387641 0.05843757206 
0.034891 2.41989839485 0.05946517273 
0.035408 2.41079512196 0.06035784386 
0.035925 2.34528844720 0.05441835959 
0.036442 2.36486448984 0.05491496140 
0.036959 2.37020091535 0.05792959509 
0.037476 2.26239133916 0.05748970866 
0.037993 2.33852761258 0.05426190840 
0.038510 2.28039803040 0.05317241998 
0.039027 2.27134982822 0.05048692637 
0.039543 2.20216236988 0.05371349444 
0.040060 2.32251744262 0.05387550857 
0.040577 2.27115943149 0.05328798802 
0.041094 2.38816976428 0.05276856433 
0.041611 2.37198752909 0.05404648606 
0.042128 2.28605128086 0.05059459613 
0.042645 2.28394794763 0.05242732469 
0.043162 2.23344283927 0.04891898927 
0.043679 2.19544294269 0.05046012057 
0.044196 2.20830132476 0.04773114140 
0.044712 2.24019860400 0.05117323975 
0.045229 2.33968680858 0.04894576967 
0.045746 2.27380311498 0.04879213466 
0.046263 2.32616780817 0.04861120505 
0.046780 2.11500281445 0.04507417055 
0.047297 2.23881767190 0.04594481997 
0.047814 2.16858478584 0.04661288576 
0.048331 2.27758023273 0.04705631173 
0.048848 2.18270241363 0.04451810375 
0.049365 2.14206793274 0.04395393491 
0.049881 2.16987525684 0.04444658644 
0.050398 2.20033216155 0.04302139442 
0.050915 2.20539484290 0.04561856554 
0.051432 2.19165359215 0.04507112244 
0.051949 2.11723300395 0.04252252935 
0.052466 2.10311192526 0.04279389723 
0.052983 2.11973864012 0.04222743918 
0.053500 2.07034665964 0.04118300888 
0.054017 2.16694071509 0.04357200618 
0.054534 2.15181979442 0.04279347130 
0.055050 2.02843108155 0.04157511745 
0.055567 2.13659133938 0.04257064993 
0.056084 2.12886867086 0.04187239615 
0.056601 2.07404625687 0.04090594042 
0.057118 2.00955111846 0.04107288818 
0.057635 2.11333547011 0.04287394818 
0.058152 2.05876190124 0.04106044878 
0.058669 2.07289113754 0.04174889210 
0.059186 1.97776494700 0.04060039063 
0.059703 2.04443179315 0.04020775619 
0.060220 2.06306175039 0.04127356579 
0.060736 2.02973596078 0.04002904222 
0.061253 2.16376336663 0.04181741515 
0.061770 2.01081917876 0.03974978387 
0.062287 2.12260514481 0.03922885815 
0.062804 2.08674951749 0.03907910210 
0.063321 2.07265275637 0.03980158487 
0.063838 2.09394458397 0.03787402171 
0.064355 2.07939871289 0.03930966880 
0.064872 2.02678134285 0.03710542262 
0.065388 2.06566393606 0.03869723112 
0.065905 2.03321219108 0.03894118543 
0.066422 2.01722796690 0.03863149743 
0.066939 2.08881595282 0.03894404704 
0.067456 1.99415298454 0.03687907806 
0.067973 2.00530943889 0.03776134732 
0.068490 2.11218303637 0.03624397540 
0.069007 2.03752069734 0.03817373081 
0.069524 2.04699760402 0.03822940186 
0.070041 2.04248009595 0.03729250969 
0.070557 2.06431016397 0.03854580098 
0.071074 2.07722742111 0.03822521955 
0.071591 2.04064095223 0.03759958122 
0.072108 2.00676670895 0.03732391685 
0.072625 2.03997955052 0.03759807499 
0.073142 2.02796195028 0.03629746406 
0.073659 1.99925680067 0.03713975559 
0.074176 2.00284534914 0.03514990456 
0.074693 1.94706887875 0.03560054535 
0.075210 1.99251452271 0.03552418561 
0.075726 2.04931408871 0.03667363859 
0.076243 2.07813869396 0.03629197477 
0.076760 1.98361605011 0.03374211900 
0.077277 2.04368264944 0.03545587204 
0.077794 1.99135961215 0.03610191096 
0.078311 2.02172995420 0.03574236102 
0.078828 2.01241912941 0.03478696002 
0.079345 1.97467842144 0.03532508312 
0.079862 2.04214171965 0.03348963829 
0.080378 2.02135349605 0.03601552286 
0.080895 2.00017827541 0.03466437975 
0.081412 1.98304978686 0.03316138474 
0.081929 2.05672322695 0.03449871565 
0.082446 1.97137014379 0.03299315989 
0.082963 2.00600216957 0.03399610972 
0.083480 1.98521452229 0.03327828066 
0.083997 2.00469638739 0.03338228927 
0.084514 2.01150298336 0.03511118624 
0.085030 1.97600939074 0.03425155111 
0.085547 1.96903963194 0.03287868307 
0.086064 1.98208445818 0.03243167459 
0.086581 2.03602007403 0.03421408484 
0.087098 1.97535323549 0.03356866503 
0.087615 1.99002410780 0.03407517574 
0.088132 2.03041089642 0.03233544807 
0.088649 2.04414110850 0.03475029503 
0.089166 1.97229745802 0.03314697293 
0.089683 1.98808906459 0.03461135091 
0.090199 1.99383005863 0.03484507838 
0.090716 1.98265826970 0.03480351583 
0.091233 1.98033343503 0.03586852056 
0.091750 2.04039855107 0.03632792686 
0.092267 2.01563789527 0.03600848092 
0.092784 2.02361679524 0.03534510468 
0.093301 1.94428097577 0.03756920967 
0.093818 1.99898272593 0.03602411724 
0.094334 2.04452826493 0.03616055255 
0.094851 2.01666411922 0.03597293424 
0.095368 2.00027085055 0.03596690650 
0.095885 2.00993312305 0.03364554373 
0.096402 2.04700688274 0.03538001860 
0.096919 1.99112681754 0.03260268093 
0.097436 1.95527947273 0.03289164402 
0.097953 2.00956157667 0.03345977298 
0.098470 2.01826212491 0.03324577885 
0.098986 1.99062580547 0.03334315990 
0.099503 2.02103076359 0.03303092911 
0.100020 1.98673309835 0.03191437042 
0.100537 1.97593215821 0.03198189646 
0.101054 1.97299891874 0.03186143314 
0.101571 1.95854015186 0.03180987447 
0.102088 2.02061894248 0.03199957187 
0.102605 1.96393011327 0.03226892044 
0.103122 1.96750297730 0.03112981543 
0.103638 1.95969996625 0.03105971030 
0.104155 2.00726442469 0.03087041297 
0.104672 1.97384676993 0.03081357664 
0.105189 2.00509382198 0.03265035636 
0.105706 1.97656303276 0.03064993660 
0.106223 1.94368802844 0.03037159446 
0.106740 2.01447341730 0.03002583143 
0.107257 1.93423188415 0.03043624486 
0.107773 2.02770978867 0.03078188410 
0.108290 2.00783141209 0.03109435870 
0.108807 1.98947268896 0.03064662537 
0.109324 2.00977777057 0.02997884798 
0.109841 1.96643979844 0.03044488635 
0.110358 1.94814724208 0.03050139184 
0.110875 1.94840943707 0.02936285178 
0.111392 1.97619930392 0.03031650110 
0.111909 2.00786388294 0.02993951984 
0.112425 1.95431620759 0.02932667023 
0.112942 2.01555788625 0.02975902454 
0.113459 1.94827889102 0.02926338589 
0.113976 2.03114299909 0.02917073556 
0.114493 1.96465995490 0.02821797645 
0.115010 2.00664960575 0.02872242625 
0.115527 2.02745942678 0.02998081987 
0.116044 1.99200634662 0.02901634013 
0.116560 1.98419576085 0.02822823805 
0.117077 1.92504881244 0.02857301186 
0.117594 2.00489605326 0.02945945375 
0.118111 1.98638879827 0.02928437075 
0.118628 1.94179363913 0.02889215060 
0.119145 1.94905296918 0.02783401184 
0.119662 1.96219143252 0.02753370070 
0.120179 1.95280976098 0.02774557815 
0.120695 1.99891750685 0.02888682266 
0.121212 2.00776711975 0.02882729781 
0.121729 1.95342318083 0.02771240861 
0.122246 1.92624041928 0.02794193509 
0.122763 1.99573699189 0.02768478915 
0.123280 2.00209117300 0.02888326263 
0.123797 1.97661443692 0.02668691474 
0.124314 1.97219764624 0.02774655759 
0.124830 1.99898306217 0.02717218883 
0.125347 1.95474392963 0.02733030749 
0.125864 1.93737495683 0.02783720110 
0.126381 1.92306404438 0.02741040008 
0.126898 1.99268912289 0.02747638141 
0.127415 1.98809687331 0.02771170702 
0.127932 1.94428081812 0.02652554555 
0.128448 1.95973157300 0.02760011429 
0.128965 1.95497106045 0.02718010003 
0.129482 1.91924761346 0.02671384840 
0.129999 1.94970855179 0.02710971408 
0.130516 1.88054810053 0.02684388146 
0.131033 1.95403947179 0.02651804279 
0.131550 1.94547247976 0.02657549877 
0.132067 1.93650051915 0.02673406822 
0.132583 1.97246519962 0.02708656705 
0.133100 1.94591449545 0.02708693455 
0.133617 1.96891693815 0.02689568254 
0.134134 1.92799287562 0.02618907729 
0.134651 1.95510488659 0.02671230204 
0.135168 1.93994014351 0.02667400705 
0.135685 1.92446585532 0.02680938806 
0.136201 1.89968120692 0.02551043221 
0.136718 1.92085398466 0.02669388538 
0.137235 1.94227057385 0.02596624082 
0.137752 1.92884148566 0.02527637394 
0.138269 1.93435074793 0.02644716569 
0.138786 1.93876763847 0.02592186766 
0.139303 1.94438778839 0.02579847664 
0.139819 1.97982107574 0.02529969792 
0.140336 1.93724303463 0.02618659394 
0.140853 1.96854824510 0.02637686002 
0.141370 1.96109800156 0.02612929914 
0.141887 1.96267100732 0.02545222470 
0.142404 1.95387471139 0.02590236813 
0.142921 1.98377014293 0.02616428008 
0.143438 1.97328183178 0.02554018670 
0.143954 1.94970241037 0.02569086911 
0.144471 1.97007283617 0.02637027264 
0.144988 1.95910202282 0.02571209932 
0.145505 1.95889127351 0.02657722017 
0.146022 1.94888354375 0.02544401948 
0.146539 1.93078293558 0.02530737878 
0.147056 1.91701268487 0.02490642752 
0.147572 1.94876750166 0.02451776663 
0.148089 1.92829539666 0.02558559762 
0.148606 1.97796230299 0.02570652559 
0.149123 1.90422796667 0.02579331033 
0.149640 1.95325851244 0.02410818514 
0.150157 1.91493562388 0.02462350520 
0.150674 1.91365337745 0.02498303606 
0.151190 1.93159514087 0.02506628885 
0.151707 1.94775966888 0.02529106907 
0.152224 1.96427348139 0.02443177493 
0.152741 1.97601564220 0.02473819313 
0.153258 1.93964201865 0.02460356888 
0.153775 1.89613773516 0.02473124758 
0.154291 1.95403211556 0.02449168964 
0.154808 1.93729531377 0.02472657757 
0.155325 1.92352653469 0.02477589514 
0.155842 1.89215073147 0.02487236200 
0.156359 1.91204497476 0.02439128806 
0.156876 1.91584759973 0.02465447818 
0.157393 1.92131749847 0.02401309352 
0.157909 1.96073896741 0.02405220115 
0.158426 1.93710307478 0.02362239478 
0.158943 1.92957801076 0.02472447789 
0.159460 1.91912278815 0.02406387641 
0.159977 1.91522821476 0.02408651521 
0.160494 1.88425072548 0.02342721942 
0.161010 1.91049676611 0.02401081967 
0.161527 1.91604468521 0.02335656505 
0.162044 1.91240502332 0.02375254624 
0.162561 1.88289813890 0.02370083584 
0.163078 1.90914419693 0.02432325469 
0.163595 1.90127025130 0.02357512009 
0.164112 1.89617140506 0.02337024768 
0.164628 1.91566343749 0.02344174819 
0.165145 1.89885628243 0.02316705952 
0.165662 1.93212848893 0.02351444829 
0.166179 1.97594639515 0.02360119331 
0.166696 1.90883322789 0.02337922528 
0.167213 1.89374802922 0.02282976225 
0.167729 1.92781202327 0.02335166532 
0.168246 1.89544479205 0.02303390500 
0.168763 1.92801409238 0.02346537730 
0.169280 1.93766052135 0.02316745967 
0.169797 1.90718218761 0.02339301149 
0.170314 1.91078367457 0.02318628932 
0.170830 1.91852203964 0.02304368594 
0.171347 1.94220508670 0.02327929003 
0.171864 1.91280950682 0.02218105977 
0.172381 1.95296169804 0.02335653522 
0.172898 1.93882842217 0.02331731544 
0.173415 1.92382997615 0.02312944285 
0.173932 1.91273750038 0.02296765097 
0.174448 1.92313677838 0.02299806095 
0.174965 1.91535704949 0.02268789923 
0.175482 1.92477479655 0.02283755331 
0.175999 1.94556746597 0.02303230807 
0.176516 1.92546199515 0.02267133535 
0.177033 1.91444483878 0.02310815932 
0.177549 1.94909755568 0.02308547456 
0.178066 1.91966628695 0.02269222362 
0.178583 1.93400358206 0.02288044742 
0.179100 1.91089865179 0.02256719977 
0.179617 1.90069578869 0.02250681322 
0.180134 1.95546539702 0.02292217136 
0.180650 1.92153658264 0.02301941602 
0.181167 1.88908060883 0.02363412594 
0.181684 1.92826053279 0.02349486784 
0.182201 1.90770511516 0.02394050387 
0.182718 1.92820065461 0.02390628444 
0.183234 1.91080559398 0.02393258464 
0.183751 1.90903040327 0.02395287254 
0.184268 1.93487246246 0.02395282361 
0.184785 1.92432735139 0.02445091366 
0.185302 1.90762224992 0.02495235788 
0.185819 1.92421379571 0.02423432648 
0.186335 1.91885925561 0.02462423206 
0.186852 1.86920482512 0.02352720361 
0.187369 1.92249050663 0.02310824188 
0.187886 1.88845390067 0.02364513191 
0.188403 1.87366943614 0.02267777654 
0.188920 1.89582579535 0.02264436338 
0.189436 1.90042441885 0.02318302091 
0.189953 1.89431778854 0.02268138126 
0.190470 1.89204052981 0.02230743688 
0.190987 1.88727336812 0.02308362934 
0.191504 1.89394946122 0.02240266671 
0.192020 1.89089076829 0.02249504709 
0.192537 1.87473148081 0.02237842330 
0.193054 1.86616953873 0.02214892023 
0.193571 1.85192753986 0.02194520104 
0.194088 1.89308519549 0.02160179117 
0.194605 1.85308428491 0.02225301107 
0.195121 1.91655195338 0.02215292066 
0.195638 1.86222794345 0.02230232597 
0.196155 1.84327463860 0.02260616016 
0.196672 1.85825041852 0.02135999651 
0.197189 1.87464115980 0.02159778807 
0.197705 1.87590709435 0.02186937980 
0.198222 1.87071928879 0.02199211524 
0.198739 1.89796739844 0.02166773187 
0.199256 1.89827069327 0.02227891141 
0.199773 1.87521288932 0.02195970387 
0.200290 1.89112167409 0.02183262848 
0.200806 1.85808816998 0.02145045128 
0.201323 1.91122616125 0.02160674193 
0.201840 1.90376164737 0.02122629419 
0.202357 1.87487612919 0.02110498521 
0.202874 1.84459429355 0.02062515932 
0.203390 1.83942395546 0.02157405533 
0.203907 1.83178571716 0.02132718854 
0.204424 1.88997107261 0.02129563897 
0.204941 1.87351445872 0.02111407355 
0.205458 1.85690936003 0.02102923993 
0.205974 1.87180624637 0.02125076721 
0.206491 1.86003658051 0.02090484042 
0.207008 1.85024771161 0.02103997586 
0.207525 1.90853979083 0.02141716447 
0.208042 1.87511662231 0.02107024972 
0.208558 1.87683135268 0.02120548266 
0.209075 1.87126032961 0.02096819935 
0.209592 1.85061119124 0.02096937643 
0.210109 1.85336043753 0.02087999542 
0.210626 1.84793694124 0.02072847516 
0.211142 1.82513295025 0.02053476739 
0.211659 1.87913303274 0.02069798919 
0.212176 1.91764480315 0.02094912751 
0.212693 1.87691759123 0.02098510181 
0.213210 1.85734516413 0.02066939886 
0.213726 1.87824331554 0.02044963579 
0.214243 1.88588631102 0.02085090071 
0.214760 1.88946162646 0.02089153110 
0.215277 1.86316902781 0.02035291854 
0.215794 1.83093875601 0.02056590540 
0.216310 1.87507988712 0.02020594528 
0.216827 1.88239792753 0.02080918241 
0.217344 1.87700413890 0.02088581471 
0.217861 1.85968692858 0.02028759433 
0.218378 1.86330890185 0.02026247803 
0.218894 1.85428855731 0.02008986995 
0.219411 1.88036866263 0.02063472049 
0.219928 1.85832738833 0.02017883247 
0.220445 1.87738367997 0.02053383177 
0.220962 1.86888892731 0.02059281397 
0.221478 1.84313718980 0.02043972743 
0.221995 1.88162784762 0.02022174144 
0.222512 1.84282402208 0.02030737062 
0.223029 1.88056222477 0.02003490630 
0.223546 1.85422467989 0.02045455307 
0.224062 1.84522831867 0.01991837278 
0.224579 1.82836041256 0.02015176787 
0.225096 1.87606404590 0.02059957309 
0.225613 1.86910271557 0.01988656178 
0.226129 1.86703214092 0.01952191715 
0.226646 1.83879217930 0.02029541427 
0.227163 1.85238582136 0.01981844813 
0.227680 1.84086312658 0.01957882305 
0.228197 1.84494561044 0.01968183823 
0.228713 1.86672877522 0.01972671044 
0.229230 1.86040290588 0.01975442002 
0.229747 1.86050032089 0.01977117332 
0.230264 1.86335032634 0.01917488825 
0.230780 1.83083106101 0.01866018958 
0.231297 1.86208998681 0.01955699200 
0.231814 1.84630717204 0.01926931846 
0.232331 1.85496739421 0.01924545345 
0.232848 1.88386481956 0.01940004146 
0.233364 1.86726438779 0.01899191143 
0.233881 1.86846382761 0.01928703204 
0.234398 1.83999830694 0.01940331650 
0.234915 1.88474864550 0.01944332073 
0.235431 1.86793932185 0.01968522068 
0.235948 1.85773866279 0.01929216957 
0.236465 1.86171024993 0.01952383751 
0.236982 1.88041173561 0.01915222245 
0.237499 1.84870261383 0.01911845797 
0.238015 1.83323788104 0.01928940476 
0.238532 1.85832980936 0.01909826300 
0.239049 1.85632788465 0.01946298335 
0.239566 1.80756373219 0.01913802538 
0.240082 1.84641002585 0.01906945336 
0.240599 1.87487302808 0.01956107768 
0.241116 1.86779741359 0.01910271449 
0.241633 1.83956894318 0.01883298457 
0.242149 1.83038338340 3.30574963218 
0.242666 1.86745350315 0.01917057595 
0.243183 1.85268854663 0.01904582267 
0.243700 1.83610595683 0.01887886920 
0.244217 1.85571649008 0.01899028499 
0.244733 1.83876940594 0.01937980816 
0.245250 1.86429535212 0.01903848996 
0.245767 1.83722945164 0.01890575694 
0.246284 1.82126892711 0.01888833458 
0.246800 1.81371579219 0.01910223905 
0.247317 1.84452115528 0.01831867749 
0.247834 1.86919089329 0.01898195816 
0.248351 1.82802088464 0.01865953563 
0.248867 1.85601131027 0.01871402026 
0.249384 1.83739909320 0.01857604445 
0.249901 1.82247796248 0.01872201798 
0.250418 1.81858823583 0.01869798753 
0.250934 1.87523321675 0.01874857097 
0.251451 1.81513538095 0.01793898136 
0.251968 1.85566691107 0.01870677255 
0.252485 1.84286092013 0.01899970484 
0.253001 1.82670038415 0.01901687534 
0.253518 1.83697671421 0.01844878298 
0.254035 1.81322376882 0.01845687246 
0.254552 1.81986683440 0.01857296440 
0.255068 1.83954800403 0.01853082929 
0.255585 1.84172537086 0.01855668468 
0.256102 1.82304833653 0.01824845443 
0.256619 1.83609182015 0.01827695440 
0.257135 1.82760080359 0.01813002554 
0.257652 1.86603463530 0.01844928433 
0.258169 1.82781058929 0.01834048431 
0.258686 1.80688358982 0.01765708632 
0.259202 1.80965066058 0.01831490181 
0.259719 1.80792539107 0.01835621155 
0.260236 1.86711139073 0.01874003856 
0.260753 1.82531348067 0.01920880279 
0.261269 1.81447557887 0.01926770020 
0.261786 1.83936837963 0.01917077143 
0.262303 1.83604507846 0.01939484895 
0.262820 1.81315804318 0.01928100723 
0.263336 1.80829423188 0.01934946572 
0.263853 1.82572700353 0.01973154525 
0.264370 1.84449483267 0.01936739168 
0.264887 1.79548870145 0.01932823973 
0.265403 1.81990828417 0.01950313443 
0.265920 1.85542945194 0.01992068800 
0.266437 1.82182963351 0.02014329979 
0.266954 1.82063081846 0.01969653887 
0.267470 1.82872112213 0.01986472726 
0.267987 1.85478905872 0.01988652909 
0.268504 1.84085394727 0.01990029819 
0.269021 1.86168399658 0.02030085314 
0.269537 1.86280757396 0.02028211079 
0.270054 1.84776759088 0.02029431872 
0.270571 1.83678286374 0.02053099296 
0.271087 1.83752278888 0.02083470174 
0.271604 1.86438547471 0.02144159995 
0.272121 1.82410646951 0.02097619869 
0.272638 1.84851823808 0.02130238578 
0.273154 1.89408409397 0.02105120058 
0.273671 1.84829955553 0.02175081195 
0.274188 1.86453392543 0.02164579644 
0.274705 1.87189011310 0.02201869016 
0.275221 1.82281591220 0.02200048427 
0.275738 1.86448738729 0.02251156847 
0.276255 1.84377054629 0.02260192232 
0.276771 1.85137030711 0.02237438156 
0.277288 1.83279396463 0.02188630408 
0.277805 1.86605634918 0.02177601793 
0.278322 1.82778303022 0.02151532919 
0.278838 1.85127237920 0.02179534931 
0.279355 1.82594391478 0.02148746152 
0.279872 1.82334382672 0.02127754106 
0.280388 1.83613399380 0.02120089912 
0.280905 1.84268749497 0.02199493226 
0.281422 1.81719610420 0.02163901374 
0.281939 1.83335767029 0.02141364383 
0.282455 1.83716384646 0.02192239570 
0.282972 1.85016434053 0.02192428610 
0.283489 1.85910727024 0.02140896624 
0.284006 1.85162600166 0.02175285134 
0.284522 1.85493516315 0.02228814306 
0.285039 1.84188559019 0.02214773497 
0.285556 1.84837805509 0.02195280623 
0.286072 1.79914768178 0.02158077329 
0.286589 1.86089698071 0.02244658202 
0.287106 1.85967182024 0.02229780677 
0.287622 1.83153055964 0.02222103016 
0.288139 1.87509347304 0.02233650738 
0.288656 1.84467295391 0.02223409551 
0.289173 1.83290525510 0.02266083191 
0.289689 1.84537225006 0.02294160932 
0.290206 1.86061522852 0.02263535731 
0.290723 1.83676960148 0.02221925130 
0.291239 1.84302726851 0.02249623682 
0.291756 1.81981163601 0.02230074941 
0.292273 1.83487953384 0.02285661831 
0.292790 1.84744224234 0.02217430267 
0.293306 1.80666204571 0.02202975793 
0.293823 1.78868539566 0.02246915700 
0.294340 1.87852571306 0.02249455676 
0.294856 1.81309913559 0.02260017330 
0.295373 1.82526181738 0.02262092893 
0.295890 1.88513550745 0.02262496389 
0.296406 1.84788419555 0.02234424438 
0.296923 1.81953037845 0.02218377780 
0.297440 1.85443760537 0.02330809857 
0.297957 1.82876931368 0.02262963877 
0.298473 1.84523779259 0.02283371930 
0.298990 1.79462064417 0.02292511859 
0.299507 1.85171050284 0.02336223654 
0.300023 1.83028106289 0.02356010048 
0.300540 1.84384884963 0.02280640573 
0.301057 1.83875781764 0.02269022113 
0.301573 1.85607107185 0.02359447587 
0.302090 1.82252646233 0.02315682404 
0.302607 1.81265778591 0.02315771272 
0.303123 1.87130626958 0.02319456295 
0.303640 1.83494097622 0.02291976073 
0.304157 1.82847342539 0.02360012814 
0.304673 1.87696220189 0.02365953884 
0.305190 1.81135745078 0.02332520915 
0.305707 1.79467247670 0.02319986126 
0.306224 1.83709699116 0.02349473359 
0.306740 1.86021682557 0.02300524568 
0.307257 1.85503949279 0.02379529714 
0.307774 1.84686781963 0.02294712130 
0.308290 1.85605606593 0.02350111133 
0.308807 1.82467092312 0.02410766515 
0.309324 1.87632141461 0.02441442670 
0.309840 1.86020258690 0.02381839950 
0.310357 1.83368658128 0.02429498617 
0.310874 1.84355309879 0.02417186685 
0.311390 1.79475784677 0.02407051563 
0.311907 1.85309708623 0.02427632048 
0.312424 1.82067306913 0.02381101833 
0.312940 1.84589084439 0.02370611744 
0.313457 1.79878590747 0.02368400935 
0.313974 1.83585358542 0.02364409561 
0.314490 1.87937289802 0.02423419282 
0.315007 1.82407190244 0.02428450001 
0.315524 1.83529696935 0.02412747848 
0.316040 1.84378984265 0.02390878931 
0.316557 1.87994579039 0.02454687020 
0.317074 1.84917960322 0.02501623156 
0.317590 1.84475755940 0.02432566438 
0.318107 1.82363398226 0.02453492500 
0.318624 1.82956285352 0.02492950678 
0.319140 1.84700633930 0.02479004657 
0.319657 1.82497386366 0.02466144086 
0.320174 1.81539474026 0.02511574227 
0.320690 1.81625300295 0.02531926511 
0.321207 1.83599678748 0.02492262404 
0.321724 1.87007073187 0.02589775007 
0.322240 1.89497104817 0.02562025514 
0.322757 1.82928708413 0.02556843244 
0.323274 1.86247710394 0.02525237172 
0.323790 1.85615971746 0.02534348579 
0.324307 1.85952560621 0.02586998978 
0.324824 1.87282165893 0.02583119505 
0.325340 1.79747253940 0.02658938222 
0.325857 1.84432091791 0.02640976123 
0.326373 1.83617211264 0.02659686957 
0.326890 1.83425761581 0.02738298120 
0.327407 1.88082928683 0.02722315467 
0.327923 1.89074907180 0.02848593624 
0.328440 1.80557085812 0.02757814794 
0.328957 1.82027110580 0.02788672219 
0.329473 1.89224517344 0.02786370776 
0.329990 1.86754647503 0.02951408692 
0.330507 1.85023595925 0.02948964639 
0.331023 1.88809853031 0.02962415083 
0.331540 1.87738351103 0.03164090149 
0.332057 1.86342851473 0.03050056335 
0.332573 1.84801336484 0.03095272868 
0.333090 1.85331539226 0.03091375050 
0.333607 1.86004624570 0.03238685664 
0.334123 1.84899733436 0.03029780094 
0.334640 1.87249737437 0.03286406221 
0.335156 1.93357992912 0.03230402667 
0.335673 1.88701824476 0.03153869390 
0.336190 1.86662024343 0.03320061753 
0.336706 1.85034420141 0.03220838356 
0.337223 1.94077388553 0.03324000996 
0.337740 1.84993677533 0.03360737695 
0.338256 1.87410900308 0.03332565884 
0.338773 1.87111136487 0.03485139317 
0.339290 1.89818830823 0.03759729670 
0.339806 1.90721523742 0.03785662220 
0.340323 1.91865416229 0.03840521459 
0.340839 1.91423158628 0.03853222985 
0.341356 1.87790401954 0.03695175784 
0.341873 1.97094267150 0.03890432027 
0.342389 1.88367672240 0.03853298922 
0.342906 1.87274370582 0.04149874800 
0.343423 1.88494046314 0.03757575823 
0.343939 1.95389407783 0.04149735990 
0.344456 1.94433376235 0.04009410442 
0.344972 1.94031439833 0.04090169896 
0.345489 1.86198027331 0.03996781703 
0.346006 1.86747880568 0.04039509681 
0.346522 1.91847618350 0.04219986635 
0.347039 1.92745935490 0.04064336963 
0.347555 1.91969450627 0.03996630116 
0.348072 1.91071371523 0.04018788116 
0.348589 1.96031052394 0.04150238867 
0.349105 1.86114406351 0.04328236294 
0.349622 1.95176350028 0.03998160454 
0.350139 1.88171001004 0.04315082799 
0.350655 1.96712995365 0.04220375504 
0.351172 1.93042663620 0.04179100545 
0.351688 1.89565078106 0.03946116318 
0.352205 1.97386089636 0.04100842918 
0.352722 1.90683383207 0.04227301439 
0.353238 1.96140072684 0.04063125374 
0.353755 1.88134310121 0.04179758528 
0.354271 1.84706992937 0.04105309631 
0.354788 1.93777182057 0.04212054381 
0.355305 1.93902173660 0.04235707826 
0.355821 1.91567403760 0.04134694242 
0.356338 1.82681717979 0.04212175244 
0.356854 1.98953792426 0.04500135527 
0.357371 1.92142378318 0.04581784626 
0.357888 1.85031766827 0.04402597516 
0.358404 1.83412149407 0.04638976998 
0.358921 1.91674830528 0.04739349328 
0.359437 1.88124235880 0.04747262392 
0.359954 1.84049911377 0.04747900466 
0.360471 1.95094478159 0.04742548823 
0.360987 1.87867747088 0.04995369429 
0.361504 1.92588586410 0.04941538044 
0.362020 1.80420186146 0.04866627498 
0.362537 1.96601737421 0.05071935617 
0.363054 1.95826784869 0.05362518315 
0.363570 1.95983650478 0.05316636036 
0.364087 1.91342096797 0.05523148784 
0.364603 1.89960968071 0.05325259094 
0.365120 1.87360312905 0.05697062521 
0.365637 1.87475615138 0.05863746210 
0.366153 1.99126022028 0.05598095132 
0.366670 2.03147539364 0.05825632313 
0.367186 1.93746187387 0.06035529352 
0.367703 1.83627234094 0.06210427736 
0.368219 1.79824117727 0.06075691272 
0.368736 1.91526144362 0.06634337034 
0.369253 1.91585743979 0.07181222761 
0.369769 2.02281303186 0.08084693775 
0.370286 1.85520966168 0.07676683924 
0.370802 1.85119186159 0.07863605796 
0.371319 1.95385426376 0.07907050686 
0.371835 1.94446002045 0.09300412686 
0.372352 1.81281436123 0.09241651960 
0.372869 2.01169274093 0.10160581416 
0.373385 1.85988975072 0.13403540988 
0.373902 1.56468445711 0.45868904782 
