# Supplementary material for: A SAXS-based approach to rationally evaluate radical scavengers – toward eliminating radiation damage in solution and crystallographic studies
Source: J Synchrotron Radiat. 2021 Aug 9;28(Pt 5):1309–20. doi: 10.1107/S1600577521004045 (PMC8415334; doi:10.1107/S1600577521004045)
Supplement: Supplementary file 1 [file s-28-01309-sup1.zip › SupportingData/ascrobic_acid/50mM_buffer_only/F10_ascorbate-max-buffer_00003.cbf.dat]

0.010597 11.59039549627 0.78250348735 
0.011114 9.48052924601 0.45394878478 
0.011630 8.58964860019 0.37616321881 
0.012147 8.12715995538 0.27110640186 
0.012664 7.08779892027 0.22822478089 
0.013181 6.24221134444 0.18692154229 
0.013698 5.84908244057 0.18856599323 
0.014215 5.69947417093 0.24604781123 
0.014732 5.27736689156 0.21696901368 
0.015249 5.18550368538 0.19074288633 
0.015766 4.88129894243 0.17042541063 
0.016283 4.67651887526 0.16909945992 
0.016800 4.59106753304 0.15211421366 
0.017316 4.42483217026 0.15302078425 
0.017833 4.29492817788 0.12570066510 
0.018350 3.95847285874 0.11404741620 
0.018867 3.70775525222 0.10641296049 
0.019384 3.92308291160 0.10292771621 
0.019901 3.37917688186 0.09272051800 
0.020418 3.51968580907 0.09645610075 
0.020935 3.30224451027 0.09285344062 
0.021452 3.32933211777 0.08913592337 
0.021969 3.25494489768 0.08811533740 
0.022486 3.14943648555 0.09083207850 
0.023002 3.10786538213 0.09054763578 
0.023519 3.04194594586 0.07914684944 
0.024036 2.95363187749 0.07863598370 
0.024553 3.02788707215 0.07895171447 
0.025070 2.83076181062 0.07605547620 
0.025587 2.74569513709 0.07446179654 
0.026104 2.85090946030 0.07519680893 
0.026621 2.78732617127 0.07646989152 
0.027138 2.79893694460 0.07052013515 
0.027655 2.65928674790 0.06630882524 
0.028171 2.80228579387 0.07496583968 
0.028688 2.75013858237 0.06659236655 
0.029205 2.66845311441 0.06950081077 
0.029722 2.64394082922 0.06909405010 
0.030239 2.63883021511 0.06517536958 
0.030756 2.62066005720 0.06424500720 
0.031273 2.63172995011 0.06205084168 
0.031790 2.57110108041 0.06523322500 
0.032307 2.56935475281 0.06673524135 
0.032824 2.48353394887 0.06408099113 
0.033341 2.50942379398 0.05610501841 
0.033857 2.51501990818 0.06166281162 
0.034374 2.47702915130 0.06010721936 
0.034891 2.40739269997 0.06066337056 
0.035408 2.47896397650 0.05953552187 
0.035925 2.41328177971 0.05839106796 
0.036442 2.44331018905 0.05936471446 
0.036959 2.36094663288 0.05591446654 
0.037476 2.38354377059 0.05693930673 
0.037993 2.41657036855 0.05665867885 
0.038510 2.44971524191 0.05331032558 
0.039027 2.33746748409 0.05098096720 
0.039543 2.35490617866 0.05249408552 
0.040060 2.25984761692 0.05085608823 
0.040577 2.35580470688 0.05323359233 
0.041094 2.25025307370 0.05256829305 
0.041611 2.28665457725 0.05133327497 
0.042128 2.35522968753 0.05294618213 
0.042645 2.20915059270 0.04948271492 
0.043162 2.30952640897 0.05002229516 
0.043679 2.24382647661 0.05456528157 
0.044196 2.20558352416 0.05018109321 
0.044712 2.22533602319 0.04821667665 
0.045229 2.24878037590 0.04848016371 
0.045746 2.23563584079 0.04843392275 
0.046263 2.24676133227 0.04592991184 
0.046780 2.10174600714 0.04682879388 
0.047297 2.17453208633 0.04624690884 
0.047814 2.27855326007 0.04700266313 
0.048331 2.14136843097 0.04424144764 
0.048848 2.23011476846 0.04563444782 
0.049365 2.21650748329 0.04483290793 
0.049881 2.17922851594 0.04479115027 
0.050398 2.10995520817 0.04369389071 
0.050915 2.22819693402 0.04672117663 
0.051432 2.05356408265 0.04314300896 
0.051949 2.15852120151 0.04499175843 
0.052466 2.17819616567 0.04529490657 
0.052983 2.14991613406 0.04312724564 
0.053500 2.16480150911 0.04323806175 
0.054017 2.17896634920 0.04282428563 
0.054534 2.15515234060 0.04334596171 
0.055050 2.14844111754 0.04188737560 
0.055567 2.12372915089 0.04335200113 
0.056084 1.98494340597 0.04110244816 
0.056601 2.13957092521 0.04187014340 
0.057118 2.12789192019 0.04164280861 
0.057635 2.09269701002 0.04244461904 
0.058152 2.04231393654 0.04165997608 
0.058669 2.06191981981 0.04162673632 
0.059186 2.06328770698 0.04200952570 
0.059703 2.10771505495 0.04030571807 
0.060220 2.03736540700 0.04121286694 
0.060736 2.11131687145 0.04081941528 
0.061253 2.07605560084 0.04082701262 
0.061770 2.08711555071 0.04021492495 
0.062287 2.03177943704 0.03944514095 
0.062804 2.07429688314 0.03893935870 
0.063321 2.09589441817 0.03862008580 
0.063838 2.10631206572 0.03885342424 
0.064355 2.04701515717 0.03793223216 
0.064872 2.07494354375 0.03882286075 
0.065388 2.03786457149 0.03778721975 
0.065905 2.05473032738 0.03967601223 
0.066422 2.00596151857 0.03821956009 
0.066939 2.05015728777 0.03910947190 
0.067456 2.04548705586 0.03582088678 
0.067973 2.02833672520 0.03742367928 
0.068490 1.99944029193 0.03738633281 
0.069007 2.01323377023 0.03928885219 
0.069524 2.07519028027 0.03854590783 
0.070041 2.01034730180 0.03596701429 
0.070557 2.07450060329 0.03650532959 
0.071074 1.96164627482 0.03755615863 
0.071591 1.97731053302 0.03796501688 
0.072108 1.97253306832 0.03660148493 
0.072625 2.02932392052 0.03732089242 
0.073142 2.02555785299 0.03747241940 
0.073659 2.02966474183 0.03714361908 
0.074176 1.95900160730 0.03746899252 
0.074693 1.98036502091 0.03608119491 
0.075210 2.02326838796 0.03613798509 
0.075726 2.00015223059 0.03549099218 
0.076243 1.96983062716 0.03483612912 
0.076760 2.01837984367 0.03477706712 
0.077277 2.10895506007 0.03680610942 
0.077794 2.04376133153 0.03541391269 
0.078311 2.00043878830 0.03507918790 
0.078828 2.06030763555 0.03431542173 
0.079345 2.04955130179 0.03435423222 
0.079862 2.00292502908 0.03402922718 
0.080378 1.97206481723 0.03362990804 
0.080895 2.07406699910 0.03549545440 
0.081412 2.01647101498 0.03500364110 
0.081929 2.05632832441 0.03421437642 
0.082446 1.96223234043 0.03355419023 
0.082963 2.00295649998 0.03440186031 
0.083480 1.99627581411 0.03414688991 
0.083997 2.00371898201 0.03273866255 
0.084514 1.98486666151 0.03370783849 
0.085030 1.94557147643 0.03307378384 
0.085547 1.93930476053 0.03254484189 
0.086064 1.99087715262 0.03267078124 
0.086581 2.00804235389 0.03344353209 
0.087098 2.03787546331 0.03270382926 
0.087615 1.94842597668 0.03183700089 
0.088132 1.96906565554 0.03287512331 
0.088649 2.03657920943 0.03430660166 
0.089166 2.05489198075 0.03355931672 
0.089683 1.93148301474 0.03404623445 
0.090199 2.00939359856 0.03554784583 
0.090716 1.98417372259 0.03541411726 
0.091233 2.02422859864 0.03685023762 
0.091750 1.99337813918 0.03497267263 
0.092267 1.97377501429 0.03437719320 
0.092784 1.96424099741 0.03580359547 
0.093301 2.01806931852 0.03604915958 
0.093818 1.87138494686 0.03490596229 
0.094334 2.03030647473 0.03478677376 
0.094851 1.92186931569 0.03465796780 
0.095368 2.00661416013 0.03595250557 
0.095885 1.96316720779 0.03388806999 
0.096402 1.97376622975 0.03287560455 
0.096919 2.01000897255 0.03396034602 
0.097436 1.97560444399 0.03348478140 
0.097953 1.95586862590 0.03277262259 
0.098470 1.97856676262 0.03276220040 
0.098986 1.98040172387 0.03280034756 
0.099503 1.96426798680 0.03236829458 
0.100020 2.00348769274 0.03236199563 
0.100537 1.95577547974 0.03137296259 
0.101054 1.96509249425 0.03029862777 
0.101571 1.93445736739 0.03235399708 
0.102088 1.96922195264 0.03253925401 
0.102605 2.00570149200 0.03209518414 
0.103122 1.99586282521 0.03141365720 
0.103638 1.99935187416 0.03171087953 
0.104155 2.01134019910 0.03169368099 
0.104672 1.98972721834 0.03028322066 
0.105189 1.94653993095 0.03239350303 
0.105706 1.97026834972 0.03207894902 
0.106223 1.92532788437 0.03092598905 
0.106740 1.96830484234 0.02947590705 
0.107257 1.96718766666 0.03152421482 
0.107773 2.00101091716 0.03018890982 
0.108290 1.96758283941 0.03076613082 
0.108807 1.98442750365 0.03103327951 
0.109324 1.99317707773 0.02986976628 
0.109841 1.92036329890 0.02970650014 
0.110358 1.91766109220 0.02850933596 
0.110875 1.94535576603 0.03137824206 
0.111392 1.94250594361 0.02911983134 
0.111909 1.92716630509 0.02919796649 
0.112425 1.90974485025 0.03041900531 
0.112942 1.93961599730 0.02891030724 
0.113459 1.99704475619 0.03073424833 
0.113976 1.92739210436 0.02897549126 
0.114493 1.97348184237 0.02897943089 
0.115010 1.94987737281 0.02900845518 
0.115527 1.95935995215 0.02957192730 
0.116044 1.95371490574 0.02870214918 
0.116560 1.97632252185 0.02783141873 
0.117077 1.96288369010 0.02825126943 
0.117594 1.96261914197 0.02911465279 
0.118111 1.92649241108 0.02907716471 
0.118628 1.92290261477 0.02867874209 
0.119145 1.95777799765 0.02834903456 
0.119662 1.99455967254 0.02729196277 
0.120179 1.97922965533 0.02749373448 
0.120695 1.96331184221 0.02836521578 
0.121212 1.99798324826 0.02796351310 
0.121729 1.95230057042 0.02804326219 
0.122246 1.90361532403 0.02757006960 
0.122763 1.98547292231 0.02741282354 
0.123280 1.94122061328 0.02863855316 
0.123797 1.98797970680 0.02837613460 
0.124314 1.99635441873 0.02775100521 
0.124830 1.96367020000 0.02805229330 
0.125347 1.96806562263 0.02911119950 
0.125864 1.92683456142 0.02826317553 
0.126381 1.96724687198 0.02664888316 
0.126898 1.96052323974 0.02651900436 
0.127415 1.94715068442 0.02632823490 
0.127932 1.99585632671 0.02819899216 
0.128448 1.94083644513 0.02655847471 
0.128965 1.91819232659 0.02668784568 
0.129482 1.96217972274 0.02658988898 
0.129999 1.91256089605 0.02715989409 
0.130516 1.90886445118 0.02677634003 
0.131033 1.96790291533 0.02727971039 
0.131550 1.95005140890 0.02768969765 
0.132067 1.95298428084 0.02729107135 
0.132583 1.94542232105 0.02660474686 
0.133100 1.93262860060 0.02662479928 
0.133617 1.95987115346 0.02664707043 
0.134134 1.91047164598 0.02644467090 
0.134651 1.92903271300 0.02635601542 
0.135168 1.91196074831 0.02609902925 
0.135685 1.95344975867 0.02676481756 
0.136201 1.97494530214 0.02618590437 
0.136718 1.98026008618 0.02601977347 
0.137235 1.92621748059 0.02577341647 
0.137752 1.89195775288 0.02542526749 
0.138269 1.91026889775 0.02526813100 
0.138786 1.92062353481 0.02503693939 
0.139303 1.90718988306 0.02496464535 
0.139819 1.94693852621 0.02630396566 
0.140336 1.90909988775 0.02511596659 
0.140853 1.93286985099 0.02515569771 
0.141370 1.93327378252 0.02557907400 
0.141887 1.92130351187 0.02523112705 
0.142404 1.92763827606 0.02520578290 
0.142921 1.92955029966 0.02613469702 
0.143438 1.96138729198 0.02564316423 
0.143954 1.99337939044 0.02648095646 
0.144471 1.97876646604 0.02573864180 
0.144988 2.01459118548 0.02688013532 
0.145505 1.99787501621 0.02599328457 
0.146022 1.99129623734 0.02507215284 
0.146539 1.95458569421 0.02571249744 
0.147056 1.95391161123 0.02507110832 
0.147572 1.97206419461 0.02558733903 
0.148089 1.92472337228 0.02517126819 
0.148606 1.94033470324 0.02517205501 
0.149123 1.91393185885 0.02499913789 
0.149640 1.95968418854 0.02473189458 
0.150157 1.96469384425 0.02511418854 
0.150674 1.96731194263 0.02551685558 
0.151190 1.95153987399 0.02522859122 
0.151707 1.93692859793 0.02467698325 
0.152224 1.90234440841 0.02482761494 
0.152741 1.90811863289 0.02462672102 
0.153258 1.94718696503 0.02511059038 
0.153775 1.95505515616 0.02517612588 
0.154291 1.92607613152 0.02478058991 
0.154808 1.90935929384 0.02411227105 
0.155325 1.96497810182 0.02481669017 
0.155842 1.91202220830 0.02425246129 
0.156359 1.92693093724 0.02381053466 
0.156876 1.92494147685 0.02350534180 
0.157393 1.93937988750 0.02375964607 
0.157909 1.89145692499 0.02461311961 
0.158426 1.95061764587 0.02487546959 
0.158943 1.91856015558 0.02454479986 
0.159460 1.88658973125 0.02423629126 
0.159977 1.92970402732 0.02426107699 
0.160494 1.93489285760 0.02420926110 
0.161010 1.88682742546 0.02426335200 
0.161527 1.90828091733 0.02402991877 
0.162044 1.87901891299 0.02372350244 
0.162561 1.91485455971 0.02385674260 
0.163078 1.92072611826 0.02395643208 
0.163595 1.92901924994 0.02346755375 
0.164112 1.89972607789 0.02410909451 
0.164628 1.93417925913 0.02400059081 
0.165145 1.92005394221 0.02358447997 
0.165662 1.89235122969 0.02277704065 
0.166179 1.92674691026 0.02341706389 
0.166696 1.94097855075 0.02301258238 
0.167213 1.94922581672 0.02375739212 
0.167729 1.91555090851 0.02295032715 
0.168246 1.88914505760 0.02340739919 
0.168763 1.85420270738 0.02305392730 
0.169280 1.96094702611 0.02298029599 
0.169797 1.91004144372 0.02333916781 
0.170314 1.97946370176 0.02288145484 
0.170830 1.91080194149 0.02340615950 
0.171347 1.91687502525 0.02339175603 
0.171864 1.90515043369 0.02304547274 
0.172381 1.92406217842 0.02290053294 
0.172898 1.87477995150 0.02272531000 
0.173415 1.93862363834 0.02313554422 
0.173932 1.86775590065 0.02280645616 
0.174448 1.94273698438 0.02318756673 
0.174965 1.91171418043 0.02253633895 
0.175482 1.89978345944 0.02318924954 
0.175999 1.94050200792 0.02295399478 
0.176516 1.89224780703 0.02250734324 
0.177033 1.92458798536 0.02183454304 
0.177549 1.89677940859 0.02268954085 
0.178066 1.92865254240 0.02253654907 
0.178583 1.91422119672 0.02262811509 
0.179100 1.88357140719 0.02284232155 
0.179617 1.85119351130 0.02258569614 
0.180134 1.91831578311 0.02344243676 
0.180650 1.90000393186 0.02318893434 
0.181167 1.87574312700 0.02287968930 
0.181684 1.91497799272 0.02341400044 
0.182201 1.87201974922 0.02313955912 
0.182718 1.90377107116 0.02424921201 
0.183234 1.91800085151 0.02418902840 
0.183751 1.89338483754 0.02317966044 
0.184268 1.91021443527 0.02464655285 
0.184785 1.94892499642 0.02490826559 
0.185302 1.91941793460 0.02443377838 
0.185819 1.91362874128 0.02459073206 
0.186335 1.93942364544 0.02419919171 
0.186852 1.87888835949 0.02382961177 
0.187369 1.87041315598 0.02356586295 
0.187886 1.89276562236 0.02293126757 
0.188403 1.88187306340 0.02318584656 
0.188920 1.89993110098 0.02287244691 
0.189436 1.89819772204 0.02273232431 
0.189953 1.87261460842 0.02219889682 
0.190470 1.84757145534 0.02280744220 
0.190987 1.87317576082 0.02265005575 
0.191504 1.83768674353 0.02257910957 
0.192020 1.91873238303 0.02259912917 
0.192537 1.88782850435 0.02233600563 
0.193054 1.87432198077 0.02254933482 
0.193571 1.85829541163 0.02226938598 
0.194088 1.82493497720 0.02179813771 
0.194605 1.90403924151 0.02263693371 
0.195121 1.89579592883 0.02181685598 
0.195638 1.88170298384 0.02183219072 
0.196155 1.87030241416 0.02122179104 
0.196672 1.85004747978 0.02214338713 
0.197189 1.88939026631 0.02146088934 
0.197705 1.87632949932 0.02140143998 
0.198222 1.87868266593 0.02167788341 
0.198739 1.85168212420 0.02097995426 
0.199256 1.84629850455 0.02148479856 
0.199773 1.85455738978 0.02137071628 
0.200290 1.88240080308 0.02193862196 
0.200806 1.87892633868 0.02116012278 
0.201323 1.86854351996 0.02118806086 
0.201840 1.86198530173 0.02175881068 
0.202357 1.88762124659 0.02117852065 
0.202874 1.89124281957 0.02132947319 
0.203390 1.84949088000 0.02115097962 
0.203907 1.85472128845 0.02128513636 
0.204424 1.85814042403 0.02180370184 
0.204941 1.87671397669 0.02143889703 
0.205458 1.85782108206 0.02063554869 
0.205974 1.90202525063 0.02153169503 
0.206491 1.86982709398 0.02117461265 
0.207008 1.86021626184 0.02111482655 
0.207525 1.88433283503 0.02134459785 
0.208042 1.85779678118 0.02068191198 
0.208558 1.88668347312 0.02131189206 
0.209075 1.89507502230 0.02121485800 
0.209592 1.89749992620 0.02093646476 
0.210109 1.83825018095 0.02087212096 
0.210626 1.83376361763 0.02075374887 
0.211142 1.89938462928 0.02029605383 
0.211659 1.85914204615 0.02063328788 
0.212176 1.87671645567 0.02110007860 
0.212693 1.84642845788 0.02085358136 
0.213210 1.86127285996 0.02057768197 
0.213726 1.85250643081 0.02028797845 
0.214243 1.86708835069 0.02105166274 
0.214760 1.87768374189 0.02068834504 
0.215277 1.91721368056 0.02085333281 
0.215794 1.92394058277 0.02137006944 
0.216310 1.88649635272 0.02085258267 
0.216827 1.85797054705 0.02064342060 
0.217344 1.84540267684 0.02054627624 
0.217861 1.81600743974 0.01998847591 
0.218378 1.88667733078 0.02055568999 
0.218894 1.84295091591 0.02035317442 
0.219411 1.86490081575 0.02042449680 
0.219928 1.90022489214 0.02033891884 
0.220445 1.85830693789 0.02033908398 
0.220962 1.89129383406 0.02023645936 
0.221478 1.84998962878 0.02048044442 
0.221995 1.85890075646 0.02025502988 
0.222512 1.83547348897 0.02007331544 
0.223029 1.81050492415 0.01987582174 
0.223546 1.85224406722 0.01978707202 
0.224062 1.88133352458 0.02028792876 
0.224579 1.87589771096 0.02012198638 
0.225096 1.86000948495 0.02052361770 
0.225613 1.83208649639 0.01992812960 
0.226129 1.87485283740 0.02005373614 
0.226646 1.86413835896 0.01931229820 
0.227163 1.83613182320 0.02018795536 
0.227680 1.86480577469 0.02045757718 
0.228197 1.86302644355 0.01940131633 
0.228713 1.88073452178 0.01967974631 
0.229230 1.85422123966 0.01917712797 
0.229747 1.86714267426 0.01927580356 
0.230264 1.85029351481 0.01944547885 
0.230780 1.86348623090 0.01907086906 
0.231297 1.86531635168 0.01982976734 
0.231814 1.88195506970 0.01966984963 
0.232331 1.87639393513 0.01961089179 
0.232848 1.83019788198 0.01951957384 
0.233364 1.87848571004 0.01948554393 
0.233881 1.85495822311 0.01950581930 
0.234398 1.80964676154 0.01898766681 
0.234915 1.84620532836 0.01918095214 
0.235431 1.86764024981 0.01982054084 
0.235948 1.84795521991 0.01924388740 
0.236465 1.86316800257 0.01941804665 
0.236982 1.83371099592 0.01927084196 
0.237499 1.84901887142 0.01932544023 
0.238015 1.84978838294 0.01920061423 
0.238532 1.83440731477 0.01897361379 
0.239049 1.86423474917 0.01855778411 
0.239566 1.83508199031 0.01917662760 
0.240082 1.84728703657 0.01949766637 
0.240599 1.83500642281 0.01963407561 
0.241116 1.81069805672 0.01919770680 
0.241633 1.83044584933 0.01913540570 
0.242149 1.84743521897 3.30249911728 
0.242666 1.85886018781 0.01907437819 
0.243183 1.84391273345 0.01854036073 
0.243700 1.86300774239 0.01894634345 
0.244217 1.84359852257 0.01899558450 
0.244733 1.85583334344 0.01908485663 
0.245250 1.85397837932 0.01885673929 
0.245767 1.83673565560 0.01914519992 
0.246284 1.86784125910 0.01894860969 
0.246800 1.83915586647 0.01916159107 
0.247317 1.85973917912 0.01878621107 
0.247834 1.83488300371 0.01870888684 
0.248351 1.83374138264 0.01878170087 
0.248867 1.82509100523 0.01878156873 
0.249384 1.81202749914 0.01845310881 
0.249901 1.84814557107 0.01904318579 
0.250418 1.82263146422 0.01898012202 
0.250934 1.86053983656 0.01860362931 
0.251451 1.84614643123 0.01867871109 
0.251968 1.79893669675 0.01849209797 
0.252485 1.83255261543 0.01882905366 
0.253001 1.85699781878 0.01900203556 
0.253518 1.77064350525 0.01807703100 
0.254035 1.81171795013 0.01836482369 
0.254552 1.83998701703 0.01815943227 
0.255068 1.85084007343 0.01832357549 
0.255585 1.83218553642 0.01841979360 
0.256102 1.83494016591 0.01811406592 
0.256619 1.84688573058 0.01831631753 
0.257135 1.81277193155 0.01830273655 
0.257652 1.84016842894 0.01812869755 
0.258169 1.81417708181 0.01819941262 
0.258686 1.83734267877 0.01837095409 
0.259202 1.83904142306 0.01832740863 
0.259719 1.84545620564 0.01817715611 
0.260236 1.81164419801 0.01839236162 
0.260753 1.79210869186 0.01894117567 
0.261269 1.80845413280 0.01864861100 
0.261786 1.81988326883 0.01911680100 
0.262303 1.82274545376 0.01950488781 
0.262820 1.82508694076 0.01963653907 
0.263336 1.84701589262 0.01894283825 
0.263853 1.81904328736 0.01990467158 
0.264370 1.80186847286 0.01983752553 
0.264887 1.82468704782 0.01975698872 
0.265403 1.82502114430 0.01965349682 
0.265920 1.79364500586 0.01987950686 
0.266437 1.84727152833 0.01961849862 
0.266954 1.84475557679 0.02002684350 
0.267470 1.83902311094 0.02009219202 
0.267987 1.83766431550 0.02015511100 
0.268504 1.83705759427 0.02001523066 
0.269021 1.84178636309 0.02040324037 
0.269537 1.82932341933 0.02038220918 
0.270054 1.83999166612 0.02037061230 
0.270571 1.83310038870 0.02085418284 
0.271087 1.82708270816 0.02043371650 
0.271604 1.80912416524 0.02081261997 
0.272121 1.84724973347 0.02201573884 
0.272638 1.82732775888 0.02125570330 
0.273154 1.80438439314 0.02163259268 
0.273671 1.87326441083 0.02192279995 
0.274188 1.86062479768 0.02185454509 
0.274705 1.83597322280 0.02160624599 
0.275221 1.84895197509 0.02218579831 
0.275738 1.89443897593 0.02192635360 
0.276255 1.85584264358 0.02220457098 
0.276771 1.85054127325 0.02208967103 
0.277288 1.84660634075 0.02183672134 
0.277805 1.87200908805 0.02156840113 
0.278322 1.86337442046 0.02108755209 
0.278838 1.87874117867 0.02249408701 
0.279355 1.79752406644 0.02122131077 
0.279872 1.79351027057 0.02117979553 
0.280388 1.86368864325 0.02192317248 
0.280905 1.83960303166 0.02163133851 
0.281422 1.78805479872 0.02119734126 
0.281939 1.83389813062 0.02183232572 
0.282455 1.83099191094 0.02158187124 
0.282972 1.87419045057 0.02218231938 
0.283489 1.81273455957 0.02188916739 
0.284006 1.82969827506 0.02188967192 
0.284522 1.82682059741 0.02222256137 
0.285039 1.83457360473 0.02227412743 
0.285556 1.83955947500 0.02205447345 
0.286072 1.82066984932 0.02216388896 
0.286589 1.85860824521 0.02251322142 
0.287106 1.87020210701 0.02163018315 
0.287622 1.86085208808 0.02192104531 
0.288139 1.80355794241 0.02190066350 
0.288656 1.86312410227 0.02259081350 
0.289173 1.85538343502 0.02275391635 
0.289689 1.86325431881 0.02232621482 
0.290206 1.83791923646 0.02262449120 
0.290723 1.79610816055 0.02208862563 
0.291239 1.83743049050 0.02282990345 
0.291756 1.86688048328 0.02265708603 
0.292273 1.86585118785 0.02246327181 
0.292790 1.85820809503 0.02259691513 
0.293306 1.86238684672 0.02236490912 
0.293823 1.82082440331 0.02232313694 
0.294340 1.85549686952 0.02249565459 
0.294856 1.85508181411 0.02221058895 
0.295373 1.85261198330 0.02252788294 
0.295890 1.82124186554 0.02199039756 
0.296406 1.84049210069 0.02219755215 
0.296923 1.87250973788 0.02306438909 
0.297440 1.86937363499 0.02253657986 
0.297957 1.87294774683 0.02301787091 
0.298473 1.85085524179 0.02280792619 
0.298990 1.82184046386 0.02283848415 
0.299507 1.81267634102 0.02297665863 
0.300023 1.80280515526 0.02270454826 
0.300540 1.81291521137 0.02288002972 
0.301057 1.85589969511 0.02308563474 
0.301573 1.82505225297 0.02299705638 
0.302090 1.81828278995 0.02291748356 
0.302607 1.80488606891 0.02302499859 
0.303123 1.81544461232 0.02301431852 
0.303640 1.84972080414 0.02388842585 
0.304157 1.80453379903 0.02299541125 
0.304673 1.83417250350 0.02299114886 
0.305190 1.81696306286 0.02369442600 
0.305707 1.86256403210 0.02336103680 
0.306224 1.88485467873 0.02412304379 
0.306740 1.85654338349 0.02348284019 
0.307257 1.85055732300 0.02349086198 
0.307774 1.87081706975 0.02402188131 
0.308290 1.83895545737 0.02372711261 
0.308807 1.86158310527 0.02341959210 
0.309324 1.81987973147 0.02364573112 
0.309840 1.89861024569 0.02359473552 
0.310357 1.83588136434 0.02324105701 
0.310874 1.83717797557 0.02369188149 
0.311390 1.88424515095 0.02391010928 
0.311907 1.81391809800 0.02436874652 
0.312424 1.83349940756 0.02447116381 
0.312940 1.82835270416 0.02388056168 
0.313457 1.81318608486 0.02431275308 
0.313974 1.88429743375 0.02389878471 
0.314490 1.81697896644 0.02414948621 
0.315007 1.83947316632 0.02396773597 
0.315524 1.82274381616 0.02428191875 
0.316040 1.84830248824 0.02402280807 
0.316557 1.84734657600 0.02421732860 
0.317074 1.85450156263 0.02441055419 
0.317590 1.84223638473 0.02449516799 
0.318107 1.83541057190 0.02388717807 
0.318624 1.82742084273 0.02518380238 
0.319140 1.83747331719 0.02456463195 
0.319657 1.82047732161 0.02498765431 
0.320174 1.83327886763 0.02431493982 
0.320690 1.79679941093 0.02437570842 
0.321207 1.82493183711 0.02470437708 
0.321724 1.86648171636 0.02503888948 
0.322240 1.79459238319 0.02485378154 
0.322757 1.82539346714 0.02504284553 
0.323274 1.85137793734 0.02518104363 
0.323790 1.84907237528 0.02543910609 
0.324307 1.81128559772 0.02615484292 
0.324824 1.87418200157 0.02568737171 
0.325340 1.88111753598 0.02680790563 
0.325857 1.83890516331 0.02755144554 
0.326373 1.86127676935 0.02685298784 
0.326890 1.87703876917 0.02788860273 
0.327407 1.82549941394 0.02748979343 
0.327923 1.83080656152 0.02717976402 
0.328440 1.84933199570 0.02695291127 
0.328957 1.86800247855 0.02791878857 
0.329473 1.82281133207 0.02815797772 
0.329990 1.82526962771 0.02838969305 
0.330507 1.86872856868 0.02977278054 
0.331023 1.84142676256 0.03010222411 
0.331540 1.86776264313 0.02979943847 
0.332057 1.80540695846 0.03050541696 
0.332573 1.88026646381 0.02993203428 
0.333090 1.87311067556 0.03012521585 
0.333607 1.84200210263 0.03017079383 
0.334123 1.87686582123 0.03230396003 
0.334640 1.89715209677 0.03176464297 
0.335156 1.89179415197 0.03259600395 
0.335673 1.86341889840 0.03058016897 
0.336190 1.89096874693 0.03249547826 
0.336706 1.88254378718 0.03229973225 
0.337223 1.85469685702 0.03185283368 
0.337740 1.87733034964 0.03335353225 
0.338256 1.93335235120 0.03455204978 
0.338773 1.96551870909 0.03675226530 
0.339290 1.91908471404 0.03763937776 
0.339806 1.93373965576 0.03991316231 
0.340323 1.96867177346 0.03781653686 
0.340839 1.86012649564 0.03780297128 
0.341356 1.94834212546 0.03820122697 
0.341873 1.85649570755 0.03837330593 
0.342389 1.91247436872 0.03903166412 
0.342906 1.90937712748 0.03931186420 
0.343423 1.88445117147 0.03945486528 
0.343939 1.93460266219 0.03898514752 
0.344456 1.89761471326 0.03893049615 
0.344972 1.94394190858 0.04021545935 
0.345489 1.90611741385 0.03873014584 
0.346006 1.87321099195 0.03969676720 
0.346522 1.96067163660 0.04107246813 
0.347039 1.96259446237 0.04063536494 
0.347555 1.82915952092 0.04144799354 
0.348072 1.89280422335 0.04135573224 
0.348589 1.92157038916 0.04206598467 
0.349105 1.98251888255 0.03987983033 
0.349622 1.92658881891 0.04094420933 
0.350139 1.89220968980 0.04338997773 
0.350655 1.98592319500 0.04231489401 
0.351172 1.88315434118 0.04173700389 
0.351688 1.90430621242 0.04381975261 
0.352205 1.91326127304 0.04232528281 
0.352722 1.91320845348 0.04272799561 
0.353238 1.98472262918 0.04450700578 
0.353755 1.92219776339 0.04159874570 
0.354271 1.90598799582 0.03942306299 
0.354788 1.93038715711 0.04447911883 
0.355305 1.86557097158 0.04316962652 
0.355821 1.89343422436 0.04208008938 
0.356338 1.93149545039 0.04360818313 
0.356854 1.98869514783 0.04443461127 
0.357371 1.96976784614 0.04574993897 
0.357888 1.94697245288 0.04192847453 
0.358404 1.87299791745 0.04448881179 
0.358921 1.88221427195 0.04713192276 
0.359437 1.90777832617 0.04758387515 
0.359954 1.90678951076 0.04820571270 
0.360471 1.88254416966 0.04726839415 
0.360987 1.84546440612 0.04945992436 
0.361504 1.91875529279 0.05005049773 
0.362020 1.91147004826 0.05160263389 
0.362537 1.94571229783 0.05114501372 
0.363054 1.84940949552 0.05334793922 
0.363570 1.88595174145 0.05051431633 
0.364087 1.86582915810 0.05420134826 
0.364603 1.90326649669 0.05403348587 
0.365120 1.92852790029 0.05427283932 
0.365637 1.87870125524 0.05724370015 
0.366153 1.90489105568 0.05973239455 
0.366670 1.91724539333 0.05541635262 
0.367186 1.92278007021 0.06350146167 
0.367703 1.85571616839 0.06160463146 
0.368219 1.83266823349 0.05969728062 
0.368736 1.93354582276 0.06937346003 
0.369253 1.84366368616 0.07073351094 
0.369769 1.92034344594 0.07970864974 
0.370286 1.95377668775 0.07635110916 
0.370802 1.83487130506 0.08089535724 
0.371319 1.79179587106 0.08985601852 
0.371835 1.90892629718 0.08697065684 
0.372352 1.81103036943 0.09722992486 
0.372869 2.03363891311 0.12444136893 
0.373385 1.87280667803 0.17365803370 
0.373902 1.95393237809 0.27632799815 
