# Supplementary material for: A SAXS-based approach to rationally evaluate radical scavengers – toward eliminating radiation damage in solution and crystallographic studies
Source: J Synchrotron Radiat. 2021 Aug 9;28(Pt 5):1309–20. doi: 10.1107/S1600577521004045 (PMC8415334; doi:10.1107/S1600577521004045)
Supplement: Supplementary file 1 [file s-28-01309-sup1.zip › SupportingData/ascrobic_acid/50mM_buffer_only/F10_ascorbate-max-buffer_00025.cbf.dat]

0.010597 11.09992768538 0.51317670413 
0.011114 9.28201939778 0.46539139800 
0.011630 9.66014992972 0.34182101422 
0.012147 8.06910207732 0.28796747702 
0.012664 6.92463096390 0.21482950332 
0.013181 6.43514407246 0.20141672205 
0.013698 6.00968149711 0.17515352478 
0.014215 5.64822587489 0.21888850674 
0.014732 5.19682497689 0.21020049722 
0.015249 5.32644233723 0.21790250975 
0.015766 4.91002934461 0.16403871359 
0.016283 4.72230246239 0.16347739528 
0.016800 4.55757307479 0.14335829408 
0.017316 4.27743688968 0.13609868200 
0.017833 4.08040516691 0.12752781271 
0.018350 4.03271505082 0.12316448834 
0.018867 3.85598554878 0.10448895019 
0.019384 3.71556035861 0.10702033365 
0.019901 3.47026842727 0.09975978145 
0.020418 3.58760232505 0.09547745044 
0.020935 3.33395185406 0.09104739828 
0.021452 3.45514718166 0.09371365469 
0.021969 3.31928607992 0.08562864750 
0.022486 3.28494895614 0.09043326631 
0.023002 3.13646583000 0.08651045583 
0.023519 3.09020533766 0.08335725918 
0.024036 3.03274773405 0.08242460788 
0.024553 2.89635279088 0.08075888723 
0.025070 2.98978443002 0.07874393417 
0.025587 2.86954733626 0.07734769584 
0.026104 2.72822510757 0.06956059932 
0.026621 2.86339855817 0.07926897708 
0.027138 2.77573787142 0.07343274380 
0.027655 2.78273823555 0.06805733247 
0.028171 2.78051623471 0.07294733696 
0.028688 2.63645546051 0.06736115605 
0.029205 2.55716668104 0.06471296348 
0.029722 2.71652092918 0.06806665654 
0.030239 2.59843528120 0.06238016127 
0.030756 2.64259142818 0.06329206655 
0.031273 2.63223832788 0.06299337636 
0.031790 2.31766890671 0.05908441575 
0.032307 2.52556681414 0.06114782426 
0.032824 2.45413417775 0.06318692366 
0.033341 2.45851196339 0.06136350312 
0.033857 2.50308165387 0.05894747911 
0.034374 2.44311750479 0.05773567986 
0.034891 2.50668952649 0.06069199987 
0.035408 2.49190392321 0.05846496383 
0.035925 2.43240227704 0.05274766162 
0.036442 2.35596833067 0.05514834861 
0.036959 2.29859723412 0.05352190835 
0.037476 2.37101332628 0.05158800575 
0.037993 2.39329251297 0.05839283742 
0.038510 2.36499379865 0.05656913891 
0.039027 2.36451567434 0.05448726249 
0.039543 2.32647871655 0.05444188666 
0.040060 2.27476313565 0.05355040121 
0.040577 2.19645658372 0.05154572176 
0.041094 2.30100613859 0.05452586387 
0.041611 2.32749082648 0.05128213992 
0.042128 2.25406944309 0.05046375074 
0.042645 2.22696618274 0.04953946935 
0.043162 2.33687882755 0.05024763576 
0.043679 2.26811736862 0.05036639607 
0.044196 2.19887603748 0.04728689043 
0.044712 2.23627753959 0.04599256569 
0.045229 2.25550707810 0.05033682498 
0.045746 2.21605230054 0.04638487146 
0.046263 2.19982121288 0.04697773048 
0.046780 2.23609042898 0.04485494093 
0.047297 2.15766694743 0.04608953701 
0.047814 2.22123015025 0.04463909622 
0.048331 2.16969245561 0.04587039428 
0.048848 2.19776390819 0.04717818678 
0.049365 2.12906643759 0.04385987067 
0.049881 2.23414436661 0.04255844101 
0.050398 2.23367925785 0.04508258987 
0.050915 2.14549731913 0.04412810509 
0.051432 2.18017171871 0.04638036079 
0.051949 2.13279731239 0.04405190858 
0.052466 2.18259155300 0.04395241396 
0.052983 2.11461084381 0.04345381860 
0.053500 2.12712430525 0.04574344957 
0.054017 2.08298379313 0.04431780343 
0.054534 2.11863364531 0.04367467239 
0.055050 2.13893263436 0.04282257500 
0.055567 2.09536634013 0.04202954800 
0.056084 2.05246291166 0.04219519260 
0.056601 2.06905050322 0.04103861019 
0.057118 2.03539408861 0.04115142548 
0.057635 2.09453732095 0.04028172970 
0.058152 2.11929898366 0.04009024121 
0.058669 2.03493149165 0.03890910986 
0.059186 2.13335639145 0.04252329353 
0.059703 2.04018333855 0.03982753403 
0.060220 2.16576558248 0.03925489749 
0.060736 2.01945505486 0.03875843607 
0.061253 2.02165026204 0.03920061545 
0.061770 2.05226524091 0.04073876363 
0.062287 1.99762686928 0.03935954361 
0.062804 2.09405987814 0.04132841275 
0.063321 2.07014950897 0.03876962214 
0.063838 2.03592982137 0.03815827404 
0.064355 2.12974899063 0.04053226421 
0.064872 2.02064180031 0.03768517375 
0.065388 2.06763974859 0.03921285783 
0.065905 2.09005886624 0.03872948737 
0.066422 2.03987658138 0.03929684670 
0.066939 1.98762380251 0.03865407395 
0.067456 2.02504349492 0.03664749702 
0.067973 2.06120916346 0.03888390727 
0.068490 2.05971789279 0.03804938841 
0.069007 2.05850228257 0.03737737356 
0.069524 1.96850452385 0.03868865847 
0.070041 2.05596523103 0.03973564270 
0.070557 2.06458277371 0.03800294718 
0.071074 2.06774794426 0.03856834613 
0.071591 2.08648803679 0.03771508848 
0.072108 2.07904942685 0.03666559739 
0.072625 2.09724842890 0.03590650104 
0.073142 1.98598058299 0.03827667555 
0.073659 2.03250777584 0.03577986135 
0.074176 2.02578134871 0.03711798754 
0.074693 2.00149249818 0.03590508288 
0.075210 2.07200515126 0.03657275768 
0.075726 2.02728663451 0.03494111099 
0.076243 1.99305436218 0.03530515848 
0.076760 2.07397237784 0.03515641648 
0.077277 2.01732339904 0.03433973777 
0.077794 2.02362604758 0.03573576286 
0.078311 1.99222661391 0.03381651806 
0.078828 2.06435165090 0.03402997467 
0.079345 1.97996157853 0.03496043435 
0.079862 1.98481531685 0.03519757229 
0.080378 1.98925577315 0.03390776343 
0.080895 2.02555214698 0.03563723708 
0.081412 2.01436829642 0.03381198489 
0.081929 2.02691386965 0.03439728452 
0.082446 1.97897638602 0.03450919187 
0.082963 2.01456460368 0.03383267317 
0.083480 2.08188095659 0.03361486037 
0.083997 2.07111981585 0.03363615821 
0.084514 2.06943367254 0.03309476303 
0.085030 2.00077030626 0.03423713163 
0.085547 1.99889551609 0.03450632724 
0.086064 1.99642208788 0.03413211873 
0.086581 1.99647346304 0.03270078576 
0.087098 1.98162058519 0.03271666525 
0.087615 1.99524615261 0.03269660467 
0.088132 2.00822228819 0.03363824585 
0.088649 2.01914564756 0.03384466868 
0.089166 1.96391823417 0.03326012711 
0.089683 1.99700277227 0.03542523812 
0.090199 1.97057073100 0.03438920629 
0.090716 2.02602531230 0.03531299218 
0.091233 1.96119220381 0.03659171042 
0.091750 2.05367641335 0.03488619968 
0.092267 1.99236881634 0.03488827498 
0.092784 1.93995593222 0.03531079544 
0.093301 2.02975938652 0.03635921746 
0.093818 1.99196033868 0.03490378676 
0.094334 1.95066653865 0.03702108124 
0.094851 1.98560748345 0.03537414094 
0.095368 1.99692328526 0.03686649639 
0.095885 2.02505234579 0.03390288391 
0.096402 1.96394413001 0.03384516054 
0.096919 1.99213455023 0.03411179197 
0.097436 1.99281571620 0.03347026027 
0.097953 1.94564151574 0.03316584748 
0.098470 2.01664282975 0.03344772394 
0.098986 1.99897652328 0.03243657942 
0.099503 1.98506253530 0.03222233547 
0.100020 1.99164255771 0.03262722875 
0.100537 1.97096623444 0.03275975348 
0.101054 1.96377195703 0.03264248048 
0.101571 1.95286621240 0.03152468892 
0.102088 1.98091068342 0.03239293340 
0.102605 1.98714769953 0.03189509544 
0.103122 1.96713319958 0.03158489739 
0.103638 2.00734677838 0.03185831508 
0.104155 1.92174279967 0.03070237386 
0.104672 2.01107469262 0.03223592854 
0.105189 1.96541164397 0.03116409027 
0.105706 2.00867197119 0.03150574592 
0.106223 2.04275482011 0.03102672148 
0.106740 1.98904783059 0.03062222079 
0.107257 1.97796413755 0.03014956835 
0.107773 1.91500991378 0.03013676528 
0.108290 1.93937574532 0.02988198102 
0.108807 1.98289688345 0.03047528938 
0.109324 1.97076597451 0.02982384898 
0.109841 1.98160014610 0.02882233929 
0.110358 1.97312714537 0.03013500882 
0.110875 1.96978922633 0.03052417983 
0.111392 1.99234904997 0.02980956192 
0.111909 1.98070734141 0.02949974626 
0.112425 1.96291264357 0.03018595563 
0.112942 1.97745258816 0.02940684313 
0.113459 1.99702102940 0.02964400528 
0.113976 1.94058009559 0.02920587237 
0.114493 2.02255376122 0.02930684799 
0.115010 1.99285993340 0.02923105576 
0.115527 1.93509703175 0.02817127837 
0.116044 2.02227338930 0.02966428654 
0.116560 2.01580104125 0.02881905741 
0.117077 1.94830338671 0.02783942588 
0.117594 1.95575984047 0.02780717867 
0.118111 1.97380362079 0.02898348240 
0.118628 1.97596814027 0.02862827058 
0.119145 1.90438845699 0.02836102426 
0.119662 1.97838196938 0.02858582605 
0.120179 1.96838402210 0.02823892170 
0.120695 1.97787637293 0.02858469403 
0.121212 1.97557339144 0.02800137530 
0.121729 1.92380412324 0.02825096389 
0.122246 1.96244841801 0.02741592533 
0.122763 1.96067088912 0.02900252337 
0.123280 1.97565996325 0.02818432230 
0.123797 1.94798585528 0.02778771440 
0.124314 1.96575619662 0.02830565632 
0.124830 1.98978358981 0.02833651066 
0.125347 1.90367662453 0.02655430327 
0.125864 1.96221519450 0.02759824210 
0.126381 1.97512238722 0.02710015539 
0.126898 1.97117322746 0.02705635832 
0.127415 1.94102059166 0.02688666846 
0.127932 1.93389506037 0.02782296379 
0.128448 1.92082221005 0.02771538241 
0.128965 1.99045324456 0.02711961866 
0.129482 1.95899829969 0.02727848251 
0.129999 1.99302673577 0.02733163686 
0.130516 1.93812960957 0.02673991347 
0.131033 1.95986734943 0.02727716908 
0.131550 1.94739065893 0.02642930163 
0.132067 1.96419391331 0.02618804961 
0.132583 1.92860400159 0.02647084379 
0.133100 1.96898591840 0.02641172034 
0.133617 1.93880719834 0.02588717823 
0.134134 1.90766118683 0.02624413817 
0.134651 1.92938635553 0.02666594267 
0.135168 1.95747220661 0.02593367095 
0.135685 1.94487070066 0.02676762205 
0.136201 1.91460690676 0.02641112073 
0.136718 1.96647475802 0.02575273356 
0.137235 1.94132338999 0.02617270729 
0.137752 1.95071085532 0.02684975184 
0.138269 1.94285865415 0.02644866753 
0.138786 1.93669039495 0.02527121427 
0.139303 1.92798794487 0.02529542688 
0.139819 1.98054334739 0.02627992036 
0.140336 1.98195903083 0.02553673743 
0.140853 1.98794540808 0.02535127259 
0.141370 1.95721638629 0.02545616768 
0.141887 1.96961280378 0.02524659326 
0.142404 1.95336363497 0.02533363091 
0.142921 1.91562854987 0.02585228145 
0.143438 1.99133306750 0.02651308244 
0.143954 1.98900219985 0.02663825772 
0.144471 1.97125362724 0.02642485717 
0.144988 1.96710343531 0.02626983781 
0.145505 1.97206317214 0.02671070182 
0.146022 2.00317354808 0.02582526959 
0.146539 1.95494018012 0.02616592963 
0.147056 1.95282727275 0.02554594368 
0.147572 1.97742690142 0.02535870961 
0.148089 1.98370799656 0.02616155810 
0.148606 1.94814168572 0.02547452760 
0.149123 1.96962472210 0.02496281762 
0.149640 1.95218455113 0.02477785341 
0.150157 1.96103828313 0.02521724201 
0.150674 1.93198076188 0.02462476015 
0.151190 1.92873987809 0.02478759962 
0.151707 1.94391680247 0.02460254938 
0.152224 1.91718029473 0.02449071182 
0.152741 1.96458095759 0.02476307918 
0.153258 1.97059748379 0.02467064092 
0.153775 1.93172059316 0.02486278013 
0.154291 1.90226171347 0.02433834821 
0.154808 1.95053518992 0.02550347996 
0.155325 1.95591383121 0.02411323037 
0.155842 1.95336303151 0.02455701947 
0.156359 1.95992754904 0.02461649633 
0.156876 1.92347214453 0.02426120811 
0.157393 1.89727418347 0.02371073942 
0.157909 1.88623515562 0.02402504807 
0.158426 1.93224748803 0.02393568393 
0.158943 1.95282983020 0.02525298092 
0.159460 1.92505362958 0.02411258659 
0.159977 1.92151830415 0.02374335503 
0.160494 1.95528526700 0.02460304949 
0.161010 1.94270157984 0.02391136718 
0.161527 1.94203980881 0.02440886235 
0.162044 1.92439394766 0.02372943743 
0.162561 1.91763300201 0.02449030619 
0.163078 1.88583222666 0.02336043418 
0.163595 1.91280273149 0.02370797581 
0.164112 1.91305149359 0.02386327296 
0.164628 1.94065620531 0.02351949157 
0.165145 1.95394061811 0.02401451720 
0.165662 1.93705171619 0.02291653202 
0.166179 1.93075340390 0.02342286643 
0.166696 1.88250828564 0.02348260115 
0.167213 1.89494535932 0.02338797588 
0.167729 1.91442135302 0.02316354676 
0.168246 1.90003086909 0.02336195594 
0.168763 1.92740744366 0.02296666488 
0.169280 1.89798623454 0.02298947160 
0.169797 1.93452977445 0.02336817217 
0.170314 1.90699972164 0.02347213626 
0.170830 1.93103072007 0.02398431040 
0.171347 1.92734876262 0.02318114615 
0.171864 1.91657295021 0.02271726857 
0.172381 1.93946780371 0.02250407901 
0.172898 1.90485128184 0.02291497239 
0.173415 1.88562904578 0.02288016752 
0.173932 1.93530329862 0.02322752166 
0.174448 1.91484037757 0.02302028280 
0.174965 1.90787114993 0.02321077866 
0.175482 1.89661843353 0.02207552408 
0.175999 1.89246314734 0.02310442778 
0.176516 1.89869653373 0.02250824107 
0.177033 1.93545632636 0.02292166709 
0.177549 1.89940424203 0.02242196762 
0.178066 1.93362371725 0.02188806456 
0.178583 1.88582144159 0.02264887975 
0.179100 1.90189859960 0.02266774954 
0.179617 1.90153383724 0.02323577038 
0.180134 1.88320316320 0.02274473924 
0.180650 1.93071247584 0.02397596167 
0.181167 1.87860616090 0.02341338085 
0.181684 1.93477441774 0.02374613728 
0.182201 1.93224103676 0.02292970782 
0.182718 1.91681659607 0.02436858186 
0.183234 1.86216760846 0.02412879494 
0.183751 1.89867688625 0.02435529298 
0.184268 1.92453767743 0.02417685629 
0.184785 1.87426476509 0.02395804637 
0.185302 1.93919849735 0.02396894331 
0.185819 1.93735538818 0.02375835221 
0.186335 1.90479262031 0.02412493342 
0.186852 1.93258376355 0.02441285984 
0.187369 1.86307015838 0.02352747734 
0.187886 1.93269629088 0.02297795652 
0.188403 1.89134704305 0.02368200003 
0.188920 1.89749121551 0.02228432679 
0.189436 1.86152572816 0.02312418537 
0.189953 1.88437373783 0.02308667425 
0.190470 1.85885316183 0.02214890993 
0.190987 1.89513737336 0.02288201648 
0.191504 1.87256671232 0.02258671365 
0.192020 1.82416313949 0.02232113035 
0.192537 1.91434087040 0.02212000660 
0.193054 1.88050458825 0.02240421628 
0.193571 1.86124366754 0.02153612782 
0.194088 1.87682674155 0.02179170855 
0.194605 1.89369098353 0.02234058411 
0.195121 1.91124212282 0.02268598476 
0.195638 1.89051215655 0.02195235511 
0.196155 1.84131866604 0.02165993767 
0.196672 1.86975772347 0.02127920900 
0.197189 1.86653169553 0.02176541743 
0.197705 1.89122459790 0.02193519978 
0.198222 1.89568091132 0.02147903122 
0.198739 1.88715128391 0.02152934730 
0.199256 1.86916652793 0.02091280991 
0.199773 1.85735320308 0.02158994654 
0.200290 1.89716382576 0.02202068669 
0.200806 1.87357027889 0.02116399398 
0.201323 1.90852659422 0.02161922180 
0.201840 1.90197655963 0.02178069039 
0.202357 1.87906124322 0.02123473867 
0.202874 1.87295583381 0.02179441506 
0.203390 1.88281919073 0.02127265805 
0.203907 1.88823788926 0.02119356361 
0.204424 1.84836103238 0.02148639440 
0.204941 1.86559877497 0.02150561057 
0.205458 1.82674798678 0.02090359495 
0.205974 1.85053284506 0.02109696081 
0.206491 1.87468683055 0.02115264255 
0.207008 1.86025972157 0.02081841833 
0.207525 1.89137973928 0.02078717997 
0.208042 1.86737907579 0.02096048893 
0.208558 1.85372895344 0.02099439638 
0.209075 1.83451543746 0.02099888044 
0.209592 1.87266922428 0.02107817404 
0.210109 1.86330935235 0.02138760287 
0.210626 1.86758511890 0.02072304777 
0.211142 1.85922620531 0.02062855714 
0.211659 1.87208306274 0.02092016116 
0.212176 1.86382121769 0.02123049243 
0.212693 1.83113391311 0.02028008030 
0.213210 1.88625396699 0.02091001045 
0.213726 1.86683639201 0.02052513553 
0.214243 1.88418389531 0.02048534829 
0.214760 1.83874529106 0.02084161430 
0.215277 1.87762022059 0.02081192089 
0.215794 1.86440633753 0.02041791119 
0.216310 1.87294041562 0.01999694534 
0.216827 1.89735139314 0.02031396153 
0.217344 1.84955724876 0.02028145624 
0.217861 1.85655444189 0.02045997611 
0.218378 1.85505601447 0.01996938718 
0.218894 1.89035276015 0.02047286910 
0.219411 1.89824529977 0.02092152520 
0.219928 1.85809959714 0.02030848666 
0.220445 1.85656626430 0.02056376583 
0.220962 1.89119879764 0.02050073147 
0.221478 1.82213344801 0.01961070093 
0.221995 1.86533447243 0.02065301473 
0.222512 1.85208978045 0.02028705291 
0.223029 1.86393537583 0.01997992667 
0.223546 1.86450523512 0.02004560674 
0.224062 1.88050882286 0.01992675541 
0.224579 1.89585710193 0.01961353803 
0.225096 1.85902866508 0.02033816573 
0.225613 1.87640342650 0.02020724101 
0.226129 1.88884628230 0.02007443402 
0.226646 1.86091935358 0.01952413308 
0.227163 1.86998551320 0.02027427886 
0.227680 1.89109820704 0.01975737716 
0.228197 1.87780911312 0.02012768268 
0.228713 1.86184376510 0.01978562182 
0.229230 1.87056803580 0.01893533438 
0.229747 1.83138023281 0.01941023576 
0.230264 1.84197294717 0.01942795416 
0.230780 1.83027942297 0.01924551869 
0.231297 1.88685532650 0.01932818766 
0.231814 1.86607897702 0.01945518522 
0.232331 1.85979657597 0.01967041657 
0.232848 1.86843599731 0.01958410402 
0.233364 1.89239958401 0.01985790310 
0.233881 1.87757521600 0.01923857858 
0.234398 1.86081517503 0.01916473298 
0.234915 1.85890120947 0.01940944686 
0.235431 1.87960153645 0.01969395159 
0.235948 1.85331127610 0.01966741581 
0.236465 1.87324556327 0.01944524633 
0.236982 1.85337047471 0.01957640305 
0.237499 1.82888518672 0.01926271750 
0.238015 1.85714533956 0.01884265428 
0.238532 1.85882256215 0.01923299432 
0.239049 1.86886538560 0.01957119244 
0.239566 1.84697481814 0.01932059549 
0.240082 1.85351809309 0.01861978512 
0.240599 1.86085928525 0.01971683578 
0.241116 1.87808304978 0.01923616513 
0.241633 1.83830377349 0.01902061961 
0.242149 1.86510399262 3.30806582698 
0.242666 1.86937740463 0.01943814519 
0.243183 1.84300330238 0.01914967523 
0.243700 1.83475597063 0.01876189218 
0.244217 1.82139995997 0.01836536480 
0.244733 1.84907101980 0.01906620230 
0.245250 1.84940309453 0.01859439168 
0.245767 1.85587046983 0.01896040239 
0.246284 1.83705880094 0.01880890856 
0.246800 1.83459545202 0.01864045518 
0.247317 1.82955604033 0.01889550850 
0.247834 1.82674295262 0.01900837699 
0.248351 1.85548477962 0.01902839625 
0.248867 1.84953066408 0.01921146287 
0.249384 1.82869588334 0.01842723026 
0.249901 1.85247012153 0.01862220641 
0.250418 1.83974425018 0.01884651529 
0.250934 1.81254621456 0.01858682050 
0.251451 1.84497598627 0.01897391752 
0.251968 1.83083768740 0.01827833336 
0.252485 1.83884143968 0.01855234916 
0.253001 1.81643492864 0.01829332939 
0.253518 1.85408856292 0.01884301422 
0.254035 1.84254999549 0.01854108317 
0.254552 1.84671063315 0.01822729464 
0.255068 1.86918323750 0.01849796080 
0.255585 1.82751352365 0.01846522135 
0.256102 1.82817250766 0.01834291975 
0.256619 1.81858263395 0.01832577854 
0.257135 1.84791835236 0.01865897501 
0.257652 1.81969071957 0.01870299451 
0.258169 1.88049849562 0.01839146199 
0.258686 1.85800618041 0.01814173976 
0.259202 1.83755258320 0.01872755805 
0.259719 1.83795655859 0.01853502985 
0.260236 1.84238276382 0.01876907105 
0.260753 1.84829788106 0.01866154055 
0.261269 1.82590142312 0.01898982652 
0.261786 1.84012599569 0.01923244373 
0.262303 1.82452972590 0.01911764962 
0.262820 1.85879940861 0.01923556087 
0.263336 1.83204866750 0.01965509183 
0.263853 1.85748226847 0.01970840142 
0.264370 1.82035997124 0.01934720966 
0.264887 1.82691644119 0.01989142016 
0.265403 1.85876612198 0.02007909329 
0.265920 1.79621003132 0.01988390714 
0.266437 1.80553950474 0.02000450122 
0.266954 1.86939184456 0.01988884052 
0.267470 1.83654438075 0.01995363433 
0.267987 1.84186549394 0.02001716155 
0.268504 1.86504878223 0.02034735438 
0.269021 1.84436809151 0.01995019765 
0.269537 1.84331463468 0.02020698631 
0.270054 1.84382137281 0.02052795952 
0.270571 1.86053145798 0.02101426263 
0.271087 1.83854837334 0.02082063413 
0.271604 1.82656755720 0.02052904031 
0.272121 1.84952901363 0.02169164069 
0.272638 1.83538334800 0.02185686305 
0.273154 1.82118584607 0.02124301778 
0.273671 1.86105413645 0.02121310224 
0.274188 1.88826490357 0.02224055336 
0.274705 1.86498724157 0.02200344197 
0.275221 1.86634195345 0.02158715568 
0.275738 1.88089707307 0.02199564662 
0.276255 1.82062757378 0.02212370886 
0.276771 1.84387481084 0.02209547380 
0.277288 1.88590344222 0.02209293872 
0.277805 1.82809983753 0.02111586851 
0.278322 1.82507158222 0.02211140456 
0.278838 1.84702218776 0.02181219289 
0.279355 1.79876419409 0.02211468917 
0.279872 1.82323325008 0.02161444702 
0.280388 1.83656698627 0.02177928371 
0.280905 1.82857580676 0.02200647566 
0.281422 1.81950852542 0.02099407755 
0.281939 1.85639858193 0.02214517164 
0.282455 1.83253436442 0.02192882381 
0.282972 1.83857898388 0.02169593531 
0.283489 1.83117926928 0.02228207019 
0.284006 1.85568171170 0.02228215387 
0.284522 1.82556749090 0.02199690403 
0.285039 1.84570443730 0.02269106397 
0.285556 1.89176420137 0.02256756908 
0.286072 1.81844073073 0.02230748571 
0.286589 1.82840680515 0.02186522124 
0.287106 1.87791345372 0.02235905342 
0.287622 1.85854630579 0.02241651111 
0.288139 1.85651749876 0.02245062223 
0.288656 1.83930673995 0.02238502767 
0.289173 1.84214676263 0.02183504955 
0.289689 1.79700854114 0.02270430708 
0.290206 1.84202036437 0.02260272730 
0.290723 1.84769059004 0.02248224005 
0.291239 1.80244996884 0.02183660583 
0.291756 1.85074654103 0.02312989441 
0.292273 1.79248859032 0.02322812013 
0.292790 1.84704050077 0.02166030866 
0.293306 1.85053285347 0.02231762602 
0.293823 1.86276168898 0.02306392522 
0.294340 1.83392979687 0.02241721511 
0.294856 1.86317645894 0.02282116522 
0.295373 1.82391239939 0.02315319297 
0.295890 1.84901118719 0.02260661075 
0.296406 1.87030643412 0.02344520783 
0.296923 1.84938091730 0.02242738851 
0.297440 1.82224929045 0.02299876713 
0.297957 1.84740403595 0.02292926425 
0.298473 1.83148902113 0.02245114462 
0.298990 1.87334596704 0.02319967948 
0.299507 1.81396954105 0.02327022791 
0.300023 1.84981429829 0.02299390941 
0.300540 1.87148483731 0.02294290493 
0.301057 1.85993771061 0.02271542547 
0.301573 1.86225059815 0.02351859622 
0.302090 1.86161011373 0.02342685793 
0.302607 1.82962247312 0.02282470859 
0.303123 1.83956485847 0.02340364921 
0.303640 1.85619080158 0.02296624542 
0.304157 1.86292698537 0.02313823717 
0.304673 1.86358927972 0.02301516778 
0.305190 1.81351526312 0.02343960235 
0.305707 1.86286894613 0.02295271075 
0.306224 1.88916450406 0.02322109880 
0.306740 1.84226957726 0.02382899253 
0.307257 1.86325588511 0.02415878496 
0.307774 1.87069942218 0.02367772001 
0.308290 1.83769293549 0.02394708681 
0.308807 1.81897360565 0.02373295678 
0.309324 1.84663826938 0.02438312334 
0.309840 1.84968663769 0.02352505813 
0.310357 1.84542030999 0.02410007971 
0.310874 1.85112944913 0.02374122362 
0.311390 1.85000925122 0.02414994767 
0.311907 1.86990980422 0.02483585290 
0.312424 1.89172632676 0.02447660365 
0.312940 1.84281148885 0.02462730381 
0.313457 1.88017225854 0.02503702427 
0.313974 1.83107765111 0.02470135368 
0.314490 1.83068976254 0.02393878480 
0.315007 1.87180653153 0.02505674153 
0.315524 1.85640112180 0.02448706646 
0.316040 1.83628960916 0.02432931891 
0.316557 1.86383140144 0.02478574417 
0.317074 1.82674620321 0.02435314682 
0.317590 1.84618474306 0.02466532590 
0.318107 1.84731909473 0.02476280480 
0.318624 1.83978794670 0.02404891403 
0.319140 1.79792247365 0.02481231465 
0.319657 1.80954095929 0.02456795165 
0.320174 1.81296545027 0.02504622383 
0.320690 1.80266724716 0.02528655160 
0.321207 1.81727923320 0.02435920182 
0.321724 1.85989875399 0.02573350368 
0.322240 1.84183836249 0.02584776389 
0.322757 1.85036087779 0.02528293524 
0.323274 1.87458882341 0.02615349849 
0.323790 1.89832568006 0.02632610710 
0.324307 1.83697360286 0.02581204176 
0.324824 1.82483836724 0.02600978389 
0.325340 1.81315332595 0.02554021494 
0.325857 1.83069962520 0.02641236259 
0.326373 1.81953924403 0.02696669911 
0.326890 1.82244707749 0.02711716942 
0.327407 1.86133121136 0.02699295636 
0.327923 1.83130913925 0.02730426597 
0.328440 1.87333163868 0.02809774824 
0.328957 1.83564965830 0.02716454354 
0.329473 1.84280775608 0.02818480936 
0.329990 1.90315433548 0.02956163728 
0.330507 1.90100704778 0.02981161181 
0.331023 1.87350721125 0.02907219014 
0.331540 1.85858573607 0.02990687626 
0.332057 1.87739129673 0.03147302785 
0.332573 1.86959614828 0.03159834390 
0.333090 1.88252743565 0.03146114084 
0.333607 1.81609065782 0.03123702780 
0.334123 1.85589211348 0.03164967039 
0.334640 1.87382155669 0.03185174812 
0.335156 1.86392298017 0.03221127517 
0.335673 1.87889887462 0.03221285667 
0.336190 1.92678955555 0.03229926848 
0.336706 1.86495260303 0.03259667159 
0.337223 1.85558226341 0.03234322688 
0.337740 1.86648964709 0.03218588132 
0.338256 1.89663663205 0.03306914614 
0.338773 1.82247755376 0.03650652713 
0.339290 1.93812298782 0.03548260961 
0.339806 1.97565524585 0.03894984625 
0.340323 1.97047159039 0.03923964327 
0.340839 1.95678113081 0.03925795364 
0.341356 1.93765289632 0.03882263435 
0.341873 1.90026498330 0.03902592995 
0.342389 1.88419055571 0.03726575376 
0.342906 1.99400352413 0.04198843832 
0.343423 1.95979007217 0.03955635480 
0.343939 1.85641862051 0.03575793163 
0.344456 1.94324664863 0.03983765151 
0.344972 1.86128505626 0.03944539588 
0.345489 1.92822240397 0.04100044202 
0.346006 1.97335952690 0.04296142183 
0.346522 1.91886720618 0.04024795448 
0.347039 1.91036569216 0.04102301483 
0.347555 1.89691595849 0.03966164773 
0.348072 1.88781130287 0.04198644733 
0.348589 1.87287991596 0.04315238411 
0.349105 1.86083306976 0.03983514889 
0.349622 1.84923564242 0.04166289429 
0.350139 1.92224475058 0.04208085233 
0.350655 1.91836149234 0.04122457118 
0.351172 1.92358415092 0.04091485362 
0.351688 1.90242991908 0.04283208685 
0.352205 1.92382373175 0.04355344762 
0.352722 1.88657734087 0.04040931376 
0.353238 1.94237862233 0.04337555239 
0.353755 1.97822353841 0.04183127501 
0.354271 1.88598367123 0.04211828952 
0.354788 1.94687808191 0.04100983385 
0.355305 1.85308768510 0.04304657414 
0.355821 1.90187030606 0.04360529550 
0.356338 1.87393456371 0.04475199185 
0.356854 1.83608451206 0.04493734938 
0.357371 1.98905786016 0.04407365704 
0.357888 1.84206226168 0.04265596345 
0.358404 1.86402304400 0.04600264700 
0.358921 1.94726866989 0.04869343459 
0.359437 1.91330402072 0.04627604137 
0.359954 2.01858976203 0.05028097284 
0.360471 1.92020669661 0.05200192318 
0.360987 1.89276817810 0.04658651157 
0.361504 1.96854791221 0.04913945116 
0.362020 1.95816717922 0.05297842723 
0.362537 1.87538989653 0.04934482842 
0.363054 1.82586835132 0.04793166479 
0.363570 1.90551136352 0.05455418991 
0.364087 1.94569492675 0.05768201048 
0.364603 1.91439207985 0.05207866986 
0.365120 1.93245991152 0.05863099280 
0.365637 1.89556428209 0.05778561071 
0.366153 1.91362375365 0.05694344515 
0.366670 1.89634360764 0.05732548395 
0.367186 1.99758239589 0.06342463148 
0.367703 1.76901031326 0.06116989590 
0.368219 1.99066693069 0.06479271923 
0.368736 1.85599684484 0.07058754384 
0.369253 1.90071612601 0.07065869878 
0.369769 1.87934923124 0.06939143856 
0.370286 1.86578978581 0.07117558993 
0.370802 1.94687834485 0.07590931999 
0.371319 1.86210605568 0.08287644262 
0.371835 1.84174176689 0.08972535742 
0.372352 1.85187513915 0.09500302587 
0.372869 1.94120320355 0.13800894514 
0.373385 1.96458913807 0.15719166356 
0.373902 1.95722375642 0.39144483243 
