# Supplementary material for: A SAXS-based approach to rationally evaluate radical scavengers – toward eliminating radiation damage in solution and crystallographic studies
Source: J Synchrotron Radiat. 2021 Aug 9;28(Pt 5):1309–20. doi: 10.1107/S1600577521004045 (PMC8415334; doi:10.1107/S1600577521004045)
Supplement: Supplementary file 1 [file s-28-01309-sup1.zip › SupportingData/ascrobic_acid/50mM_buffer_only/F10_ascorbate-max-buffer_00024.cbf.dat]

0.010597 10.54852240031 0.49060787583 
0.011114 10.04069818299 0.49537255230 
0.011630 8.28272470830 0.32648546963 
0.012147 7.34687667970 0.25827183508 
0.012664 6.82524492780 0.25051305255 
0.013181 6.47169759739 0.22607276158 
0.013698 6.26290303087 0.19555795078 
0.014215 6.14113092014 0.24132934311 
0.014732 5.50463099082 0.22168355343 
0.015249 5.07021885334 0.15984998197 
0.015766 4.84385753888 0.17244729075 
0.016283 4.46636030920 0.17157419434 
0.016800 4.19586510839 0.13518408040 
0.017316 4.25591419197 0.14056937104 
0.017833 4.06879507418 0.12059048151 
0.018350 4.09233439976 0.11937350502 
0.018867 3.94830782155 0.10908783530 
0.019384 3.92477154589 0.10978686022 
0.019901 3.51349704353 0.09844084444 
0.020418 3.73568160710 0.10365013656 
0.020935 3.52240293476 0.08811183812 
0.021452 3.27984854859 0.09358451898 
0.021969 3.47371532357 0.08902528304 
0.022486 3.23197634999 0.08474534781 
0.023002 3.19836840953 0.08470805843 
0.023519 2.86588140493 0.07316359073 
0.024036 2.93239429488 0.07257492102 
0.024553 3.01733492226 0.07881612095 
0.025070 2.99819338262 0.07651181690 
0.025587 2.90529428027 0.07862439200 
0.026104 2.81193568278 0.07533690668 
0.026621 2.75769492442 0.07553668026 
0.027138 2.65049129670 0.07068466482 
0.027655 2.68668433667 0.07251331322 
0.028171 2.74339146310 0.07186508022 
0.028688 2.66090905283 0.06695224727 
0.029205 2.71877106179 0.06508793772 
0.029722 2.72388888257 0.06519664305 
0.030239 2.70100449656 0.06597107719 
0.030756 2.51612924357 0.05747444596 
0.031273 2.55481583882 0.06480549250 
0.031790 2.70688831900 0.06428362020 
0.032307 2.58375192791 0.06759532032 
0.032824 2.50054950549 0.06166801982 
0.033341 2.49116652036 0.05886121133 
0.033857 2.43093552049 0.06023920694 
0.034374 2.46743287174 0.06037075208 
0.034891 2.44837389085 0.05655917544 
0.035408 2.42242469286 0.05977011400 
0.035925 2.44076856548 0.05711533934 
0.036442 2.46705568668 0.05494061248 
0.036959 2.37467069789 0.05579917150 
0.037476 2.40589110820 0.05510368059 
0.037993 2.48944395555 0.05484559331 
0.038510 2.46865477368 0.05447227973 
0.039027 2.33453303242 0.05439444129 
0.039543 2.29548589457 0.05616436119 
0.040060 2.29617640403 0.05338946453 
0.040577 2.21795545768 0.05229620815 
0.041094 2.32893003805 0.05106551231 
0.041611 2.28181621669 0.05126216429 
0.042128 2.32532689714 0.05292390680 
0.042645 2.31810039364 0.05115945192 
0.043162 2.23574642598 0.05013668109 
0.043679 2.13069071702 0.05099123858 
0.044196 2.30366364406 0.04872408922 
0.044712 2.17022086989 0.04723967133 
0.045229 2.17586382016 0.04806538781 
0.045746 2.20525494783 0.04819170542 
0.046263 2.24016496930 0.04754655863 
0.046780 2.13770732067 0.04643178216 
0.047297 2.17326990743 0.04677796352 
0.047814 2.12796728617 0.04520066782 
0.048331 2.17230221674 0.04682454367 
0.048848 2.14241412715 0.04503141495 
0.049365 2.08675265631 0.04378773739 
0.049881 2.20388924856 0.04452660356 
0.050398 2.24006974199 0.04622789841 
0.050915 2.20941175359 0.04599648878 
0.051432 2.17115558247 0.04144357730 
0.051949 2.11786991274 0.04546830066 
0.052466 2.13466399736 0.04467455422 
0.052983 2.15530936779 0.04221619337 
0.053500 2.15771496840 0.04405101711 
0.054017 2.08272286604 0.04346445441 
0.054534 2.11204190183 0.04232851064 
0.055050 2.13621457262 0.04397344346 
0.055567 2.06098023483 0.04154535151 
0.056084 2.15443018722 0.04245751613 
0.056601 2.12647338027 0.04258120746 
0.057118 2.16767102399 0.04062940392 
0.057635 2.16538856588 0.04206393058 
0.058152 2.03350006243 0.04061805394 
0.058669 2.09746581188 0.04264041367 
0.059186 2.05512168813 0.04233177084 
0.059703 2.04301262899 0.04128421866 
0.060220 2.01260491547 0.03892112878 
0.060736 2.00686233063 0.03884229765 
0.061253 2.08194145909 0.04027876497 
0.061770 2.05424917590 0.04034421487 
0.062287 1.99884517149 0.03907402075 
0.062804 2.10729212861 0.03904381702 
0.063321 2.00149119989 0.03809618749 
0.063838 2.03742009973 0.03888727513 
0.064355 2.03011148455 0.03956014010 
0.064872 2.00234870126 0.03761235559 
0.065388 2.04903369680 0.03902375055 
0.065905 1.99031424958 0.03815719342 
0.066422 2.00870892418 0.03569950802 
0.066939 2.03918660100 0.03826088338 
0.067456 2.01981158131 0.03818686714 
0.067973 2.02238659375 0.03712886922 
0.068490 2.09473674796 0.03944812150 
0.069007 2.10359593307 0.03827197552 
0.069524 2.03544736384 0.03853261228 
0.070041 2.05387749938 0.03719154748 
0.070557 1.98281127371 0.03698020554 
0.071074 2.05341428519 0.03703374323 
0.071591 2.05213116057 0.03710642238 
0.072108 1.98841499200 0.03706095923 
0.072625 2.02239622206 0.03587985731 
0.073142 2.05754809940 0.03723767929 
0.073659 2.02869530087 0.03751106823 
0.074176 2.04551191677 0.03703483137 
0.074693 2.04799190092 0.03685048205 
0.075210 2.02099603256 0.03548620474 
0.075726 2.03704208683 0.03695192105 
0.076243 2.03607977862 0.03636106184 
0.076760 2.10698080873 0.03713060894 
0.077277 2.01478885112 0.03462881806 
0.077794 2.00787833895 0.03580069582 
0.078311 2.08354121749 0.03543763228 
0.078828 2.06479124337 0.03506640873 
0.079345 2.02585957899 0.03532394767 
0.079862 2.05363006037 0.03651934228 
0.080378 2.01293106554 0.03490642325 
0.080895 1.96996007059 0.03476700025 
0.081412 1.98279816529 0.03442193503 
0.081929 1.97710966223 0.03320478176 
0.082446 2.05296339517 0.03413434866 
0.082963 1.99487954705 0.03289299565 
0.083480 2.07471799059 0.03477871916 
0.083997 1.98954758364 0.03396344705 
0.084514 2.00127240082 0.03373284294 
0.085030 2.01256975499 0.03379475041 
0.085547 1.97832805409 0.03326688836 
0.086064 2.00880988284 0.03345896751 
0.086581 1.99294167917 0.03252900695 
0.087098 2.01498066414 0.03233309332 
0.087615 2.09834434220 0.03281485746 
0.088132 2.00684848404 0.03219609247 
0.088649 1.98808247509 0.03340866052 
0.089166 1.97187614545 0.03401252285 
0.089683 1.97337914464 0.03551984170 
0.090199 1.94409005871 0.03458311494 
0.090716 2.04048061236 0.03566682815 
0.091233 1.99217246943 0.03545981603 
0.091750 1.97266260094 0.03588149551 
0.092267 1.99055437506 0.03605835041 
0.092784 1.95052078771 0.03540209884 
0.093301 2.00610731833 0.03543548841 
0.093818 1.99019736265 0.03601472595 
0.094334 2.01677421577 0.03673220154 
0.094851 2.04899663413 0.03439792801 
0.095368 2.01057822340 0.03604199797 
0.095885 2.01256710633 0.03370680773 
0.096402 2.01916413144 0.03415300874 
0.096919 1.95087532525 0.03364059581 
0.097436 1.95330877821 0.03249708829 
0.097953 1.97580682321 0.03267531409 
0.098470 1.96147261651 0.03385213523 
0.098986 1.93885416711 0.03284457980 
0.099503 1.95880636969 0.03264088038 
0.100020 1.91646557688 0.03152193165 
0.100537 1.95179367076 0.03319372453 
0.101054 1.93780771370 0.03208505220 
0.101571 1.95995877614 0.03150276916 
0.102088 2.01414240185 0.03269994265 
0.102605 1.98581660432 0.03103455735 
0.103122 1.99264774912 0.03080928542 
0.103638 1.99515774291 0.03165532377 
0.104155 1.96265756301 0.03087033940 
0.104672 2.01368421145 0.03105945405 
0.105189 1.95706036424 0.03186608128 
0.105706 2.00489753500 0.03026240542 
0.106223 1.98025685198 0.03087870918 
0.106740 1.92386576054 0.02969404143 
0.107257 1.97684144129 0.03058395855 
0.107773 1.98565384779 0.03044032184 
0.108290 1.96820309116 0.02981205031 
0.108807 1.98571579557 0.03121251727 
0.109324 1.97306950775 0.03053347886 
0.109841 1.96913278140 0.02858947033 
0.110358 2.02671282508 0.02954365035 
0.110875 1.93668081373 0.02919180163 
0.111392 1.94091198019 0.02961901689 
0.111909 1.96319599009 0.02971146850 
0.112425 1.97402309969 0.03000482331 
0.112942 1.94936416870 0.02975459421 
0.113459 1.97879780784 0.02880394188 
0.113976 1.99476042223 0.02964282029 
0.114493 2.01755288454 0.02909440011 
0.115010 1.99366613951 0.02921874162 
0.115527 1.98271810419 0.02912580866 
0.116044 1.98273684286 0.02887539321 
0.116560 1.98292616241 0.02812368481 
0.117077 1.96883452201 0.02797899838 
0.117594 1.99515618912 0.02824940469 
0.118111 1.96723924482 0.02809762974 
0.118628 1.97383383629 0.02785658253 
0.119145 1.94724365536 0.02957773500 
0.119662 2.01769018445 0.02927224241 
0.120179 1.95536192584 0.02727060178 
0.120695 1.96348076420 0.02785169229 
0.121212 2.02290993911 0.02866243567 
0.121729 1.95271877749 0.02805158383 
0.122246 1.97000225708 0.02861310131 
0.122763 1.93505845260 0.02769704868 
0.123280 2.00454699345 0.02917867999 
0.123797 1.96666521702 0.02721179286 
0.124314 1.98961105941 0.02774046227 
0.124830 1.93899406062 0.02773360039 
0.125347 1.94538689037 0.02721464057 
0.125864 1.99824664265 0.02736231060 
0.126381 1.96452034792 0.02656064693 
0.126898 1.95388715515 0.02718989113 
0.127415 1.93380200078 0.02746637671 
0.127932 1.99323244458 0.02732237113 
0.128448 1.97263412726 0.02725094275 
0.128965 1.92655222715 0.02665660703 
0.129482 1.99875536399 0.02704643504 
0.129999 1.92349395199 0.02756469091 
0.130516 1.98991060274 0.02654317837 
0.131033 1.93979426509 0.02649938183 
0.131550 1.94076821286 0.02673065261 
0.132067 1.99662275580 0.02710976609 
0.132583 1.94197217104 0.02634514156 
0.133100 1.88786180164 0.02601600875 
0.133617 1.93856397271 0.02631124260 
0.134134 1.93285842563 0.02678809882 
0.134651 1.98903154165 0.02683469200 
0.135168 1.92666693921 0.02568826093 
0.135685 1.98712833969 0.02623352308 
0.136201 1.93129001375 0.02586561072 
0.136718 1.94113287894 0.02632974815 
0.137235 1.94033320038 0.02656173166 
0.137752 1.95819199562 0.02650470441 
0.138269 1.98350840052 0.02644723595 
0.138786 1.93666864471 0.02695607314 
0.139303 1.97282806526 0.02564847955 
0.139819 1.96707501436 0.02604237034 
0.140336 1.95937381028 0.02561069630 
0.140853 1.95748806921 0.02591033650 
0.141370 1.93048049554 0.02607684255 
0.141887 1.94829397737 0.02584406022 
0.142404 1.98104691334 0.02557309389 
0.142921 1.96453817155 0.02635140429 
0.143438 1.90535430635 0.02554808294 
0.143954 1.95553525842 0.02559475889 
0.144471 1.99262215525 0.02589474173 
0.144988 1.93510225895 0.02649080167 
0.145505 1.95835057924 0.02594147080 
0.146022 1.99405591876 0.02567943943 
0.146539 1.94764866432 0.02581279593 
0.147056 1.98594498151 0.02547347615 
0.147572 1.90776001112 0.02498379300 
0.148089 1.95815882771 0.02612130924 
0.148606 1.95628567101 0.02585452447 
0.149123 1.96056425844 0.02465250687 
0.149640 1.94889760944 0.02511103828 
0.150157 1.92511906464 0.02493272627 
0.150674 1.91238785394 0.02474019406 
0.151190 1.93123530877 0.02505002109 
0.151707 1.90927581402 0.02473657236 
0.152224 1.95645759781 0.02489029087 
0.152741 1.93119410468 0.02509408930 
0.153258 1.94392131976 0.02572785167 
0.153775 1.94015198692 0.02542933741 
0.154291 1.94576166531 0.02544130516 
0.154808 1.91322502520 0.02473915647 
0.155325 1.94984519427 0.02478667849 
0.155842 1.93590524311 0.02436406646 
0.156359 1.97762445607 0.02484207853 
0.156876 1.93725128398 0.02479612891 
0.157393 1.94663773362 0.02474947384 
0.157909 1.93855003658 0.02420531880 
0.158426 1.93795656476 0.02421599659 
0.158943 1.95609028658 0.02423887291 
0.159460 1.91849504173 0.02430335217 
0.159977 1.94838949319 0.02394084792 
0.160494 1.93889720979 0.02472836578 
0.161010 1.90589224331 0.02422057050 
0.161527 1.89213174655 0.02323501687 
0.162044 1.91389754631 0.02403982614 
0.162561 1.94546411693 0.02410287307 
0.163078 1.95258256671 0.02417424552 
0.163595 1.88538210798 0.02365691085 
0.164112 1.90795659441 0.02292290938 
0.164628 1.97422674730 0.02417486176 
0.165145 1.91018398839 0.02331408331 
0.165662 1.89776311448 0.02359827204 
0.166179 1.95957365914 0.02392299945 
0.166696 1.96580395408 0.02398503604 
0.167213 1.94859956070 0.02330034790 
0.167729 1.89554062262 0.02312620198 
0.168246 1.96722427671 0.02342310584 
0.168763 1.94639674869 0.02330656057 
0.169280 1.93041469067 0.02294885101 
0.169797 1.94969104415 0.02310148449 
0.170314 1.90737641868 0.02334939076 
0.170830 1.90658179330 0.02321013088 
0.171347 1.96535684024 0.02365771194 
0.171864 1.95190173670 0.02231202459 
0.172381 1.95678014873 0.02265931638 
0.172898 1.90096525092 0.02245723965 
0.173415 1.89957502968 0.02243765643 
0.173932 1.91274497511 0.02303120852 
0.174448 1.94251586738 0.02365117109 
0.174965 1.91606340059 0.02238100152 
0.175482 1.90631250803 0.02287271879 
0.175999 1.93978648628 0.02272520982 
0.176516 1.88380406571 0.02313802275 
0.177033 1.91139727870 0.02269969636 
0.177549 1.90900698826 0.02361743958 
0.178066 1.88694863092 0.02242199905 
0.178583 1.90589588461 0.02280134159 
0.179100 1.91780166943 0.02272472575 
0.179617 1.90179237351 0.02264009746 
0.180134 1.94263994715 0.02314664729 
0.180650 1.93501228526 0.02367437847 
0.181167 1.89533345438 0.02344143545 
0.181684 1.93210617098 0.02401013028 
0.182201 1.91519041694 0.02382352162 
0.182718 1.97062982654 0.02411258651 
0.183234 1.90516169006 0.02358118129 
0.183751 1.91679497670 0.02425218249 
0.184268 1.93168043902 0.02427830549 
0.184785 1.86577233189 0.02456543432 
0.185302 1.91752694355 0.02447446894 
0.185819 1.92606496726 0.02500951688 
0.186335 1.89230169971 0.02359140844 
0.186852 1.88677335886 0.02329970995 
0.187369 1.87861099918 0.02334353996 
0.187886 1.90157348266 0.02333980684 
0.188403 1.89243969748 0.02312005303 
0.188920 1.92659892862 0.02263422409 
0.189436 1.86474886925 0.02265654933 
0.189953 1.88740031674 0.02309546524 
0.190470 1.88735800420 0.02304611476 
0.190987 1.90951733758 0.02281777125 
0.191504 1.88299228201 0.02222761024 
0.192020 1.91366927677 0.02231882525 
0.192537 1.88707604782 0.02295291082 
0.193054 1.90768662217 0.02225515921 
0.193571 1.87614638324 0.02237379646 
0.194088 1.86958416584 0.02165927833 
0.194605 1.87022680780 0.02174250309 
0.195121 1.85622795132 0.02216616441 
0.195638 1.90216320885 0.02182108043 
0.196155 1.87353254095 0.02210696411 
0.196672 1.86471622920 0.02238611196 
0.197189 1.87972292681 0.02173857640 
0.197705 1.85283258427 0.02163457185 
0.198222 1.88840263026 0.02176860380 
0.198739 1.90304876882 0.02147654444 
0.199256 1.85510843809 0.02135419293 
0.199773 1.88165915378 0.02139358771 
0.200290 1.88654694246 0.02169876199 
0.200806 1.87135831802 0.02159026836 
0.201323 1.87083877939 0.02169787192 
0.201840 1.88349950839 0.02121982183 
0.202357 1.91958436463 0.02128527966 
0.202874 1.88775980949 0.02088029610 
0.203390 1.88166698127 0.02119700034 
0.203907 1.86716453243 0.02139120172 
0.204424 1.85848419502 0.02143840319 
0.204941 1.84414910371 0.02082694337 
0.205458 1.87718933191 0.02097278534 
0.205974 1.89084767360 0.02092414997 
0.206491 1.85843291267 0.02093561379 
0.207008 1.87418012307 0.02068818861 
0.207525 1.87599802404 0.02123964950 
0.208042 1.86881417444 0.02108670541 
0.208558 1.84921276127 0.02138462794 
0.209075 1.86090650254 0.02118905021 
0.209592 1.86566870836 0.02115895073 
0.210109 1.87118096974 0.02063848257 
0.210626 1.82738605128 0.02058003338 
0.211142 1.88039884563 0.02121943695 
0.211659 1.85172679610 0.02078297309 
0.212176 1.87489411392 0.02103839025 
0.212693 1.85674650186 0.02055484208 
0.213210 1.87182346365 0.02040297362 
0.213726 1.85499385554 0.02062418738 
0.214243 1.86278288124 0.02075785663 
0.214760 1.87645569678 0.02036353261 
0.215277 1.85373815511 0.02101036148 
0.215794 1.88989667719 0.02083994172 
0.216310 1.87974042164 0.02038412973 
0.216827 1.83813692646 0.02024425864 
0.217344 1.86302315364 0.02061987900 
0.217861 1.86594610822 0.02073928831 
0.218378 1.86062358448 0.02035294319 
0.218894 1.82410916711 0.02004939167 
0.219411 1.87648405233 0.02037089845 
0.219928 1.85504497294 0.02067385571 
0.220445 1.89089045518 0.02078135991 
0.220962 1.85337943497 0.02018144775 
0.221478 1.86803112834 0.02006165288 
0.221995 1.83366999597 0.02007430202 
0.222512 1.90220596896 0.02049287009 
0.223029 1.87051241299 0.02013210105 
0.223546 1.86317906762 0.01978773305 
0.224062 1.87158736837 0.02024351314 
0.224579 1.87355366665 0.02032061812 
0.225096 1.83227346924 0.02011777134 
0.225613 1.85225394365 0.01978093171 
0.226129 1.88137177791 0.02003754768 
0.226646 1.83916892743 0.01956372169 
0.227163 1.85860090049 0.01997643689 
0.227680 1.86908187002 0.02006275205 
0.228197 1.86241720426 0.01960069174 
0.228713 1.85894754375 0.01921904623 
0.229230 1.87449164326 0.01967340000 
0.229747 1.86785227542 0.01981816840 
0.230264 1.84084390921 0.01920832491 
0.230780 1.82917505466 0.01930922664 
0.231297 1.88438197675 0.01956883696 
0.231814 1.88128253750 0.02002604997 
0.232331 1.84603023081 0.01952550569 
0.232848 1.84156997982 0.01928623490 
0.233364 1.86670627576 0.01971465036 
0.233881 1.85428108053 0.01944370695 
0.234398 1.86020711713 0.01925248716 
0.234915 1.86763636856 0.01944196808 
0.235431 1.85839175828 0.01960739222 
0.235948 1.84499782559 0.01944953924 
0.236465 1.84755993472 0.01971133893 
0.236982 1.84901195674 0.01917952090 
0.237499 1.82829211651 0.01952576165 
0.238015 1.84372025621 0.01960007086 
0.238532 1.85757393501 0.01917052039 
0.239049 1.84236413377 0.01915131568 
0.239566 1.87576512058 0.01951321394 
0.240082 1.85529727060 0.01899212375 
0.240599 1.85729604775 0.01924294702 
0.241116 1.84918834797 0.01941262460 
0.241633 1.83289351472 0.01925031555 
0.242149 1.90830736778 3.31390270475 
0.242666 1.88702539893 0.01897188136 
0.243183 1.82948133651 0.01879570056 
0.243700 1.83812349685 0.01890216409 
0.244217 1.83489747194 0.01908874834 
0.244733 1.85205334821 0.01880403873 
0.245250 1.85324312612 0.01928082980 
0.245767 1.84587017724 0.01961879912 
0.246284 1.86305416834 0.01912572128 
0.246800 1.84965805964 0.01880836907 
0.247317 1.83273394585 0.01900702664 
0.247834 1.84257453990 0.01883921429 
0.248351 1.87556618429 0.01873524202 
0.248867 1.82886023214 0.01938029541 
0.249384 1.83763181698 0.01875475914 
0.249901 1.82012317201 0.01868769995 
0.250418 1.85364522186 0.01878320071 
0.250934 1.86396021336 0.01888987219 
0.251451 1.82146068853 0.01894403859 
0.251968 1.81213400581 0.01867882300 
0.252485 1.81771480813 0.01857701741 
0.253001 1.79428547256 0.01841672853 
0.253518 1.87104336144 0.01893726325 
0.254035 1.83156641736 0.01862568712 
0.254552 1.82518599260 0.01866718178 
0.255068 1.80745314034 0.01838347176 
0.255585 1.84360832553 0.01834112357 
0.256102 1.83551051271 0.01851454988 
0.256619 1.84189873816 0.01835508454 
0.257135 1.84509885477 0.01861428022 
0.257652 1.83697187947 0.01806356074 
0.258169 1.80367825608 0.01855521654 
0.258686 1.84104525757 0.01803135621 
0.259202 1.81172965232 0.01813917155 
0.259719 1.85794157787 0.01839979711 
0.260236 1.79806173618 0.01843681648 
0.260753 1.82128334269 0.01886278420 
0.261269 1.81549475529 0.01965901676 
0.261786 1.88498814084 0.01900132425 
0.262303 1.83328384792 0.01901373934 
0.262820 1.85995593248 0.01989291855 
0.263336 1.82130523205 0.01919477746 
0.263853 1.81033643908 0.01951655745 
0.264370 1.80195333404 0.01951239318 
0.264887 1.85397644970 0.01977342176 
0.265403 1.83192123189 0.01974098298 
0.265920 1.83089372699 0.02029372551 
0.266437 1.87295721465 0.02007053608 
0.266954 1.82334576284 0.01975247848 
0.267470 1.80461576119 0.01934034343 
0.267987 1.81381924744 0.02044327024 
0.268504 1.84665747622 0.02033597062 
0.269021 1.85915994809 0.01999160761 
0.269537 1.84334609171 0.02017811631 
0.270054 1.83351095836 0.02063956601 
0.270571 1.83800255191 0.02060704960 
0.271087 1.86200684332 0.02092927193 
0.271604 1.88073015367 0.02132384901 
0.272121 1.86691283105 0.02171670972 
0.272638 1.83196044654 0.02137937287 
0.273154 1.86038515714 0.02174525842 
0.273671 1.81674941954 0.02126488551 
0.274188 1.84014327912 0.02173482365 
0.274705 1.86779008304 0.02252656066 
0.275221 1.84539450940 0.02214651969 
0.275738 1.85278429917 0.02218755690 
0.276255 1.84574019500 0.02211258898 
0.276771 1.82217054469 0.02162473781 
0.277288 1.87400950106 0.02169025449 
0.277805 1.85806413363 0.02206401844 
0.278322 1.84747050922 0.02224646477 
0.278838 1.80941547141 0.02120106768 
0.279355 1.86231696476 0.02208462961 
0.279872 1.81893691285 0.02151977285 
0.280388 1.83875973116 0.02168888049 
0.280905 1.83863760802 0.02209088322 
0.281422 1.89477709894 0.02184046898 
0.281939 1.82857906126 0.02217733361 
0.282455 1.81505241031 0.02180710002 
0.282972 1.82927637133 0.02161389112 
0.283489 1.79184399913 0.02230299892 
0.284006 1.86680214249 0.02168331788 
0.284522 1.80850976041 0.02212366952 
0.285039 1.83984598041 0.02227780366 
0.285556 1.84802421923 0.02175057926 
0.286072 1.82123157021 0.02249084440 
0.286589 1.82429625885 0.02250908880 
0.287106 1.85854155430 0.02198599185 
0.287622 1.82913001054 0.02220546343 
0.288139 1.85604051923 0.02249294327 
0.288656 1.80123858979 0.02196268525 
0.289173 1.84024486616 0.02237160759 
0.289689 1.85485700587 0.02292813427 
0.290206 1.83054968660 0.02270403430 
0.290723 1.84106034642 0.02304874577 
0.291239 1.87941125177 0.02250273003 
0.291756 1.85036928644 0.02239297556 
0.292273 1.90799439957 0.02264774847 
0.292790 1.83956211564 0.02221738053 
0.293306 1.80201556863 0.02204025735 
0.293823 1.86747342367 0.02323587303 
0.294340 1.84902531750 0.02262354524 
0.294856 1.80107791556 0.02257880253 
0.295373 1.81848893127 0.02189674276 
0.295890 1.84472193028 0.02241631564 
0.296406 1.81545065052 0.02309168538 
0.296923 1.85999575240 0.02293739019 
0.297440 1.81392691979 0.02309355603 
0.297957 1.86737600364 0.02307060713 
0.298473 1.84143816129 0.02322428601 
0.298990 1.82708494036 0.02280641782 
0.299507 1.88351386012 0.02266806393 
0.300023 1.84762895417 0.02281229996 
0.300540 1.82845906588 0.02289729442 
0.301057 1.83120575528 0.02284406970 
0.301573 1.80386371185 0.02298980097 
0.302090 1.84352897605 0.02315066715 
0.302607 1.86513128307 0.02296813324 
0.303123 1.87154365833 0.02353490008 
0.303640 1.83659667067 0.02344273775 
0.304157 1.88748852290 0.02374030625 
0.304673 1.83731871263 0.02287618601 
0.305190 1.82312928299 0.02359345226 
0.305707 1.85808161876 0.02383649402 
0.306224 1.87421430188 0.02399466179 
0.306740 1.88162993912 0.02383121862 
0.307257 1.90294427593 0.02371536766 
0.307774 1.83462392668 0.02345084831 
0.308290 1.84163800299 0.02386261369 
0.308807 1.87543658968 0.02391345973 
0.309324 1.83765742628 0.02342282670 
0.309840 1.81419829730 0.02433230923 
0.310357 1.80224610485 0.02375534708 
0.310874 1.81741278971 0.02317729563 
0.311390 1.86403290680 0.02435113502 
0.311907 1.84388973469 0.02489790721 
0.312424 1.83061890592 0.02453304865 
0.312940 1.83945251981 0.02477864904 
0.313457 1.87000013475 0.02528125384 
0.313974 1.82759719862 0.02465148217 
0.314490 1.83934153204 0.02458989240 
0.315007 1.84601728965 0.02416079042 
0.315524 1.86742582045 0.02467027290 
0.316040 1.85331788455 0.02493926883 
0.316557 1.81053575575 0.02451396085 
0.317074 1.87590850672 0.02482961862 
0.317590 1.89066185431 0.02504390597 
0.318107 1.80798114919 0.02419788459 
0.318624 1.82731455261 0.02510909774 
0.319140 1.83897025735 0.02444815357 
0.319657 1.86806889628 0.02486957693 
0.320174 1.85450941769 0.02499997812 
0.320690 1.83477320435 0.02471890104 
0.321207 1.86450604518 0.02580872463 
0.321724 1.85758510807 0.02523217143 
0.322240 1.84312636298 0.02557800439 
0.322757 1.82338219672 0.02516037251 
0.323274 1.83832869594 0.02515308969 
0.323790 1.82296893178 0.02610750833 
0.324307 1.80577647893 0.02492020059 
0.324824 1.85705161158 0.02680764271 
0.325340 1.83395208661 0.02623672881 
0.325857 1.82652726314 0.02688472006 
0.326373 1.89965534808 0.02702211389 
0.326890 1.83539887939 0.02808117856 
0.327407 1.81696679678 0.02792804213 
0.327923 1.82755538914 0.02753134592 
0.328440 1.82923359473 0.02720217481 
0.328957 1.89580441912 0.02835185311 
0.329473 1.86864266165 0.02803401754 
0.329990 1.84282747034 0.02904016131 
0.330507 1.83976235336 0.02965203826 
0.331023 1.84861551008 0.03047795084 
0.331540 1.87804438691 0.02927378113 
0.332057 1.86789026765 0.03081376948 
0.332573 1.85467325870 0.03066628777 
0.333090 1.90098460977 0.03131378449 
0.333607 1.88949316805 0.03111393631 
0.334123 1.85686166313 0.03256199072 
0.334640 1.85628808834 0.03221469680 
0.335156 1.88776640065 0.03180823768 
0.335673 1.87054581216 0.03111468556 
0.336190 1.86893354732 0.03312103881 
0.336706 1.86154924996 0.03257034637 
0.337223 1.87530655298 0.03325718974 
0.337740 1.92074302448 0.03440885385 
0.338256 1.88455953040 0.03417495646 
0.338773 1.89774722661 0.03505919284 
0.339290 1.91369503727 0.03707094499 
0.339806 1.90932551449 0.03973252218 
0.340323 1.89139291082 0.03779762864 
0.340839 1.92177468180 0.03741925754 
0.341356 1.93372457932 0.04043852979 
0.341873 1.92291473411 0.03849545088 
0.342389 1.95909540842 0.03965860077 
0.342906 1.90715406051 0.03973652903 
0.343423 1.87534994450 0.03980391604 
0.343939 1.89430155805 0.03860436722 
0.344456 1.95498409329 0.03976772952 
0.344972 1.90322506816 0.03895532625 
0.345489 1.90113696732 0.03938872763 
0.346006 1.93434427570 0.04032561170 
0.346522 1.93872593960 0.03983974746 
0.347039 1.89151701721 0.04045796595 
0.347555 1.91562039799 0.04015078028 
0.348072 1.93062308125 0.04154353068 
0.348589 1.90265538177 0.04215475446 
0.349105 1.89300777830 0.04085951113 
0.349622 1.86027480271 0.04213575658 
0.350139 1.93625942740 0.03964531362 
0.350655 1.98964134443 0.04061736349 
0.351172 1.90759512766 0.04350950203 
0.351688 1.91515517168 0.04259096059 
0.352205 1.94380101593 0.04201117977 
0.352722 1.97193703663 0.04199049188 
0.353238 1.86789850303 0.04150177223 
0.353755 1.91801813716 0.04216941633 
0.354271 1.91206417331 0.04011905253 
0.354788 1.93241028124 0.04112700673 
0.355305 1.89947816234 0.04266841711 
0.355821 1.94839998176 0.04227194551 
0.356338 1.91248953166 0.04251436141 
0.356854 1.83960292991 0.04414269633 
0.357371 1.88569914341 0.04612062606 
0.357888 1.95155751865 0.04367816799 
0.358404 1.98938001229 0.04535667296 
0.358921 1.97703824646 0.04616699490 
0.359437 1.92299894900 0.04840279223 
0.359954 1.98410633380 0.04752925605 
0.360471 1.96077836344 0.04876162427 
0.360987 1.90489684276 0.04793513040 
0.361504 1.86102538519 0.04926330286 
0.362020 1.89605171321 0.05146842904 
0.362537 1.91967240568 0.05419484197 
0.363054 1.85796855350 0.05156631987 
0.363570 1.88067727307 0.05349323635 
0.364087 1.95471875081 0.04951597189 
0.364603 1.92479869785 0.05288656623 
0.365120 1.95444476233 0.05610717605 
0.365637 1.97935632770 0.06045766149 
0.366153 1.89777601778 0.06067197340 
0.366670 1.92350275968 0.06388226891 
0.367186 1.98271548030 0.06180909717 
0.367703 2.05871774181 0.06452085853 
0.368219 1.87923791737 0.06626431475 
0.368736 1.84409673371 0.07073718084 
0.369253 1.90407317115 0.06805720571 
0.369769 1.88442103863 0.07410046265 
0.370286 1.80709061403 0.07837563908 
0.370802 1.90984161895 0.07804138726 
0.371319 1.92836420966 0.08550696254 
0.371835 1.91101017221 0.09441318898 
0.372352 1.61205829259 0.09485381076 
0.372869 1.80058387759 0.12408365455 
0.373385 1.70170412683 0.14758288469 
0.373902 1.66657717371 0.29205224392 
