# Supplementary material for: A SAXS-based approach to rationally evaluate radical scavengers – toward eliminating radiation damage in solution and crystallographic studies
Source: J Synchrotron Radiat. 2021 Aug 9;28(Pt 5):1309–20. doi: 10.1107/S1600577521004045 (PMC8415334; doi:10.1107/S1600577521004045)
Supplement: Supplementary file 1 [file s-28-01309-sup1.zip › SupportingData/ascrobic_acid/50mM_buffer_only/F10_ascorbate-max-buffer_00002.cbf.dat]

0.010597 10.26266411777 0.48985623579 
0.011114 9.49079892125 0.50130552890 
0.011630 8.38983806657 0.36791855624 
0.012147 8.11031412175 0.26333023155 
0.012664 7.38259537870 0.26620288186 
0.013181 6.52472609624 0.22157629669 
0.013698 5.90536111855 0.20181080328 
0.014215 5.85686785441 0.26054874746 
0.014732 5.48532304295 0.22030658095 
0.015249 4.94203542256 0.18742849611 
0.015766 4.58952438725 0.16241009140 
0.016283 4.66772957272 0.16162477924 
0.016800 4.31179379775 0.13227660499 
0.017316 4.29866005041 0.13470453522 
0.017833 4.25974423258 0.12582350500 
0.018350 4.01844845982 0.11098474668 
0.018867 3.84301257503 0.10034085903 
0.019384 3.66203716013 0.09860461358 
0.019901 3.62291038707 0.10287210136 
0.020418 3.72179560737 0.09560488616 
0.020935 3.51783528415 0.09418422854 
0.021452 3.30824405666 0.09088206717 
0.021969 3.25136328814 0.09117973321 
0.022486 3.19032655190 0.08757623040 
0.023002 3.16294066046 0.08893213856 
0.023519 3.05813234165 0.07984951944 
0.024036 3.03130480262 0.07938692532 
0.024553 2.93969117976 0.08100319393 
0.025070 2.74797718760 0.07373558634 
0.025587 2.77815765559 0.07410082029 
0.026104 2.80711915847 0.08251946861 
0.026621 2.75221047756 0.07373468917 
0.027138 2.73310321669 0.07039780139 
0.027655 2.77117298297 0.07088940065 
0.028171 2.70321945336 0.07005078256 
0.028688 2.66272827175 0.07133872715 
0.029205 2.67554420047 0.06262848929 
0.029722 2.66952336823 0.06356820525 
0.030239 2.58592069300 0.06586594906 
0.030756 2.57841965074 0.05844455105 
0.031273 2.48920743230 0.06060339436 
0.031790 2.50007339390 0.05807857101 
0.032307 2.53297931641 0.06167385688 
0.032824 2.48923431041 0.05956593117 
0.033341 2.52955039319 0.05945817611 
0.033857 2.41911240249 0.05780735480 
0.034374 2.46667124951 0.06041517071 
0.034891 2.41912093568 0.05591663762 
0.035408 2.51250106315 0.06192282316 
0.035925 2.48116999792 0.05813099616 
0.036442 2.44980166783 0.05460686308 
0.036959 2.42467611299 0.05780259937 
0.037476 2.37875420906 0.05532520817 
0.037993 2.30543689299 0.05295035230 
0.038510 2.35743401548 0.05497275621 
0.039027 2.42135960123 0.05082743769 
0.039543 2.34893249569 0.05136933390 
0.040060 2.28720386366 0.05395125977 
0.040577 2.43032566387 0.05414042625 
0.041094 2.37760540443 0.05354834765 
0.041611 2.24947755754 0.04926168504 
0.042128 2.22403937721 0.05056252806 
0.042645 2.38714493555 0.05117106691 
0.043162 2.18581336285 0.04901530896 
0.043679 2.36910405000 0.05435556277 
0.044196 2.15429548566 0.04819624941 
0.044712 2.11832814142 0.04643042451 
0.045229 2.15167795486 0.04797920773 
0.045746 2.24674126883 0.04791712505 
0.046263 2.19086910974 0.04434624003 
0.046780 2.26385174029 0.04751552958 
0.047297 2.20367314448 0.04510323839 
0.047814 2.17061546659 0.04609463510 
0.048331 2.24626132642 0.04697605470 
0.048848 2.17196884117 0.04598542856 
0.049365 2.07949020279 0.04362558257 
0.049881 2.18841739172 0.04421443088 
0.050398 2.15793635140 0.04532444463 
0.050915 2.24414952424 0.04447705662 
0.051432 2.12053527668 0.04404871307 
0.051949 2.14848287805 0.04359316139 
0.052466 2.14003015705 0.04658982824 
0.052983 2.11026257435 0.04156823881 
0.053500 2.11604611512 0.04231542329 
0.054017 2.08682241751 0.04297259045 
0.054534 2.09841371238 0.04060539431 
0.055050 2.15772102546 0.04261172610 
0.055567 2.04930422144 0.04182205588 
0.056084 2.14281262206 0.04268816281 
0.056601 2.17716761099 0.04300307155 
0.057118 2.18707266138 0.04334720975 
0.057635 2.15742030569 0.04242741849 
0.058152 2.08564140571 0.04126986194 
0.058669 1.99804172925 0.03852801308 
0.059186 2.07507416978 0.03990342376 
0.059703 2.11439406965 0.04015957025 
0.060220 2.11422416948 0.04056696252 
0.060736 2.05841210765 0.04090671595 
0.061253 2.04375263175 0.03956756625 
0.061770 1.95900035164 0.03877710389 
0.062287 2.05565698205 0.03863554259 
0.062804 2.02874664071 0.03746994907 
0.063321 2.08526118608 0.03983801463 
0.063838 2.03070129384 0.03892119807 
0.064355 2.08011016466 0.03917121833 
0.064872 2.09446635269 0.03702261410 
0.065388 2.03388908698 0.03830426556 
0.065905 2.08480185836 0.03938143899 
0.066422 2.05334595757 0.03777869661 
0.066939 2.03912502212 0.03620860518 
0.067456 2.02104200391 0.03766547586 
0.067973 2.02625379834 0.03721676329 
0.068490 2.01746557505 0.03616684795 
0.069007 2.06702206291 0.03820932465 
0.069524 2.05194696726 0.03905577202 
0.070041 2.05467310401 0.03838995535 
0.070557 2.08467449447 0.03871630399 
0.071074 1.97910219775 0.03699404113 
0.071591 2.01514056912 0.03785664039 
0.072108 1.96866981842 0.03819821105 
0.072625 1.96708534186 0.03710389520 
0.073142 2.01114617495 0.03816986989 
0.073659 2.10218200534 0.03698851703 
0.074176 1.98759617679 0.03558279510 
0.074693 2.03451710270 0.03721798772 
0.075210 2.01551721358 0.03481924281 
0.075726 2.00120973023 0.03619102578 
0.076243 1.98582189733 0.03552117629 
0.076760 2.04749956874 0.03520082285 
0.077277 2.01271279663 0.03416123104 
0.077794 1.97441082257 0.03554437593 
0.078311 2.06428685142 0.03505910909 
0.078828 2.01078730915 0.03467571342 
0.079345 1.98172971711 0.03408087857 
0.079862 1.96823691079 0.03454766193 
0.080378 2.01645262066 0.03413387822 
0.080895 2.01168823689 0.03482523930 
0.081412 1.97632122523 0.03552087987 
0.081929 1.93213821936 0.03230717907 
0.082446 1.99860955649 0.03391408525 
0.082963 1.98672615349 0.03345983332 
0.083480 1.98535038187 0.03430507638 
0.083997 1.98708314044 0.03466120111 
0.084514 2.03467218483 0.03451537730 
0.085030 2.04615338096 0.03306830997 
0.085547 1.98831893515 0.03364919861 
0.086064 2.02850680163 0.03366882890 
0.086581 2.03623122289 0.03315101724 
0.087098 1.95216619898 0.03161926317 
0.087615 2.02734124728 0.03304986658 
0.088132 2.04327502858 0.03438475443 
0.088649 2.01087365517 0.03362865582 
0.089166 1.93360679372 0.03377079937 
0.089683 1.96768300363 0.03521216000 
0.090199 2.02164620322 0.03578125473 
0.090716 1.98224653506 0.03521163736 
0.091233 1.96708542180 0.03451560935 
0.091750 1.99521606445 0.03612900963 
0.092267 1.98404651710 0.03471962392 
0.092784 1.98021373628 0.03682598656 
0.093301 1.99280077878 0.03645792549 
0.093818 1.98908697209 0.03628160202 
0.094334 1.94549135510 0.03591726227 
0.094851 1.95324019684 0.03353161274 
0.095368 1.98419127213 0.03641185137 
0.095885 2.00762341737 0.03574475167 
0.096402 1.97941227803 0.03455514969 
0.096919 1.92922423332 0.03307140577 
0.097436 1.96046673441 0.03224770857 
0.097953 1.99960649561 0.03249133668 
0.098470 1.96232545138 0.03204799509 
0.098986 1.96218595021 0.03253617910 
0.099503 1.98416900956 0.03207757666 
0.100020 2.01264234377 0.03317481078 
0.100537 1.97637959945 0.03284687735 
0.101054 1.93498326153 0.03201413267 
0.101571 1.95105950568 0.03182562415 
0.102088 1.96591578734 0.03194693098 
0.102605 1.96133691750 0.03179513215 
0.103122 1.96323478297 0.03270545901 
0.103638 1.94820117629 0.03172144485 
0.104155 1.98507941007 0.03033582634 
0.104672 1.94491031764 0.03005430415 
0.105189 2.00096233712 0.03119917959 
0.105706 1.95418894791 0.03046925928 
0.106223 1.95702783568 0.03103756574 
0.106740 1.92478789895 0.02944127316 
0.107257 1.95633431552 0.03005892684 
0.107773 1.99062057974 0.02966035958 
0.108290 1.92161504474 0.03006866171 
0.108807 1.96849875007 0.03053839986 
0.109324 1.94504788409 0.02929457182 
0.109841 1.91141039285 0.02895632353 
0.110358 2.02726239210 0.03117816891 
0.110875 1.94692007775 0.03025153739 
0.111392 1.97445625853 0.03000609388 
0.111909 1.92099964131 0.02975959371 
0.112425 1.91571559570 0.02852378214 
0.112942 1.95518210587 0.02936103199 
0.113459 2.02766054225 0.03007714455 
0.113976 1.96700720976 0.02964746845 
0.114493 1.92857433729 0.02934997959 
0.115010 1.94540031842 0.02999063603 
0.115527 1.96430198889 0.02858172113 
0.116044 1.92743917154 0.02889766168 
0.116560 1.91726991681 0.02826424048 
0.117077 2.01487737677 0.02847143355 
0.117594 1.95721305748 0.02804062620 
0.118111 1.95254613372 0.02915027522 
0.118628 1.99557327866 0.02870301547 
0.119145 2.03103654427 0.03038306531 
0.119662 1.94610899354 0.02825524717 
0.120179 1.91325588576 0.02867718110 
0.120695 2.01298947864 0.02954610169 
0.121212 1.97382019068 0.02814746406 
0.121729 1.98349013547 0.02813742133 
0.122246 1.96064476136 0.02741206836 
0.122763 2.03955837710 0.02812120432 
0.123280 1.99009794930 0.02854408449 
0.123797 1.96273746687 0.02707111033 
0.124314 1.98429302148 0.02747990648 
0.124830 1.94835188359 0.02738274101 
0.125347 1.95226578010 0.02737628181 
0.125864 1.96487056393 0.02731196082 
0.126381 1.98841265915 0.02734805419 
0.126898 1.93812787795 0.02710958161 
0.127415 1.99303585521 0.02757951112 
0.127932 1.93916295541 0.02672347875 
0.128448 1.97034711768 0.02785863033 
0.128965 1.98413343945 0.02728450742 
0.129482 1.94894035522 0.02812419165 
0.129999 1.91055157394 0.02709538267 
0.130516 1.91048248479 0.02661669011 
0.131033 1.94740595993 0.02738738308 
0.131550 2.00843648814 0.02602345140 
0.132067 1.93567987072 0.02655518282 
0.132583 1.96472480345 0.02705902571 
0.133100 1.91558169678 0.02705424660 
0.133617 1.92742610559 0.02617468999 
0.134134 1.92530830431 0.02598550495 
0.134651 1.95002051662 0.02652638668 
0.135168 1.99142005477 0.02614186703 
0.135685 1.96183355623 0.02696009134 
0.136201 1.99022769183 0.02664535646 
0.136718 1.92791718676 0.02564722535 
0.137235 2.00087687288 0.02627855688 
0.137752 1.98211060934 0.02498473544 
0.138269 1.92865910195 0.02592201293 
0.138786 1.94227079793 0.02631983227 
0.139303 1.93785344995 0.02529084181 
0.139819 1.97556336206 0.02520547959 
0.140336 1.94338188241 0.02539846831 
0.140853 1.94032576085 0.02572715596 
0.141370 1.96018010085 0.02493532835 
0.141887 1.96440631547 0.02521997841 
0.142404 1.93357898840 0.02659979866 
0.142921 1.91595803735 0.02631442154 
0.143438 1.96417160147 0.02550750981 
0.143954 1.98916795864 0.02593055387 
0.144471 1.99487203138 0.02641171019 
0.144988 1.95315681102 0.02603641090 
0.145505 2.06333369376 0.02585589328 
0.146022 1.99058179081 0.02587773377 
0.146539 1.98929626284 0.02518624306 
0.147056 1.91879590914 0.02595236343 
0.147572 1.93378570459 0.02578787926 
0.148089 1.89888895288 0.02529066967 
0.148606 1.98636201018 0.02614674913 
0.149123 1.91667057575 0.02503616747 
0.149640 1.96721577479 0.02497558141 
0.150157 1.99996090648 0.02483191996 
0.150674 1.90772240447 0.02451994432 
0.151190 1.91436645244 0.02457242917 
0.151707 1.93698636871 0.02515813740 
0.152224 1.93935778793 0.02484072308 
0.152741 1.91941611924 0.02470668121 
0.153258 1.90329593022 0.02386643424 
0.153775 1.90497727287 0.02408040144 
0.154291 1.94705465130 0.02420056299 
0.154808 1.93184384269 0.02507786846 
0.155325 1.92943484148 0.02489042152 
0.155842 1.91509924152 0.02408120589 
0.156359 1.87258112211 0.02403400626 
0.156876 1.87753158081 0.02435290625 
0.157393 1.93657936246 0.02443954310 
0.157909 1.95323781856 0.02392847269 
0.158426 1.89245283659 0.02405310580 
0.158943 1.94209868732 0.02454339394 
0.159460 1.93848866524 0.02352582520 
0.159977 1.92065352664 0.02364465944 
0.160494 1.92027911746 0.02413411028 
0.161010 1.89646281765 0.02341601311 
0.161527 1.94015393460 0.02461089311 
0.162044 1.94321713714 0.02419851984 
0.162561 1.92208548596 0.02338923248 
0.163078 1.90917169758 0.02401488613 
0.163595 1.91545321785 0.02362328232 
0.164112 1.93383890015 0.02436888181 
0.164628 1.93970893029 0.02383247942 
0.165145 1.90550194736 0.02343270197 
0.165662 1.87739809114 0.02376112954 
0.166179 1.91592979773 0.02300366669 
0.166696 1.91947892476 0.02364643295 
0.167213 1.93031762790 0.02384949502 
0.167729 1.89376813028 0.02317867158 
0.168246 1.94578410306 0.02287649807 
0.168763 1.91752059477 0.02304918653 
0.169280 1.86338517619 0.02313927714 
0.169797 1.94862398023 0.02288632459 
0.170314 1.94323303369 0.02266630853 
0.170830 1.90788394694 0.02345878114 
0.171347 1.96910972381 0.02291800870 
0.171864 1.93057187927 0.02290499939 
0.172381 1.94940405236 0.02328923567 
0.172898 1.90789389058 0.02283339233 
0.173415 1.93780968104 0.02323812698 
0.173932 1.88955809416 0.02262327883 
0.174448 1.91165268699 0.02248686593 
0.174965 1.95889365498 0.02212733481 
0.175482 1.89531696051 0.02283310591 
0.175999 1.92242351439 0.02269238644 
0.176516 1.90503964285 0.02261964053 
0.177033 1.87828850851 0.02236246677 
0.177549 1.91435989007 0.02317868782 
0.178066 1.90594658090 0.02266116487 
0.178583 1.88459204916 0.02232923932 
0.179100 1.90838147458 0.02254132605 
0.179617 1.88398048565 0.02209788719 
0.180134 1.88805372581 0.02321683924 
0.180650 1.90090484557 0.02264431146 
0.181167 1.94857916011 0.02377775657 
0.181684 1.91259671108 0.02453447549 
0.182201 1.88030315874 0.02349191468 
0.182718 1.91166856649 0.02332274308 
0.183234 1.88839616618 0.02393541470 
0.183751 1.92314448133 0.02415539695 
0.184268 1.89555957433 0.02402830912 
0.184785 1.85390969927 0.02413069005 
0.185302 1.90223523019 0.02419423859 
0.185819 1.91877519707 0.02503944180 
0.186335 1.91198294204 0.02405565222 
0.186852 1.93482942356 0.02438777519 
0.187369 1.89234600349 0.02318770789 
0.187886 1.88721769852 0.02348490328 
0.188403 1.89203781779 0.02262092661 
0.188920 1.93599382393 0.02291318867 
0.189436 1.89542543024 0.02327717279 
0.189953 1.90203412635 0.02264400743 
0.190470 1.88823976073 0.02262991124 
0.190987 1.90054292059 0.02262840933 
0.191504 1.90167886691 0.02240099840 
0.192020 1.89386133176 0.02224260367 
0.192537 1.88440873978 0.02214481815 
0.193054 1.86435163310 0.02272893941 
0.193571 1.83764952238 0.02217042659 
0.194088 1.89542187475 0.02203995331 
0.194605 1.87889210895 0.02227231763 
0.195121 1.91493718159 0.02212424886 
0.195638 1.87434869681 0.02222452738 
0.196155 1.87103515731 0.02202826349 
0.196672 1.88077297584 0.02223107530 
0.197189 1.82145783682 0.02135372378 
0.197705 1.87333788691 0.02162346139 
0.198222 1.89654393688 0.02185392239 
0.198739 1.89704263989 0.02148384072 
0.199256 1.88761987193 0.02106951309 
0.199773 1.85841219375 0.02195150239 
0.200290 1.86072978637 0.02178262761 
0.200806 1.88061558856 0.02193992273 
0.201323 1.87511014992 0.02120106373 
0.201840 1.88298254597 0.02170550128 
0.202357 1.88031230307 0.02164726216 
0.202874 1.87575245253 0.02157552169 
0.203390 1.86710133137 0.02162135836 
0.203907 1.85349960752 0.02171836423 
0.204424 1.85013065698 0.02140050654 
0.204941 1.84313679393 0.02140113658 
0.205458 1.88340378217 0.02120862019 
0.205974 1.80742173170 0.02079114060 
0.206491 1.87699455208 0.02062494050 
0.207008 1.86801125217 0.02098384977 
0.207525 1.87779264521 0.02130602115 
0.208042 1.87739116633 0.02115594703 
0.208558 1.87722442815 0.02140037995 
0.209075 1.86063107876 0.02102564441 
0.209592 1.84074155865 0.02041806094 
0.210109 1.88228219259 0.02076792210 
0.210626 1.84755407472 0.02065155708 
0.211142 1.90828034342 0.02138055866 
0.211659 1.88960465160 0.02077798587 
0.212176 1.85493641894 0.02143483540 
0.212693 1.87841106625 0.02039783876 
0.213210 1.85424396349 0.02069657396 
0.213726 1.86075260851 0.02053861515 
0.214243 1.89083843363 0.02106673813 
0.214760 1.84847878466 0.02057285235 
0.215277 1.86114363514 0.02082595181 
0.215794 1.87586905892 0.02109490081 
0.216310 1.86809208041 0.02056893276 
0.216827 1.86669749531 0.02107870709 
0.217344 1.86267963578 0.02049053849 
0.217861 1.85110457715 0.01994306534 
0.218378 1.85532352101 0.02087971196 
0.218894 1.81831912546 0.02019020239 
0.219411 1.82392442782 0.02036999090 
0.219928 1.83488930342 0.02002955416 
0.220445 1.86198383694 0.02012650894 
0.220962 1.89277309777 0.02096155385 
0.221478 1.87384910372 0.02025364569 
0.221995 1.86013140092 0.02014363417 
0.222512 1.88003770112 0.02033931469 
0.223029 1.85477813905 0.02005041234 
0.223546 1.86293251670 0.02068691603 
0.224062 1.83410467051 0.01961618591 
0.224579 1.87669649998 0.02025639077 
0.225096 1.84995506271 0.01990227293 
0.225613 1.88927466063 0.02001809230 
0.226129 1.87591832173 0.02007467753 
0.226646 1.88053482891 0.01976688782 
0.227163 1.84288894923 0.01985262214 
0.227680 1.87077473759 0.01985185848 
0.228197 1.88660329009 0.01937182352 
0.228713 1.88725792039 0.01948790794 
0.229230 1.86842923421 0.01945558430 
0.229747 1.87553229327 0.01969407842 
0.230264 1.86524390182 0.01965856648 
0.230780 1.83732682716 0.01935146912 
0.231297 1.88434473952 0.01935351448 
0.231814 1.87636733591 0.01917330889 
0.232331 1.83369267877 0.01939379021 
0.232848 1.85447869108 0.01907614240 
0.233364 1.86668565345 0.01883751054 
0.233881 1.85873518062 0.01954067191 
0.234398 1.85740943548 0.01946198588 
0.234915 1.84225118479 0.01910358218 
0.235431 1.85943395097 0.01932734648 
0.235948 1.84193300259 0.01923695497 
0.236465 1.81091109894 0.01901365086 
0.236982 1.83868199441 0.01990465956 
0.237499 1.82892756610 0.01958059479 
0.238015 1.86135342318 0.01940346448 
0.238532 1.83920316118 0.01891963534 
0.239049 1.83726942953 0.01944543214 
0.239566 1.87001433513 0.01944675784 
0.240082 1.85891333409 0.01911366069 
0.240599 1.84880627875 0.01913582503 
0.241116 1.82346776496 0.01887364135 
0.241633 1.89327720946 0.01890506871 
0.242149 1.86610060307 3.29929646464 
0.242666 1.86523685787 0.01943675246 
0.243183 1.89385368667 0.01917845899 
0.243700 1.84143363576 0.01877658379 
0.244217 1.83594377616 0.01833630176 
0.244733 1.83716995845 0.01880677417 
0.245250 1.81885796555 0.01892949869 
0.245767 1.83785072749 0.01891977980 
0.246284 1.81090722385 0.01872756023 
0.246800 1.83878072904 0.01906664478 
0.247317 1.82180289369 0.01842740184 
0.247834 1.84449828541 0.01911300830 
0.248351 1.84159692437 0.01890357234 
0.248867 1.88501308553 0.01913978917 
0.249384 1.84336307999 0.01867794360 
0.249901 1.85109230368 0.01879386706 
0.250418 1.84379950395 0.01826632159 
0.250934 1.82182825488 0.01860538316 
0.251451 1.82490781981 0.01839434001 
0.251968 1.85043861351 0.01849177480 
0.252485 1.79833964582 0.01823501239 
0.253001 1.86319391303 0.01877025225 
0.253518 1.83710520083 0.01885942035 
0.254035 1.85274164441 0.01848247735 
0.254552 1.82324073391 0.01857854447 
0.255068 1.83173561669 0.01858084976 
0.255585 1.81821731308 0.01859182483 
0.256102 1.83586361637 0.01820700641 
0.256619 1.81695615297 0.01804441738 
0.257135 1.85825769340 0.01831594851 
0.257652 1.81510594709 0.01830666110 
0.258169 1.83743160059 0.01845113863 
0.258686 1.84201330852 0.01833458760 
0.259202 1.82928498321 0.01832272732 
0.259719 1.83110699162 0.01826903087 
0.260236 1.82186884585 0.01836917279 
0.260753 1.81385849522 0.01907054495 
0.261269 1.84227409590 0.01896793919 
0.261786 1.86819547763 0.01919059514 
0.262303 1.81639022893 0.01893448680 
0.262820 1.84891436320 0.01976903523 
0.263336 1.81262483472 0.01965710030 
0.263853 1.83662257406 0.01986426673 
0.264370 1.81865513774 0.01931082929 
0.264887 1.85025838539 0.01967483476 
0.265403 1.84084834317 0.01966180177 
0.265920 1.84600704908 0.01992720918 
0.266437 1.83794995289 0.02004184573 
0.266954 1.79287443852 0.01961088348 
0.267470 1.81529695730 0.01957941347 
0.267987 1.85878092211 0.01988521294 
0.268504 1.82670529884 0.01963846696 
0.269021 1.84481622657 0.02023408136 
0.269537 1.84158069861 0.02032143412 
0.270054 1.87338890434 0.02051025906 
0.270571 1.85153282133 0.02055288056 
0.271087 1.85894727779 0.02128027165 
0.271604 1.82423398492 0.02058177841 
0.272121 1.86822159975 0.02109160404 
0.272638 1.83278118519 0.02117212814 
0.273154 1.82922127863 0.02159064002 
0.273671 1.85454855153 0.02153521277 
0.274188 1.83886520079 0.02210257268 
0.274705 1.86979587713 0.02263555366 
0.275221 1.81993493086 0.02146343391 
0.275738 1.84777876502 0.02249162881 
0.276255 1.87237855653 0.02199801976 
0.276771 1.84754121712 0.02153879167 
0.277288 1.88716495855 0.02226820010 
0.277805 1.82021311324 0.02195624432 
0.278322 1.80499753383 0.02147405016 
0.278838 1.86952620242 0.02199411201 
0.279355 1.84279730059 0.02190702809 
0.279872 1.83549374792 0.02203603313 
0.280388 1.81706385551 0.02155446152 
0.280905 1.84108075758 0.02184191603 
0.281422 1.83109740360 0.02169936539 
0.281939 1.83358442235 0.02175970658 
0.282455 1.83527581161 0.02220146942 
0.282972 1.80049822602 0.02183912681 
0.283489 1.81388065503 0.02129526119 
0.284006 1.82003674049 0.02170867798 
0.284522 1.85190131719 0.02176995309 
0.285039 1.81851887672 0.02186162779 
0.285556 1.84132142417 0.02164146443 
0.286072 1.83320209140 0.02216359323 
0.286589 1.83320856513 0.02210281921 
0.287106 1.82069971238 0.02134149102 
0.287622 1.81266582229 0.02238676994 
0.288139 1.85548085637 0.02223587330 
0.288656 1.82987877861 0.02192517303 
0.289173 1.83340696629 0.02216492484 
0.289689 1.85291533713 0.02269481939 
0.290206 1.85457281227 0.02207194457 
0.290723 1.87645231099 0.02222205257 
0.291239 1.86836927552 0.02234282683 
0.291756 1.85439715378 0.02210263643 
0.292273 1.89120102489 0.02246071198 
0.292790 1.85568424149 0.02289735453 
0.293306 1.80511641754 0.02187882109 
0.293823 1.86982702155 0.02309269930 
0.294340 1.84119998403 0.02292682710 
0.294856 1.83648371160 0.02274964907 
0.295373 1.80657985298 0.02212433364 
0.295890 1.83510004270 0.02181943759 
0.296406 1.83929581117 0.02281157372 
0.296923 1.85489433944 0.02259955829 
0.297440 1.83181763350 0.02263753542 
0.297957 1.82112147840 0.02288309718 
0.298473 1.83898468866 0.02259341119 
0.298990 1.83893999555 0.02291243244 
0.299507 1.83340064375 0.02251435163 
0.300023 1.82120310284 0.02267958868 
0.300540 1.81573568199 0.02322380045 
0.301057 1.84667333300 0.02309960737 
0.301573 1.84708283461 0.02366321106 
0.302090 1.82270590314 0.02339253030 
0.302607 1.82340164593 0.02302816177 
0.303123 1.83294311649 0.02291196488 
0.303640 1.82326628169 0.02329937693 
0.304157 1.84193691957 0.02343033822 
0.304673 1.85829446673 0.02335280505 
0.305190 1.82990698245 0.02374025871 
0.305707 1.85657582969 0.02339997975 
0.306224 1.82496632726 0.02371493328 
0.306740 1.84820042190 0.02349637587 
0.307257 1.86055832383 0.02368897584 
0.307774 1.85620675530 0.02366554868 
0.308290 1.82088865216 0.02283955701 
0.308807 1.81827867382 0.02358700818 
0.309324 1.88682566473 0.02416880583 
0.309840 1.83278789798 0.02387288717 
0.310357 1.85735405129 0.02389747914 
0.310874 1.80384269220 0.02336092678 
0.311390 1.77903299377 0.02375196419 
0.311907 1.84565793863 0.02372394312 
0.312424 1.82096618480 0.02335415868 
0.312940 1.81267635892 0.02375571340 
0.313457 1.85009092543 0.02399977585 
0.313974 1.87614808606 0.02414881845 
0.314490 1.85845395534 0.02465806302 
0.315007 1.81274628113 0.02406757468 
0.315524 1.83301817841 0.02368391680 
0.316040 1.85941955087 0.02417057764 
0.316557 1.84085144752 0.02500567722 
0.317074 1.84058254270 0.02476183054 
0.317590 1.78997527571 0.02510120479 
0.318107 1.86866699678 0.02531578772 
0.318624 1.80862140514 0.02472808578 
0.319140 1.80969169507 0.02472313007 
0.319657 1.81107089938 0.02481515036 
0.320174 1.84226949038 0.02490181016 
0.320690 1.80834776561 0.02543857726 
0.321207 1.79690872390 0.02424090568 
0.321724 1.83584734364 0.02526021225 
0.322240 1.83214451282 0.02455457736 
0.322757 1.83860065707 0.02622879689 
0.323274 1.90126452922 0.02566750558 
0.323790 1.87878124985 0.02511981345 
0.324307 1.81542984304 0.02625849483 
0.324824 1.81616429690 0.02614426176 
0.325340 1.79895139401 0.02616954806 
0.325857 1.87683102294 0.02768391874 
0.326373 1.81588886672 0.02612493562 
0.326890 1.83525406324 0.02763459242 
0.327407 1.86831241904 0.02803803254 
0.327923 1.78855760914 0.02761553736 
0.328440 1.84004801704 0.02737972961 
0.328957 1.84878454455 0.02653471133 
0.329473 1.85947569890 0.02755837506 
0.329990 1.86896341277 0.02916804479 
0.330507 1.85264595543 0.02934409973 
0.331023 1.86777938233 0.02992477494 
0.331540 1.84363586696 0.03068233074 
0.332057 1.89523529161 0.03157797879 
0.332573 1.87960014636 0.03097836654 
0.333090 1.83807627585 0.03199078978 
0.333607 1.84486095749 0.03065941531 
0.334123 1.82994597644 0.03155241683 
0.334640 1.91075348807 0.03236824231 
0.335156 1.84886145380 0.03157755446 
0.335673 1.87105691762 0.03230283016 
0.336190 1.88750631612 0.03374787121 
0.336706 1.89384624028 0.03291082419 
0.337223 1.89588367247 0.03413873788 
0.337740 1.85698414129 0.03321546716 
0.338256 1.91358775280 0.03412666544 
0.338773 1.94214343555 0.03477032837 
0.339290 1.94406900871 0.03741102399 
0.339806 1.85392986181 0.03688405997 
0.340323 1.92066760137 0.03931618123 
0.340839 1.88610972618 0.03789276151 
0.341356 1.97317130400 0.03958626376 
0.341873 1.93977268475 0.03739470292 
0.342389 1.89352970195 0.03859212047 
0.342906 1.86403155244 0.03906494153 
0.343423 1.79267120606 0.04048984931 
0.343939 1.89008224356 0.04065176000 
0.344456 1.96214385318 0.04074164043 
0.344972 2.00124313547 0.04085650086 
0.345489 1.99125601648 0.04014748481 
0.346006 1.88908859970 0.04096672271 
0.346522 1.93413052797 0.03976822264 
0.347039 1.90471144418 0.04040827486 
0.347555 2.01553847040 0.04060898753 
0.348072 1.92739617646 0.04062081271 
0.348589 1.88138968461 0.04277756616 
0.349105 1.88921304889 0.04118901979 
0.349622 1.88433021429 0.04141052765 
0.350139 1.99540154593 0.04350106349 
0.350655 1.87813619978 0.04117334981 
0.351172 1.90446626824 0.03955497463 
0.351688 1.87277742142 0.04245541145 
0.352205 1.88547749694 0.04399165611 
0.352722 1.82949916472 0.04172811425 
0.353238 1.81695559981 0.04033317600 
0.353755 1.90174009793 0.04089551593 
0.354271 1.86785579100 0.04059574005 
0.354788 1.89750973407 0.04015430136 
0.355305 1.93044267952 0.04272850915 
0.355821 1.88179587228 0.04327119701 
0.356338 1.84850539127 0.04291860067 
0.356854 1.85713693450 0.04266724411 
0.357371 1.92538289208 0.04416333586 
0.357888 1.89898898758 0.04488849944 
0.358404 1.90477759463 0.04534145983 
0.358921 1.93397800693 0.04770993640 
0.359437 1.90605809083 0.04452568690 
0.359954 1.91633132505 0.04555069689 
0.360471 1.90702461666 0.04901631112 
0.360987 1.97531513438 0.04946079193 
0.361504 1.86538674067 0.04685260410 
0.362020 1.91672568263 0.05179106542 
0.362537 1.91056994567 0.05311791359 
0.363054 1.95657954935 0.05426612853 
0.363570 1.88975971274 0.05515440513 
0.364087 1.85644149878 0.05457014634 
0.364603 1.93233647253 0.05589154118 
0.365120 1.91164891533 0.05491544747 
0.365637 1.87327325585 0.05847518338 
0.366153 1.95724510357 0.05876607373 
0.366670 1.89323540072 0.05968229563 
0.367186 1.88350035601 0.06386686957 
0.367703 1.89002755801 0.06440823693 
0.368219 1.91840612798 0.06619432563 
0.368736 1.84696321606 0.06809047697 
0.369253 1.92033338349 0.06956100142 
0.369769 1.86267172148 0.07539820977 
0.370286 1.89170363615 0.07448235686 
0.370802 1.79473620588 0.08000689341 
0.371319 1.84065445096 0.07961564887 
0.371835 1.87747822842 0.09702096000 
0.372352 1.68169637895 0.10027926185 
0.372869 1.80858075500 0.11741825491 
0.373385 1.66473824634 0.15315490466 
0.373902 1.26882326752 0.41264903998 
