# Supplementary material for: A SAXS-based approach to rationally evaluate radical scavengers – toward eliminating radiation damage in solution and crystallographic studies
Source: J Synchrotron Radiat. 2021 Aug 9;28(Pt 5):1309–20. doi: 10.1107/S1600577521004045 (PMC8415334; doi:10.1107/S1600577521004045)
Supplement: Supplementary file 1 [file s-28-01309-sup1.zip › SupportingData/ascrobic_acid/50mM_buffer_only/F10_ascorbate-max-buffer_00012.cbf.dat]

0.010597 9.78079625592 0.56645384868 
0.011114 9.22430363780 0.44545427418 
0.011630 8.43684944262 0.33253093245 
0.012147 7.40627931409 0.26412103406 
0.012664 6.82971503604 0.24792654657 
0.013181 6.39795769909 0.20959020075 
0.013698 6.21722921741 0.18038907165 
0.014215 5.63214121938 0.29444602131 
0.014732 5.27676813258 0.24754088282 
0.015249 5.04816972667 0.22353738112 
0.015766 5.19107337634 0.15584683082 
0.016283 4.67201515297 0.18565991533 
0.016800 4.36261128791 0.13880035522 
0.017316 4.33948979338 0.12714453516 
0.017833 4.12384272495 0.11706343177 
0.018350 4.02024984177 0.11716089705 
0.018867 3.79114001631 0.10349941128 
0.019384 3.65131935327 0.10300383681 
0.019901 3.78701493092 0.09845774346 
0.020418 3.61608740508 0.10120694977 
0.020935 3.57727253856 0.09105700781 
0.021452 3.38639127872 0.08599880915 
0.021969 3.05856076567 0.08540798185 
0.022486 3.19909858904 0.09143151229 
0.023002 3.03555197414 0.08224809546 
0.023519 3.21683416364 0.08156719018 
0.024036 2.93597670128 0.07669794049 
0.024553 3.03136666423 0.07425047759 
0.025070 2.84434300497 0.08118524793 
0.025587 2.92032881887 0.07844692491 
0.026104 2.89074506045 0.07265141898 
0.026621 2.90372310414 0.07574498342 
0.027138 2.81467672121 0.06799033888 
0.027655 2.60397760283 0.06811063644 
0.028171 2.70524421301 0.07202023402 
0.028688 2.68268620035 0.06605785554 
0.029205 2.64218360636 0.06107748328 
0.029722 2.59188076427 0.06100312432 
0.030239 2.65305743409 0.06709437066 
0.030756 2.52379235436 0.06331503675 
0.031273 2.57951613187 0.06582745294 
0.031790 2.52049250023 0.06487383237 
0.032307 2.58917530081 0.06111040958 
0.032824 2.55679721770 0.06446607185 
0.033341 2.49877760209 0.06012310977 
0.033857 2.46674110749 0.06050186360 
0.034374 2.54347542621 0.06328409459 
0.034891 2.46870881969 0.05902088221 
0.035408 2.50488706454 0.05779832576 
0.035925 2.34985705811 0.05574387887 
0.036442 2.45105486571 0.05634215073 
0.036959 2.51264443011 0.06064212342 
0.037476 2.39930478237 0.05435625577 
0.037993 2.42071650488 0.05291766844 
0.038510 2.33907121481 0.05486697976 
0.039027 2.30259841626 0.05267843965 
0.039543 2.37908158466 0.05327485658 
0.040060 2.40334030681 0.05709682498 
0.040577 2.16348265816 0.05329947176 
0.041094 2.26201577513 0.05479700929 
0.041611 2.25307456031 0.05452358947 
0.042128 2.29402378022 0.05322596975 
0.042645 2.26886971191 0.05036811051 
0.043162 2.36048463822 0.05120681256 
0.043679 2.18344477217 0.05042473922 
0.044196 2.23676361358 0.04856188858 
0.044712 2.26144249236 0.04944636723 
0.045229 2.17752206902 0.04840214963 
0.045746 2.24277606619 0.04852954305 
0.046263 2.15350228093 0.04737073132 
0.046780 2.24432514403 0.04778576024 
0.047297 2.15554696279 0.04765384893 
0.047814 2.29162664184 0.04850155467 
0.048331 2.21060358033 0.04602354666 
0.048848 2.20671058585 0.04502046994 
0.049365 2.12734237366 0.04604236221 
0.049881 2.05782770261 0.04457340893 
0.050398 2.22073987972 0.04599103846 
0.050915 2.19259704755 0.04358147099 
0.051432 2.18612233753 0.04320255504 
0.051949 2.15485685786 0.04402088033 
0.052466 2.13917799209 0.04472524826 
0.052983 2.07659729093 0.04197777743 
0.053500 2.13299400763 0.04416386055 
0.054017 2.21379141893 0.04428877177 
0.054534 2.13952591434 0.04283288163 
0.055050 2.00477436157 0.04343394730 
0.055567 2.13724889081 0.04341718791 
0.056084 2.09586004021 0.04294059092 
0.056601 2.18296537364 0.04419080685 
0.057118 2.09620939383 0.04147963683 
0.057635 2.07880211291 0.04260332357 
0.058152 2.13449194326 0.04026708417 
0.058669 2.15850991071 0.04172782551 
0.059186 2.03462063134 0.04131326309 
0.059703 2.01502534832 0.04030803983 
0.060220 2.09016345769 0.04173748915 
0.060736 1.97932223697 0.03899165108 
0.061253 2.10349178439 0.03829273227 
0.061770 2.07484585218 0.03993739788 
0.062287 2.03941603737 0.03989515247 
0.062804 2.05535804967 0.03886871662 
0.063321 2.09464945340 0.04022520781 
0.063838 1.97690136928 0.03897728067 
0.064355 2.03170056612 0.03996682855 
0.064872 2.06012369059 0.03708173876 
0.065388 2.01209803764 0.03788377316 
0.065905 2.01704480575 0.03705625847 
0.066422 2.11799931114 0.03897411973 
0.066939 1.96399488299 0.03772410675 
0.067456 1.99471768500 0.03751105037 
0.067973 2.01926756947 0.03752380395 
0.068490 2.03662059815 0.03907641268 
0.069007 2.05868314057 0.03740830838 
0.069524 2.07621747892 0.03910301973 
0.070041 2.04461477354 0.03703973398 
0.070557 2.00103287308 0.03612700364 
0.071074 2.02084028908 0.03881129165 
0.071591 2.02573116892 0.03697202837 
0.072108 2.03383495010 0.03793413608 
0.072625 2.06891710111 0.03614915653 
0.073142 2.00285683939 0.03824679764 
0.073659 2.04416295729 0.03525308554 
0.074176 2.04563178505 0.03532156524 
0.074693 2.01108466719 0.03532113666 
0.075210 2.00007254953 0.03616755015 
0.075726 1.93773954263 0.03625617919 
0.076243 2.03918843188 0.03609742334 
0.076760 1.97168187174 0.03466533936 
0.077277 2.00371756670 0.03501056150 
0.077794 2.04103249513 0.03728975442 
0.078311 2.01987862051 0.03433447154 
0.078828 2.02672428082 0.03540714973 
0.079345 2.05920627496 0.03540336427 
0.079862 2.03478698325 0.03429790941 
0.080378 2.04114572507 0.03511860607 
0.080895 2.00420585006 0.03461050591 
0.081412 2.00169984856 0.03374811934 
0.081929 2.03852260199 0.03398676277 
0.082446 1.95762052790 0.03299143946 
0.082963 2.06048764678 0.03536592876 
0.083480 2.03454055455 0.03432554918 
0.083997 1.93026924282 0.03365112109 
0.084514 1.97393383643 0.03279969196 
0.085030 2.03462616075 0.03380359808 
0.085547 1.96814480907 0.03297849165 
0.086064 1.96182133676 0.03319176753 
0.086581 1.97594866219 0.03293510028 
0.087098 1.96245288601 0.03259886594 
0.087615 2.01552827814 0.03321182215 
0.088132 1.98833410224 0.03228263152 
0.088649 1.97162459366 0.03423768445 
0.089166 1.99452699063 0.03512576608 
0.089683 2.01117643522 0.03566788752 
0.090199 1.95674359187 0.03628661730 
0.090716 1.99360785597 0.03450610129 
0.091233 2.05489703091 0.03565576100 
0.091750 2.00421081097 0.03700016006 
0.092267 1.97058235696 0.03427907814 
0.092784 1.99511805312 0.03557521155 
0.093301 2.00476536263 0.03749903573 
0.093818 1.98790712806 0.03721376584 
0.094334 1.94225146607 0.03484133054 
0.094851 1.96997483152 0.03649765741 
0.095368 1.96963472859 0.03617038116 
0.095885 2.00893665728 0.03341522683 
0.096402 1.96649654663 0.03384581081 
0.096919 2.03797915204 0.03572789158 
0.097436 1.98851330535 0.03230499805 
0.097953 1.98986144116 0.03413835690 
0.098470 1.96637266158 0.03428722695 
0.098986 1.95092115796 0.03261741293 
0.099503 2.04112102331 0.03164627470 
0.100020 1.95389479224 0.03326117089 
0.100537 1.97644463240 0.03281200824 
0.101054 1.99918616992 0.03253397706 
0.101571 1.97759792857 0.03138432900 
0.102088 1.98618349227 0.03246161196 
0.102605 2.02261749895 0.03199338380 
0.103122 1.95851626725 0.03080524973 
0.103638 1.98492104101 0.03135120369 
0.104155 1.96873265144 0.03052018046 
0.104672 2.02095171362 0.03218763188 
0.105189 1.94300745145 0.03047394014 
0.105706 1.97268116993 0.03069049363 
0.106223 1.99866161644 0.03040833210 
0.106740 1.98821648859 0.03053165892 
0.107257 1.99203923038 0.03096593074 
0.107773 1.94820660242 0.02965105744 
0.108290 1.96913038060 0.03040856292 
0.108807 2.00210569729 0.03128380390 
0.109324 1.98302832646 0.02981067588 
0.109841 1.98619074230 0.03031128774 
0.110358 1.93159158613 0.03040714063 
0.110875 1.97353056448 0.02940210974 
0.111392 2.01680647613 0.03000595186 
0.111909 1.97282979187 0.03006016862 
0.112425 1.92879282745 0.03041450648 
0.112942 1.93560544590 0.02903881500 
0.113459 1.99444857318 0.03103127510 
0.113976 2.03193165790 0.02991941464 
0.114493 2.00458728749 0.02911257626 
0.115010 1.98920067445 0.02950926464 
0.115527 1.96062636304 0.02874160250 
0.116044 1.95142652296 0.02886855897 
0.116560 1.98468338649 0.02930673602 
0.117077 1.97712445720 0.02774686237 
0.117594 1.97058924866 0.02885151148 
0.118111 1.99145756958 0.02853402434 
0.118628 1.91809970352 0.02819162901 
0.119145 1.99544816416 0.02984241272 
0.119662 1.95882073558 0.02833590767 
0.120179 1.97594818918 0.02866290146 
0.120695 1.97532720038 0.02873779151 
0.121212 1.95596095311 0.02805491440 
0.121729 1.92433856716 0.02808030516 
0.122246 1.97617078370 0.02790865446 
0.122763 1.97058485013 0.02876406231 
0.123280 1.96324654622 0.02867542322 
0.123797 1.99244931757 0.02783024487 
0.124314 1.94853756060 0.02764678750 
0.124830 1.95449115398 0.02785923345 
0.125347 2.01967931471 0.02738780426 
0.125864 1.95864721328 0.02764227087 
0.126381 1.93780284577 0.02743031521 
0.126898 1.96361076785 0.02734446337 
0.127415 1.93769931381 0.02732660818 
0.127932 1.94908264429 0.02707766971 
0.128448 1.93540892930 0.02682242468 
0.128965 1.95180504316 0.02781776983 
0.129482 1.98821011688 0.02674441130 
0.129999 1.95654261345 0.02693721393 
0.130516 1.94298290969 0.02745642297 
0.131033 1.94248333237 0.02722365932 
0.131550 1.99325388592 0.02754245814 
0.132067 1.96123085724 0.02714204756 
0.132583 1.97954678107 0.02636710472 
0.133100 1.93196913865 0.02724215486 
0.133617 1.95513856106 0.02639359615 
0.134134 2.03436095791 0.02691736537 
0.134651 1.96741176287 0.02650660621 
0.135168 1.97611525184 0.02624322392 
0.135685 1.99431136514 0.02623502417 
0.136201 1.95282290676 0.02650806487 
0.136718 1.93787781695 0.02619497375 
0.137235 1.92417818211 0.02589056958 
0.137752 1.92131460425 0.02647171203 
0.138269 1.99010578865 0.02636249546 
0.138786 1.96409913512 0.02573075043 
0.139303 1.93123234538 0.02535792816 
0.139819 1.96046600050 0.02620717479 
0.140336 1.99208711217 0.02578993740 
0.140853 2.00881897134 0.02654781751 
0.141370 1.96909890496 0.02683491294 
0.141887 1.95081908751 0.02560188984 
0.142404 1.97229143516 0.02565546431 
0.142921 1.94440300159 0.02608260375 
0.143438 1.98978418377 0.02636697231 
0.143954 1.97811773043 0.02682530147 
0.144471 2.00117423718 0.02592034999 
0.144988 1.92508927154 0.02586168562 
0.145505 1.94279454362 0.02554331902 
0.146022 1.97433135401 0.02550300033 
0.146539 1.91416633153 0.02610605431 
0.147056 1.95197071765 0.02569049169 
0.147572 2.00995595553 0.02527562181 
0.148089 1.91435345822 0.02506015974 
0.148606 1.92182185714 0.02514300249 
0.149123 1.95298364501 0.02530503104 
0.149640 1.91185595748 0.02405849021 
0.150157 1.91334041828 0.02527546229 
0.150674 1.95789579793 0.02466779960 
0.151190 1.93738614263 0.02535120394 
0.151707 1.94555808850 0.02526777324 
0.152224 1.92277685759 0.02391516387 
0.152741 1.93809014778 0.02477720220 
0.153258 1.93875543715 0.02446347394 
0.153775 1.93223944673 0.02495359173 
0.154291 1.91255643825 0.02457110852 
0.154808 1.94675252423 0.02412924665 
0.155325 1.93124029215 0.02498356898 
0.155842 1.96724782918 0.02498979725 
0.156359 1.97861805503 0.02459541968 
0.156876 1.92575555606 0.02439551288 
0.157393 1.90249052029 0.02386280581 
0.157909 1.95705009633 0.02499436098 
0.158426 1.91540825421 0.02387035193 
0.158943 1.91579421235 0.02441402449 
0.159460 1.92859532772 0.02417498829 
0.159977 1.88099788058 0.02363255480 
0.160494 1.94440338975 0.02441052895 
0.161010 1.92925359465 0.02404431530 
0.161527 1.93017033952 0.02389502488 
0.162044 1.92095534007 0.02385032060 
0.162561 1.92200092886 0.02329346184 
0.163078 1.90713228348 0.02371773910 
0.163595 1.95736058510 0.02367666644 
0.164112 1.92303941456 0.02315812963 
0.164628 1.92431936599 0.02391495407 
0.165145 1.94252528642 0.02392907065 
0.165662 1.92397601824 0.02325817382 
0.166179 1.86739232608 0.02363008188 
0.166696 1.93244343648 0.02347078976 
0.167213 1.89499615021 0.02368768292 
0.167729 1.90405984141 0.02395854165 
0.168246 1.89360123547 0.02340164908 
0.168763 1.89265162109 0.02325588371 
0.169280 1.90268744112 0.02344676293 
0.169797 1.94531266489 0.02332895131 
0.170314 1.96897606600 0.02288677276 
0.170830 1.91582047981 0.02275478598 
0.171347 1.92722780435 0.02251522286 
0.171864 1.90324595696 0.02292008133 
0.172381 1.88146496544 0.02305286628 
0.172898 1.95542364264 0.02307884044 
0.173415 1.94672191042 0.02320920943 
0.173932 1.94574667702 0.02294549468 
0.174448 1.92545767657 0.02321568379 
0.174965 1.93153493266 0.02294209435 
0.175482 1.94169905003 0.02297576059 
0.175999 1.90277231735 0.02272618862 
0.176516 1.90556865451 0.02361122828 
0.177033 1.91560458462 0.02253604090 
0.177549 1.91361825071 0.02231954699 
0.178066 1.89251669307 0.02218301326 
0.178583 1.87007598190 0.02226704432 
0.179100 1.91212282931 0.02236283797 
0.179617 1.92549341000 0.02195350266 
0.180134 1.94835474513 0.02260228172 
0.180650 1.93101914028 0.02367719869 
0.181167 1.90936563835 0.02352395160 
0.181684 1.91809945572 0.02377949078 
0.182201 1.92851588405 0.02319749944 
0.182718 1.88263301403 0.02324305845 
0.183234 1.96366516341 0.02426803594 
0.183751 1.89322972013 0.02397462276 
0.184268 1.88625657505 0.02454620704 
0.184785 1.90719225769 0.02393492073 
0.185302 1.91272236201 0.02468707927 
0.185819 1.96872568860 0.02409758025 
0.186335 1.90755752596 0.02452658340 
0.186852 1.89854233882 0.02371049446 
0.187369 1.90207666922 0.02313015967 
0.187886 1.84174901601 0.02289551815 
0.188403 1.90796085938 0.02356890809 
0.188920 1.89710280224 0.02306414673 
0.189436 1.92579009664 0.02326522097 
0.189953 1.89560740547 0.02287458226 
0.190470 1.87536731336 0.02198270142 
0.190987 1.91903571202 0.02282264668 
0.191504 1.88544870457 0.02250530597 
0.192020 1.89537940835 0.02292403895 
0.192537 1.83057351651 0.02189398258 
0.193054 1.84819232172 0.02219031548 
0.193571 1.88847600485 0.02227419055 
0.194088 1.89982235391 0.02272459503 
0.194605 1.87937367740 0.02227749110 
0.195121 1.88148488456 0.02252583713 
0.195638 1.90641483675 0.02238368831 
0.196155 1.87826269104 0.02181689982 
0.196672 1.87464750422 0.02205222198 
0.197189 1.83907592928 0.02174382641 
0.197705 1.88187884519 0.02153542565 
0.198222 1.86917865653 0.02164955546 
0.198739 1.91208525236 0.02195816742 
0.199256 1.90282241375 0.02163868634 
0.199773 1.88534707230 0.02170347388 
0.200290 1.84131311779 0.02171135335 
0.200806 1.90258424140 0.02183776632 
0.201323 1.89659272416 0.02109302927 
0.201840 1.86126830181 0.02102382289 
0.202357 1.87498511868 0.02128470684 
0.202874 1.87292809703 0.02134851207 
0.203390 1.89610759247 0.02132807414 
0.203907 1.87263572214 0.02133238095 
0.204424 1.84887629598 0.02113518931 
0.204941 1.86917210113 0.02094464545 
0.205458 1.87401725123 0.02106924522 
0.205974 1.87861901855 0.02055554700 
0.206491 1.87116538225 0.02086125034 
0.207008 1.91709114647 0.02134811468 
0.207525 1.86194476801 0.02094942286 
0.208042 1.87596814596 0.02106701742 
0.208558 1.85425537919 0.02098567326 
0.209075 1.84705460201 0.02067685906 
0.209592 1.88369563789 0.02101320600 
0.210109 1.88299388770 0.02124281321 
0.210626 1.88205096455 0.02112146310 
0.211142 1.89348056344 0.02123686337 
0.211659 1.89227105803 0.02066370669 
0.212176 1.87283803729 0.02120978315 
0.212693 1.86930196654 0.02025364484 
0.213210 1.88710924125 0.02062350030 
0.213726 1.91407719886 0.02099169432 
0.214243 1.85763326850 0.02085248778 
0.214760 1.90910315667 0.02080111746 
0.215277 1.87027871888 0.02094239012 
0.215794 1.90758641265 0.02084260475 
0.216310 1.88727347929 0.02080555409 
0.216827 1.86982908157 0.02025430051 
0.217344 1.83836314160 0.02049171643 
0.217861 1.84602856554 0.02070535329 
0.218378 1.85806917548 0.02062646312 
0.218894 1.85231611944 0.02020132554 
0.219411 1.86759069014 0.02012313329 
0.219928 1.85144247865 0.02006202942 
0.220445 1.85985124884 0.02028876993 
0.220962 1.85904944063 0.02043287139 
0.221478 1.86362606236 0.02013162258 
0.221995 1.86187442547 0.01999521134 
0.222512 1.84995412706 0.02024567234 
0.223029 1.88784280183 0.02020028050 
0.223546 1.82607575116 0.01993524170 
0.224062 1.85234999410 0.02016636708 
0.224579 1.86490163132 0.02003799778 
0.225096 1.83903155151 0.01992136386 
0.225613 1.89364409926 0.02020518032 
0.226129 1.91235482788 0.02058654716 
0.226646 1.87768351143 0.01985879499 
0.227163 1.85193487222 0.01998616696 
0.227680 1.87359478875 0.02027991625 
0.228197 1.88101504032 0.01974435150 
0.228713 1.85077027677 0.01925765346 
0.229230 1.85273176756 0.01977368482 
0.229747 1.87602434279 0.01972213260 
0.230264 1.84901483072 0.01937237726 
0.230780 1.84933850406 0.01946103339 
0.231297 1.85714538368 0.01968520214 
0.231814 1.86676452307 0.01961114075 
0.232331 1.88832432001 0.01908528731 
0.232848 1.82700223954 0.01939806971 
0.233364 1.86168146790 0.01955455024 
0.233881 1.88690531467 0.02006667217 
0.234398 1.87452652520 0.01948999659 
0.234915 1.87041745655 0.01942961211 
0.235431 1.86949002925 0.01912910634 
0.235948 1.86951357146 0.01987534722 
0.236465 1.86445925585 0.01940637118 
0.236982 1.83252531007 0.01912111214 
0.237499 1.86630425158 0.01911131743 
0.238015 1.85065187321 0.01924727010 
0.238532 1.82963247988 0.01915259729 
0.239049 1.81154270100 0.01910262572 
0.239566 1.83692022630 0.01908657880 
0.240082 1.86958331957 0.01918744974 
0.240599 1.81821114891 0.01939151737 
0.241116 1.85962739142 0.01931482702 
0.241633 1.84569100105 0.01900496968 
0.242149 1.85313701250 3.30835366269 
0.242666 1.80617630625 0.01865405172 
0.243183 1.82365354062 0.01924278525 
0.243700 1.86433187114 0.01890595207 
0.244217 1.84449063937 0.01956461041 
0.244733 1.82286077487 0.01888912294 
0.245250 1.83013715981 0.01970515620 
0.245767 1.81126095756 0.01901315340 
0.246284 1.85120640300 0.01912226654 
0.246800 1.81761309890 0.01863496905 
0.247317 1.82239738164 0.01866811507 
0.247834 1.80723130062 0.01905957662 
0.248351 1.82218256831 0.01883742374 
0.248867 1.83110742546 0.01859056031 
0.249384 1.81335394058 0.01863713567 
0.249901 1.81673307962 0.01845205515 
0.250418 1.84017302532 0.01857829661 
0.250934 1.84839611217 0.01849923140 
0.251451 1.84235357630 0.01913936049 
0.251968 1.81951653778 0.01819034793 
0.252485 1.81959814799 0.01857580016 
0.253001 1.82397157867 0.01879334937 
0.253518 1.83255197673 0.01831619231 
0.254035 1.83324780421 0.01862441361 
0.254552 1.84110049928 0.01859135153 
0.255068 1.86016541767 0.01843403808 
0.255585 1.82121913544 0.01823045188 
0.256102 1.84389967596 0.01823494762 
0.256619 1.84143527555 0.01814126291 
0.257135 1.82077003476 0.01818476912 
0.257652 1.84247237757 0.01837911757 
0.258169 1.81144093865 0.01810759347 
0.258686 1.83454831219 0.01816259594 
0.259202 1.79890020603 0.01781410537 
0.259719 1.85035396185 0.01828520162 
0.260236 1.81674100160 0.01847806180 
0.260753 1.82771987501 0.01877927960 
0.261269 1.80424252454 0.01896565503 
0.261786 1.83415903212 0.01917445348 
0.262303 1.83592109221 0.01942976503 
0.262820 1.83722627976 0.01907700552 
0.263336 1.79740712451 0.01919994717 
0.263853 1.85398128084 0.01971979184 
0.264370 1.81316461646 0.01973310341 
0.264887 1.84777022100 0.02006509960 
0.265403 1.83179357550 0.01972984107 
0.265920 1.84797051804 0.02003174851 
0.266437 1.83241780608 0.01984867292 
0.266954 1.83399499798 0.02049031119 
0.267470 1.84607357507 0.01983595780 
0.267987 1.83100875276 0.01974128315 
0.268504 1.86981539264 0.02044683504 
0.269021 1.84707186749 0.01986355385 
0.269537 1.83314411792 0.02058843378 
0.270054 1.86730413827 0.02080027110 
0.270571 1.81915797646 0.02035216736 
0.271087 1.83515480870 0.02123565015 
0.271604 1.82765670267 0.02105748316 
0.272121 1.83274947625 0.02129460769 
0.272638 1.88060985062 0.02120118312 
0.273154 1.84212333068 0.02140748907 
0.273671 1.86746049688 0.02252453786 
0.274188 1.85035100074 0.02164245179 
0.274705 1.86765680366 0.02224723136 
0.275221 1.84492158298 0.02181969378 
0.275738 1.88488279197 0.02214758665 
0.276255 1.89364106974 0.02232017298 
0.276771 1.83938435433 0.02232186416 
0.277288 1.84455531869 0.02152930229 
0.277805 1.85301818906 0.02211373769 
0.278322 1.87086307069 0.02131698828 
0.278838 1.84393080562 0.02158810535 
0.279355 1.87102832238 0.02242754333 
0.279872 1.82879534497 0.02133743527 
0.280388 1.84593771524 0.02154515695 
0.280905 1.84767735253 0.02212836672 
0.281422 1.83351510603 0.02186861877 
0.281939 1.83047346040 0.02133994202 
0.282455 1.82691728677 0.02157803666 
0.282972 1.78676904483 0.02226021649 
0.283489 1.86031551205 0.02190608962 
0.284006 1.83375161884 0.02231968191 
0.284522 1.81233122366 0.02185915224 
0.285039 1.82511907377 0.02180777074 
0.285556 1.82383917293 0.02170366754 
0.286072 1.84724386067 0.02223906225 
0.286589 1.81413724330 0.02172659311 
0.287106 1.84022770798 0.02199128222 
0.287622 1.84408574197 0.02286925116 
0.288139 1.83771159124 0.02229330553 
0.288656 1.82836254640 0.02251517153 
0.289173 1.83022452653 0.02245207540 
0.289689 1.85100427021 0.02241875148 
0.290206 1.83409121509 0.02230867982 
0.290723 1.89593864205 0.02164778481 
0.291239 1.82632204364 0.02259621750 
0.291756 1.90392770407 0.02245304048 
0.292273 1.85753253182 0.02258680233 
0.292790 1.84153453093 0.02256070551 
0.293306 1.86471966066 0.02221132808 
0.293823 1.86604079004 0.02237529428 
0.294340 1.84386196871 0.02265757385 
0.294856 1.84488778568 0.02265756839 
0.295373 1.85290440108 0.02235902728 
0.295890 1.83820336704 0.02226856571 
0.296406 1.87005518213 0.02279238875 
0.296923 1.84050735377 0.02257474331 
0.297440 1.82145620321 0.02251439609 
0.297957 1.84973574639 0.02282161193 
0.298473 1.81527598632 0.02279099787 
0.298990 1.86641561167 0.02281193240 
0.299507 1.85874082920 0.02372412657 
0.300023 1.89348665656 0.02398254476 
0.300540 1.84254781187 0.02315363336 
0.301057 1.82636887057 0.02293435105 
0.301573 1.82015436139 0.02369572546 
0.302090 1.85047985773 0.02287350076 
0.302607 1.87415810265 0.02323699799 
0.303123 1.80080099808 0.02342058763 
0.303640 1.84427901607 0.02339430551 
0.304157 1.85598364215 0.02321575661 
0.304673 1.84817470774 0.02356382024 
0.305190 1.86162472582 0.02391430099 
0.305707 1.82339391345 0.02353514527 
0.306224 1.87312246430 0.02409235624 
0.306740 1.89152236982 0.02344489880 
0.307257 1.86435115606 0.02348729683 
0.307774 1.85638883189 0.02379907762 
0.308290 1.85377382583 0.02375476711 
0.308807 1.84054370672 0.02424477835 
0.309324 1.87057201720 0.02359151693 
0.309840 1.83821428549 0.02362939094 
0.310357 1.85185506176 0.02388153620 
0.310874 1.85372779051 0.02388386057 
0.311390 1.84437569410 0.02332829732 
0.311907 1.84070076351 0.02401744894 
0.312424 1.84199488256 0.02356857528 
0.312940 1.85972121754 0.02363304803 
0.313457 1.85072824378 0.02478634330 
0.313974 1.83782405031 0.02366352694 
0.314490 1.84137737223 0.02495370767 
0.315007 1.83361795895 0.02425922842 
0.315524 1.90603412001 0.02419526481 
0.316040 1.81824296681 0.02422811069 
0.316557 1.86586204526 0.02508313176 
0.317074 1.81636923071 0.02518407393 
0.317590 1.82991491209 0.02462911251 
0.318107 1.84689260899 0.02429021714 
0.318624 1.86443701549 0.02487316647 
0.319140 1.86981921435 0.02518458903 
0.319657 1.87009110823 0.02567987111 
0.320174 1.88793794381 0.02529869591 
0.320690 1.87323419429 0.02497855190 
0.321207 1.87847498528 0.02512213044 
0.321724 1.84128403099 0.02481551070 
0.322240 1.84715157467 0.02572354331 
0.322757 1.82956385274 0.02542200633 
0.323274 1.84243334750 0.02499542214 
0.323790 1.82466894224 0.02512954379 
0.324307 1.81764508855 0.02521318886 
0.324824 1.84384499752 0.02570299603 
0.325340 1.83036704814 0.02631313566 
0.325857 1.81607291296 0.02627783323 
0.326373 1.81071897298 0.02623130708 
0.326890 1.81545772491 0.02704071134 
0.327407 1.86690833274 0.02739463248 
0.327923 1.78671634649 0.02670838282 
0.328440 1.83507440423 0.02738545161 
0.328957 1.84856235867 0.02751666757 
0.329473 1.84914577325 0.02923828542 
0.329990 1.80630587424 0.02854318947 
0.330507 1.85246496351 0.02836300401 
0.331023 1.85539707511 0.02955002827 
0.331540 1.87894765168 0.03034090881 
0.332057 1.83918473099 0.03061440581 
0.332573 1.85136465505 0.03022438382 
0.333090 1.84204798382 0.03025324839 
0.333607 1.88435140531 0.03265003847 
0.334123 1.90968267010 0.03090066724 
0.334640 1.93778382794 0.03217465873 
0.335156 1.93238131768 0.03258817566 
0.335673 1.91629097332 0.03224575582 
0.336190 1.94232063986 0.03371983923 
0.336706 1.89098490501 0.03277213702 
0.337223 1.88890847044 0.03310574133 
0.337740 1.91451682630 0.03296383752 
0.338256 1.94713207884 0.03426450129 
0.338773 1.92253077578 0.03649044486 
0.339290 1.89079772050 0.03794908325 
0.339806 1.89019024936 0.03771357578 
0.340323 1.91469715469 0.03835327011 
0.340839 1.94447711346 0.03787680660 
0.341356 1.85919034483 0.03950796244 
0.341873 1.94744597497 0.03932578045 
0.342389 1.89553063103 0.03781196685 
0.342906 1.90279251659 0.03879546877 
0.343423 1.94093494236 0.04018651608 
0.343939 1.94134103637 0.03887816557 
0.344456 1.93350686212 0.03869537772 
0.344972 2.00137104039 0.04090219051 
0.345489 1.94041176294 0.04040989381 
0.346006 1.92169194884 0.03920106100 
0.346522 1.94682204764 0.03904078730 
0.347039 1.85964312611 0.04240987239 
0.347555 1.86736746998 0.04118150335 
0.348072 1.94834870170 0.04300721990 
0.348589 1.93547857615 0.04190151970 
0.349105 1.93082734484 0.04026723069 
0.349622 1.93978986598 0.04109252463 
0.350139 1.88888377650 0.04058097596 
0.350655 1.90859366233 0.04068501930 
0.351172 1.92234687468 0.04126743566 
0.351688 1.82308471533 0.03794700878 
0.352205 1.97258019030 0.04129206354 
0.352722 1.88942386008 0.04086810529 
0.353238 1.89410774432 0.04090112522 
0.353755 1.91936703936 0.04338318068 
0.354271 1.86557577322 0.04098045336 
0.354788 1.94251043411 0.03934703323 
0.355305 1.84908770080 0.04113188133 
0.355821 1.96922952554 0.04213444704 
0.356338 1.90279364183 0.04355667861 
0.356854 1.87969883058 0.04333337533 
0.357371 1.84296417716 0.04468897538 
0.357888 1.92919813738 0.04360189540 
0.358404 1.93254054177 0.04568089928 
0.358921 1.85486647462 0.04970347179 
0.359437 1.89844035764 0.04900543992 
0.359954 1.88672078237 0.04752726531 
0.360471 1.82305804713 0.05021638562 
0.360987 1.96586520648 0.04882358428 
0.361504 2.00126947772 0.05290762901 
0.362020 1.97046600836 0.05214397528 
0.362537 1.88970827900 0.05062317501 
0.363054 1.88237881118 0.04963907378 
0.363570 1.86666201301 0.05124227747 
0.364087 1.96502213954 0.05576911303 
0.364603 1.99414739891 0.05568235766 
0.365120 1.85730196801 0.05580733769 
0.365637 1.88022487024 0.05607535437 
0.366153 1.92399809576 0.05851647049 
0.366670 1.84719193485 0.06103157876 
0.367186 1.99871372113 0.06670423754 
0.367703 1.86425581789 0.06027578752 
0.368219 1.83360777971 0.06384393523 
0.368736 1.88543283864 0.06815883239 
0.369253 1.90757645906 0.07083879950 
0.369769 1.94702978234 0.07076449408 
0.370286 1.87214206428 0.07700867945 
0.370802 1.91339057330 0.08233380396 
0.371319 2.02569229400 0.09121737000 
0.371835 1.88263301728 0.09412009733 
0.372352 1.69726260567 0.10813760687 
0.372869 1.86946948323 0.11390260847 
0.373385 1.74317243052 0.13481457594 
0.373902 1.66378554667 0.25661647695 
