# Supplementary material for: A SAXS-based approach to rationally evaluate radical scavengers – toward eliminating radiation damage in solution and crystallographic studies
Source: J Synchrotron Radiat. 2021 Aug 9;28(Pt 5):1309–20. doi: 10.1107/S1600577521004045 (PMC8415334; doi:10.1107/S1600577521004045)
Supplement: Supplementary file 1 [file s-28-01309-sup1.zip › SupportingData/ascrobic_acid/50mM_buffer_only/F10_ascorbate-max-buffer_00026.cbf.dat]

0.010597 10.85456590973 0.53165948512 
0.011114 9.22497132743 0.39304024728 
0.011630 8.88831886143 0.33572492431 
0.012147 7.53033399525 0.22665813884 
0.012664 7.02014749056 0.24405362225 
0.013181 6.51914391637 0.21378669503 
0.013698 5.96042589413 0.20908129232 
0.014215 6.00486641035 0.24622866923 
0.014732 5.47255796019 0.21317056246 
0.015249 5.20747207206 0.18766055037 
0.015766 4.86679012348 0.16067754676 
0.016283 4.31055697958 0.16389431087 
0.016800 4.32767793410 0.13258534594 
0.017316 4.35262601137 0.13874720119 
0.017833 3.83951230167 0.11633247648 
0.018350 4.35839532581 0.11423995545 
0.018867 3.78804537288 0.10713130835 
0.019384 3.78759396023 0.10438992748 
0.019901 3.60941374846 0.09921391138 
0.020418 3.53248642290 0.09504099533 
0.020935 3.70929389013 0.09161617743 
0.021452 3.28614064669 0.08994852771 
0.021969 3.28405313863 0.08934438885 
0.022486 3.22696789767 0.08437387107 
0.023002 3.15056393787 0.09019678214 
0.023519 2.95587633294 0.07628584698 
0.024036 3.02469700967 0.07553548433 
0.024553 2.85391669878 0.07827834726 
0.025070 2.85118809496 0.07661330716 
0.025587 2.89980446487 0.07870966709 
0.026104 2.68102756530 0.07257319446 
0.026621 2.74519549080 0.07409417148 
0.027138 2.71575528627 0.07526468352 
0.027655 2.63154080412 0.06929947415 
0.028171 2.72130742744 0.06705818695 
0.028688 2.64351660240 0.06844772720 
0.029205 2.75423392179 0.06577286007 
0.029722 2.71245469876 0.06552306078 
0.030239 2.66465940189 0.06647514367 
0.030756 2.56012613298 0.06503542244 
0.031273 2.72857060458 0.06336527632 
0.031790 2.60284331694 0.06362935591 
0.032307 2.59942962666 0.06103403396 
0.032824 2.50182768849 0.06490779300 
0.033341 2.45433798936 0.05797849634 
0.033857 2.56303473675 0.06205437546 
0.034374 2.50241015456 0.05874810789 
0.034891 2.51096980104 0.05926142492 
0.035408 2.36539818402 0.05882520852 
0.035925 2.41630559309 0.05746851709 
0.036442 2.42340200921 0.05582871870 
0.036959 2.36202899228 0.05559654705 
0.037476 2.37515701830 0.05246972044 
0.037993 2.36628583964 0.05731831476 
0.038510 2.38761709181 0.05323004158 
0.039027 2.38811889461 0.05775302628 
0.039543 2.24446835752 0.05211909294 
0.040060 2.31701591681 0.05403556898 
0.040577 2.37246269283 0.05261105738 
0.041094 2.33131207097 0.05179726394 
0.041611 2.27475635258 0.05167537619 
0.042128 2.36215604603 0.05118131776 
0.042645 2.36940067099 0.05208119943 
0.043162 2.22119270866 0.05125165297 
0.043679 2.30781315921 0.05103382229 
0.044196 2.34339397148 0.05277026817 
0.044712 2.26295906458 0.04620782376 
0.045229 2.24643644946 0.04921276882 
0.045746 2.24264723252 0.04806732527 
0.046263 2.13651088972 0.04606637280 
0.046780 2.19473441292 0.04731705415 
0.047297 2.12469936366 0.04504442870 
0.047814 2.19840166845 0.04511125579 
0.048331 2.18117996617 0.04481112487 
0.048848 2.20765176232 0.04583642846 
0.049365 2.17088020873 0.04375062057 
0.049881 2.16021009625 0.04251472417 
0.050398 2.26151446827 0.04669151714 
0.050915 2.25546276028 0.04617862464 
0.051432 2.19445634191 0.04646790188 
0.051949 2.15129186452 0.04224606002 
0.052466 2.13829100036 0.04459555639 
0.052983 2.15303782179 0.04319661102 
0.053500 2.20625251975 0.04505216992 
0.054017 2.17116947864 0.04444548527 
0.054534 2.09747094626 0.04191343039 
0.055050 2.09873106693 0.04431407194 
0.055567 2.09895730604 0.04186227096 
0.056084 2.09130632058 0.04234199368 
0.056601 2.14467488687 0.04150081186 
0.057118 2.10239843119 0.04121525791 
0.057635 2.18643339907 0.04303675099 
0.058152 2.06525373891 0.03882209779 
0.058669 2.11713733262 0.04118051772 
0.059186 2.16913295573 0.04111580558 
0.059703 2.12059741432 0.04050748040 
0.060220 2.08030532755 0.03998781948 
0.060736 2.02974418348 0.04056325563 
0.061253 2.05034764925 0.04004137755 
0.061770 2.05924806751 0.04022383613 
0.062287 2.03697241188 0.03810773269 
0.062804 2.02424237509 0.03828586179 
0.063321 2.02458904973 0.03924498841 
0.063838 2.01635512324 0.03695100640 
0.064355 2.00987173437 0.03943878732 
0.064872 2.09061233371 0.03911045464 
0.065388 2.04210354666 0.03795450502 
0.065905 2.05361874728 0.03824641692 
0.066422 2.02256050814 0.03772890780 
0.066939 1.99549361992 0.03678459120 
0.067456 2.05724637619 0.03740098803 
0.067973 2.08301487791 0.03632322413 
0.068490 2.07302339773 0.03723653640 
0.069007 2.04556327631 0.03864552618 
0.069524 2.05580684468 0.03784602978 
0.070041 2.09216753906 0.03834759445 
0.070557 1.99098487494 0.03695891809 
0.071074 2.04114793487 0.03789385883 
0.071591 1.96221241722 0.03704410540 
0.072108 2.02694090039 0.03639992334 
0.072625 2.05341620452 0.03662363916 
0.073142 2.04457904216 0.03648889203 
0.073659 2.03489247820 0.03583950797 
0.074176 2.10197091077 0.03705312203 
0.074693 2.08139894829 0.03671230510 
0.075210 2.09027153774 0.03599456055 
0.075726 2.01228655403 0.03588420594 
0.076243 2.01911061094 0.03666424287 
0.076760 1.98137089686 0.03620703033 
0.077277 2.03346420969 0.03658159978 
0.077794 2.03196483700 0.03637795033 
0.078311 1.96112098488 0.03584962740 
0.078828 2.06821566780 0.03551890158 
0.079345 2.01302265570 0.03508979520 
0.079862 2.07480030223 0.03557403231 
0.080378 2.01803265871 0.03428214282 
0.080895 1.98960262422 0.03362020229 
0.081412 2.00572490369 0.03458248781 
0.081929 2.01015171530 0.03474948899 
0.082446 1.99454637052 0.03307603199 
0.082963 1.98063194893 0.03314256523 
0.083480 2.01548289867 0.03300693578 
0.083997 1.99626155797 0.03440411469 
0.084514 2.01457734026 0.03406957225 
0.085030 2.02820858284 0.03263434126 
0.085547 2.03958020536 0.03207320609 
0.086064 2.00422638356 0.03335821125 
0.086581 2.06417201214 0.03406296439 
0.087098 1.99416597862 0.03188814103 
0.087615 1.98824636048 0.03388210130 
0.088132 1.97055322229 0.03255872105 
0.088649 1.98967180304 0.03372031022 
0.089166 2.00792465349 0.03516940566 
0.089683 1.94986400470 0.03380679620 
0.090199 1.92049040268 0.03640959675 
0.090716 1.97411449046 0.03498214489 
0.091233 2.01267314705 0.03460203187 
0.091750 2.00468245368 0.03591150061 
0.092267 2.03150796450 0.03500368078 
0.092784 1.99766538639 0.03610596781 
0.093301 2.00866218054 0.03618735623 
0.093818 1.95478272193 0.03600658256 
0.094334 1.97398766997 0.03570273366 
0.094851 2.02409519897 0.03617434529 
0.095368 1.92981784706 0.03477976354 
0.095885 2.00530731307 0.03481333247 
0.096402 1.98167597304 0.03419749106 
0.096919 1.97098232176 0.03444744659 
0.097436 2.03041185191 0.03236242273 
0.097953 1.99235165477 0.03254685286 
0.098470 1.97285461081 0.03194304718 
0.098986 1.96667981370 0.03220828769 
0.099503 1.93036072262 0.03242951410 
0.100020 2.01321892362 0.03236137379 
0.100537 1.95383763036 0.03259208035 
0.101054 1.95468023341 0.03188774790 
0.101571 2.01227239381 0.03260717455 
0.102088 1.95283130581 0.03137529860 
0.102605 2.00322308680 0.03139061107 
0.103122 1.97515114553 0.03111456704 
0.103638 1.95705005847 0.03066915674 
0.104155 1.95698013441 0.03182227889 
0.104672 2.02636460718 0.03058006006 
0.105189 1.95550652488 0.03096564913 
0.105706 1.95600998477 0.03133676783 
0.106223 2.02001467024 0.03000716116 
0.106740 1.97705956615 0.03027095940 
0.107257 1.97230494040 0.03082458108 
0.107773 1.99502593400 0.03109191219 
0.108290 1.93068601235 0.02998900072 
0.108807 1.94257724069 0.03091911342 
0.109324 1.90174039378 0.03024222388 
0.109841 1.95721501710 0.02961586256 
0.110358 1.95395209167 0.02995855998 
0.110875 1.93005102444 0.02976459788 
0.111392 1.99369500141 0.02916465586 
0.111909 1.97122509857 0.02964675874 
0.112425 2.00441424585 0.02925149619 
0.112942 1.98062559814 0.02851889791 
0.113459 1.99008555315 0.02980534228 
0.113976 1.97337042855 0.02954555879 
0.114493 2.01543695527 0.02882100157 
0.115010 2.02406741955 0.03003726674 
0.115527 1.98364166814 0.02792006365 
0.116044 1.99495718372 0.02911941483 
0.116560 1.94682478319 0.02755753318 
0.117077 2.00081148701 0.02917883624 
0.117594 1.97274003720 0.02895970929 
0.118111 2.02148201686 0.02944469377 
0.118628 1.96153834430 0.02927567813 
0.119145 1.98582453966 0.02830464280 
0.119662 1.95160256669 0.02870033025 
0.120179 1.96835058946 0.02900496532 
0.120695 1.94621295971 0.02848523629 
0.121212 1.99011808286 0.02854084021 
0.121729 1.97291166294 0.02825569676 
0.122246 2.02834916999 0.02872407945 
0.122763 1.98612686334 0.02847609316 
0.123280 1.94668709525 0.02788195772 
0.123797 1.99100399028 0.02800523593 
0.124314 1.94378337269 0.02751831237 
0.124830 1.97655120797 0.02775950134 
0.125347 1.96759703620 0.02719171272 
0.125864 2.00266204128 0.02826877502 
0.126381 1.96090666835 0.02798722419 
0.126898 1.98827410534 0.02697591820 
0.127415 1.93750003726 0.02731481893 
0.127932 1.96221114890 0.02711150496 
0.128448 1.92866496138 0.02707031123 
0.128965 1.93366706540 0.02732740445 
0.129482 1.94433090451 0.02621380280 
0.129999 1.98918098259 0.02761754278 
0.130516 1.94422108195 0.02664562940 
0.131033 1.95891907487 0.02595985789 
0.131550 1.99666670191 0.02733144752 
0.132067 1.95758164573 0.02707036152 
0.132583 1.97189835113 0.02667043272 
0.133100 1.92533956729 0.02625887081 
0.133617 1.89493995136 0.02607027834 
0.134134 1.98018080037 0.02666948165 
0.134651 1.95633307000 0.02708326985 
0.135168 1.93479855836 0.02681463013 
0.135685 1.93110156748 0.02656256420 
0.136201 1.95169561908 0.02697049165 
0.136718 2.01048964589 0.02636963180 
0.137235 1.95635602286 0.02509337540 
0.137752 1.95794716480 0.02645123020 
0.138269 1.90012657138 0.02588144365 
0.138786 1.97663100179 0.02636999888 
0.139303 1.96869769528 0.02625672698 
0.139819 1.93679087869 0.02580962709 
0.140336 1.99159251189 0.02592405581 
0.140853 2.00006084586 0.02594931737 
0.141370 2.02189094592 0.02683537671 
0.141887 1.98284504004 0.02617339206 
0.142404 1.94756358826 0.02586670158 
0.142921 2.00326230340 0.02649918130 
0.143438 1.99548044344 0.02641032058 
0.143954 1.96797276913 0.02509407800 
0.144471 1.99526126890 0.02577291427 
0.144988 1.98526676621 0.02627313001 
0.145505 1.98202951250 0.02623209505 
0.146022 1.93245136434 0.02545835755 
0.146539 1.94397387485 0.02568637349 
0.147056 1.96520508926 0.02552952715 
0.147572 1.95004636771 0.02584747382 
0.148089 1.96152328483 0.02553932960 
0.148606 1.96334222468 0.02543882768 
0.149123 1.97063553672 0.02536663280 
0.149640 1.92971987533 0.02461794047 
0.150157 1.94544645344 0.02495007009 
0.150674 1.96171696659 0.02442015601 
0.151190 1.96710808310 0.02504896479 
0.151707 1.94963584507 0.02526912052 
0.152224 1.96258542197 0.02486793309 
0.152741 1.94945873917 0.02460314094 
0.153258 1.93743572700 0.02407677614 
0.153775 1.93968354821 0.02504788760 
0.154291 1.96314834896 0.02485444858 
0.154808 1.93252330374 0.02451776592 
0.155325 1.95290766759 0.02407319054 
0.155842 1.89692905773 0.02479406048 
0.156359 1.93474962957 0.02419659805 
0.156876 1.94874177254 0.02411435909 
0.157393 1.88719860817 0.02425796811 
0.157909 1.95045851937 0.02443988681 
0.158426 1.94453420772 0.02436237958 
0.158943 1.91905572422 0.02453359223 
0.159460 1.94486206087 0.02391309728 
0.159977 1.93921931095 0.02340400146 
0.160494 1.91079012289 0.02427951391 
0.161010 1.92658558857 0.02445540944 
0.161527 1.97251454736 0.02438117164 
0.162044 1.94376542623 0.02387227527 
0.162561 1.93542888184 0.02401595963 
0.163078 1.93324589369 0.02375255998 
0.163595 1.92847682244 0.02324535851 
0.164112 1.90494960060 0.02304793254 
0.164628 1.96799041620 0.02325651715 
0.165145 1.93248468847 0.02349549865 
0.165662 1.93522181654 0.02358316581 
0.166179 1.90357581055 0.02328522687 
0.166696 1.91308067642 0.02320807013 
0.167213 1.93208697848 0.02300553258 
0.167729 1.94465465740 0.02371360305 
0.168246 1.93212948659 0.02357604281 
0.168763 1.99143423428 0.02419564857 
0.169280 1.87348317201 0.02313773055 
0.169797 1.93115448665 0.02272650965 
0.170314 1.94737675341 0.02389794948 
0.170830 1.92739507486 0.02327829609 
0.171347 1.94909291377 0.02386861163 
0.171864 1.92867103972 0.02316462118 
0.172381 1.90853617028 0.02313546028 
0.172898 1.92992722490 0.02280975281 
0.173415 1.92238894373 0.02298644711 
0.173932 1.93595176708 0.02332306269 
0.174448 1.90730732545 0.02303579773 
0.174965 1.90237238552 0.02255571914 
0.175482 1.87577162650 0.02286503163 
0.175999 1.88917354221 0.02306245662 
0.176516 1.90278598924 0.02288290778 
0.177033 1.91025974041 0.02239968979 
0.177549 1.94970224526 0.02338045251 
0.178066 1.87376499483 0.02224616340 
0.178583 1.92816137811 0.02275220277 
0.179100 1.89568080039 0.02229062968 
0.179617 1.92546612384 0.02304153097 
0.180134 1.87397356229 0.02304898744 
0.180650 1.92113642168 0.02335217967 
0.181167 1.93029796026 0.02375412061 
0.181684 1.92164678542 0.02364242839 
0.182201 1.89092089053 0.02310766211 
0.182718 1.86474653520 0.02394183119 
0.183234 1.88575790116 0.02411662485 
0.183751 1.94015439493 0.02439770359 
0.184268 1.90926487480 0.02441393748 
0.184785 1.96521919012 0.02477227201 
0.185302 1.94315138002 0.02376629251 
0.185819 1.92431610545 0.02392505776 
0.186335 1.90606609353 0.02437067297 
0.186852 1.93189623530 0.02378051431 
0.187369 1.91152600468 0.02355816261 
0.187886 1.91139829114 0.02306556434 
0.188403 1.86095154422 0.02248311762 
0.188920 1.92764057770 0.02285817010 
0.189436 1.88529806535 0.02280980699 
0.189953 1.86226163869 0.02315508006 
0.190470 1.90138354643 0.02258728682 
0.190987 1.89729184386 0.02250743301 
0.191504 1.88026545943 0.02254153213 
0.192020 1.91025960346 0.02216556697 
0.192537 1.88373995846 0.02254569232 
0.193054 1.85357354094 0.02189620726 
0.193571 1.90071139550 0.02255159505 
0.194088 1.89266214038 0.02214069202 
0.194605 1.87802156102 0.02233427176 
0.195121 1.85044574933 0.02170936500 
0.195638 1.91053770889 0.02154804242 
0.196155 1.91372838918 0.02225729318 
0.196672 1.89961590120 0.02227549386 
0.197189 1.88391523633 0.02181967838 
0.197705 1.86143583556 0.02183730718 
0.198222 1.87312923267 0.02180735380 
0.198739 1.89361850388 0.02211217269 
0.199256 1.91427021141 0.02170678568 
0.199773 1.89267339702 0.02173744751 
0.200290 1.85426858790 0.02195846105 
0.200806 1.89362737662 0.02197759111 
0.201323 1.88795226560 0.02167159802 
0.201840 1.86929576363 0.02156151100 
0.202357 1.90359914041 0.02088364718 
0.202874 1.90454248452 0.02111390117 
0.203390 1.88900835483 0.02082467850 
0.203907 1.86635333603 0.02130995454 
0.204424 1.85711687685 0.02201217242 
0.204941 1.90361547450 0.02116487787 
0.205458 1.86997571320 0.02082658655 
0.205974 1.87256790324 0.02113417947 
0.206491 1.90495420600 0.02132183150 
0.207008 1.88820418700 0.02085241480 
0.207525 1.89447209739 0.02101507479 
0.208042 1.84832626606 0.02097486058 
0.208558 1.90694943713 0.02091333392 
0.209075 1.88496328562 0.02112048628 
0.209592 1.89634458954 0.02123670950 
0.210109 1.86242424025 0.02105942850 
0.210626 1.86372448314 0.02152802735 
0.211142 1.85008141077 0.02049799603 
0.211659 1.85590755260 0.02063280647 
0.212176 1.87885235286 0.02135818292 
0.212693 1.84382336667 0.02056949716 
0.213210 1.88785458981 0.02069518784 
0.213726 1.87216597624 0.02097190769 
0.214243 1.88724026739 0.02108592501 
0.214760 1.89018303817 0.02060339100 
0.215277 1.82227288235 0.02085020523 
0.215794 1.86420451884 0.02103430541 
0.216310 1.85112065070 0.02072725264 
0.216827 1.86508560887 0.02051308990 
0.217344 1.86139216617 0.02038799549 
0.217861 1.90177695692 0.02054416623 
0.218378 1.84861031124 0.02022921551 
0.218894 1.85087019170 0.02017859743 
0.219411 1.84632949015 0.02018104225 
0.219928 1.83500351660 0.01981630231 
0.220445 1.88918008380 0.02043538852 
0.220962 1.83910861097 0.02037619714 
0.221478 1.86725342614 0.01999280291 
0.221995 1.86928360233 0.01989865134 
0.222512 1.85887357107 0.01983130920 
0.223029 1.85898430866 0.01986112486 
0.223546 1.84228833728 0.02020305714 
0.224062 1.88239809902 0.01966622376 
0.224579 1.88892573632 0.02028062238 
0.225096 1.85890689277 0.01991410289 
0.225613 1.87221942621 0.01997194662 
0.226129 1.86869984404 0.02026653740 
0.226646 1.89731577047 0.01970212932 
0.227163 1.85211707872 0.01980690786 
0.227680 1.84172390501 0.01964171745 
0.228197 1.90852560872 0.02003709802 
0.228713 1.85992874806 0.01966482425 
0.229230 1.86403589189 0.01936483602 
0.229747 1.86831275085 0.01959874984 
0.230264 1.84335795480 0.01934167252 
0.230780 1.88752081929 0.02044972273 
0.231297 1.87367809792 0.01946932594 
0.231814 1.90664830439 0.01927015545 
0.232331 1.85930885992 0.01953546811 
0.232848 1.87292028357 0.01998228651 
0.233364 1.83371093923 0.01934043910 
0.233881 1.86792966671 0.01954403024 
0.234398 1.82217478078 0.01931161020 
0.234915 1.89750963078 0.01929394845 
0.235431 1.88623615348 0.01948393474 
0.235948 1.86584114408 0.01968622789 
0.236465 1.84361799376 0.01967958820 
0.236982 1.88755961306 0.01961424335 
0.237499 1.85328556771 0.01932365538 
0.238015 1.85832342799 0.01980429242 
0.238532 1.82900472507 0.01925025398 
0.239049 1.84959823470 0.01915356099 
0.239566 1.84628436502 0.01934448580 
0.240082 1.85496379728 0.01946096858 
0.240599 1.83175183585 0.01902092347 
0.241116 1.85870654016 0.01899240388 
0.241633 1.79721751145 0.01882311103 
0.242149 1.88372178921 3.31559100194 
0.242666 1.84758279226 0.01915791823 
0.243183 1.84766991470 0.01911817102 
0.243700 1.86853412307 0.01933990068 
0.244217 1.83505182731 0.01931314510 
0.244733 1.88842243743 0.01920525316 
0.245250 1.86742829854 0.01944260971 
0.245767 1.85458549059 0.01884439096 
0.246284 1.82297734871 0.01870274747 
0.246800 1.83526673403 0.01897323791 
0.247317 1.86937100940 0.01925365352 
0.247834 1.82685549660 0.01925890789 
0.248351 1.84522531085 0.01913997040 
0.248867 1.81545291861 0.01814036740 
0.249384 1.85281142172 0.01866454299 
0.249901 1.86814962282 0.01865045788 
0.250418 1.86315895902 0.01914952935 
0.250934 1.80765624112 0.01854402808 
0.251451 1.85386641687 0.01879976560 
0.251968 1.85820049079 0.01872881254 
0.252485 1.84618023579 0.01839924641 
0.253001 1.82746207253 0.01835180125 
0.253518 1.84768145580 0.01882068305 
0.254035 1.84360678394 0.01833421785 
0.254552 1.83108255756 0.01820493022 
0.255068 1.86805752080 0.01844835157 
0.255585 1.84792017574 0.01835651516 
0.256102 1.84275332565 0.01881416647 
0.256619 1.84884811830 0.01821673402 
0.257135 1.82290260428 0.01848007939 
0.257652 1.84876419485 0.01853501950 
0.258169 1.81519119371 0.01845057439 
0.258686 1.84666318677 0.01855701255 
0.259202 1.85529620379 0.01867644793 
0.259719 1.83716204430 0.01835790629 
0.260236 1.81305335527 0.01823831017 
0.260753 1.85547117197 0.01913203012 
0.261269 1.83750895980 0.01918310087 
0.261786 1.84429771061 0.01913149623 
0.262303 1.81383416321 0.01959284311 
0.262820 1.84535344272 0.01981250127 
0.263336 1.83733343526 0.01975137109 
0.263853 1.83533227981 0.01972205075 
0.264370 1.83066248372 0.01987158390 
0.264887 1.84272707246 0.01969378548 
0.265403 1.84453071251 0.01991451293 
0.265920 1.83747381723 0.02007235395 
0.266437 1.89874230363 0.02003047098 
0.266954 1.84962992300 0.01988551210 
0.267470 1.83399354703 0.01954166958 
0.267987 1.85499446153 0.02015942293 
0.268504 1.85199052477 0.02054846078 
0.269021 1.82698943202 0.01989264774 
0.269537 1.81406384850 0.01996516723 
0.270054 1.86003229267 0.02061827941 
0.270571 1.85403421160 0.02084151725 
0.271087 1.86843131961 0.02077313635 
0.271604 1.86087275891 0.02145561491 
0.272121 1.86548303085 0.02193744987 
0.272638 1.86368518059 0.02148897575 
0.273154 1.85438587741 0.02114883923 
0.273671 1.85477570458 0.02126699377 
0.274188 1.85353438942 0.02147101905 
0.274705 1.83489107816 0.02200574678 
0.275221 1.90756248997 0.02209876644 
0.275738 1.83142639919 0.02190151577 
0.276255 1.89042941568 0.02193311826 
0.276771 1.86196262672 0.02149815779 
0.277288 1.84602154854 0.02172462396 
0.277805 1.83051810759 0.02207042857 
0.278322 1.81813796110 0.02149758139 
0.278838 1.83417475296 0.02173377042 
0.279355 1.86952530664 0.02152664233 
0.279872 1.85595612887 0.02152940872 
0.280388 1.85819865564 0.02238200410 
0.280905 1.89438115236 0.02222835159 
0.281422 1.84048719526 0.02140702527 
0.281939 1.84949656300 0.02130341019 
0.282455 1.82294646380 0.02204296792 
0.282972 1.90158611827 0.02167857032 
0.283489 1.84613540880 0.02178547965 
0.284006 1.83783140398 0.02212225771 
0.284522 1.81170473888 0.02233234663 
0.285039 1.85934673705 0.02267033469 
0.285556 1.83332464623 0.02244114715 
0.286072 1.83901048154 0.02269218264 
0.286589 1.84830129017 0.02149392491 
0.287106 1.86441903475 0.02188400517 
0.287622 1.84345673366 0.02260964720 
0.288139 1.84792609858 0.02239538010 
0.288656 1.85985557064 0.02212442449 
0.289173 1.82141825269 0.02199230950 
0.289689 1.88101269319 0.02272088855 
0.290206 1.86096991220 0.02290996609 
0.290723 1.80923911482 0.02226966729 
0.291239 1.81608583959 0.02229952277 
0.291756 1.79907417188 0.02207436919 
0.292273 1.85418639387 0.02292594782 
0.292790 1.85084177454 0.02245315457 
0.293306 1.79444848110 0.02208639390 
0.293823 1.87541919396 0.02258435262 
0.294340 1.84501419852 0.02263424205 
0.294856 1.87384744416 0.02279999280 
0.295373 1.83603182810 0.02231330306 
0.295890 1.86700754461 0.02319935130 
0.296406 1.83356823245 0.02249963329 
0.296923 1.84530286586 0.02251660625 
0.297440 1.86181993433 0.02273091955 
0.297957 1.81329775721 0.02218840703 
0.298473 1.83155238970 0.02308057072 
0.298990 1.82210826782 0.02268583698 
0.299507 1.84326621625 0.02301722971 
0.300023 1.80354106017 0.02361157103 
0.300540 1.84975188765 0.02296024236 
0.301057 1.86793595461 0.02257045681 
0.301573 1.85060765916 0.02311880513 
0.302090 1.85833404668 0.02359779387 
0.302607 1.85535452063 0.02363997401 
0.303123 1.85717609726 0.02361756339 
0.303640 1.86518564482 0.02286623077 
0.304157 1.83935700111 0.02336842033 
0.304673 1.82957959187 0.02386751068 
0.305190 1.87761117199 0.02472565088 
0.305707 1.81445553852 0.02299680560 
0.306224 1.85599990965 0.02323735776 
0.306740 1.85090877647 0.02368073354 
0.307257 1.88161712547 0.02383720686 
0.307774 1.86009976423 0.02428982606 
0.308290 1.84370711633 0.02365736987 
0.308807 1.82671687445 0.02408623054 
0.309324 1.87087554601 0.02399568037 
0.309840 1.90071337579 0.02395535022 
0.310357 1.82859305494 0.02387518401 
0.310874 1.83398632037 0.02384904098 
0.311390 1.83641050512 0.02346419106 
0.311907 1.82689318480 0.02364665399 
0.312424 1.87417794962 0.02431942814 
0.312940 1.85528255251 0.02356089732 
0.313457 1.80364109442 0.02400712007 
0.313974 1.85334393671 0.02434225672 
0.314490 1.82171561304 0.02401243529 
0.315007 1.88550637669 0.02482316710 
0.315524 1.81330812878 0.02451943050 
0.316040 1.86032523697 0.02542696623 
0.316557 1.85151068297 0.02448582193 
0.317074 1.80992229520 0.02479573525 
0.317590 1.85719752250 0.02545580355 
0.318107 1.78922073149 0.02436836085 
0.318624 1.84309668025 0.02538530993 
0.319140 1.84059872970 0.02472196850 
0.319657 1.85521104576 0.02488363041 
0.320174 1.81288985546 0.02455895152 
0.320690 1.84368574341 0.02511081449 
0.321207 1.87084512338 0.02605505184 
0.321724 1.83697449205 0.02471306666 
0.322240 1.85318141246 0.02521631349 
0.322757 1.88065016162 0.02605689561 
0.323274 1.84511576026 0.02613896659 
0.323790 1.85567697355 0.02580423123 
0.324307 1.86566010478 0.02599823889 
0.324824 1.85854279553 0.02726632766 
0.325340 1.80519720453 0.02692591054 
0.325857 1.84579595948 0.02685582510 
0.326373 1.86289441426 0.02657155937 
0.326890 1.86296763881 0.02730366657 
0.327407 1.87304576404 0.02725571365 
0.327923 1.81763089666 0.02749464035 
0.328440 1.80891773777 0.02686274694 
0.328957 1.83243250601 0.02716276614 
0.329473 1.89013873287 0.02860087869 
0.329990 1.83679584385 0.02906108664 
0.330507 1.84666716555 0.02941808816 
0.331023 1.86908144744 0.03068137115 
0.331540 1.87228419925 0.03102769867 
0.332057 1.89059482533 0.03132174457 
0.332573 1.83544797062 0.03067842410 
0.333090 1.91255696139 0.03158405655 
0.333607 1.80777232122 0.03059373316 
0.334123 1.87626381144 0.03099346512 
0.334640 1.90632817175 0.03133718004 
0.335156 1.88305078494 0.03299913954 
0.335673 1.80425779515 0.03124032917 
0.336190 1.90057289251 0.03350696251 
0.336706 1.93876249252 0.03245443878 
0.337223 1.95468617330 0.03359336038 
0.337740 1.84982385247 0.03274456165 
0.338256 1.92891930616 0.03219883879 
0.338773 1.91243365200 0.03562284345 
0.339290 1.90188963242 0.03773104154 
0.339806 1.84365545681 0.03799370013 
0.340323 1.87622767731 0.03850485450 
0.340839 1.95265417130 0.03959519604 
0.341356 1.87931877538 0.03755478322 
0.341873 1.92310319900 0.03922863397 
0.342389 1.89234164538 0.03887115790 
0.342906 1.88765832384 0.04076135419 
0.343423 1.87067977623 0.04019962735 
0.343939 1.91808970187 0.04016499134 
0.344456 1.92069353714 0.03898824726 
0.344972 1.87841020909 0.03805686622 
0.345489 1.88542671959 0.03914575297 
0.346006 1.98811629098 0.04108449490 
0.346522 1.91031451706 0.04101600680 
0.347039 1.93455344342 0.04012364592 
0.347555 1.86383128225 0.04207155476 
0.348072 1.88619365711 0.04203095012 
0.348589 1.90231605241 0.04325042303 
0.349105 1.91357419660 0.04168171146 
0.349622 1.95578308357 0.04124652342 
0.350139 1.95013068709 0.04290796821 
0.350655 1.92313933101 0.04144488076 
0.351172 1.81270090961 0.04024079921 
0.351688 1.98313438676 0.04174491531 
0.352205 1.87559008273 0.04321916184 
0.352722 1.89647572177 0.04172895219 
0.353238 1.88879660118 0.04175512592 
0.353755 1.90114976001 0.04223653231 
0.354271 1.87705407663 0.04170123210 
0.354788 1.88398496328 0.04294276935 
0.355305 1.94954198431 0.04181824860 
0.355821 1.93710501126 0.04532621100 
0.356338 1.94914494252 0.04349359155 
0.356854 1.84741384016 0.04327517451 
0.357371 1.92148947999 0.04564645365 
0.357888 1.92956521173 0.04690851255 
0.358404 1.90803892606 0.04532991148 
0.358921 1.94995057296 0.04760824500 
0.359437 1.98016781707 0.04404006631 
0.359954 1.87282652526 0.04553569802 
0.360471 1.91069999445 0.04763527858 
0.360987 1.98816400103 0.05147015455 
0.361504 1.82737299990 0.04791497244 
0.362020 1.93988231426 0.05146864786 
0.362537 1.92363033591 0.05074166891 
0.363054 1.96620632589 0.05166238063 
0.363570 1.96421416269 0.05301188816 
0.364087 1.90044246705 0.05548782729 
0.364603 1.87635871389 0.05248552948 
0.365120 1.92933173645 0.05445834845 
0.365637 1.90710828526 0.05720074291 
0.366153 1.93471602806 0.05982668721 
0.366670 1.96714882661 0.06207171308 
0.367186 1.94647360656 0.06259018687 
0.367703 1.88251612066 0.06397393138 
0.368219 1.92429783289 0.06663131258 
0.368736 1.74632875962 0.06889637611 
0.369253 1.99058645793 0.07408581199 
0.369769 1.83853752866 0.07430367877 
0.370286 1.91655209912 0.07512768033 
0.370802 1.97003304585 0.07770620588 
0.371319 1.71469364168 0.08378925667 
0.371835 1.83532286388 0.08939452991 
0.372352 1.90479029209 0.09581116002 
0.372869 1.78548620175 0.11700727138 
0.373385 1.95425370970 0.13828567807 
0.373902 1.27508935635 0.33799742721 
