# Supplementary material for: A SAXS-based approach to rationally evaluate radical scavengers – toward eliminating radiation damage in solution and crystallographic studies
Source: J Synchrotron Radiat. 2021 Aug 9;28(Pt 5):1309–20. doi: 10.1107/S1600577521004045 (PMC8415334; doi:10.1107/S1600577521004045)
Supplement: Supplementary file 1 [file s-28-01309-sup1.zip › SupportingData/ascrobic_acid/50mM_buffer_only/F10_ascorbate-max-buffer_00009.cbf.dat]

0.010597 10.37890660809 0.65658886707 
0.011114 10.24587582871 0.39832436638 
0.011630 8.49472364006 0.32778511440 
0.012147 7.41931864506 0.29936195853 
0.012664 6.87225664693 0.22771088334 
0.013181 6.92967392031 0.20903417541 
0.013698 5.99177374257 0.17298797482 
0.014215 5.71965477654 0.30343908367 
0.014732 5.20608919904 0.19484388506 
0.015249 5.11503052248 0.19756640681 
0.015766 4.88198215032 0.17017526591 
0.016283 4.80217476836 0.16675212459 
0.016800 4.39840490874 0.14107712462 
0.017316 4.29724382388 0.13305909376 
0.017833 4.09839808552 0.13545781647 
0.018350 4.05077839908 0.11270706405 
0.018867 3.79424499983 0.10726515662 
0.019384 3.64308151490 0.10592787614 
0.019901 3.58418960583 0.09694437464 
0.020418 3.55780595719 0.09977980542 
0.020935 3.40730982037 0.08754197462 
0.021452 3.31356861592 0.09419393860 
0.021969 3.40776227480 0.08613597584 
0.022486 3.11541190430 0.08815607920 
0.023002 3.12478111998 0.09239837417 
0.023519 3.03348574991 0.08323228462 
0.024036 2.99069075431 0.07246557678 
0.024553 2.93330565879 0.07485680811 
0.025070 2.79268958527 0.07842531792 
0.025587 2.77322145693 0.07386470275 
0.026104 2.84592922805 0.07254925599 
0.026621 2.82680215350 0.07563601809 
0.027138 2.74692387516 0.06977685030 
0.027655 2.71382790213 0.06926966430 
0.028171 2.82618880243 0.07588325104 
0.028688 2.75333633560 0.06794511450 
0.029205 2.64659371505 0.06417783107 
0.029722 2.70841758093 0.06841211576 
0.030239 2.66328742440 0.07093182993 
0.030756 2.62519345106 0.06418917979 
0.031273 2.64112398847 0.06245000443 
0.031790 2.62919389870 0.06722452703 
0.032307 2.62709016243 0.06407333165 
0.032824 2.47524474612 0.05935464605 
0.033341 2.50615761594 0.06034803704 
0.033857 2.50167566009 0.05914479611 
0.034374 2.49378528732 0.05818350207 
0.034891 2.46374507122 0.05698975047 
0.035408 2.34595161201 0.05915986681 
0.035925 2.41583116533 0.05816339467 
0.036442 2.35419762576 0.05479217158 
0.036959 2.36479617064 0.05478519534 
0.037476 2.51198543659 0.05480703206 
0.037993 2.34481727860 0.05699555958 
0.038510 2.41788487574 0.05342714225 
0.039027 2.35625543531 0.05156333391 
0.039543 2.29946110003 0.05385421556 
0.040060 2.27782434380 0.05226052824 
0.040577 2.24042557118 0.05179240527 
0.041094 2.30248574323 0.05159085323 
0.041611 2.22753756342 0.05116356192 
0.042128 2.27861193064 0.05037875998 
0.042645 2.28995850407 0.05036927108 
0.043162 2.31543523307 0.05035554708 
0.043679 2.25192710082 0.05425508813 
0.044196 2.29899650015 0.05025431377 
0.044712 2.15779162918 0.04875640734 
0.045229 2.19285582213 0.04939943063 
0.045746 2.17578098753 0.04589112009 
0.046263 2.17582821977 0.04596544506 
0.046780 2.15211670025 0.04567920301 
0.047297 2.21592950336 0.04596204616 
0.047814 2.09141049247 0.04579351163 
0.048331 2.16810791983 0.04471424018 
0.048848 2.21569672824 0.04642603631 
0.049365 2.14190650678 0.04536603734 
0.049881 2.13572877253 0.04612361497 
0.050398 2.04658954970 0.04515255084 
0.050915 2.19025693565 0.04384331277 
0.051432 2.14754574890 0.04407253723 
0.051949 2.13016369410 0.04349787606 
0.052466 2.22232884133 0.04507540621 
0.052983 2.08677637062 0.04068827979 
0.053500 2.10423479640 0.04373099649 
0.054017 2.12602816356 0.04194393278 
0.054534 2.11737947555 0.04207893305 
0.055050 2.08335583497 0.04213419371 
0.055567 2.14537746315 0.04295051492 
0.056084 2.09991973990 0.04070165611 
0.056601 2.11710494140 0.04292661170 
0.057118 2.10091261491 0.04219372570 
0.057635 2.15520300244 0.04200161788 
0.058152 2.04138619861 0.04032781615 
0.058669 2.03956090421 0.04149724345 
0.059186 2.07383954623 0.04037338908 
0.059703 2.03928827973 0.04062674601 
0.060220 2.09745027685 0.03948529566 
0.060736 2.10138247444 0.04123992563 
0.061253 2.06065395032 0.04073033391 
0.061770 2.09230375435 0.04219460458 
0.062287 2.02690835390 0.03970885247 
0.062804 2.15071745324 0.04049832389 
0.063321 2.09070412252 0.03938171028 
0.063838 2.05246255639 0.03773600597 
0.064355 2.10743030431 0.03919279646 
0.064872 2.07155015634 0.03859908125 
0.065388 2.05954579357 0.03962396973 
0.065905 2.06594499381 0.03845806935 
0.066422 2.11029250166 0.03742943668 
0.066939 2.03216892199 0.03746899713 
0.067456 2.07002969105 0.03944188996 
0.067973 2.05943253934 0.03803643938 
0.068490 2.05448194368 0.03800715339 
0.069007 2.02814087426 0.03931252744 
0.069524 2.05081514514 0.03734675957 
0.070041 2.02528863079 0.03816856204 
0.070557 2.01072726723 0.03730415873 
0.071074 2.01068933840 0.03813448452 
0.071591 2.01591004776 0.03673377722 
0.072108 2.08681667371 0.03598970216 
0.072625 1.99609576824 0.03686170866 
0.073142 2.01377595337 0.03673178943 
0.073659 2.02331176235 0.03693371186 
0.074176 2.01775913856 0.03641158143 
0.074693 2.07446967010 0.03634344658 
0.075210 1.98215995086 0.03596070268 
0.075726 1.99470895960 0.03552615890 
0.076243 2.06907363305 0.03690208487 
0.076760 1.98706919050 0.03542903724 
0.077277 2.04767847327 0.03459058823 
0.077794 2.01894910546 0.03583694017 
0.078311 2.03476783402 0.03553971012 
0.078828 1.98335920715 0.03521904189 
0.079345 2.00462366247 0.03392102890 
0.079862 2.03632514294 0.03515485831 
0.080378 2.01646109203 0.03529044486 
0.080895 2.00337712399 0.03380221733 
0.081412 1.94019015875 0.03416643432 
0.081929 1.91968110335 0.03296296412 
0.082446 1.99797378902 0.03311851371 
0.082963 2.01280216643 0.03477072043 
0.083480 2.02273363984 0.03327253599 
0.083997 2.03244897517 0.03494778880 
0.084514 1.97723591575 0.03297678566 
0.085030 1.94444833578 0.03362259516 
0.085547 2.02033151801 0.03361395557 
0.086064 1.99543221189 0.03295074671 
0.086581 2.03772004345 0.03306527830 
0.087098 1.98870703404 0.03328753664 
0.087615 1.95195906716 0.03346567545 
0.088132 1.93708497475 0.03352974808 
0.088649 1.91730402949 0.03280361974 
0.089166 2.01100260113 0.03425962750 
0.089683 2.00974506589 0.03569537534 
0.090199 2.00983789332 0.03519773480 
0.090716 1.98611773821 0.03407506972 
0.091233 2.04961704064 0.03525331889 
0.091750 1.98825487332 0.03630871256 
0.092267 1.99676862620 0.03620200822 
0.092784 1.96817227642 0.03637501679 
0.093301 1.93652926142 0.03553084781 
0.093818 1.98499676135 0.03512874101 
0.094334 2.10976351940 0.03637013533 
0.094851 1.93968652767 0.03542626393 
0.095368 2.02365217544 0.03577654804 
0.095885 1.97244872617 0.03363908583 
0.096402 2.00680253245 0.03370352081 
0.096919 1.91609635586 0.03311810443 
0.097436 2.03049107719 0.03385454421 
0.097953 1.98575462056 0.03367100736 
0.098470 2.00039398627 0.03223187916 
0.098986 1.99932952898 0.03134912383 
0.099503 1.91753952731 0.03155451557 
0.100020 1.99353418320 0.03314697148 
0.100537 1.98310210287 0.03316893583 
0.101054 1.96544381467 0.03206091573 
0.101571 1.99158738850 0.03204060326 
0.102088 1.95871212311 0.03217221388 
0.102605 1.95283970330 0.03145063910 
0.103122 1.96697679039 0.03059637662 
0.103638 1.98925610032 0.03180950528 
0.104155 1.94746687426 0.03063498278 
0.104672 2.01208041234 0.03139416013 
0.105189 1.97609584398 0.03206460014 
0.105706 1.94211274480 0.03052517990 
0.106223 2.01220819487 0.03141598237 
0.106740 1.98230574364 0.03058311531 
0.107257 1.96506592157 0.03014272632 
0.107773 1.96755043974 0.02986708984 
0.108290 1.99638225496 0.03056673693 
0.108807 1.92674204085 0.03039222320 
0.109324 1.97836321295 0.03027480314 
0.109841 1.99268721913 0.03063603531 
0.110358 1.97359678423 0.03089679796 
0.110875 1.92656316992 0.02972001144 
0.111392 2.00820951765 0.02869328852 
0.111909 1.95439996015 0.03025296076 
0.112425 1.92019944959 0.02941344295 
0.112942 1.96350562424 0.02890208671 
0.113459 1.95281237171 0.02924444151 
0.113976 1.95468914331 0.02978482360 
0.114493 2.04095674068 0.02971159677 
0.115010 1.99853150303 0.02944239161 
0.115527 1.93271100360 0.02884558488 
0.116044 1.97299694322 0.02894542844 
0.116560 1.93617356700 0.02756059519 
0.117077 1.96745028004 0.02786629994 
0.117594 2.01160348613 0.02953509516 
0.118111 1.96521306660 0.02935592402 
0.118628 2.01477393260 0.02819399423 
0.119145 1.97648432317 0.02905087105 
0.119662 1.99068262056 0.02862043365 
0.120179 1.96254535006 0.02859851390 
0.120695 1.98266429908 0.02835778887 
0.121212 1.96542147149 0.02913785602 
0.121729 2.02635003687 0.02836412194 
0.122246 2.01325429040 0.02863634276 
0.122763 1.99767004720 0.02740911446 
0.123280 1.94391964344 0.02862724590 
0.123797 2.00801369504 0.02771509125 
0.124314 1.95492510561 0.02875391316 
0.124830 1.98500810703 0.02725821154 
0.125347 1.92579121399 0.02810707676 
0.125864 1.99582471037 0.02855640830 
0.126381 1.94692850053 0.02760279017 
0.126898 1.93709460956 0.02748248763 
0.127415 1.98999045085 0.02720260108 
0.127932 1.98690545159 0.02755276889 
0.128448 1.98156006659 0.02823086678 
0.128965 1.97330113283 0.02739044908 
0.129482 1.93089066194 0.02648869001 
0.129999 1.94848767250 0.02669735452 
0.130516 1.93251468625 0.02693720936 
0.131033 1.91771550015 0.02670240733 
0.131550 1.93252418173 0.02617692912 
0.132067 1.96125892864 0.02723817213 
0.132583 1.97831025491 0.02737623774 
0.133100 1.95540870892 0.02592182312 
0.133617 1.92880870253 0.02684740987 
0.134134 1.94102336520 0.02591791907 
0.134651 1.89094532777 0.02615347403 
0.135168 1.91235801926 0.02597031040 
0.135685 1.95236880889 0.02676177607 
0.136201 1.93844652002 0.02620157464 
0.136718 1.98094852930 0.02598198502 
0.137235 1.93905184131 0.02706977388 
0.137752 1.91718597227 0.02590304285 
0.138269 1.95416321366 0.02617692646 
0.138786 1.95013618378 0.02539385834 
0.139303 1.94890838163 0.02594665271 
0.139819 1.94403710359 0.02622845374 
0.140336 1.97174305783 0.02472361151 
0.140853 1.91348864837 0.02504206861 
0.141370 1.94480458482 0.02581266122 
0.141887 1.92913105737 0.02488255997 
0.142404 1.92848303675 0.02578499710 
0.142921 1.93740374434 0.02589114245 
0.143438 1.95150766288 0.02620567311 
0.143954 1.98653811865 0.02568743948 
0.144471 2.02094690000 0.02656250605 
0.144988 2.00963339389 0.02701813215 
0.145505 2.03292804364 0.02594263075 
0.146022 1.98488964452 0.02557081942 
0.146539 1.94978729113 0.02583615311 
0.147056 1.96265413650 0.02598845327 
0.147572 1.92948456208 0.02435767944 
0.148089 1.88185068780 0.02450355100 
0.148606 1.91513386197 0.02510995399 
0.149123 1.92173033657 0.02505722200 
0.149640 1.94700618047 0.02522212573 
0.150157 1.92456643370 0.02540374196 
0.150674 1.92035576763 0.02495156633 
0.151190 1.94102523050 0.02459105601 
0.151707 1.91455974109 0.02530192921 
0.152224 1.90431721760 0.02403402882 
0.152741 1.89636517876 0.02435296355 
0.153258 1.96176915700 0.02455785055 
0.153775 1.96541309157 0.02469656776 
0.154291 1.93750524192 0.02481482711 
0.154808 1.96030631446 0.02459535368 
0.155325 1.91442821508 0.02488897777 
0.155842 1.94521647164 0.02419412859 
0.156359 1.93733427069 0.02418441037 
0.156876 1.97712539772 0.02416539154 
0.157393 1.92385921789 0.02436540562 
0.157909 1.90331908035 0.02495224439 
0.158426 1.92850762686 0.02413219982 
0.158943 1.94669157658 0.02406606560 
0.159460 1.91556071760 0.02451660588 
0.159977 1.88079231709 0.02396745643 
0.160494 1.92806038922 0.02384650819 
0.161010 1.90231692297 0.02349330832 
0.161527 1.88467462099 0.02370057750 
0.162044 1.95440513143 0.02445978167 
0.162561 1.91776338254 0.02332290801 
0.163078 1.95883582689 0.02296660081 
0.163595 1.91373377940 0.02432367845 
0.164112 1.95740778915 0.02338051462 
0.164628 1.88737375736 0.02332826379 
0.165145 1.94372864584 0.02383069728 
0.165662 1.93186815473 0.02349117169 
0.166179 1.87991532283 0.02314770450 
0.166696 1.90467115419 0.02303174023 
0.167213 1.87626959516 0.02330735266 
0.167729 1.92652248086 0.02346645492 
0.168246 1.90231199199 0.02347826105 
0.168763 1.91949188757 0.02352836718 
0.169280 1.96533889451 0.02273325103 
0.169797 1.94200041028 0.02335630757 
0.170314 1.95891772771 0.02333072234 
0.170830 1.92011617071 0.02283806010 
0.171347 1.93612442483 0.02341098048 
0.171864 1.94277745155 0.02269799222 
0.172381 1.93957142555 0.02358849256 
0.172898 1.93262036897 0.02303226890 
0.173415 1.90340361509 0.02214442283 
0.173932 1.89075887289 0.02256649277 
0.174448 1.92393556848 0.02323104298 
0.174965 1.94238017717 0.02279488881 
0.175482 1.89452429867 0.02281030673 
0.175999 1.93236467014 0.02268377292 
0.176516 1.90022148037 0.02227327889 
0.177033 1.90805659154 0.02247500021 
0.177549 1.92876932827 0.02320950848 
0.178066 1.87222727806 0.02246383755 
0.178583 1.91334173732 0.02276106723 
0.179100 1.89877350647 0.02264295623 
0.179617 1.91595636408 0.02260523302 
0.180134 1.88584473383 0.02319843542 
0.180650 1.90500799859 0.02379177581 
0.181167 1.90246443445 0.02359724983 
0.181684 1.91767233915 0.02295305748 
0.182201 1.88802626549 0.02387768048 
0.182718 1.91609528953 0.02384478418 
0.183234 1.83728170891 0.02356009298 
0.183751 1.89380880112 0.02350970525 
0.184268 1.90138420859 0.02451753754 
0.184785 1.90390454503 0.02422571724 
0.185302 1.87903032788 0.02427166924 
0.185819 1.93033286961 0.02423774453 
0.186335 1.87529024537 0.02397711130 
0.186852 1.89880423644 0.02373644855 
0.187369 1.92322736468 0.02322459419 
0.187886 1.90449719751 0.02371464211 
0.188403 1.89408840572 0.02327751381 
0.188920 1.91770177698 0.02328206172 
0.189436 1.87745616358 0.02265458306 
0.189953 1.84912744958 0.02260038034 
0.190470 1.83508054424 0.02272643105 
0.190987 1.86328724360 0.02253423189 
0.191504 1.88184301675 0.02250390041 
0.192020 1.85686913130 0.02258485954 
0.192537 1.85582310043 0.02177232595 
0.193054 1.85978484926 0.02288748132 
0.193571 1.88438063305 0.02177412957 
0.194088 1.84834704628 0.02172221718 
0.194605 1.86674543109 0.02179879627 
0.195121 1.89050865330 0.02205647529 
0.195638 1.85681735594 0.02183552568 
0.196155 1.92311551914 0.02199496391 
0.196672 1.89236763474 0.02153760534 
0.197189 1.91483888122 0.02153359173 
0.197705 1.84325911208 0.02088784076 
0.198222 1.83648887703 0.02118278304 
0.198739 1.87450917720 0.02113056663 
0.199256 1.87152072041 0.02161130917 
0.199773 1.91207903580 0.02165603023 
0.200290 1.90338569677 0.02126513076 
0.200806 1.86509765527 0.02145377365 
0.201323 1.88137799976 0.02142879975 
0.201840 1.89568175773 0.02128373288 
0.202357 1.87856526935 0.02128936541 
0.202874 1.88543169573 0.02091082519 
0.203390 1.86185162917 0.02115499961 
0.203907 1.85042103493 0.02110420480 
0.204424 1.88678954578 0.02107598508 
0.204941 1.86856122330 0.02148562352 
0.205458 1.82984956464 0.02070924081 
0.205974 1.88341655831 0.02103876223 
0.206491 1.86499956024 0.02054313681 
0.207008 1.86727084106 0.02108583221 
0.207525 1.87900820132 0.02084583091 
0.208042 1.90025025712 0.02075755714 
0.208558 1.85367781616 0.02072686714 
0.209075 1.88173423080 0.02094139687 
0.209592 1.85994002235 0.02022852981 
0.210109 1.87553770939 0.02134170831 
0.210626 1.84078259950 0.02035565898 
0.211142 1.87649804705 0.02035762278 
0.211659 1.86224030098 0.02092557487 
0.212176 1.85729942492 0.02079228318 
0.212693 1.86319672152 0.02076946728 
0.213210 1.88434443787 0.02061158785 
0.213726 1.89610361899 0.02070786857 
0.214243 1.88333642073 0.02094650300 
0.214760 1.89197781577 0.02067551598 
0.215277 1.85832187869 0.01979573047 
0.215794 1.83492676057 0.02031750704 
0.216310 1.85065087828 0.02047638604 
0.216827 1.92566477364 0.02029580617 
0.217344 1.87848148229 0.02096433570 
0.217861 1.85128541957 0.02017162941 
0.218378 1.85553417641 0.02023766229 
0.218894 1.85447520930 0.02044325498 
0.219411 1.87218760212 0.02072059847 
0.219928 1.84663855211 0.02023631605 
0.220445 1.81940919912 0.02023777291 
0.220962 1.83674835944 0.01997297565 
0.221478 1.85831907938 0.01992407076 
0.221995 1.82874808026 0.01966400505 
0.222512 1.88370256400 0.02060655351 
0.223029 1.88903494357 0.02051445370 
0.223546 1.87494584522 0.02009708253 
0.224062 1.84292235886 0.01982314601 
0.224579 1.88750203575 0.02021648679 
0.225096 1.85007089893 0.02020041041 
0.225613 1.90029879851 0.02017907291 
0.226129 1.85244633547 0.02012919806 
0.226646 1.88454775571 0.01959347702 
0.227163 1.87090083207 0.01988039428 
0.227680 1.88494907523 0.01985531595 
0.228197 1.85296551711 0.01930301831 
0.228713 1.85743328131 0.01942292201 
0.229230 1.88516125716 0.01962902721 
0.229747 1.86325483830 0.01968995364 
0.230264 1.87728289691 0.01933260544 
0.230780 1.85753303862 0.01955325206 
0.231297 1.86071812361 0.01962842885 
0.231814 1.84110024073 0.01927895255 
0.232331 1.89368849300 0.01972363524 
0.232848 1.82121410750 0.01939537471 
0.233364 1.88627125209 0.01934563347 
0.233881 1.88367402432 0.01926949007 
0.234398 1.85558559429 0.01957862094 
0.234915 1.87609355296 0.01915098366 
0.235431 1.81978780261 0.01889844970 
0.235948 1.84441227522 0.01942751866 
0.236465 1.84527940254 0.01921722204 
0.236982 1.82732771299 0.01905359335 
0.237499 1.83653504559 0.01905146742 
0.238015 1.83390082867 0.01926355412 
0.238532 1.86778353030 0.01954951263 
0.239049 1.82932671066 0.01938783418 
0.239566 1.86250314242 0.01929821365 
0.240082 1.82047190577 0.01893005353 
0.240599 1.83709176302 0.01889259040 
0.241116 1.84572335310 0.01914082368 
0.241633 1.84145339765 0.01866305608 
0.242149 1.86867975334 3.29820500794 
0.242666 1.82582355496 0.01875333236 
0.243183 1.83627784449 0.01903540847 
0.243700 1.83075347993 0.01875509342 
0.244217 1.84118300297 0.01891217095 
0.244733 1.81563932132 0.01901644726 
0.245250 1.82692831814 0.01886851544 
0.245767 1.81713462575 0.01857400561 
0.246284 1.84360988388 0.01873139351 
0.246800 1.83059718983 0.01881002505 
0.247317 1.83700747302 0.01921226923 
0.247834 1.83176313547 0.01904938916 
0.248351 1.84916489648 0.01911438967 
0.248867 1.82891842850 0.01867245949 
0.249384 1.83501965867 0.01895661676 
0.249901 1.85799994954 0.01872047659 
0.250418 1.82348313857 0.01853385965 
0.250934 1.84245662756 0.01833670639 
0.251451 1.83150254524 0.01856744932 
0.251968 1.80651128510 0.01829703404 
0.252485 1.82357468903 0.01869193978 
0.253001 1.85694925677 0.01885738735 
0.253518 1.83286885773 0.01843840814 
0.254035 1.83265465635 0.01855907281 
0.254552 1.85901059060 0.01826630407 
0.255068 1.84963215904 0.01840262641 
0.255585 1.82594047070 0.01872002385 
0.256102 1.84691326328 0.01872984996 
0.256619 1.80905350363 0.01837330447 
0.257135 1.80807031984 0.01792114864 
0.257652 1.85930302798 0.01870294831 
0.258169 1.84860191427 0.01804411397 
0.258686 1.79640076063 0.01804230871 
0.259202 1.83486247994 0.01831771476 
0.259719 1.82680928251 0.01854477484 
0.260236 1.83083712885 0.01843012877 
0.260753 1.80640248594 0.01880006374 
0.261269 1.81148021295 0.01930677700 
0.261786 1.82571196604 0.01930186189 
0.262303 1.81735139400 0.01856290761 
0.262820 1.81626568468 0.01945721823 
0.263336 1.80807163580 0.01962277451 
0.263853 1.81263614369 0.01973344970 
0.264370 1.79171967078 0.01958276796 
0.264887 1.80997255979 0.01944146471 
0.265403 1.82184860333 0.02022126897 
0.265920 1.84576823986 0.01963804328 
0.266437 1.79549097282 0.01969198932 
0.266954 1.82208345786 0.01992232990 
0.267470 1.81011845350 0.01948696563 
0.267987 1.86318622574 0.01959899454 
0.268504 1.84214562861 0.02005737914 
0.269021 1.81874343614 0.02060498337 
0.269537 1.83538838117 0.02030546262 
0.270054 1.86624991337 0.02057077731 
0.270571 1.84137747825 0.02093282332 
0.271087 1.83164610713 0.02091502246 
0.271604 1.84062520786 0.02117475033 
0.272121 1.79950762644 0.02116191169 
0.272638 1.80789841434 0.02108369490 
0.273154 1.84154308802 0.02161756697 
0.273671 1.78704264380 0.02126886621 
0.274188 1.85137095511 0.02190726490 
0.274705 1.81333715440 0.02184695181 
0.275221 1.85117885978 0.02199413917 
0.275738 1.83505361684 0.02188791852 
0.276255 1.85310959301 0.02190295080 
0.276771 1.82391544050 0.02197063560 
0.277288 1.82049495627 0.02157719067 
0.277805 1.82168275283 0.02185930474 
0.278322 1.86125170062 0.02158900842 
0.278838 1.81799785814 0.02106608857 
0.279355 1.79401007312 0.02179413563 
0.279872 1.84916495199 0.02160940659 
0.280388 1.82981779654 0.02118910882 
0.280905 1.83985444351 0.02222777272 
0.281422 1.86706803910 0.02189818002 
0.281939 1.83454451881 0.02211433008 
0.282455 1.85286655191 0.02208490265 
0.282972 1.80977265395 0.02196664763 
0.283489 1.84583655174 0.02229144811 
0.284006 1.83823194647 0.02158959446 
0.284522 1.80633400922 0.02180425542 
0.285039 1.88796391001 0.02261393525 
0.285556 1.79999920960 0.02116583514 
0.286072 1.86043826679 0.02194866313 
0.286589 1.82250483599 0.02211406828 
0.287106 1.82737904304 0.02233070876 
0.287622 1.86422955760 0.02137903869 
0.288139 1.85344224553 0.02232959616 
0.288656 1.81512394016 0.02203350692 
0.289173 1.83444754442 0.02223189599 
0.289689 1.83708027624 0.02271675440 
0.290206 1.82433332371 0.02243761733 
0.290723 1.82531391597 0.02193456688 
0.291239 1.83189503138 0.02234474701 
0.291756 1.81168778611 0.02234611348 
0.292273 1.86716443180 0.02226942164 
0.292790 1.84339593515 0.02272920880 
0.293306 1.85579735931 0.02284169611 
0.293823 1.83903587337 0.02273221325 
0.294340 1.84753655637 0.02228120852 
0.294856 1.80412443986 0.02253197322 
0.295373 1.87088719342 0.02285582131 
0.295890 1.77301443935 0.02220383801 
0.296406 1.80976554340 0.02319241855 
0.296923 1.83447369483 0.02269530821 
0.297440 1.80402437854 0.02219769831 
0.297957 1.83414276425 0.02263427097 
0.298473 1.80930047643 0.02279263958 
0.298990 1.88833175076 0.02281830724 
0.299507 1.81789312484 0.02352642494 
0.300023 1.82560334296 0.02262312050 
0.300540 1.82820844474 0.02284249682 
0.301057 1.83921095280 0.02296037416 
0.301573 1.81407338412 0.02317975592 
0.302090 1.83948193656 0.02314542533 
0.302607 1.84688092413 0.02381425774 
0.303123 1.79092904428 0.02300404383 
0.303640 1.82046835123 0.02317712657 
0.304157 1.84024252343 0.02324272028 
0.304673 1.80614256941 0.02242042959 
0.305190 1.82011800275 0.02347770988 
0.305707 1.82771336029 0.02305618165 
0.306224 1.81486562329 0.02348447636 
0.306740 1.83189008068 0.02291421773 
0.307257 1.88023133960 0.02362825515 
0.307774 1.85965914774 0.02373663873 
0.308290 1.81756457223 0.02394579611 
0.308807 1.89175486551 0.02421575912 
0.309324 1.86999571761 0.02413080919 
0.309840 1.88089598831 0.02358918441 
0.310357 1.80880193221 0.02369567937 
0.310874 1.81178955412 0.02413037161 
0.311390 1.86567127226 0.02343186530 
0.311907 1.81679983239 0.02347917971 
0.312424 1.88584463934 0.02387562569 
0.312940 1.83295176809 0.02437861834 
0.313457 1.81873113325 0.02458787127 
0.313974 1.84109302083 0.02389653433 
0.314490 1.81100024607 0.02353755104 
0.315007 1.86447786294 0.02443305276 
0.315524 1.81842775743 0.02415362343 
0.316040 1.79032453742 0.02441575948 
0.316557 1.84972657515 0.02461731091 
0.317074 1.83090872653 0.02490191756 
0.317590 1.82264746327 0.02469987954 
0.318107 1.88433371739 0.02550418068 
0.318624 1.85516686451 0.02414081820 
0.319140 1.87258392805 0.02485884592 
0.319657 1.84954970497 0.02419399728 
0.320174 1.85191460057 0.02486489752 
0.320690 1.81426432024 0.02433831063 
0.321207 1.82142201718 0.02467575978 
0.321724 1.82920433843 0.02505743013 
0.322240 1.85203296483 0.02564947171 
0.322757 1.83349228097 0.02503339586 
0.323274 1.81908127664 0.02497954409 
0.323790 1.85922903045 0.02644146458 
0.324307 1.85089347451 0.02664419135 
0.324824 1.75838218653 0.02517258462 
0.325340 1.85241279736 0.02651463534 
0.325857 1.82705483911 0.02660994812 
0.326373 1.86087923891 0.02730286186 
0.326890 1.83866823394 0.02674377386 
0.327407 1.87276378582 0.02711187287 
0.327923 1.85678833649 0.02728293968 
0.328440 1.85927802190 0.02769088382 
0.328957 1.84222290746 0.02761527313 
0.329473 1.86987121039 0.02812915773 
0.329990 1.89099665609 0.02832165728 
0.330507 1.90730091579 0.02942248607 
0.331023 1.81507077795 0.03009197134 
0.331540 1.90142841036 0.03041836359 
0.332057 1.81224919145 0.03081725169 
0.332573 1.86327058678 0.03098621564 
0.333090 1.88781911224 0.03102854101 
0.333607 1.85033678399 0.03205880434 
0.334123 1.87789188381 0.03334411940 
0.334640 1.90505972038 0.03314731570 
0.335156 1.85316572489 0.03159076042 
0.335673 1.87715844470 0.03189023480 
0.336190 1.91568199706 0.03317546273 
0.336706 1.85895777319 0.03182114813 
0.337223 1.88565393848 0.03288970358 
0.337740 1.89572167668 0.03382664413 
0.338256 1.84734083156 0.03365483383 
0.338773 1.88815007160 0.03578759035 
0.339290 1.90509903902 0.03822900317 
0.339806 1.88691466923 0.03764238333 
0.340323 1.89388370001 0.03910113511 
0.340839 1.82816439685 0.03716665578 
0.341356 1.86692097604 0.03809473847 
0.341873 1.91488442621 0.03891282897 
0.342389 1.93464391995 0.03920561721 
0.342906 1.83919105099 0.03813234831 
0.343423 1.91141284449 0.03889475314 
0.343939 1.89809007254 0.03876361739 
0.344456 1.84737425742 0.03790995596 
0.344972 1.91306558087 0.04171368466 
0.345489 1.88993153409 0.04078404753 
0.346006 1.84175409659 0.03954581205 
0.346522 1.97196770994 0.03967840022 
0.347039 1.84565474450 0.04161822450 
0.347555 1.89853815546 0.04016275074 
0.348072 1.90862275932 0.04197400337 
0.348589 1.96759877264 0.04122417788 
0.349105 1.79884875854 0.04151757949 
0.349622 1.96608249761 0.04220792536 
0.350139 1.86101903199 0.04169379899 
0.350655 1.91175038842 0.04088408672 
0.351172 1.85001691446 0.04139164142 
0.351688 1.93291279463 0.03942653031 
0.352205 1.89719557555 0.04208373580 
0.352722 1.94211491073 0.04070939709 
0.353238 1.94290008155 0.04296938897 
0.353755 1.95710205421 0.04200241878 
0.354271 1.89298518674 0.04316416068 
0.354788 1.99117745874 0.04030082636 
0.355305 1.87931770066 0.04326321555 
0.355821 1.84711360355 0.04311914908 
0.356338 1.87347580103 0.04170773899 
0.356854 1.84768652185 0.04426903521 
0.357371 1.92090902265 0.04507602393 
0.357888 1.93228743098 0.04379723932 
0.358404 1.87780492087 0.04450786642 
0.358921 1.92634879567 0.04822892104 
0.359437 1.89788551402 0.04454290652 
0.359954 1.81205158520 0.04640057477 
0.360471 1.94773171984 0.04961649994 
0.360987 1.98355694238 0.04970309317 
0.361504 1.96723557911 0.04930142289 
0.362020 1.87202765373 0.05172732536 
0.362537 1.88590764416 0.05147434989 
0.363054 1.98565664213 0.05053958911 
0.363570 1.90386170543 0.05295862608 
0.364087 1.93037833336 0.05613820142 
0.364603 1.89791020992 0.05312127773 
0.365120 1.98285217699 0.05585342669 
0.365637 1.83840754989 0.05659833126 
0.366153 1.97026466194 0.05850077883 
0.366670 1.76796863965 0.06144875594 
0.367186 1.93838707675 0.06326293831 
0.367703 1.90900490500 0.06684724280 
0.368219 1.89904300080 0.06858980574 
0.368736 1.82614529338 0.06618048353 
0.369253 1.87973843153 0.06873530349 
0.369769 1.83660543501 0.06899376494 
0.370286 1.83863287099 0.07811598230 
0.370802 1.90564252648 0.07730435192 
0.371319 1.98332724115 0.08659221936 
0.371835 1.77187024673 0.08323506051 
0.372352 1.91338090473 0.10914057424 
0.372869 1.58497087276 0.09719127093 
0.373385 1.76727752458 0.14749502919 
0.373902 2.04896029252 0.70273811314 
