# Supplementary material for: A SAXS-based approach to rationally evaluate radical scavengers – toward eliminating radiation damage in solution and crystallographic studies
Source: J Synchrotron Radiat. 2021 Aug 9;28(Pt 5):1309–20. doi: 10.1107/S1600577521004045 (PMC8415334; doi:10.1107/S1600577521004045)
Supplement: Supplementary file 1 [file s-28-01309-sup1.zip › SupportingData/ascrobic_acid/50mM_buffer_only/F10_ascorbate-max-buffer_00019.cbf.dat]

0.010597 10.59694683201 0.61650845305 
0.011114 9.88457179719 0.51641753808 
0.011630 8.39390995561 0.31429888941 
0.012147 7.68371809938 0.29280295576 
0.012664 7.15584633729 0.22341379466 
0.013181 6.49653674130 0.20931791645 
0.013698 5.93989805983 0.20813968578 
0.014215 5.76297011792 0.21890078949 
0.014732 5.23018977036 0.21997407544 
0.015249 5.19639185620 0.19381785069 
0.015766 4.82650713485 0.17017619688 
0.016283 5.01025725807 0.14751989593 
0.016800 4.45975418147 0.14282007877 
0.017316 4.35079350382 0.12714187236 
0.017833 4.11898276796 0.12060899843 
0.018350 4.06330155681 0.11062559807 
0.018867 4.14919413866 0.10650655072 
0.019384 3.77923365765 0.11073263302 
0.019901 3.72754739480 0.09930701825 
0.020418 3.44951811015 0.09558468977 
0.020935 3.35825412575 0.09179387503 
0.021452 3.37620668572 0.09562774930 
0.021969 3.23875171362 0.08883633668 
0.022486 3.20804809322 0.09030321733 
0.023002 3.11804051785 0.08496204227 
0.023519 2.98935141204 0.08389807989 
0.024036 2.97975808273 0.08135927900 
0.024553 2.96108979062 0.07600226493 
0.025070 2.95228463991 0.07866251438 
0.025587 2.84318506279 0.07220889082 
0.026104 2.87854084353 0.06981177195 
0.026621 2.73208190057 0.06977937915 
0.027138 2.78351453182 0.07224799245 
0.027655 2.71690361639 0.07072334832 
0.028171 2.64974175752 0.07112310695 
0.028688 2.69873091369 0.06682444045 
0.029205 2.67833882459 0.06520684723 
0.029722 2.65255012611 0.06796246022 
0.030239 2.63793740255 0.06529901134 
0.030756 2.57700884375 0.06675729120 
0.031273 2.57432512624 0.06303224374 
0.031790 2.50839386482 0.06425981730 
0.032307 2.45105681972 0.06367393475 
0.032824 2.41140963190 0.06419889541 
0.033341 2.51608514811 0.05840007731 
0.033857 2.52210857244 0.06269238398 
0.034374 2.50458535403 0.06002219582 
0.034891 2.45581765910 0.05951535496 
0.035408 2.54170423640 0.06358625943 
0.035925 2.45849225676 0.05872268186 
0.036442 2.40358768028 0.05761751789 
0.036959 2.42432407980 0.05738654096 
0.037476 2.47569379924 0.05577141807 
0.037993 2.31700101083 0.05373244924 
0.038510 2.35988276759 0.05544454493 
0.039027 2.38482386818 0.05192674769 
0.039543 2.32141310208 0.05195156763 
0.040060 2.32159394915 0.05188100602 
0.040577 2.24728716540 0.05193136172 
0.041094 2.29372969944 0.05476022788 
0.041611 2.26374096893 0.05078910463 
0.042128 2.26947788569 0.04998290365 
0.042645 2.23812486278 0.04804625964 
0.043162 2.29828845928 0.05056565530 
0.043679 2.19758590319 0.05362538983 
0.044196 2.34579452215 0.05048452677 
0.044712 2.28711826860 0.04644520930 
0.045229 2.14882982186 0.04756538985 
0.045746 2.25382686838 0.04804403509 
0.046263 2.23528202954 0.04948690564 
0.046780 2.20100887093 0.04475093940 
0.047297 2.22234079818 0.04661179284 
0.047814 2.37798195606 0.04960272742 
0.048331 2.18467925494 0.04709194896 
0.048848 2.18634173579 0.04774894381 
0.049365 2.25393848099 0.04661409368 
0.049881 2.29588748478 0.04683378666 
0.050398 2.20016072255 0.04681267510 
0.050915 2.12891486766 0.04472953337 
0.051432 2.04596632260 0.04445103120 
0.051949 2.10077285625 0.04341910689 
0.052466 2.11956522990 0.04375559135 
0.052983 2.17581261511 0.04419095796 
0.053500 2.22068325262 0.04476575625 
0.054017 2.09536818837 0.04236703611 
0.054534 2.11963010529 0.04241099694 
0.055050 2.19594691176 0.04220009146 
0.055567 2.12980161780 0.04520316050 
0.056084 2.12937884373 0.04085364163 
0.056601 2.11692648236 0.04272311473 
0.057118 2.05085470092 0.03925286513 
0.057635 2.10572920863 0.04049136676 
0.058152 2.13885333389 0.04261878571 
0.058669 2.07149526077 0.03926538957 
0.059186 2.13385879498 0.04253393437 
0.059703 2.02838450190 0.03692590289 
0.060220 2.02847266388 0.03825978131 
0.060736 2.03419353292 0.03899487304 
0.061253 2.04135694726 0.04127574644 
0.061770 2.11520836389 0.04068668127 
0.062287 2.15152038540 0.03968511150 
0.062804 2.10277170749 0.03908728973 
0.063321 2.08848262842 0.03855094739 
0.063838 2.04212211440 0.03790357379 
0.064355 2.05828844570 0.03831486827 
0.064872 2.11160009134 0.03860664087 
0.065388 2.07273856770 0.03820448481 
0.065905 2.05743295072 0.03895679261 
0.066422 2.07801502629 0.03796809803 
0.066939 2.07494779037 0.03769725258 
0.067456 2.02899543326 0.03780675326 
0.067973 2.03705367134 0.03788302281 
0.068490 2.06196593890 0.03733189884 
0.069007 2.11742672339 0.03885776059 
0.069524 1.99293999073 0.03705137891 
0.070041 2.04592381122 0.03841981714 
0.070557 1.97366319972 0.03751900275 
0.071074 2.04363444098 0.03813318107 
0.071591 2.04336179358 0.03747210542 
0.072108 2.04364184636 0.03652244080 
0.072625 2.04103590049 0.03744682235 
0.073142 2.02673808669 0.03610918474 
0.073659 2.01335896899 0.03516990924 
0.074176 2.03971394795 0.03676010932 
0.074693 2.01273230115 0.03647579651 
0.075210 2.03023320106 0.03656361499 
0.075726 2.05039016407 0.03636108069 
0.076243 1.99578317952 0.03599533935 
0.076760 2.04793460180 0.03575778181 
0.077277 2.03996627458 0.03626687002 
0.077794 2.04771729242 0.03635536215 
0.078311 2.00307605707 0.03445037154 
0.078828 1.99909911909 0.03397294216 
0.079345 1.99335430375 0.03481506200 
0.079862 2.07600568507 0.03529184858 
0.080378 2.04058253339 0.03415725110 
0.080895 2.01691582441 0.03404794609 
0.081412 2.00975915926 0.03483036661 
0.081929 2.01654512436 0.03414259002 
0.082446 1.96705079077 0.03460195562 
0.082963 1.96874955806 0.03400080100 
0.083480 2.04304709001 0.03358029301 
0.083997 2.03184490632 0.03333321840 
0.084514 1.95905125294 0.03303405676 
0.085030 1.99018845120 0.03237174304 
0.085547 2.06211561377 0.03313814631 
0.086064 1.93335955898 0.03309266775 
0.086581 2.02823788901 0.03348971189 
0.087098 1.97430072465 0.03197669731 
0.087615 1.94472327339 0.03235220985 
0.088132 1.93808713088 0.03286531512 
0.088649 1.99463817483 0.03510423001 
0.089166 1.95438385897 0.03355698743 
0.089683 1.98062331637 0.03446748583 
0.090199 2.05199267366 0.03585411533 
0.090716 2.02167267037 0.03507900897 
0.091233 1.93716726341 0.03522251688 
0.091750 1.92535113999 0.03450764801 
0.092267 1.93019745552 0.03476786516 
0.092784 2.04504434266 0.03578196859 
0.093301 1.99450826415 0.03702223982 
0.093818 1.96969978182 0.03551033259 
0.094334 1.99093929282 0.03488784226 
0.094851 1.97143227623 0.03643050610 
0.095368 2.00298568096 0.03572998235 
0.095885 1.98167309365 0.03456953191 
0.096402 2.01781423104 0.03426565126 
0.096919 1.96128743613 0.03325904097 
0.097436 1.97307724457 0.03292824116 
0.097953 1.93780422959 0.03370933040 
0.098470 1.97475004982 0.03230228996 
0.098986 1.97948789858 0.03399256623 
0.099503 1.97836478304 0.03305871478 
0.100020 2.01070071896 0.03341329265 
0.100537 2.01311454289 0.03212395969 
0.101054 1.98118964866 0.03198087498 
0.101571 1.95909603006 0.03177880804 
0.102088 1.96898752262 0.03267184187 
0.102605 1.97953625119 0.03104564326 
0.103122 1.92131391831 0.03133178495 
0.103638 1.94093196474 0.03302287743 
0.104155 1.98149396478 0.03033379811 
0.104672 1.95002644186 0.03109426393 
0.105189 1.95862484662 0.03057110965 
0.105706 2.02166885041 0.03039042829 
0.106223 1.97616665451 0.03081933336 
0.106740 1.96784545438 0.03007545944 
0.107257 2.00336283578 0.03053490516 
0.107773 1.99260477365 0.03047954378 
0.108290 1.98204667376 0.03030887171 
0.108807 1.94715691302 0.03059985083 
0.109324 1.94898624744 0.02937200141 
0.109841 1.97802782671 0.02946427361 
0.110358 2.00773624893 0.03022081746 
0.110875 2.00102182009 0.02990885046 
0.111392 2.00131768679 0.02985848219 
0.111909 1.94041603934 0.02935627230 
0.112425 1.98267064486 0.03018705692 
0.112942 1.99873128257 0.02906819609 
0.113459 1.99832170140 0.02916210682 
0.113976 1.98300171578 0.02956981456 
0.114493 1.97908165298 0.02845070329 
0.115010 1.99192119688 0.02852078188 
0.115527 1.98786456742 0.02958051154 
0.116044 1.99612261562 0.02870466177 
0.116560 1.96375502094 0.02720242417 
0.117077 1.96905771029 0.02844414434 
0.117594 1.97815498092 0.02861752793 
0.118111 1.96871642898 0.02852045357 
0.118628 2.04201786052 0.02879037051 
0.119145 1.97539274784 0.02875015627 
0.119662 1.99451237533 0.02792698924 
0.120179 1.97688549540 0.02829793419 
0.120695 1.98665499184 0.02798418584 
0.121212 1.94483481705 0.02831244469 
0.121729 1.95072936921 0.02744368892 
0.122246 1.95456228413 0.02796249675 
0.122763 1.92949859264 0.02781249904 
0.123280 1.94711818008 0.02774057014 
0.123797 1.94733683881 0.02758750079 
0.124314 2.01786213235 0.02793119072 
0.124830 1.93316566772 0.02817101654 
0.125347 1.95796741754 0.02710497861 
0.125864 1.96937474300 0.02748610594 
0.126381 1.98666994627 0.02731439165 
0.126898 1.95564829235 0.02724878043 
0.127415 1.92679401553 0.02712991630 
0.127932 1.95872253163 0.02753298417 
0.128448 1.94625265660 0.02724145889 
0.128965 1.92610839162 0.02663611381 
0.129482 1.95706251267 0.02772212454 
0.129999 1.96552219168 0.02681779405 
0.130516 1.97704148219 0.02683953357 
0.131033 1.98431997636 0.02731869614 
0.131550 1.97479653676 0.02743131393 
0.132067 1.93310899364 0.02752883562 
0.132583 2.00698173406 0.02668200999 
0.133100 1.93790800599 0.02607750498 
0.133617 1.98408056251 0.02763227781 
0.134134 1.96152882972 0.02704887098 
0.134651 2.01756422004 0.02659213007 
0.135168 1.90524500311 0.02628208691 
0.135685 1.95289988330 0.02649221341 
0.136201 1.98312650479 0.02623829596 
0.136718 1.97054762110 0.02580777626 
0.137235 1.91424140670 0.02583454405 
0.137752 1.92055831658 0.02487413810 
0.138269 1.95376451903 0.02606109135 
0.138786 1.97729711148 0.02654639015 
0.139303 1.91910989653 0.02617001490 
0.139819 1.93491242968 0.02520337897 
0.140336 1.97591204131 0.02524166648 
0.140853 1.92223422866 0.02525977299 
0.141370 1.96915227549 0.02563460131 
0.141887 1.91610980091 0.02618105359 
0.142404 1.97568360245 0.02594402095 
0.142921 1.94004064602 0.02558144012 
0.143438 1.99385143334 0.02619562947 
0.143954 2.01402352540 0.02525784591 
0.144471 1.99334841625 0.02625289541 
0.144988 1.96013599797 0.02576617366 
0.145505 1.94149938591 0.02629088816 
0.146022 1.93142961410 0.02549087239 
0.146539 1.93672285061 0.02645741557 
0.147056 1.93443675442 0.02514611831 
0.147572 1.89340313006 0.02437095596 
0.148089 2.00139040305 0.02550234977 
0.148606 1.92620042670 0.02484764851 
0.149123 1.91865095544 0.02557839815 
0.149640 1.93059888635 0.02499870819 
0.150157 1.90469752487 0.02466706327 
0.150674 1.92817291655 0.02423458654 
0.151190 1.92670150188 0.02479901451 
0.151707 1.93336912154 0.02432473908 
0.152224 1.97868953311 0.02505578726 
0.152741 1.91670609409 0.02449788893 
0.153258 1.90867372531 0.02507384134 
0.153775 1.92476285209 0.02462356511 
0.154291 1.92969157388 0.02409822671 
0.154808 1.91660871069 0.02423462553 
0.155325 1.95197955731 0.02499672435 
0.155842 1.94415967854 0.02499265683 
0.156359 1.96642050102 0.02429741646 
0.156876 1.86979386419 0.02465394940 
0.157393 1.93032621589 0.02483607654 
0.157909 1.93158429429 0.02418109001 
0.158426 1.97569711988 0.02400382833 
0.158943 1.93380136855 0.02430392738 
0.159460 1.89533317681 0.02375688544 
0.159977 1.92560624683 0.02421413479 
0.160494 1.90908252520 0.02433630503 
0.161010 1.92899908352 0.02314562303 
0.161527 1.97785232608 0.02376003767 
0.162044 1.92318835665 0.02400556961 
0.162561 1.88985390944 0.02396961141 
0.163078 1.93386508352 0.02366639885 
0.163595 1.92938237303 0.02350688229 
0.164112 1.89137505846 0.02380868634 
0.164628 1.90655158647 0.02379664018 
0.165145 1.91448439784 0.02317454899 
0.165662 1.90942018646 0.02379178381 
0.166179 1.91795447852 0.02388727346 
0.166696 1.93932788542 0.02359265366 
0.167213 1.90339045591 0.02308842586 
0.167729 1.92300098910 0.02338587100 
0.168246 1.92305902415 0.02298172283 
0.168763 1.91307666840 0.02313505462 
0.169280 1.94478383969 0.02355394507 
0.169797 1.91294224486 0.02277350176 
0.170314 1.90052717259 0.02288949709 
0.170830 1.94331158242 0.02277984559 
0.171347 1.93755832707 0.02329432302 
0.171864 1.94702239283 0.02289311772 
0.172381 1.95889273818 0.02307834735 
0.172898 1.93932576709 0.02235774838 
0.173415 1.92515564088 0.02268112595 
0.173932 1.91512496826 0.02291406291 
0.174448 1.94059160505 0.02288206273 
0.174965 1.90318316495 0.02230420831 
0.175482 1.84099499765 0.02298980798 
0.175999 1.94600150886 0.02279626391 
0.176516 1.86144342786 0.02223315949 
0.177033 1.91004703003 0.02272190104 
0.177549 1.90018721823 0.02248647637 
0.178066 1.92317966808 0.02256399928 
0.178583 1.85484080407 0.02145560135 
0.179100 1.88711966092 0.02248112085 
0.179617 1.92966752082 0.02282272324 
0.180134 1.90851172973 0.02274483502 
0.180650 1.93261284865 0.02391346070 
0.181167 1.90443985256 0.02385823227 
0.181684 1.90889414349 0.02346266977 
0.182201 1.90143830626 0.02408611031 
0.182718 1.93270303526 0.02365735105 
0.183234 1.88274646716 0.02383494270 
0.183751 1.91590722800 0.02402651537 
0.184268 1.94863708472 0.02465672644 
0.184785 1.97075195896 0.02462337386 
0.185302 1.94537893539 0.02466701663 
0.185819 1.95825130927 0.02437907699 
0.186335 1.94387318579 0.02391968972 
0.186852 1.89811757871 0.02360488885 
0.187369 1.87965551928 0.02292297448 
0.187886 1.88337633799 0.02350936578 
0.188403 1.87067104254 0.02332329042 
0.188920 1.86032486946 0.02273709740 
0.189436 1.89392590850 0.02343449038 
0.189953 1.87195280767 0.02278728400 
0.190470 1.90985307417 0.02259609656 
0.190987 1.87859822837 0.02295274750 
0.191504 1.87834754709 0.02281247318 
0.192020 1.90016159926 0.02241927475 
0.192537 1.85207932749 0.02268421052 
0.193054 1.90947396926 0.02261607522 
0.193571 1.88991511349 0.02195266820 
0.194088 1.84087741977 0.02155614637 
0.194605 1.92823140717 0.02193856909 
0.195121 1.85491416132 0.02191698718 
0.195638 1.88339190386 0.02256706650 
0.196155 1.87940172534 0.02166836664 
0.196672 1.88814933303 0.02191032818 
0.197189 1.86848258654 0.02161719530 
0.197705 1.87567858136 0.02177496224 
0.198222 1.86497540435 0.02236396613 
0.198739 1.87761625991 0.02134368773 
0.199256 1.95249887610 0.02189100075 
0.199773 1.87587652808 0.02122347438 
0.200290 1.87130116533 0.02172764658 
0.200806 1.89740144265 0.02163488614 
0.201323 1.87164373750 0.02137474180 
0.201840 1.88814959110 0.02079115534 
0.202357 1.86839331340 0.02161724388 
0.202874 1.85915026283 0.02118930624 
0.203390 1.86721625830 0.02147572944 
0.203907 1.87561453519 0.02154117804 
0.204424 1.90195786366 0.02130461360 
0.204941 1.89721115857 0.02153024260 
0.205458 1.87625888596 0.02065655411 
0.205974 1.88920588243 0.02134143486 
0.206491 1.84896300453 0.02104073186 
0.207008 1.86996219656 0.02150162929 
0.207525 1.88439486773 0.02115184715 
0.208042 1.87100997637 0.02066794765 
0.208558 1.89394224258 0.02103610847 
0.209075 1.88178949401 0.02056157069 
0.209592 1.83642915356 0.02060693832 
0.210109 1.88307335022 0.02063920658 
0.210626 1.82357400432 0.02034440864 
0.211142 1.85160882416 0.02107535244 
0.211659 1.87134957794 0.02093065666 
0.212176 1.88176363592 0.02080241452 
0.212693 1.87775498591 0.02024918175 
0.213210 1.90324390417 0.02071106896 
0.213726 1.88244123133 0.02068148334 
0.214243 1.89166401679 0.02134853684 
0.214760 1.85643335956 0.01978380316 
0.215277 1.86857541204 0.01985580074 
0.215794 1.87176205994 0.02095787453 
0.216310 1.86503314945 0.02054487359 
0.216827 1.88552584957 0.02064935232 
0.217344 1.88002429841 0.02034857915 
0.217861 1.88267483939 0.02060753585 
0.218378 1.88583661119 0.02025974949 
0.218894 1.85538128894 0.02053167848 
0.219411 1.84972991771 0.02016051346 
0.219928 1.86268837959 0.02025423906 
0.220445 1.87737944050 0.02046101294 
0.220962 1.85090400146 0.02011501109 
0.221478 1.87384202272 0.02002465458 
0.221995 1.82667979923 0.02057916883 
0.222512 1.84895874394 0.02055614006 
0.223029 1.86657624269 0.02023539775 
0.223546 1.86041033121 0.02055808785 
0.224062 1.87293922531 0.02035687564 
0.224579 1.89631228657 0.02024845945 
0.225096 1.84811000766 0.01989821801 
0.225613 1.88720841034 0.02032093756 
0.226129 1.87039280325 0.01998356677 
0.226646 1.86814280948 0.01945299097 
0.227163 1.86704740878 0.01984274318 
0.227680 1.85746182069 0.02013454240 
0.228197 1.88753590170 0.01966809976 
0.228713 1.87548238403 0.01981956719 
0.229230 1.84895517412 0.01929640200 
0.229747 1.84505221696 0.01939734612 
0.230264 1.86331028350 0.01931821177 
0.230780 1.83257757431 0.01954641243 
0.231297 1.87591633011 0.01959829292 
0.231814 1.83680260657 0.01916964975 
0.232331 1.85623512865 0.01938279954 
0.232848 1.85201670878 0.01945258312 
0.233364 1.83385188095 0.01966767148 
0.233881 1.85063509164 0.01972111076 
0.234398 1.87307113347 0.01930797736 
0.234915 1.83443880745 0.01916328820 
0.235431 1.86834226542 0.01953527814 
0.235948 1.82391045901 0.01903039762 
0.236465 1.83201466714 0.01947186390 
0.236982 1.83340653396 0.01905495341 
0.237499 1.85770883644 0.01978398541 
0.238015 1.88640884877 0.01956519444 
0.238532 1.85987788467 0.01928840478 
0.239049 1.88267911033 0.01923589151 
0.239566 1.82410646195 0.01952200191 
0.240082 1.84441428728 0.01917561310 
0.240599 1.84029305941 0.01884518916 
0.241116 1.84675780959 0.01871389108 
0.241633 1.85978042565 0.01877144475 
0.242149 1.88729818966 3.30090379413 
0.242666 1.87368220601 0.01937531983 
0.243183 1.86460365927 0.01906748014 
0.243700 1.83775447575 0.01900802357 
0.244217 1.83368432170 0.01890743900 
0.244733 1.80415642246 0.01870918946 
0.245250 1.82315225970 0.01894822870 
0.245767 1.86405165733 0.01905355365 
0.246284 1.84256153259 0.01883910833 
0.246800 1.84227386266 0.01880403079 
0.247317 1.86032756546 0.01897485547 
0.247834 1.85688859838 0.01907873687 
0.248351 1.83240250860 0.01888246691 
0.248867 1.83553971664 0.01880700708 
0.249384 1.83660319765 0.01862599869 
0.249901 1.80098268129 0.01862977305 
0.250418 1.84476602529 0.01854711372 
0.250934 1.84098075137 0.01848151867 
0.251451 1.83126584787 0.01855547437 
0.251968 1.83106697721 0.01863205264 
0.252485 1.85022214527 0.01898816318 
0.253001 1.84359602361 0.01872551452 
0.253518 1.85106195695 0.01841875017 
0.254035 1.85665226317 0.01868384680 
0.254552 1.82105332023 0.01823352087 
0.255068 1.85166245847 0.01770790626 
0.255585 1.83780892371 0.01863386777 
0.256102 1.83722949260 0.01801009442 
0.256619 1.80553746996 0.01864594458 
0.257135 1.83656032973 0.01857770318 
0.257652 1.80397073898 0.01842846525 
0.258169 1.82043449622 0.01822810883 
0.258686 1.80656674021 0.01836260098 
0.259202 1.84149107103 0.01841944172 
0.259719 1.77362118296 0.01823529781 
0.260236 1.83527824707 0.01849674009 
0.260753 1.80831101447 0.01913770240 
0.261269 1.79689781155 0.01880494189 
0.261786 1.83542252239 0.01944761078 
0.262303 1.85076959042 0.01946912158 
0.262820 1.82590009577 0.01966221568 
0.263336 1.85995841196 0.01958372708 
0.263853 1.85479172151 0.01980269085 
0.264370 1.80859130751 0.01928490318 
0.264887 1.80649489115 0.01941952875 
0.265403 1.81883686892 0.01949675206 
0.265920 1.82892017667 0.01959745385 
0.266437 1.81959250553 0.01925161657 
0.266954 1.80528009319 0.02000880759 
0.267470 1.78278548604 0.02020062490 
0.267987 1.79934578453 0.01950929377 
0.268504 1.81330527622 0.01946924379 
0.269021 1.86461551405 0.02052121954 
0.269537 1.86776051219 0.01999629813 
0.270054 1.85138789511 0.02056195925 
0.270571 1.84825605760 0.02013822553 
0.271087 1.84574490531 0.02058718700 
0.271604 1.81310779579 0.02088289347 
0.272121 1.82899961732 0.02100184132 
0.272638 1.86702627718 0.02164516222 
0.273154 1.83603105143 0.02138923030 
0.273671 1.85703500725 0.02132591058 
0.274188 1.86985221465 0.02173428096 
0.274705 1.85670987629 0.02178362652 
0.275221 1.84784786720 0.02223077562 
0.275738 1.85805186105 0.02183961073 
0.276255 1.83324961795 0.02240414679 
0.276771 1.88579013392 0.02217413121 
0.277288 1.84110600203 0.02198510420 
0.277805 1.86264850028 0.02114863878 
0.278322 1.82397384321 0.02155764945 
0.278838 1.89074929321 0.02224260461 
0.279355 1.81396334900 0.02185579081 
0.279872 1.84883902410 0.02183031070 
0.280388 1.86749057880 0.02192923158 
0.280905 1.90946438213 0.02172625016 
0.281422 1.83573517979 0.02161520992 
0.281939 1.84914604392 0.02156177175 
0.282455 1.85232883694 0.02160563535 
0.282972 1.82001810597 0.02188450568 
0.283489 1.81879977966 0.02164434714 
0.284006 1.84018346131 0.02185688649 
0.284522 1.87727269048 0.02206486314 
0.285039 1.85054359548 0.02191161844 
0.285556 1.83037454582 0.02173433618 
0.286072 1.82535851183 0.02179545874 
0.286589 1.87959316601 0.02242540553 
0.287106 1.82734812358 0.02176764434 
0.287622 1.86984855158 0.02238903086 
0.288139 1.83557349343 0.02184488963 
0.288656 1.82125185534 0.02236845020 
0.289173 1.85355634928 0.02245729188 
0.289689 1.83407833044 0.02253684651 
0.290206 1.78382161854 0.02180912869 
0.290723 1.85039577596 0.02228245189 
0.291239 1.88854998692 0.02267402640 
0.291756 1.82325365894 0.02306992338 
0.292273 1.87140070201 0.02251488364 
0.292790 1.88149371261 0.02281374012 
0.293306 1.83375842509 0.02249176993 
0.293823 1.83009581838 0.02283866256 
0.294340 1.83982685462 0.02305785899 
0.294856 1.87063440459 0.02312763886 
0.295373 1.81097414678 0.02271741611 
0.295890 1.81244957233 0.02190565542 
0.296406 1.80328975964 0.02211473259 
0.296923 1.82036432435 0.02324782357 
0.297440 1.82844851714 0.02272615839 
0.297957 1.83764560946 0.02281486563 
0.298473 1.85598803350 0.02220343324 
0.298990 1.83030788988 0.02275539343 
0.299507 1.85820994802 0.02292516050 
0.300023 1.83669847015 0.02334626790 
0.300540 1.83352606728 0.02312730864 
0.301057 1.86302642257 0.02315178673 
0.301573 1.87546893567 0.02324544189 
0.302090 1.83763890046 0.02309029578 
0.302607 1.88229028677 0.02297720523 
0.303123 1.84330723093 0.02276331288 
0.303640 1.81056274064 0.02308741141 
0.304157 1.86760332499 0.02323201230 
0.304673 1.83092533675 0.02280448207 
0.305190 1.80675819057 0.02393907271 
0.305707 1.84086339979 0.02391420757 
0.306224 1.84733665197 0.02334738987 
0.306740 1.83348369490 0.02400573894 
0.307257 1.84474423891 0.02312653959 
0.307774 1.84940051254 0.02408839678 
0.308290 1.83554594998 0.02354909823 
0.308807 1.78486791664 0.02375473613 
0.309324 1.82673812511 0.02330276557 
0.309840 1.84039460138 0.02371916027 
0.310357 1.86910082055 0.02412050841 
0.310874 1.82254819229 0.02369481019 
0.311390 1.85140571563 0.02403819771 
0.311907 1.86282371780 0.02452920614 
0.312424 1.85006853371 0.02433456133 
0.312940 1.88337745085 0.02411390525 
0.313457 1.80686791593 0.02482689325 
0.313974 1.83424914509 0.02471297357 
0.314490 1.86081712946 0.02408790491 
0.315007 1.84439637030 0.02376901738 
0.315524 1.87899161655 0.02465279145 
0.316040 1.83608317466 0.02506688135 
0.316557 1.86953960940 0.02471312708 
0.317074 1.86374693437 0.02481523689 
0.317590 1.82102239869 0.02457340120 
0.318107 1.87486935318 0.02533928928 
0.318624 1.78863242884 0.02419654039 
0.319140 1.87912021018 0.02513244972 
0.319657 1.83427278520 0.02499626509 
0.320174 1.82062089510 0.02463194964 
0.320690 1.82778359189 0.02422885641 
0.321207 1.85906516394 0.02544105196 
0.321724 1.82816708399 0.02473370290 
0.322240 1.83051468921 0.02566494336 
0.322757 1.80862398167 0.02548866651 
0.323274 1.87785283275 0.02570339255 
0.323790 1.84658946696 0.02477974348 
0.324307 1.83068942566 0.02474633654 
0.324824 1.84507804397 0.02609255057 
0.325340 1.82229835732 0.02595148464 
0.325857 1.85298007428 0.02698244401 
0.326373 1.82857699098 0.02668411715 
0.326890 1.83331223408 0.02693774992 
0.327407 1.88019871265 0.02767634622 
0.327923 1.86046964696 0.02810546795 
0.328440 1.85940520318 0.02727676503 
0.328957 1.80003494991 0.02750029921 
0.329473 1.83392918091 0.02873436466 
0.329990 1.83204313929 0.02855464274 
0.330507 1.86549300585 0.02936220646 
0.331023 1.85346089941 0.02910966560 
0.331540 1.83506233277 0.03053741550 
0.332057 1.84702512864 0.03097352473 
0.332573 1.81952835414 0.03236437592 
0.333090 1.91473298691 0.03129804971 
0.333607 1.84078768906 0.03169538302 
0.334123 1.85733997455 0.03167427665 
0.334640 1.87719303558 0.03163542760 
0.335156 1.90378720767 0.03297843130 
0.335673 1.89250295530 0.03236745889 
0.336190 1.89258282865 0.03181080401 
0.336706 1.87454380287 0.03167961083 
0.337223 1.91129712981 0.03410897663 
0.337740 1.84525254023 0.03366436791 
0.338256 1.89487140995 0.03404007573 
0.338773 1.88646624835 0.03725973179 
0.339290 1.92957674514 0.03664203143 
0.339806 2.00579134816 0.03792791743 
0.340323 1.90994255926 0.03831928258 
0.340839 1.91140679990 0.03789518519 
0.341356 1.92065585623 0.03885922377 
0.341873 1.81324277122 0.03815167362 
0.342389 1.88809124960 0.03915869032 
0.342906 1.85025692508 0.03909000727 
0.343423 1.91914180841 0.04071082255 
0.343939 1.90949432358 0.03869332512 
0.344456 1.88936664483 0.03921785842 
0.344972 1.92394102367 0.04028829098 
0.345489 1.90547732373 0.04103171409 
0.346006 1.90579082224 0.03999330127 
0.346522 1.91550284030 0.04138152065 
0.347039 1.88431216307 0.04084729752 
0.347555 1.93295259777 0.04337403575 
0.348072 1.85182100028 0.04014847070 
0.348589 1.91527330703 0.03926200602 
0.349105 1.82279376224 0.04060331174 
0.349622 1.90060981875 0.04027454770 
0.350139 1.89168518725 0.04177500783 
0.350655 1.95660447324 0.04396251661 
0.351172 1.92018275015 0.04273192646 
0.351688 1.89597242907 0.04058141794 
0.352205 1.90030812486 0.04223427901 
0.352722 1.94506308243 0.03940890594 
0.353238 1.79376192849 0.03903369549 
0.353755 1.88523054688 0.04124426707 
0.354271 1.88046639041 0.04121680430 
0.354788 1.87931168009 0.04162579022 
0.355305 1.90329150513 0.04322592944 
0.355821 1.95903423483 0.04243971148 
0.356338 1.86160215138 0.04334570166 
0.356854 1.97120820001 0.04365493806 
0.357371 1.97887548916 0.04637587264 
0.357888 1.95607288017 0.04607418836 
0.358404 1.86371587439 0.04643622752 
0.358921 1.94716347435 0.04657836245 
0.359437 1.92353717391 0.04782725386 
0.359954 1.99489484090 0.04804781003 
0.360471 1.89416530583 0.04740570554 
0.360987 1.80995479948 0.05055164923 
0.361504 1.88119869213 0.04959284912 
0.362020 1.89227395821 0.05065633697 
0.362537 1.80114512630 0.05052626193 
0.363054 1.88699587937 0.05413099578 
0.363570 1.89068113844 0.05634835676 
0.364087 1.94546450566 0.05189997316 
0.364603 1.96421138495 0.05507864362 
0.365120 1.87318809850 0.05737180950 
0.365637 1.92288885431 0.05855683772 
0.366153 1.79993222756 0.05603507576 
0.366670 1.95269137803 0.06102127822 
0.367186 1.88479118941 0.06444857023 
0.367703 1.93182667727 0.06248493613 
0.368219 1.89959636025 0.06789980623 
0.368736 1.83686356043 0.06836261736 
0.369253 1.87136472705 0.07012493959 
0.369769 1.86714664516 0.07391968354 
0.370286 1.74442672457 0.06451585816 
0.370802 1.89898217669 0.08030799488 
0.371319 1.90947765433 0.08447550745 
0.371835 1.86033253469 0.09660444988 
0.372352 1.80645146953 0.09473109534 
0.372869 2.12033868988 0.13194675788 
0.373385 1.59241949815 0.17530654611 
0.373902 2.34358484550 0.33826729307 
