# Supplementary material for: A SAXS-based approach to rationally evaluate radical scavengers – toward eliminating radiation damage in solution and crystallographic studies
Source: J Synchrotron Radiat. 2021 Aug 9;28(Pt 5):1309–20. doi: 10.1107/S1600577521004045 (PMC8415334; doi:10.1107/S1600577521004045)
Supplement: Supplementary file 1 [file s-28-01309-sup1.zip › SupportingData/ascrobic_acid/50mM_buffer_only/F10_ascorbate-max-buffer_00010.cbf.dat]

0.010597 10.47534668759 0.69512918931 
0.011114 9.91114070632 0.45101787206 
0.011630 8.64458424137 0.33285663379 
0.012147 7.33772496851 0.26197722418 
0.012664 6.88839639542 0.22943385676 
0.013181 6.21163863437 0.20512431723 
0.013698 5.97344758401 0.19122971046 
0.014215 6.25997903925 0.28097737280 
0.014732 5.34862703338 0.19778739445 
0.015249 4.91444967400 0.16966321209 
0.015766 4.77388778399 0.15659942914 
0.016283 4.63564548394 0.17129962155 
0.016800 4.50503749370 0.14625383526 
0.017316 4.14060203384 0.13762774697 
0.017833 4.07135074721 0.12507531126 
0.018350 3.95439028517 0.11267658187 
0.018867 3.82852837196 0.10379144371 
0.019384 3.70927298972 0.10347966605 
0.019901 3.56197545273 0.10458784624 
0.020418 3.68176238957 0.09779276015 
0.020935 3.44853230492 0.08997415897 
0.021452 3.43492844446 0.09335113287 
0.021969 3.15956299470 0.09052414031 
0.022486 3.21178718799 0.08763466548 
0.023002 3.20326921620 0.08844433137 
0.023519 2.97379956251 0.07546020443 
0.024036 2.98352152384 0.07393600934 
0.024553 2.86936514095 0.07799849687 
0.025070 2.93712702169 0.07800521696 
0.025587 2.80431579206 0.07509761154 
0.026104 2.89065398667 0.06984974129 
0.026621 2.78389609137 0.07381052224 
0.027138 2.78090474373 0.07209771716 
0.027655 2.64804902280 0.06699554187 
0.028171 2.64120906762 0.06927209917 
0.028688 2.63992966438 0.06559216548 
0.029205 2.73155053513 0.06189702177 
0.029722 2.67335833675 0.06716578539 
0.030239 2.67119034792 0.06402828661 
0.030756 2.61686984675 0.06219524086 
0.031273 2.54893796561 0.06133611335 
0.031790 2.58222204519 0.06814305668 
0.032307 2.56693751838 0.06201473140 
0.032824 2.56089499667 0.06120275607 
0.033341 2.54897043640 0.06308615989 
0.033857 2.47695858939 0.05837916735 
0.034374 2.50112469773 0.05929469844 
0.034891 2.45813731231 0.05763321773 
0.035408 2.43802978980 0.05925509466 
0.035925 2.50531461415 0.05808243444 
0.036442 2.31756368422 0.05492574944 
0.036959 2.40193131378 0.05702840599 
0.037476 2.33623496562 0.05481648862 
0.037993 2.38553254228 0.05524961507 
0.038510 2.31383415387 0.05463669200 
0.039027 2.37192725942 0.05630944655 
0.039543 2.41743996513 0.05282197767 
0.040060 2.32657359888 0.05354428984 
0.040577 2.33651100158 0.05207240273 
0.041094 2.36031864666 0.05329324236 
0.041611 2.25327439484 0.05011843082 
0.042128 2.26969667753 0.05484747437 
0.042645 2.27398499205 0.04912531064 
0.043162 2.25208878635 0.05064600694 
0.043679 2.25417801973 0.05222611167 
0.044196 2.18252726815 0.04873567950 
0.044712 2.26746193692 0.04764297631 
0.045229 2.19197764010 0.04670133150 
0.045746 2.23281554921 0.04703746411 
0.046263 2.19327189745 0.04621389471 
0.046780 2.20999486253 0.04688091531 
0.047297 2.19446579734 0.04798187474 
0.047814 2.25173701058 0.04721937295 
0.048331 2.13525822900 0.04588006288 
0.048848 2.19670619450 0.04599037688 
0.049365 2.22577155615 0.04533627758 
0.049881 2.20227189097 0.04624639897 
0.050398 2.14199136759 0.04505861469 
0.050915 2.13120273802 0.04296384857 
0.051432 2.12141528198 0.04250841803 
0.051949 2.16335832691 0.04265149817 
0.052466 2.18944926230 0.04505932244 
0.052983 2.12385251400 0.04363618120 
0.053500 2.10463927695 0.04539985098 
0.054017 2.08194924900 0.04397926803 
0.054534 2.11160122273 0.04192261408 
0.055050 2.07436683803 0.04296265505 
0.055567 2.08597485230 0.04233882006 
0.056084 2.08306345422 0.04265550142 
0.056601 2.05747848161 0.04163284273 
0.057118 2.16396043308 0.04401493599 
0.057635 2.10787153633 0.04375829320 
0.058152 2.07702774682 0.04061656211 
0.058669 2.06239496798 0.04197827967 
0.059186 2.07226530912 0.04090622333 
0.059703 2.08962980302 0.03970909162 
0.060220 2.09455077596 0.04131449477 
0.060736 2.05637319380 0.03773521905 
0.061253 2.04985633249 0.03726887573 
0.061770 2.06932535493 0.04090291666 
0.062287 2.09486503155 0.03906365789 
0.062804 1.99782826845 0.03852873722 
0.063321 2.04414825509 0.03797732998 
0.063838 2.07944872480 0.03778801972 
0.064355 2.05579795192 0.04004280747 
0.064872 2.09287099290 0.03916244270 
0.065388 2.03313263629 0.03697222890 
0.065905 2.06217282902 0.03902551625 
0.066422 2.04404504583 0.03706987217 
0.066939 2.04609577118 0.03890524407 
0.067456 2.03513092801 0.03776685475 
0.067973 2.03056228014 0.03788125692 
0.068490 2.05896032410 0.03792418830 
0.069007 2.09740525475 0.03805579373 
0.069524 2.01199899183 0.03761294817 
0.070041 2.03279118222 0.03799423041 
0.070557 2.02328092574 0.03621241407 
0.071074 2.10192096219 0.03885958460 
0.071591 2.01034036971 0.03709691448 
0.072108 2.07135529155 0.03797679784 
0.072625 2.05334905333 0.03749103295 
0.073142 2.04538244387 0.03755758658 
0.073659 2.01756415651 0.03638493255 
0.074176 2.00518043199 0.03681147594 
0.074693 2.06777180349 0.03681550042 
0.075210 2.02034497368 0.03638028622 
0.075726 2.00327153051 0.03501734935 
0.076243 2.06002441410 0.03651650321 
0.076760 2.00648578913 0.03410902172 
0.077277 2.02270195547 0.03410425341 
0.077794 2.02068888893 0.03528187257 
0.078311 1.98068430654 0.03482151108 
0.078828 1.95086437276 0.03369795531 
0.079345 2.08564766701 0.03508586964 
0.079862 1.96007840728 0.03341503600 
0.080378 1.98776633310 0.03252876860 
0.080895 2.02175499448 0.03523572840 
0.081412 1.99834398236 0.03478334419 
0.081929 1.98815655420 0.03341146484 
0.082446 2.04750412859 0.03428488104 
0.082963 2.02192241552 0.03397991479 
0.083480 2.03927168475 0.03394959987 
0.083997 1.94473619182 0.03281923116 
0.084514 2.01054011903 0.03439750722 
0.085030 2.02431480352 0.03377404124 
0.085547 1.97803192626 0.03232005464 
0.086064 1.95846788582 0.03229821039 
0.086581 2.00742223657 0.03297778561 
0.087098 2.01770016885 0.03212101840 
0.087615 1.97159488807 0.03361247194 
0.088132 1.96769026419 0.03312827137 
0.088649 2.02546655503 0.03361629030 
0.089166 1.97089860022 0.03438634842 
0.089683 1.92467356847 0.03483427757 
0.090199 2.00006013660 0.03329054648 
0.090716 2.01673975947 0.03525045456 
0.091233 2.04170785348 0.03577414628 
0.091750 2.00202272379 0.03609217435 
0.092267 2.03691066041 0.03511183727 
0.092784 1.97993842411 0.03526712167 
0.093301 1.97849936282 0.03549874681 
0.093818 1.91861949118 0.03573088368 
0.094334 1.98516455578 0.03703536190 
0.094851 1.98735269097 0.03496400739 
0.095368 1.99946574205 0.03617957836 
0.095885 1.96454084506 0.03531720463 
0.096402 2.01916067710 0.03468597133 
0.096919 2.00839918297 0.03543902362 
0.097436 1.92281834046 0.03264888856 
0.097953 2.01023028921 0.03379015081 
0.098470 1.98310937160 0.03248976663 
0.098986 1.97001997699 0.03154983880 
0.099503 1.97812846403 0.03191163819 
0.100020 2.04201067567 0.03288676543 
0.100537 1.94828557985 0.03302832818 
0.101054 1.98662126833 0.03188263746 
0.101571 1.98258836991 0.03143006094 
0.102088 1.95021995184 0.03137217666 
0.102605 1.92612275858 0.03048792262 
0.103122 2.04272341808 0.03205999967 
0.103638 1.99085755463 0.03140901723 
0.104155 1.94665685351 0.03124841286 
0.104672 1.95381616225 0.03105003049 
0.105189 1.97615472567 0.03147776632 
0.105706 1.96845123422 0.03123569830 
0.106223 1.95161929489 0.03068332706 
0.106740 2.00291000306 0.03079637889 
0.107257 1.89126567341 0.03097639785 
0.107773 1.98655822674 0.03138776993 
0.108290 1.98005715221 0.03028104729 
0.108807 1.94649267179 0.02976223118 
0.109324 2.01014958456 0.03006656179 
0.109841 1.96510826984 0.02963591967 
0.110358 1.94634738330 0.03093907856 
0.110875 1.95720397839 0.02966337477 
0.111392 1.89596834397 0.02926202091 
0.111909 2.00140780371 0.03071164140 
0.112425 1.96211780827 0.03024273984 
0.112942 1.97564487285 0.02968391077 
0.113459 2.01375827412 0.02970686000 
0.113976 1.97346923321 0.02977681171 
0.114493 1.98498387465 0.02887518679 
0.115010 1.93798038295 0.02939995583 
0.115527 2.01119131795 0.02960562198 
0.116044 1.96532127576 0.02876194826 
0.116560 1.98132877550 0.02923385689 
0.117077 1.99948591287 0.02892342065 
0.117594 1.91295933875 0.02898226204 
0.118111 1.98317974542 0.02885202440 
0.118628 1.98154811357 0.02876508448 
0.119145 1.94077569839 0.02891388437 
0.119662 1.97982500452 0.02917812527 
0.120179 1.93436538480 0.02888962507 
0.120695 1.96163395565 0.02756212521 
0.121212 1.97677074154 0.02881400581 
0.121729 1.95968470618 0.02842969390 
0.122246 1.94789703587 0.02852491619 
0.122763 1.93243447426 0.02814102027 
0.123280 1.95315251058 0.02767537710 
0.123797 1.99365686301 0.02788194494 
0.124314 1.96236980483 0.02741565286 
0.124830 1.95867606572 0.02719993630 
0.125347 1.96122116178 0.02794068338 
0.125864 2.00728601405 0.02735915468 
0.126381 1.98206668960 0.02752550339 
0.126898 1.93515778681 0.02693109079 
0.127415 1.96666358653 0.02714813713 
0.127932 1.98009540239 0.02683728744 
0.128448 1.98998390501 0.02643155334 
0.128965 1.94620570342 0.02736662198 
0.129482 1.95626631426 0.02789604320 
0.129999 1.91237881362 0.02690779912 
0.130516 1.95982346698 0.02782554327 
0.131033 1.94332110076 0.02681918496 
0.131550 1.96844860268 0.02658944077 
0.132067 1.93253250852 0.02736377736 
0.132583 1.93549191998 0.02676113117 
0.133100 1.92834928568 0.02644292002 
0.133617 1.95198107771 0.02642920894 
0.134134 2.01468607644 0.02709525330 
0.134651 1.91674933755 0.02644592498 
0.135168 1.93425194166 0.02611222813 
0.135685 1.94842986949 0.02634369849 
0.136201 1.99639370320 0.02605893563 
0.136718 1.96303016381 0.02598989472 
0.137235 1.94214552034 0.02705344029 
0.137752 1.92441884536 0.02552495436 
0.138269 1.96364340962 0.02584641304 
0.138786 1.90449307596 0.02626961184 
0.139303 1.94190647249 0.02593666087 
0.139819 1.92854304139 0.02530861985 
0.140336 1.99920928381 0.02679931548 
0.140853 1.92185684879 0.02557649407 
0.141370 1.96555299282 0.02571237517 
0.141887 1.94570887703 0.02528961156 
0.142404 1.95899803849 0.02630666182 
0.142921 1.94665155083 0.02605154509 
0.143438 1.96028082884 0.02683997033 
0.143954 1.96796404317 0.02539244473 
0.144471 1.94264118242 0.02614372898 
0.144988 1.95117622685 0.02570295560 
0.145505 1.97913075742 0.02691006474 
0.146022 1.98040995791 0.02622811126 
0.146539 1.92897755541 0.02537933855 
0.147056 1.99265022778 0.02604883796 
0.147572 1.90226739344 0.02507087633 
0.148089 1.96777938715 0.02577409337 
0.148606 1.95234364812 0.02487300058 
0.149123 1.91073837058 0.02523798553 
0.149640 1.95517427173 0.02536948092 
0.150157 2.02480078571 0.02614293270 
0.150674 1.91931568663 0.02442669066 
0.151190 1.92198228233 0.02435239348 
0.151707 1.94521078417 0.02482426550 
0.152224 1.96777843290 0.02463087151 
0.152741 1.93866614461 0.02480373322 
0.153258 1.99162712087 0.02527852757 
0.153775 1.93632738193 0.02428700194 
0.154291 1.91142435457 0.02463037922 
0.154808 1.93658440895 0.02444094832 
0.155325 1.93347080534 0.02488621365 
0.155842 1.97139915405 0.02491009952 
0.156359 1.94267873303 0.02432424132 
0.156876 1.93197030868 0.02464973468 
0.157393 1.89437106648 0.02379254888 
0.157909 1.91797182836 0.02434111404 
0.158426 1.93013556583 0.02438311145 
0.158943 1.95165973303 0.02505459773 
0.159460 1.93891441347 0.02387277438 
0.159977 1.95109982615 0.02428761210 
0.160494 1.90196115953 0.02380461555 
0.161010 1.93596740480 0.02372049340 
0.161527 1.92462389508 0.02378851426 
0.162044 1.90298280604 0.02371495379 
0.162561 1.88546727605 0.02327949596 
0.163078 1.94467175185 0.02410642571 
0.163595 1.93473430689 0.02376629108 
0.164112 1.90168468067 0.02404816793 
0.164628 1.91857453595 0.02341581491 
0.165145 1.95536062221 0.02397202172 
0.165662 1.90932131730 0.02305628352 
0.166179 1.94551804648 0.02340296050 
0.166696 1.91302353264 0.02411624480 
0.167213 1.92784900587 0.02350712403 
0.167729 1.89533939667 0.02314690132 
0.168246 1.90831189160 0.02309808699 
0.168763 1.93879179481 0.02418662827 
0.169280 1.92576181830 0.02334164545 
0.169797 1.88232939539 0.02269506673 
0.170314 1.92571223672 0.02349519977 
0.170830 1.91322184370 0.02329942762 
0.171347 1.92984129613 0.02353060526 
0.171864 1.96774376793 0.02282534876 
0.172381 1.92827647306 0.02362723380 
0.172898 1.89690239694 0.02266543728 
0.173415 1.89206832902 0.02249960033 
0.173932 1.90529651628 0.02297916986 
0.174448 1.90719095508 0.02303939806 
0.174965 1.90377357981 0.02240573887 
0.175482 1.92452284768 0.02275466980 
0.175999 1.91032761580 0.02242448618 
0.176516 1.94176861596 0.02244809224 
0.177033 1.89658747235 0.02270147934 
0.177549 1.96083986827 0.02290738366 
0.178066 1.90498827013 0.02281174502 
0.178583 1.88429988759 0.02240199309 
0.179100 1.91371988853 0.02272395382 
0.179617 1.89109183717 0.02220990178 
0.180134 1.88490617879 0.02269871912 
0.180650 1.91972739962 0.02419402246 
0.181167 1.88886248401 0.02362526907 
0.181684 1.91383216218 0.02400573484 
0.182201 1.90274473105 0.02411265957 
0.182718 1.88962449586 0.02379217654 
0.183234 1.92623277576 0.02517590849 
0.183751 1.92254990136 0.02357621963 
0.184268 1.93683930477 0.02503258062 
0.184785 1.89537455501 0.02387540965 
0.185302 1.94578742098 0.02448641257 
0.185819 1.92274834306 0.02429974597 
0.186335 1.92306219799 0.02459379658 
0.186852 1.93122458068 0.02445355461 
0.187369 1.88431830883 0.02324761659 
0.187886 1.91824240338 0.02349603190 
0.188403 1.90486683209 0.02310248822 
0.188920 1.87360223424 0.02294970164 
0.189436 1.90304299276 0.02335262877 
0.189953 1.91009462076 0.02304650590 
0.190470 1.91445505963 0.02301553819 
0.190987 1.89079692660 0.02244491880 
0.191504 1.89416263741 0.02342566323 
0.192020 1.90321539772 0.02258732477 
0.192537 1.85796189942 0.02228525722 
0.193054 1.87920716927 0.02226384178 
0.193571 1.87143636235 0.02166127745 
0.194088 1.89398493669 0.02245644085 
0.194605 1.90393008021 0.02210521093 
0.195121 1.85162909461 0.02251877568 
0.195638 1.90833777588 0.02145025041 
0.196155 1.87285383250 0.02180597940 
0.196672 1.89850919721 0.02294715188 
0.197189 1.87450479498 0.02210063323 
0.197705 1.89108036698 0.02170071046 
0.198222 1.85221982393 0.02117874485 
0.198739 1.84377463868 0.02153839755 
0.199256 1.91915855272 0.02225909022 
0.199773 1.85802946590 0.02164013693 
0.200290 1.90216855981 0.02223805933 
0.200806 1.87283372083 0.02195229619 
0.201323 1.91459973867 0.02187868096 
0.201840 1.89171481687 0.02143357114 
0.202357 1.90987300253 0.02152200819 
0.202874 1.86086721771 0.02086092535 
0.203390 1.87291834764 0.02105496367 
0.203907 1.88936693778 0.02112607285 
0.204424 1.83308479675 0.02139928264 
0.204941 1.88678961938 0.02124754250 
0.205458 1.87038423503 0.02131487668 
0.205974 1.88337395763 0.02166547012 
0.206491 1.87065657114 0.02084317744 
0.207008 1.87697471024 0.02145635228 
0.207525 1.91794196416 0.02133295391 
0.208042 1.88543895506 0.02124315863 
0.208558 1.85974355128 0.02089369878 
0.209075 1.89002661033 0.02099366460 
0.209592 1.91562820582 0.02109213488 
0.210109 1.86152167485 0.02036859696 
0.210626 1.87233753917 0.02072634608 
0.211142 1.86497029077 0.02083143869 
0.211659 1.87915197622 0.02132613254 
0.212176 1.85454873953 0.02082136054 
0.212693 1.85880798120 0.02077389274 
0.213210 1.86563229641 0.02044833045 
0.213726 1.87100412862 0.02052840359 
0.214243 1.83690751944 0.02083101425 
0.214760 1.85923219164 0.02025938602 
0.215277 1.83878625470 0.02109843962 
0.215794 1.86765411356 0.02065379345 
0.216310 1.86162920486 0.02043628244 
0.216827 1.87548641975 0.02050615226 
0.217344 1.85434962587 0.02054518456 
0.217861 1.88870292323 0.02082291668 
0.218378 1.83299429911 0.02055744640 
0.218894 1.86106696815 0.02029766165 
0.219411 1.87014138528 0.02068845845 
0.219928 1.88183189949 0.02069176320 
0.220445 1.87558374157 0.02027892880 
0.220962 1.89086455162 0.02058788225 
0.221478 1.82764862587 0.02053067661 
0.221995 1.84978175096 0.01978344415 
0.222512 1.85071411106 0.01981086667 
0.223029 1.85758414898 0.01999137374 
0.223546 1.83141973694 0.02025810611 
0.224062 1.87583048157 0.01949084990 
0.224579 1.88495779565 0.01956989327 
0.225096 1.83616713889 0.02025758394 
0.225613 1.86339131407 0.02019838790 
0.226129 1.89546412870 0.02021861558 
0.226646 1.83787097123 0.01970544732 
0.227163 1.85702122900 0.01996653632 
0.227680 1.90170225314 0.02014773439 
0.228197 1.84924326440 0.01963667097 
0.228713 1.88106906283 0.01935783710 
0.229230 1.83335454605 0.01941911789 
0.229747 1.84386664348 0.01963608135 
0.230264 1.86671578227 0.01946562766 
0.230780 1.85544798367 0.01919877797 
0.231297 1.85478714437 0.01982427535 
0.231814 1.82608079012 0.01929712411 
0.232331 1.87337882042 0.01971142056 
0.232848 1.83613674422 0.01937629257 
0.233364 1.88408908258 0.01948287786 
0.233881 1.84191616504 0.01968615066 
0.234398 1.85089964506 0.01932852105 
0.234915 1.84644753045 0.01937256049 
0.235431 1.87203541252 0.01948231045 
0.235948 1.82764738711 0.01905198188 
0.236465 1.82389400482 0.01930515030 
0.236982 1.87909367719 0.01931869321 
0.237499 1.85882757132 0.01939767068 
0.238015 1.85475077236 0.01938931149 
0.238532 1.86631608914 0.01883758465 
0.239049 1.81753243669 0.01915588113 
0.239566 1.84583776033 0.01941179398 
0.240082 1.86684267793 0.01955351445 
0.240599 1.86490664868 0.01947259528 
0.241116 1.83713377828 0.01927656827 
0.241633 1.86239203680 0.01929051997 
0.242149 1.84354655477 3.30977392485 
0.242666 1.84984631901 0.01896929209 
0.243183 1.86041071942 0.01892869144 
0.243700 1.87499513993 0.01912831330 
0.244217 1.84186689342 0.01903419843 
0.244733 1.85320706983 0.01869627324 
0.245250 1.83603911358 0.01927792656 
0.245767 1.81231987020 0.01900056475 
0.246284 1.84976813378 0.01922607066 
0.246800 1.84574807693 0.01874865428 
0.247317 1.83954436010 0.01866749132 
0.247834 1.83020930996 0.01885561879 
0.248351 1.84035731978 0.01872988345 
0.248867 1.86551927883 0.01910064302 
0.249384 1.81832011296 0.01883273988 
0.249901 1.82323493075 0.01877424168 
0.250418 1.81449191314 0.01857197201 
0.250934 1.86348766018 0.01900522359 
0.251451 1.84759227186 0.01912123853 
0.251968 1.84790263875 0.01886679003 
0.252485 1.84522385953 0.01829178588 
0.253001 1.85387454804 0.01885429229 
0.253518 1.78042308151 0.01841807033 
0.254035 1.85423611689 0.01890527236 
0.254552 1.82179012691 0.01823207359 
0.255068 1.84767333594 0.01841001366 
0.255585 1.82705663527 0.01842623804 
0.256102 1.84798403097 0.01819634130 
0.256619 1.83344006138 0.01869359949 
0.257135 1.84287494117 0.01830642358 
0.257652 1.82650025359 0.01816827601 
0.258169 1.84702714255 0.01814355896 
0.258686 1.82274691359 0.01840691426 
0.259202 1.84454295105 0.01852921024 
0.259719 1.85185765512 0.01851153286 
0.260236 1.83312911378 0.01854954118 
0.260753 1.81694654992 0.01896607571 
0.261269 1.80043143794 0.01880336996 
0.261786 1.81062857552 0.01899447178 
0.262303 1.84341371060 0.01900353979 
0.262820 1.85551525172 0.01907481670 
0.263336 1.80099573998 0.01956218751 
0.263853 1.83314834864 0.01925820653 
0.264370 1.83945191714 0.01986938529 
0.264887 1.85631191526 0.01960891640 
0.265403 1.81160121621 0.01982954256 
0.265920 1.85005800129 0.01998787986 
0.266437 1.84499535704 0.01979132035 
0.266954 1.82928123978 0.01971773721 
0.267470 1.83160770222 0.02013720962 
0.267987 1.83860271485 0.01969966531 
0.268504 1.81948064052 0.02003496350 
0.269021 1.88617751065 0.01995701954 
0.269537 1.85058781689 0.02076653708 
0.270054 1.88146242621 0.01997144796 
0.270571 1.80940841521 0.02075566984 
0.271087 1.84980860020 0.02065444397 
0.271604 1.85438984048 0.02128910022 
0.272121 1.82578985799 0.02142611823 
0.272638 1.85151780889 0.02114754273 
0.273154 1.83268507018 0.02151672461 
0.273671 1.85788897465 0.02210047875 
0.274188 1.88335461053 0.02180843769 
0.274705 1.84906258154 0.02210770086 
0.275221 1.84465536856 0.02195723726 
0.275738 1.87029865982 0.02197193772 
0.276255 1.91389579470 0.02207138335 
0.276771 1.83685479166 0.02165202817 
0.277288 1.82386840127 0.02187203654 
0.277805 1.83754559247 0.02120918136 
0.278322 1.82921803556 0.02162130309 
0.278838 1.85398796098 0.02144172659 
0.279355 1.84905661335 0.02198445317 
0.279872 1.83254055868 0.02148092434 
0.280388 1.84798121969 0.02149368471 
0.280905 1.85377738037 0.02130316235 
0.281422 1.84696211339 0.02214387183 
0.281939 1.85824154758 0.02205580405 
0.282455 1.84367632799 0.02166766052 
0.282972 1.83564688550 0.02185239184 
0.283489 1.81655195947 0.02251353018 
0.284006 1.83606444133 0.02160782104 
0.284522 1.89196997624 0.02208852427 
0.285039 1.84249327949 0.02172466410 
0.285556 1.80675654244 0.02188939370 
0.286072 1.82387097414 0.02219500939 
0.286589 1.84417668444 0.02225431501 
0.287106 1.84166406018 0.02220880573 
0.287622 1.82668089834 0.02234092181 
0.288139 1.80709807351 0.02194901415 
0.288656 1.84289420290 0.02223637441 
0.289173 1.84714261440 0.02231057046 
0.289689 1.86811640097 0.02228600483 
0.290206 1.84990845946 0.02289211780 
0.290723 1.84628204853 0.02270416556 
0.291239 1.88208650448 0.02247832627 
0.291756 1.84252527564 0.02260423127 
0.292273 1.84491870746 0.02264366145 
0.292790 1.83599588691 0.02189706167 
0.293306 1.82873447899 0.02237712016 
0.293823 1.85749895874 0.02221262213 
0.294340 1.85044719602 0.02263100252 
0.294856 1.85692727175 0.02306611376 
0.295373 1.80734822060 0.02296381979 
0.295890 1.86162724777 0.02317697498 
0.296406 1.83387154590 0.02306491292 
0.296923 1.78348813824 0.02255906127 
0.297440 1.84117888621 0.02279980691 
0.297957 1.83534876082 0.02229504982 
0.298473 1.84520042637 0.02261066986 
0.298990 1.81436399823 0.02281889253 
0.299507 1.80907908976 0.02307898342 
0.300023 1.85711455150 0.02296045933 
0.300540 1.80486506128 0.02293723201 
0.301057 1.81234359299 0.02261789196 
0.301573 1.83102903930 0.02320696285 
0.302090 1.80603045243 0.02309398422 
0.302607 1.82679645364 0.02296938949 
0.303123 1.85544685298 0.02317586299 
0.303640 1.83241727348 0.02293020602 
0.304157 1.83352195576 0.02385447727 
0.304673 1.81671960223 0.02321940949 
0.305190 1.84035195858 0.02352280087 
0.305707 1.85273918733 0.02332253518 
0.306224 1.87823188628 0.02325156012 
0.306740 1.84258771422 0.02362083733 
0.307257 1.81879769584 0.02394039802 
0.307774 1.87164405865 0.02423075945 
0.308290 1.85885641550 0.02383490228 
0.308807 1.84258470741 0.02418203980 
0.309324 1.87481873964 0.02403258943 
0.309840 1.86491539754 0.02348755664 
0.310357 1.82762412910 0.02367409876 
0.310874 1.83832616641 0.02397029987 
0.311390 1.85201772893 0.02429366838 
0.311907 1.82753518674 0.02386480515 
0.312424 1.83129255257 0.02389373952 
0.312940 1.81653525917 0.02410229001 
0.313457 1.84983080038 0.02471617412 
0.313974 1.84818888469 0.02490896937 
0.314490 1.83951292673 0.02440717998 
0.315007 1.85069381513 0.02423820549 
0.315524 1.90194575101 0.02432626520 
0.316040 1.80520233791 0.02417684899 
0.316557 1.86925764378 0.02464107557 
0.317074 1.84098949663 0.02445024251 
0.317590 1.86987751673 0.02489763745 
0.318107 1.87309986051 0.02446274236 
0.318624 1.82851634403 0.02470287795 
0.319140 1.82899718766 0.02417628288 
0.319657 1.82540309431 0.02485610754 
0.320174 1.81726178362 0.02513555865 
0.320690 1.78903593504 0.02470781740 
0.321207 1.86629681273 0.02558201060 
0.321724 1.82739008052 0.02495106501 
0.322240 1.88810705072 0.02533265832 
0.322757 1.83889693528 0.02502959987 
0.323274 1.84578750567 0.02518214392 
0.323790 1.87785975131 0.02583590314 
0.324307 1.80796170234 0.02658012676 
0.324824 1.84861855597 0.02660303559 
0.325340 1.84683706075 0.02715585266 
0.325857 1.81698475591 0.02638966778 
0.326373 1.83635948292 0.02639757523 
0.326890 1.81838197298 0.02712665302 
0.327407 1.89317711691 0.02800726489 
0.327923 1.85868965840 0.02712204323 
0.328440 1.85108676608 0.02684182229 
0.328957 1.85981923109 0.02686303935 
0.329473 1.85549996590 0.02851631397 
0.329990 1.83774592411 0.02859257105 
0.330507 1.89737501421 0.02946571794 
0.331023 1.83883825559 0.03009613972 
0.331540 1.88144895063 0.02990824334 
0.332057 1.83760238390 0.03257870916 
0.332573 1.89993524226 0.03138940759 
0.333090 1.90240963874 0.03111514769 
0.333607 1.90635328860 0.03231319932 
0.334123 1.86810890095 0.03218382690 
0.334640 1.81028928847 0.03110335015 
0.335156 1.83007209411 0.03160412215 
0.335673 1.84928666538 0.03247567601 
0.336190 1.82829916108 0.03081932376 
0.336706 1.94861508306 0.03332768240 
0.337223 1.92049696320 0.03293967589 
0.337740 1.83729206180 0.03266883137 
0.338256 1.97013370729 0.03426978373 
0.338773 1.85943921234 0.03442858477 
0.339290 1.92657484716 0.03711863525 
0.339806 1.89024978872 0.03867308363 
0.340323 1.91793001024 0.03954705351 
0.340839 1.85691372182 0.03733691831 
0.341356 1.96903815596 0.04040679565 
0.341873 1.87399620769 0.03786770958 
0.342389 1.86832966971 0.04050112944 
0.342906 1.85055080065 0.03803441283 
0.343423 1.94215584834 0.04116557630 
0.343939 1.97543273226 0.04014289453 
0.344456 1.90429223609 0.03917551529 
0.344972 1.87119096098 0.04167834844 
0.345489 1.93483137852 0.03886354714 
0.346006 1.94555964886 0.04143202479 
0.346522 1.92946464798 0.03933878943 
0.347039 1.94302360075 0.04229825673 
0.347555 1.90608035344 0.04005301527 
0.348072 1.90410918166 0.04052032017 
0.348589 1.94271406337 0.03945836846 
0.349105 1.91761531008 0.04223127252 
0.349622 1.91629031106 0.04157915077 
0.350139 1.89429186948 0.04050223985 
0.350655 1.91002929091 0.04027270753 
0.351172 1.99708941658 0.04128799192 
0.351688 1.89885944643 0.04012880401 
0.352205 1.83363293966 0.03992009630 
0.352722 1.89739419079 0.04345080695 
0.353238 1.82362250498 0.04175364415 
0.353755 1.93608542024 0.04148396484 
0.354271 1.96924411642 0.04367462170 
0.354788 1.90902949694 0.04076472623 
0.355305 1.88950291462 0.04251803398 
0.355821 1.92423143508 0.04172549292 
0.356338 1.90318293856 0.04512447686 
0.356854 1.88586892355 0.04579274664 
0.357371 1.85810947839 0.04398751879 
0.357888 1.83064726678 0.04344682799 
0.358404 1.89540472889 0.04487215911 
0.358921 1.87371162288 0.04730397420 
0.359437 1.93742352457 0.04850035784 
0.359954 1.99852229753 0.04890964642 
0.360471 1.90356952648 0.04813977924 
0.360987 1.95387012358 0.05057090543 
0.361504 1.90461401769 0.04800475966 
0.362020 1.92060707606 0.05021896164 
0.362537 1.93658264282 0.05319413485 
0.363054 1.96494507821 0.05273786654 
0.363570 1.89684556987 0.05208934537 
0.364087 2.06824499339 0.05682040027 
0.364603 1.95399651219 0.05510079790 
0.365120 1.86376461082 0.05246244928 
0.365637 1.94259673879 0.05779686873 
0.366153 1.90724271431 0.05630849379 
0.366670 1.88385373823 0.05833634318 
0.367186 1.98692491743 0.06784905697 
0.367703 1.97355049880 0.06917753655 
0.368219 1.94400985715 0.06670635813 
0.368736 1.89128059383 0.06612734359 
0.369253 1.96765485427 0.06947949819 
0.369769 1.85392020323 0.07342378697 
0.370286 1.87790598133 0.07646055851 
0.370802 1.89058133236 0.08019613474 
0.371319 1.91082521169 0.07818813364 
0.371835 1.80509529867 0.08876689973 
0.372352 1.88524294077 0.09886887038 
0.372869 1.97417650819 0.11759171634 
0.373385 1.89796307035 0.16290448148 
0.373902 1.56658884491 0.43787485574 
