# Supplementary material for: A SAXS-based approach to rationally evaluate radical scavengers – toward eliminating radiation damage in solution and crystallographic studies
Source: J Synchrotron Radiat. 2021 Aug 9;28(Pt 5):1309–20. doi: 10.1107/S1600577521004045 (PMC8415334; doi:10.1107/S1600577521004045)
Supplement: Supplementary file 1 [file s-28-01309-sup1.zip › SupportingData/ascrobic_acid/50mM_buffer_only/F10_ascorbate-max-buffer_00001.cbf.dat]

0.010597 9.59142459432 0.42339672820 
0.011114 9.76085419172 0.46431953241 
0.011630 7.93707339294 0.34785605751 
0.012147 7.83801747849 0.29228897624 
0.012664 6.81511493009 0.23464329371 
0.013181 6.66197583525 0.19980480167 
0.013698 6.03978514902 0.20400783487 
0.014215 5.54436405046 0.26182959054 
0.014732 5.38579425345 0.20564880577 
0.015249 5.15073151499 0.19164971085 
0.015766 4.65557220442 0.14312435972 
0.016283 4.43619012964 0.16396015988 
0.016800 4.58042831798 0.13575835778 
0.017316 4.11314892052 0.12833885748 
0.017833 3.99964721641 0.12079591524 
0.018350 3.77653883051 0.11573966301 
0.018867 3.62794055414 0.11205220448 
0.019384 3.84333425085 0.10256055056 
0.019901 3.28738217815 0.09380846857 
0.020418 3.48499372606 0.09840881663 
0.020935 3.39254058860 0.09622109873 
0.021452 3.39842865816 0.09164423582 
0.021969 3.22427437834 0.08248171548 
0.022486 3.32779096173 0.08369014342 
0.023002 3.16635669163 0.08621384288 
0.023519 3.22013181233 0.08317750044 
0.024036 2.93586927929 0.07710085439 
0.024553 3.02981429190 0.08133102953 
0.025070 2.77193112517 0.07958593970 
0.025587 2.80482237504 0.07840776742 
0.026104 2.85064484986 0.07875022202 
0.026621 2.76883449112 0.07264697327 
0.027138 2.75294662314 0.07198035893 
0.027655 2.64504474945 0.07032243261 
0.028171 2.70247669591 0.07417429523 
0.028688 2.71246413055 0.06515179403 
0.029205 2.58878214568 0.06434363398 
0.029722 2.65625598893 0.06378003471 
0.030239 2.70560513269 0.06673909697 
0.030756 2.65296357793 0.06410016294 
0.031273 2.54338335717 0.06643080110 
0.031790 2.59142923645 0.06345569754 
0.032307 2.52179192715 0.06531269241 
0.032824 2.53439762094 0.05828767683 
0.033341 2.44056715031 0.06176948886 
0.033857 2.48988676678 0.06011256195 
0.034374 2.47360040811 0.05570959500 
0.034891 2.43354112759 0.05988799821 
0.035408 2.46843943829 0.06010536167 
0.035925 2.34755308717 0.05390041333 
0.036442 2.40259165433 0.05602333520 
0.036959 2.35326783716 0.05735196954 
0.037476 2.45710748608 0.05570607166 
0.037993 2.35366275984 0.05713754993 
0.038510 2.32895606081 0.05428167472 
0.039027 2.39045809347 0.05489855932 
0.039543 2.24068447688 0.05282027990 
0.040060 2.39967285622 0.05366375901 
0.040577 2.34177700163 0.05662888094 
0.041094 2.19695969644 0.04906964388 
0.041611 2.18271077633 0.05203494024 
0.042128 2.28941163685 0.05130269780 
0.042645 2.24041419319 0.04799111385 
0.043162 2.17865009263 0.04918016769 
0.043679 2.34633500184 0.05104388339 
0.044196 2.28889434956 0.04875946921 
0.044712 2.29436636040 0.04875200626 
0.045229 2.22112159380 0.04646574045 
0.045746 2.19702551253 0.04766309191 
0.046263 2.24751519139 0.05045435974 
0.046780 2.26124562814 0.04603883873 
0.047297 2.24268898165 0.04566894597 
0.047814 2.28534676094 0.04705620639 
0.048331 2.19746839607 0.04679564286 
0.048848 2.07532661971 0.04619621412 
0.049365 2.15927943581 0.04691975609 
0.049881 2.16788110599 0.04441007425 
0.050398 2.20876042182 0.04670437349 
0.050915 2.14525992038 0.04474228906 
0.051432 2.16840360300 0.04174198320 
0.051949 2.12546879825 0.04440970862 
0.052466 2.11971581289 0.04510270961 
0.052983 2.11437176076 0.04174082929 
0.053500 2.13543839948 0.04451214591 
0.054017 2.07632032925 0.04440823140 
0.054534 2.13936578324 0.04311032081 
0.055050 2.11192176637 0.04324549437 
0.055567 2.09726501930 0.04274448691 
0.056084 2.11946407063 0.04073379670 
0.056601 2.09362111237 0.04238406148 
0.057118 2.06607854405 0.03978176681 
0.057635 2.14758041667 0.04166987501 
0.058152 2.07437086098 0.04037432093 
0.058669 1.98590525381 0.04046523691 
0.059186 2.04153908243 0.04177105717 
0.059703 2.07820755536 0.03946015583 
0.060220 2.08293701352 0.04007277927 
0.060736 2.10474738974 0.04192075817 
0.061253 2.12869733001 0.04087719403 
0.061770 2.13436115845 0.03902363453 
0.062287 2.08475049279 0.03983956605 
0.062804 2.11702454415 0.04069212283 
0.063321 2.08222721991 0.03946340111 
0.063838 2.00871560922 0.03896709315 
0.064355 2.01040958457 0.03877198514 
0.064872 2.01486598786 0.03822399932 
0.065388 2.06383464052 0.03829681564 
0.065905 2.00169786381 0.03752433920 
0.066422 2.00651680709 0.03653733310 
0.066939 2.02615052473 0.03691987437 
0.067456 2.02448640488 0.03702279893 
0.067973 2.01814668601 0.03785081857 
0.068490 2.07574164878 0.03820157447 
0.069007 2.09325994636 0.03758123356 
0.069524 1.95151593031 0.03897591649 
0.070041 2.04755709317 0.03700366553 
0.070557 2.02701953389 0.03767866780 
0.071074 2.06661863521 0.03892769862 
0.071591 2.02518656404 0.03820585642 
0.072108 2.03005953632 0.03711227840 
0.072625 2.05747008038 0.03623295877 
0.073142 2.09340352061 0.03860207810 
0.073659 2.02887457028 0.03623557214 
0.074176 2.07969611282 0.03661093929 
0.074693 2.01122023979 0.03712758497 
0.075210 2.00356352788 0.03594110535 
0.075726 2.04477374375 0.03720186650 
0.076243 2.06957048490 0.03745336992 
0.076760 1.95719742949 0.03489034931 
0.077277 2.02132150455 0.03571583274 
0.077794 1.95088453321 0.03504305895 
0.078311 1.97114423157 0.03606874155 
0.078828 2.03201631081 0.03552142257 
0.079345 2.03859445414 0.03442008994 
0.079862 2.02939538909 0.03489318022 
0.080378 2.00485177454 0.03409633984 
0.080895 2.01758520232 0.03560711151 
0.081412 2.06925317762 0.03563492435 
0.081929 1.98855779092 0.03366602222 
0.082446 1.99305908145 0.03485002963 
0.082963 1.98312141567 0.03420805281 
0.083480 2.02526342465 0.03342346372 
0.083997 2.04852723132 0.03440226388 
0.084514 1.98108846381 0.03340303824 
0.085030 2.01704578911 0.03335175968 
0.085547 1.99992575028 0.03403029929 
0.086064 1.99122561999 0.03429958848 
0.086581 2.01663583604 0.03314484559 
0.087098 1.97633070028 0.03273173170 
0.087615 2.03579287808 0.03315616903 
0.088132 1.99473013611 0.03501568054 
0.088649 2.02344972817 0.03341797477 
0.089166 1.94178917488 0.03351167549 
0.089683 2.02270005254 0.03469113400 
0.090199 1.97105646656 0.03500213864 
0.090716 2.07220457734 0.03716038481 
0.091233 1.98561967450 0.03506836874 
0.091750 2.04431972602 0.03615023291 
0.092267 1.94445514557 0.03601551380 
0.092784 1.97031106890 0.03509641038 
0.093301 1.99507018947 0.03679863656 
0.093818 1.96836219977 0.03713429831 
0.094334 1.97045656126 0.03546192708 
0.094851 1.94378255254 0.03467120008 
0.095368 1.99627046943 0.03573282088 
0.095885 1.94922904451 0.03547429608 
0.096402 1.94684999755 0.03430154071 
0.096919 2.00372843808 0.03465987808 
0.097436 1.96599771137 0.03347010847 
0.097953 1.95713439870 0.03178752883 
0.098470 1.94256076823 0.03388464860 
0.098986 1.95036381227 0.03256068085 
0.099503 1.97948719922 0.03216313740 
0.100020 1.96269727152 0.03135753308 
0.100537 1.96346638617 0.03198277011 
0.101054 1.93223496421 0.03028706619 
0.101571 1.97066549423 0.03097922505 
0.102088 1.96939537928 0.03169470027 
0.102605 2.04481120399 0.03193614063 
0.103122 1.96013102851 0.03186889635 
0.103638 1.97988551825 0.03177868485 
0.104155 2.00469107620 0.03137656149 
0.104672 2.02656914670 0.03168530474 
0.105189 1.92834195835 0.03022452052 
0.105706 1.95032726640 0.03137250587 
0.106223 2.04421993632 0.03160140756 
0.106740 1.90866908256 0.02937752096 
0.107257 1.94381359605 0.03135683798 
0.107773 1.95412139106 0.02987752888 
0.108290 1.94071107836 0.02993338177 
0.108807 1.96491246378 0.02988722531 
0.109324 1.96577072611 0.03139433921 
0.109841 1.96350951721 0.02940661407 
0.110358 2.01520801067 0.02985229623 
0.110875 1.97655996012 0.03017773121 
0.111392 2.00503090812 0.02987408789 
0.111909 1.95439812399 0.03028800110 
0.112425 1.97578062660 0.02975004816 
0.112942 1.96172809726 0.02928319396 
0.113459 1.95822129687 0.02962759804 
0.113976 1.93645481162 0.02898960146 
0.114493 1.95573697477 0.02910559400 
0.115010 1.99317204577 0.02925994283 
0.115527 2.00946735523 0.03001445111 
0.116044 1.96913878555 0.02879329221 
0.116560 1.95768912926 0.02804977377 
0.117077 1.95836548265 0.02876021884 
0.117594 1.94587646175 0.02904736721 
0.118111 2.01063042670 0.02794224215 
0.118628 1.94394824102 0.02810638239 
0.119145 1.95530216382 0.02859006625 
0.119662 2.00505560677 0.02784443540 
0.120179 1.95901057434 0.02816995362 
0.120695 1.95473271473 0.02871625905 
0.121212 1.95833914691 0.02857603681 
0.121729 1.95996984022 0.02809257851 
0.122246 1.94697942100 0.02738135725 
0.122763 1.96298828155 0.02839517973 
0.123280 1.91124754623 0.02727539487 
0.123797 1.99124614054 0.02784223701 
0.124314 1.97542006688 0.02769276363 
0.124830 1.92336680835 0.02749888370 
0.125347 1.96887378790 0.02762478785 
0.125864 1.95103917165 0.02818120049 
0.126381 1.94229810215 0.02733151684 
0.126898 1.93318637241 0.02806409538 
0.127415 1.96486895361 0.02738621446 
0.127932 2.00420949137 0.02704095632 
0.128448 1.90732364034 0.02668344684 
0.128965 1.96859864590 0.02765497433 
0.129482 1.93473626565 0.02658814417 
0.129999 1.96183263496 0.02658889681 
0.130516 1.93152561712 0.02596377371 
0.131033 1.97646355960 0.02791708313 
0.131550 1.96793481442 0.02712284931 
0.132067 1.95616694447 0.02641701915 
0.132583 1.97210789269 0.02654070604 
0.133100 1.99423385946 0.02738554957 
0.133617 1.94358837239 0.02640581199 
0.134134 1.93801425734 0.02616722442 
0.134651 1.91623819065 0.02650777551 
0.135168 1.93024401869 0.02654790769 
0.135685 1.98212236557 0.02645804887 
0.136201 1.94931275092 0.02606991699 
0.136718 1.98342806647 0.02621472410 
0.137235 1.92392290751 0.02563115398 
0.137752 1.91536794231 0.02620270271 
0.138269 1.97496719798 0.02574702870 
0.138786 1.94381220065 0.02597355942 
0.139303 1.94058050896 0.02491286203 
0.139819 1.91266448228 0.02518503144 
0.140336 1.96594613628 0.02558631194 
0.140853 1.94821124846 0.02526771878 
0.141370 1.93549805265 0.02570064360 
0.141887 1.96043835439 0.02577918691 
0.142404 1.99795978874 0.02572596952 
0.142921 1.96520570284 0.02579058857 
0.143438 1.96325830550 0.02477419099 
0.143954 1.92573885538 0.02517045856 
0.144471 2.03618715392 0.02665430988 
0.144988 2.01019932978 0.02588094216 
0.145505 2.00362170273 0.02652046831 
0.146022 1.95041146765 0.02590439347 
0.146539 1.95956044978 0.02491523371 
0.147056 1.95649581217 0.02536985439 
0.147572 1.94403597580 0.02569204591 
0.148089 1.97383830273 0.02553596628 
0.148606 1.90353039086 0.02553988237 
0.149123 1.97864188178 0.02516741460 
0.149640 1.95439453652 0.02520457242 
0.150157 1.90728787311 0.02592081262 
0.150674 1.93559977268 0.02519939501 
0.151190 1.96431882107 0.02485773797 
0.151707 1.96139703305 0.02485524231 
0.152224 1.92762328934 0.02468744789 
0.152741 1.88747887802 0.02393475408 
0.153258 1.89957542659 0.02482933794 
0.153775 1.99884249448 0.02431021157 
0.154291 1.89241140357 0.02418586767 
0.154808 1.88782492730 0.02417569513 
0.155325 1.91480367632 0.02435222217 
0.155842 1.91939204767 0.02451945407 
0.156359 1.92233286126 0.02487572671 
0.156876 1.92379566094 0.02420445313 
0.157393 1.94673824565 0.02372017192 
0.157909 1.95209704946 0.02379948474 
0.158426 1.89226201090 0.02433526607 
0.158943 1.91397559303 0.02398178492 
0.159460 1.92138872742 0.02412858853 
0.159977 1.94758898405 0.02504019844 
0.160494 1.91025892381 0.02430859597 
0.161010 1.95510876716 0.02444000036 
0.161527 1.92391926596 0.02344445608 
0.162044 1.93901410231 0.02336303316 
0.162561 1.90441988505 0.02357552273 
0.163078 1.92570111113 0.02374062480 
0.163595 1.92182246003 0.02363000647 
0.164112 1.92131724099 0.02393542066 
0.164628 1.91193736976 0.02364288574 
0.165145 1.87195722491 0.02306957913 
0.165662 1.91909755180 0.02433838997 
0.166179 1.93987957792 0.02271597871 
0.166696 1.93905217565 0.02320680044 
0.167213 1.87526453355 0.02334867169 
0.167729 1.90017423734 0.02349935134 
0.168246 1.87070291816 0.02349544079 
0.168763 1.95207370376 0.02359168746 
0.169280 1.97770166091 0.02329637739 
0.169797 1.90440546240 0.02322884439 
0.170314 1.87332972641 0.02229495194 
0.170830 1.92018468216 0.02336918472 
0.171347 1.97126599303 0.02313776035 
0.171864 1.90308197643 0.02268086386 
0.172381 1.91283009447 0.02301173915 
0.172898 1.90802031703 0.02243143631 
0.173415 1.90565710658 0.02301933585 
0.173932 1.89942564236 0.02265889698 
0.174448 1.87366634309 0.02259547525 
0.174965 1.94472574909 0.02283080381 
0.175482 1.92683637200 0.02296107410 
0.175999 1.90432215143 0.02224590479 
0.176516 1.97092544392 0.02222253402 
0.177033 1.91438084131 0.02235099751 
0.177549 1.89922752945 0.02221159370 
0.178066 1.94444669395 0.02253233986 
0.178583 1.91456867587 0.02194445115 
0.179100 1.89297300237 0.02234901942 
0.179617 1.92161703181 0.02254789104 
0.180134 1.89309831738 0.02307683537 
0.180650 1.89110193989 0.02317739319 
0.181167 1.92177105427 0.02344228719 
0.181684 1.88321133214 0.02280962090 
0.182201 1.90527583604 0.02394329624 
0.182718 1.91724386368 0.02368713252 
0.183234 1.93646577285 0.02380955171 
0.183751 1.84542006925 0.02407249656 
0.184268 1.93621009054 0.02423220734 
0.184785 1.92003369655 0.02446876754 
0.185302 1.95207087083 0.02483830288 
0.185819 1.88705654036 0.02387733265 
0.186335 1.90250590781 0.02383675338 
0.186852 1.93542122670 0.02437165171 
0.187369 1.87337715896 0.02323198427 
0.187886 1.94130736278 0.02375939706 
0.188403 1.87080135161 0.02347253017 
0.188920 1.89799836329 0.02333048351 
0.189436 1.93247449179 0.02279233931 
0.189953 1.89824771142 0.02231425143 
0.190470 1.89206731681 0.02237641476 
0.190987 1.86125858483 0.02266945149 
0.191504 1.91418336590 0.02264098025 
0.192020 1.88813487947 0.02234650587 
0.192537 1.87153985065 0.02213165470 
0.193054 1.89769115978 0.02261201424 
0.193571 1.86867532407 0.02262940981 
0.194088 1.88054948778 0.02228763183 
0.194605 1.86571193018 0.02247299601 
0.195121 1.85404059045 0.02274814605 
0.195638 1.88722381551 0.02242633965 
0.196155 1.86826420541 0.02210715429 
0.196672 1.85737661854 0.02185697922 
0.197189 1.82900370628 0.02149363642 
0.197705 1.87274819489 0.02090118792 
0.198222 1.85190613508 0.02145329999 
0.198739 1.86624342556 0.02192816645 
0.199256 1.85198133134 0.02206874525 
0.199773 1.85071302427 0.02169610108 
0.200290 1.87523756358 0.02168339479 
0.200806 1.84289186436 0.02105809670 
0.201323 1.86969695053 0.02154343183 
0.201840 1.87073013049 0.02118370860 
0.202357 1.90757008847 0.02161076607 
0.202874 1.86510995176 0.02117106311 
0.203390 1.90289684952 0.02154677748 
0.203907 1.88014508678 0.02099480153 
0.204424 1.89952780226 0.02145121641 
0.204941 1.87626805322 0.02092533283 
0.205458 1.86937074433 0.02130583775 
0.205974 1.86249699502 0.02125898653 
0.206491 1.80683181448 0.02097040275 
0.207008 1.87999751577 0.02165976037 
0.207525 1.87255736732 0.02087542640 
0.208042 1.87254969905 0.02117844843 
0.208558 1.84470296478 0.02038211454 
0.209075 1.88656341520 0.02093768676 
0.209592 1.87922277299 0.02085655321 
0.210109 1.85683114141 0.02085325572 
0.210626 1.84838668541 0.02023264444 
0.211142 1.85647204830 0.02076537334 
0.211659 1.85152407580 0.02075776137 
0.212176 1.86501864937 0.02097640972 
0.212693 1.85800767980 0.02129006635 
0.213210 1.86413166018 0.02061589820 
0.213726 1.87829469071 0.02060945415 
0.214243 1.85013194967 0.02056277344 
0.214760 1.84343812717 0.02046265918 
0.215277 1.85522242611 0.02080462083 
0.215794 1.85817350018 0.02066791579 
0.216310 1.85561922769 0.02061707161 
0.216827 1.86369640473 0.02030307443 
0.217344 1.87445039299 0.02084549845 
0.217861 1.85068960933 0.02064936951 
0.218378 1.85845682653 0.02016925338 
0.218894 1.84538488303 0.02038833186 
0.219411 1.86756241802 0.02053256974 
0.219928 1.88092346769 0.02016861258 
0.220445 1.84331809768 0.02070487781 
0.220962 1.86224976224 0.02037642326 
0.221478 1.84015629782 0.02021604279 
0.221995 1.84285604524 0.02003832081 
0.222512 1.85370898862 0.02050569214 
0.223029 1.85054445159 0.02011140681 
0.223546 1.83420657930 0.02016425773 
0.224062 1.86384830297 0.01997245879 
0.224579 1.83767733214 0.02022689792 
0.225096 1.88331444826 0.02032098569 
0.225613 1.83311854069 0.01967427149 
0.226129 1.86300091507 0.02034441772 
0.226646 1.82952910074 0.01959303093 
0.227163 1.86460347460 0.01999281299 
0.227680 1.83429809921 0.01926038898 
0.228197 1.82569069622 0.01919675419 
0.228713 1.85116464700 0.01935508499 
0.229230 1.85345365191 0.01959308267 
0.229747 1.84151520824 0.01955902446 
0.230264 1.87788913325 0.01972973048 
0.230780 1.88069234568 0.01957537074 
0.231297 1.85362675769 0.01939324653 
0.231814 1.85105474265 0.01932344323 
0.232331 1.85131774200 0.01951104450 
0.232848 1.85527255353 0.01969317115 
0.233364 1.85201352754 0.01936010085 
0.233881 1.85104118732 0.01919149268 
0.234398 1.83384003187 0.01924596954 
0.234915 1.85835839613 0.01953418667 
0.235431 1.83850321102 0.01910726966 
0.235948 1.83376516606 0.01994253994 
0.236465 1.86486233690 0.01959992954 
0.236982 1.85272011700 0.01940878956 
0.237499 1.84796645645 0.01943525679 
0.238015 1.87280479315 0.01921689300 
0.238532 1.80650719504 0.01875370482 
0.239049 1.86091632851 0.01868596023 
0.239566 1.84955955889 0.01911379997 
0.240082 1.83137307725 0.01940866677 
0.240599 1.84524602851 0.01892577809 
0.241116 1.87450490568 0.01881198889 
0.241633 1.84353312324 0.01948888133 
0.242149 1.85947289935 3.30512785159 
0.242666 1.85158516309 0.01925830707 
0.243183 1.81101352581 0.01888004280 
0.243700 1.85399922383 0.01888447855 
0.244217 1.82128852173 0.01897969123 
0.244733 1.84160937197 0.01897653692 
0.245250 1.79722787274 0.01905520951 
0.245767 1.84473715587 0.01934802933 
0.246284 1.84223800014 0.01902768790 
0.246800 1.82574158532 0.01853359979 
0.247317 1.83601282991 0.01884423389 
0.247834 1.84016915999 0.01872918158 
0.248351 1.86329884753 0.01901275218 
0.248867 1.82938371927 0.01857279486 
0.249384 1.83637572348 0.01893037589 
0.249901 1.82162976704 0.01853542988 
0.250418 1.82734639566 0.01854776498 
0.250934 1.82789459962 0.01856420087 
0.251451 1.83807496741 0.01859444955 
0.251968 1.84556124214 0.01895057496 
0.252485 1.85302374059 0.01927565900 
0.253001 1.86082457499 0.01870658623 
0.253518 1.80752802968 0.01835053858 
0.254035 1.82770840612 0.01809654078 
0.254552 1.81571185557 0.01835856630 
0.255068 1.83826614750 0.01836310912 
0.255585 1.84498200042 0.01855772211 
0.256102 1.83198295066 0.01818800532 
0.256619 1.84791053505 0.01889699410 
0.257135 1.83284237855 0.01859511602 
0.257652 1.81716379483 0.01838432125 
0.258169 1.83243453287 0.01858805978 
0.258686 1.84539944135 0.01843802288 
0.259202 1.81794305715 0.01820343880 
0.259719 1.81048707365 0.01813312949 
0.260236 1.81061069161 0.01852903442 
0.260753 1.81561685945 0.01890202276 
0.261269 1.80570619197 0.01867521831 
0.261786 1.83341096555 0.01901155092 
0.262303 1.82488397623 0.01928842493 
0.262820 1.80585080996 0.01929483308 
0.263336 1.82619330331 0.01915318426 
0.263853 1.83141189078 0.01943761439 
0.264370 1.82129792651 0.01963575086 
0.264887 1.82748573096 0.01999214684 
0.265403 1.81629553464 0.01998591556 
0.265920 1.83604304175 0.01992779816 
0.266437 1.84353346694 0.02010783595 
0.266954 1.81967930241 0.01994996388 
0.267470 1.81106934030 0.02003618571 
0.267987 1.81076345701 0.01990927489 
0.268504 1.85584978631 0.02027266746 
0.269021 1.83710729953 0.02018907512 
0.269537 1.82856628325 0.02020406171 
0.270054 1.85569114902 0.02100454536 
0.270571 1.84577868524 0.02087758691 
0.271087 1.86340489471 0.02129401769 
0.271604 1.83776741669 0.02118385616 
0.272121 1.83002278024 0.02118702705 
0.272638 1.84969238671 0.02185966677 
0.273154 1.83524103095 0.02115295103 
0.273671 1.83900849034 0.02141117012 
0.274188 1.86595829680 0.02153860583 
0.274705 1.82951430046 0.02182003594 
0.275221 1.88128747105 0.02187855489 
0.275738 1.84658079877 0.02225163538 
0.276255 1.86388920289 0.02159445234 
0.276771 1.86001282868 0.02200063631 
0.277288 1.80383776685 0.02172694572 
0.277805 1.80701487384 0.02115353500 
0.278322 1.85138354980 0.02158039893 
0.278838 1.86251046774 0.02223313332 
0.279355 1.83092637218 0.02146919158 
0.279872 1.84359466817 0.02148084993 
0.280388 1.84243730879 0.02139670413 
0.280905 1.81341267196 0.02183360099 
0.281422 1.83557887471 0.02153826810 
0.281939 1.84096545493 0.02152969700 
0.282455 1.84367668511 0.02129220983 
0.282972 1.81801324814 0.02116044146 
0.283489 1.83150683592 0.02220621984 
0.284006 1.82481729667 0.02172343688 
0.284522 1.80935812621 0.02175197342 
0.285039 1.82645115911 0.02158249118 
0.285556 1.85355804297 0.02212102219 
0.286072 1.84385201756 0.02226416818 
0.286589 1.80038210466 0.02265577747 
0.287106 1.89637648143 0.02284083920 
0.287622 1.82797093881 0.02228935321 
0.288139 1.83302353085 0.02164924774 
0.288656 1.83902139729 0.02186626158 
0.289173 1.83626123014 0.02216074389 
0.289689 1.84750574889 0.02264222388 
0.290206 1.82563013286 0.02305336740 
0.290723 1.81564177147 0.02227913872 
0.291239 1.82189987458 0.02188302029 
0.291756 1.85295487609 0.02253913490 
0.292273 1.84741236979 0.02258843551 
0.292790 1.84869040911 0.02194727270 
0.293306 1.81014299543 0.02224254705 
0.293823 1.83213377114 0.02229954421 
0.294340 1.85425876377 0.02323240102 
0.294856 1.86072563698 0.02241169124 
0.295373 1.87157465499 0.02310688262 
0.295890 1.80461117705 0.02241502974 
0.296406 1.79971779408 0.02280634084 
0.296923 1.83314735164 0.02317267369 
0.297440 1.84097811170 0.02274923812 
0.297957 1.84662720027 0.02236176582 
0.298473 1.86023636213 0.02303050782 
0.298990 1.82753493612 0.02304540700 
0.299507 1.80112992112 0.02271090902 
0.300023 1.84358870966 0.02319197647 
0.300540 1.82466662089 0.02277378436 
0.301057 1.84742728866 0.02320035243 
0.301573 1.84986618109 0.02366444049 
0.302090 1.83073214476 0.02325624232 
0.302607 1.85375860171 0.02347297440 
0.303123 1.82024293745 0.02328607044 
0.303640 1.85680805959 0.02344830115 
0.304157 1.82378039383 0.02362922722 
0.304673 1.88112338674 0.02349100304 
0.305190 1.79772849233 0.02305721609 
0.305707 1.82412934459 0.02328078022 
0.306224 1.84961380894 0.02432350253 
0.306740 1.88502835278 0.02469853667 
0.307257 1.83007182348 0.02384992074 
0.307774 1.85226396799 0.02334951019 
0.308290 1.85351441547 0.02407782491 
0.308807 1.82709679543 0.02340112832 
0.309324 1.79151421769 0.02362397935 
0.309840 1.83078688698 0.02307711076 
0.310357 1.84881249258 0.02366381046 
0.310874 1.84689260991 0.02322719540 
0.311390 1.84095662590 0.02344200366 
0.311907 1.82970646777 0.02425866799 
0.312424 1.84072272830 0.02414592078 
0.312940 1.81419102579 0.02346215043 
0.313457 1.84940048040 0.02469880151 
0.313974 1.80501253064 0.02363879288 
0.314490 1.85229451150 0.02452060525 
0.315007 1.82861770408 0.02459999094 
0.315524 1.82893957145 0.02434855940 
0.316040 1.82940798486 0.02401152609 
0.316557 1.83564647187 0.02471836642 
0.317074 1.83132278080 0.02488655261 
0.317590 1.81490883145 0.02413351646 
0.318107 1.82799016585 0.02467236882 
0.318624 1.85099981709 0.02427064348 
0.319140 1.81967454923 0.02489867526 
0.319657 1.83905141205 0.02450124584 
0.320174 1.81824146121 0.02514317150 
0.320690 1.83512838739 0.02509981585 
0.321207 1.85278151952 0.02506606176 
0.321724 1.85540954714 0.02504074320 
0.322240 1.81569387555 0.02514890163 
0.322757 1.86452574445 0.02569123879 
0.323274 1.84159496981 0.02508172156 
0.323790 1.81920320967 0.02501131667 
0.324307 1.84987681827 0.02582645558 
0.324824 1.80743334914 0.02639640773 
0.325340 1.79538090117 0.02532176524 
0.325857 1.81949086659 0.02675458619 
0.326373 1.82442416377 0.02634406438 
0.326890 1.84242720561 0.02751940955 
0.327407 1.88432727554 0.02773015933 
0.327923 1.82668262783 0.02680658465 
0.328440 1.84496812017 0.02820915946 
0.328957 1.87049859530 0.02776139145 
0.329473 1.83233956852 0.02890880016 
0.329990 1.87474434905 0.02965770538 
0.330507 1.83489026027 0.02913245508 
0.331023 1.88733519308 0.02940926974 
0.331540 1.90396557357 0.03033367508 
0.332057 1.81421500630 0.02927576945 
0.332573 1.91915572741 0.02988480282 
0.333090 1.86432745699 0.03070533599 
0.333607 1.88207016164 0.03149061214 
0.334123 1.87944212412 0.03210525125 
0.334640 1.90541547037 0.03184517985 
0.335156 1.83600963794 0.03132684479 
0.335673 1.90805615091 0.03272570739 
0.336190 1.86887854201 0.03099401001 
0.336706 1.89074388428 0.03366085625 
0.337223 1.88195008075 0.03280714035 
0.337740 1.90766196252 0.03438640787 
0.338256 1.92390494397 0.03446689215 
0.338773 1.92876255722 0.03548641955 
0.339290 1.91991108456 0.03871081378 
0.339806 1.90328178637 0.03584088768 
0.340323 1.91211777056 0.03891561628 
0.340839 1.92396009691 0.03910171518 
0.341356 1.84003114516 0.03890593454 
0.341873 1.91897844482 0.03800510878 
0.342389 1.93235644047 0.03969942650 
0.342906 1.89627299014 0.04032446269 
0.343423 1.91008090297 0.04018878448 
0.343939 1.91663344938 0.03932432769 
0.344456 1.85416096326 0.03796021166 
0.344972 1.90700633684 0.03773281513 
0.345489 1.86672626315 0.03934910493 
0.346006 1.87521662316 0.03932587895 
0.346522 1.87851352459 0.04135759815 
0.347039 1.85562908703 0.04015786688 
0.347555 1.88931731755 0.04132910667 
0.348072 1.87148382904 0.04095622892 
0.348589 1.94950205298 0.04084070636 
0.349105 1.88107924540 0.03998910584 
0.349622 1.92350032931 0.04253617756 
0.350139 1.92052812280 0.04104850219 
0.350655 1.86443873439 0.04211865202 
0.351172 1.87386128499 0.04056324523 
0.351688 1.94779538616 0.04397068093 
0.352205 1.86691662671 0.04144592276 
0.352722 1.92076506709 0.04060838899 
0.353238 1.84312975136 0.04045009452 
0.353755 1.89319692453 0.04061796217 
0.354271 1.93719536839 0.04149542158 
0.354788 1.92771925267 0.04330098456 
0.355305 1.91482799994 0.04329934951 
0.355821 1.94512227857 0.04520394890 
0.356338 1.90248827085 0.04310211378 
0.356854 1.84642466144 0.04173070314 
0.357371 1.86241927123 0.04311942137 
0.357888 1.86927301339 0.04176438488 
0.358404 1.85396868182 0.04535238787 
0.358921 1.90055508293 0.04553838897 
0.359437 1.87488306147 0.04308984492 
0.359954 1.84699822536 0.04865402342 
0.360471 1.82253967568 0.04755947260 
0.360987 1.90168467144 0.04974571787 
0.361504 1.83210587193 0.04897965917 
0.362020 1.83842288840 0.05158075054 
0.362537 1.91536973550 0.05083097683 
0.363054 1.84263385889 0.04683452498 
0.363570 1.82130561410 0.05270609237 
0.364087 1.85495386042 0.05443045517 
0.364603 1.93110555910 0.05758591642 
0.365120 1.77265187693 0.05563404077 
0.365637 1.97411776867 0.05657485945 
0.366153 1.92396136042 0.05484057209 
0.366670 1.87043396300 0.05775383562 
0.367186 1.98805931168 0.06000748971 
0.367703 1.89999755892 0.06617401236 
0.368219 1.88583078264 0.06348499407 
0.368736 1.87605072195 0.06675210993 
0.369253 1.69046744694 0.06934777789 
0.369769 1.81429371041 0.07065371108 
0.370286 1.88084265947 0.07450575587 
0.370802 1.95875400836 0.07863661210 
0.371319 1.88925075254 0.08349294292 
0.371835 1.83261656685 0.09529047682 
0.372352 1.87720412511 0.09928970078 
0.372869 2.00333265271 0.13310841195 
0.373385 1.63816533495 0.16202404803 
0.373902 1.56438962489 0.33870023683 
