# Supplementary material for: A SAXS-based approach to rationally evaluate radical scavengers – toward eliminating radiation damage in solution and crystallographic studies
Source: J Synchrotron Radiat. 2021 Aug 9;28(Pt 5):1309–20. doi: 10.1107/S1600577521004045 (PMC8415334; doi:10.1107/S1600577521004045)
Supplement: Supplementary file 1 [file s-28-01309-sup1.zip › SupportingData/ascrobic_acid/50mM_buffer_only/F10_ascorbate-max-buffer_00011.cbf.dat]

0.010597 9.93968313891 0.60441378010 
0.011114 9.72054154152 0.40376833815 
0.011630 8.24020412661 0.32277293508 
0.012147 7.38599724388 0.29840355717 
0.012664 7.06687150519 0.22963196519 
0.013181 6.35330709526 0.20273288572 
0.013698 5.97210299380 0.17992609308 
0.014215 5.57070107563 0.25782121807 
0.014732 5.47545778737 0.23352116379 
0.015249 5.20075784913 0.19393507027 
0.015766 4.80389916053 0.15837758160 
0.016283 4.65078336468 0.16142930485 
0.016800 4.44421420287 0.14110040480 
0.017316 4.37969267967 0.12442049476 
0.017833 3.96930654937 0.11046440675 
0.018350 4.09380797999 0.10504414317 
0.018867 3.87449445490 0.10183068311 
0.019384 3.95148283881 0.11831380319 
0.019901 3.45133656069 0.09066936449 
0.020418 3.60466185190 0.10557654330 
0.020935 3.62181468932 0.09332534309 
0.021452 3.46847793174 0.09175498828 
0.021969 3.27032889084 0.08545704139 
0.022486 3.17630928172 0.08243425302 
0.023002 3.20032087357 0.08155434094 
0.023519 3.12533749544 0.08125280404 
0.024036 3.05491692977 0.08122240975 
0.024553 2.99376707860 0.08069930248 
0.025070 2.87200218488 0.06993727968 
0.025587 2.86226337785 0.07692376608 
0.026104 2.89276365389 0.07573894658 
0.026621 2.70612239020 0.07584590435 
0.027138 2.68260479936 0.06828074132 
0.027655 2.57899763401 0.07141689176 
0.028171 2.67304041415 0.06968881782 
0.028688 2.70212999401 0.06840303371 
0.029205 2.62757601840 0.06692665744 
0.029722 2.57136836343 0.06541418647 
0.030239 2.60666653111 0.06506275827 
0.030756 2.64996456106 0.06664035506 
0.031273 2.62819997636 0.06688595971 
0.031790 2.48031042913 0.06177949167 
0.032307 2.44938950987 0.06117727173 
0.032824 2.51762881661 0.06801683170 
0.033341 2.49829500327 0.06208383029 
0.033857 2.48821892351 0.05660503274 
0.034374 2.33535959662 0.05948922654 
0.034891 2.53480631905 0.05723719024 
0.035408 2.30540150513 0.05642605226 
0.035925 2.43192703510 0.05440038889 
0.036442 2.44665526092 0.05445226472 
0.036959 2.42110146179 0.05511150378 
0.037476 2.41309373759 0.05607435396 
0.037993 2.38809438924 0.05755323271 
0.038510 2.46541278040 0.05407202201 
0.039027 2.38869984028 0.05102098041 
0.039543 2.33497983805 0.05363350209 
0.040060 2.35234562697 0.05446385493 
0.040577 2.38532941554 0.05322223300 
0.041094 2.38390355234 0.05503565317 
0.041611 2.32745475509 0.05144969177 
0.042128 2.29369664722 0.04970905964 
0.042645 2.27608672981 0.04976433298 
0.043162 2.29068058187 0.04870497152 
0.043679 2.25771391870 0.05122812889 
0.044196 2.28695931977 0.04815351619 
0.044712 2.24289849878 0.04965179993 
0.045229 2.15782163206 0.04833774106 
0.045746 2.31599529184 0.04895193251 
0.046263 2.21653980529 0.05042678724 
0.046780 2.17977073436 0.04600064815 
0.047297 2.21393402017 0.04517017574 
0.047814 2.11915189133 0.04665417264 
0.048331 2.23171729726 0.04637104852 
0.048848 2.17318886673 0.04533414800 
0.049365 2.15921494783 0.04476732587 
0.049881 2.20679140003 0.04699496164 
0.050398 2.24168300801 0.04605660194 
0.050915 2.14783065769 0.04622947615 
0.051432 2.13965063684 0.04366908083 
0.051949 2.16710579484 0.04427767267 
0.052466 2.21767150842 0.04412125895 
0.052983 2.12444419962 0.04271957835 
0.053500 2.20323399892 0.04532804968 
0.054017 2.07019918881 0.04346801257 
0.054534 2.13594610049 0.04388000338 
0.055050 2.13518312216 0.04206657005 
0.055567 2.10912457056 0.04329179969 
0.056084 1.99366799510 0.03987994759 
0.056601 2.12528887047 0.04296179985 
0.057118 2.03923482667 0.04061057424 
0.057635 2.06188319728 0.04044397470 
0.058152 2.08533318773 0.04169277049 
0.058669 2.07694037446 0.03991179645 
0.059186 2.04586850861 0.04126248382 
0.059703 2.06812594452 0.03970612775 
0.060220 2.15155573737 0.04213937267 
0.060736 2.05940645536 0.03996966214 
0.061253 2.09038566710 0.04094333454 
0.061770 2.14744653105 0.04242421853 
0.062287 2.00788892951 0.03712576141 
0.062804 2.12217978485 0.04132661595 
0.063321 2.01929269824 0.03879402061 
0.063838 2.01153798603 0.03910077466 
0.064355 2.08540316771 0.03790197774 
0.064872 2.08429519059 0.03936163627 
0.065388 2.08071236621 0.03874811220 
0.065905 1.97993995591 0.03812012420 
0.066422 2.12552348818 0.03874065765 
0.066939 2.03021348334 0.03764390765 
0.067456 2.06040967452 0.03907663411 
0.067973 2.04136116971 0.03775932138 
0.068490 2.08567639115 0.03614423908 
0.069007 2.07790802329 0.03809219133 
0.069524 2.06450031522 0.03883174875 
0.070041 2.04100433003 0.03890224341 
0.070557 2.07041270331 0.03820147472 
0.071074 2.05788439269 0.03744701529 
0.071591 2.03472245342 0.03627088745 
0.072108 2.01341396215 0.03819559240 
0.072625 2.04553315518 0.03704360863 
0.073142 2.07054309629 0.03752247808 
0.073659 2.03955612245 0.03698702477 
0.074176 1.96490098952 0.03537196909 
0.074693 2.02883246913 0.03582677495 
0.075210 2.01603539298 0.03635063834 
0.075726 2.01042598111 0.03604869678 
0.076243 2.01444966819 0.03581906092 
0.076760 2.08965869546 0.03496996885 
0.077277 1.97441213007 0.03536410288 
0.077794 2.03831743052 0.03598693610 
0.078311 2.00851666077 0.03497536197 
0.078828 1.98148829814 0.03445397146 
0.079345 2.01990135999 0.03407384345 
0.079862 2.00650210602 0.03631266978 
0.080378 2.06245313135 0.03328831858 
0.080895 2.04475836689 0.03529649650 
0.081412 2.03798685176 0.03477252196 
0.081929 2.02819796372 0.03344342536 
0.082446 2.01951813099 0.03335347915 
0.082963 1.98960933932 0.03395757115 
0.083480 2.05857679707 0.03432372684 
0.083997 2.01588182597 0.03408401063 
0.084514 2.03569447849 0.03468291989 
0.085030 2.00815275172 0.03348904162 
0.085547 1.96188624425 0.03358292415 
0.086064 1.94472317199 0.03224316870 
0.086581 2.08022649007 0.03452438680 
0.087098 1.99696726897 0.03269367086 
0.087615 2.03850061592 0.03343029347 
0.088132 2.03950039149 0.03419011283 
0.088649 1.94784083374 0.03382380036 
0.089166 1.99261215470 0.03300452866 
0.089683 1.96687570971 0.03489046782 
0.090199 2.02149221002 0.03625933521 
0.090716 1.96722769491 0.03451863286 
0.091233 2.00140214393 0.03477269375 
0.091750 1.97925020215 0.03668244053 
0.092267 1.97558362997 0.03532965593 
0.092784 1.95516994454 0.03543668550 
0.093301 2.00815948043 0.03585597292 
0.093818 1.98942668071 0.03685553115 
0.094334 2.02020161922 0.03536583826 
0.094851 1.98107618519 0.03547580062 
0.095368 1.96297019857 0.03606887948 
0.095885 2.02411950242 0.03441832247 
0.096402 2.02938199139 0.03335928005 
0.096919 1.95112313785 0.03437698270 
0.097436 1.98725771866 0.03437353550 
0.097953 1.97262059773 0.03261759453 
0.098470 1.96444261733 0.03324390213 
0.098986 1.92775525631 0.03291420121 
0.099503 1.96463673448 0.03276822137 
0.100020 1.97581993424 0.03188059784 
0.100537 1.95294689753 0.03317784348 
0.101054 1.94100839851 0.03149607857 
0.101571 2.03755306302 0.03242523925 
0.102088 2.00675547289 0.03200830145 
0.102605 2.00486306276 0.03103873889 
0.103122 1.99269259516 0.03224000327 
0.103638 1.91699189275 0.03062325217 
0.104155 1.97070487888 0.03021348628 
0.104672 1.96974347114 0.03134143583 
0.105189 1.96331903972 0.03236251117 
0.105706 1.92455205361 0.03018551491 
0.106223 2.01879229690 0.02988043326 
0.106740 1.98462859450 0.03054275635 
0.107257 1.99044755691 0.03157440007 
0.107773 1.97012180545 0.02992575188 
0.108290 1.96973405644 0.03111645593 
0.108807 1.94573548499 0.02941009851 
0.109324 1.99824518271 0.03057137847 
0.109841 1.94358012374 0.02960231035 
0.110358 2.00181284822 0.03035183598 
0.110875 1.98938350014 0.03068295506 
0.111392 1.96606066527 0.02929765752 
0.111909 1.98890918776 0.02902930425 
0.112425 2.02370586193 0.03043571397 
0.112942 2.01007383383 0.03061218196 
0.113459 2.04032049436 0.02933683231 
0.113976 1.95532319150 0.02846556984 
0.114493 2.00653317839 0.02917665986 
0.115010 1.98477161130 0.02892655377 
0.115527 1.96952481806 0.02892705220 
0.116044 1.99827975318 0.02917912992 
0.116560 1.94405325008 0.02872730601 
0.117077 2.01854314715 0.02953156906 
0.117594 1.97578240144 0.02844363072 
0.118111 1.93434446828 0.02900265928 
0.118628 1.96087058259 0.02930879629 
0.119145 1.95361600180 0.02910487353 
0.119662 1.97274584710 0.02866000610 
0.120179 1.97111910054 0.02817029145 
0.120695 1.98972231408 0.02834555136 
0.121212 1.96813136905 0.02890964678 
0.121729 1.94913280066 0.02789282942 
0.122246 1.98119820083 0.02804854391 
0.122763 1.97642861329 0.02896900444 
0.123280 2.01335326119 0.02819029361 
0.123797 1.99121431296 0.02792239787 
0.124314 2.01064698107 0.02780551870 
0.124830 1.99754085782 0.02858074325 
0.125347 2.00878023750 0.02799749805 
0.125864 1.98322180377 0.02676117647 
0.126381 1.93971146845 0.02705012402 
0.126898 1.99384145538 0.02839193702 
0.127415 1.94215150272 0.02732135275 
0.127932 1.94639884943 0.02727701583 
0.128448 1.92481780816 0.02762738932 
0.128965 1.98053594388 0.02647843625 
0.129482 1.97849913418 0.02687328956 
0.129999 2.00541415163 0.02784246943 
0.130516 1.96072638899 0.02700085276 
0.131033 1.95245068191 0.02725613815 
0.131550 1.92150838170 0.02720592491 
0.132067 1.97936862571 0.02680077525 
0.132583 1.90392084495 0.02722427991 
0.133100 1.94678220719 0.02653249251 
0.133617 1.98935600245 0.02728437298 
0.134134 1.95017541421 0.02670177549 
0.134651 1.98582853973 0.02645113934 
0.135168 1.98167422799 0.02661075408 
0.135685 2.00667428449 0.02714877987 
0.136201 1.94130396873 0.02550511672 
0.136718 1.95952767179 0.02582015715 
0.137235 1.94201529618 0.02540544113 
0.137752 1.94699877931 0.02613168838 
0.138269 1.96562494162 0.02545859495 
0.138786 1.95631828895 0.02537068691 
0.139303 1.93383576830 0.02554768883 
0.139819 1.94260397948 0.02597579721 
0.140336 1.94000312001 0.02560506259 
0.140853 1.92379129809 0.02574391570 
0.141370 1.93665845694 0.02571773652 
0.141887 1.94712090870 0.02564443757 
0.142404 1.97557686639 0.02554138057 
0.142921 1.93122247315 0.02589986950 
0.143438 1.91731164253 0.02618059782 
0.143954 1.98362734631 0.02621326983 
0.144471 1.98420085928 0.02636505382 
0.144988 1.98077250836 0.02664889620 
0.145505 1.97209777221 0.02651041186 
0.146022 1.98232839411 0.02624017939 
0.146539 1.92756430107 0.02617298724 
0.147056 1.95270283511 0.02576138542 
0.147572 1.91901767837 0.02558662170 
0.148089 1.90523186618 0.02540628574 
0.148606 1.91095479680 0.02524378803 
0.149123 1.95821638312 0.02545334633 
0.149640 1.95475957586 0.02572015035 
0.150157 1.94576574316 0.02559961422 
0.150674 1.98523588644 0.02477860827 
0.151190 1.93262752105 0.02502509033 
0.151707 1.92010663278 0.02531871667 
0.152224 1.96951754599 0.02470403277 
0.152741 1.96843319517 0.02510286052 
0.153258 1.96505770380 0.02447723106 
0.153775 1.98447522047 0.02528256950 
0.154291 1.95182132402 0.02440495224 
0.154808 1.91362710799 0.02442220801 
0.155325 1.90985877715 0.02439063469 
0.155842 1.91801691517 0.02432491378 
0.156359 1.94516795311 0.02439563104 
0.156876 1.86654789044 0.02439914132 
0.157393 1.91015588505 0.02408659192 
0.157909 1.91530902836 0.02373745047 
0.158426 1.97314414572 0.02431724585 
0.158943 1.88969147789 0.02410167075 
0.159460 1.95773552961 0.02367574047 
0.159977 1.93941797978 0.02422924006 
0.160494 1.95383599339 0.02439048626 
0.161010 1.91147110855 0.02394530374 
0.161527 1.95911537155 0.02396263774 
0.162044 1.93903849431 0.02394132883 
0.162561 1.93104476383 0.02345015829 
0.163078 1.89584839833 0.02338583673 
0.163595 1.88163616945 0.02398007725 
0.164112 1.91161434776 0.02356561490 
0.164628 1.91376722240 0.02363648826 
0.165145 1.94428573571 0.02404744289 
0.165662 1.90491150622 0.02381226172 
0.166179 1.93564295830 0.02412251062 
0.166696 1.94341601916 0.02327523233 
0.167213 1.93809152216 0.02367767522 
0.167729 1.92112901228 0.02270973226 
0.168246 1.88697246624 0.02312998346 
0.168763 1.93470099407 0.02305809641 
0.169280 1.97069487235 0.02352585776 
0.169797 1.92155413942 0.02238894548 
0.170314 1.94306041698 0.02295633824 
0.170830 1.96448282312 0.02393728812 
0.171347 1.91837456194 0.02318961815 
0.171864 1.94006908234 0.02345060076 
0.172381 1.92847411457 0.02285662402 
0.172898 1.92209385480 0.02296357402 
0.173415 1.92956515826 0.02296161423 
0.173932 1.89627177874 0.02307909919 
0.174448 1.88586778014 0.02301964675 
0.174965 1.88548675328 0.02239447050 
0.175482 1.90068222120 0.02252689083 
0.175999 1.91141227824 0.02285623020 
0.176516 1.89147264060 0.02319670215 
0.177033 1.91340882058 0.02239829336 
0.177549 1.91759400445 0.02310912604 
0.178066 1.89846762809 0.02262933932 
0.178583 1.93245039945 0.02216709481 
0.179100 1.85471561228 0.02213582164 
0.179617 1.87498659382 0.02278537157 
0.180134 1.92559321573 0.02290668973 
0.180650 1.92176807079 0.02284635095 
0.181167 1.89447805713 0.02346149147 
0.181684 1.88949041806 0.02281078504 
0.182201 1.91098108599 0.02365854571 
0.182718 1.84922781943 0.02435140189 
0.183234 1.95488227177 0.02425096633 
0.183751 1.89215711281 0.02370707395 
0.184268 1.89539319332 0.02445561590 
0.184785 1.92912479509 0.02372280513 
0.185302 1.90990536924 0.02370936483 
0.185819 1.86918179850 0.02404718510 
0.186335 1.89731901837 0.02402498449 
0.186852 1.89990299765 0.02379613297 
0.187369 1.90991997355 0.02342397025 
0.187886 1.91684151639 0.02358248242 
0.188403 1.88382993281 0.02274528323 
0.188920 1.87432148701 0.02304212754 
0.189436 1.90013279360 0.02354079572 
0.189953 1.89998346257 0.02344883033 
0.190470 1.88329626153 0.02232202756 
0.190987 1.87533817235 0.02220025986 
0.191504 1.86313083661 0.02236483034 
0.192020 1.87858146021 0.02272830774 
0.192537 1.86503559888 0.02272512747 
0.193054 1.85778814099 0.02218981285 
0.193571 1.89358446972 0.02191171137 
0.194088 1.88723237905 0.02218418993 
0.194605 1.89785430803 0.02254883313 
0.195121 1.90075090855 0.02224338989 
0.195638 1.86924456508 0.02223993053 
0.196155 1.84234423490 0.02162812668 
0.196672 1.86051745692 0.02225344493 
0.197189 1.85360431676 0.02195136156 
0.197705 1.86165353612 0.02098076408 
0.198222 1.89358028318 0.02187386251 
0.198739 1.90312223978 0.02178440991 
0.199256 1.87457004086 0.02153872252 
0.199773 1.85707451677 0.02169300427 
0.200290 1.87480127671 0.02210142681 
0.200806 1.87983389656 0.02181243786 
0.201323 1.88072588572 0.02185378709 
0.201840 1.87627631962 0.02194824729 
0.202357 1.86204088775 0.02177987153 
0.202874 1.86261985711 0.02088646464 
0.203390 1.87080959584 0.02140703495 
0.203907 1.89113244652 0.02138247793 
0.204424 1.86074255413 0.02138179805 
0.204941 1.84999142181 0.02103290704 
0.205458 1.86987816155 0.02103405302 
0.205974 1.84054636260 0.02119355201 
0.206491 1.85968687668 0.02111484429 
0.207008 1.86839548074 0.02034966477 
0.207525 1.88540922218 0.02098653977 
0.208042 1.88809789590 0.02103397516 
0.208558 1.87903911217 0.02071564871 
0.209075 1.88754590358 0.02094149795 
0.209592 1.90371280208 0.02035484450 
0.210109 1.87016516948 0.02097932199 
0.210626 1.86740393875 0.02106265455 
0.211142 1.85381183925 0.02125238861 
0.211659 1.88713309155 0.02114580085 
0.212176 1.88929996617 0.02077468996 
0.212693 1.88728562256 0.02073795802 
0.213210 1.84928034755 0.02054324800 
0.213726 1.87484421144 0.02082322471 
0.214243 1.89162497104 0.02158122428 
0.214760 1.86088698544 0.01977659490 
0.215277 1.87990371750 0.02074169833 
0.215794 1.87112544901 0.02057821962 
0.216310 1.88939146491 0.01986123545 
0.216827 1.85976988875 0.02062777889 
0.217344 1.86972971964 0.02071393793 
0.217861 1.86959119866 0.02025205656 
0.218378 1.87871118262 0.02020143089 
0.218894 1.89486368310 0.01976069965 
0.219411 1.87729073425 0.02025728932 
0.219928 1.86338447194 0.02011679606 
0.220445 1.85984739381 0.02035989401 
0.220962 1.87275824037 0.02057334812 
0.221478 1.84001717427 0.02023882034 
0.221995 1.86648480583 0.02004783985 
0.222512 1.82506163043 0.01998292512 
0.223029 1.86449357586 0.01984274273 
0.223546 1.86306350327 0.02062006381 
0.224062 1.87192721692 0.02003588891 
0.224579 1.87040726995 0.01982089093 
0.225096 1.87412141507 0.01992079371 
0.225613 1.85539047588 0.01994167883 
0.226129 1.87872844485 0.01993471995 
0.226646 1.87925346875 0.01967066926 
0.227163 1.86045640903 0.02007237826 
0.227680 1.85031839235 0.01991849810 
0.228197 1.87866395979 0.01940810146 
0.228713 1.87112846475 0.01937069751 
0.229230 1.85856133928 0.01980141039 
0.229747 1.87644423690 0.01962071456 
0.230264 1.87985925687 0.01985553303 
0.230780 1.88894257096 0.01959633033 
0.231297 1.86153317575 0.01953790672 
0.231814 1.86593498694 0.01937055615 
0.232331 1.86606311301 0.01939990788 
0.232848 1.82726254995 0.01916400048 
0.233364 1.85665058080 0.01918965159 
0.233881 1.86365231804 0.01957356750 
0.234398 1.83753579243 0.01948465443 
0.234915 1.84422666327 0.01971856744 
0.235431 1.84996204553 0.01927879314 
0.235948 1.86652469055 0.02015576749 
0.236465 1.80041340815 0.01875327378 
0.236982 1.83919079248 0.01927482399 
0.237499 1.84387661058 0.01906152374 
0.238015 1.86716388746 0.01944658826 
0.238532 1.86839566350 0.01951873858 
0.239049 1.84767532964 0.01920672136 
0.239566 1.83452498661 0.01924571837 
0.240082 1.87363712355 0.01893087706 
0.240599 1.84271399178 0.01972223548 
0.241116 1.83973300697 0.01872232825 
0.241633 1.86284397598 0.01892694421 
0.242149 1.84940501190 3.31130971561 
0.242666 1.87232952713 0.01946999287 
0.243183 1.82154228533 0.01860294167 
0.243700 1.82132608241 0.01881967163 
0.244217 1.88422009458 0.01922517577 
0.244733 1.84911286046 0.01864154661 
0.245250 1.84276970783 0.01855959503 
0.245767 1.84300632594 0.01915274267 
0.246284 1.85275786047 0.01896537769 
0.246800 1.84950209680 0.01873683050 
0.247317 1.85990105485 0.01904685021 
0.247834 1.82229525358 0.01912074486 
0.248351 1.83499573813 0.01882722275 
0.248867 1.83021041579 0.01892107025 
0.249384 1.83471621908 0.01876648783 
0.249901 1.82522778525 0.01896778940 
0.250418 1.83035218155 0.01889541477 
0.250934 1.84519786081 0.01894974496 
0.251451 1.84040742414 0.01903636977 
0.251968 1.83628458271 0.01864420161 
0.252485 1.83986397147 0.01827421118 
0.253001 1.83294149758 0.01883853153 
0.253518 1.82994360346 0.01816581922 
0.254035 1.80817715135 0.01874917706 
0.254552 1.82357925584 0.01844627341 
0.255068 1.85998016786 0.01858432891 
0.255585 1.86919764235 0.01881077414 
0.256102 1.83379881470 0.01853230420 
0.256619 1.83091410475 0.01866798228 
0.257135 1.81261073540 0.01811951454 
0.257652 1.84255194810 0.01850306127 
0.258169 1.80976365042 0.01816127438 
0.258686 1.85080455304 0.01804815415 
0.259202 1.81967977502 0.01866422915 
0.259719 1.80127760418 0.01846079680 
0.260236 1.79541321121 0.01822225567 
0.260753 1.84302282323 0.01893917637 
0.261269 1.84479583458 0.01921643397 
0.261786 1.79854990092 0.01894242388 
0.262303 1.83506805546 0.01979887223 
0.262820 1.82560646019 0.01916667669 
0.263336 1.83048485339 0.01952389102 
0.263853 1.79131583117 0.01967786996 
0.264370 1.84720843781 0.02015294220 
0.264887 1.83157134680 0.01951238578 
0.265403 1.82733195416 0.01981153664 
0.265920 1.82481924895 0.02004539079 
0.266437 1.82455230717 0.01972527412 
0.266954 1.82590514319 0.01974713265 
0.267470 1.83267173381 0.01978998010 
0.267987 1.86281987865 0.01939177069 
0.268504 1.85807572681 0.02007677175 
0.269021 1.83207417697 0.02038189020 
0.269537 1.84096618265 0.02030500382 
0.270054 1.85624553041 0.02011529900 
0.270571 1.86094311041 0.02058477535 
0.271087 1.85087255365 0.02097500967 
0.271604 1.84243527250 0.02157634318 
0.272121 1.81207860699 0.02079188969 
0.272638 1.86277962304 0.02120236453 
0.273154 1.88591843436 0.02233894296 
0.273671 1.88701849239 0.02176902725 
0.274188 1.86130655541 0.02182664454 
0.274705 1.87010623136 0.02177000110 
0.275221 1.86069971483 0.02197489030 
0.275738 1.83807561952 0.02240571294 
0.276255 1.84824502540 0.02184220429 
0.276771 1.86450713249 0.02221148476 
0.277288 1.90294576715 0.02202099689 
0.277805 1.82550539707 0.02139745872 
0.278322 1.86211668325 0.02102449741 
0.278838 1.81377986883 0.02132053001 
0.279355 1.85007417883 0.02142274815 
0.279872 1.84758880275 0.02167655078 
0.280388 1.84412542367 0.02145760864 
0.280905 1.84677882621 0.02192531376 
0.281422 1.82245132190 0.02116768574 
0.281939 1.86637824804 0.02183434885 
0.282455 1.80837541677 0.02232727573 
0.282972 1.87323043322 0.02227648753 
0.283489 1.81449820898 0.02161914617 
0.284006 1.84055416201 0.02219105249 
0.284522 1.85099866391 0.02201236706 
0.285039 1.82148723413 0.02191365448 
0.285556 1.86853792935 0.02239942795 
0.286072 1.81487742886 0.02158319849 
0.286589 1.84396262390 0.02258034310 
0.287106 1.86477781602 0.02225771750 
0.287622 1.82788845103 0.02212167026 
0.288139 1.84444793321 0.02244438527 
0.288656 1.81933446853 0.02219092924 
0.289173 1.79769090638 0.02195957772 
0.289689 1.83446953713 0.02250135213 
0.290206 1.88115315174 0.02261852205 
0.290723 1.83304617085 0.02220938320 
0.291239 1.79389776598 0.02214375646 
0.291756 1.84244117455 0.02253096159 
0.292273 1.82428869961 0.02236430051 
0.292790 1.84654654774 0.02243380340 
0.293306 1.85957839860 0.02252617379 
0.293823 1.83899366510 0.02309981767 
0.294340 1.85050234500 0.02258012255 
0.294856 1.82796002156 0.02283643952 
0.295373 1.84512371481 0.02300959043 
0.295890 1.82977337578 0.02218025194 
0.296406 1.86874324943 0.02275937232 
0.296923 1.85662668494 0.02257367713 
0.297440 1.81573753207 0.02278592435 
0.297957 1.83507638988 0.02299858833 
0.298473 1.85372288137 0.02314875730 
0.298990 1.85304826431 0.02315166577 
0.299507 1.80781485541 0.02262189300 
0.300023 1.81439532441 0.02319298096 
0.300540 1.84115123135 0.02325800219 
0.301057 1.86362698808 0.02320971609 
0.301573 1.82078426140 0.02295702551 
0.302090 1.85705916785 0.02324415200 
0.302607 1.83340113287 0.02334773460 
0.303123 1.84134478810 0.02313199054 
0.303640 1.82781999688 0.02339988079 
0.304157 1.87118709397 0.02326050738 
0.304673 1.88510615355 0.02351624227 
0.305190 1.86796942562 0.02396794349 
0.305707 1.84950374283 0.02380618886 
0.306224 1.84247318294 0.02345992650 
0.306740 1.84114144663 0.02359142876 
0.307257 1.87572149145 0.02407844241 
0.307774 1.84375857164 0.02325149934 
0.308290 1.84446974827 0.02411979834 
0.308807 1.86843808846 0.02345725616 
0.309324 1.81656459164 0.02449818429 
0.309840 1.86846798800 0.02370413760 
0.310357 1.80981254735 0.02397519730 
0.310874 1.84939489136 0.02452753444 
0.311390 1.79440960654 0.02321829435 
0.311907 1.80002722955 0.02379894037 
0.312424 1.82541857757 0.02397992049 
0.312940 1.85544663924 0.02403674561 
0.313457 1.82637357777 0.02417201755 
0.313974 1.85000867688 0.02412691743 
0.314490 1.84708976536 0.02462982518 
0.315007 1.82671798605 0.02469109350 
0.315524 1.86232316082 0.02407621804 
0.316040 1.81518644692 0.02400787683 
0.316557 1.86522102330 0.02597775453 
0.317074 1.87909338985 0.02471296104 
0.317590 1.84408793023 0.02456305339 
0.318107 1.84327076673 0.02451924038 
0.318624 1.83547313623 0.02551553566 
0.319140 1.85232631259 0.02478168267 
0.319657 1.84058259486 0.02462547423 
0.320174 1.85772752870 0.02531100167 
0.320690 1.84324850589 0.02512914812 
0.321207 1.83416961579 0.02501152109 
0.321724 1.88414060450 0.02527328174 
0.322240 1.86539812688 0.02538899642 
0.322757 1.85061285461 0.02482011243 
0.323274 1.82664144058 0.02480971494 
0.323790 1.83091111887 0.02573309843 
0.324307 1.81732632274 0.02580019217 
0.324824 1.83422650253 0.02641151370 
0.325340 1.84601366610 0.02587421253 
0.325857 1.84917954793 0.02792879960 
0.326373 1.80415834416 0.02676053043 
0.326890 1.83085561017 0.02692774257 
0.327407 1.85869924152 0.02723122056 
0.327923 1.79740560274 0.02723901822 
0.328440 1.82491363250 0.02840951312 
0.328957 1.84422141907 0.02835691249 
0.329473 1.87544209049 0.02833979751 
0.329990 1.85968936178 0.02815938218 
0.330507 1.83688765407 0.02841338742 
0.331023 1.89105924596 0.03158183751 
0.331540 1.87474727508 0.02972262483 
0.332057 1.89268659345 0.03115409193 
0.332573 1.87809462770 0.03095765993 
0.333090 1.90111116045 0.03148293841 
0.333607 1.89034686416 0.03196912454 
0.334123 1.88944703230 0.03164931920 
0.334640 1.85262152159 0.03183702271 
0.335156 1.85983619278 0.03179598134 
0.335673 1.82229051673 0.03205885004 
0.336190 1.83216525628 0.03111050493 
0.336706 1.84117525438 0.03297607983 
0.337223 1.91762748988 0.03242408402 
0.337740 1.86160281455 0.03464029065 
0.338256 1.87322457947 0.03503106514 
0.338773 1.96805450032 0.03634744186 
0.339290 1.93721135651 0.03646142865 
0.339806 1.97652535992 0.03918012081 
0.340323 1.91995236432 0.04026153749 
0.340839 1.92082977652 0.04095708353 
0.341356 1.96275459722 0.04100047291 
0.341873 1.84868309754 0.03973112979 
0.342389 1.89800706137 0.04131539953 
0.342906 1.91103196885 0.03949960947 
0.343423 1.92044994462 0.03684431514 
0.343939 1.93424425567 0.04105500215 
0.344456 1.88119661165 0.04003117954 
0.344972 1.89580653345 0.03828361181 
0.345489 1.92190966770 0.03969303751 
0.346006 1.90814896783 0.04128847402 
0.346522 1.87091806126 0.04032618272 
0.347039 1.93517097172 0.04134540563 
0.347555 1.91754349249 0.04021487748 
0.348072 1.96397195394 0.04142113052 
0.348589 1.95770380561 0.04069397789 
0.349105 1.87984788740 0.04169288651 
0.349622 1.90609646184 0.04039194175 
0.350139 1.84915174345 0.04161267941 
0.350655 1.94196164460 0.04141017139 
0.351172 1.99428043983 0.04196031343 
0.351688 1.90921709546 0.04362597865 
0.352205 1.93672402767 0.04240632272 
0.352722 1.90825730457 0.04070989377 
0.353238 1.92340771814 0.04228761563 
0.353755 1.90948418350 0.04252742147 
0.354271 1.96971361017 0.04211852233 
0.354788 1.88962623209 0.04311436273 
0.355305 1.89156309613 0.04365109571 
0.355821 1.88534534351 0.04211692779 
0.356338 1.91098767758 0.04334556073 
0.356854 1.94297748992 0.04561880198 
0.357371 1.84567318804 0.04321390086 
0.357888 1.96490427808 0.04496149834 
0.358404 1.90889208649 0.04578369957 
0.358921 1.84747323590 0.04386430859 
0.359437 1.87562578029 0.04351232692 
0.359954 1.88073068835 0.04846137506 
0.360471 1.84938618665 0.04773165003 
0.360987 1.91126400495 0.04729213377 
0.361504 1.81232051715 0.05028534572 
0.362020 1.90168818611 0.05190420346 
0.362537 1.89908421540 0.05118319115 
0.363054 1.87894046659 0.05265214011 
0.363570 1.91962781049 0.05388825207 
0.364087 1.83938364881 0.05527004049 
0.364603 1.99353846316 0.05607973163 
0.365120 1.76165121072 0.05478863453 
0.365637 1.86561711009 0.05431037034 
0.366153 1.99377217977 0.06129875907 
0.366670 1.88936945777 0.06287329907 
0.367186 1.95143513645 0.06378138987 
0.367703 1.92874781175 0.06511205985 
0.368219 1.91949572169 0.06557426464 
0.368736 1.94506700980 0.07455612834 
0.369253 1.95342792373 0.07017669796 
0.369769 1.91672719040 0.07279300130 
0.370286 2.02377370442 0.07504679433 
0.370802 1.85092762000 0.07787463907 
0.371319 1.86773692434 0.08417976597 
0.371835 1.92260706291 0.09855653304 
0.372352 2.00805476957 0.10582669935 
0.372869 1.81516725421 0.11398454317 
0.373385 1.74472989439 0.15314797520 
0.373902 1.76322993636 0.40978434572 
