# Supplementary material for: A SAXS-based approach to rationally evaluate radical scavengers – toward eliminating radiation damage in solution and crystallographic studies
Source: J Synchrotron Radiat. 2021 Aug 9;28(Pt 5):1309–20. doi: 10.1107/S1600577521004045 (PMC8415334; doi:10.1107/S1600577521004045)
Supplement: Supplementary file 1 [file s-28-01309-sup1.zip › SupportingData/ascrobic_acid/50mM_buffer_only/F10_ascorbate-max-buffer_00027.cbf.dat]

0.010597 9.93771548480 0.64610352490 
0.011114 9.23074666669 0.46583106872 
0.011630 7.83025227070 0.32312959392 
0.012147 7.05317672938 0.29399885620 
0.012664 7.09733595433 0.21465345731 
0.013181 6.23868108994 0.24340644868 
0.013698 5.83417346143 0.19405807558 
0.014215 5.78224246661 0.24375256544 
0.014732 5.38485787902 0.21087933516 
0.015249 5.22354239934 0.20252731419 
0.015766 4.97551751978 0.17205035285 
0.016283 4.55228438795 0.18354563895 
0.016800 4.40263844828 0.13485831938 
0.017316 4.25173319375 0.13590728533 
0.017833 4.17485515363 0.11235916319 
0.018350 4.10066686537 0.11381095706 
0.018867 3.91199648523 0.10462426531 
0.019384 3.78149552511 0.11099234150 
0.019901 3.63069536363 0.09995188436 
0.020418 3.64470254602 0.09764079783 
0.020935 3.54216030994 0.09499527586 
0.021452 3.25053621746 0.09098920027 
0.021969 3.25976968953 0.08671665843 
0.022486 2.97662904280 0.08188768112 
0.023002 3.16684119088 0.08291075895 
0.023519 3.08182445747 0.07627816811 
0.024036 3.01592621006 0.07892045129 
0.024553 2.88945095303 0.07868611961 
0.025070 3.14346222053 0.08364186165 
0.025587 2.73023852816 0.07323400528 
0.026104 2.86110507958 0.07210785934 
0.026621 2.89252432904 0.08062937973 
0.027138 2.87353200054 0.07451563463 
0.027655 2.73226525311 0.07527289616 
0.028171 2.73133570672 0.07381768638 
0.028688 2.67190717130 0.06802647350 
0.029205 2.65216839858 0.06605893470 
0.029722 2.57305851902 0.06824489104 
0.030239 2.67163866806 0.06738863901 
0.030756 2.60005748439 0.06300493593 
0.031273 2.51923595135 0.06054989204 
0.031790 2.50580511377 0.06495394427 
0.032307 2.50543103575 0.06125016015 
0.032824 2.56910118505 0.06207056097 
0.033341 2.41899000715 0.05855816784 
0.033857 2.31156022480 0.05678436099 
0.034374 2.49020301936 0.06010900652 
0.034891 2.46900199615 0.05880985753 
0.035408 2.42699184621 0.05868136950 
0.035925 2.43279084603 0.05853291443 
0.036442 2.39869675839 0.05487825075 
0.036959 2.41647541671 0.05850411728 
0.037476 2.26716740228 0.05701693765 
0.037993 2.15432752946 0.05435250166 
0.038510 2.19300212780 0.05224438825 
0.039027 2.40290299438 0.05475921973 
0.039543 2.39698830777 0.05161158016 
0.040060 2.30619988995 0.05279530185 
0.040577 2.14191514958 0.05054315199 
0.041094 2.27676005954 0.05227188395 
0.041611 2.30607086441 0.04877897340 
0.042128 2.24207104686 0.05037201104 
0.042645 2.26065413235 0.04962613178 
0.043162 2.21471421494 0.04970521447 
0.043679 2.25608742061 0.04956779535 
0.044196 2.20264103114 0.04857175732 
0.044712 2.17284460434 0.04889394401 
0.045229 2.26817851526 0.04897155683 
0.045746 2.20002339451 0.04676734048 
0.046263 2.22920461775 0.04695871238 
0.046780 2.29818814327 0.04716862238 
0.047297 2.20467759075 0.04536624837 
0.047814 2.26021480021 0.04712600574 
0.048331 2.14866954974 0.04447388579 
0.048848 2.19223262928 0.04461010329 
0.049365 2.12830539463 0.04415235665 
0.049881 2.24917344839 0.04700436145 
0.050398 2.13286426952 0.04541644148 
0.050915 2.12476041154 0.04356425920 
0.051432 2.20949883817 0.04419140960 
0.051949 2.22954100319 0.04497521066 
0.052466 2.09329661507 0.04395364071 
0.052983 2.09254973182 0.04256224634 
0.053500 2.10344401537 0.04343822092 
0.054017 2.12838256487 0.04356575129 
0.054534 2.14184611572 0.04293472151 
0.055050 2.05976046129 0.04349023415 
0.055567 2.09674509539 0.04314886693 
0.056084 2.12056059411 0.04254332365 
0.056601 2.11187966772 0.04317831963 
0.057118 2.12368789497 0.04179042403 
0.057635 2.05066478828 0.03955083133 
0.058152 2.10202741962 0.03966276282 
0.058669 2.17364687407 0.04114878001 
0.059186 2.11875575665 0.04264712282 
0.059703 2.07063191231 0.04091033181 
0.060220 2.10370911119 0.04030061056 
0.060736 2.03226896204 0.04022443854 
0.061253 2.16174140411 0.04132210419 
0.061770 2.02280928209 0.03901169609 
0.062287 2.07922129603 0.03987062191 
0.062804 2.07710711257 0.03991119121 
0.063321 2.11745514652 0.03788295849 
0.063838 2.10028575458 0.03796547005 
0.064355 1.99825662815 0.03874719189 
0.064872 2.06503489123 0.03845660229 
0.065388 2.06732391650 0.03855862446 
0.065905 2.01045177853 0.03935176949 
0.066422 2.06042211103 0.03772248352 
0.066939 2.02273888281 0.03769116508 
0.067456 2.01543669198 0.03770260035 
0.067973 2.03207693021 0.03740237173 
0.068490 2.08572923490 0.03792169411 
0.069007 2.03154507942 0.03725772664 
0.069524 1.97777116848 0.03899334062 
0.070041 2.09259082002 0.03715651255 
0.070557 2.05977944703 0.03759533264 
0.071074 2.06127993847 0.03855268472 
0.071591 2.06956017858 0.03831091628 
0.072108 2.03401444789 0.03721224882 
0.072625 2.06359038987 0.03609418108 
0.073142 2.09854196891 0.03708661919 
0.073659 2.07170351097 0.03597906078 
0.074176 2.01462613703 0.03691619174 
0.074693 2.02096564031 0.03593104357 
0.075210 2.02647757310 0.03625147005 
0.075726 2.01793603910 0.03608276033 
0.076243 2.00745361169 0.03640153537 
0.076760 2.04065944744 0.03589700835 
0.077277 2.04060462114 0.03461407793 
0.077794 2.01331984089 0.03441337060 
0.078311 1.95322005198 0.03489053692 
0.078828 2.08923855509 0.03547747714 
0.079345 2.03141609577 0.03601803408 
0.079862 1.99008032628 0.03525925501 
0.080378 1.95261687089 0.03340756244 
0.080895 2.04577621215 0.03397917988 
0.081412 1.97342545163 0.03446454455 
0.081929 1.99240687611 0.03386232644 
0.082446 2.00657403701 0.03372291806 
0.082963 1.97826391863 0.03209477089 
0.083480 1.98775450192 0.03421684031 
0.083997 2.03503514222 0.03341099677 
0.084514 2.03663562142 0.03485359753 
0.085030 2.01028061811 0.03328440576 
0.085547 1.93714208136 0.03400523948 
0.086064 1.99140573676 0.03279937885 
0.086581 2.05206221983 0.03303211649 
0.087098 2.01098078749 0.03131565792 
0.087615 1.98182574467 0.03327237948 
0.088132 1.99430350415 0.03429622698 
0.088649 2.00968126194 0.03416527789 
0.089166 2.02997930899 0.03459616382 
0.089683 1.98507331118 0.03639272580 
0.090199 1.95559472950 0.03426787419 
0.090716 1.91939709866 0.03494960108 
0.091233 1.96943994648 0.03465831010 
0.091750 1.96813499485 0.03509045010 
0.092267 2.04366024527 0.03537806255 
0.092784 1.98152571169 0.03655880205 
0.093301 1.95687999502 0.03661394332 
0.093818 1.97853875191 0.03650649518 
0.094334 1.96315765185 0.03732986685 
0.094851 2.02305635083 0.03573965210 
0.095368 1.99305509716 0.03566902352 
0.095885 1.95433822060 0.03402227813 
0.096402 2.00971339525 0.03513399975 
0.096919 2.01820276051 0.03405109957 
0.097436 1.96949659964 0.03161062224 
0.097953 1.96460349654 0.03232860291 
0.098470 2.03630918367 0.03332977073 
0.098986 1.96342961054 0.03188946895 
0.099503 2.02152897622 0.03348132841 
0.100020 1.99841647533 0.03348811030 
0.100537 2.01418685493 0.03430151996 
0.101054 1.97125355513 0.03155006179 
0.101571 1.94448474238 0.03212038561 
0.102088 1.93562663833 0.03199935602 
0.102605 1.96272585327 0.03113801122 
0.103122 1.98801927412 0.03201981561 
0.103638 1.99702617529 0.03219695165 
0.104155 1.96566800996 0.03172742496 
0.104672 2.01829269461 0.03229058605 
0.105189 2.02152219089 0.03089565875 
0.105706 1.96826017131 0.03086955666 
0.106223 2.00594927490 0.03053179331 
0.106740 1.99282129852 0.03034901811 
0.107257 1.95337240875 0.03068305934 
0.107773 1.96946948510 0.02995890216 
0.108290 1.94629004514 0.03006739137 
0.108807 1.96065142712 0.02977692574 
0.109324 1.99752301468 0.03113288016 
0.109841 1.95662049408 0.03017470681 
0.110358 1.98605533673 0.02958816510 
0.110875 1.94234209316 0.03024519305 
0.111392 1.97372859141 0.02993325006 
0.111909 1.99259360135 0.03079429398 
0.112425 1.94819680017 0.02977285785 
0.112942 1.97705915555 0.02971753400 
0.113459 1.98518057169 0.02925694087 
0.113976 1.92086198987 0.02877011023 
0.114493 1.94669550759 0.02883904409 
0.115010 1.95642553140 0.02914454763 
0.115527 1.94779748315 0.02963640037 
0.116044 2.00690679623 0.02944605418 
0.116560 1.94856835830 0.02876380470 
0.117077 1.98309262348 0.02786357728 
0.117594 1.96529632927 0.02871994325 
0.118111 1.96386035537 0.02848277538 
0.118628 1.99327271368 0.02772261225 
0.119145 2.00376924517 0.02909286326 
0.119662 1.91776648321 0.02769560941 
0.120179 1.96997437041 0.02848121915 
0.120695 1.97692542613 0.02796054448 
0.121212 1.98507119087 0.02788591248 
0.121729 2.00890550435 0.02808969605 
0.122246 2.00513780063 0.02827773317 
0.122763 1.98711433326 0.02733417118 
0.123280 1.96535096395 0.02818744859 
0.123797 1.93808660293 0.02755488892 
0.124314 1.92290961293 0.02751288011 
0.124830 1.94954641580 0.02725240959 
0.125347 1.97140069211 0.02738457508 
0.125864 1.95527799010 0.02696895332 
0.126381 1.96883965247 0.02765080109 
0.126898 1.94224170135 0.02741989934 
0.127415 1.96256265910 0.02761121254 
0.127932 1.92313770104 0.02717304812 
0.128448 1.96394013238 0.02710322887 
0.128965 1.95051276005 0.02663250067 
0.129482 1.94198090159 0.02660316984 
0.129999 1.97651979633 0.02670052879 
0.130516 1.93398407225 0.02712430421 
0.131033 1.96682464627 0.02703341526 
0.131550 1.97143722549 0.02703315587 
0.132067 1.92909347562 0.02655004265 
0.132583 1.96799541440 0.02691921113 
0.133100 1.94401872662 0.02609476023 
0.133617 1.96195822697 0.02558016684 
0.134134 1.92295760506 0.02657445228 
0.134651 2.00012945071 0.02709849632 
0.135168 2.00966165808 0.02629195771 
0.135685 1.99452849965 0.02704896792 
0.136201 1.96316166719 0.02669671875 
0.136718 1.98564804775 0.02704649132 
0.137235 1.94269805023 0.02572683090 
0.137752 1.93319614767 0.02562677662 
0.138269 1.95544677376 0.02628975764 
0.138786 1.97004326255 0.02571254698 
0.139303 1.93116934507 0.02554256888 
0.139819 1.95282456109 0.02675522289 
0.140336 1.95384638230 0.02578001234 
0.140853 2.00568069867 0.02610367217 
0.141370 1.98124822286 0.02596189940 
0.141887 1.97221143297 0.02557008111 
0.142404 1.93361602021 0.02581268801 
0.142921 1.94403326356 0.02604427138 
0.143438 1.97197469172 0.02595087445 
0.143954 1.94286249344 0.02554559049 
0.144471 1.99494316530 0.02559690939 
0.144988 1.95524884065 0.02637698621 
0.145505 1.99403311887 0.02689901048 
0.146022 1.97020799706 0.02577244049 
0.146539 1.95696209935 0.02605166403 
0.147056 1.92816625226 0.02538758914 
0.147572 1.95300348393 0.02660867886 
0.148089 1.89335530618 0.02564883545 
0.148606 1.93910660933 0.02565261856 
0.149123 1.96559138873 0.02557677623 
0.149640 1.97567627415 0.02527384732 
0.150157 1.95222672027 0.02511954657 
0.150674 1.89259727373 0.02479736978 
0.151190 1.95147315620 0.02455508396 
0.151707 1.96030419404 0.02498847988 
0.152224 1.91480505488 0.02535687873 
0.152741 1.95327337331 0.02527212881 
0.153258 1.94942552447 0.02451996834 
0.153775 1.93824266714 0.02512908639 
0.154291 1.95222077314 0.02510114220 
0.154808 1.96136635609 0.02467315402 
0.155325 1.93467498982 0.02420916696 
0.155842 1.96145573302 0.02406291671 
0.156359 1.93418217784 0.02328285137 
0.156876 1.90566314503 0.02367160393 
0.157393 1.92957729324 0.02416437435 
0.157909 1.93915555301 0.02401353877 
0.158426 1.90940384922 0.02444523873 
0.158943 1.92242845058 0.02433735456 
0.159460 1.96682201552 0.02399010057 
0.159977 1.90549047741 0.02343880708 
0.160494 1.92635561003 0.02464231009 
0.161010 1.93633492320 0.02328550221 
0.161527 1.94805270242 0.02425231350 
0.162044 1.97830007486 0.02440553649 
0.162561 1.97696100733 0.02404495026 
0.163078 1.91855815153 0.02374523510 
0.163595 1.96350412597 0.02455692238 
0.164112 1.91880524581 0.02347765080 
0.164628 1.88817830553 0.02390241106 
0.165145 1.93717526143 0.02366295414 
0.165662 1.91624993953 0.02424409105 
0.166179 1.96546785369 0.02344842812 
0.166696 1.93737063992 0.02395757658 
0.167213 1.93349536951 0.02398418521 
0.167729 1.92211007715 0.02332205532 
0.168246 1.94122439629 0.02366009187 
0.168763 1.89860612914 0.02332286917 
0.169280 1.94247909563 0.02407143576 
0.169797 1.92459222968 0.02312576391 
0.170314 1.93131360768 0.02309812355 
0.170830 1.95380327447 0.02313461466 
0.171347 1.89221107626 0.02316431785 
0.171864 1.90622451659 0.02321522036 
0.172381 1.94672325075 0.02346521144 
0.172898 1.90145670917 0.02260872318 
0.173415 1.88311935592 0.02273984540 
0.173932 1.93075284788 0.02315844041 
0.174448 1.92944383537 0.02319681480 
0.174965 1.92028586177 0.02295536053 
0.175482 1.91676861645 0.02254594867 
0.175999 1.93769915049 0.02331795681 
0.176516 1.90488017649 0.02175302289 
0.177033 1.90480121803 0.02213819091 
0.177549 1.89389097094 0.02217124602 
0.178066 1.95279504337 0.02294401693 
0.178583 1.94189302346 0.02291777928 
0.179100 1.88766170863 0.02205686580 
0.179617 1.93451283288 0.02303005521 
0.180134 1.86044237143 0.02321000504 
0.180650 1.91804293395 0.02372696422 
0.181167 1.92151020774 0.02313597141 
0.181684 1.90311175242 0.02350177072 
0.182201 1.91339899204 0.02394293835 
0.182718 1.90220445081 0.02377241225 
0.183234 1.91904801469 0.02413146885 
0.183751 1.91804516981 0.02366222570 
0.184268 1.90110007200 0.02463534231 
0.184785 1.92332622632 0.02386957263 
0.185302 1.92499076201 0.02486078900 
0.185819 1.87157253948 0.02395052700 
0.186335 1.93159333726 0.02408700333 
0.186852 1.91458346017 0.02329791349 
0.187369 1.92433348243 0.02354227979 
0.187886 1.88363112995 0.02309389688 
0.188403 1.88570173939 0.02377588040 
0.188920 1.90081106498 0.02291769464 
0.189436 1.89000937754 0.02281880144 
0.189953 1.90053769761 0.02297641422 
0.190470 1.90815595739 0.02278242781 
0.190987 1.88573608414 0.02252214253 
0.191504 1.92231732020 0.02228484488 
0.192020 1.85274454641 0.02227761055 
0.192537 1.89609851852 0.02256711976 
0.193054 1.89762986289 0.02263019326 
0.193571 1.88278043307 0.02216931784 
0.194088 1.89729705034 0.02210386957 
0.194605 1.88025339322 0.02253808043 
0.195121 1.90857022892 0.02211094978 
0.195638 1.87614416439 0.02177959228 
0.196155 1.86369362619 0.02194214313 
0.196672 1.89348542184 0.02175789849 
0.197189 1.89329267815 0.02205672916 
0.197705 1.85936348903 0.02167572289 
0.198222 1.89163231691 0.02153905834 
0.198739 1.85459646229 0.02137033674 
0.199256 1.90697952293 0.02127917835 
0.199773 1.92353837389 0.02179966119 
0.200290 1.89911377023 0.02182152817 
0.200806 1.86264704144 0.02149703431 
0.201323 1.87693986037 0.02109077289 
0.201840 1.83642518007 0.02152092315 
0.202357 1.84357191907 0.02112817828 
0.202874 1.85524113320 0.02098383361 
0.203390 1.85707383501 0.02124889912 
0.203907 1.87261486793 0.02132167604 
0.204424 1.84906334479 0.02123831363 
0.204941 1.89966444749 0.02157906827 
0.205458 1.88341270288 0.02164325819 
0.205974 1.84938052686 0.02138756757 
0.206491 1.86331414121 0.02143674882 
0.207008 1.87226652656 0.02137026676 
0.207525 1.85554162954 0.02031536348 
0.208042 1.89419594581 0.02109274250 
0.208558 1.89933919594 0.02164708366 
0.209075 1.87758311894 0.02089641303 
0.209592 1.87164555902 0.02073255220 
0.210109 1.87526817374 0.02125355653 
0.210626 1.87304983061 0.02087467576 
0.211142 1.91124758072 0.02102889626 
0.211659 1.88671620804 0.02068943207 
0.212176 1.90027357053 0.02080768973 
0.212693 1.86504284452 0.02068033485 
0.213210 1.88816679428 0.02066552527 
0.213726 1.88098349037 0.02104996446 
0.214243 1.88410583697 0.02104305393 
0.214760 1.89747127941 0.02056648029 
0.215277 1.86176175036 0.02057267054 
0.215794 1.86978676404 0.02080246430 
0.216310 1.90524343584 0.02082221294 
0.216827 1.85582209206 0.02047486696 
0.217344 1.86516711059 0.02073379343 
0.217861 1.86642099750 0.02045994988 
0.218378 1.87543865916 0.02074786380 
0.218894 1.88133020066 0.02035869794 
0.219411 1.87791875894 0.02065279337 
0.219928 1.86342222075 0.02035862500 
0.220445 1.88506851714 0.02045089499 
0.220962 1.85292925266 0.02061351233 
0.221478 1.85250200988 0.01959046800 
0.221995 1.88290284805 0.02050434462 
0.222512 1.86662130541 0.01985839020 
0.223029 1.83190902099 0.01996690259 
0.223546 1.85298963349 0.02009707244 
0.224062 1.86690287583 0.02037028802 
0.224579 1.86318667821 0.01994040454 
0.225096 1.89477889914 0.02012595422 
0.225613 1.86674823467 0.01999105285 
0.226129 1.88837352149 0.01997136336 
0.226646 1.85103243842 0.01973187489 
0.227163 1.85369826217 0.01991310642 
0.227680 1.87324775144 0.02016192526 
0.228197 1.83660272087 0.01915854201 
0.228713 1.88166012710 0.01939599856 
0.229230 1.82110908828 0.01930235876 
0.229747 1.84148070588 0.01950774932 
0.230264 1.86664531481 0.01977992105 
0.230780 1.89577288322 0.01994258371 
0.231297 1.87727181359 0.01926972033 
0.231814 1.86960401605 0.01948116391 
0.232331 1.86411950369 0.01934041892 
0.232848 1.81598921582 0.01906643594 
0.233364 1.86706514006 0.01949430809 
0.233881 1.84394664682 0.01937407701 
0.234398 1.86431917697 0.01957943894 
0.234915 1.85685704059 0.01969105562 
0.235431 1.82926103255 0.01922108575 
0.235948 1.85312325969 0.01943950491 
0.236465 1.86236216979 0.01942690152 
0.236982 1.84978851428 0.01945092565 
0.237499 1.84649882619 0.01931737814 
0.238015 1.83041915886 0.01946433731 
0.238532 1.87189986012 0.01956357779 
0.239049 1.86216655880 0.01920068681 
0.239566 1.88817954832 0.01935628271 
0.240082 1.86211343693 0.01929064364 
0.240599 1.83093233679 0.01922776260 
0.241116 1.87478548333 0.01921863147 
0.241633 1.82959883040 0.01894828231 
0.242149 1.84743147111 3.31065385897 
0.242666 1.88684676904 0.01922137953 
0.243183 1.85209063849 0.01890185506 
0.243700 1.83556694558 0.01915072294 
0.244217 1.86853790349 0.01892457793 
0.244733 1.85975519748 0.01939658034 
0.245250 1.82953835437 0.01916745829 
0.245767 1.87663195182 0.01955742386 
0.246284 1.82253635568 0.01909616573 
0.246800 1.87623449150 0.01914931237 
0.247317 1.82910537515 0.01827343219 
0.247834 1.85713743279 0.01873079709 
0.248351 1.79792876970 0.01865016659 
0.248867 1.85942234680 0.01870647685 
0.249384 1.82313024062 0.01871250724 
0.249901 1.85713562386 0.01849007096 
0.250418 1.84471511854 0.01887819053 
0.250934 1.84746823719 0.01861997863 
0.251451 1.84593021379 0.01845980793 
0.251968 1.81874240247 0.01861292766 
0.252485 1.80992577310 0.01888857974 
0.253001 1.82389500884 0.01859698445 
0.253518 1.85170489587 0.01836133468 
0.254035 1.82060717879 0.01879953945 
0.254552 1.85807017368 0.01865294879 
0.255068 1.81439848588 0.01887051301 
0.255585 1.84728470577 0.01840985437 
0.256102 1.81989778343 0.01812888537 
0.256619 1.83847467825 0.01869069556 
0.257135 1.84667593702 0.01844900551 
0.257652 1.86347830365 0.01880423984 
0.258169 1.85382144414 0.01822869667 
0.258686 1.83334242874 0.01823049174 
0.259202 1.83071782386 0.01823712662 
0.259719 1.84369835747 0.01819259409 
0.260236 1.82783893445 0.01849965094 
0.260753 1.82793574098 0.01894571384 
0.261269 1.82140240495 0.01906544958 
0.261786 1.84210114631 0.01931640140 
0.262303 1.79140407813 0.01904577125 
0.262820 1.82902798154 0.01930861260 
0.263336 1.80900487814 0.01914286515 
0.263853 1.84144144676 0.02011769991 
0.264370 1.80348258964 0.01958565288 
0.264887 1.82369942443 0.01953002783 
0.265403 1.82803904971 0.02008426725 
0.265920 1.83438014821 0.02007820020 
0.266437 1.85462606788 0.02031002005 
0.266954 1.83399019003 0.02003159760 
0.267470 1.85084358591 0.01994354822 
0.267987 1.81399726602 0.01997532563 
0.268504 1.86053182603 0.02030939970 
0.269021 1.86573567739 0.02029176861 
0.269537 1.84705990582 0.01988983198 
0.270054 1.86105631811 0.02001008004 
0.270571 1.84836521813 0.02072218771 
0.271087 1.82763245239 0.02107290041 
0.271604 1.86659444911 0.02091751789 
0.272121 1.84510173263 0.02103886534 
0.272638 1.83949641808 0.02159923383 
0.273154 1.83542101082 0.02134846066 
0.273671 1.85445683567 0.02202701347 
0.274188 1.89592063165 0.02246665050 
0.274705 1.86695935425 0.02226213962 
0.275221 1.92082563704 0.02233836325 
0.275738 1.87807360462 0.02175827417 
0.276255 1.85601327741 0.02226650510 
0.276771 1.83476289142 0.02262928853 
0.277288 1.80850981180 0.02155097211 
0.277805 1.85621970212 0.02161815093 
0.278322 1.85659284615 0.02168590996 
0.278838 1.82509244790 0.02177298619 
0.279355 1.85956884545 0.02198176520 
0.279872 1.86788438719 0.02223003288 
0.280388 1.83742813913 0.02153893080 
0.280905 1.83564196904 0.02211654811 
0.281422 1.82023250212 0.02137065654 
0.281939 1.84480154874 0.02145970603 
0.282455 1.81677233640 0.02137498164 
0.282972 1.84708269613 0.02199278233 
0.283489 1.83863961240 0.02222833811 
0.284006 1.84868670117 0.02217866405 
0.284522 1.85176115869 0.02171955662 
0.285039 1.85965233763 0.02192700653 
0.285556 1.83840284033 0.02156618702 
0.286072 1.82177297598 0.02202640559 
0.286589 1.83212204430 0.02257276662 
0.287106 1.82188567496 0.02172013447 
0.287622 1.85118935260 0.02233865358 
0.288139 1.84018626589 0.02227472869 
0.288656 1.90307387497 0.02256193044 
0.289173 1.80633358449 0.02195399636 
0.289689 1.82312132632 0.02210961814 
0.290206 1.84301296770 0.02219353149 
0.290723 1.86922148654 0.02285712570 
0.291239 1.83873089890 0.02254427694 
0.291756 1.86946099903 0.02312564708 
0.292273 1.83527912201 0.02196120213 
0.292790 1.81514543694 0.02232733150 
0.293306 1.82461453870 0.02206921548 
0.293823 1.82915283934 0.02244165685 
0.294340 1.82097804338 0.02246337259 
0.294856 1.83322141952 0.02200275665 
0.295373 1.87604346371 0.02345919206 
0.295890 1.81872991183 0.02301562624 
0.296406 1.85908981049 0.02329330860 
0.296923 1.83401849155 0.02269409625 
0.297440 1.85121049612 0.02355604307 
0.297957 1.86227611853 0.02229781562 
0.298473 1.83788083779 0.02301464887 
0.298990 1.84282412231 0.02314019272 
0.299507 1.87249378031 0.02350320975 
0.300023 1.81605417538 0.02312504753 
0.300540 1.81393171839 0.02297053714 
0.301057 1.82745898805 0.02240959265 
0.301573 1.88354658243 0.02309804300 
0.302090 1.84541818235 0.02387917520 
0.302607 1.85449272341 0.02345287130 
0.303123 1.89023418754 0.02291993668 
0.303640 1.88724046335 0.02382987615 
0.304157 1.83207783069 0.02315556698 
0.304673 1.84032523329 0.02330065393 
0.305190 1.84934931452 0.02351875690 
0.305707 1.87412394388 0.02375186388 
0.306224 1.84642775263 0.02420946804 
0.306740 1.84911731249 0.02407447831 
0.307257 1.85252859315 0.02350680081 
0.307774 1.85863796587 0.02327174505 
0.308290 1.82503069220 0.02310908396 
0.308807 1.84782638324 0.02371435523 
0.309324 1.85705489367 0.02430296355 
0.309840 1.86726139062 0.02405606341 
0.310357 1.83979912703 0.02375027027 
0.310874 1.81686632195 0.02329923493 
0.311390 1.84301673760 0.02446975070 
0.311907 1.84443797851 0.02493312612 
0.312424 1.83457573448 0.02400987159 
0.312940 1.83318273920 0.02394937975 
0.313457 1.85839453347 0.02342540832 
0.313974 1.88420879222 0.02454280425 
0.314490 1.85644632957 0.02455837207 
0.315007 1.87573993775 0.02491794809 
0.315524 1.82638090954 0.02418438108 
0.316040 1.85552814623 0.02437754753 
0.316557 1.87968426276 0.02515155755 
0.317074 1.83992806749 0.02470642394 
0.317590 1.85442948414 0.02507160552 
0.318107 1.82630351199 0.02423847911 
0.318624 1.82856239116 0.02388156153 
0.319140 1.83051450116 0.02477587775 
0.319657 1.83636903218 0.02486218085 
0.320174 1.82692388038 0.02508863058 
0.320690 1.82145230606 0.02435069681 
0.321207 1.83428820719 0.02491901781 
0.321724 1.83793461768 0.02469691916 
0.322240 1.84187757030 0.02518984586 
0.322757 1.85182264598 0.02535035979 
0.323274 1.84299253606 0.02493234063 
0.323790 1.83350112437 0.02517818319 
0.324307 1.86560880538 0.02650714547 
0.324824 1.84311762809 0.02587396408 
0.325340 1.78832372178 0.02589203354 
0.325857 1.81904073731 0.02601430547 
0.326373 1.83293646504 0.02691395740 
0.326890 1.85042883613 0.02701779556 
0.327407 1.92095460402 0.02762103640 
0.327923 1.81320013823 0.02669182184 
0.328440 1.89073562496 0.02736514816 
0.328957 1.82438290044 0.02727335837 
0.329473 1.85793909692 0.02854623715 
0.329990 1.86106685999 0.02939937824 
0.330507 1.87653887648 0.03010866756 
0.331023 1.86436189193 0.02952947071 
0.331540 1.86189571147 0.03085630994 
0.332057 1.89189185586 0.03095134435 
0.332573 1.80979932271 0.03066076943 
0.333090 1.80455349624 0.03020444370 
0.333607 1.90398454518 0.03221417718 
0.334123 1.87813140459 0.03158178820 
0.334640 1.86508636380 0.03178850253 
0.335156 1.91088645837 0.03234914217 
0.335673 1.82210875693 0.03129349967 
0.336190 1.86575175647 0.03282861486 
0.336706 1.89908221828 0.03338927625 
0.337223 1.86138232825 0.03278252438 
0.337740 1.84703676701 0.03274665941 
0.338256 1.89688334811 0.03436929018 
0.338773 1.92672360679 0.03515954757 
0.339290 1.84205098036 0.03671529428 
0.339806 1.91360119546 0.03886483681 
0.340323 1.96299566681 0.03860138219 
0.340839 1.90038579177 0.03798429461 
0.341356 1.86966001234 0.03858255180 
0.341873 1.87703262959 0.03817422469 
0.342389 1.95877912320 0.03992816183 
0.342906 1.90973787124 0.03975809482 
0.343423 1.90851117133 0.03869761435 
0.343939 1.99094639733 0.04176774025 
0.344456 1.87150181397 0.03985923193 
0.344972 1.93723544391 0.04045217092 
0.345489 1.96541297001 0.04065060388 
0.346006 1.89487124149 0.04101743472 
0.346522 1.91208129348 0.04001999372 
0.347039 1.91913704432 0.04117413754 
0.347555 1.92205890109 0.03940809147 
0.348072 1.94839251035 0.04088077240 
0.348589 1.87800153130 0.04311255495 
0.349105 1.92218848359 0.04391225543 
0.349622 1.94214429063 0.04024939304 
0.350139 1.93663976223 0.04338715971 
0.350655 1.92307174705 0.04061469322 
0.351172 1.93818426379 0.04133809736 
0.351688 1.89377149251 0.04041962998 
0.352205 1.89961602447 0.04239568085 
0.352722 1.85409296652 0.04327574771 
0.353238 1.93077350459 0.04145379224 
0.353755 1.84418562378 0.04177693802 
0.354271 1.93365276469 0.04247769434 
0.354788 1.88650048769 0.04172061746 
0.355305 1.94756725008 0.04251498082 
0.355821 1.87221600490 0.04219079530 
0.356338 1.95412457965 0.04560361898 
0.356854 1.85967651077 0.04259469269 
0.357371 1.87085074545 0.04346357777 
0.357888 1.78968518092 0.04300024859 
0.358404 1.92124668182 0.04556260187 
0.358921 1.90790205952 0.04569877667 
0.359437 1.93107964573 0.04704380374 
0.359954 1.96000913598 0.04924695250 
0.360471 1.94180038794 0.05148173473 
0.360987 1.87170666434 0.04742476958 
0.361504 2.00877756132 0.05057221669 
0.362020 1.94112504006 0.04986407211 
0.362537 1.95335046060 0.05048392161 
0.363054 1.95120489480 0.05341103543 
0.363570 1.97159577358 0.05469001800 
0.364087 1.84109914793 0.05444496303 
0.364603 1.88880123276 0.05778721240 
0.365120 1.95085224848 0.05509263742 
0.365637 1.85572889860 0.06116263001 
0.366153 1.93908578088 0.05966555722 
0.366670 1.91794120377 0.06086235807 
0.367186 1.80031244510 0.06076435702 
0.367703 1.91202605952 0.06156647891 
0.368219 1.99792002951 0.06583727613 
0.368736 2.02171601141 0.07638555275 
0.369253 1.92545565633 0.06751322051 
0.369769 1.89718890172 0.08067456803 
0.370286 1.82080334652 0.07754110771 
0.370802 1.86324653050 0.08216441132 
0.371319 1.81792568658 0.08791557191 
0.371835 1.83259145218 0.08811852111 
0.372352 1.70743752210 0.10185424431 
0.372869 2.03066612223 0.11795250130 
0.373385 1.93656278706 0.15018124455 
0.373902 2.15463341140 0.33212376065 
