# Supplementary material for: A SAXS-based approach to rationally evaluate radical scavengers – toward eliminating radiation damage in solution and crystallographic studies
Source: J Synchrotron Radiat. 2021 Aug 9;28(Pt 5):1309–20. doi: 10.1107/S1600577521004045 (PMC8415334; doi:10.1107/S1600577521004045)
Supplement: Supplementary file 1 [file s-28-01309-sup1.zip › SupportingData/ascrobic_acid/50mM_buffer_only/F10_ascorbate-max-buffer_00018.cbf.dat]

0.010597 9.91062248021 0.34443502021 
0.011114 10.36568392699 0.49613782023 
0.011630 9.10598590325 0.34912715240 
0.012147 7.98807363411 0.30216482096 
0.012664 6.74087857614 0.19852110783 
0.013181 6.39170431897 0.20911222684 
0.013698 6.16996086072 0.20960492737 
0.014215 5.92015747119 0.23117309048 
0.014732 5.47598392377 0.20531977944 
0.015249 5.35003990810 0.19298060234 
0.015766 4.86098650880 0.15450318732 
0.016283 4.62152403236 0.18339775837 
0.016800 4.34843241196 0.13626478402 
0.017316 4.51168773948 0.12856786880 
0.017833 4.05980619857 0.11780523300 
0.018350 4.05190641219 0.11561513243 
0.018867 3.82152998438 0.10863997162 
0.019384 3.76532996358 0.10797542454 
0.019901 3.60162362289 0.09912413047 
0.020418 3.46414209204 0.10538366068 
0.020935 3.44457992195 0.09178686798 
0.021452 3.55757836240 0.09786035851 
0.021969 3.29014856812 0.09386391324 
0.022486 3.15593280648 0.08740655634 
0.023002 3.02940626345 0.08482900971 
0.023519 3.09989529612 0.07756523605 
0.024036 3.08741858804 0.07978747841 
0.024553 2.91342203605 0.08110688220 
0.025070 2.80197441250 0.07874988625 
0.025587 2.84028482580 0.07304896994 
0.026104 2.88221244962 0.07323331547 
0.026621 2.75662119130 0.07302044226 
0.027138 2.82045219312 0.06899566796 
0.027655 2.71672798033 0.06846293292 
0.028171 2.78059995242 0.07109236367 
0.028688 2.53615690882 0.06503489025 
0.029205 2.68289335578 0.06775965418 
0.029722 2.67852446729 0.06694981800 
0.030239 2.57553960555 0.06664210338 
0.030756 2.51707156034 0.06534827621 
0.031273 2.50071041447 0.06264804070 
0.031790 2.55430508157 0.06564697318 
0.032307 2.51991795884 0.06109337803 
0.032824 2.49283655863 0.05706982281 
0.033341 2.44728650150 0.06284121140 
0.033857 2.40207260307 0.05840837946 
0.034374 2.35967828550 0.05952918577 
0.034891 2.49657828772 0.05828031564 
0.035408 2.42927988719 0.05731062815 
0.035925 2.41193966448 0.05651768523 
0.036442 2.49438207122 0.05462035664 
0.036959 2.45602218913 0.05757871293 
0.037476 2.40187366714 0.05528527522 
0.037993 2.40744090823 0.05370481038 
0.038510 2.35973173129 0.05519082517 
0.039027 2.29481753507 0.05047527951 
0.039543 2.37394811671 0.05350920166 
0.040060 2.30552648028 0.05470158993 
0.040577 2.27363278570 0.05040540215 
0.041094 2.24615934618 0.04953691943 
0.041611 2.37507132946 0.05054294595 
0.042128 2.35103539669 0.04934892158 
0.042645 2.35865411313 0.05255017043 
0.043162 2.24414395588 0.04858608226 
0.043679 2.28284586740 0.05192259818 
0.044196 2.22566129119 0.04799502908 
0.044712 2.27839156690 0.04944587260 
0.045229 2.11014876315 0.04687395283 
0.045746 2.19979153631 0.04576433192 
0.046263 2.15145579116 0.04677526075 
0.046780 2.26662996359 0.04646415698 
0.047297 2.13814829500 0.04680638931 
0.047814 2.19859997173 0.04824112627 
0.048331 2.18758481180 0.04646272899 
0.048848 2.19325322103 0.04711527278 
0.049365 2.17242970183 0.04440050916 
0.049881 2.11745566345 0.04502518466 
0.050398 2.12118070761 0.04679824166 
0.050915 2.07773955337 0.04506657266 
0.051432 2.18549792855 0.04597566869 
0.051949 2.15841523446 0.04430579773 
0.052466 2.22017088018 0.04493056789 
0.052983 2.09888940823 0.04259147244 
0.053500 2.20355329172 0.04287685900 
0.054017 2.12760641956 0.04307146092 
0.054534 2.11084120807 0.04249660973 
0.055050 2.09300483005 0.04151894363 
0.055567 2.10880818833 0.04149259431 
0.056084 2.15125213197 0.04089229273 
0.056601 2.14084240111 0.04263212907 
0.057118 2.08804855840 0.04075412836 
0.057635 2.14573309934 0.04186468233 
0.058152 2.02997833752 0.04172107015 
0.058669 2.12193656610 0.04076769683 
0.059186 2.09223224081 0.04389091216 
0.059703 2.11919346117 0.03982269873 
0.060220 2.06447338621 0.04131596370 
0.060736 2.04457850502 0.03887762106 
0.061253 2.10806996440 0.03823889037 
0.061770 2.00301612743 0.04057796257 
0.062287 2.06766678399 0.04055758062 
0.062804 2.08768499315 0.03822169315 
0.063321 2.04443925397 0.03972982770 
0.063838 2.05387048871 0.03863702995 
0.064355 2.06346226283 0.03863564674 
0.064872 2.07737439225 0.03856865488 
0.065388 2.02463600471 0.03752432218 
0.065905 2.00052841714 0.03757610218 
0.066422 2.04481628474 0.03855222995 
0.066939 2.13073267456 0.03906998303 
0.067456 2.00249353667 0.03771732074 
0.067973 1.99696516726 0.03761943375 
0.068490 1.98137307327 0.03839868601 
0.069007 2.15093081274 0.03790101927 
0.069524 2.00981286921 0.03742104164 
0.070041 2.03083390790 0.03719831269 
0.070557 2.08214414232 0.03845855321 
0.071074 2.00248308285 0.03863289383 
0.071591 2.09741407331 0.03782941156 
0.072108 2.00550982493 0.03750216173 
0.072625 2.03222673979 0.03785188991 
0.073142 2.02485374888 0.03746012998 
0.073659 1.95052417347 0.03614685841 
0.074176 2.01094897320 0.03636393788 
0.074693 2.04848436641 0.03694581364 
0.075210 2.01402019501 0.03570094741 
0.075726 2.03643148457 0.03581997869 
0.076243 1.99932303768 0.03540381116 
0.076760 1.96294107325 0.03443529343 
0.077277 2.05027593219 0.03571062161 
0.077794 2.02620141199 0.03454044913 
0.078311 2.01216655970 0.03572273159 
0.078828 1.98818581941 0.03519829257 
0.079345 2.05637693901 0.03491717836 
0.079862 2.00207046069 0.03554505742 
0.080378 2.05850350691 0.03358173242 
0.080895 2.00897961059 0.03531662006 
0.081412 2.00228305720 0.03483501953 
0.081929 1.95260129682 0.03365462929 
0.082446 1.98907155735 0.03290366888 
0.082963 1.98764020177 0.03411694376 
0.083480 1.97581092651 0.03439101050 
0.083997 1.99147791700 0.03487790401 
0.084514 1.99110812570 0.03404036350 
0.085030 1.98210217085 0.03467840263 
0.085547 1.96894756699 0.03292059806 
0.086064 2.02647003918 0.03317394091 
0.086581 2.02181418416 0.03269778191 
0.087098 2.12091459773 0.03427989351 
0.087615 1.99898767225 0.03354783642 
0.088132 1.98190263579 0.03260087941 
0.088649 1.95916851480 0.03353332577 
0.089166 2.00231292564 0.03514001727 
0.089683 1.98604297308 0.03476806837 
0.090199 2.02071611526 0.03435668931 
0.090716 1.96209391356 0.03433374218 
0.091233 2.02445316299 0.03643604448 
0.091750 2.08988058820 0.03483969120 
0.092267 1.99956136974 0.03609045867 
0.092784 2.00178671915 0.03663312117 
0.093301 1.97659299788 0.03730695246 
0.093818 1.98077315382 0.03549401820 
0.094334 2.04173119064 0.03609542790 
0.094851 1.97450655194 0.03433656832 
0.095368 2.02307655478 0.03636261917 
0.095885 1.99230513709 0.03324532607 
0.096402 2.01392106884 0.03403833211 
0.096919 2.04978496934 0.03525042170 
0.097436 2.01518261036 0.03355556897 
0.097953 2.02677176256 0.03302868547 
0.098470 1.94836023785 0.03297165783 
0.098986 1.90829790816 0.03339218903 
0.099503 2.00671865768 0.03271203990 
0.100020 1.96871767117 0.03154598632 
0.100537 1.95394862730 0.03387911130 
0.101054 1.96614896250 0.03173601782 
0.101571 1.92931870732 0.03255068252 
0.102088 1.95923934738 0.03213438534 
0.102605 1.95213220190 0.03117313563 
0.103122 1.93032492337 0.03031825856 
0.103638 1.96452329575 0.03258115484 
0.104155 2.02055769774 0.03204316658 
0.104672 1.99296363044 0.03267575742 
0.105189 1.96072694632 0.03060939500 
0.105706 1.98461708818 0.03051278607 
0.106223 1.95319092837 0.03015961882 
0.106740 1.96622730428 0.03014736775 
0.107257 1.93939574867 0.03213588330 
0.107773 1.95843524973 0.03018858739 
0.108290 1.97963237347 0.03144707571 
0.108807 1.97069016161 0.03022744892 
0.109324 1.94623207710 0.02989551251 
0.109841 1.96597313534 0.03016586553 
0.110358 1.96789120416 0.03024438503 
0.110875 1.92585119781 0.03063642471 
0.111392 1.97612919137 0.02906346163 
0.111909 1.96460857376 0.02873574135 
0.112425 2.01175241301 0.02945583475 
0.112942 1.92738426114 0.02958180599 
0.113459 2.00737502956 0.03011056546 
0.113976 1.98014383569 0.02925065227 
0.114493 1.96839667293 0.02984655739 
0.115010 1.97139430588 0.02898392512 
0.115527 1.99833587709 0.02846644360 
0.116044 1.95056225341 0.02802278816 
0.116560 1.97596735846 0.02965573373 
0.117077 1.93504683819 0.02762084714 
0.117594 1.98971073211 0.02853342057 
0.118111 1.96733042393 0.02840857187 
0.118628 1.99284122617 0.02834317408 
0.119145 2.00507342108 0.02824181441 
0.119662 1.99425262703 0.02840897017 
0.120179 1.96516023395 0.02818944644 
0.120695 1.96756150615 0.02869745163 
0.121212 2.00807506645 0.02766117099 
0.121729 1.90094423734 0.02736957130 
0.122246 1.92104266299 0.02789736095 
0.122763 1.94124241655 0.02817087819 
0.123280 2.03033703164 0.02803778402 
0.123797 1.97797920995 0.02765473261 
0.124314 1.91807146329 0.02820347311 
0.124830 1.95014022017 0.02695977532 
0.125347 1.95959834022 0.02819369877 
0.125864 1.97562111137 0.02744753297 
0.126381 2.01398156281 0.02764662373 
0.126898 1.99388580919 0.02676781527 
0.127415 1.90246045795 0.02718467176 
0.127932 1.94908786488 0.02758708490 
0.128448 1.96548497858 0.02724679800 
0.128965 1.95977566670 0.02740945914 
0.129482 1.95733298438 0.02701995049 
0.129999 1.94956906948 0.02691486388 
0.130516 1.97220757164 0.02747186274 
0.131033 1.96197359418 0.02687430755 
0.131550 1.96978716884 0.02734522001 
0.132067 1.91162732026 0.02628052283 
0.132583 1.96895891366 0.02695188958 
0.133100 1.95158495368 0.02607232089 
0.133617 1.93060163965 0.02707777246 
0.134134 1.96720545369 0.02623976114 
0.134651 1.95143455377 0.02657819085 
0.135168 1.90858393192 0.02634327664 
0.135685 1.98126807473 0.02698011593 
0.136201 1.95760840488 0.02640234528 
0.136718 1.95774385425 0.02553793120 
0.137235 1.91438378897 0.02620056571 
0.137752 1.99060551253 0.02660185778 
0.138269 1.93799030036 0.02634497921 
0.138786 1.93549693639 0.02540668897 
0.139303 1.93334371569 0.02613521042 
0.139819 1.93218390950 0.02580621111 
0.140336 1.95920870074 0.02544462155 
0.140853 1.96743400571 0.02562642399 
0.141370 1.93354929436 0.02598269732 
0.141887 1.99063038304 0.02583191944 
0.142404 1.97373171295 0.02507295757 
0.142921 2.00275682517 0.02616584722 
0.143438 1.95507119611 0.02634582735 
0.143954 1.96163930469 0.02588120875 
0.144471 1.98491469146 0.02615003444 
0.144988 2.02233561304 0.02721743434 
0.145505 2.01413749524 0.02651039509 
0.146022 1.95046133000 0.02580904477 
0.146539 2.00759568029 0.02629235484 
0.147056 1.96790675187 0.02558002992 
0.147572 1.88597010809 0.02475042128 
0.148089 1.91138105569 0.02519221077 
0.148606 1.94804096158 0.02563694259 
0.149123 1.93566537367 0.02521364286 
0.149640 1.92045090996 0.02543910627 
0.150157 1.92131866223 0.02537956847 
0.150674 1.98642220665 0.02442903458 
0.151190 1.98136888953 0.02468437289 
0.151707 1.97749888110 0.02476875416 
0.152224 1.96073042251 0.02517823503 
0.152741 1.96928021083 0.02512427797 
0.153258 1.94086709472 0.02420225424 
0.153775 1.89349800259 0.02430177794 
0.154291 1.90642481196 0.02349472808 
0.154808 1.91982203528 0.02426436239 
0.155325 1.96230361267 0.02472322574 
0.155842 1.94003331670 0.02456660770 
0.156359 1.91932556103 0.02479902093 
0.156876 1.95571091649 0.02446133087 
0.157393 1.91924076403 0.02399734874 
0.157909 1.90511220727 0.02342459732 
0.158426 1.89341003491 0.02396541079 
0.158943 1.94628289356 0.02454086204 
0.159460 1.90374456310 0.02469627812 
0.159977 1.93538131050 0.02406056899 
0.160494 1.90281976906 0.02445579347 
0.161010 1.90794134718 0.02288757120 
0.161527 1.95404860917 0.02428185019 
0.162044 1.95844501753 0.02413022582 
0.162561 1.96787466540 0.02351772888 
0.163078 1.96163862925 0.02377862715 
0.163595 1.89100196428 0.02376403940 
0.164112 1.93349287898 0.02386444385 
0.164628 1.91898223998 0.02326933591 
0.165145 1.93456424881 0.02358762217 
0.165662 1.93077203525 0.02366854517 
0.166179 1.94155267092 0.02325719829 
0.166696 1.88572205610 0.02319319656 
0.167213 1.93335554123 0.02379892323 
0.167729 1.91875526692 0.02318541650 
0.168246 1.92527946427 0.02317756011 
0.168763 1.93762589246 0.02354422866 
0.169280 1.92590652639 0.02294833357 
0.169797 1.96026002188 0.02391165421 
0.170314 1.93133650313 0.02303252803 
0.170830 1.91828618930 0.02374141937 
0.171347 1.93110372575 0.02330843630 
0.171864 1.91609485030 0.02307905612 
0.172381 1.94940513535 0.02354205123 
0.172898 1.91380346759 0.02329850882 
0.173415 1.93980008946 0.02341933473 
0.173932 1.91246274769 0.02272881599 
0.174448 1.94880600753 0.02300080971 
0.174965 1.95697411449 0.02324431165 
0.175482 1.91173453877 0.02270848171 
0.175999 1.93485496951 0.02291425656 
0.176516 1.93630681610 0.02305129134 
0.177033 1.90703655406 0.02228973893 
0.177549 1.90947672435 0.02210069286 
0.178066 1.87616658373 0.02195455195 
0.178583 1.89382682168 0.02230393553 
0.179100 1.93268444135 0.02334350283 
0.179617 1.92842556107 0.02309443147 
0.180134 1.95668815651 0.02331642756 
0.180650 1.92774056700 0.02361430581 
0.181167 1.89418353952 0.02377299684 
0.181684 1.94479066934 0.02401854036 
0.182201 1.91518165003 0.02390842406 
0.182718 1.94958196551 0.02367333331 
0.183234 1.87109309202 0.02331654846 
0.183751 1.93527164659 0.02344757160 
0.184268 1.95480762422 0.02381569718 
0.184785 1.91383262377 0.02412855830 
0.185302 1.92387059152 0.02481181548 
0.185819 1.94795953249 0.02425436856 
0.186335 1.93109591065 0.02417746446 
0.186852 1.91853892862 0.02400330565 
0.187369 1.89963618110 0.02321095116 
0.187886 1.89599968152 0.02301678401 
0.188403 1.87429546182 0.02323034726 
0.188920 1.86818948518 0.02266148132 
0.189436 1.89698428288 0.02314101718 
0.189953 1.89115113515 0.02306567076 
0.190470 1.91223651714 0.02265156088 
0.190987 1.90483662550 0.02270965572 
0.191504 1.89760859327 0.02293903742 
0.192020 1.89989927933 0.02220108808 
0.192537 1.84877438314 0.02245770384 
0.193054 1.86925518549 0.02259520199 
0.193571 1.85831943901 0.02156747420 
0.194088 1.88460650381 0.02179764058 
0.194605 1.89547369350 0.02191002879 
0.195121 1.87438525609 0.02184365833 
0.195638 1.87856548755 0.02167442603 
0.196155 1.89899061507 0.02179253549 
0.196672 1.84999557834 0.02188735712 
0.197189 1.85872886744 0.02217146458 
0.197705 1.91029607739 0.02172947792 
0.198222 1.90921769896 0.02161301608 
0.198739 1.87980535854 0.02191539656 
0.199256 1.85383514304 0.02141408640 
0.199773 1.88477195499 0.02157921591 
0.200290 1.88554549716 0.02140964324 
0.200806 1.86974476180 0.02131539408 
0.201323 1.91012567374 0.02195812306 
0.201840 1.89794108969 0.02148182886 
0.202357 1.87577867801 0.02083310727 
0.202874 1.86160096801 0.02132427797 
0.203390 1.89916048399 0.02143387293 
0.203907 1.90548861540 0.02142225991 
0.204424 1.87259997876 0.02113016944 
0.204941 1.88457539319 0.02146953708 
0.205458 1.89403570743 0.02117980081 
0.205974 1.87665273186 0.02083701282 
0.206491 1.89046914196 0.02133852652 
0.207008 1.86768066768 0.02093335765 
0.207525 1.87116023307 0.02128779070 
0.208042 1.88002242961 0.02111301326 
0.208558 1.89494062839 0.02161273642 
0.209075 1.90697808750 0.02125057378 
0.209592 1.89341182934 0.02092698712 
0.210109 1.85939570469 0.02111853594 
0.210626 1.85776874637 0.02096601329 
0.211142 1.89017555887 0.02125544953 
0.211659 1.88466480257 0.02098666444 
0.212176 1.84939417235 0.02051457886 
0.212693 1.87064648699 0.02046926567 
0.213210 1.88657210967 0.02105097184 
0.213726 1.86364928826 0.02096315791 
0.214243 1.88975743898 0.02067832832 
0.214760 1.87363910673 0.02079072797 
0.215277 1.86323283506 0.02074644052 
0.215794 1.87959362223 0.02093011650 
0.216310 1.84237596478 0.02042461761 
0.216827 1.86126849640 0.02069858558 
0.217344 1.85467996368 0.02044261123 
0.217861 1.88180358929 0.02090122809 
0.218378 1.86560199873 0.02084251698 
0.218894 1.89112728982 0.02024175571 
0.219411 1.87182686244 0.02074728510 
0.219928 1.87952249912 0.02056300157 
0.220445 1.83572552396 0.02043126091 
0.220962 1.85229198049 0.02037189728 
0.221478 1.85593567133 0.01962870413 
0.221995 1.88719771659 0.02039668144 
0.222512 1.88322403568 0.02063940436 
0.223029 1.87809148325 0.02012302377 
0.223546 1.84281066292 0.02007671847 
0.224062 1.87613901667 0.02045367687 
0.224579 1.87798977953 0.01990537674 
0.225096 1.85598283770 0.01983253960 
0.225613 1.87016033644 0.01999685188 
0.226129 1.90005378089 0.02044175609 
0.226646 1.82621171691 0.01966277141 
0.227163 1.85921641669 0.02019169911 
0.227680 1.85920220110 0.02014876536 
0.228197 1.89191419144 0.01941633009 
0.228713 1.89748804783 0.01987872289 
0.229230 1.87868752671 0.01976851402 
0.229747 1.86378730417 0.01933498083 
0.230264 1.82393897576 0.01948956427 
0.230780 1.89322193976 0.02004946990 
0.231297 1.89913851602 0.01968551482 
0.231814 1.85242368716 0.01933625882 
0.232331 1.86234103832 0.01943346944 
0.232848 1.87618704383 0.02008815516 
0.233364 1.87367983763 0.01950588299 
0.233881 1.85132623679 0.01950755340 
0.234398 1.86627967911 0.01945104165 
0.234915 1.88178297568 0.01945034912 
0.235431 1.83311593222 0.01939471124 
0.235948 1.86068196081 0.01939612664 
0.236465 1.85402593513 0.01960288032 
0.236982 1.83882077717 0.01910327121 
0.237499 1.88273039621 0.01988152050 
0.238015 1.85558436684 0.01929813887 
0.238532 1.84212412604 0.01935774712 
0.239049 1.86710384989 0.01928281268 
0.239566 1.87107216153 0.01931085246 
0.240082 1.86722219518 0.01920853564 
0.240599 1.86370362505 0.01954313314 
0.241116 1.85172770802 0.01913363536 
0.241633 1.83796809312 0.01947343953 
0.242149 1.88226709660 3.31163672925 
0.242666 1.81036674836 0.01860071055 
0.243183 1.86953041213 0.01898580268 
0.243700 1.82224834661 0.01868568681 
0.244217 1.84609228543 0.01851860000 
0.244733 1.81796168302 0.01912341903 
0.245250 1.86607673163 0.01926881248 
0.245767 1.86212528782 0.01904656862 
0.246284 1.83428058996 0.01893913479 
0.246800 1.84624309345 0.01921636484 
0.247317 1.85595673932 0.01877757351 
0.247834 1.83783096767 0.01881979166 
0.248351 1.86740280126 0.01897213095 
0.248867 1.83846225879 0.01853446698 
0.249384 1.84203347373 0.01885184303 
0.249901 1.82110065060 0.01895553628 
0.250418 1.85655286067 0.01868722025 
0.250934 1.83378679881 0.01880558095 
0.251451 1.84454975575 0.01847694714 
0.251968 1.82281038123 0.01834151172 
0.252485 1.81782079965 0.01848391235 
0.253001 1.87288711825 0.01904186667 
0.253518 1.83607271922 0.01875653096 
0.254035 1.84851024230 0.01832464982 
0.254552 1.84292562223 0.01893588595 
0.255068 1.84269712311 0.01852280663 
0.255585 1.83554510080 0.01869409035 
0.256102 1.82615332382 0.01832019928 
0.256619 1.85502384012 0.01826902752 
0.257135 1.81745991641 0.01826160177 
0.257652 1.86356213313 0.01864025399 
0.258169 1.83695304810 0.01827780248 
0.258686 1.84941969647 0.01833394357 
0.259202 1.80141731584 0.01814932777 
0.259719 1.85384767822 0.01846872453 
0.260236 1.83364814730 0.01899249513 
0.260753 1.81510251916 0.01882611999 
0.261269 1.80845294410 0.01860311846 
0.261786 1.83910750115 0.01912711424 
0.262303 1.83387486805 0.01933118978 
0.262820 1.82578071065 0.01939857170 
0.263336 1.83061442722 0.01905427553 
0.263853 1.81103948075 0.01955906424 
0.264370 1.84214151499 0.01985354214 
0.264887 1.85601257439 0.02000649924 
0.265403 1.78759569366 0.01996955467 
0.265920 1.86025540722 0.02015969534 
0.266437 1.81169368849 0.01954162666 
0.266954 1.83707757461 0.01986767499 
0.267470 1.82194290574 0.02002619997 
0.267987 1.83594991502 0.02033406944 
0.268504 1.87759009806 0.02004390036 
0.269021 1.86806096277 0.02013548069 
0.269537 1.87809940486 0.02045387417 
0.270054 1.85128788498 0.02085266251 
0.270571 1.85527152932 0.02078933174 
0.271087 1.85637933783 0.02131816541 
0.271604 1.82943070823 0.02134280363 
0.272121 1.88326363647 0.02127239872 
0.272638 1.85751404060 0.02129920246 
0.273154 1.85805103008 0.02199627590 
0.273671 1.83997148058 0.02162237925 
0.274188 1.84991672732 0.02210596219 
0.274705 1.86716040295 0.02238529149 
0.275221 1.84793682515 0.02174174868 
0.275738 1.84465885302 0.02213255805 
0.276255 1.86277877321 0.02231432565 
0.276771 1.83965621910 0.02193591229 
0.277288 1.89365915282 0.02149263847 
0.277805 1.83459294619 0.02204896867 
0.278322 1.83827147595 0.02179676638 
0.278838 1.87828118206 0.02196662140 
0.279355 1.84967725088 0.02149959216 
0.279872 1.82137583712 0.02197037044 
0.280388 1.84177714925 0.02189161609 
0.280905 1.86665308771 0.02207302747 
0.281422 1.84520514359 0.02172133536 
0.281939 1.86043744525 0.02160776347 
0.282455 1.83508792816 0.02135250968 
0.282972 1.80907770475 0.02150071706 
0.283489 1.85077129942 0.02149328723 
0.284006 1.80431675600 0.02214522114 
0.284522 1.81987447028 0.02162614142 
0.285039 1.83155103774 0.02223449630 
0.285556 1.85293126218 0.02165510638 
0.286072 1.81271527958 0.02196792709 
0.286589 1.81002879961 0.02208670522 
0.287106 1.86309077220 0.02261433770 
0.287622 1.83129743603 0.02207043998 
0.288139 1.86085583175 0.02236949350 
0.288656 1.85398247140 0.02273679113 
0.289173 1.80683697465 0.02262367116 
0.289689 1.80282043643 0.02221575074 
0.290206 1.84880873572 0.02223260616 
0.290723 1.85063339758 0.02246813984 
0.291239 1.85666708119 0.02205351769 
0.291756 1.81813688639 0.02300020019 
0.292273 1.81459745078 0.02252383730 
0.292790 1.84613303524 0.02222274577 
0.293306 1.81741469262 0.02264920389 
0.293823 1.83112111413 0.02254934947 
0.294340 1.85292490242 0.02330156651 
0.294856 1.84296941100 0.02332350628 
0.295373 1.82533424914 0.02209723250 
0.295890 1.80841404068 0.02241727144 
0.296406 1.81676985900 0.02244348089 
0.296923 1.85699872932 0.02272679526 
0.297440 1.88803888754 0.02263110159 
0.297957 1.85164643882 0.02260672461 
0.298473 1.85414296705 0.02313181455 
0.298990 1.83201889679 0.02354383838 
0.299507 1.82789407588 0.02311439999 
0.300023 1.84254768366 0.02237509262 
0.300540 1.84629125542 0.02266167584 
0.301057 1.83664351612 0.02316829001 
0.301573 1.85139974505 0.02393368662 
0.302090 1.80909493482 0.02313615886 
0.302607 1.83386254359 0.02303767023 
0.303123 1.80714263086 0.02222907187 
0.303640 1.84059481868 0.02311526296 
0.304157 1.90080475237 0.02335346181 
0.304673 1.88102246966 0.02411823700 
0.305190 1.81899607955 0.02359486083 
0.305707 1.85005365922 0.02330002710 
0.306224 1.87524957392 0.02357862281 
0.306740 1.84852899297 0.02358494909 
0.307257 1.84317764513 0.02371086734 
0.307774 1.88384449422 0.02396447573 
0.308290 1.84620077415 0.02396012763 
0.308807 1.82944633840 0.02354390355 
0.309324 1.84613174942 0.02390542922 
0.309840 1.81462953201 0.02328260624 
0.310357 1.85145522862 0.02461632241 
0.310874 1.80859321763 0.02364290430 
0.311390 1.88744940319 0.02512776083 
0.311907 1.80112639570 0.02398202011 
0.312424 1.81949132826 0.02431647184 
0.312940 1.82844790526 0.02401133227 
0.313457 1.84986053847 0.02414870915 
0.313974 1.84867860086 0.02383578462 
0.314490 1.79075639051 0.02424937103 
0.315007 1.91029604539 0.02476366426 
0.315524 1.82584982488 0.02407484541 
0.316040 1.82887130924 0.02473833492 
0.316557 1.85272186192 0.02499810678 
0.317074 1.80241345493 0.02506438376 
0.317590 1.84686881825 0.02530421670 
0.318107 1.82926846983 0.02508778708 
0.318624 1.85151385482 0.02483970140 
0.319140 1.85461838110 0.02468814318 
0.319657 1.86076304506 0.02473974417 
0.320174 1.85009237144 0.02539463862 
0.320690 1.84740619631 0.02496073071 
0.321207 1.79000627000 0.02455291715 
0.321724 1.88201450346 0.02496751421 
0.322240 1.86195939384 0.02554107043 
0.322757 1.82073288574 0.02480593595 
0.323274 1.88074455638 0.02524970586 
0.323790 1.81653763823 0.02550311323 
0.324307 1.84112162520 0.02572781266 
0.324824 1.85886134846 0.02585265866 
0.325340 1.81917439026 0.02639531213 
0.325857 1.86041144807 0.02641351894 
0.326373 1.88385669130 0.02716359045 
0.326890 1.82669643916 0.02710977166 
0.327407 1.86849301994 0.02830740881 
0.327923 1.81714476571 0.02694403449 
0.328440 1.86587092937 0.02788558995 
0.328957 1.87214335309 0.02793234258 
0.329473 1.83742296352 0.02903169019 
0.329990 1.83414776558 0.02909438243 
0.330507 1.86087551893 0.03019011770 
0.331023 1.88608834191 0.03069426272 
0.331540 1.82418464388 0.03053655329 
0.332057 1.83434086670 0.02939640570 
0.332573 1.92501585107 0.03051723248 
0.333090 1.91422311717 0.03110202940 
0.333607 1.89031271808 0.03156207531 
0.334123 1.87576519613 0.03100228948 
0.334640 1.88319946162 0.03244964319 
0.335156 1.90972766960 0.03327570372 
0.335673 1.88820785320 0.03182139920 
0.336190 1.88450689724 0.03195578397 
0.336706 1.82931776236 0.03116815809 
0.337223 1.88404438004 0.03322563121 
0.337740 1.86117945848 0.03391608888 
0.338256 1.88108293104 0.03358698365 
0.338773 1.87000465907 0.03505822551 
0.339290 1.86692409193 0.03529383916 
0.339806 1.95279843833 0.03637937602 
0.340323 1.91120084165 0.03802346847 
0.340839 1.92264153238 0.03927446985 
0.341356 1.92289507264 0.04003632133 
0.341873 1.91798209071 0.03852137582 
0.342389 1.98261082203 0.03982073556 
0.342906 1.89030413661 0.03882169316 
0.343423 1.94869766191 0.03947252465 
0.343939 1.88884147428 0.03904807923 
0.344456 1.90084199858 0.03877998331 
0.344972 1.97051679413 0.04174673573 
0.345489 2.01863425947 0.04173054541 
0.346006 1.89620272830 0.03871331469 
0.346522 1.93835431313 0.03845969086 
0.347039 1.87431061400 0.04003389860 
0.347555 1.91548523386 0.04216639716 
0.348072 1.97131260652 0.04124415153 
0.348589 1.99105880753 0.04280916027 
0.349105 1.89993674072 0.04138789954 
0.349622 1.86530595982 0.04028139459 
0.350139 1.89729908531 0.04232422619 
0.350655 1.94124127982 0.04232897339 
0.351172 1.91523056949 0.04195802935 
0.351688 1.96257259189 0.04109409790 
0.352205 1.87354835779 0.04112085741 
0.352722 1.88250793666 0.04087036814 
0.353238 1.91774784804 0.04078175341 
0.353755 1.89027167271 0.04090199392 
0.354271 1.87374650467 0.03962247813 
0.354788 1.90735577630 0.04010238980 
0.355305 1.93866306210 0.04238845498 
0.355821 1.85974125307 0.04398243753 
0.356338 1.92905599192 0.04282547298 
0.356854 1.89655194494 0.04394124796 
0.357371 1.90653780794 0.04480191927 
0.357888 1.86422564095 0.04461380394 
0.358404 1.92160844017 0.04770185352 
0.358921 1.87947073417 0.04481066991 
0.359437 1.81309557562 0.04703952811 
0.359954 1.86682212385 0.04496004612 
0.360471 1.98392095199 0.04877195735 
0.360987 1.84496125293 0.05058103087 
0.361504 1.94037549373 0.05022337682 
0.362020 1.94040792302 0.04949234595 
0.362537 1.91283636133 0.05351961524 
0.363054 1.97810223934 0.05425561933 
0.363570 1.91768485459 0.05486834906 
0.364087 1.94372037009 0.05666990610 
0.364603 1.85675362080 0.05405037746 
0.365120 1.85871312200 0.05593912110 
0.365637 1.97163900727 0.06232575897 
0.366153 1.86731974188 0.06017413462 
0.366670 2.01006011084 0.06151033778 
0.367186 1.99855913432 0.06443816143 
0.367703 1.93029917523 0.06393697982 
0.368219 1.84004974985 0.06266696657 
0.368736 1.83186868970 0.06777883353 
0.369253 1.97151123928 0.07091689053 
0.369769 1.93576384234 0.07999722482 
0.370286 1.88513338759 0.07151247051 
0.370802 1.84773062099 0.07945734581 
0.371319 1.88467821331 0.08450496324 
0.371835 2.04932694270 0.08319653116 
0.372352 1.84846923656 0.09778971120 
0.372869 1.72737675552 0.12073209981 
0.373385 1.89277427627 0.17045108620 
0.373902 1.37153642844 0.38569596171 
