# Supplementary material for: A SAXS-based approach to rationally evaluate radical scavengers – toward eliminating radiation damage in solution and crystallographic studies
Source: J Synchrotron Radiat. 2021 Aug 9;28(Pt 5):1309–20. doi: 10.1107/S1600577521004045 (PMC8415334; doi:10.1107/S1600577521004045)
Supplement: Supplementary file 1 [file s-28-01309-sup1.zip › SupportingData/ascrobic_acid/50mM_buffer_only/F10_ascorbate-max-buffer_00008.cbf.dat]

0.010597 10.50461592092 0.50083439088 
0.011114 9.22763820005 0.36381592373 
0.011630 9.06419640734 0.38143557587 
0.012147 7.92919462647 0.29144330554 
0.012664 6.68539350765 0.25681774560 
0.013181 6.41913420737 0.19126420060 
0.013698 6.06103023757 0.18158272366 
0.014215 5.77249343575 0.23487414345 
0.014732 5.41756822765 0.19956813307 
0.015249 4.96027674089 0.18798777154 
0.015766 4.75167104558 0.15841611363 
0.016283 4.85187096373 0.16042360262 
0.016800 4.27719192414 0.13824486823 
0.017316 4.48167860713 0.13675518783 
0.017833 4.15851913229 0.12719522961 
0.018350 3.79349489738 0.12350926194 
0.018867 3.79919377846 0.09967728366 
0.019384 3.76681483212 0.11024491423 
0.019901 3.84511701478 0.10769045312 
0.020418 3.55044300948 0.09138539415 
0.020935 3.35805755694 0.08781233795 
0.021452 3.46548924405 0.08810234196 
0.021969 3.15225003376 0.07729844417 
0.022486 3.21413279811 0.08490805378 
0.023002 3.04628985900 0.08862934590 
0.023519 3.08497015434 0.08132393768 
0.024036 3.01094115350 0.07870918143 
0.024553 2.87264083742 0.07847438146 
0.025070 2.96797694225 0.07411272490 
0.025587 2.79401369375 0.07360524780 
0.026104 2.88665958006 0.07228367151 
0.026621 2.81957702050 0.07564543577 
0.027138 2.86513211397 0.07042987348 
0.027655 2.71311472664 0.06892004181 
0.028171 2.75561070545 0.07070704426 
0.028688 2.63250985579 0.06891190950 
0.029205 2.70929510644 0.06593666612 
0.029722 2.67002129852 0.06852307460 
0.030239 2.54814441395 0.06287634598 
0.030756 2.51918148948 0.06048982829 
0.031273 2.58212675088 0.06270721426 
0.031790 2.59275210404 0.06244050760 
0.032307 2.52902123042 0.05981310968 
0.032824 2.49126107591 0.06047748420 
0.033341 2.43494978851 0.06112175277 
0.033857 2.36430268887 0.06019115523 
0.034374 2.48229362694 0.05831879745 
0.034891 2.49214875451 0.05716708060 
0.035408 2.51964345107 0.06291276973 
0.035925 2.51326551453 0.05901004220 
0.036442 2.47589444533 0.05767372335 
0.036959 2.41690508558 0.05803029140 
0.037476 2.28582515806 0.05389103562 
0.037993 2.36450439162 0.05462369526 
0.038510 2.35563400687 0.06008600068 
0.039027 2.40322041780 0.05360913640 
0.039543 2.28388528469 0.05331020174 
0.040060 2.34247270941 0.04935207335 
0.040577 2.31546160875 0.05193134971 
0.041094 2.35660414992 0.05124889224 
0.041611 2.25568993074 0.05442250470 
0.042128 2.26748573224 0.05230876123 
0.042645 2.13381735575 0.04907505914 
0.043162 2.34794559831 0.04950844112 
0.043679 2.22690676123 0.05191428038 
0.044196 2.22732792027 0.04637622273 
0.044712 2.29101600449 0.04822456575 
0.045229 2.33356529565 0.04688444448 
0.045746 2.15468568178 0.04615944859 
0.046263 2.20527078941 0.04720758415 
0.046780 2.19136150636 0.04472060225 
0.047297 2.23485832296 0.04547528838 
0.047814 2.19884286109 0.04563171215 
0.048331 2.25645501623 0.04661499336 
0.048848 2.25244759328 0.04734356866 
0.049365 2.23309673908 0.04413269198 
0.049881 2.16638571216 0.04350758181 
0.050398 2.25533931028 0.04732773676 
0.050915 2.14668581838 0.04509506839 
0.051432 2.12022072508 0.04435409460 
0.051949 2.12162047860 0.04337935197 
0.052466 2.15219560216 0.04281292849 
0.052983 2.12621665417 0.04390889700 
0.053500 2.13037610165 0.04239141875 
0.054017 2.16248157376 0.04476223065 
0.054534 2.08092176748 0.04173182918 
0.055050 2.15863867110 0.04370135385 
0.055567 2.13884787303 0.04339277007 
0.056084 2.11433608822 0.04173285017 
0.056601 2.10376494298 0.04275159543 
0.057118 2.09828950131 0.04159282432 
0.057635 2.00185969027 0.04147897313 
0.058152 2.05958123443 0.04081007007 
0.058669 2.13390923398 0.03978948722 
0.059186 2.08260744251 0.04197781768 
0.059703 2.09696102239 0.04105575639 
0.060220 2.08752629499 0.04180442367 
0.060736 2.03586902947 0.03974681592 
0.061253 2.12339598021 0.04006738503 
0.061770 2.12470822837 0.04008273846 
0.062287 2.08398695725 0.03872742566 
0.062804 2.15809121640 0.04124726436 
0.063321 2.05835911234 0.04003476423 
0.063838 2.14371886180 0.03872735646 
0.064355 2.02803283321 0.04019526599 
0.064872 2.06560664968 0.03639020593 
0.065388 2.04553772154 0.03784113447 
0.065905 2.08421238392 0.03916960296 
0.066422 2.06134645990 0.03826755455 
0.066939 2.01183543431 0.03837015478 
0.067456 2.03941647783 0.03718481112 
0.067973 2.06132171895 0.03867746459 
0.068490 1.98329258898 0.03790349954 
0.069007 2.09653591090 0.03801111420 
0.069524 2.00956091945 0.03923262372 
0.070041 1.95936181730 0.03764317176 
0.070557 2.02525320089 0.03831297537 
0.071074 1.97996237747 0.03765011021 
0.071591 2.03493331145 0.03750214798 
0.072108 2.06586314830 0.03824681223 
0.072625 2.03242973442 0.03716131100 
0.073142 2.00916473218 0.03704878954 
0.073659 2.07296926676 0.03706383524 
0.074176 1.94232756573 0.03758057090 
0.074693 2.05291628659 0.03390366550 
0.075210 2.05416344404 0.03575481469 
0.075726 2.01973416580 0.03699797216 
0.076243 2.01764672256 0.03509810713 
0.076760 2.02155876434 0.03572697826 
0.077277 2.09736410972 0.03544347759 
0.077794 2.01176785560 0.03509376438 
0.078311 2.03125043562 0.03477806266 
0.078828 2.02466590681 0.03466284628 
0.079345 2.03550767150 0.03460129603 
0.079862 1.97099232436 0.03414639057 
0.080378 1.99504993679 0.03267967524 
0.080895 2.07238131139 0.03404603522 
0.081412 1.97746564323 0.03339272463 
0.081929 1.98576101240 0.03407911654 
0.082446 2.01061311762 0.03381220820 
0.082963 2.01142175764 0.03337162599 
0.083480 1.96108846723 0.03330854518 
0.083997 1.97976839816 0.03294275609 
0.084514 1.95536187596 0.03440656527 
0.085030 1.99095593081 0.03334728552 
0.085547 2.02338689668 0.03345238323 
0.086064 2.03677253008 0.03348037258 
0.086581 2.05706356145 0.03378185362 
0.087098 2.05071471570 0.03321423133 
0.087615 1.98800691534 0.03276483381 
0.088132 2.02782357216 0.03509518399 
0.088649 1.97519594531 0.03347850699 
0.089166 1.99794600863 0.03385784838 
0.089683 1.99817677259 0.03375640099 
0.090199 1.98063373634 0.03568787191 
0.090716 1.99626213019 0.03539539242 
0.091233 1.99813244954 0.03598373203 
0.091750 1.93982000693 0.03478983481 
0.092267 2.01385057748 0.03741968316 
0.092784 2.03971306244 0.03753072537 
0.093301 2.05657932610 0.03683233478 
0.093818 2.05080419750 0.03584988074 
0.094334 1.97772325627 0.03579616324 
0.094851 2.01648058480 0.03743362557 
0.095368 1.95737808175 0.03559773839 
0.095885 2.02741663312 0.03497778052 
0.096402 2.00783798288 0.03540577714 
0.096919 2.04430798736 0.03394324154 
0.097436 1.98638049239 0.03340495342 
0.097953 1.99464160135 0.03287251351 
0.098470 2.00574777276 0.03224611880 
0.098986 1.98252256086 0.03200670163 
0.099503 1.98347320969 0.03230594980 
0.100020 1.96455867994 0.03340293928 
0.100537 2.01185240141 0.03227530774 
0.101054 1.99552643718 0.03244306550 
0.101571 1.97777385293 0.03248314454 
0.102088 1.95905104322 0.03255987170 
0.102605 1.96236951552 0.03178643308 
0.103122 2.00996098899 0.03158486919 
0.103638 2.00105103753 0.03097807021 
0.104155 1.91674719002 0.03172993581 
0.104672 1.95564176375 0.03196049688 
0.105189 1.98361981763 0.03124959286 
0.105706 1.99514107145 0.03093780528 
0.106223 1.93281798723 0.03094300067 
0.106740 1.97557406432 0.03043339798 
0.107257 1.90331957340 0.03115588370 
0.107773 2.02526195773 0.03128784948 
0.108290 2.01750841506 0.03079248893 
0.108807 1.96635279736 0.03128146063 
0.109324 1.94497036366 0.02991661906 
0.109841 1.94688696507 0.03086892276 
0.110358 1.95063215039 0.02983137879 
0.110875 1.96122989911 0.02996544709 
0.111392 1.99234078696 0.02936762308 
0.111909 2.00075632798 0.03150661451 
0.112425 2.00294340481 0.03081145439 
0.112942 1.99368588573 0.02896606238 
0.113459 2.00666876449 0.02932209687 
0.113976 1.89736680516 0.02870288028 
0.114493 1.99197545464 0.02926538082 
0.115010 1.96826466919 0.02962292317 
0.115527 1.97847636643 0.02934533739 
0.116044 1.98346550443 0.02974317791 
0.116560 1.98882375473 0.02935707183 
0.117077 1.98728041905 0.02827673152 
0.117594 1.99300437835 0.02895094030 
0.118111 1.98463631407 0.02723886771 
0.118628 1.98228637943 0.02865115627 
0.119145 1.90984302292 0.02931319523 
0.119662 1.94763220823 0.02851962820 
0.120179 1.94289740675 0.02948098759 
0.120695 1.99545704048 0.02831006466 
0.121212 1.96913878779 0.02760475663 
0.121729 1.92112883041 0.02817448086 
0.122246 1.91926009859 0.02728242447 
0.122763 2.00474265965 0.02810310248 
0.123280 1.97944223127 0.02835343051 
0.123797 1.94316112603 0.02681286763 
0.124314 2.00489086928 0.02764412015 
0.124830 1.95025304951 0.02723757017 
0.125347 1.93296131787 0.02773116834 
0.125864 1.98117154191 0.02720444127 
0.126381 1.98461780957 0.02749488274 
0.126898 1.98008065340 0.02840433725 
0.127415 1.95227957729 0.02744299922 
0.127932 1.95670989748 0.02754208681 
0.128448 1.89645007106 0.02749363024 
0.128965 1.91129274150 0.02719255318 
0.129482 1.92576688103 0.02714212160 
0.129999 2.01066103932 0.02713691716 
0.130516 1.94705395679 0.02673494203 
0.131033 1.96674928312 0.02730086839 
0.131550 1.94622411475 0.02690661324 
0.132067 1.96690142908 0.02719877988 
0.132583 1.94903790523 0.02715158641 
0.133100 1.96689481396 0.02606550012 
0.133617 1.97825210867 0.02711334887 
0.134134 1.95330959819 0.02660449158 
0.134651 1.92780891018 0.02669370574 
0.135168 1.94703240137 0.02642216407 
0.135685 1.92163462234 0.02626558255 
0.136201 1.97907652864 0.02745259176 
0.136718 1.95011489555 0.02622288678 
0.137235 1.96075410001 0.02564457688 
0.137752 1.89745036250 0.02577378343 
0.138269 1.88689085674 0.02542895265 
0.138786 1.93615765028 0.02544296990 
0.139303 1.94436891642 0.02548672373 
0.139819 1.96303738999 0.02554785072 
0.140336 1.98340639954 0.02578295614 
0.140853 1.96311744022 0.02612376587 
0.141370 1.91535785923 0.02634645180 
0.141887 1.96119612002 0.02606771426 
0.142404 1.94179433209 0.02538662085 
0.142921 1.97404611479 0.02533891380 
0.143438 1.95294492674 0.02548915340 
0.143954 1.99222108629 0.02596226887 
0.144471 2.00420376980 0.02646658535 
0.144988 1.99939733241 0.02626383797 
0.145505 1.97238414339 0.02621779701 
0.146022 1.95782893984 0.02553981613 
0.146539 1.98416463730 0.02582860921 
0.147056 1.96498900743 0.02522826654 
0.147572 1.91555753366 0.02513788797 
0.148089 1.92594134537 0.02546094988 
0.148606 1.92347797188 0.02614365156 
0.149123 1.93871994651 0.02551226657 
0.149640 1.94551710864 0.02500032123 
0.150157 1.95606220934 0.02564918843 
0.150674 1.94052237669 0.02497094411 
0.151190 1.89344022040 0.02492732624 
0.151707 1.99326028389 0.02527476246 
0.152224 1.94524738237 0.02496150723 
0.152741 1.93556153209 0.02511608196 
0.153258 1.95214844494 0.02466449108 
0.153775 1.94592892054 0.02480194799 
0.154291 1.96947871818 0.02449794605 
0.154808 1.96890780802 0.02461697509 
0.155325 1.91420117979 0.02435807091 
0.155842 1.94145375353 0.02457266820 
0.156359 1.94673294075 0.02502823428 
0.156876 1.95178087200 0.02500999662 
0.157393 1.94689308259 0.02418010788 
0.157909 1.95118507869 0.02434590202 
0.158426 1.96186910587 0.02461944118 
0.158943 1.94116681585 0.02480045763 
0.159460 1.94828683561 0.02408618335 
0.159977 1.92979374248 0.02384347925 
0.160494 1.91873698385 0.02394506130 
0.161010 1.92509948928 0.02360056990 
0.161527 1.90085906524 0.02380880317 
0.162044 1.93060923026 0.02382271334 
0.162561 1.90507959121 0.02393267525 
0.163078 1.93833119873 0.02402275693 
0.163595 1.94201829222 0.02358634737 
0.164112 1.92121867072 0.02391615059 
0.164628 1.97946792410 0.02352241998 
0.165145 1.92605734697 0.02405059439 
0.165662 1.91117808496 0.02343616315 
0.166179 1.94988124076 0.02332657350 
0.166696 1.92678581952 0.02367893436 
0.167213 1.89962742267 0.02333667485 
0.167729 1.88520091885 0.02304420869 
0.168246 1.96052266160 0.02378992901 
0.168763 1.89998515894 0.02349530103 
0.169280 1.98259995277 0.02363059190 
0.169797 1.93204777888 0.02365957409 
0.170314 1.95899966748 0.02307356265 
0.170830 1.92882574966 0.02291864680 
0.171347 1.89966597983 0.02310073421 
0.171864 1.92378413588 0.02290052488 
0.172381 1.90965922425 0.02265194808 
0.172898 1.92664011119 0.02277183153 
0.173415 1.88709687020 0.02240631989 
0.173932 1.92435634413 0.02318561305 
0.174448 1.88438874920 0.02211335093 
0.174965 1.87311885378 0.02226544672 
0.175482 1.90281416992 0.02283509633 
0.175999 1.92527271550 0.02262192934 
0.176516 1.91309090932 0.02274982096 
0.177033 1.88903553010 0.02269546616 
0.177549 1.87691852751 0.02204611313 
0.178066 1.93561824598 0.02285211450 
0.178583 1.91746291969 0.02265504301 
0.179100 1.87382678941 0.02277137577 
0.179617 1.89951767455 0.02314846079 
0.180134 1.88773687646 0.02295502332 
0.180650 1.85942631220 0.02331798245 
0.181167 1.91198216301 0.02375664565 
0.181684 1.93783933201 0.02357596894 
0.182201 1.92306328696 0.02327807260 
0.182718 1.92952369774 0.02388288666 
0.183234 1.91932893229 0.02409395138 
0.183751 1.89898550267 0.02350779504 
0.184268 1.90127485731 0.02373866531 
0.184785 1.93831462867 0.02462683147 
0.185302 1.94566867921 0.02408668709 
0.185819 1.91195653843 0.02426892345 
0.186335 1.88495122588 0.02364632364 
0.186852 1.96456365623 0.02410007050 
0.187369 1.89364964438 0.02375954976 
0.187886 1.91160959517 0.02326877593 
0.188403 1.90752905582 0.02289063052 
0.188920 1.89615938516 0.02328889766 
0.189436 1.92823450293 0.02337354940 
0.189953 1.90713820161 0.02311209611 
0.190470 1.89324545738 0.02232125535 
0.190987 1.88107940596 0.02258297011 
0.191504 1.92066760684 0.02244688878 
0.192020 1.88924743183 0.02209174246 
0.192537 1.89914485229 0.02292384754 
0.193054 1.86960302102 0.02236567698 
0.193571 1.91564233196 0.02214919713 
0.194088 1.89575460704 0.02226534353 
0.194605 1.86178690799 0.02217146867 
0.195121 1.89297898351 0.02269693122 
0.195638 1.89526539157 0.02196525400 
0.196155 1.86406995085 0.02221166308 
0.196672 1.85790756472 0.02240088343 
0.197189 1.88016451940 0.02233724649 
0.197705 1.84008378463 0.02119398006 
0.198222 1.86081047691 0.02200935139 
0.198739 1.83768688752 0.02103034917 
0.199256 1.85602659133 0.02161757913 
0.199773 1.89336972994 0.02140544135 
0.200290 1.85478225491 0.02179379365 
0.200806 1.86872016214 0.02165139049 
0.201323 1.85443719108 0.02140390947 
0.201840 1.87901865044 0.02176158806 
0.202357 1.83890946791 0.02158847458 
0.202874 1.88644031651 0.02099775700 
0.203390 1.88257614039 0.02082399028 
0.203907 1.87681250764 0.02095899790 
0.204424 1.89316158363 0.02110066981 
0.204941 1.86613460486 0.02135237317 
0.205458 1.88238912515 0.02150562139 
0.205974 1.88090843754 0.02125660608 
0.206491 1.87012646404 0.02140410259 
0.207008 1.88510951083 0.02132817909 
0.207525 1.89318406860 0.02124942165 
0.208042 1.89611274608 0.02046877351 
0.208558 1.86430653333 0.02133475150 
0.209075 1.89433850642 0.02115339134 
0.209592 1.86739598248 0.02079387622 
0.210109 1.85258202775 0.02103331185 
0.210626 1.86815884780 0.02072751581 
0.211142 1.89545076011 0.02106349761 
0.211659 1.85451367050 0.02076153198 
0.212176 1.85615795314 0.02054918030 
0.212693 1.89268169663 0.02050748631 
0.213210 1.82974750601 0.02056369722 
0.213726 1.85237896506 0.02042354908 
0.214243 1.84442289557 0.02091265563 
0.214760 1.87587013651 0.02031027239 
0.215277 1.85837475250 0.02006203660 
0.215794 1.89026510066 0.02066957496 
0.216310 1.85338167421 0.02060115849 
0.216827 1.86302447628 0.02054675184 
0.217344 1.86598532971 0.02081841657 
0.217861 1.85968556660 0.02079709244 
0.218378 1.87876807902 0.02035812962 
0.218894 1.88668336599 0.02056735995 
0.219411 1.86825330798 0.01988691779 
0.219928 1.88894717422 0.02087460782 
0.220445 1.86939631171 0.02015066355 
0.220962 1.86300433487 0.02048655496 
0.221478 1.86310714803 0.01981136602 
0.221995 1.86962879944 0.02039948740 
0.222512 1.85269634878 0.02008654030 
0.223029 1.87780558795 0.02008333604 
0.223546 1.85061707045 0.02034807855 
0.224062 1.87438461447 0.02008704798 
0.224579 1.89301859180 0.01972403862 
0.225096 1.88037074121 0.02013713594 
0.225613 1.84477555826 0.02011788569 
0.226129 1.85216977174 0.01971704554 
0.226646 1.84715730172 0.01996018479 
0.227163 1.87864262525 0.01985134168 
0.227680 1.88197405800 0.01970306317 
0.228197 1.85722341389 0.01969812429 
0.228713 1.89440603195 0.01977484560 
0.229230 1.87518860947 0.01943442492 
0.229747 1.83741710947 0.01974620966 
0.230264 1.86874146295 0.01948496973 
0.230780 1.84747975250 0.01940357679 
0.231297 1.87416379730 0.01983940485 
0.231814 1.88045869608 0.01961697463 
0.232331 1.87865665679 0.01962638040 
0.232848 1.83956079004 0.01983848179 
0.233364 1.85528299391 0.01948880203 
0.233881 1.82897769169 0.01951099483 
0.234398 1.85511797445 0.01955810788 
0.234915 1.85155068613 0.01933012322 
0.235431 1.85115227774 0.01908622902 
0.235948 1.85819048964 0.01965395816 
0.236465 1.86159130200 0.01964526001 
0.236982 1.85710800244 0.01969160834 
0.237499 1.81186015653 0.01927802704 
0.238015 1.86155012137 0.01959183852 
0.238532 1.82700932553 0.01927399195 
0.239049 1.84299741240 0.01943025309 
0.239566 1.87758242389 0.01949329629 
0.240082 1.83657286987 0.01879675158 
0.240599 1.86438862612 0.01954476580 
0.241116 1.88265510973 0.01902899443 
0.241633 1.84238840183 0.01943589454 
0.242149 1.87272573434 3.30954079722 
0.242666 1.85176439415 0.01903426949 
0.243183 1.85168519519 0.01920635764 
0.243700 1.82673733321 0.01902530636 
0.244217 1.86023967937 0.01902589522 
0.244733 1.84020273791 0.01932506500 
0.245250 1.85093809058 0.01881757372 
0.245767 1.83868443737 0.01859800230 
0.246284 1.83241446532 0.01898438636 
0.246800 1.85253238481 0.01862558252 
0.247317 1.86057591768 0.01840906622 
0.247834 1.84524658316 0.01922230548 
0.248351 1.82012800644 0.01851256475 
0.248867 1.84615616417 0.01883832669 
0.249384 1.82542087320 0.01846050337 
0.249901 1.84958634026 0.01903577913 
0.250418 1.81548952070 0.01905428564 
0.250934 1.85283031110 0.01855583374 
0.251451 1.84716734607 0.01899326897 
0.251968 1.83048206965 0.01825700405 
0.252485 1.85295209333 0.01879889682 
0.253001 1.83452196235 0.01909570520 
0.253518 1.83025861600 0.01844017830 
0.254035 1.85822811896 0.01846640260 
0.254552 1.83732571206 0.01839181322 
0.255068 1.81095623450 0.01799032059 
0.255585 1.85048041905 0.01899144645 
0.256102 1.84776075695 0.01855895755 
0.256619 1.85863069241 0.01847278980 
0.257135 1.80896918524 0.01816403062 
0.257652 1.84422862408 0.01852038967 
0.258169 1.84485608601 0.01820618068 
0.258686 1.81497652886 0.01838436838 
0.259202 1.81492731494 0.01801589660 
0.259719 1.84290576941 0.01808574617 
0.260236 1.87056575378 0.01847821815 
0.260753 1.83752147891 0.01920783918 
0.261269 1.84122768551 0.01890593943 
0.261786 1.82759096171 0.01949588346 
0.262303 1.80716359942 0.01886253683 
0.262820 1.82394868184 0.01905210805 
0.263336 1.78977332636 0.01907265826 
0.263853 1.85332526326 0.01953505973 
0.264370 1.83245065658 0.01963073533 
0.264887 1.83735870051 0.01962926723 
0.265403 1.80658436208 0.01916605056 
0.265920 1.83916373864 0.02031043942 
0.266437 1.84437857130 0.02013852000 
0.266954 1.85939036086 0.02001756768 
0.267470 1.83720140232 0.02021601521 
0.267987 1.81666476560 0.02022449874 
0.268504 1.80907319528 0.01947921636 
0.269021 1.86498814719 0.02013677459 
0.269537 1.84264016442 0.02039052679 
0.270054 1.86308504061 0.02099727892 
0.270571 1.81407933884 0.02076882508 
0.271087 1.86000834244 0.02123083971 
0.271604 1.86593401081 0.02141574309 
0.272121 1.87407289467 0.02156246365 
0.272638 1.87428608133 0.02122386866 
0.273154 1.87427226653 0.02153285840 
0.273671 1.85932332112 0.02150620752 
0.274188 1.83301652729 0.02152087814 
0.274705 1.86579692704 0.02153972357 
0.275221 1.84637440907 0.02215077882 
0.275738 1.82843463911 0.02192420131 
0.276255 1.87749733693 0.02220352824 
0.276771 1.85452149448 0.02159341592 
0.277288 1.82487195056 0.02196528971 
0.277805 1.83885587552 0.02152144261 
0.278322 1.85456505821 0.02168583145 
0.278838 1.86103532184 0.02253732196 
0.279355 1.84210469614 0.02209097579 
0.279872 1.80877526147 0.02167650885 
0.280388 1.86881746838 0.02158996402 
0.280905 1.85591452497 0.02132978122 
0.281422 1.83921970411 0.02144118551 
0.281939 1.84229435158 0.02154800132 
0.282455 1.83867265110 0.02197108789 
0.282972 1.85320199371 0.02224647479 
0.283489 1.84298117443 0.02265512732 
0.284006 1.81514032761 0.02193639378 
0.284522 1.85414424784 0.02213086251 
0.285039 1.76057603196 0.02209343202 
0.285556 1.81058187424 0.02169527258 
0.286072 1.83593032005 0.02168832520 
0.286589 1.84232887672 0.02240011142 
0.287106 1.80164607197 0.02216970621 
0.287622 1.79976154898 0.02263803067 
0.288139 1.86973507578 0.02276736551 
0.288656 1.84078842456 0.02239116639 
0.289173 1.83204867384 0.02266045505 
0.289689 1.86179194554 0.02211563176 
0.290206 1.83649220486 0.02284554873 
0.290723 1.84510194034 0.02263868774 
0.291239 1.88759163698 0.02322382532 
0.291756 1.83229637014 0.02232412449 
0.292273 1.79862590433 0.02179823228 
0.292790 1.82765341315 0.02220809886 
0.293306 1.82978506213 0.02222067867 
0.293823 1.82489493636 0.02219135924 
0.294340 1.82324342508 0.02163366597 
0.294856 1.81574494917 0.02256905042 
0.295373 1.85995955952 0.02254724525 
0.295890 1.81627079855 0.02248316815 
0.296406 1.82257547792 0.02286487683 
0.296923 1.81570393051 0.02352785219 
0.297440 1.85800391912 0.02329672708 
0.297957 1.85613738626 0.02299239297 
0.298473 1.81421726360 0.02259004830 
0.298990 1.86495316085 0.02307332414 
0.299507 1.86198811577 0.02293798506 
0.300023 1.84811479140 0.02272855947 
0.300540 1.81603747655 0.02279823952 
0.301057 1.86077999820 0.02345583452 
0.301573 1.76995396304 0.02287662712 
0.302090 1.84312035867 0.02340309207 
0.302607 1.81800229775 0.02314081030 
0.303123 1.84056734351 0.02286676751 
0.303640 1.83469168971 0.02335837969 
0.304157 1.87369117152 0.02381769261 
0.304673 1.82496001153 0.02338801958 
0.305190 1.89820268348 0.02391978056 
0.305707 1.82777618746 0.02330035596 
0.306224 1.87372708066 0.02335602261 
0.306740 1.84061579349 0.02336086813 
0.307257 1.82830329828 0.02325222812 
0.307774 1.82702478790 0.02402129465 
0.308290 1.88048120805 0.02410195822 
0.308807 1.82983821901 0.02325941561 
0.309324 1.87858727661 0.02411702632 
0.309840 1.87365698511 0.02392510690 
0.310357 1.90032204467 0.02358308531 
0.310874 1.80590304210 0.02306781668 
0.311390 1.85178367565 0.02378552236 
0.311907 1.86535385494 0.02423227801 
0.312424 1.82497318333 0.02417128512 
0.312940 1.82769770133 0.02399023006 
0.313457 1.85774704915 0.02416527064 
0.313974 1.86444500093 0.02371950501 
0.314490 1.84717208846 0.02450407972 
0.315007 1.83494786894 0.02391763895 
0.315524 1.89128361670 0.02475768018 
0.316040 1.81475493843 0.02442813073 
0.316557 1.84119726216 0.02503094669 
0.317074 1.85238191502 0.02492931985 
0.317590 1.86910041938 0.02456277733 
0.318107 1.85903925611 0.02503998441 
0.318624 1.80070406457 0.02483689215 
0.319140 1.84895353010 0.02440589598 
0.319657 1.81580516156 0.02477774314 
0.320174 1.83354171645 0.02509815179 
0.320690 1.83794522288 0.02500983943 
0.321207 1.87028428769 0.02517205814 
0.321724 1.81868993006 0.02472383454 
0.322240 1.84478719126 0.02577318540 
0.322757 1.82425094411 0.02462577142 
0.323274 1.82217993641 0.02535134624 
0.323790 1.84505645337 0.02555555386 
0.324307 1.79025620355 0.02579398496 
0.324824 1.87346869352 0.02663068274 
0.325340 1.79585870547 0.02637845981 
0.325857 1.87608985998 0.02703213178 
0.326373 1.80813307937 0.02653888635 
0.326890 1.79994271857 0.02827848843 
0.327407 1.81950141096 0.02720444029 
0.327923 1.82735053498 0.02694885177 
0.328440 1.82738502048 0.02729198413 
0.328957 1.86455971695 0.02795906241 
0.329473 1.80097976033 0.02760461607 
0.329990 1.86026017312 0.02882605634 
0.330507 1.85940791321 0.02963349243 
0.331023 1.82279986236 0.02794946652 
0.331540 1.85978630448 0.03037736143 
0.332057 1.89196958499 0.03156834748 
0.332573 1.87128452924 0.02983467093 
0.333090 1.91945807465 0.03186468961 
0.333607 1.88872231882 0.03176857650 
0.334123 1.93381866694 0.03207412288 
0.334640 1.85718696009 0.03239889805 
0.335156 1.90231082225 0.03165543041 
0.335673 1.89500364006 0.03193744329 
0.336190 1.87238587106 0.03314155337 
0.336706 1.85782349994 0.03191524474 
0.337223 1.85428375907 0.03346211420 
0.337740 1.92283872452 0.03333170928 
0.338256 1.94264228954 0.03430594860 
0.338773 1.88602301598 0.03578720139 
0.339290 1.87602743857 0.03680229661 
0.339806 1.91252589995 0.03779957589 
0.340323 1.95607722489 0.04069836504 
0.340839 1.93627432676 0.03941172321 
0.341356 1.92487879146 0.03808073045 
0.341873 1.92624720481 0.04055516461 
0.342389 1.89928773255 0.03854701727 
0.342906 1.96388494850 0.03951064772 
0.343423 1.91685496170 0.04045100131 
0.343939 1.94492896537 0.03894997222 
0.344456 1.88585933165 0.04119859859 
0.344972 1.89841452061 0.04023241664 
0.345489 1.87821386800 0.03989763198 
0.346006 1.95314803053 0.04064108549 
0.346522 1.92130036942 0.04155387042 
0.347039 2.02898705729 0.04252058497 
0.347555 1.90517793229 0.03952560484 
0.348072 1.89312076970 0.04256072166 
0.348589 1.91341480613 0.04159109633 
0.349105 1.89911837891 0.04088826978 
0.349622 1.88405984017 0.04068608205 
0.350139 1.95808665237 0.04145661390 
0.350655 1.98160586353 0.04175685578 
0.351172 1.90441261382 0.03940694358 
0.351688 1.90961337878 0.04203784743 
0.352205 1.86996737202 0.04242711169 
0.352722 1.90790179702 0.04312708407 
0.353238 1.87865682634 0.03989070255 
0.353755 1.96104529108 0.04289489788 
0.354271 1.90362288683 0.04142345191 
0.354788 1.93912457933 0.04221470106 
0.355305 1.91102212224 0.04445275147 
0.355821 1.93516908846 0.04119587202 
0.356338 1.94953033499 0.04068954198 
0.356854 1.91793002739 0.04319289192 
0.357371 1.86251553523 0.04454844586 
0.357888 1.98286783186 0.04311329972 
0.358404 1.89527299236 0.04416181292 
0.358921 1.91128127785 0.04539861992 
0.359437 1.93035341601 0.04797204565 
0.359954 1.90298989609 0.04683810499 
0.360471 1.82706253003 0.04719410320 
0.360987 1.95437592490 0.05007068140 
0.361504 1.88928115342 0.04895069760 
0.362020 1.87846189591 0.05131164188 
0.362537 1.85371158381 0.05015431288 
0.363054 1.88247721872 0.05134060505 
0.363570 1.93707455462 0.05226422415 
0.364087 1.88992250800 0.05367486820 
0.364603 1.88526768974 0.05039224769 
0.365120 1.88884271792 0.05599535539 
0.365637 2.02271789441 0.06001427154 
0.366153 1.75372937196 0.05595513095 
0.366670 1.91557031863 0.05887336736 
0.367186 1.95675817593 0.06360705081 
0.367703 1.85245809791 0.06655919121 
0.368219 1.94977252567 0.06785398291 
0.368736 1.94007740106 0.07234724864 
0.369253 1.91101785559 0.06979126933 
0.369769 1.85165239118 0.07526395795 
0.370286 1.81918894323 0.07499168808 
0.370802 1.72571903239 0.07215539164 
0.371319 2.00360702234 0.08717231207 
0.371835 1.90399239977 0.08209810134 
0.372352 1.97693461470 0.10193823490 
0.372869 1.90210851480 0.11074108916 
0.373385 1.66990762130 0.15076084382 
0.373902 2.25181106132 0.48829878283 
