# Supplementary material for: A SAXS-based approach to rationally evaluate radical scavengers – toward eliminating radiation damage in solution and crystallographic studies
Source: J Synchrotron Radiat. 2021 Aug 9;28(Pt 5):1309–20. doi: 10.1107/S1600577521004045 (PMC8415334; doi:10.1107/S1600577521004045)
Supplement: Supplementary file 1 [file s-28-01309-sup1.zip › SupportingData/ascrobic_acid/50mM_buffer_only/F10_ascorbate-max-buffer_00032.cbf.dat]

0.010597 9.90769162417 0.38925248886 
0.011114 9.35849892688 0.43022680192 
0.011630 8.76445581096 0.35569843604 
0.012147 7.58587026217 0.24733107273 
0.012664 7.06794267668 0.22367783084 
0.013181 6.41445527876 0.21011631250 
0.013698 6.03158872305 0.17087324353 
0.014215 5.72030006676 0.28761022942 
0.014732 5.48261143446 0.21163787124 
0.015249 5.30031954845 0.19634693289 
0.015766 4.78781339695 0.14244387001 
0.016283 4.91630432810 0.19821530717 
0.016800 4.37826538247 0.14049778281 
0.017316 4.45347115894 0.13636678074 
0.017833 4.02224511364 0.12017876444 
0.018350 3.99906448046 0.11867231135 
0.018867 3.92359318522 0.11318884498 
0.019384 3.67325033795 0.09818504350 
0.019901 3.55584804321 0.09652366457 
0.020418 3.64058775201 0.09332835707 
0.020935 3.36119089973 0.08896557132 
0.021452 3.27495668429 0.09471097259 
0.021969 3.52000964362 0.08906275555 
0.022486 3.27200748520 0.08612065841 
0.023002 3.03107172238 0.08300873071 
0.023519 3.12809925950 0.08673291192 
0.024036 3.02877657021 0.08135189022 
0.024553 3.03951902985 0.08096782417 
0.025070 2.99777516320 0.07513941003 
0.025587 2.91300752495 0.07541147983 
0.026104 2.84424565614 0.07414823954 
0.026621 2.77793138530 0.07358966616 
0.027138 2.72216043136 0.07103919976 
0.027655 2.77027217113 0.06699989235 
0.028171 2.72588451011 0.07146149570 
0.028688 2.70362707140 0.06997301856 
0.029205 2.55748105373 0.06869387897 
0.029722 2.58235989893 0.06834795249 
0.030239 2.56209562615 0.06685107160 
0.030756 2.59167152711 0.06144292169 
0.031273 2.63100729239 0.06317334602 
0.031790 2.59325476484 0.06564671632 
0.032307 2.45110219426 0.06405515147 
0.032824 2.54073787682 0.06271669589 
0.033341 2.48753284024 0.06199494890 
0.033857 2.50962069650 0.06264660584 
0.034374 2.53406725713 0.05826250597 
0.034891 2.49285947531 0.06200793001 
0.035408 2.41273982097 0.05800105610 
0.035925 2.46732836730 0.05622244402 
0.036442 2.43615433246 0.05457144454 
0.036959 2.43100847765 0.05728084946 
0.037476 2.43589974722 0.05393109263 
0.037993 2.46291812810 0.05603022046 
0.038510 2.41836124256 0.05720035573 
0.039027 2.33615742608 0.05019770505 
0.039543 2.21356877310 0.05034651276 
0.040060 2.30420566088 0.05186986894 
0.040577 2.29326858016 0.05526366141 
0.041094 2.37857688102 0.05223545123 
0.041611 2.26461936984 0.05009950253 
0.042128 2.32904744979 0.05318822453 
0.042645 2.25063310705 0.04871079720 
0.043162 2.23684862691 0.04980341107 
0.043679 2.17504305421 0.05019640805 
0.044196 2.26431609658 0.04526095969 
0.044712 2.28812808258 0.04798693619 
0.045229 2.20654107865 0.04928712638 
0.045746 2.24826032752 0.04785410743 
0.046263 2.22334037570 0.04731279800 
0.046780 2.19830168399 0.04614653746 
0.047297 2.16168653856 0.04698475508 
0.047814 2.22038510901 0.04619789580 
0.048331 2.22767323887 0.04468903554 
0.048848 2.20998738402 0.04463963726 
0.049365 2.12290795902 0.04180916929 
0.049881 2.16789047584 0.04563222062 
0.050398 2.10296238928 0.04380477804 
0.050915 2.14519215493 0.04376313285 
0.051432 2.21478774743 0.04474768666 
0.051949 2.11684947773 0.04307003267 
0.052466 2.08725895192 0.04353939461 
0.052983 2.17086338735 0.04423013758 
0.053500 2.08256031058 0.04338171086 
0.054017 2.18082889601 0.04423857395 
0.054534 2.14131675139 0.04245560802 
0.055050 2.10582640736 0.04294215662 
0.055567 2.04164249072 0.04300173145 
0.056084 2.10575379737 0.04183939567 
0.056601 2.13477870299 0.04222812822 
0.057118 2.05750102587 0.04050434012 
0.057635 2.13924497368 0.04286406335 
0.058152 2.08513376052 0.04112417938 
0.058669 2.09025030203 0.04183720666 
0.059186 2.12633327924 0.04224550465 
0.059703 2.09703297599 0.04030917331 
0.060220 2.06649848508 0.03966580918 
0.060736 2.11858874645 0.03980571752 
0.061253 2.05193349712 0.03881575562 
0.061770 2.05587954783 0.03907389360 
0.062287 2.09848383456 0.04140151951 
0.062804 2.07313072882 0.04017999436 
0.063321 2.05655694500 0.03919127851 
0.063838 2.05771928506 0.04048691959 
0.064355 1.98551902567 0.03845630264 
0.064872 2.04718284494 0.03839641233 
0.065388 2.10712489853 0.03777030466 
0.065905 2.01551891334 0.03955804338 
0.066422 2.02978109985 0.03798433472 
0.066939 2.06679534178 0.03848386900 
0.067456 2.04009693204 0.03875993586 
0.067973 1.97227578317 0.03655915673 
0.068490 2.03592162394 0.03691309270 
0.069007 2.04889984720 0.03809484422 
0.069524 2.02427507102 0.03714664277 
0.070041 2.00562004284 0.03876992713 
0.070557 1.99741080503 0.03682587001 
0.071074 2.00159783981 0.03767655226 
0.071591 2.01934232098 0.03601496528 
0.072108 2.05897358796 0.03782709842 
0.072625 2.10907964022 0.03820948940 
0.073142 2.04051496019 0.03782383456 
0.073659 2.00990242588 0.03546523978 
0.074176 2.00757027042 0.03571115469 
0.074693 2.05612554533 0.03560943382 
0.075210 2.01082071625 0.03637176350 
0.075726 2.11753152673 0.03839405032 
0.076243 2.02919650064 0.03563047449 
0.076760 2.02263918044 0.03465869232 
0.077277 2.00661537184 0.03410490501 
0.077794 2.05436361990 0.03514620140 
0.078311 2.05297583461 0.03467420660 
0.078828 2.03265233131 0.03487862314 
0.079345 1.99632073220 0.03620056926 
0.079862 2.02715484363 0.03461796920 
0.080378 2.04716385441 0.03457512193 
0.080895 1.94642249038 0.03485040381 
0.081412 2.04284057075 0.03517610261 
0.081929 2.01201035760 0.03286557746 
0.082446 2.07300636857 0.03384410367 
0.082963 2.01752815803 0.03443715005 
0.083480 2.07326819402 0.03517055416 
0.083997 2.05464865140 0.03291153651 
0.084514 2.03364877604 0.03448872783 
0.085030 2.05472959552 0.03358382991 
0.085547 1.98637319642 0.03299436634 
0.086064 2.04445476991 0.03352019720 
0.086581 2.05460349189 0.03295908346 
0.087098 2.04065405475 0.03404327045 
0.087615 2.00736312890 0.03379668923 
0.088132 2.00281556204 0.03244391422 
0.088649 2.03960923955 0.03362343827 
0.089166 2.03897878437 0.03493283675 
0.089683 1.97247630374 0.03442431506 
0.090199 2.12436791172 0.03546646682 
0.090716 1.95156708088 0.03518866191 
0.091233 1.92561709875 0.03382984801 
0.091750 2.03379860065 0.03488847241 
0.092267 2.01610068078 0.03554238466 
0.092784 2.04189747505 0.03621158216 
0.093301 1.96530481893 0.03519309694 
0.093818 1.95930195790 0.03662538710 
0.094334 2.01911290679 0.03626694557 
0.094851 1.96856085179 0.03465751900 
0.095368 2.00395075551 0.03608525805 
0.095885 1.96241587559 0.03393264029 
0.096402 2.05209985772 0.03347850924 
0.096919 1.94248315309 0.03329589888 
0.097436 1.95284240023 0.03338894010 
0.097953 1.97466576344 0.03187616217 
0.098470 1.98119921736 0.03221638152 
0.098986 1.99081186972 0.03265903426 
0.099503 2.01869312213 0.03274464279 
0.100020 1.93992411103 0.03309316655 
0.100537 1.98042743120 0.03208488008 
0.101054 1.97698681845 0.03207419069 
0.101571 1.97117770794 0.03200983330 
0.102088 1.97291332601 0.03277367348 
0.102605 1.98292407722 0.03087596358 
0.103122 1.93618357759 0.02987295821 
0.103638 1.95900913836 0.03173675098 
0.104155 1.96621173268 0.03217660976 
0.104672 1.93984363611 0.03070157418 
0.105189 1.95696801102 0.03191330426 
0.105706 2.02510714710 0.03062928837 
0.106223 1.96215480744 0.02917492259 
0.106740 2.02725478825 0.02998728749 
0.107257 1.96798923524 0.02976021881 
0.107773 1.90930099797 0.03007937835 
0.108290 2.00821650520 0.03178261976 
0.108807 1.99364720469 0.03074540685 
0.109324 1.98215953944 0.02979033693 
0.109841 2.04143389878 0.02988416283 
0.110358 1.94631665958 0.02910551816 
0.110875 1.94656485866 0.02978432641 
0.111392 1.96554377628 0.02876707686 
0.111909 1.97523888247 0.03042487806 
0.112425 1.96186471663 0.02957558268 
0.112942 1.89682794634 0.02930570822 
0.113459 1.92714334209 0.02908983320 
0.113976 1.95325299471 0.02896320997 
0.114493 1.94211234684 0.02808311748 
0.115010 1.96602977729 0.02912649699 
0.115527 1.96018620135 0.02866893636 
0.116044 1.98595967616 0.02948420013 
0.116560 1.95822090357 0.02800996365 
0.117077 1.97589176025 0.02851529890 
0.117594 1.96444899457 0.02864444043 
0.118111 1.97829389988 0.02880355062 
0.118628 2.00773677625 0.02819692512 
0.119145 1.94732873688 0.02868072048 
0.119662 1.96470489663 0.02811546455 
0.120179 1.97384801582 0.02828090943 
0.120695 1.97322150092 0.02868204414 
0.121212 1.90537714171 0.02830166015 
0.121729 1.98059584112 0.02815362757 
0.122246 1.95420542822 0.02783177765 
0.122763 1.91282888935 0.02725287597 
0.123280 1.98186607069 0.02747937269 
0.123797 2.00020237515 0.02677151769 
0.124314 1.97208632433 0.02851872719 
0.124830 1.95624696272 0.02798566049 
0.125347 1.94503684125 0.02771346654 
0.125864 1.96862307304 0.02770810701 
0.126381 1.94664236100 0.02742948008 
0.126898 1.93421913368 0.02770898594 
0.127415 2.02047055039 0.02860982268 
0.127932 1.97582471471 0.02716902115 
0.128448 1.90629361724 0.02664743759 
0.128965 1.93484694327 0.02623825898 
0.129482 2.00580167640 0.02696917632 
0.129999 1.96717144118 0.02744451625 
0.130516 1.98642807679 0.02663003106 
0.131033 1.97450471079 0.02667392300 
0.131550 1.95249697365 0.02768192471 
0.132067 1.97746924579 0.02680581410 
0.132583 1.98529447532 0.02727495087 
0.133100 1.97779975134 0.02645601099 
0.133617 1.96293187945 0.02606193683 
0.134134 1.93364850263 0.02613670635 
0.134651 1.96052168961 0.02709825840 
0.135168 1.99287975843 0.02691871537 
0.135685 1.95345909254 0.02658730266 
0.136201 1.92963661760 0.02632755828 
0.136718 1.95445786356 0.02638003280 
0.137235 1.97615128864 0.02695096160 
0.137752 1.96859197563 0.02535636875 
0.138269 1.95453111402 0.02574276972 
0.138786 1.91066064135 0.02545030227 
0.139303 1.96101591071 0.02590184761 
0.139819 1.89934854599 0.02510965011 
0.140336 1.96501728864 0.02563271495 
0.140853 1.96073910138 0.02605158333 
0.141370 1.95232646121 0.02614981696 
0.141887 1.98062262404 0.02568502652 
0.142404 1.96579380133 0.02539768478 
0.142921 1.97531261820 0.02566106538 
0.143438 1.96010563167 0.02530572747 
0.143954 1.95460604044 0.02579994984 
0.144471 2.00320348037 0.02653624707 
0.144988 1.94758747262 0.02632179761 
0.145505 1.96573803429 0.02618542372 
0.146022 1.99268153712 0.02577301448 
0.146539 1.97472352865 0.02636144245 
0.147056 1.95821837475 0.02544039439 
0.147572 1.94927901146 0.02541612765 
0.148089 1.98533740310 0.02478315829 
0.148606 1.92030235863 0.02583943583 
0.149123 1.91469033460 0.02528303961 
0.149640 1.98961638608 0.02512107131 
0.150157 1.91972658311 0.02480091992 
0.150674 1.96961434759 0.02546455997 
0.151190 1.90322522755 0.02488053625 
0.151707 1.92354151046 0.02406594008 
0.152224 1.96608903900 0.02533722916 
0.152741 1.93409022906 0.02530499869 
0.153258 1.96245830858 0.02520736144 
0.153775 1.96924440402 0.02471876490 
0.154291 1.94302549265 0.02464641902 
0.154808 1.93861456566 0.02434512111 
0.155325 1.93751175551 0.02428778266 
0.155842 1.91698071294 0.02324026148 
0.156359 1.94683298785 0.02356926149 
0.156876 1.89775190809 0.02398599335 
0.157393 1.95098015102 0.02442376142 
0.157909 1.97146399779 0.02417433327 
0.158426 1.99646941703 0.02471255781 
0.158943 1.91919135001 0.02409979605 
0.159460 1.95175031414 0.02332839436 
0.159977 1.93759093730 0.02352873845 
0.160494 1.92595117507 0.02477996124 
0.161010 1.95349367241 0.02379793232 
0.161527 1.90833591195 0.02354953140 
0.162044 1.95313594940 0.02335119532 
0.162561 1.93293275113 0.02357886171 
0.163078 1.95809470915 0.02374317767 
0.163595 1.90382255812 0.02428581587 
0.164112 1.94569968317 0.02396044083 
0.164628 1.94868280391 0.02346039532 
0.165145 1.94694147087 0.02315728135 
0.165662 1.91928036974 0.02421744019 
0.166179 1.90996265578 0.02298900960 
0.166696 1.92793268179 0.02290801662 
0.167213 1.94771799140 0.02376808830 
0.167729 1.93227475671 0.02296638994 
0.168246 1.96418857603 0.02304713836 
0.168763 1.90344445564 0.02358202705 
0.169280 1.95998881063 0.02311769194 
0.169797 1.94051387878 0.02304577207 
0.170314 1.91780148888 0.02380316865 
0.170830 1.93106578836 0.02306342754 
0.171347 1.94295947175 0.02299610242 
0.171864 1.96139924062 0.02300609026 
0.172381 1.91435432538 0.02263809012 
0.172898 1.93504052232 0.02254278668 
0.173415 1.92805025374 0.02307726486 
0.173932 1.90386306867 0.02275345469 
0.174448 1.92300273259 0.02299023832 
0.174965 1.90508210730 0.02280165557 
0.175482 1.93090900556 0.02291334889 
0.175999 1.88155329893 0.02315665819 
0.176516 1.96189364862 0.02289343339 
0.177033 1.93464009623 0.02263531010 
0.177549 1.87395960053 0.02289506852 
0.178066 1.95810648495 0.02235497138 
0.178583 1.90729873906 0.02232942369 
0.179100 1.88197192723 0.02278457184 
0.179617 1.88977768559 0.02247562868 
0.180134 1.91084796613 0.02339527660 
0.180650 1.90022432981 0.02349710813 
0.181167 1.90161981003 0.02329318606 
0.181684 1.89893269622 0.02328391056 
0.182201 1.92519417716 0.02345518434 
0.182718 1.91978890585 0.02341487100 
0.183234 1.94584766696 0.02422166132 
0.183751 1.91285713532 0.02405210359 
0.184268 1.93836103863 0.02387591370 
0.184785 1.91922106782 0.02448544311 
0.185302 1.92568426922 0.02490531338 
0.185819 1.93124937144 0.02445311355 
0.186335 1.91065325394 0.02422995231 
0.186852 1.91687041989 0.02374828584 
0.187369 1.88106078505 0.02373727775 
0.187886 1.89044960039 0.02262073432 
0.188403 1.88017859610 0.02303470023 
0.188920 1.85132308404 0.02306377490 
0.189436 1.90385954311 0.02287111384 
0.189953 1.85675707828 0.02261134618 
0.190470 1.87108929522 0.02233540967 
0.190987 1.90047163494 0.02265779957 
0.191504 1.87143379787 0.02259183612 
0.192020 1.90545981650 0.02239631156 
0.192537 1.87961077191 0.02228638716 
0.193054 1.83402513052 0.02197566799 
0.193571 1.85446244029 0.02182786220 
0.194088 1.86906102369 0.02215124713 
0.194605 1.89228219320 0.02202588497 
0.195121 1.85373009201 0.02205052132 
0.195638 1.83954334659 0.02149564224 
0.196155 1.86687892020 0.02217479529 
0.196672 1.89693268477 0.02205056333 
0.197189 1.87321527788 0.02167172978 
0.197705 1.88109624388 0.02115791947 
0.198222 1.84229397767 0.02149446043 
0.198739 1.86536773675 0.02152278088 
0.199256 1.85405328063 0.02139253647 
0.199773 1.83634271630 0.02170473897 
0.200290 1.87545535879 0.02173818141 
0.200806 1.90169157697 0.02171855989 
0.201323 1.84916000576 0.02157323254 
0.201840 1.90213526311 0.02135391274 
0.202357 1.90703601313 0.02149969722 
0.202874 1.89064124556 0.02110577044 
0.203390 1.88729421861 0.02158294198 
0.203907 1.87883008307 0.02149032717 
0.204424 1.85248041882 0.02116922120 
0.204941 1.87127287458 0.02073806000 
0.205458 1.90821736179 0.02185380583 
0.205974 1.84239407151 0.02053997651 
0.206491 1.87773969694 0.02128342755 
0.207008 1.85256403359 0.02100276326 
0.207525 1.86376969443 0.02111490155 
0.208042 1.86743088458 0.02061752898 
0.208558 1.87360786585 0.02046136456 
0.209075 1.84189660820 0.02011378850 
0.209592 1.87898796632 0.02143069690 
0.210109 1.85307763595 0.02148031047 
0.210626 1.83774951392 0.02066369958 
0.211142 1.84208546290 0.02069758018 
0.211659 1.85649130572 0.02155490400 
0.212176 1.85432627063 0.02124165785 
0.212693 1.88500458159 0.02109088529 
0.213210 1.86271091095 0.02075479946 
0.213726 1.87024968864 0.02058861915 
0.214243 1.82934333648 0.02079418010 
0.214760 1.87628510535 0.02051369794 
0.215277 1.86350403581 0.02035322983 
0.215794 1.86280991684 0.02050609178 
0.216310 1.86161727039 0.02039659231 
0.216827 1.86621135943 0.02054107280 
0.217344 1.85890393150 0.02026759746 
0.217861 1.86270833829 0.02024991379 
0.218378 1.87636933564 0.02046528654 
0.218894 1.87912063171 0.02081823165 
0.219411 1.85757979192 0.02030206812 
0.219928 1.83889772737 0.02065723865 
0.220445 1.87360926306 0.02034246967 
0.220962 1.84925039128 0.02061414789 
0.221478 1.84165636291 0.02015704494 
0.221995 1.84445479634 0.02012961822 
0.222512 1.84791859417 0.01984484731 
0.223029 1.85526618506 0.01971592485 
0.223546 1.86013426582 0.02034800868 
0.224062 1.83049281389 0.02000580101 
0.224579 1.89848116594 0.02031989951 
0.225096 1.90779341352 0.02002309783 
0.225613 1.89794356800 0.01980838990 
0.226129 1.83559472704 0.02000550040 
0.226646 1.89309661493 0.02011952726 
0.227163 1.89119481931 0.02004647043 
0.227680 1.85499398322 0.02021136531 
0.228197 1.88614161657 0.01926369263 
0.228713 1.86499610170 0.01956844532 
0.229230 1.86018902379 0.01926157217 
0.229747 1.86663819034 0.01936012879 
0.230264 1.86398962251 0.01960730450 
0.230780 1.86929613863 0.01926367489 
0.231297 1.89453432871 0.02001015433 
0.231814 1.85078565858 0.01983308052 
0.232331 1.85317475317 0.01868033680 
0.232848 1.87936244020 0.01955372068 
0.233364 1.81945032388 0.01926840894 
0.233881 1.85833166483 0.01958824118 
0.234398 1.88429085237 0.01956576589 
0.234915 1.85705078410 0.01919598033 
0.235431 1.83651405204 0.01920878798 
0.235948 1.83016567972 0.01928518657 
0.236465 1.83818128466 0.01935258777 
0.236982 1.87479392989 0.01922412618 
0.237499 1.84643678255 0.01913115406 
0.238015 1.88028214089 0.01973573061 
0.238532 1.82388651702 0.01889495238 
0.239049 1.84317753133 0.01917547485 
0.239566 1.85823773514 0.01946613905 
0.240082 1.82797158200 0.01918203574 
0.240599 1.87730942341 0.01912335795 
0.241116 1.85838740435 0.01930167242 
0.241633 1.83359819816 0.01929553633 
0.242149 1.86609366574 3.30065407258 
0.242666 1.84078637061 0.01878641920 
0.243183 1.86965709981 0.01911116747 
0.243700 1.88096939804 0.01982253398 
0.244217 1.83480344264 0.01899412014 
0.244733 1.86932568434 0.01889233373 
0.245250 1.84843842802 0.01916945383 
0.245767 1.83824531993 0.01920454704 
0.246284 1.82002336130 0.01851590887 
0.246800 1.85026864256 0.01927090647 
0.247317 1.82645103945 0.01861919239 
0.247834 1.84581056201 0.01893229005 
0.248351 1.87501735326 0.01860226014 
0.248867 1.85744283103 0.01873626760 
0.249384 1.86221416232 0.01870874753 
0.249901 1.86689946142 0.01879082667 
0.250418 1.82194290661 0.01857963267 
0.250934 1.87591425016 0.01868307220 
0.251451 1.80347951405 0.01841163028 
0.251968 1.80906722220 0.01853192983 
0.252485 1.82254232703 0.01820523079 
0.253001 1.86317591803 0.01878484336 
0.253518 1.83792574533 0.01888870617 
0.254035 1.83819126805 0.01859022181 
0.254552 1.83134361550 0.01853628017 
0.255068 1.84893025177 0.01846678695 
0.255585 1.85156665212 0.01821785511 
0.256102 1.83486323474 0.01829572096 
0.256619 1.79891269298 0.01813958799 
0.257135 1.83870597341 0.01848858354 
0.257652 1.82188539650 0.01803641447 
0.258169 1.82304210593 0.01833714053 
0.258686 1.84245130437 0.01797722805 
0.259202 1.84247985769 0.01827764438 
0.259719 1.85065490203 0.01885559665 
0.260236 1.81857333020 0.01814487611 
0.260753 1.80614996627 0.01863543709 
0.261269 1.84546694972 0.01906605937 
0.261786 1.83903607091 0.01925531982 
0.262303 1.79224219558 0.01896971285 
0.262820 1.85209948981 0.01949412903 
0.263336 1.81135506005 0.01942738426 
0.263853 1.82741589146 0.01945759024 
0.264370 1.80861338756 0.01957543510 
0.264887 1.87477103427 0.01957965692 
0.265403 1.80449056318 0.01982370359 
0.265920 1.81683282956 0.01966831447 
0.266437 1.82140015498 0.01991793279 
0.266954 1.85146475253 0.01993268151 
0.267470 1.83886397276 0.01982825005 
0.267987 1.86096136352 0.02011760287 
0.268504 1.86254871235 0.01999911895 
0.269021 1.83224717735 0.02030661878 
0.269537 1.80868079086 0.02031990027 
0.270054 1.83826832697 0.02059122689 
0.270571 1.81256600500 0.02097543760 
0.271087 1.83531579309 0.02091979056 
0.271604 1.84900200786 0.02098830858 
0.272121 1.87733529519 0.02170767346 
0.272638 1.83260192789 0.02125553865 
0.273154 1.83951469928 0.02132766591 
0.273671 1.88765792823 0.02220445502 
0.274188 1.87548998832 0.02172062251 
0.274705 1.85919176103 0.02144729460 
0.275221 1.86468568943 0.02177633141 
0.275738 1.80733457552 0.02247215058 
0.276255 1.86859646654 0.02197691249 
0.276771 1.82169150900 0.02174132694 
0.277288 1.83966044313 0.02160842152 
0.277805 1.83528023195 0.02152847246 
0.278322 1.86814937480 0.02227464028 
0.278838 1.85844105671 0.02199610897 
0.279355 1.85387236049 0.02193608767 
0.279872 1.84608953143 0.02170433145 
0.280388 1.82819294128 0.02157565607 
0.280905 1.87928456519 0.02188600521 
0.281422 1.84099996408 0.02185700598 
0.281939 1.86488563477 0.02175296029 
0.282455 1.84441441558 0.02217877441 
0.282972 1.81927001903 0.02145446153 
0.283489 1.81584464649 0.02172659430 
0.284006 1.87399552342 0.02215138569 
0.284522 1.86512496895 0.02236711297 
0.285039 1.86026579924 0.02236794197 
0.285556 1.84588707008 0.02171181762 
0.286072 1.84699615965 0.02215046408 
0.286589 1.86190026915 0.02253746104 
0.287106 1.84136783187 0.02214243215 
0.287622 1.83616645197 0.02214363028 
0.288139 1.78350459224 0.02142178092 
0.288656 1.81808856940 0.02229940001 
0.289173 1.83299982401 0.02279423066 
0.289689 1.84078800764 0.02188464623 
0.290206 1.85091102273 0.02297341325 
0.290723 1.85404632178 0.02301299652 
0.291239 1.85663092283 0.02179505150 
0.291756 1.81498156467 0.02225739527 
0.292273 1.86116652443 0.02332035948 
0.292790 1.81792278634 0.02243844490 
0.293306 1.85328154367 0.02258571223 
0.293823 1.81943091809 0.02287757635 
0.294340 1.85340002970 0.02295978866 
0.294856 1.83775373194 0.02267800586 
0.295373 1.83608309058 0.02240719292 
0.295890 1.83266141598 0.02281683738 
0.296406 1.86849477805 0.02299097294 
0.296923 1.84951653209 0.02279236825 
0.297440 1.84777726297 0.02278836598 
0.297957 1.85403772827 0.02261784915 
0.298473 1.86339446942 0.02302773756 
0.298990 1.84894687499 0.02355496588 
0.299507 1.84060883496 0.02327686621 
0.300023 1.82591055391 0.02301650679 
0.300540 1.83247804989 0.02269980169 
0.301057 1.85005853713 0.02331410308 
0.301573 1.87080891335 0.02248508544 
0.302090 1.87067303976 0.02306775608 
0.302607 1.85306805684 0.02279695595 
0.303123 1.81651816701 0.02302455257 
0.303640 1.85930218559 0.02352777906 
0.304157 1.85439458968 0.02376711664 
0.304673 1.83836227052 0.02312534986 
0.305190 1.85371584236 0.02339110331 
0.305707 1.86147062133 0.02329749344 
0.306224 1.86881910308 0.02370980888 
0.306740 1.84581171362 0.02362694916 
0.307257 1.82992429927 0.02412573573 
0.307774 1.82981995818 0.02338363236 
0.308290 1.87227632093 0.02344482915 
0.308807 1.87355022838 0.02377779509 
0.309324 1.86131896143 0.02352352165 
0.309840 1.85086356922 0.02406429404 
0.310357 1.84160768400 0.02447313770 
0.310874 1.83603643562 0.02380434462 
0.311390 1.80630130611 0.02400834904 
0.311907 1.84354800868 0.02367763938 
0.312424 1.84109667445 0.02396459295 
0.312940 1.85431035615 0.02343964182 
0.313457 1.83675676169 0.02517032950 
0.313974 1.82910596425 0.02403684615 
0.314490 1.87025035392 0.02411245308 
0.315007 1.79553136043 0.02466981480 
0.315524 1.82940309337 0.02484030730 
0.316040 1.84857660589 0.02478953424 
0.316557 1.78953785361 0.02420098973 
0.317074 1.85104692671 0.02435501543 
0.317590 1.84293944196 0.02447881304 
0.318107 1.84162798271 0.02467509433 
0.318624 1.85348474371 0.02427077295 
0.319140 1.86117929042 0.02499858320 
0.319657 1.82475525338 0.02468386133 
0.320174 1.84878539750 0.02563173464 
0.320690 1.85618395347 0.02533933787 
0.321207 1.84129799904 0.02545014143 
0.321724 1.81578513355 0.02558172699 
0.322240 1.84194694046 0.02576072961 
0.322757 1.87441293591 0.02568025736 
0.323274 1.83676360317 0.02439090814 
0.323790 1.84670944870 0.02561412400 
0.324307 1.81533993341 0.02574523395 
0.324824 1.82212513261 0.02532610265 
0.325340 1.88120551325 0.02696707506 
0.325857 1.81482840268 0.02626483869 
0.326373 1.78326790844 0.02652581758 
0.326890 1.86297032420 0.02739152052 
0.327407 1.87186031465 0.02733489884 
0.327923 1.84750893176 0.02761276352 
0.328440 1.83423138964 0.02698096338 
0.328957 1.87342393005 0.02732465730 
0.329473 1.87935368857 0.02831478276 
0.329990 1.86299947980 0.02899793729 
0.330507 1.89240444270 0.02932789608 
0.331023 1.84237787471 0.02919689550 
0.331540 1.94659889241 0.02994655696 
0.332057 1.87749011354 0.03055962310 
0.332573 1.86292959802 0.02984710714 
0.333090 1.88257887551 0.03094798725 
0.333607 1.90589522127 0.03064065380 
0.334123 1.86900829180 0.03178902168 
0.334640 1.85090094392 0.03250769233 
0.335156 1.88206697343 0.03094748953 
0.335673 1.88994326448 0.03176646297 
0.336190 1.85805187902 0.03264981576 
0.336706 1.87453428829 0.03257300120 
0.337223 1.85974131899 0.03176466672 
0.337740 1.95257616890 0.03411563910 
0.338256 1.89706652611 0.03401698130 
0.338773 1.89741795837 0.03683541199 
0.339290 1.91024255487 0.03662131659 
0.339806 1.96973462538 0.03867388367 
0.340323 2.01705075553 0.03976194599 
0.340839 1.92367586356 0.03898732864 
0.341356 1.91237039211 0.03915244144 
0.341873 1.95164636034 0.03774278115 
0.342389 1.89942998297 0.03776091478 
0.342906 1.98359900539 0.04010666444 
0.343423 1.95707720349 0.04119299181 
0.343939 1.81772144609 0.03931950838 
0.344456 1.90816881489 0.04072091179 
0.344972 1.95849528032 0.03899831209 
0.345489 1.93631727864 0.04096941960 
0.346006 2.00521274380 0.04172961792 
0.346522 1.86330418477 0.04006713036 
0.347039 1.95312766798 0.04297490075 
0.347555 1.89152655683 0.04149493098 
0.348072 1.83902299302 0.04155124306 
0.348589 1.87724127846 0.04209702157 
0.349105 1.94457491933 0.04251301691 
0.349622 1.88652926535 0.04002426589 
0.350139 1.94503805473 0.04064625841 
0.350655 1.86503276851 0.04126823341 
0.351172 1.90139222568 0.04173304321 
0.351688 1.90177282094 0.03980360455 
0.352205 1.89374510373 0.04164804822 
0.352722 1.94444358215 0.04087630292 
0.353238 1.88879300668 0.04173165849 
0.353755 1.92895407924 0.04158669338 
0.354271 1.94440500277 0.04396424551 
0.354788 1.92425848024 0.04109873701 
0.355305 1.91043644943 0.04387918888 
0.355821 1.97092212729 0.04316423140 
0.356338 1.91282707880 0.04180757934 
0.356854 1.85854280488 0.04237444425 
0.357371 1.96871413370 0.04609461840 
0.357888 1.83020174264 0.04419882163 
0.358404 1.82282546611 0.04382553622 
0.358921 1.92078908208 0.04596067999 
0.359437 1.92339411609 0.04840287631 
0.359954 1.93438374884 0.04810564024 
0.360471 1.92140158291 0.04882202973 
0.360987 1.92080652151 0.04883882792 
0.361504 1.86366177996 0.05062630173 
0.362020 1.90771998461 0.05087696032 
0.362537 1.95238854372 0.05460310920 
0.363054 1.90147290438 0.05058448064 
0.363570 1.96786998563 0.05295952504 
0.364087 1.83450394111 0.05380424304 
0.364603 1.90200480602 0.05572649290 
0.365120 1.96583446037 0.05430288511 
0.365637 1.89645910735 0.05877465725 
0.366153 1.93969077225 0.06058928291 
0.366670 2.03102787384 0.06034878614 
0.367186 1.95362043894 0.06243981997 
0.367703 1.84748368352 0.06345605372 
0.368219 1.83855552865 0.06197265847 
0.368736 2.02419540148 0.07480189241 
0.369253 1.85638497897 0.06925744784 
0.369769 1.88562949876 0.07030577808 
0.370286 1.92500825948 0.07033705505 
0.370802 1.88000771161 0.07817945412 
0.371319 1.92618546695 0.08673043642 
0.371835 2.00213036302 0.09274112377 
0.372352 1.81540514501 0.09481124295 
0.372869 1.87309040025 0.12488155562 
0.373385 1.91597550473 0.14821489161 
0.373902 1.65991366897 0.35035650085 
