# Supplementary material for: A SAXS-based approach to rationally evaluate radical scavengers – toward eliminating radiation damage in solution and crystallographic studies
Source: J Synchrotron Radiat. 2021 Aug 9;28(Pt 5):1309–20. doi: 10.1107/S1600577521004045 (PMC8415334; doi:10.1107/S1600577521004045)
Supplement: Supplementary file 1 [file s-28-01309-sup1.zip › SupportingData/ascrobic_acid/50mM_buffer_only/F10_ascorbate-max-buffer_00022.cbf.dat]

0.010597 10.36676202498 0.64368120457 
0.011114 9.38809804438 0.52688841863 
0.011630 8.72504487115 0.37372729508 
0.012147 7.88875627149 0.31552151997 
0.012664 6.72505762321 0.21693585002 
0.013181 6.56518859862 0.21982324352 
0.013698 5.93489197242 0.20291903552 
0.014215 5.67973989648 0.29462742183 
0.014732 5.23134466212 0.20553865976 
0.015249 5.32413668231 0.19849879415 
0.015766 4.73980097443 0.14449941250 
0.016283 4.78488096251 0.17476018050 
0.016800 4.20900425056 0.13755866511 
0.017316 4.43257798419 0.13751793810 
0.017833 4.02615832575 0.11707586955 
0.018350 4.09149040629 0.10604343630 
0.018867 3.87461498362 0.10555182819 
0.019384 3.80960423603 0.10638558762 
0.019901 3.75072257051 0.09918464589 
0.020418 3.78426557890 0.09410574291 
0.020935 3.38395120072 0.08244117630 
0.021452 3.44820668642 0.08894369361 
0.021969 3.24363543043 0.08554558164 
0.022486 3.19913753324 0.08329902502 
0.023002 3.06717947100 0.08609300588 
0.023519 2.98347479800 0.07786836777 
0.024036 3.05231002313 0.08123810397 
0.024553 3.04572858753 0.07889030101 
0.025070 2.86763954695 0.07636479124 
0.025587 2.93001662573 0.07768199111 
0.026104 2.82806191047 0.07871239295 
0.026621 2.92787644781 0.07799255954 
0.027138 2.80641679060 0.07048397689 
0.027655 2.74312711373 0.07217989563 
0.028171 2.78072878396 0.06828965453 
0.028688 2.71564842124 0.07062124639 
0.029205 2.68168859644 0.07359469063 
0.029722 2.67054487011 0.06739279827 
0.030239 2.62013795370 0.06717357881 
0.030756 2.73222704251 0.06256060916 
0.031273 2.56977466591 0.06472296708 
0.031790 2.64974618485 0.06385970314 
0.032307 2.57499360203 0.06550018643 
0.032824 2.42838554967 0.05787140446 
0.033341 2.46223239042 0.05958547639 
0.033857 2.56079502040 0.05946136581 
0.034374 2.51783163335 0.05969136410 
0.034891 2.45255416443 0.05962566662 
0.035408 2.42659258060 0.06044454655 
0.035925 2.37909698038 0.05856994319 
0.036442 2.43457299997 0.05481035543 
0.036959 2.45439493965 0.05934594494 
0.037476 2.33590273307 0.05939361060 
0.037993 2.42247052071 0.05617848795 
0.038510 2.27031275720 0.05543365951 
0.039027 2.40879211289 0.05322136996 
0.039543 2.41437274321 0.05398713515 
0.040060 2.30887208070 0.05208417363 
0.040577 2.26863160417 0.05402848151 
0.041094 2.27081765854 0.05310150640 
0.041611 2.39609253791 0.05408907462 
0.042128 2.20422338639 0.04863491221 
0.042645 2.29508627333 0.05484046739 
0.043162 2.26112657079 0.05180173930 
0.043679 2.25839674188 0.04826964523 
0.044196 2.24079837266 0.04664286945 
0.044712 2.21986440781 0.04968778139 
0.045229 2.27664695749 0.04568292410 
0.045746 2.27992922570 0.04734250647 
0.046263 2.26652907034 0.04649721210 
0.046780 2.23194905693 0.04495228529 
0.047297 2.18912388589 0.04601205754 
0.047814 2.18226437005 0.04540584255 
0.048331 2.23827206974 0.04651889611 
0.048848 2.21703825022 0.04680308421 
0.049365 2.10461146418 0.04400340173 
0.049881 2.16903451864 0.04550214387 
0.050398 2.14733935783 0.04652204115 
0.050915 2.11660367756 0.04380530386 
0.051432 2.23723332060 0.04474007984 
0.051949 2.10632271056 0.04391270264 
0.052466 2.13169727448 0.04252889628 
0.052983 2.18345807596 0.04341511048 
0.053500 2.08004652642 0.04431017122 
0.054017 2.07762998640 0.04330617111 
0.054534 2.01256202995 0.04212943473 
0.055050 2.09331957921 0.04352284926 
0.055567 2.09037489868 0.04262884764 
0.056084 2.04496332463 0.04238790702 
0.056601 2.12087877707 0.04457271298 
0.057118 2.16880604803 0.04167846652 
0.057635 2.18820670593 0.04250740501 
0.058152 2.10395134259 0.04190394767 
0.058669 2.08984274458 0.04019362947 
0.059186 2.13391445508 0.04109982327 
0.059703 1.98490733503 0.03834998068 
0.060220 2.09179666365 0.04188397423 
0.060736 2.05203949121 0.04080305753 
0.061253 2.10783509698 0.04189070580 
0.061770 2.08232167629 0.03993330005 
0.062287 2.05306013921 0.03863169349 
0.062804 1.99069955496 0.04009971625 
0.063321 2.09762237397 0.03949271631 
0.063838 2.08509285794 0.04015833344 
0.064355 2.01071221109 0.03822213673 
0.064872 2.06160593011 0.03755050332 
0.065388 2.05949002645 0.03669713063 
0.065905 2.02389613297 0.03880167089 
0.066422 2.08506203415 0.03755355952 
0.066939 1.99507659738 0.03688495659 
0.067456 1.98869807533 0.03800743445 
0.067973 2.08430273443 0.03745722720 
0.068490 2.06503782111 0.03541010217 
0.069007 2.02878351607 0.03641407803 
0.069524 2.11196656587 0.03976036494 
0.070041 1.99478132911 0.03781854920 
0.070557 2.08587028981 0.03756263990 
0.071074 1.99343925390 0.03742861931 
0.071591 2.02834384987 0.03686976713 
0.072108 2.04169397909 0.03708267787 
0.072625 2.11189429275 0.03850861923 
0.073142 2.05217093311 0.03741416589 
0.073659 2.04598234529 0.03625987883 
0.074176 2.07934879199 0.03626870200 
0.074693 1.99247268925 0.03544209220 
0.075210 1.99060843398 0.03560045600 
0.075726 1.97930482423 0.03402188523 
0.076243 2.03591540353 0.03671012158 
0.076760 1.94608125689 0.03445176576 
0.077277 1.99195920629 0.03463568830 
0.077794 1.96156015357 0.03488167387 
0.078311 1.99312853460 0.03503646748 
0.078828 1.95924304761 0.03544028112 
0.079345 2.04645190446 0.03520998063 
0.079862 2.05572409576 0.03523288784 
0.080378 2.00291627296 0.03414207190 
0.080895 1.99728338726 0.03411298888 
0.081412 2.00470126298 0.03467190448 
0.081929 2.04141375280 0.03370086606 
0.082446 2.03244024710 0.03472557332 
0.082963 2.00270419100 0.03425107610 
0.083480 2.06311142009 0.03334266765 
0.083997 1.99228960717 0.03444119334 
0.084514 1.98902304022 0.03319407465 
0.085030 1.96808676349 0.03333869510 
0.085547 1.99333228220 0.03275175237 
0.086064 1.95690158688 0.03221114023 
0.086581 2.00692892933 0.03200307357 
0.087098 1.99379950539 0.03309437896 
0.087615 2.07412296281 0.03295910051 
0.088132 2.02193135760 0.03323498577 
0.088649 1.98003846827 0.03488274438 
0.089166 2.03332030888 0.03509696567 
0.089683 1.96978297044 0.03325266605 
0.090199 2.01597308287 0.03503273544 
0.090716 1.96183335110 0.03451740180 
0.091233 1.98775471128 0.03571104757 
0.091750 1.98677578307 0.03504209085 
0.092267 2.05512934324 0.03477659097 
0.092784 2.00598767526 0.03598226430 
0.093301 2.01903486402 0.03642494796 
0.093818 1.98898848174 0.03525550715 
0.094334 1.99463573959 0.03641750359 
0.094851 1.96442594350 0.03582530650 
0.095368 2.00995336714 0.03549500853 
0.095885 1.95548745692 0.03351533829 
0.096402 2.03563037440 0.03457148484 
0.096919 2.02604872334 0.03308328878 
0.097436 1.97759283372 0.03299872275 
0.097953 1.98388265562 0.03293132236 
0.098470 2.02303670803 0.03363766838 
0.098986 1.91962213755 0.03254518809 
0.099503 1.93627900490 0.03271386096 
0.100020 1.99296600310 0.03284268040 
0.100537 1.94719632662 0.03119708695 
0.101054 1.93013502483 0.03114760310 
0.101571 1.96677579872 0.03146471165 
0.102088 1.94143275184 0.03181319203 
0.102605 2.02523291697 0.03139962713 
0.103122 2.01502236240 0.03108981539 
0.103638 2.00612821809 0.03085933765 
0.104155 1.95815935615 0.03113258069 
0.104672 2.01407177704 0.03105178642 
0.105189 1.99069582816 0.03109759212 
0.105706 1.99443937297 0.03074153315 
0.106223 1.97136973012 0.03113917015 
0.106740 1.96381193856 0.03043507597 
0.107257 1.93337443501 0.03025670437 
0.107773 1.96524102000 0.03061314753 
0.108290 1.96953347922 0.03073649362 
0.108807 1.91538462226 0.02961689101 
0.109324 1.92929733634 0.03073291684 
0.109841 1.97334772557 0.02914968269 
0.110358 1.97067926687 0.03136310738 
0.110875 1.95074557307 0.03073291396 
0.111392 1.98967211295 0.03033904047 
0.111909 2.00374677933 0.03026379070 
0.112425 1.96621180614 0.03006854664 
0.112942 2.00958639753 0.02928338360 
0.113459 1.98405402220 0.03069242654 
0.113976 1.98945196150 0.02912085894 
0.114493 1.95818733355 0.02951732519 
0.115010 1.97498055770 0.02967202430 
0.115527 2.00790188943 0.02855217132 
0.116044 1.99375552879 0.02904287293 
0.116560 2.00571056453 0.02866361443 
0.117077 1.89444254025 0.02860022105 
0.117594 1.95889372289 0.02899032598 
0.118111 1.94546017896 0.02851899709 
0.118628 2.05437452676 0.02890760503 
0.119145 1.99548016403 0.02960951529 
0.119662 2.01062214721 0.02924839566 
0.120179 1.99203815814 0.02904852027 
0.120695 1.90207985106 0.02783856051 
0.121212 1.99356105447 0.02950846705 
0.121729 1.98831845679 0.02836449067 
0.122246 1.96988145255 0.02828468037 
0.122763 1.95188134295 0.02764686071 
0.123280 1.97195193553 0.02760874057 
0.123797 1.97098666091 0.02724169251 
0.124314 1.93349224078 0.02783840325 
0.124830 2.01213862644 0.02801986345 
0.125347 1.98998892585 0.02795841507 
0.125864 1.96463848493 0.02788141954 
0.126381 1.92672511029 0.02796517855 
0.126898 1.99389178539 0.02777342847 
0.127415 1.94410107723 0.02778188796 
0.127932 1.93476573325 0.02628114711 
0.128448 1.97107722532 0.02735502490 
0.128965 1.94310036583 0.02738116009 
0.129482 1.91885085240 0.02688602334 
0.129999 1.99868931630 0.02662389482 
0.130516 1.96136193260 0.02653078055 
0.131033 1.95065978191 0.02742375588 
0.131550 1.92415705955 0.02623252395 
0.132067 1.96478271892 0.02676133149 
0.132583 1.99800466615 0.02751196930 
0.133100 1.96877475722 0.02731343665 
0.133617 1.93101716466 0.02655086890 
0.134134 2.02919663405 0.02756111688 
0.134651 1.94521269281 0.02662253804 
0.135168 1.95336163022 0.02606172262 
0.135685 1.97586302385 0.02646557847 
0.136201 1.96541519570 0.02660553070 
0.136718 1.95653241027 0.02557694823 
0.137235 1.97488045071 0.02630643653 
0.137752 1.91882429884 0.02617113359 
0.138269 1.92383840331 0.02553252521 
0.138786 1.91325776918 0.02537751323 
0.139303 1.91989202886 0.02567257767 
0.139819 1.90038323294 0.02540918354 
0.140336 1.97193274138 0.02506744223 
0.140853 1.98177164298 0.02564143283 
0.141370 1.96920519870 0.02628056927 
0.141887 1.95747691695 0.02543971693 
0.142404 1.92794220849 0.02581943061 
0.142921 1.96060824496 0.02518441160 
0.143438 1.93193524501 0.02575664108 
0.143954 1.95551626570 0.02617079800 
0.144471 1.94510207119 0.02629927041 
0.144988 2.00704595236 0.02590467168 
0.145505 2.01246646326 0.02619426043 
0.146022 1.90847159359 0.02586479431 
0.146539 1.97013310007 0.02663397540 
0.147056 1.97928953170 0.02616301592 
0.147572 1.89918679894 0.02504801927 
0.148089 1.95088299599 0.02611401459 
0.148606 1.91869665843 0.02512794559 
0.149123 1.94281833694 0.02486657594 
0.149640 1.95116731950 0.02474362040 
0.150157 1.94653261189 0.02574231205 
0.150674 1.95311262009 0.02497375523 
0.151190 1.93363331651 0.02485827222 
0.151707 1.92115264025 0.02448992967 
0.152224 1.95038213416 0.02481727634 
0.152741 1.96817386307 0.02446904696 
0.153258 1.91914050997 0.02511142233 
0.153775 1.91367944901 0.02568378847 
0.154291 1.98703104315 0.02467472873 
0.154808 1.94804971035 0.02520000813 
0.155325 1.92983017390 0.02474986696 
0.155842 1.91186595719 0.02407000608 
0.156359 1.96971718611 0.02403071018 
0.156876 1.96980722419 0.02450525527 
0.157393 1.90813345775 0.02413540611 
0.157909 1.95675423707 0.02446514736 
0.158426 1.91850805638 0.02415326071 
0.158943 1.94247146769 0.02488467109 
0.159460 1.90927387853 0.02346496738 
0.159977 1.91117406647 0.02401859824 
0.160494 1.87404854361 0.02416761534 
0.161010 1.94154545126 0.02427156078 
0.161527 1.92994177731 0.02328116271 
0.162044 1.94229313753 0.02446650969 
0.162561 1.92695298596 0.02392204437 
0.163078 1.92303726145 0.02379562412 
0.163595 1.92773501018 0.02401419971 
0.164112 1.91162365298 0.02314835585 
0.164628 1.89988147238 0.02330213005 
0.165145 1.90922148706 0.02305102204 
0.165662 1.93752795308 0.02335374334 
0.166179 1.89250539320 0.02294317590 
0.166696 1.90087446851 0.02396726172 
0.167213 1.89376867867 0.02278237094 
0.167729 1.90772951234 0.02306275575 
0.168246 1.90678110751 0.02234883694 
0.168763 1.90025764840 0.02301058110 
0.169280 1.90797281635 0.02324600380 
0.169797 1.89401864246 0.02283188994 
0.170314 1.91722080502 0.02275133944 
0.170830 1.92131698477 0.02317895451 
0.171347 1.91317898934 0.02260775546 
0.171864 1.86972901565 0.02296371243 
0.172381 1.89543311531 0.02271426949 
0.172898 1.90908493377 0.02301579744 
0.173415 1.87358211131 0.02268971993 
0.173932 1.94035753780 0.02311126141 
0.174448 1.90190645781 0.02265439698 
0.174965 1.91185158094 0.02253810801 
0.175482 1.88170592938 0.02273686120 
0.175999 1.90084447820 0.02260462940 
0.176516 1.91443464879 0.02234009331 
0.177033 1.88620590682 0.02213403190 
0.177549 1.93606278294 0.02309402516 
0.178066 1.88814725104 0.02212335837 
0.178583 1.90945447820 0.02262990426 
0.179100 1.94896973348 0.02271579263 
0.179617 1.92114213675 0.02289991512 
0.180134 1.90208794784 0.02245215646 
0.180650 1.89544907141 0.02388058398 
0.181167 1.97079992186 0.02330201716 
0.181684 1.91276608076 0.02370681616 
0.182201 1.90250157146 0.02286236634 
0.182718 1.90758330347 0.02434720678 
0.183234 1.89571002830 0.02390990129 
0.183751 1.90485747598 0.02365847208 
0.184268 1.92904511684 0.02474485783 
0.184785 1.91816034075 0.02436931070 
0.185302 1.89991504010 0.02425312307 
0.185819 1.88077006097 0.02402395970 
0.186335 1.91869988152 0.02397880911 
0.186852 1.92201568876 0.02372378669 
0.187369 1.92127045917 0.02292347697 
0.187886 1.87886234804 0.02340991092 
0.188403 1.88042394601 0.02291381671 
0.188920 1.87373721370 0.02326163578 
0.189436 1.91705456061 0.02306182124 
0.189953 1.88110093368 0.02230287675 
0.190470 1.86335628574 0.02237942730 
0.190987 1.91896514463 0.02265014094 
0.191504 1.86906472361 0.02273787436 
0.192020 1.88319315213 0.02166858160 
0.192537 1.90324825654 0.02271772046 
0.193054 1.86567126065 0.02213735787 
0.193571 1.90317640453 0.02236147628 
0.194088 1.88394905988 0.02238996120 
0.194605 1.87151411274 0.02192369082 
0.195121 1.84479947898 0.02229011070 
0.195638 1.85808699848 0.02167417580 
0.196155 1.89137191036 0.02241580666 
0.196672 1.84715565980 0.02204845517 
0.197189 1.85043935229 0.02167030222 
0.197705 1.89998983658 0.02197713098 
0.198222 1.83302910037 0.02135106198 
0.198739 1.88390219412 0.02208071212 
0.199256 1.89185712319 0.02130229153 
0.199773 1.88593671272 0.02138188503 
0.200290 1.88934052774 0.02162524705 
0.200806 1.87468932739 0.02160730891 
0.201323 1.85690573113 0.02123416466 
0.201840 1.89332954361 0.02162595218 
0.202357 1.87917334542 0.02144963470 
0.202874 1.87689271896 0.02170517560 
0.203390 1.87593236818 0.02099146982 
0.203907 1.88318931128 0.02172409580 
0.204424 1.95073621598 0.02147927736 
0.204941 1.86211497423 0.02109015789 
0.205458 1.87839413182 0.02131289014 
0.205974 1.87624830404 0.02108327412 
0.206491 1.90013037179 0.02132250832 
0.207008 1.90771358049 0.02155253777 
0.207525 1.83894702858 0.02063007612 
0.208042 1.83533699567 0.02078937425 
0.208558 1.85630501787 0.02113340557 
0.209075 1.89656489475 0.02118142536 
0.209592 1.87561116808 0.02098443278 
0.210109 1.84487964954 0.02089089931 
0.210626 1.88610957164 0.02087428466 
0.211142 1.89673368945 0.02120691660 
0.211659 1.85291116771 0.02062565263 
0.212176 1.86885002770 0.02085230853 
0.212693 1.89392993102 0.02083713405 
0.213210 1.84541265992 0.01974771430 
0.213726 1.85084032660 0.02033057849 
0.214243 1.90110789033 0.02104714907 
0.214760 1.89423439787 0.02102525314 
0.215277 1.86353585450 0.02054911734 
0.215794 1.88793251391 0.02070427966 
0.216310 1.89449013845 0.02097026130 
0.216827 1.88142502336 0.02046428873 
0.217344 1.86140690723 0.02031900754 
0.217861 1.86480233440 0.02010170614 
0.218378 1.85691493048 0.02041522094 
0.218894 1.89667328637 0.02074016394 
0.219411 1.84837450229 0.02011877819 
0.219928 1.86769787275 0.02013061695 
0.220445 1.85652704078 0.02032892729 
0.220962 1.90678256236 0.02044432717 
0.221478 1.85837381724 0.02007090737 
0.221995 1.87624179002 0.02011618110 
0.222512 1.82950879354 0.02013988981 
0.223029 1.86528889222 0.02046055111 
0.223546 1.85527777263 0.01982566772 
0.224062 1.87733844048 0.02015260076 
0.224579 1.83559498167 0.01996319355 
0.225096 1.83364157279 0.01939348902 
0.225613 1.85943470907 0.02002338569 
0.226129 1.87997452038 0.02020345186 
0.226646 1.89164853761 0.02046289711 
0.227163 1.83603180277 0.01954727260 
0.227680 1.90616153583 0.01981129972 
0.228197 1.87910592830 0.01992962256 
0.228713 1.83076884820 0.01975340681 
0.229230 1.86802787139 0.01914609543 
0.229747 1.86280012314 0.01946048437 
0.230264 1.85907050128 0.01962084219 
0.230780 1.86153121823 0.01970447791 
0.231297 1.83962732682 0.01874934381 
0.231814 1.87955394116 0.01927761832 
0.232331 1.88679873257 0.01942581524 
0.232848 1.86064970559 0.01978877862 
0.233364 1.85384441848 0.01963532530 
0.233881 1.86366782294 0.01929461693 
0.234398 1.86856911677 0.01947442846 
0.234915 1.82788349563 0.01905650488 
0.235431 1.86642336416 0.01928339244 
0.235948 1.85732460184 0.01927358084 
0.236465 1.86343180779 0.01925957770 
0.236982 1.85244557761 0.01930738568 
0.237499 1.87040008846 0.01940951870 
0.238015 1.87025773957 0.01912892143 
0.238532 1.86169561733 0.01919741468 
0.239049 1.85404855611 0.01936315336 
0.239566 1.84633373634 0.01911455266 
0.240082 1.85278708949 0.01916306284 
0.240599 1.85414620176 0.01945546676 
0.241116 1.86177226353 0.01936633335 
0.241633 1.85614886882 0.01884105116 
0.242149 1.87465878329 3.30386645972 
0.242666 1.84920740501 0.01877387156 
0.243183 1.85744501656 0.01940413812 
0.243700 1.86815635719 0.01853437449 
0.244217 1.86219888831 0.01946173821 
0.244733 1.84244250263 0.01906045242 
0.245250 1.84603037431 0.01904160617 
0.245767 1.86034967565 0.01903441640 
0.246284 1.85641509863 0.01882153868 
0.246800 1.87706761702 0.01896092030 
0.247317 1.86368086211 0.01868080626 
0.247834 1.83381166883 0.01923591360 
0.248351 1.85124039718 0.01870121568 
0.248867 1.87841968497 0.01896747100 
0.249384 1.82336438575 0.01874238356 
0.249901 1.82638882090 0.01841373424 
0.250418 1.82794928327 0.01849160730 
0.250934 1.85871469498 0.01829855346 
0.251451 1.85203965440 0.01898068355 
0.251968 1.83554528699 0.01828930431 
0.252485 1.84777871882 0.01868330545 
0.253001 1.83452825055 0.01876953633 
0.253518 1.80549300944 0.01861306169 
0.254035 1.84662072264 0.01886781148 
0.254552 1.85456222879 0.01872531713 
0.255068 1.82029362704 0.01845203061 
0.255585 1.84372365166 0.01897830592 
0.256102 1.84948896061 0.01843641374 
0.256619 1.83027582508 0.01835467593 
0.257135 1.80863268072 0.01822187165 
0.257652 1.81916416223 0.01846081341 
0.258169 1.81820409883 0.01821937537 
0.258686 1.83341702497 0.01853663121 
0.259202 1.80168034158 0.01812090534 
0.259719 1.82417294811 0.01840819189 
0.260236 1.88012661250 0.01848994788 
0.260753 1.82691715287 0.01889684270 
0.261269 1.84932025833 0.01949401018 
0.261786 1.87165662105 0.01922440149 
0.262303 1.85512828643 0.01940335356 
0.262820 1.87134774755 0.01959424403 
0.263336 1.80318777989 0.01940642137 
0.263853 1.84642288109 0.01977876472 
0.264370 1.81221145612 0.01947526721 
0.264887 1.83069337399 0.01943304101 
0.265403 1.84257923523 0.01965155897 
0.265920 1.77739562269 0.01963999336 
0.266437 1.85780995516 0.01999338850 
0.266954 1.78537531308 0.01943588760 
0.267470 1.83042677768 0.01996698292 
0.267987 1.83998181096 0.01991496829 
0.268504 1.85173292979 0.02056489441 
0.269021 1.84010206603 0.02055082478 
0.269537 1.82903581578 0.02026138319 
0.270054 1.82244654178 0.02054070755 
0.270571 1.87391234519 0.02107117183 
0.271087 1.87036491337 0.02101829226 
0.271604 1.82383783542 0.02088823502 
0.272121 1.86156421112 0.02203570634 
0.272638 1.84180696637 0.02053293095 
0.273154 1.85517298081 0.02117951856 
0.273671 1.87815886389 0.02172764499 
0.274188 1.85985131106 0.02202529332 
0.274705 1.82452173011 0.02230319939 
0.275221 1.83658534124 0.02211705378 
0.275738 1.87106612980 0.02222799927 
0.276255 1.85651522447 0.02258484692 
0.276771 1.86073023735 0.02206868615 
0.277288 1.82890073129 0.02182065657 
0.277805 1.84519176118 0.02183715780 
0.278322 1.82734198451 0.02132710117 
0.278838 1.87900039497 0.02125619456 
0.279355 1.86160087582 0.02244666529 
0.279872 1.84208088006 0.02192901400 
0.280388 1.84808336276 0.02173352825 
0.280905 1.85539387995 0.02197987996 
0.281422 1.86435148690 0.02212943109 
0.281939 1.82471776388 0.02182303287 
0.282455 1.80855185509 0.02175087442 
0.282972 1.78788137510 0.02152528355 
0.283489 1.85027255249 0.02127685239 
0.284006 1.83623947032 0.02168678227 
0.284522 1.84639859433 0.02243634670 
0.285039 1.90465609186 0.02288159421 
0.285556 1.84144919700 0.02163512675 
0.286072 1.83332985457 0.02184901571 
0.286589 1.82300715632 0.02183479304 
0.287106 1.82409542149 0.02175582097 
0.287622 1.83686668839 0.02261213982 
0.288139 1.81593051341 0.02204867478 
0.288656 1.83141658440 0.02240184472 
0.289173 1.85891892807 0.02253426918 
0.289689 1.81901258269 0.02202733510 
0.290206 1.85339050804 0.02219721322 
0.290723 1.85705959970 0.02232800629 
0.291239 1.82695800156 0.02166352520 
0.291756 1.83293840444 0.02278640162 
0.292273 1.80987058586 0.02268651334 
0.292790 1.79695139771 0.02180260517 
0.293306 1.85335241633 0.02238876639 
0.293823 1.82821837820 0.02277780914 
0.294340 1.85125464078 0.02266264429 
0.294856 1.83349914257 0.02294186175 
0.295373 1.86984193111 0.02310631126 
0.295890 1.84127681464 0.02301961236 
0.296406 1.79771687811 0.02266851861 
0.296923 1.83147488641 0.02264878236 
0.297440 1.84573006424 0.02274008212 
0.297957 1.82364848713 0.02265326056 
0.298473 1.83039041267 0.02227249411 
0.298990 1.84005452135 0.02270083417 
0.299507 1.83710200816 0.02301364420 
0.300023 1.81380781075 0.02346011965 
0.300540 1.78784384740 0.02277775428 
0.301057 1.86678279206 0.02252739947 
0.301573 1.82570747026 0.02311857960 
0.302090 1.83812093637 0.02309206101 
0.302607 1.83528411267 0.02313625108 
0.303123 1.85476950225 0.02265017035 
0.303640 1.82419627784 0.02341986605 
0.304157 1.81795059638 0.02336423099 
0.304673 1.85986503399 0.02359662322 
0.305190 1.89329873188 0.02407293466 
0.305707 1.84601359129 0.02337499797 
0.306224 1.82070043918 0.02295241706 
0.306740 1.85196987246 0.02371533338 
0.307257 1.83727530602 0.02415052761 
0.307774 1.84201389460 0.02321939629 
0.308290 1.85530023515 0.02425921468 
0.308807 1.78861074180 0.02373585280 
0.309324 1.81825678113 0.02355654426 
0.309840 1.77481313364 0.02218520095 
0.310357 1.85015370057 0.02381133189 
0.310874 1.86021670728 0.02435561680 
0.311390 1.81805321813 0.02409472818 
0.311907 1.86327291356 0.02386853044 
0.312424 1.86154990054 0.02428435276 
0.312940 1.81506042100 0.02456179251 
0.313457 1.86012708348 0.02416815546 
0.313974 1.82013523467 0.02405246617 
0.314490 1.89913444377 0.02487041085 
0.315007 1.82996946062 0.02450466501 
0.315524 1.84461356538 0.02424483113 
0.316040 1.86170412764 0.02463108787 
0.316557 1.84846702822 0.02479404138 
0.317074 1.84788054899 0.02457297696 
0.317590 1.85900906086 0.02459625313 
0.318107 1.84914795589 0.02481088237 
0.318624 1.83410720004 0.02381930677 
0.319140 1.88121152071 0.02473789795 
0.319657 1.86384615221 0.02479784017 
0.320174 1.83451613641 0.02457023594 
0.320690 1.81397136755 0.02531197700 
0.321207 1.81996977697 0.02491109169 
0.321724 1.86302504146 0.02540053394 
0.322240 1.87723684401 0.02541947700 
0.322757 1.84003237156 0.02533888330 
0.323274 1.85167443556 0.02578703694 
0.323790 1.84744852182 0.02520450708 
0.324307 1.86366007622 0.02626224457 
0.324824 1.82689837494 0.02637904248 
0.325340 1.83667712097 0.02662730545 
0.325857 1.85959008019 0.02699921428 
0.326373 1.84919448973 0.02649671326 
0.326890 1.83469053854 0.02766285141 
0.327407 1.81901266450 0.02704513658 
0.327923 1.83581890661 0.02721945588 
0.328440 1.84721850637 0.02725989364 
0.328957 1.84161860005 0.02804633478 
0.329473 1.89888997165 0.02878428513 
0.329990 1.87552233241 0.02872383253 
0.330507 1.86161346891 0.02968745857 
0.331023 1.85295337553 0.02995549366 
0.331540 1.84494780373 0.03065273140 
0.332057 1.89661431962 0.03130702971 
0.332573 1.85092483526 0.03081321837 
0.333090 1.89506345009 0.03081478226 
0.333607 1.84503267051 0.02998129770 
0.334123 1.86477322585 0.03213466998 
0.334640 1.88033143045 0.03042823472 
0.335156 1.84017326203 0.03212431148 
0.335673 1.82715174771 0.03022851615 
0.336190 1.88892883137 0.03328357365 
0.336706 1.87306481137 0.03132714932 
0.337223 1.87151065012 0.03324601914 
0.337740 1.97502067195 0.03346303617 
0.338256 1.85993319881 0.03273453011 
0.338773 1.82510114520 0.03612310680 
0.339290 1.88109037254 0.03577582120 
0.339806 1.88518680684 0.03757093322 
0.340323 1.91789903293 0.03743979073 
0.340839 1.92861746562 0.03839761178 
0.341356 1.97797959561 0.03897032589 
0.341873 1.89114574961 0.03977793161 
0.342389 1.87254994214 0.03878774888 
0.342906 1.88983940461 0.04008719601 
0.343423 1.88387617283 0.03766455976 
0.343939 1.97722356470 0.03897308242 
0.344456 1.93711061415 0.03769345471 
0.344972 1.99309975121 0.04201662916 
0.345489 1.93647621869 0.04012222898 
0.346006 1.95410481813 0.04209029121 
0.346522 1.89812069927 0.04122810147 
0.347039 1.89358666692 0.04302742644 
0.347555 1.93611599135 0.03982504929 
0.348072 1.92251484886 0.04096156847 
0.348589 1.92228974389 0.04150158387 
0.349105 1.91187197152 0.04043790913 
0.349622 1.88888975262 0.04045089343 
0.350139 1.94180515622 0.04438055822 
0.350655 1.88667766269 0.03992899834 
0.351172 1.91327977157 0.04246805183 
0.351688 1.91580532875 0.04145336865 
0.352205 1.82609154969 0.04147945159 
0.352722 1.85901687240 0.03906698184 
0.353238 1.87886783285 0.04094350189 
0.353755 1.85617088752 0.04249507270 
0.354271 1.93586336355 0.04401967258 
0.354788 1.89988885467 0.04248488994 
0.355305 1.90744541785 0.04248246840 
0.355821 1.97192239967 0.04187532388 
0.356338 1.93474788790 0.04444968647 
0.356854 1.88185766958 0.04370346823 
0.357371 1.91245380165 0.04641228589 
0.357888 1.92429907747 0.04577728812 
0.358404 1.96624951591 0.04424021367 
0.358921 1.89281726732 0.04488047861 
0.359437 1.86415756996 0.04764010306 
0.359954 1.97097892295 0.04875676627 
0.360471 2.01830301342 0.05006554517 
0.360987 1.85957572276 0.04811939333 
0.361504 1.95686766352 0.05110245796 
0.362020 1.92736083265 0.05286120235 
0.362537 1.91385468323 0.05140968636 
0.363054 1.90394388091 0.05289828262 
0.363570 1.91773156058 0.05168124548 
0.364087 1.92342716444 0.05173497679 
0.364603 1.91489015201 0.05510824860 
0.365120 1.96526232547 0.05582950800 
0.365637 1.77837333133 0.05757261106 
0.366153 1.87072764160 0.06008427255 
0.366670 1.80307022534 0.05542540808 
0.367186 1.91409810355 0.06761529761 
0.367703 1.85675903597 0.06833712271 
0.368219 1.86110080274 0.06833159627 
0.368736 1.83940054786 0.06517832982 
0.369253 1.81326677397 0.06972006692 
0.369769 1.98798580393 0.07135572740 
0.370286 1.86960236690 0.07308837007 
0.370802 1.92764679410 0.07098851333 
0.371319 1.98499151176 0.08473600692 
0.371835 1.86028791081 0.09020150397 
0.372352 1.84065075615 0.10360019882 
0.372869 1.85393889672 0.12423546261 
0.373385 1.74080820594 0.12969143758 
0.373902 1.56379289245 0.27644233608 
