# Supplementary material for: A SAXS-based approach to rationally evaluate radical scavengers – toward eliminating radiation damage in solution and crystallographic studies
Source: J Synchrotron Radiat. 2021 Aug 9;28(Pt 5):1309–20. doi: 10.1107/S1600577521004045 (PMC8415334; doi:10.1107/S1600577521004045)
Supplement: Supplementary file 1 [file s-28-01309-sup1.zip › SupportingData/ascrobic_acid/50mM_buffer_only/F10_ascorbate-max-buffer_00014.cbf.dat]

0.010597 9.99037220904 0.45700180143 
0.011114 9.02891386652 0.36782700414 
0.011630 8.22049461159 0.28955939663 
0.012147 7.81840649418 0.25135588534 
0.012664 6.72593855427 0.22918020811 
0.013181 6.74996018936 0.19733800086 
0.013698 6.08206608588 0.19641547385 
0.014215 5.58208344136 0.32340282982 
0.014732 5.22536712968 0.22679714431 
0.015249 5.24520475759 0.19728525181 
0.015766 4.50789432558 0.14464270249 
0.016283 4.70165433597 0.15885929420 
0.016800 4.53247491942 0.13697454896 
0.017316 4.25060118715 0.12617151993 
0.017833 4.26455269994 0.12767857187 
0.018350 3.96173003192 0.11117895298 
0.018867 3.92962951856 0.10003447369 
0.019384 3.82053188953 0.10793004093 
0.019901 3.42771905627 0.10150709551 
0.020418 3.44052890282 0.09494102423 
0.020935 3.27820331705 0.08368219305 
0.021452 3.30184540253 0.08949626287 
0.021969 3.17257618326 0.08416562731 
0.022486 3.05776322806 0.08736578655 
0.023002 3.03987759131 0.08380327702 
0.023519 3.14175291580 0.08551015623 
0.024036 2.87860602482 0.07830546007 
0.024553 3.07376149187 0.08223967553 
0.025070 2.88898626335 0.07760626489 
0.025587 2.90144232409 0.07678400339 
0.026104 2.81627490927 0.07295685437 
0.026621 2.80311833123 0.07349842847 
0.027138 2.71070500956 0.07210595579 
0.027655 2.75479481927 0.06791978304 
0.028171 2.59774717137 0.07399770859 
0.028688 2.61494361338 0.06414919684 
0.029205 2.66794345007 0.06465965944 
0.029722 2.70051999495 0.06516111068 
0.030239 2.53567022869 0.06990523925 
0.030756 2.65161191602 0.06015670145 
0.031273 2.67946001805 0.06551975779 
0.031790 2.50395507371 0.06442941522 
0.032307 2.60076227576 0.06094026905 
0.032824 2.51425236470 0.05949584428 
0.033341 2.58211730281 0.06476750208 
0.033857 2.47578679011 0.05898923649 
0.034374 2.49711799053 0.05951545472 
0.034891 2.48830613834 0.05945214382 
0.035408 2.42945230762 0.05680403990 
0.035925 2.53155701383 0.05747649416 
0.036442 2.39833517496 0.05758540293 
0.036959 2.37190230189 0.05695938867 
0.037476 2.36332295304 0.05151544396 
0.037993 2.42177349422 0.05387688125 
0.038510 2.26147890988 0.05491080427 
0.039027 2.28141166595 0.05025512716 
0.039543 2.34652039342 0.05444346157 
0.040060 2.38465453299 0.05606548129 
0.040577 2.23939730093 0.05278881993 
0.041094 2.36274558260 0.05339467868 
0.041611 2.38408376856 0.05222035787 
0.042128 2.27034218281 0.05164657684 
0.042645 2.29488597185 0.05074802563 
0.043162 2.33361866911 0.05121448406 
0.043679 2.22093145142 0.04930481774 
0.044196 2.24709865642 0.05004924500 
0.044712 2.17660251687 0.04548366138 
0.045229 2.23425123709 0.04675960534 
0.045746 2.28824573049 0.04704426066 
0.046263 2.20943094033 0.04895691615 
0.046780 2.18163135713 0.04720519594 
0.047297 2.10942091105 0.04738093382 
0.047814 2.22462697446 0.04664128683 
0.048331 2.08130651373 0.04514359363 
0.048848 2.13044032956 0.04701200429 
0.049365 2.25893193809 0.04594363766 
0.049881 2.11158201482 0.04566163551 
0.050398 2.14896833243 0.04573084890 
0.050915 2.11283734323 0.04541734775 
0.051432 2.09861568308 0.04578788325 
0.051949 2.15494187471 0.04530309792 
0.052466 2.06525538257 0.04590622210 
0.052983 2.20829724529 0.04413803487 
0.053500 2.15124141089 0.04360734421 
0.054017 2.14558065924 0.04274549698 
0.054534 2.19810218635 0.04381590716 
0.055050 2.10582908200 0.04284643195 
0.055567 2.07834592881 0.04064354094 
0.056084 2.14198249803 0.04424914491 
0.056601 2.05732784028 0.04073973017 
0.057118 2.16971471684 0.04011442465 
0.057635 2.11536622005 0.04045577108 
0.058152 2.10419785312 0.04243648347 
0.058669 2.11351757677 0.04202691996 
0.059186 2.14105395208 0.04223052019 
0.059703 2.15721207964 0.04009180401 
0.060220 2.05568982106 0.03996684279 
0.060736 2.03301844576 0.04075534213 
0.061253 2.09231025616 0.04077304153 
0.061770 2.12143671309 0.04032906403 
0.062287 2.07569175537 0.03766499747 
0.062804 2.07100418735 0.03969195238 
0.063321 2.00826681666 0.03898941039 
0.063838 2.03689420556 0.03932416304 
0.064355 2.03282625105 0.04023356144 
0.064872 2.06191751098 0.03815754007 
0.065388 2.10018636662 0.03861918232 
0.065905 2.01332116931 0.03846832374 
0.066422 2.07738283465 0.03874888436 
0.066939 2.02733862375 0.03680872242 
0.067456 2.04459323672 0.03725408513 
0.067973 2.01381931304 0.03854082772 
0.068490 2.01243846939 0.03785435797 
0.069007 1.98500686482 0.03800762231 
0.069524 2.06211006704 0.03728866139 
0.070041 2.04176452847 0.03691891495 
0.070557 2.07499063255 0.03747986121 
0.071074 2.10742571309 0.03705548314 
0.071591 2.02609160701 0.03768106613 
0.072108 2.00608651185 0.03534923974 
0.072625 2.03727575221 0.03815656016 
0.073142 2.00887033015 0.03735380857 
0.073659 2.02944356947 0.03815922704 
0.074176 2.04347897929 0.03696079676 
0.074693 2.03651305205 0.03787496175 
0.075210 2.02308090907 0.03532212999 
0.075726 2.01357487945 0.03503459783 
0.076243 2.02971142888 0.03615028464 
0.076760 2.05531794671 0.03618984970 
0.077277 2.01642924380 0.03418028930 
0.077794 1.95459064488 0.03611741072 
0.078311 2.04201086656 0.03636831887 
0.078828 2.01734726162 0.03410665293 
0.079345 1.99404048401 0.03433686203 
0.079862 1.95702760033 0.03551013526 
0.080378 2.06416260959 0.03497492839 
0.080895 2.01372787817 0.03583443954 
0.081412 1.89358108884 0.03536246465 
0.081929 2.01185292182 0.03387613909 
0.082446 1.98150712199 0.03401196684 
0.082963 1.99451038203 0.03404870846 
0.083480 1.96430164447 0.03434587938 
0.083997 2.00977410855 0.03414460958 
0.084514 1.95830928916 0.03411454433 
0.085030 2.01963581401 0.03283639374 
0.085547 2.00030287323 0.03327782162 
0.086064 1.94762771938 0.03318869123 
0.086581 2.01693557930 0.03514138006 
0.087098 2.00179650644 0.03293677991 
0.087615 2.04953500791 0.03278423501 
0.088132 1.99345789726 0.03438041036 
0.088649 2.05218290210 0.03466345796 
0.089166 1.98213417066 0.03538239167 
0.089683 1.98028970677 0.03431941600 
0.090199 1.98499274003 0.03406308788 
0.090716 1.95946261158 0.03590917758 
0.091233 1.93254252337 0.03438865179 
0.091750 1.99631298760 0.03569875992 
0.092267 1.92961261914 0.03553224760 
0.092784 1.98590034123 0.03636439554 
0.093301 1.98324002693 0.03702104109 
0.093818 2.01049866947 0.03624436755 
0.094334 2.00687378049 0.03497732923 
0.094851 1.92384021968 0.03603536051 
0.095368 1.97882480769 0.03513052277 
0.095885 1.98389498814 0.03377793453 
0.096402 1.97879736953 0.03566875166 
0.096919 1.98544569893 0.03544662315 
0.097436 1.97233019193 0.03390336322 
0.097953 1.93252342868 0.03238516865 
0.098470 1.97681900489 0.03268900347 
0.098986 2.00601814345 0.03326057867 
0.099503 1.99138942838 0.03279128691 
0.100020 1.98557370035 0.03217246121 
0.100537 1.98528720017 0.03335980761 
0.101054 1.91294080902 0.03202007756 
0.101571 1.95868218985 0.03206351621 
0.102088 1.96886884392 0.03203291010 
0.102605 1.95595756965 0.03094360214 
0.103122 1.98672194865 0.03226168733 
0.103638 1.93158140279 0.03272410947 
0.104155 1.93880269474 0.03122864290 
0.104672 1.95705025785 0.02972070063 
0.105189 1.96929016481 0.03219979970 
0.105706 1.97888185194 0.03027410962 
0.106223 1.90623034620 0.03080155002 
0.106740 1.97263585536 0.03030216877 
0.107257 1.96917964341 0.03150605875 
0.107773 1.99203316413 0.03076271240 
0.108290 1.97140476042 0.03034752454 
0.108807 1.95898114965 0.03019153653 
0.109324 2.00053301913 0.03072274917 
0.109841 2.04991748337 0.03029608433 
0.110358 2.00914130761 0.03043120971 
0.110875 2.00544564652 0.02999598978 
0.111392 1.95887990290 0.02975329792 
0.111909 2.01651982357 0.03016927895 
0.112425 1.94359666813 0.02973462474 
0.112942 1.96483640427 0.02907211892 
0.113459 1.94033026618 0.03001080522 
0.113976 2.04218109503 0.02840425471 
0.114493 2.01144075033 0.02900255366 
0.115010 2.01107231192 0.03058089447 
0.115527 1.97391686354 0.02909934725 
0.116044 1.99378550071 0.02882994599 
0.116560 1.95363630925 0.02852286337 
0.117077 1.95851935588 0.02841077551 
0.117594 1.97544919959 0.02865466441 
0.118111 1.99995384760 0.02870032221 
0.118628 1.98207622512 0.02816193062 
0.119145 1.99158454534 0.02836597325 
0.119662 2.00162421358 0.02894501036 
0.120179 1.93389785611 0.02802386908 
0.120695 2.02275678073 0.02836470761 
0.121212 1.97772892038 0.02738958625 
0.121729 1.93527574396 0.02769248616 
0.122246 1.99256711489 0.02749307113 
0.122763 1.98875659532 0.02831643875 
0.123280 1.93254718660 0.02727647425 
0.123797 1.94315074196 0.02690515155 
0.124314 1.97878704614 0.02806095552 
0.124830 1.97552318411 0.02751037563 
0.125347 1.96991852549 0.02689521329 
0.125864 1.97826870351 0.02734251339 
0.126381 1.98228925871 0.02733676489 
0.126898 2.01258847076 0.02756933772 
0.127415 1.91603328406 0.02674433742 
0.127932 1.99113773845 0.02672418880 
0.128448 1.92343469926 0.02643958626 
0.128965 1.94246055282 0.02704890031 
0.129482 1.93822502849 0.02765876030 
0.129999 1.97074048352 0.02820727687 
0.130516 1.95117107963 0.02720661761 
0.131033 1.97157364551 0.02733674406 
0.131550 1.94990741725 0.02647521909 
0.132067 1.95598756662 0.02714880668 
0.132583 1.93199079575 0.02719920645 
0.133100 1.94921779682 0.02657573742 
0.133617 1.95652852801 0.02651799266 
0.134134 1.91005932835 0.02643001234 
0.134651 1.94135952082 0.02651051120 
0.135168 1.96793226462 0.02639795667 
0.135685 1.97342797811 0.02628966587 
0.136201 1.92040668347 0.02646580473 
0.136718 1.94614141361 0.02635514376 
0.137235 1.95111952520 0.02627194604 
0.137752 1.98257326590 0.02581751696 
0.138269 1.95685765465 0.02619642860 
0.138786 1.98101301387 0.02714056365 
0.139303 1.98245793452 0.02592058291 
0.139819 1.93461803248 0.02576483108 
0.140336 1.95239451476 0.02551161780 
0.140853 1.89565734441 0.02553099341 
0.141370 1.97072248313 0.02625049266 
0.141887 1.99637776380 0.02551743663 
0.142404 1.96385145636 0.02638217133 
0.142921 1.99233499155 0.02546582090 
0.143438 1.94619155146 0.02603828702 
0.143954 2.00600403456 0.02584723783 
0.144471 1.90984856693 0.02505200038 
0.144988 1.98433169169 0.02663581351 
0.145505 1.94028220295 0.02634627951 
0.146022 1.97735861613 0.02592052363 
0.146539 1.90693497667 0.02632226212 
0.147056 1.97743200924 0.02580352846 
0.147572 1.98851727901 0.02562088622 
0.148089 1.95902880746 0.02641966190 
0.148606 1.95630971798 0.02511746915 
0.149123 1.89949828168 0.02500380698 
0.149640 1.99859446143 0.02572042533 
0.150157 1.96591195898 0.02530846263 
0.150674 1.97832893562 0.02500417411 
0.151190 1.94184851070 0.02535671836 
0.151707 1.96404554273 0.02530680620 
0.152224 1.94397751689 0.02487054970 
0.152741 1.88791138721 0.02448062196 
0.153258 1.97722939118 0.02561941962 
0.153775 1.94259861000 0.02438395678 
0.154291 1.93898312524 0.02409659298 
0.154808 1.88479708486 0.02470524807 
0.155325 1.93259504813 0.02448281360 
0.155842 1.94332345827 0.02539732799 
0.156359 1.91937872895 0.02414123060 
0.156876 1.92980583379 0.02420412135 
0.157393 1.95451781602 0.02419250292 
0.157909 1.90404016369 0.02427806920 
0.158426 1.92748231238 0.02387787788 
0.158943 1.94208987624 0.02442888218 
0.159460 1.90932195400 0.02421384146 
0.159977 1.96128029434 0.02554072955 
0.160494 1.94509166675 0.02405370014 
0.161010 1.94770643727 0.02350988748 
0.161527 1.91008411490 0.02413140708 
0.162044 1.94018331976 0.02417735629 
0.162561 1.93853783913 0.02383809103 
0.163078 1.95678752394 0.02368788507 
0.163595 1.93703769773 0.02378614918 
0.164112 1.93803714471 0.02389669224 
0.164628 1.93985393908 0.02325189294 
0.165145 1.94699549298 0.02372248022 
0.165662 1.93595031294 0.02409801506 
0.166179 1.93532487442 0.02336420091 
0.166696 1.88198470873 0.02272303958 
0.167213 1.95273044764 0.02402122701 
0.167729 1.91263913186 0.02305383519 
0.168246 1.94035728701 0.02402680822 
0.168763 1.94387121961 0.02403853303 
0.169280 1.90468087230 0.02325497439 
0.169797 1.93795568081 0.02278337434 
0.170314 1.90954054877 0.02284623092 
0.170830 1.94449099774 0.02353399812 
0.171347 1.97345669929 0.02359368280 
0.171864 1.89543041271 0.02295030963 
0.172381 1.91729261971 0.02326544621 
0.172898 1.91192697297 0.02320782974 
0.173415 1.90553544337 0.02317566210 
0.173932 1.90956481596 0.02233183343 
0.174448 1.87452358684 0.02313240455 
0.174965 1.89511149201 0.02286657429 
0.175482 1.89837933587 0.02280760382 
0.175999 1.93166498813 0.02222418624 
0.176516 1.87744697796 0.02226232041 
0.177033 1.92224742220 0.02257576556 
0.177549 1.87521505369 0.02283355498 
0.178066 1.92265407236 0.02234531006 
0.178583 1.89109338347 0.02241956572 
0.179100 1.88161418849 0.02310229261 
0.179617 1.91400058233 0.02266691090 
0.180134 1.89000373782 0.02256834016 
0.180650 1.87021719091 0.02337965382 
0.181167 1.90046030805 0.02411397752 
0.181684 1.93996917955 0.02397927419 
0.182201 1.92377493938 0.02378958929 
0.182718 1.91940546355 0.02392130030 
0.183234 1.89047542431 0.02392123054 
0.183751 1.92697661775 0.02439429128 
0.184268 1.92017174243 0.02372467504 
0.184785 1.89379914627 0.02414448003 
0.185302 1.90370513526 0.02388438687 
0.185819 1.93195475925 0.02436526672 
0.186335 1.93295996429 0.02460391668 
0.186852 1.92603522818 0.02436625888 
0.187369 1.92243180133 0.02321327928 
0.187886 1.90994431425 0.02312407645 
0.188403 1.91151923993 0.02282015269 
0.188920 1.90177647435 0.02263045595 
0.189436 1.90102929349 0.02298780632 
0.189953 1.87593189695 0.02271705476 
0.190470 1.86339322033 0.02276955575 
0.190987 1.84681968875 0.02272321935 
0.191504 1.88036925922 0.02295156143 
0.192020 1.91250268188 0.02238433710 
0.192537 1.86693071197 0.02174353953 
0.193054 1.84989288580 0.02241663223 
0.193571 1.89929040187 0.02255164685 
0.194088 1.86092838740 0.02224885830 
0.194605 1.82928163610 0.02211953934 
0.195121 1.82532416837 0.02227039580 
0.195638 1.85426378042 0.02261886610 
0.196155 1.88291075437 0.02193408975 
0.196672 1.87992152003 0.02201490272 
0.197189 1.85362135655 0.02199027842 
0.197705 1.92058960103 0.02238159766 
0.198222 1.86844430621 0.02188463335 
0.198739 1.89501425736 0.02194988593 
0.199256 1.88156334795 0.02135528749 
0.199773 1.84556225548 0.02170206177 
0.200290 1.91573118129 0.02213019803 
0.200806 1.90330881400 0.02151337358 
0.201323 1.86360721167 0.02171978530 
0.201840 1.86375795841 0.02155511642 
0.202357 1.86663442206 0.02110494801 
0.202874 1.87893514307 0.02132677205 
0.203390 1.89153622440 0.02134194675 
0.203907 1.88227662260 0.02110860463 
0.204424 1.81735039083 0.02129015216 
0.204941 1.86204895362 0.02135327537 
0.205458 1.86962360568 0.02063190113 
0.205974 1.86107502493 0.02153122924 
0.206491 1.86317379286 0.02081155223 
0.207008 1.87334426910 0.02165805030 
0.207525 1.89248646201 0.02096241261 
0.208042 1.85432210335 0.02068719259 
0.208558 1.88675605793 0.02100304336 
0.209075 1.86031084654 0.02031151187 
0.209592 1.87316474977 0.02040182737 
0.210109 1.86428591255 0.02063748909 
0.210626 1.82884512811 0.02041241108 
0.211142 1.83547245358 0.02108105260 
0.211659 1.84155257120 0.02049915782 
0.212176 1.86756140016 0.02081798103 
0.212693 1.87589355715 0.02003081778 
0.213210 1.88903746496 0.02094896014 
0.213726 1.89116721417 0.02112882918 
0.214243 1.84774382517 0.02082478618 
0.214760 1.85489443850 0.02070185947 
0.215277 1.84450601847 0.02007759098 
0.215794 1.85783101525 0.02056504429 
0.216310 1.89796145163 0.02047785183 
0.216827 1.84424638246 0.02031899766 
0.217344 1.86406361306 0.02045104645 
0.217861 1.86101932014 0.01979474254 
0.218378 1.88579148844 0.02056998033 
0.218894 1.85615430237 0.02062380940 
0.219411 1.84987467848 0.02065319636 
0.219928 1.85647164687 0.02028441694 
0.220445 1.87035265299 0.02036030431 
0.220962 1.85668466737 0.02032698809 
0.221478 1.84656180026 0.02064373985 
0.221995 1.89162512869 0.01981532329 
0.222512 1.84135415158 0.01997537014 
0.223029 1.84365898853 0.02030666920 
0.223546 1.82549219473 0.01989192875 
0.224062 1.86684940565 0.01953583619 
0.224579 1.86480970173 0.01981203090 
0.225096 1.87917757776 0.02004990184 
0.225613 1.85862923166 0.02002655026 
0.226129 1.84156801348 0.02021607772 
0.226646 1.84056775791 0.01963637740 
0.227163 1.84030759189 0.01978530824 
0.227680 1.83277909590 0.01946146229 
0.228197 1.83042792400 0.01880600551 
0.228713 1.83867673588 0.01980997903 
0.229230 1.84353179662 0.01976455967 
0.229747 1.84600141538 0.01913772489 
0.230264 1.87509147442 0.01971772649 
0.230780 1.86877458161 0.01925578814 
0.231297 1.85277486165 0.01911981762 
0.231814 1.85234948627 0.01930350906 
0.232331 1.83309136137 0.01971121752 
0.232848 1.84503834416 0.01928356840 
0.233364 1.87069096953 0.01936944914 
0.233881 1.83578566977 0.01955757851 
0.234398 1.87779653867 0.01972509237 
0.234915 1.84571009821 0.01914477051 
0.235431 1.83897806013 0.01952823288 
0.235948 1.84296162603 0.01943518730 
0.236465 1.82664820138 0.01961261625 
0.236982 1.84472046239 0.01937196173 
0.237499 1.83142360353 0.01919063597 
0.238015 1.85311376293 0.01924542956 
0.238532 1.83190204343 0.01911645106 
0.239049 1.84904889705 0.01918322577 
0.239566 1.83955266399 0.01901715552 
0.240082 1.84476405711 0.01887265805 
0.240599 1.83381070615 0.01945170516 
0.241116 1.81903533711 0.01864890523 
0.241633 1.86731022771 0.01918764914 
0.242149 1.86181890688 3.30820767349 
0.242666 1.84369812646 0.01905066618 
0.243183 1.84632120810 0.01921008706 
0.243700 1.84028204425 0.01907023692 
0.244217 1.85071175176 0.01896439600 
0.244733 1.83553033071 0.01863162741 
0.245250 1.85435305780 0.01908009677 
0.245767 1.82610985557 0.01905489584 
0.246284 1.85113388137 0.01897267784 
0.246800 1.84217855067 0.01941393887 
0.247317 1.78886334814 0.01884833331 
0.247834 1.84424413680 0.01898143317 
0.248351 1.83520988764 0.01913316521 
0.248867 1.83517654176 0.01872774268 
0.249384 1.83848663686 0.01867851113 
0.249901 1.80548825620 0.01839457236 
0.250418 1.81065013224 0.01869462697 
0.250934 1.83764234652 0.01843683163 
0.251451 1.84324185518 0.01866392103 
0.251968 1.81929824640 0.01814329746 
0.252485 1.88752620514 0.01864818432 
0.253001 1.86884366054 0.01893848548 
0.253518 1.84704110688 0.01856448100 
0.254035 1.82627210381 0.01858429437 
0.254552 1.82786269689 0.01846957909 
0.255068 1.85639452040 0.01873190141 
0.255585 1.84402366700 0.01851900463 
0.256102 1.84680573928 0.01852929288 
0.256619 1.85440412518 0.01808040606 
0.257135 1.86545492180 0.01833262117 
0.257652 1.81422372488 0.01820928959 
0.258169 1.84260432540 0.01833269779 
0.258686 1.79360719219 0.01829492147 
0.259202 1.81233034033 0.01838799505 
0.259719 1.82073847540 0.01814162841 
0.260236 1.82722174875 0.01893815121 
0.260753 1.82890741428 0.01876805609 
0.261269 1.83276302674 0.01935944006 
0.261786 1.81877530494 0.01923715098 
0.262303 1.82794783800 0.01941608370 
0.262820 1.82000360512 0.01919234057 
0.263336 1.85947786641 0.01943343404 
0.263853 1.82855745974 0.01939906436 
0.264370 1.84852124666 0.01988206031 
0.264887 1.84888446173 0.01979787565 
0.265403 1.80486277572 0.01972451357 
0.265920 1.81992153613 0.02011435373 
0.266437 1.83193740046 0.01960669248 
0.266954 1.85439110622 0.01946387002 
0.267470 1.85965222212 0.02031248442 
0.267987 1.82346652608 0.02031658795 
0.268504 1.87155986255 0.02012794705 
0.269021 1.84534389686 0.01982933328 
0.269537 1.84585672694 0.02087936991 
0.270054 1.84172746939 0.02046125403 
0.270571 1.81939623554 0.02059933591 
0.271087 1.83340690151 0.02110809586 
0.271604 1.82926897294 0.02112584494 
0.272121 1.84170092214 0.02126996683 
0.272638 1.83168794411 0.02171723412 
0.273154 1.89412346484 0.02196359456 
0.273671 1.80060942450 0.02183224661 
0.274188 1.79349973561 0.02169712932 
0.274705 1.86273701524 0.02211109152 
0.275221 1.87690965889 0.02220917024 
0.275738 1.85610230495 0.02210118997 
0.276255 1.88186574059 0.02251789556 
0.276771 1.85572395303 0.02193240844 
0.277288 1.82024002131 0.02175688586 
0.277805 1.87240173458 0.02247350214 
0.278322 1.81272682900 0.02189972131 
0.278838 1.83259309857 0.02192749066 
0.279355 1.84167154735 0.02177904477 
0.279872 1.82176979562 0.02155517701 
0.280388 1.85018386865 0.02200730738 
0.280905 1.82429603503 0.02223818116 
0.281422 1.83772876468 0.02204161388 
0.281939 1.83765424797 0.02189382549 
0.282455 1.79579509851 0.02178364959 
0.282972 1.82953833317 0.02168693022 
0.283489 1.86035684191 0.02150500519 
0.284006 1.83907953840 0.02205218383 
0.284522 1.80167687649 0.02177455030 
0.285039 1.80237012512 0.02159617876 
0.285556 1.81702241248 0.02182041490 
0.286072 1.84822436239 0.02177799444 
0.286589 1.84987380204 0.02262537608 
0.287106 1.84426217710 0.02218947768 
0.287622 1.83165287086 0.02228528821 
0.288139 1.84162163094 0.02211623529 
0.288656 1.82645927182 0.02262146341 
0.289173 1.80853840433 0.02199079365 
0.289689 1.83156665092 0.02240929622 
0.290206 1.82647289552 0.02262799818 
0.290723 1.86752927088 0.02289333544 
0.291239 1.80572869776 0.02202136259 
0.291756 1.85125069353 0.02322079113 
0.292273 1.81635260231 0.02222880076 
0.292790 1.83522530808 0.02248525660 
0.293306 1.83347081752 0.02217130485 
0.293823 1.84516899842 0.02262627392 
0.294340 1.82418058131 0.02225179200 
0.294856 1.79302517058 0.02254664283 
0.295373 1.83955762388 0.02295217299 
0.295890 1.82553717029 0.02210168539 
0.296406 1.82149382355 0.02324618351 
0.296923 1.88308611861 0.02312280570 
0.297440 1.85677141382 0.02220611469 
0.297957 1.86830967531 0.02273570493 
0.298473 1.83507354572 0.02249447364 
0.298990 1.83060144682 0.02321424453 
0.299507 1.85502064539 0.02280978390 
0.300023 1.83805908352 0.02362457412 
0.300540 1.86143999997 0.02286197813 
0.301057 1.90355954070 0.02362944215 
0.301573 1.80818365764 0.02314337399 
0.302090 1.84342697581 0.02376299941 
0.302607 1.84982821721 0.02350835338 
0.303123 1.88756076511 0.02379119926 
0.303640 1.85129693596 0.02312667467 
0.304157 1.85790463447 0.02333513989 
0.304673 1.82890803948 0.02309896105 
0.305190 1.80766841479 0.02351438761 
0.305707 1.82189374279 0.02286666766 
0.306224 1.83997001806 0.02373190912 
0.306740 1.82687389221 0.02300590433 
0.307257 1.87185334056 0.02387066489 
0.307774 1.82526295280 0.02314612293 
0.308290 1.82673555568 0.02416461691 
0.308807 1.83847267527 0.02364381885 
0.309324 1.81497035064 0.02365903817 
0.309840 1.84901319796 0.02440860212 
0.310357 1.84744734565 0.02368218983 
0.310874 1.80560373430 0.02336312020 
0.311390 1.83129785983 0.02345107679 
0.311907 1.84800398470 0.02366027607 
0.312424 1.84499233963 0.02463828708 
0.312940 1.87268023905 0.02463045346 
0.313457 1.82198219394 0.02471733006 
0.313974 1.83851546821 0.02425313090 
0.314490 1.85293114811 0.02476428383 
0.315007 1.83529783781 0.02448269057 
0.315524 1.84131681556 0.02485639487 
0.316040 1.84681800526 0.02501746450 
0.316557 1.86100932373 0.02480674021 
0.317074 1.84398418659 0.02441525142 
0.317590 1.88721835713 0.02455876636 
0.318107 1.81772092476 0.02388033270 
0.318624 1.83677722080 0.02445237609 
0.319140 1.82000052907 0.02476378744 
0.319657 1.84576456984 0.02441756101 
0.320174 1.86418955620 0.02412543515 
0.320690 1.81633398693 0.02516727861 
0.321207 1.78799308653 0.02444239454 
0.321724 1.79017665481 0.02510864906 
0.322240 1.84734545491 0.02534596810 
0.322757 1.83063812827 0.02568337239 
0.323274 1.85005224564 0.02574864023 
0.323790 1.84626267034 0.02511792036 
0.324307 1.80204017201 0.02484039117 
0.324824 1.82756301000 0.02589479567 
0.325340 1.81257096118 0.02655447098 
0.325857 1.85491860418 0.02659262484 
0.326373 1.83473130754 0.02733025385 
0.326890 1.86297183205 0.02709545460 
0.327407 1.84352436564 0.02712465857 
0.327923 1.84945799438 0.02736110614 
0.328440 1.82198173921 0.02678182901 
0.328957 1.88114596648 0.02879274048 
0.329473 1.84459557521 0.02827000014 
0.329990 1.83071237446 0.02920407764 
0.330507 1.84927119400 0.02960586057 
0.331023 1.85469556597 0.03030799991 
0.331540 1.93754252049 0.03081843874 
0.332057 1.87604251552 0.02978056573 
0.332573 1.83015289951 0.03168677365 
0.333090 1.88188143396 0.03117270183 
0.333607 1.82829408419 0.03116429895 
0.334123 1.90600213292 0.03162044216 
0.334640 1.87083307669 0.03121495049 
0.335156 1.86240547816 0.03171887682 
0.335673 1.87742673905 0.03234970267 
0.336190 1.92584854696 0.03406856753 
0.336706 1.92483748188 0.03267809551 
0.337223 1.85943145593 0.03364958749 
0.337740 1.84588166695 0.03293154186 
0.338256 1.84903685699 0.03309504174 
0.338773 1.88553397417 0.03550240047 
0.339290 1.89990211058 0.03719706707 
0.339806 1.91361996920 0.03833283000 
0.340323 1.87486392129 0.03866474258 
0.340839 1.95725872788 0.04018719690 
0.341356 1.88715797441 0.03792970236 
0.341873 1.94660111929 0.03787928630 
0.342389 1.86879497706 0.03768432132 
0.342906 1.86617098847 0.03783705785 
0.343423 1.90891140613 0.04001113426 
0.343939 1.87909466916 0.03923083597 
0.344456 1.93043321662 0.04010028175 
0.344972 1.92650129724 0.03900441066 
0.345489 1.86573543983 0.04166631484 
0.346006 1.96780589635 0.04302623272 
0.346522 1.91857094436 0.04044639669 
0.347039 1.90995319336 0.03879846307 
0.347555 1.96731383420 0.04260929642 
0.348072 1.83839107870 0.03916793530 
0.348589 1.90860693801 0.04008666889 
0.349105 1.89926498232 0.04123669499 
0.349622 1.89930709952 0.03930606728 
0.350139 1.92600171420 0.04077806044 
0.350655 1.91943595280 0.04296607380 
0.351172 1.84847107215 0.04081525494 
0.351688 1.90804889121 0.03862805962 
0.352205 1.90347198936 0.04365674638 
0.352722 1.87536952122 0.04112908396 
0.353238 1.87626210471 0.04017408624 
0.353755 1.87119821607 0.04165074374 
0.354271 1.91518699126 0.04042188693 
0.354788 1.92500766920 0.04256871192 
0.355305 1.99338976081 0.04360994635 
0.355821 1.97207176549 0.04270342784 
0.356338 1.92850649095 0.04212570581 
0.356854 1.86894543619 0.04341468961 
0.357371 1.94221196272 0.04543563814 
0.357888 1.89971554781 0.04664943354 
0.358404 1.96442294554 0.04677586371 
0.358921 1.88856045142 0.04976476116 
0.359437 1.84517642494 0.04507224940 
0.359954 1.94475441073 0.04753837091 
0.360471 1.97439791915 0.04901794766 
0.360987 1.91245657678 0.05087450247 
0.361504 1.95352314762 0.05019365499 
0.362020 1.84197629473 0.04829745060 
0.362537 1.87745236400 0.05129306256 
0.363054 1.96610869177 0.05178632374 
0.363570 1.99314851507 0.05538461103 
0.364087 1.91554995989 0.05348442197 
0.364603 1.86293921186 0.05580678968 
0.365120 1.87362644001 0.05688413154 
0.365637 1.85889996527 0.05356164124 
0.366153 1.86624730705 0.05700828410 
0.366670 1.92318905301 0.06415894500 
0.367186 1.83152750186 0.06040320506 
0.367703 1.95483935031 0.06356878255 
0.368219 1.97439020302 0.06598842034 
0.368736 1.87475367763 0.06870761987 
0.369253 1.76966884045 0.07130684444 
0.369769 1.81107468847 0.06984717723 
0.370286 1.80612929057 0.07042160726 
0.370802 1.68047116568 0.07370028316 
0.371319 1.88722940079 0.08077039640 
0.371835 1.66080788721 0.08665691310 
0.372352 1.83035828509 0.09991466143 
0.372869 1.91732169600 0.12122126082 
0.373385 1.59537580864 0.15904747088 
0.373902 1.27225042449 0.36454031854 
