# Supplementary material for: A SAXS-based approach to rationally evaluate radical scavengers – toward eliminating radiation damage in solution and crystallographic studies
Source: J Synchrotron Radiat. 2021 Aug 9;28(Pt 5):1309–20. doi: 10.1107/S1600577521004045 (PMC8415334; doi:10.1107/S1600577521004045)
Supplement: Supplementary file 1 [file s-28-01309-sup1.zip › SupportingData/ascrobic_acid/50mM_buffer_only/F10_ascorbate-max-buffer_00004.cbf.dat]

0.010597 10.54235052817 0.43160370968 
0.011114 9.19534886215 0.40435253505 
0.011630 9.03476733208 0.35638150400 
0.012147 7.53107531648 0.26777600393 
0.012664 7.14796987311 0.25132885188 
0.013181 6.48241989767 0.20890325220 
0.013698 5.87478173505 0.17840548627 
0.014215 5.73797569982 0.26034803524 
0.014732 5.20460967403 0.20846041661 
0.015249 5.07834952215 0.18455546115 
0.015766 4.97186793425 0.15493819575 
0.016283 4.66034235646 0.16493822929 
0.016800 4.36150083298 0.14127285108 
0.017316 4.35876026590 0.12866699524 
0.017833 4.19628127716 0.12555292472 
0.018350 3.89857402575 0.12088709950 
0.018867 3.96346426969 0.10668730749 
0.019384 3.81233045632 0.10966112924 
0.019901 3.57128181424 0.10655100076 
0.020418 3.47664535078 0.09379693612 
0.020935 3.44005377606 0.09152501833 
0.021452 3.28821022746 0.09592704078 
0.021969 3.26146622114 0.09387465499 
0.022486 3.22545524161 0.08420632255 
0.023002 3.06300812448 0.08562318978 
0.023519 2.97535763803 0.08156606996 
0.024036 2.97698397860 0.08042438176 
0.024553 2.90189510807 0.08014109647 
0.025070 2.89142463395 0.07599772549 
0.025587 2.73838631647 0.07411035831 
0.026104 2.81599295309 0.08060713897 
0.026621 2.86874320616 0.06947250638 
0.027138 2.79842020696 0.06931935604 
0.027655 2.74889222830 0.07155868269 
0.028171 2.72213738485 0.07419147693 
0.028688 2.71807892345 0.06376815281 
0.029205 2.70856656697 0.07183862131 
0.029722 2.56747216323 0.06589646862 
0.030239 2.61851172153 0.06963832051 
0.030756 2.70393406382 0.06282163963 
0.031273 2.68338038532 0.06867224246 
0.031790 2.55501292852 0.06722496743 
0.032307 2.60269617208 0.06637217218 
0.032824 2.50540048827 0.06338705155 
0.033341 2.43557848615 0.06429333409 
0.033857 2.53525117676 0.06016274417 
0.034374 2.38957958908 0.05853735850 
0.034891 2.50282489275 0.06130580442 
0.035408 2.44373165912 0.05996938991 
0.035925 2.43239835017 0.05501478514 
0.036442 2.42734382230 0.05694030659 
0.036959 2.29877842961 0.05775036967 
0.037476 2.47266066270 0.05488569726 
0.037993 2.21670607362 0.05182471687 
0.038510 2.30085816550 0.05405181733 
0.039027 2.32829163967 0.05765032777 
0.039543 2.31787755232 0.05512476299 
0.040060 2.40454831509 0.05266825033 
0.040577 2.25345427847 0.05259526452 
0.041094 2.39027940135 0.05266211680 
0.041611 2.39378800084 0.05241174858 
0.042128 2.16465507481 0.04794414374 
0.042645 2.36679484983 0.05244206903 
0.043162 2.35079284765 0.05204851781 
0.043679 2.13620326882 0.05265498132 
0.044196 2.24455054071 0.04831056241 
0.044712 2.19106072885 0.04830532267 
0.045229 2.17153032962 0.04663304051 
0.045746 2.25869702472 0.04602663897 
0.046263 2.22292575175 0.05158690939 
0.046780 2.23948062713 0.04947985219 
0.047297 2.21595894508 0.04934063507 
0.047814 2.16932973610 0.04611173690 
0.048331 2.16262052978 0.04577767954 
0.048848 2.09526187251 0.04592045413 
0.049365 2.09854277903 0.04376738951 
0.049881 2.21768787446 0.04476058700 
0.050398 2.17496913543 0.04545930836 
0.050915 2.12845880155 0.04503009578 
0.051432 2.20433316338 0.04563154116 
0.051949 2.12918558432 0.04320168396 
0.052466 2.21241394820 0.04562014771 
0.052983 2.08211307186 0.04326000351 
0.053500 2.08240694107 0.04331996212 
0.054017 2.09393227239 0.04314905162 
0.054534 2.16093873613 0.04221979380 
0.055050 2.17027514508 0.04303781701 
0.055567 2.10242295371 0.04164845134 
0.056084 2.20084348628 0.04300300249 
0.056601 2.10131739528 0.04127089737 
0.057118 2.15917084396 0.04299362999 
0.057635 2.12305769417 0.04164941996 
0.058152 2.08871426331 0.03855840494 
0.058669 2.10992896492 0.04125119513 
0.059186 2.11334709967 0.04047577819 
0.059703 2.01876836215 0.03899481467 
0.060220 2.02832557192 0.04010335929 
0.060736 2.06582033975 0.04138393652 
0.061253 2.07707182597 0.04080686713 
0.061770 2.05226684498 0.04020154389 
0.062287 2.02354326140 0.03784908580 
0.062804 2.00841957816 0.04059676815 
0.063321 2.02223265925 0.04064721759 
0.063838 2.04394051121 0.04043128581 
0.064355 2.02320045857 0.03849120964 
0.064872 2.02931612169 0.03716005296 
0.065388 2.03970269383 0.03762810535 
0.065905 2.08088283953 0.03864064172 
0.066422 2.02546945602 0.03740620787 
0.066939 2.09927707074 0.03751632376 
0.067456 2.09285091322 0.03699941656 
0.067973 2.06147997437 0.03791980037 
0.068490 2.00826119465 0.03514841310 
0.069007 2.07284351646 0.03634157053 
0.069524 2.04748436890 0.03765558192 
0.070041 2.03105813799 0.03781682083 
0.070557 2.01345607517 0.03586424737 
0.071074 2.05020361423 0.03894212681 
0.071591 2.03034800155 0.03754405156 
0.072108 2.11687821297 0.03845802800 
0.072625 2.01811527642 0.03720669439 
0.073142 1.99914348036 0.03710826205 
0.073659 2.07249835924 0.03789594704 
0.074176 2.09653302766 0.03665022982 
0.074693 1.99269826639 0.03754067359 
0.075210 2.03197419789 0.03524079892 
0.075726 2.02123937233 0.03477795171 
0.076243 1.98228511473 0.03503787968 
0.076760 2.07220972150 0.03539943760 
0.077277 1.97387290774 0.03547175340 
0.077794 1.99443366078 0.03494558547 
0.078311 1.98572321966 0.03598396609 
0.078828 2.03367597583 0.03497088220 
0.079345 2.02284233988 0.03624916329 
0.079862 2.01541724306 0.03385492045 
0.080378 2.05109031042 0.03480941509 
0.080895 1.96491113815 0.03399727424 
0.081412 2.03356946058 0.03562624040 
0.081929 2.01979238929 0.03435940063 
0.082446 2.00438176465 0.03410970016 
0.082963 1.95022075410 0.03386877744 
0.083480 2.01290601453 0.03529785514 
0.083997 1.97098275653 0.03298546453 
0.084514 2.04956359865 0.03410039470 
0.085030 1.99730280945 0.03401140062 
0.085547 1.97934363766 0.03198256916 
0.086064 1.94511328193 0.03278748252 
0.086581 2.05780169399 0.03431829439 
0.087098 1.97894559928 0.03151323484 
0.087615 2.03302774586 0.03431013148 
0.088132 2.02035823275 0.03341786297 
0.088649 1.96699680706 0.03365051651 
0.089166 1.95498978162 0.03476661728 
0.089683 1.94156216565 0.03594074425 
0.090199 2.01926303545 0.03434784172 
0.090716 1.95015229196 0.03410086808 
0.091233 1.93434678293 0.03557891396 
0.091750 1.99589889221 0.03574735166 
0.092267 1.96446269155 0.03460472245 
0.092784 1.99577125607 0.03466604973 
0.093301 1.94793692629 0.03577730959 
0.093818 2.01070256127 0.03711689829 
0.094334 1.99608182220 0.03673773929 
0.094851 1.97468677739 0.03467825529 
0.095368 1.98547324240 0.03592014920 
0.095885 1.96977070396 0.03373900385 
0.096402 1.98337755123 0.03458086429 
0.096919 1.95300944689 0.03362911598 
0.097436 2.03215956396 0.03315458943 
0.097953 1.96676666741 0.03183968145 
0.098470 1.98446133654 0.03330907289 
0.098986 1.95032167913 0.03144489674 
0.099503 1.98738287514 0.03330754019 
0.100020 2.00054497300 0.03246974841 
0.100537 1.92824270368 0.03278355695 
0.101054 1.97179029962 0.03149419778 
0.101571 2.01782104131 0.03186771910 
0.102088 1.91646607611 0.03211477376 
0.102605 1.95182398187 0.03077179205 
0.103122 1.98129954375 0.03165300652 
0.103638 1.94566196259 0.03191134071 
0.104155 1.96074453947 0.03018444654 
0.104672 2.00456358692 0.03059250037 
0.105189 1.94456660710 0.03138299714 
0.105706 2.02580467801 0.03180386812 
0.106223 1.96189484103 0.03088066846 
0.106740 1.95315713505 0.02993364645 
0.107257 1.94783060780 0.03018742938 
0.107773 1.98163081697 0.03014050769 
0.108290 1.97292993865 0.02998166587 
0.108807 2.01014628379 0.03038873407 
0.109324 1.93869261401 0.03087730041 
0.109841 2.00944480128 0.03169617785 
0.110358 1.95877764786 0.02930390187 
0.110875 1.98565626875 0.03030944581 
0.111392 1.97409854434 0.02942629244 
0.111909 1.92566676157 0.02936554341 
0.112425 1.93394303862 0.02915998711 
0.112942 1.93174539071 0.02906265809 
0.113459 1.95700488139 0.02939992345 
0.113976 2.00036823656 0.02922968190 
0.114493 1.91859073413 0.02733978545 
0.115010 1.98108616702 0.02887868123 
0.115527 1.97748870769 0.02928259086 
0.116044 1.98036407164 0.02916204672 
0.116560 1.99846030692 0.02901717245 
0.117077 1.97508235174 0.02846356684 
0.117594 1.96651585932 0.02905352818 
0.118111 1.91930064183 0.02797397143 
0.118628 1.98986724604 0.02866050366 
0.119145 1.98202033545 0.02902440675 
0.119662 1.95993223727 0.02782371899 
0.120179 1.98143327918 0.02889324869 
0.120695 1.91232153822 0.02754791832 
0.121212 1.90218704961 0.02707055663 
0.121729 1.96733055249 0.02846755227 
0.122246 1.95037780340 0.02753580264 
0.122763 1.99046250436 0.02824802291 
0.123280 1.96674360013 0.02815843828 
0.123797 1.96830381403 0.02798406714 
0.124314 1.97881815594 0.02811782819 
0.124830 1.92920772433 0.02711532642 
0.125347 1.95111067112 0.02734983828 
0.125864 1.94955936143 0.02743985767 
0.126381 1.94514472571 0.02784156656 
0.126898 1.96630473832 0.02708162002 
0.127415 1.97104460206 0.02683669147 
0.127932 1.89545405381 0.02719596960 
0.128448 1.95372356418 0.02785050320 
0.128965 1.93785787602 0.02708651633 
0.129482 1.93872834070 0.02740593040 
0.129999 1.98295329219 0.02711776674 
0.130516 1.95695475026 0.02711459553 
0.131033 1.95694888903 0.02798835310 
0.131550 1.94595485568 0.02682681054 
0.132067 1.95099364007 0.02700869609 
0.132583 1.97841943252 0.02739847697 
0.133100 1.91171430992 0.02685542909 
0.133617 1.96001099630 0.02658111538 
0.134134 1.97390461643 0.02708898953 
0.134651 1.98706632188 0.02704573178 
0.135168 1.95852532954 0.02639111205 
0.135685 1.93798378750 0.02716482031 
0.136201 1.93843744442 0.02613309916 
0.136718 1.92790146223 0.02583182417 
0.137235 1.93001080171 0.02614869067 
0.137752 1.98342383912 0.02628714159 
0.138269 1.97919788265 0.02553148839 
0.138786 1.94866900121 0.02586660719 
0.139303 1.93091659849 0.02548785670 
0.139819 1.94443294436 0.02580101417 
0.140336 1.89911048873 0.02519500562 
0.140853 1.94865811768 0.02511548469 
0.141370 1.91118201952 0.02570357680 
0.141887 1.96329365460 0.02559219337 
0.142404 1.93382685710 0.02550252879 
0.142921 1.96648228127 0.02536539502 
0.143438 1.91300726677 0.02606681959 
0.143954 1.97639551079 0.02619674483 
0.144471 1.96328993384 0.02619404796 
0.144988 2.00520859733 0.02575230222 
0.145505 2.00447208112 0.02653934721 
0.146022 1.97904810062 0.02542167313 
0.146539 1.97713256971 0.02547309749 
0.147056 1.95056333418 0.02547950612 
0.147572 1.95177509779 0.02541834519 
0.148089 1.94073873838 0.02534142747 
0.148606 1.90225296752 0.02535336949 
0.149123 1.93125297035 0.02513158876 
0.149640 1.92274064159 0.02446570774 
0.150157 1.92251274541 0.02537006704 
0.150674 1.98238319435 0.02520320065 
0.151190 1.94032645058 0.02553404733 
0.151707 1.92940667393 0.02479229222 
0.152224 1.88681844599 0.02400384308 
0.152741 1.95389888190 0.02535458218 
0.153258 1.94444747153 0.02422342710 
0.153775 1.96494974009 0.02415895567 
0.154291 1.91490063364 0.02477640312 
0.154808 1.91245791261 0.02528397447 
0.155325 1.97805492956 0.02483411851 
0.155842 1.94381918589 0.02509306448 
0.156359 1.96552224305 0.02464748600 
0.156876 1.92450114588 0.02381106375 
0.157393 1.94428061505 0.02443410317 
0.157909 1.91390810936 0.02441833024 
0.158426 1.92559538785 0.02457831701 
0.158943 1.92702336316 0.02396821632 
0.159460 1.91782703923 0.02428417715 
0.159977 1.92304819695 0.02388248137 
0.160494 1.96299696258 0.02438775955 
0.161010 1.89529959825 0.02392695072 
0.161527 1.89906859945 0.02327621919 
0.162044 1.93325740908 0.02370067155 
0.162561 1.90095773208 0.02381233180 
0.163078 1.90246337146 0.02339914798 
0.163595 1.93484753548 0.02403446825 
0.164112 1.91012390074 0.02342873980 
0.164628 1.92083354938 0.02382107179 
0.165145 1.98410971096 0.02343025062 
0.165662 1.91127817820 0.02361818726 
0.166179 1.90574475320 0.02386328899 
0.166696 1.90534577727 0.02315241871 
0.167213 1.95640693234 0.02390018792 
0.167729 1.91346930242 0.02218001751 
0.168246 1.94115959565 0.02353786231 
0.168763 1.88565001264 0.02405620318 
0.169280 1.93988157998 0.02268787967 
0.169797 1.91582721992 0.02345593044 
0.170314 1.94055598791 0.02280923049 
0.170830 1.92684440036 0.02331255588 
0.171347 1.89871338085 0.02265678888 
0.171864 1.91819026204 0.02363984215 
0.172381 1.92087854739 0.02334727395 
0.172898 1.95714131710 0.02286457141 
0.173415 1.93515764634 0.02285368826 
0.173932 1.90149358304 0.02190216021 
0.174448 1.91740946861 0.02316382470 
0.174965 1.91513401344 0.02279958573 
0.175482 1.92524233867 0.02290758195 
0.175999 1.92060634896 0.02279081940 
0.176516 1.87442436686 0.02224650745 
0.177033 1.89904857832 0.02258276239 
0.177549 1.89489855763 0.02246812520 
0.178066 1.95677049921 0.02236114867 
0.178583 1.91152145817 0.02246117537 
0.179100 1.90152942643 0.02289641623 
0.179617 1.88631610471 0.02284790835 
0.180134 1.93437262679 0.02305565177 
0.180650 1.88891934686 0.02318119874 
0.181167 1.96226171412 0.02372942754 
0.181684 1.93477279867 0.02426266470 
0.182201 1.88092374696 0.02332566336 
0.182718 1.87616139753 0.02340903893 
0.183234 1.93091251412 0.02459589661 
0.183751 1.89623443111 0.02410758399 
0.184268 1.92538939568 0.02401116606 
0.184785 1.89462030910 0.02404489694 
0.185302 1.93082140994 0.02495447209 
0.185819 1.86521569950 0.02356905043 
0.186335 1.91376750822 0.02398806035 
0.186852 1.95395271697 0.02424515381 
0.187369 1.92284717381 0.02339371482 
0.187886 1.89114560596 0.02357483094 
0.188403 1.92068268963 0.02279500986 
0.188920 1.87297050125 0.02319482326 
0.189436 1.86499103993 0.02307327149 
0.189953 1.88405351292 0.02302525695 
0.190470 1.91148936101 0.02295940167 
0.190987 1.88854749712 0.02259165076 
0.191504 1.91071340133 0.02276995045 
0.192020 1.87290211428 0.02190221703 
0.192537 1.81372320278 0.02196157781 
0.193054 1.84191760066 0.02193020961 
0.193571 1.88944260179 0.02267594082 
0.194088 1.87765540131 0.02182129781 
0.194605 1.86273427188 0.02202244179 
0.195121 1.88147429159 0.02210564195 
0.195638 1.89031957535 0.02215091933 
0.196155 1.90881449214 0.02201610383 
0.196672 1.86353212451 0.02166301808 
0.197189 1.89936353739 0.02189798302 
0.197705 1.87827238613 0.02253172357 
0.198222 1.85503154419 0.02149691589 
0.198739 1.86896456130 0.02192808804 
0.199256 1.88977301852 0.02214675345 
0.199773 1.89674818144 0.02190406256 
0.200290 1.85171463252 0.02185555392 
0.200806 1.86995366621 0.02144031348 
0.201323 1.87707838772 0.02142214775 
0.201840 1.90939389444 0.02154523449 
0.202357 1.85600873586 0.02102416334 
0.202874 1.90367640034 0.02137573125 
0.203390 1.86277280714 0.02132998280 
0.203907 1.83550415484 0.02079095369 
0.204424 1.84424262971 0.02101536057 
0.204941 1.85991859979 0.02114344244 
0.205458 1.85311510399 0.02125449827 
0.205974 1.88786711484 0.02129584986 
0.206491 1.84403857199 0.02084894406 
0.207008 1.90447873002 0.02169190683 
0.207525 1.88940581190 0.02145015894 
0.208042 1.87203183837 0.02098734803 
0.208558 1.84840113401 0.02106900303 
0.209075 1.84870537873 0.02116553326 
0.209592 1.89287808851 0.02098676018 
0.210109 1.85929571732 0.02093967823 
0.210626 1.88004852652 0.02128839154 
0.211142 1.84794510473 0.02092052555 
0.211659 1.89373616660 0.02110208708 
0.212176 1.86998235360 0.02016303534 
0.212693 1.88867759220 0.02066103490 
0.213210 1.86288023630 0.02064985517 
0.213726 1.87555848077 0.02096324355 
0.214243 1.91986620005 0.02094407461 
0.214760 1.89384834383 0.02007984940 
0.215277 1.81708966290 0.02079504597 
0.215794 1.85161326589 0.02023788299 
0.216310 1.85542753195 0.02052944695 
0.216827 1.89158464495 0.02061328020 
0.217344 1.87459875998 0.02081624221 
0.217861 1.82857856097 0.02091751730 
0.218378 1.85891110076 0.02034066253 
0.218894 1.87342967195 0.02080728991 
0.219411 1.89292932992 0.02013435946 
0.219928 1.86623476388 0.02057012523 
0.220445 1.88581037242 0.02066744127 
0.220962 1.82759587836 0.02026832485 
0.221478 1.85258410881 0.02064248420 
0.221995 1.80641646511 0.01997890099 
0.222512 1.86244420864 0.02045750143 
0.223029 1.84331356498 0.02031019136 
0.223546 1.84587053120 0.01972975323 
0.224062 1.85397730289 0.01997137551 
0.224579 1.86920440485 0.02020653337 
0.225096 1.89089206354 0.01987328320 
0.225613 1.84520240566 0.01982952141 
0.226129 1.86486427181 0.01998475189 
0.226646 1.86994150497 0.01959129211 
0.227163 1.89822375364 0.02010592357 
0.227680 1.87227330260 0.01964800392 
0.228197 1.88041707952 0.01955808894 
0.228713 1.85289289742 0.02010277197 
0.229230 1.88858972229 0.01994205358 
0.229747 1.85765416343 0.01963774882 
0.230264 1.88784419421 0.01957853745 
0.230780 1.88158621317 0.01935745977 
0.231297 1.86001677989 0.01986944881 
0.231814 1.86945806694 0.01922081382 
0.232331 1.83541996077 0.01916657580 
0.232848 1.85245430025 0.01971606765 
0.233364 1.89080142495 0.01928492260 
0.233881 1.88802012435 0.01933128567 
0.234398 1.82565422456 0.01910536165 
0.234915 1.85550839658 0.01944760527 
0.235431 1.85244893023 0.01946712409 
0.235948 1.90043888754 0.01948066803 
0.236465 1.82257529397 0.01938527953 
0.236982 1.86793081273 0.01950408825 
0.237499 1.82000253684 0.01904515439 
0.238015 1.84778116217 0.01961969439 
0.238532 1.80921338146 0.01925026866 
0.239049 1.87659683159 0.01920463621 
0.239566 1.82066171267 0.01915046688 
0.240082 1.85475816839 0.01954976668 
0.240599 1.83832098324 0.01937168448 
0.241116 1.81493217284 0.01873885760 
0.241633 1.82276407919 0.01873123760 
0.242149 1.85810419818 3.31196761480 
0.242666 1.84640085950 0.01909313999 
0.243183 1.86284955711 0.01883078886 
0.243700 1.86470628207 0.01920109832 
0.244217 1.83238390508 0.01907277745 
0.244733 1.85776580087 0.01873532048 
0.245250 1.87106470639 0.01884271613 
0.245767 1.85748861162 0.01915217877 
0.246284 1.82984332259 0.01872598205 
0.246800 1.84685744541 0.01914332511 
0.247317 1.82150393827 0.01902426085 
0.247834 1.83308425363 0.01895093706 
0.248351 1.84560697579 0.01927058879 
0.248867 1.84737514772 0.01881879452 
0.249384 1.82795488056 0.01894372752 
0.249901 1.85807042127 0.01905083477 
0.250418 1.82592392864 0.01866972203 
0.250934 1.83411717918 0.01877396509 
0.251451 1.82598594780 0.01843003185 
0.251968 1.83119793538 0.01847402032 
0.252485 1.83486218894 0.01876479068 
0.253001 1.83069861762 0.01873882844 
0.253518 1.82907276374 0.01852726808 
0.254035 1.83637620415 0.01844807868 
0.254552 1.85554763982 0.01845813001 
0.255068 1.80234011913 0.01825388800 
0.255585 1.82651413023 0.01814797679 
0.256102 1.81318944863 0.01820314455 
0.256619 1.79984848133 0.01835342564 
0.257135 1.80529779790 0.01814289374 
0.257652 1.82688173740 0.01831713481 
0.258169 1.80247146338 0.01835672106 
0.258686 1.83241703049 0.01796612525 
0.259202 1.81029228274 0.01801964066 
0.259719 1.82798591473 0.01840549459 
0.260236 1.82666278585 0.01849861882 
0.260753 1.81957367795 0.01888677483 
0.261269 1.81751969519 0.01875087508 
0.261786 1.79589246263 0.01923695522 
0.262303 1.85462288314 0.01906009116 
0.262820 1.85735699763 0.01949534687 
0.263336 1.80276664029 0.01912378660 
0.263853 1.80500633773 0.01965000750 
0.264370 1.83452954405 0.01959081231 
0.264887 1.82215123159 0.01964060897 
0.265403 1.83103349369 0.01996791462 
0.265920 1.80943917610 0.01980662682 
0.266437 1.81436384416 0.01992195913 
0.266954 1.83482101889 0.01960798650 
0.267470 1.82581488666 0.01997860929 
0.267987 1.81977313115 0.01995036270 
0.268504 1.86725123338 0.02009672829 
0.269021 1.88334566939 0.02009395640 
0.269537 1.83877068808 0.01989309841 
0.270054 1.81532351164 0.02047424724 
0.270571 1.84524416052 0.02043593785 
0.271087 1.84620792686 0.02061349952 
0.271604 1.82168213800 0.02091129564 
0.272121 1.81231289862 0.02095683379 
0.272638 1.85905792419 0.02115696484 
0.273154 1.81972055462 0.02078701480 
0.273671 1.86438432049 0.02145517199 
0.274188 1.84596938259 0.02223918327 
0.274705 1.82028468807 0.02181340662 
0.275221 1.85980606561 0.02197835909 
0.275738 1.83218602306 0.02232684550 
0.276255 1.89826832796 0.02244251438 
0.276771 1.81826070130 0.02143813893 
0.277288 1.84717737743 0.02168428073 
0.277805 1.87057441207 0.02194573837 
0.278322 1.84149187836 0.02130613161 
0.278838 1.82175758761 0.02184286831 
0.279355 1.85553089800 0.02209658785 
0.279872 1.81624675191 0.02190447850 
0.280388 1.86829918122 0.02178514926 
0.280905 1.87234502369 0.02189339907 
0.281422 1.82359338960 0.02166852299 
0.281939 1.81511069079 0.02179105130 
0.282455 1.86975424737 0.02166472897 
0.282972 1.83815141690 0.02146079947 
0.283489 1.83396579950 0.02198836714 
0.284006 1.80992565917 0.02196851824 
0.284522 1.81498051574 0.02183823355 
0.285039 1.82771826541 0.02241442196 
0.285556 1.83772297550 0.02145713394 
0.286072 1.85952202901 0.02192239322 
0.286589 1.87856556477 0.02229652991 
0.287106 1.86452086838 0.02207526597 
0.287622 1.83671042884 0.02231270137 
0.288139 1.85204416690 0.02255820904 
0.288656 1.80250115951 0.02225990054 
0.289173 1.79963938721 0.02225707589 
0.289689 1.81525959263 0.02270603997 
0.290206 1.80745065435 0.02231082882 
0.290723 1.81756717732 0.02200958475 
0.291239 1.84929504174 0.02221542715 
0.291756 1.85986320348 0.02261996512 
0.292273 1.87195165585 0.02252884212 
0.292790 1.83913882333 0.02245978466 
0.293306 1.81821863126 0.02215194658 
0.293823 1.86701733172 0.02340262039 
0.294340 1.84268720098 0.02344639085 
0.294856 1.82477669743 0.02268277956 
0.295373 1.81520988320 0.02264290899 
0.295890 1.86468562899 0.02295519192 
0.296406 1.86092187594 0.02309691169 
0.296923 1.86589448686 0.02316486243 
0.297440 1.84460008926 0.02334072719 
0.297957 1.83809090779 0.02308104579 
0.298473 1.80638403003 0.02325633935 
0.298990 1.89239069392 0.02358598773 
0.299507 1.81623058479 0.02279461116 
0.300023 1.83051097517 0.02308583257 
0.300540 1.85376429648 0.02290146063 
0.301057 1.84321084786 0.02358982901 
0.301573 1.86752801027 0.02329019031 
0.302090 1.86012785801 0.02313001232 
0.302607 1.84729200997 0.02323822428 
0.303123 1.84406200705 0.02268556037 
0.303640 1.84478512475 0.02329806084 
0.304157 1.85544829875 0.02399900222 
0.304673 1.80344527139 0.02250092701 
0.305190 1.85954571141 0.02412893513 
0.305707 1.87503021179 0.02364174278 
0.306224 1.84568298013 0.02316694821 
0.306740 1.81087873153 0.02326549483 
0.307257 1.80434621085 0.02350180204 
0.307774 1.83904901511 0.02355156897 
0.308290 1.88714300101 0.02362816392 
0.308807 1.81826004638 0.02330808921 
0.309324 1.85541052329 0.02439035364 
0.309840 1.83459827083 0.02451331369 
0.310357 1.80495701162 0.02328174437 
0.310874 1.82214249184 0.02387649348 
0.311390 1.89488908207 0.02438149200 
0.311907 1.81747553190 0.02402200710 
0.312424 1.83804426718 0.02427754792 
0.312940 1.87343854421 0.02466028624 
0.313457 1.84683619400 0.02402697146 
0.313974 1.84718059220 0.02402607324 
0.314490 1.84294447144 0.02413141349 
0.315007 1.83173182273 0.02464186164 
0.315524 1.83302911961 0.02438354344 
0.316040 1.83659083734 0.02468879471 
0.316557 1.85079754351 0.02492011464 
0.317074 1.88205997042 0.02466645848 
0.317590 1.80330584786 0.02448554595 
0.318107 1.78514024173 0.02405194200 
0.318624 1.82109369551 0.02444683699 
0.319140 1.81765238014 0.02514765787 
0.319657 1.83304256551 0.02458906517 
0.320174 1.83085112324 0.02456495263 
0.320690 1.86372499377 0.02517813715 
0.321207 1.80631725826 0.02536003957 
0.321724 1.81817008976 0.02570650240 
0.322240 1.85945073478 0.02481052106 
0.322757 1.84537220413 0.02545643911 
0.323274 1.83015707971 0.02549973142 
0.323790 1.77369425115 0.02537505262 
0.324307 1.85931237729 0.02653768047 
0.324824 1.86484345887 0.02646700653 
0.325340 1.82650953199 0.02629860054 
0.325857 1.85228483017 0.02721828426 
0.326373 1.83419352514 0.02591885424 
0.326890 1.79980507015 0.02680255863 
0.327407 1.80263952497 0.02749386224 
0.327923 1.83864680371 0.02645205187 
0.328440 1.87232537774 0.02739463801 
0.328957 1.90375431048 0.02830822656 
0.329473 1.84479444265 0.02806285296 
0.329990 1.90925264319 0.02839152010 
0.330507 1.84977608784 0.02950984558 
0.331023 1.88343723302 0.02994769235 
0.331540 1.87742176870 0.03087457485 
0.332057 1.88805190554 0.03143689928 
0.332573 1.85230096510 0.02997153801 
0.333090 1.85852754218 0.03072731849 
0.333607 1.82244650657 0.03156074735 
0.334123 1.85532125960 0.03170025805 
0.334640 1.84624711809 0.03179832190 
0.335156 1.90506554710 0.03193440095 
0.335673 1.90050922657 0.03248707622 
0.336190 1.87512171295 0.03295078848 
0.336706 1.89111803061 0.03343551063 
0.337223 1.90465896656 0.03217914113 
0.337740 1.85426543203 0.03320141694 
0.338256 1.89418472015 0.03409927132 
0.338773 1.86716529451 0.03629173705 
0.339290 1.86003159711 0.03820872075 
0.339806 1.93248361183 0.03942726277 
0.340323 1.87134951256 0.03813363277 
0.340839 1.96102181404 0.03972730152 
0.341356 1.95993377623 0.03957560824 
0.341873 1.88000496867 0.03958454801 
0.342389 1.85284412478 0.03727115915 
0.342906 1.93667712485 0.04008575545 
0.343423 1.92277545270 0.03889044032 
0.343939 1.87076639244 0.03874039714 
0.344456 1.91729232009 0.03970426430 
0.344972 1.87399581856 0.04014283964 
0.345489 1.95198254008 0.04145026053 
0.346006 1.93997826593 0.04072567690 
0.346522 1.94503034101 0.04001447327 
0.347039 1.91458013901 0.04218332554 
0.347555 1.97434964216 0.04105749413 
0.348072 1.88592498234 0.04223322007 
0.348589 1.86926575679 0.04139447493 
0.349105 1.83621099152 0.04067941125 
0.349622 1.90056207805 0.04171628780 
0.350139 1.92132246367 0.03965498122 
0.350655 1.95183959759 0.04200766559 
0.351172 1.93942668533 0.04322309367 
0.351688 1.95188322899 0.04142959924 
0.352205 1.95455364853 0.04330305034 
0.352722 1.91878242985 0.04148799969 
0.353238 1.90835450687 0.04132436321 
0.353755 1.84737206009 0.04208161603 
0.354271 1.90722093463 0.04314162441 
0.354788 1.88687124438 0.04327892331 
0.355305 1.86028907538 0.04155860612 
0.355821 1.94285842514 0.04192835409 
0.356338 1.92360298549 0.04532360565 
0.356854 1.95322327015 0.04462422198 
0.357371 1.96847532403 0.04432751549 
0.357888 1.84317718376 0.04428325114 
0.358404 1.88940188823 0.04806644889 
0.358921 1.96656041283 0.04910045341 
0.359437 1.87574869959 0.04617175744 
0.359954 1.94398263948 0.04999790111 
0.360471 1.92051366397 0.04907255591 
0.360987 1.93332764646 0.04783018156 
0.361504 1.97022806997 0.04919397802 
0.362020 1.90552914314 0.04800488110 
0.362537 1.87106549632 0.04993994027 
0.363054 1.85830346771 0.05060037536 
0.363570 2.02036793673 0.05448630490 
0.364087 1.90567313914 0.05563927395 
0.364603 1.81308918246 0.05458165623 
0.365120 1.94155563639 0.05556987295 
0.365637 1.80987912032 0.05718711674 
0.366153 1.86793575288 0.05775004542 
0.366670 1.96212091696 0.05736980318 
0.367186 1.85490238401 0.05882735515 
0.367703 1.93270722333 0.06671557679 
0.368219 1.80394204737 0.06447905951 
0.368736 1.90842271243 0.06970443051 
0.369253 1.94410232657 0.07063523330 
0.369769 1.76926670375 0.07162416272 
0.370286 1.77898906437 0.07555215233 
0.370802 1.76007987835 0.07485725116 
0.371319 1.96322450039 0.08328898481 
0.371835 1.87562735789 0.08835411302 
0.372352 1.64430646629 0.10036162876 
0.372869 1.83952038285 0.11922105610 
0.373385 1.92253955534 0.15590159427 
0.373902 1.66560233464 0.29188143740 
