# Supplementary material for: A SAXS-based approach to rationally evaluate radical scavengers – toward eliminating radiation damage in solution and crystallographic studies
Source: J Synchrotron Radiat. 2021 Aug 9;28(Pt 5):1309–20. doi: 10.1107/S1600577521004045 (PMC8415334; doi:10.1107/S1600577521004045)
Supplement: Supplementary file 1 [file s-28-01309-sup1.zip › SupportingData/ascrobic_acid/50mM_buffer_only/F10_ascorbate-max-buffer_00005.cbf.dat]

0.010597 11.63873463587 0.59074720494 
0.011114 9.94398684811 0.48215070781 
0.011630 9.02321508059 0.32858944536 
0.012147 8.34622143923 0.29492494614 
0.012664 7.02739512105 0.22212778428 
0.013181 6.28981727651 0.20122078883 
0.013698 5.96974597804 0.20024810109 
0.014215 5.63106199662 0.27850223424 
0.014732 5.60861102226 0.23815795818 
0.015249 4.87130466807 0.18449756070 
0.015766 4.83975221053 0.15006615068 
0.016283 4.64998336127 0.16581820413 
0.016800 4.43570243670 0.14081258491 
0.017316 4.12569274021 0.14608037894 
0.017833 4.17581524210 0.12349112653 
0.018350 4.10629473282 0.11014863212 
0.018867 3.99097184889 0.11649588164 
0.019384 3.73600979306 0.11566687764 
0.019901 3.61715423235 0.09885632985 
0.020418 3.48636684706 0.09796391422 
0.020935 3.37734077148 0.09500701241 
0.021452 3.25022311863 0.09432241912 
0.021969 3.28289029001 0.08284320595 
0.022486 3.14288083427 0.07742130326 
0.023002 3.21554669384 0.08831335648 
0.023519 3.21596980883 0.08207978846 
0.024036 2.99689114721 0.07639258618 
0.024553 2.98592425942 0.07688512836 
0.025070 2.92117988720 0.08155516217 
0.025587 2.81065227979 0.07461354246 
0.026104 2.73647646180 0.07099888899 
0.026621 2.75439953158 0.07086550854 
0.027138 2.75322913786 0.07350195845 
0.027655 2.75536251944 0.07339157026 
0.028171 2.78396169618 0.07183623765 
0.028688 2.86895503500 0.06679876498 
0.029205 2.74260369193 0.07262369192 
0.029722 2.61515883035 0.06436484023 
0.030239 2.68483457915 0.06534980013 
0.030756 2.59405163499 0.06225355713 
0.031273 2.52825978716 0.06125737920 
0.031790 2.46372723831 0.06407138155 
0.032307 2.50778757549 0.06317048464 
0.032824 2.44939211640 0.06181505143 
0.033341 2.35048849314 0.06005592930 
0.033857 2.51355440501 0.06231488715 
0.034374 2.39208734403 0.05816194337 
0.034891 2.58945495051 0.05747262505 
0.035408 2.45903397264 0.05559953943 
0.035925 2.33718851039 0.05758897520 
0.036442 2.47957365345 0.05705022241 
0.036959 2.37019543430 0.05535349740 
0.037476 2.40396600250 0.05490613386 
0.037993 2.32823346423 0.05228521273 
0.038510 2.36867909521 0.05750329352 
0.039027 2.24214868162 0.05019674508 
0.039543 2.23102283498 0.05374069537 
0.040060 2.27710447036 0.05223293260 
0.040577 2.30444467362 0.05299582956 
0.041094 2.35174904285 0.05154068519 
0.041611 2.37110683864 0.05140996441 
0.042128 2.24469803938 0.04950085333 
0.042645 2.35471963938 0.04859212879 
0.043162 2.27292619817 0.05115478320 
0.043679 2.35759898372 0.05214186333 
0.044196 2.18633051514 0.04735472961 
0.044712 2.32075996620 0.04931435316 
0.045229 2.21256863289 0.04821916242 
0.045746 2.19517573418 0.04861150870 
0.046263 2.18191222273 0.04875809052 
0.046780 2.20487570856 0.04765133219 
0.047297 2.19723499297 0.04566964798 
0.047814 2.12506968716 0.04634060855 
0.048331 2.18258743733 0.04731622542 
0.048848 2.14122720453 0.04925290461 
0.049365 2.12001384642 0.04468586068 
0.049881 2.14212548512 0.04460139748 
0.050398 2.12950635218 0.04488819435 
0.050915 2.07748455119 0.04503719719 
0.051432 2.16153874973 0.04656678320 
0.051949 2.19208215724 0.04501876695 
0.052466 2.11073846511 0.04520567937 
0.052983 2.08182679394 0.04336171196 
0.053500 2.03807542441 0.04423290653 
0.054017 2.16410150223 0.04302885465 
0.054534 2.09107324230 0.04046583105 
0.055050 2.14615361141 0.04223129255 
0.055567 2.01621980692 0.04146644057 
0.056084 2.07864397816 0.04162899678 
0.056601 2.13239740229 0.04240855881 
0.057118 2.11026927620 0.04048961434 
0.057635 2.11544058602 0.04077856400 
0.058152 2.07110544130 0.04124872466 
0.058669 2.08496787878 0.04099366970 
0.059186 2.09138589651 0.04148145721 
0.059703 2.06489010080 0.03895915602 
0.060220 2.08061607994 0.04020562735 
0.060736 2.08326204880 0.03976106903 
0.061253 2.05557533512 0.03848928088 
0.061770 2.02671957483 0.03825670563 
0.062287 2.08608865234 0.03840634541 
0.062804 2.06943207169 0.04019560468 
0.063321 2.11132736762 0.04024742521 
0.063838 2.05764182632 0.03791664843 
0.064355 2.01163742897 0.03872984428 
0.064872 2.04676350889 0.03868413789 
0.065388 2.01153642029 0.03732411002 
0.065905 2.02786933057 0.03961487996 
0.066422 2.06923347860 0.03860404297 
0.066939 2.01615966076 0.03746049541 
0.067456 2.02566845824 0.03790846930 
0.067973 2.04512351114 0.03648960479 
0.068490 2.05300273906 0.03735864816 
0.069007 2.05938473389 0.03934058848 
0.069524 2.05791610910 0.03791522087 
0.070041 2.00858685026 0.03631993327 
0.070557 2.07492668257 0.03850603767 
0.071074 2.11407445234 0.03891541952 
0.071591 2.06497187032 0.03814373366 
0.072108 2.04200387656 0.03739154259 
0.072625 2.03360853202 0.03757091598 
0.073142 2.07676163465 0.03681306899 
0.073659 2.04306361862 0.03709065398 
0.074176 2.02689369756 0.03714718923 
0.074693 2.05404816301 0.03781582962 
0.075210 2.06547238825 0.03516802230 
0.075726 2.03813815086 0.03661501326 
0.076243 2.02667510717 0.03570374705 
0.076760 2.08906082667 0.03559557166 
0.077277 2.07011430355 0.03485410324 
0.077794 2.03372216989 0.03553024665 
0.078311 2.05003897612 0.03597062638 
0.078828 1.96659401614 0.03420617219 
0.079345 1.97580518389 0.03392752754 
0.079862 2.05493223566 0.03567472348 
0.080378 2.02242256355 0.03382189143 
0.080895 2.06259417246 0.03445243827 
0.081412 1.96590438063 0.03354330477 
0.081929 1.98372894617 0.03263202011 
0.082446 2.04430115401 0.03394106615 
0.082963 2.01802403817 0.03473374005 
0.083480 1.93719677188 0.03374823375 
0.083997 1.98362456435 0.03356701829 
0.084514 2.00905998459 0.03326017369 
0.085030 2.00323210925 0.03424610724 
0.085547 1.99583749734 0.03337061990 
0.086064 1.94070949614 0.03286291504 
0.086581 1.97167874822 0.03309555851 
0.087098 1.97124027671 0.03218783363 
0.087615 2.01455436395 0.03434252719 
0.088132 2.03026545887 0.03393933707 
0.088649 2.01508910990 0.03484438524 
0.089166 1.95665220661 0.03396986892 
0.089683 2.10553477777 0.03604740947 
0.090199 1.94667177107 0.03412843832 
0.090716 2.00553916256 0.03454533092 
0.091233 1.97443526010 0.03486007190 
0.091750 1.88061249101 0.03402157967 
0.092267 1.95141700007 0.03486004678 
0.092784 2.02185714428 0.03498706022 
0.093301 2.04330805252 0.03563204939 
0.093818 2.00666914252 0.03641133637 
0.094334 1.92729524745 0.03531660177 
0.094851 1.95759798631 0.03559643486 
0.095368 2.00498878018 0.03566656043 
0.095885 2.02407103000 0.03623626904 
0.096402 2.05163191265 0.03469113418 
0.096919 1.97574740524 0.03417523091 
0.097436 2.05825283757 0.03333999131 
0.097953 2.05899436984 0.03334849263 
0.098470 1.99261161120 0.03316412198 
0.098986 1.92848193873 0.03143539905 
0.099503 2.01212496463 0.03292443825 
0.100020 1.99156311880 0.03318333865 
0.100537 2.02580867444 0.03113299204 
0.101054 2.04154438922 0.03190102338 
0.101571 2.00377943410 0.03244905810 
0.102088 1.97101719273 0.03317227773 
0.102605 1.91346430552 0.03157997864 
0.103122 1.97369733135 0.03114676239 
0.103638 2.01287960312 0.03243219883 
0.104155 1.98587023184 0.03127491537 
0.104672 1.96584317987 0.03140427508 
0.105189 1.98569740904 0.03092885539 
0.105706 2.01591572601 0.03076107379 
0.106223 1.97195866575 0.03060440475 
0.106740 1.93032548200 0.03151651147 
0.107257 1.96083782613 0.03103475944 
0.107773 1.99383561125 0.03086221545 
0.108290 2.01960992404 0.03012803958 
0.108807 1.94717433967 0.02948248614 
0.109324 2.01063009615 0.03039791626 
0.109841 1.97594582578 0.03029246187 
0.110358 1.95047782255 0.02994021293 
0.110875 1.94568201211 0.03007203504 
0.111392 1.97085888861 0.02859842005 
0.111909 1.93469832847 0.02884725966 
0.112425 1.96110897294 0.02862686021 
0.112942 1.97599820773 0.02959338698 
0.113459 1.97622864669 0.02929463839 
0.113976 1.93398973272 0.02946571777 
0.114493 1.98092974524 0.02892425103 
0.115010 1.98044229838 0.02990914228 
0.115527 1.95944334122 0.02923673626 
0.116044 1.92872291716 0.02928134806 
0.116560 1.99552963390 0.02873840120 
0.117077 2.04528405581 0.02869650568 
0.117594 1.95577712040 0.02845199483 
0.118111 1.94565869089 0.02736050167 
0.118628 1.97803902676 0.02853359207 
0.119145 1.97479839747 0.02954870291 
0.119662 1.92896691516 0.02794213023 
0.120179 2.00089864704 0.02876524751 
0.120695 1.95524755392 0.02808331247 
0.121212 2.02528582566 0.02754577595 
0.121729 1.96903091714 0.02816539697 
0.122246 1.96170206678 0.02920489917 
0.122763 1.90740852671 0.02668409345 
0.123280 1.94250603874 0.02732679648 
0.123797 1.96515756690 0.02726269168 
0.124314 1.97354385014 0.02795704966 
0.124830 1.94525980798 0.02713986970 
0.125347 1.95706761176 0.02794113811 
0.125864 1.97892002198 0.02660617805 
0.126381 1.97915393839 0.02758782510 
0.126898 1.99244530132 0.02817865362 
0.127415 1.96432161315 0.02777248111 
0.127932 1.95006521931 0.02698084582 
0.128448 1.97046283032 0.02708615799 
0.128965 1.93086403500 0.02669310492 
0.129482 1.98424070054 0.02760453225 
0.129999 1.95222476090 0.02640404915 
0.130516 1.95636120654 0.02731451022 
0.131033 1.92407369551 0.02647196097 
0.131550 1.93307605779 0.02705774757 
0.132067 1.95699322940 0.02698116620 
0.132583 1.97665653086 0.02680952203 
0.133100 1.93121595977 0.02705399707 
0.133617 1.92361899891 0.02685755488 
0.134134 1.94989160019 0.02706717679 
0.134651 1.97792793319 0.02677283779 
0.135168 1.94454537014 0.02645941598 
0.135685 1.96106766565 0.02662810004 
0.136201 1.96158166269 0.02636762335 
0.136718 1.94532142401 0.02590515073 
0.137235 1.94502315271 0.02640177438 
0.137752 1.98255537773 0.02587144753 
0.138269 1.96300921015 0.02598243504 
0.138786 1.94759588635 0.02610245018 
0.139303 1.93342054206 0.02588426994 
0.139819 1.95266531307 0.02585148739 
0.140336 1.95212184759 0.02542226517 
0.140853 1.93467790768 0.02600036982 
0.141370 1.98036274344 0.02582590138 
0.141887 1.92636199692 0.02580799004 
0.142404 1.93107803674 0.02537442673 
0.142921 1.95998138595 0.02495740840 
0.143438 1.96149479419 0.02562469456 
0.143954 1.97924680663 0.02601738791 
0.144471 1.96531863378 0.02530430246 
0.144988 2.01168785683 0.02613648357 
0.145505 1.94934689161 0.02576045475 
0.146022 2.00092883096 0.02578214740 
0.146539 1.94936253139 0.02574510067 
0.147056 1.94587797644 0.02555353449 
0.147572 1.91787303308 0.02472551118 
0.148089 1.95213500218 0.02529413870 
0.148606 1.93104154839 0.02453626637 
0.149123 1.94439766781 0.02486128437 
0.149640 1.93245645797 0.02517459651 
0.150157 1.95867148489 0.02530956389 
0.150674 1.96391290457 0.02491597395 
0.151190 1.93883802943 0.02497528203 
0.151707 1.94012492873 0.02505140902 
0.152224 1.94545024310 0.02509619846 
0.152741 1.92846754771 0.02468602046 
0.153258 1.92878577415 0.02475538301 
0.153775 1.91170529292 0.02449054905 
0.154291 1.94528718207 0.02412757763 
0.154808 1.95535839169 0.02438623541 
0.155325 1.94081826602 0.02467162614 
0.155842 1.97872847917 0.02466670375 
0.156359 1.88899000422 0.02467379691 
0.156876 1.94994232460 0.02461455853 
0.157393 1.95362846800 0.02430748460 
0.157909 1.90736918983 0.02463288183 
0.158426 1.87126712787 0.02352281356 
0.158943 1.93286199965 0.02443918069 
0.159460 1.95259039672 0.02397660028 
0.159977 1.90631847690 0.02392544384 
0.160494 1.90960368058 0.02385145550 
0.161010 1.91684442728 0.02342856442 
0.161527 1.92151426222 0.02370430372 
0.162044 1.99488771844 0.02404183286 
0.162561 1.95163941768 0.02344375237 
0.163078 1.91758200574 0.02385057154 
0.163595 1.93296263357 0.02353128383 
0.164112 1.93049074236 0.02404579224 
0.164628 1.89167675410 0.02407817969 
0.165145 1.88757252977 0.02336789142 
0.165662 1.91823530952 0.02280879768 
0.166179 1.92706374804 0.02329676597 
0.166696 1.93209660728 0.02352595239 
0.167213 1.93002643637 0.02370623034 
0.167729 1.92617127826 0.02294148669 
0.168246 1.95076614384 0.02392499724 
0.168763 1.94118822347 0.02346671605 
0.169280 1.95515567211 0.02292008548 
0.169797 1.94135241037 0.02262694791 
0.170314 1.94833113162 0.02325494973 
0.170830 1.91302771731 0.02290879152 
0.171347 1.91852669889 0.02271116369 
0.171864 1.91947794473 0.02298575230 
0.172381 1.92585164355 0.02314200387 
0.172898 1.88220637544 0.02270048156 
0.173415 1.92980914265 0.02294033480 
0.173932 1.94678027263 0.02343042740 
0.174448 1.89928548695 0.02249110170 
0.174965 1.88311414130 0.02181540062 
0.175482 1.89769182278 0.02286792385 
0.175999 1.90792013795 0.02204845472 
0.176516 1.91355623837 0.02248555911 
0.177033 1.87554415415 0.02235760362 
0.177549 1.90614319540 0.02314895393 
0.178066 1.95415920645 0.02279527162 
0.178583 1.89683906166 0.02256032699 
0.179100 1.91017231782 0.02231526014 
0.179617 1.90540978099 0.02274367385 
0.180134 1.92652511558 0.02318619308 
0.180650 1.89439756730 0.02324126816 
0.181167 1.91537507247 0.02320265898 
0.181684 1.92674441537 0.02341329953 
0.182201 1.91437317189 0.02360831239 
0.182718 1.85804122722 0.02372799782 
0.183234 1.94452512979 0.02469973550 
0.183751 1.87508393563 0.02352016408 
0.184268 1.95749305103 0.02500127225 
0.184785 1.91892095665 0.02430034905 
0.185302 1.88473727458 0.02350277977 
0.185819 1.95763971562 0.02456079803 
0.186335 1.94267649806 0.02411937142 
0.186852 1.91992635894 0.02473026640 
0.187369 1.87717350893 0.02367956735 
0.187886 1.90405879747 0.02318639744 
0.188403 1.87482784264 0.02260029257 
0.188920 1.82105413505 0.02294086690 
0.189436 1.90527036431 0.02275355470 
0.189953 1.87072135503 0.02263245823 
0.190470 1.93076610649 0.02252307138 
0.190987 1.85336446186 0.02274732158 
0.191504 1.87555727288 0.02244156090 
0.192020 1.88975328182 0.02222118708 
0.192537 1.91067078478 0.02245642277 
0.193054 1.86608261306 0.02263652782 
0.193571 1.88280688562 0.02217416974 
0.194088 1.85456922620 0.02217839490 
0.194605 1.88714639754 0.02228047652 
0.195121 1.84296009789 0.02174919917 
0.195638 1.87527618208 0.02247894707 
0.196155 1.88680248378 0.02188454264 
0.196672 1.92342755641 0.02192412533 
0.197189 1.87913367079 0.02146448032 
0.197705 1.88021807109 0.02179837690 
0.198222 1.90926881928 0.02158016240 
0.198739 1.86139854536 0.02121059474 
0.199256 1.83761137010 0.02130546298 
0.199773 1.81563645416 0.02150022181 
0.200290 1.87058004092 0.02205030741 
0.200806 1.89539240315 0.02124699253 
0.201323 1.86380028167 0.02123813682 
0.201840 1.90304467838 0.02138184911 
0.202357 1.88520898798 0.02093372034 
0.202874 1.88653147061 0.02149151967 
0.203390 1.87509821291 0.02103608828 
0.203907 1.86077268149 0.02120818070 
0.204424 1.87689533649 0.02151554184 
0.204941 1.91508281056 0.02136288465 
0.205458 1.83627733263 0.02074251020 
0.205974 1.87296992704 0.02144334293 
0.206491 1.86739490711 0.02121143634 
0.207008 1.89122968929 0.02110001431 
0.207525 1.86392386434 0.02086627976 
0.208042 1.86206728937 0.02091112073 
0.208558 1.87287873553 0.02049596830 
0.209075 1.87542002047 0.02093068509 
0.209592 1.85299887177 0.02054194896 
0.210109 1.86865725261 0.02099983935 
0.210626 1.84709688175 0.02054960128 
0.211142 1.87538524815 0.02037050000 
0.211659 1.85347274178 0.02035877882 
0.212176 1.86826504101 0.02076218401 
0.212693 1.83917405920 0.02048569930 
0.213210 1.86049638796 0.02106700626 
0.213726 1.86647857387 0.02052978324 
0.214243 1.84649231788 0.02105820206 
0.214760 1.80899274142 0.01973083606 
0.215277 1.89701703225 0.02105408688 
0.215794 1.86997487628 0.02074412700 
0.216310 1.89692172531 0.02029822770 
0.216827 1.83363391149 0.02026408745 
0.217344 1.91921667933 0.02080562505 
0.217861 1.88846026030 0.01988127860 
0.218378 1.87031828609 0.02032608934 
0.218894 1.86717856773 0.01994978399 
0.219411 1.86714616190 0.02080729547 
0.219928 1.89915124109 0.02055168138 
0.220445 1.88881222482 0.02046774917 
0.220962 1.85196313697 0.02016297277 
0.221478 1.91153649008 0.02040644013 
0.221995 1.86984246914 0.02037335352 
0.222512 1.86419391708 0.02066931999 
0.223029 1.85644894010 0.01971673069 
0.223546 1.85804276805 0.01967309981 
0.224062 1.87378566165 0.02029198478 
0.224579 1.86448109065 0.01997310394 
0.225096 1.84370745885 0.02011271943 
0.225613 1.84319543692 0.01942113696 
0.226129 1.82934737651 0.02022146575 
0.226646 1.86189880731 0.01977490518 
0.227163 1.86813393847 0.01949390524 
0.227680 1.89391713974 0.01988595983 
0.228197 1.85555945116 0.01933206432 
0.228713 1.83544141006 0.01940370795 
0.229230 1.87422161052 0.01907471654 
0.229747 1.83451406075 0.01980341185 
0.230264 1.85560637367 0.01955453383 
0.230780 1.87591698451 0.01965134266 
0.231297 1.84765942937 0.01969476271 
0.231814 1.83286899746 0.01931469672 
0.232331 1.84349124960 0.01922398121 
0.232848 1.87710270372 0.02001953418 
0.233364 1.85852694937 0.01956950629 
0.233881 1.83613653208 0.01928608762 
0.234398 1.83652321437 0.01912726747 
0.234915 1.86805173710 0.01914868877 
0.235431 1.85465803550 0.01930798667 
0.235948 1.82826782599 0.01951576093 
0.236465 1.85436242600 0.01914963236 
0.236982 1.85526737938 0.01950124979 
0.237499 1.85865816464 0.01965181378 
0.238015 1.86187300390 0.01919784785 
0.238532 1.84682155776 0.01921424878 
0.239049 1.84988375128 0.01931168677 
0.239566 1.83799986936 0.01946965233 
0.240082 1.81138067708 0.01906450797 
0.240599 1.84327380908 0.01949896542 
0.241116 1.85350926436 0.01919676827 
0.241633 1.85577736494 0.01917545262 
0.242149 1.83026560075 3.30772536740 
0.242666 1.84159379760 0.01892890284 
0.243183 1.83363646905 0.01919885271 
0.243700 1.81862792585 0.01876641136 
0.244217 1.87470441485 0.01879725644 
0.244733 1.84047578381 0.01897260859 
0.245250 1.85215198844 0.01895541921 
0.245767 1.84171603351 0.01903776846 
0.246284 1.85825142938 0.01873354175 
0.246800 1.84367641727 0.01935013325 
0.247317 1.86439108221 0.01905089489 
0.247834 1.81478123879 0.01851851869 
0.248351 1.83235335647 0.01912895722 
0.248867 1.82868587474 0.01882785056 
0.249384 1.86424182585 0.01858838951 
0.249901 1.80612594170 0.01862905147 
0.250418 1.82358776125 0.01827206567 
0.250934 1.82675406907 0.01853862330 
0.251451 1.84966614754 0.01858460599 
0.251968 1.84460660813 0.01895909115 
0.252485 1.85746114252 0.01798354603 
0.253001 1.84567158905 0.01871706058 
0.253518 1.82540551586 0.01828712703 
0.254035 1.82758263390 0.01864568754 
0.254552 1.85443922437 0.01845538875 
0.255068 1.79606786820 0.01811687574 
0.255585 1.85866880081 0.01852662551 
0.256102 1.84253365064 0.01830091862 
0.256619 1.83318044370 0.01866538660 
0.257135 1.82896807828 0.01786758280 
0.257652 1.81759940264 0.01839371203 
0.258169 1.86234898085 0.01847486983 
0.258686 1.84856325720 0.01827069147 
0.259202 1.82799549755 0.01812515907 
0.259719 1.84112752219 0.01821754065 
0.260236 1.81462284909 0.01908460602 
0.260753 1.82747145329 0.01897722286 
0.261269 1.81985520167 0.01862570075 
0.261786 1.86539487206 0.01937112542 
0.262303 1.82292301483 0.01925463063 
0.262820 1.81788550221 0.01901578405 
0.263336 1.82364168047 0.01925760516 
0.263853 1.81305965323 0.01970275773 
0.264370 1.84230664063 0.02019491110 
0.264887 1.80742363011 0.01952223915 
0.265403 1.81723355495 0.01961728449 
0.265920 1.83992754399 0.01934029214 
0.266437 1.85713872044 0.01940991587 
0.266954 1.84470660082 0.02008202110 
0.267470 1.80112929754 0.01987251843 
0.267987 1.84316333897 0.02010102864 
0.268504 1.85755766450 0.01998874872 
0.269021 1.85236948821 0.02027800060 
0.269537 1.86509698038 0.02008254465 
0.270054 1.87688419596 0.02026173749 
0.270571 1.80811183461 0.02100454823 
0.271087 1.81882253180 0.02109786688 
0.271604 1.86642056181 0.02143515612 
0.272121 1.84757563655 0.02125313546 
0.272638 1.82434944147 0.02092975204 
0.273154 1.83689050082 0.02153362962 
0.273671 1.81600278818 0.02141068221 
0.274188 1.82394656381 0.02184731094 
0.274705 1.88960078775 0.02256146141 
0.275221 1.85018698016 0.02164998333 
0.275738 1.85467856355 0.02227008138 
0.276255 1.82900913849 0.02197347043 
0.276771 1.87709364845 0.02270020724 
0.277288 1.85065233718 0.02239527058 
0.277805 1.81338922824 0.02147964136 
0.278322 1.83857505425 0.02185127342 
0.278838 1.86643851675 0.02133937011 
0.279355 1.86713972143 0.02161930788 
0.279872 1.84941726110 0.02188626386 
0.280388 1.85112265061 0.02173884116 
0.280905 1.81466773507 0.02147495809 
0.281422 1.83058509080 0.02217744516 
0.281939 1.80870848616 0.02094309655 
0.282455 1.83162807619 0.02158656731 
0.282972 1.86023247583 0.02181957098 
0.283489 1.84244123869 0.02222462725 
0.284006 1.84417267920 0.02220603302 
0.284522 1.84010097499 0.02191246884 
0.285039 1.87253982717 0.02149683745 
0.285556 1.85396457704 0.02205872863 
0.286072 1.82929183316 0.02243838971 
0.286589 1.82634628037 0.02235734635 
0.287106 1.83327964418 0.02242671921 
0.287622 1.81504735124 0.02218866494 
0.288139 1.81553404448 0.02259800636 
0.288656 1.79029966088 0.02245917891 
0.289173 1.81265001254 0.02227561814 
0.289689 1.84829033585 0.02275813269 
0.290206 1.84548190894 0.02230599115 
0.290723 1.83919606899 0.02212281667 
0.291239 1.83851525636 0.02315880610 
0.291756 1.81215866104 0.02284804941 
0.292273 1.85725435175 0.02241299518 
0.292790 1.87153752024 0.02284834805 
0.293306 1.83626852505 0.02262502662 
0.293823 1.82773414224 0.02194886235 
0.294340 1.85836547944 0.02243075935 
0.294856 1.83956693108 0.02261620252 
0.295373 1.80802257214 0.02257165663 
0.295890 1.80702338566 0.02246351354 
0.296406 1.82611268115 0.02226992310 
0.296923 1.81085568462 0.02215278230 
0.297440 1.82003633769 0.02355981210 
0.297957 1.84115231262 0.02310903550 
0.298473 1.81958666149 0.02228431625 
0.298990 1.84558223975 0.02324840931 
0.299507 1.81287749015 0.02338421486 
0.300023 1.84836076837 0.02285296053 
0.300540 1.87180897183 0.02332051245 
0.301057 1.86190487248 0.02252315695 
0.301573 1.81996439306 0.02312232476 
0.302090 1.86015194993 0.02293112020 
0.302607 1.85046971660 0.02317183229 
0.303123 1.83424753366 0.02304838244 
0.303640 1.83576572681 0.02356727814 
0.304157 1.83781361302 0.02392855753 
0.304673 1.84559303604 0.02286491439 
0.305190 1.84613019155 0.02379141443 
0.305707 1.84014675887 0.02361660194 
0.306224 1.83407591435 0.02357591256 
0.306740 1.84718246818 0.02383966059 
0.307257 1.84918898110 0.02377190240 
0.307774 1.84792275083 0.02330607566 
0.308290 1.82696264540 0.02354052915 
0.308807 1.86131945244 0.02384923337 
0.309324 1.82236870325 0.02375130796 
0.309840 1.84342624244 0.02366359689 
0.310357 1.80550483073 0.02402220623 
0.310874 1.85934675523 0.02441490397 
0.311390 1.85410049763 0.02445691035 
0.311907 1.86349104907 0.02465253014 
0.312424 1.82480762677 0.02395634372 
0.312940 1.83006929378 0.02387533426 
0.313457 1.83690911913 0.02421111733 
0.313974 1.83215887136 0.02462866263 
0.314490 1.80411305909 0.02445808456 
0.315007 1.82312218078 0.02392579481 
0.315524 1.85484321288 0.02456705035 
0.316040 1.87891847637 0.02480373834 
0.316557 1.87247060541 0.02486702983 
0.317074 1.85970040489 0.02433832283 
0.317590 1.78702437115 0.02422843617 
0.318107 1.84668142085 0.02432336082 
0.318624 1.82995283607 0.02490127690 
0.319140 1.79063448360 0.02422932844 
0.319657 1.84784654100 0.02519703482 
0.320174 1.78768480570 0.02514685208 
0.320690 1.85304176037 0.02492862364 
0.321207 1.81629451449 0.02487813273 
0.321724 1.85347485325 0.02556101666 
0.322240 1.84645559885 0.02549163743 
0.322757 1.83285098436 0.02536585947 
0.323274 1.85220504098 0.02602900022 
0.323790 1.81861863333 0.02555422087 
0.324307 1.80223376717 0.02598668793 
0.324824 1.85988814127 0.02630885677 
0.325340 1.83640086686 0.02721847377 
0.325857 1.84087001472 0.02625646975 
0.326373 1.83260132082 0.02727632702 
0.326890 1.82374333006 0.02667293567 
0.327407 1.84960766732 0.02784587651 
0.327923 1.84022322311 0.02819932406 
0.328440 1.80040751480 0.02765399372 
0.328957 1.79586741080 0.02714311343 
0.329473 1.88291279830 0.02868004642 
0.329990 1.87623390366 0.02980491247 
0.330507 1.83098301622 0.02950308466 
0.331023 1.88278152255 0.02909721596 
0.331540 1.91043988958 0.03122281334 
0.332057 1.91586037478 0.03048773536 
0.332573 1.83804460263 0.03071939127 
0.333090 1.86235125025 0.03148194957 
0.333607 1.83645847051 0.03041763050 
0.334123 1.85152011602 0.03032847684 
0.334640 1.88394103471 0.03131700560 
0.335156 1.83799694753 0.03141256922 
0.335673 1.84563936036 0.03229925884 
0.336190 1.85671665624 0.03185439794 
0.336706 1.87129961679 0.03361024751 
0.337223 1.84806751323 0.03207109212 
0.337740 1.88090031532 0.03387244300 
0.338256 1.87689786769 0.03255665647 
0.338773 1.91879675665 0.03688816099 
0.339290 1.95223409698 0.03607134888 
0.339806 1.93041475509 0.03890425436 
0.340323 1.94518806669 0.03878273027 
0.340839 1.88956612970 0.03972305292 
0.341356 1.90097014057 0.04041199077 
0.341873 1.93202409919 0.03985861725 
0.342389 1.83857866940 0.04013933610 
0.342906 1.91503200710 0.03889270776 
0.343423 1.90412771392 0.03944307521 
0.343939 1.86886310266 0.03958456783 
0.344456 1.93314270243 0.03968445894 
0.344972 1.96745291999 0.04130383371 
0.345489 1.92068930313 0.04112548868 
0.346006 1.90421661279 0.03985662712 
0.346522 1.95510916239 0.04143773272 
0.347039 1.85289916815 0.03954078222 
0.347555 1.89835049558 0.03979813605 
0.348072 1.85777292639 0.03965343907 
0.348589 1.98424101860 0.04174964779 
0.349105 1.88182092208 0.03911525448 
0.349622 1.90262378442 0.04227788380 
0.350139 1.91499206245 0.04279438346 
0.350655 1.90993526632 0.04130846984 
0.351172 1.93248316030 0.04117809401 
0.351688 1.91350578073 0.04232058278 
0.352205 1.91159552376 0.04202859553 
0.352722 1.91015638335 0.04154962542 
0.353238 1.91356691854 0.04245877581 
0.353755 1.93166410761 0.04141193426 
0.354271 1.82916254563 0.04039490472 
0.354788 1.89093427542 0.04346193614 
0.355305 1.85446091702 0.04365323471 
0.355821 1.84909635728 0.04028047756 
0.356338 1.99685767285 0.04504391010 
0.356854 1.95892747805 0.04286113270 
0.357371 2.03144535604 0.04569809774 
0.357888 1.94152064809 0.04659618704 
0.358404 1.85763620337 0.04439393419 
0.358921 1.92606557001 0.04561469660 
0.359437 1.89643172357 0.04586952842 
0.359954 1.86552898830 0.04479362918 
0.360471 1.95774925314 0.04591014282 
0.360987 1.84792099146 0.05110721084 
0.361504 1.88484578667 0.05143857810 
0.362020 1.91656435969 0.05448275952 
0.362537 1.90067140783 0.05215480874 
0.363054 1.97076632876 0.05540360744 
0.363570 1.81344064658 0.05390078475 
0.364087 2.00753382498 0.05389971179 
0.364603 1.85146816923 0.05089168899 
0.365120 1.96588469619 0.05498614851 
0.365637 1.87625008687 0.05651782188 
0.366153 1.92646172370 0.05860127476 
0.366670 1.88958436112 0.06440092747 
0.367186 1.88230500278 0.06192699343 
0.367703 1.91696624469 0.06159705046 
0.368219 1.84942262784 0.06661370703 
0.368736 1.91024347120 0.06488485709 
0.369253 1.86970155144 0.07596945890 
0.369769 1.81759394289 0.07818305857 
0.370286 1.89653753460 0.07376651334 
0.370802 1.86579259606 0.08103490853 
0.371319 2.00418029793 0.08241493295 
0.371835 1.97942780000 0.08762152505 
0.372352 1.69602889450 0.10131672937 
0.372869 1.79722778723 0.11696387427 
0.373385 1.75761164817 0.15477461977 
0.373902 2.54413060816 0.35952729184 
