# Supplementary material for: A SAXS-based approach to rationally evaluate radical scavengers – toward eliminating radiation damage in solution and crystallographic studies
Source: J Synchrotron Radiat. 2021 Aug 9;28(Pt 5):1309–20. doi: 10.1107/S1600577521004045 (PMC8415334; doi:10.1107/S1600577521004045)
Supplement: Supplementary file 1 [file s-28-01309-sup1.zip › SupportingData/ascrobic_acid/50mM_buffer_only/F10_ascorbate-max-buffer_00015.cbf.dat]

0.010597 10.04866322297 0.55037226595 
0.011114 9.30033538735 0.47229653909 
0.011630 8.07508027041 0.33355818270 
0.012147 8.10393288492 0.28974322378 
0.012664 7.05905524555 0.24973926449 
0.013181 6.48865269058 0.21115916183 
0.013698 5.79953660222 0.17598513930 
0.014215 5.54796518642 0.28718720574 
0.014732 5.52403877907 0.19916530487 
0.015249 5.35696007655 0.19873676328 
0.015766 4.96538379835 0.16850750232 
0.016283 4.58954123059 0.19272527634 
0.016800 4.42700606191 0.13784292970 
0.017316 4.22973218607 0.13693105022 
0.017833 4.11264681290 0.12582000976 
0.018350 3.86279529394 0.11998861178 
0.018867 3.77509550253 0.10916165818 
0.019384 3.85534275365 0.09870063136 
0.019901 3.56945249705 0.10736730038 
0.020418 3.35291305523 0.09036014233 
0.020935 3.35053594232 0.09015687730 
0.021452 3.32753202070 0.09655313091 
0.021969 3.41457012809 0.09770297054 
0.022486 3.24432908485 0.09484203691 
0.023002 3.19888451018 0.07869529097 
0.023519 3.04452927007 0.08375070334 
0.024036 2.99044514085 0.08303569466 
0.024553 2.95953973509 0.08137897859 
0.025070 3.21149879734 0.08710776448 
0.025587 2.77219829953 0.07090816187 
0.026104 2.93421705526 0.07782888549 
0.026621 2.80421103437 0.07714020845 
0.027138 2.71218583785 0.07139126761 
0.027655 2.76189562174 0.07414590009 
0.028171 2.77829817432 0.06847556189 
0.028688 2.69061822007 0.06538642148 
0.029205 2.57140574880 0.07109688186 
0.029722 2.76725807374 0.07060757768 
0.030239 2.57602209203 0.06555576218 
0.030756 2.64287600674 0.06619902201 
0.031273 2.60450598235 0.06785130553 
0.031790 2.56724281509 0.06265433163 
0.032307 2.65640516197 0.06510688670 
0.032824 2.54192709036 0.06121109918 
0.033341 2.49070327716 0.06027995652 
0.033857 2.49727950684 0.06100241720 
0.034374 2.53802390166 0.06215537725 
0.034891 2.45106582487 0.05883514550 
0.035408 2.45733870182 0.05891755014 
0.035925 2.43750870692 0.05886864041 
0.036442 2.23471814045 0.05177884280 
0.036959 2.46229930397 0.05723259675 
0.037476 2.33474183934 0.05039819035 
0.037993 2.45648051328 0.05454535148 
0.038510 2.45129922048 0.05659957637 
0.039027 2.35085390700 0.05502453985 
0.039543 2.25461826653 0.05114553797 
0.040060 2.29044918023 0.05264088682 
0.040577 2.20290512898 0.04987029593 
0.041094 2.25057682750 0.05326381972 
0.041611 2.35602615187 0.05058315640 
0.042128 2.30656812741 0.05025306035 
0.042645 2.33080375140 0.05305583111 
0.043162 2.34992922222 0.04986878310 
0.043679 2.28823760136 0.04911271090 
0.044196 2.28855627085 0.04832012734 
0.044712 2.24659071792 0.05034233158 
0.045229 2.19721620313 0.04889410461 
0.045746 2.21911868799 0.04885655388 
0.046263 2.16730493548 0.04802362790 
0.046780 2.17346392290 0.04688287639 
0.047297 2.27787163671 0.04737438437 
0.047814 2.20024622903 0.04618989928 
0.048331 2.21161357114 0.04676749275 
0.048848 2.21196573835 0.04694615362 
0.049365 2.18148604501 0.04582323256 
0.049881 2.20502263432 0.04791820646 
0.050398 2.21043912475 0.04758803480 
0.050915 2.12673200779 0.04381993453 
0.051432 2.11979713029 0.04484883699 
0.051949 2.13925446957 0.04414051804 
0.052466 2.16459567763 0.04608994146 
0.052983 2.11814812586 0.04242526481 
0.053500 2.10844798100 0.04289659880 
0.054017 2.14907965807 0.04363632176 
0.054534 2.10719086167 0.04220180616 
0.055050 2.11364553461 0.04298673204 
0.055567 2.05716249937 0.04137536290 
0.056084 2.17000142163 0.04072421431 
0.056601 2.09942779991 0.04194523567 
0.057118 2.04700693818 0.04167119977 
0.057635 2.09007054214 0.04051282539 
0.058152 2.03728603475 0.04165940093 
0.058669 2.04975555668 0.04122170374 
0.059186 2.04558139293 0.04099857401 
0.059703 2.08777344783 0.03938213678 
0.060220 2.11561965785 0.04300331452 
0.060736 2.08031587371 0.04119448421 
0.061253 2.03332451415 0.03791989722 
0.061770 1.99245397790 0.03914864592 
0.062287 2.11699196002 0.03906384221 
0.062804 2.01557510155 0.03862155144 
0.063321 2.05380702648 0.03868182283 
0.063838 2.02287530073 0.03914991945 
0.064355 2.05884394789 0.03757496653 
0.064872 2.07173630326 0.03902767398 
0.065388 2.07984856628 0.03850024367 
0.065905 2.05977322184 0.03738620266 
0.066422 2.20028979469 0.03970884305 
0.066939 2.01388123644 0.03775246376 
0.067456 2.03798063433 0.03711986007 
0.067973 2.05813567898 0.03745164461 
0.068490 2.02587325383 0.03739538600 
0.069007 2.01010782477 0.03716784783 
0.069524 2.04088438492 0.03944909370 
0.070041 2.06555530709 0.03964993531 
0.070557 2.09061011528 0.03964276752 
0.071074 2.07062748487 0.03873472492 
0.071591 2.02135466381 0.03730745756 
0.072108 1.99530358105 0.03626272873 
0.072625 2.07340567084 0.03677888659 
0.073142 2.07105845109 0.03871295622 
0.073659 2.04675281904 0.03614003230 
0.074176 2.05412387474 0.03733629183 
0.074693 2.01111958414 0.03624469206 
0.075210 2.02539418575 0.03628621628 
0.075726 2.12485809723 0.03642426074 
0.076243 2.03443525637 0.03670685570 
0.076760 2.01373844433 0.03488896853 
0.077277 2.07254807432 0.03574725427 
0.077794 2.04887655287 0.03510142186 
0.078311 1.97571693269 0.03624251658 
0.078828 2.04584611674 0.03518710679 
0.079345 2.11295975108 0.03453120314 
0.079862 1.99336989593 0.03430157597 
0.080378 2.05603627183 0.03366783711 
0.080895 1.99464265106 0.03415799369 
0.081412 2.05563677132 0.03460436643 
0.081929 2.01589272101 0.03401247376 
0.082446 1.95922332157 0.03408161611 
0.082963 1.99574287508 0.03466397544 
0.083480 2.04543532583 0.03426627380 
0.083997 1.95511328568 0.03395763346 
0.084514 1.99261500977 0.03339998281 
0.085030 1.99113885935 0.03313876662 
0.085547 1.99658729868 0.03273944542 
0.086064 2.01043822477 0.03255210291 
0.086581 2.06001297741 0.03332034945 
0.087098 1.98730756226 0.03256256436 
0.087615 2.04288361950 0.03349736409 
0.088132 1.97272212967 0.03260257232 
0.088649 1.99956218282 0.03420467750 
0.089166 2.06694429173 0.03361493319 
0.089683 2.00130333748 0.03336670146 
0.090199 2.02000895931 0.03556565210 
0.090716 1.96443058284 0.03419951061 
0.091233 2.02853551227 0.03409081411 
0.091750 1.98610044527 0.03507550044 
0.092267 1.97405909735 0.03571304615 
0.092784 1.96176239825 0.03466189187 
0.093301 1.98521915558 0.03583949355 
0.093818 1.98916417846 0.03740039081 
0.094334 1.97966649938 0.03680038489 
0.094851 2.01252684365 0.03469988164 
0.095368 2.03231876272 0.03639846742 
0.095885 1.94435120074 0.03562259366 
0.096402 1.97937974041 0.03425910598 
0.096919 1.93706925733 0.03399899374 
0.097436 1.99932067682 0.03385469203 
0.097953 2.00853875480 0.03362606081 
0.098470 2.00963640248 0.03292021676 
0.098986 1.93732165151 0.03284426760 
0.099503 1.99244132979 0.03235684526 
0.100020 1.94995374117 0.03230914288 
0.100537 1.98729859415 0.03160020734 
0.101054 1.93910787148 0.03181754024 
0.101571 1.93099915185 0.03102561133 
0.102088 1.95848784946 0.03295308915 
0.102605 1.96988285030 0.03210833380 
0.103122 1.97784905350 0.03111736255 
0.103638 2.04050749540 0.03146558706 
0.104155 1.93627248992 0.03046260473 
0.104672 1.92641369518 0.03154142565 
0.105189 1.96038487774 0.03117067747 
0.105706 1.97769569245 0.03096865336 
0.106223 1.93920860646 0.03065458007 
0.106740 1.98818329744 0.03022430453 
0.107257 1.95568965230 0.02965998071 
0.107773 1.98868695760 0.03082456104 
0.108290 1.98067312389 0.02994424532 
0.108807 1.97484309614 0.02938388476 
0.109324 1.96326038807 0.02962815825 
0.109841 1.99169535290 0.02970836556 
0.110358 1.95903740171 0.02994178656 
0.110875 1.97385683475 0.02884770889 
0.111392 1.91236040150 0.02913726702 
0.111909 1.94484629116 0.02913024380 
0.112425 1.96824704899 0.02917218875 
0.112942 1.94785774314 0.02896388905 
0.113459 1.95337079125 0.02940695102 
0.113976 1.95383093861 0.02917615632 
0.114493 1.95804292415 0.02925762968 
0.115010 1.98652905031 0.02904249372 
0.115527 1.96674242316 0.02937738873 
0.116044 2.00551994360 0.02841012323 
0.116560 2.00277507867 0.02862124299 
0.117077 1.98456561220 0.02788262383 
0.117594 1.96780317557 0.02849338853 
0.118111 1.96103021421 0.02936821398 
0.118628 2.00464822500 0.02970941437 
0.119145 1.93416036735 0.02866316089 
0.119662 2.00031623434 0.02874554007 
0.120179 1.97555598361 0.02834821917 
0.120695 1.99216852007 0.02975189189 
0.121212 2.04554174315 0.02871207206 
0.121729 1.94760641560 0.02863591069 
0.122246 1.95210324979 0.02859203120 
0.122763 1.98280115361 0.02870580140 
0.123280 1.97324086686 0.02832911185 
0.123797 1.96314818975 0.02751831312 
0.124314 1.96425586633 0.02718590145 
0.124830 1.90822350424 0.02633181633 
0.125347 1.96114120143 0.02777214098 
0.125864 1.97518209280 0.02732763385 
0.126381 1.89204554696 0.02780294750 
0.126898 1.90194311511 0.02811680232 
0.127415 1.92644220860 0.02827005208 
0.127932 1.93306740485 0.02735871216 
0.128448 1.98413032137 0.02707000254 
0.128965 1.95232087024 0.02734373817 
0.129482 1.97677949703 0.02727432148 
0.129999 1.97224978780 0.02697125418 
0.130516 1.98635808684 0.02718911262 
0.131033 1.96877530133 0.02765862749 
0.131550 1.96163404559 0.02773609050 
0.132067 1.95381799266 0.02734984353 
0.132583 1.91230268110 0.02618558818 
0.133100 1.96374441439 0.02659467952 
0.133617 1.95127105792 0.02662755630 
0.134134 1.96884512380 0.02697781984 
0.134651 1.90814056965 0.02636828202 
0.135168 2.01426353065 0.02679185678 
0.135685 1.94645397284 0.02558182724 
0.136201 1.94290299428 0.02721141835 
0.136718 1.98977176279 0.02594270129 
0.137235 1.92070549561 0.02578054252 
0.137752 1.93603633748 0.02600281859 
0.138269 1.99512840543 0.02581275012 
0.138786 1.93727320585 0.02592285804 
0.139303 1.92052463584 0.02506986054 
0.139819 1.99221457043 0.02616293389 
0.140336 1.98801862495 0.02601715550 
0.140853 1.96794029910 0.02586839654 
0.141370 2.00375345184 0.02629653208 
0.141887 1.98055827881 0.02519446585 
0.142404 1.96997660269 0.02487973409 
0.142921 1.94953868007 0.02619081874 
0.143438 1.96303236932 0.02623918442 
0.143954 1.97020544421 0.02570583291 
0.144471 1.97086307872 0.02592631404 
0.144988 1.99999849846 0.02719752214 
0.145505 1.98764110931 0.02613146711 
0.146022 1.97875439668 0.02647466918 
0.146539 2.00170479687 0.02608557913 
0.147056 1.91864666581 0.02509652641 
0.147572 1.94870457554 0.02634901470 
0.148089 1.98156628570 0.02588964556 
0.148606 1.94249873562 0.02608712531 
0.149123 1.91936262614 0.02576411214 
0.149640 1.92618622665 0.02519970868 
0.150157 1.90522875347 0.02497266548 
0.150674 1.99352518149 0.02558985186 
0.151190 1.92072678598 0.02456454399 
0.151707 1.90669146995 0.02533862821 
0.152224 1.94462478130 0.02453334542 
0.152741 1.92984518887 0.02445491331 
0.153258 1.91337429083 0.02447469059 
0.153775 1.92239600685 0.02485681344 
0.154291 1.92670863241 0.02485589983 
0.154808 1.96461814866 0.02472437837 
0.155325 1.91000407706 0.02498689115 
0.155842 1.92615094105 0.02466935255 
0.156359 1.92576229533 0.02421330904 
0.156876 1.94268831451 0.02477173563 
0.157393 1.93453637344 0.02470618147 
0.157909 1.96613648754 0.02385331991 
0.158426 1.95812247006 0.02432993334 
0.158943 1.95672272196 0.02465291052 
0.159460 1.91308614536 0.02408912823 
0.159977 1.96013820024 0.02435718150 
0.160494 1.92322435604 0.02540618061 
0.161010 1.95925662923 0.02430658120 
0.161527 1.93435881531 0.02361037096 
0.162044 1.92782536593 0.02411579594 
0.162561 1.90469601325 0.02371750092 
0.163078 1.94033949223 0.02367173133 
0.163595 1.92814697558 0.02427090058 
0.164112 1.88791671639 0.02376536973 
0.164628 1.91749650525 0.02404700283 
0.165145 1.92945394418 0.02382714195 
0.165662 1.92620288942 0.02346714798 
0.166179 1.93624875737 0.02386289210 
0.166696 1.92434926267 0.02341346895 
0.167213 1.90649087417 0.02365706546 
0.167729 1.87529383234 0.02319042312 
0.168246 1.90258022074 0.02375077182 
0.168763 1.92657872482 0.02320957044 
0.169280 1.97271574204 0.02318026058 
0.169797 1.97368024464 0.02347870545 
0.170314 1.93345534784 0.02296462500 
0.170830 1.94881602816 0.02353561693 
0.171347 1.92224053624 0.02325337872 
0.171864 1.92585286669 0.02316485223 
0.172381 1.91993184479 0.02302593171 
0.172898 1.92503773648 0.02303181751 
0.173415 1.92740108800 0.02268092485 
0.173932 1.88396943118 0.02273108706 
0.174448 1.88959602362 0.02197488634 
0.174965 1.94755749167 0.02306876237 
0.175482 1.91839037415 0.02302631278 
0.175999 1.89258845680 0.02254406929 
0.176516 1.90778139271 0.02238100781 
0.177033 1.90669324751 0.02223774705 
0.177549 1.94112573736 0.02289497639 
0.178066 1.91092266879 0.02257519911 
0.178583 1.91384478937 0.02180259474 
0.179100 1.90455204121 0.02263003238 
0.179617 1.89880271625 0.02262025737 
0.180134 1.85558212043 0.02346490123 
0.180650 1.93078386925 0.02344731382 
0.181167 1.94864326762 0.02390964292 
0.181684 1.92991177458 0.02331387453 
0.182201 1.89438169867 0.02389852335 
0.182718 1.96479427222 0.02488235416 
0.183234 1.86210782106 0.02383024932 
0.183751 1.91168481527 0.02350022425 
0.184268 1.91434753707 0.02447008474 
0.184785 1.89986294913 0.02413267714 
0.185302 1.94126547621 0.02446384980 
0.185819 1.90190030971 0.02427390101 
0.186335 1.88749297776 0.02385129991 
0.186852 1.94356354972 0.02368635045 
0.187369 1.90540543203 0.02346451170 
0.187886 1.90838938875 0.02314785221 
0.188403 1.92074731226 0.02319771359 
0.188920 1.87457821593 0.02292485205 
0.189436 1.88015455865 0.02292169132 
0.189953 1.89414298420 0.02237235543 
0.190470 1.90549494452 0.02268406918 
0.190987 1.82339076100 0.02233701873 
0.191504 1.89065382564 0.02228310116 
0.192020 1.84642249676 0.02252301067 
0.192537 1.86472228240 0.02177322103 
0.193054 1.89176982091 0.02244044402 
0.193571 1.86530913362 0.02319215414 
0.194088 1.87811160541 0.02235896349 
0.194605 1.84764599710 0.02138664926 
0.195121 1.89121522165 0.02248039737 
0.195638 1.90884075867 0.02225953231 
0.196155 1.87361150251 0.02209594613 
0.196672 1.85802993903 0.02136711737 
0.197189 1.87827159865 0.02187568486 
0.197705 1.90296650581 0.02135685094 
0.198222 1.90555578044 0.02215161518 
0.198739 1.86140725015 0.02190683366 
0.199256 1.88616348984 0.02188848019 
0.199773 1.89591049789 0.02195935418 
0.200290 1.90316686056 0.02178596243 
0.200806 1.86222206593 0.02119875770 
0.201323 1.88567175131 0.02149509952 
0.201840 1.90574810602 0.02162478538 
0.202357 1.91600007221 0.02151330425 
0.202874 1.85730532760 0.02105362567 
0.203390 1.88462792491 0.02182318044 
0.203907 1.88797969834 0.02151174676 
0.204424 1.88871376501 0.02123644941 
0.204941 1.87585505985 0.02132922515 
0.205458 1.90572364771 0.02136776691 
0.205974 1.89529606610 0.02130754110 
0.206491 1.85068785653 0.02107602565 
0.207008 1.85163045115 0.02090360565 
0.207525 1.86860769471 0.02129007176 
0.208042 1.86218127938 0.02100867838 
0.208558 1.86418576143 0.02081800942 
0.209075 1.86651019531 0.02076071015 
0.209592 1.87633504640 0.02081969425 
0.210109 1.85205653955 0.02059235954 
0.210626 1.86241813262 0.02083948340 
0.211142 1.86607164411 0.02105557937 
0.211659 1.85279381928 0.02123918727 
0.212176 1.87555488626 0.02034138005 
0.212693 1.84659299011 0.02048490474 
0.213210 1.82528236289 0.02035492895 
0.213726 1.86878122869 0.02116947507 
0.214243 1.87321383276 0.02111047623 
0.214760 1.90073063192 0.02047064287 
0.215277 1.87396931696 0.02033339508 
0.215794 1.90398419838 0.02091327093 
0.216310 1.87394744907 0.02007039190 
0.216827 1.87168719176 0.02064673336 
0.217344 1.85710182240 0.02091848620 
0.217861 1.88941820205 0.02082420156 
0.218378 1.83606306424 0.02046469086 
0.218894 1.86682521057 0.01991297257 
0.219411 1.88634987567 0.02050397280 
0.219928 1.90258886236 0.02064536625 
0.220445 1.87167530124 0.02038861890 
0.220962 1.85471306168 0.02026618778 
0.221478 1.88999574589 0.01994099761 
0.221995 1.85235016957 0.02011978099 
0.222512 1.85580358715 0.02038243138 
0.223029 1.85656754982 0.01987750158 
0.223546 1.85493859469 0.02023792055 
0.224062 1.85791331450 0.02036612178 
0.224579 1.86412273796 0.02008709819 
0.225096 1.85628957703 0.02019071994 
0.225613 1.88743641913 0.02004712027 
0.226129 1.89450069867 0.01964531312 
0.226646 1.85130460698 0.02030809074 
0.227163 1.85540556412 0.02019868884 
0.227680 1.84673389201 0.01951829254 
0.228197 1.85166962509 0.01962427262 
0.228713 1.87162130192 0.01958939278 
0.229230 1.86664753771 0.01965059683 
0.229747 1.84221025139 0.01980877102 
0.230264 1.87344963618 0.01883206042 
0.230780 1.89871791838 0.02035067686 
0.231297 1.86091436315 0.01919723215 
0.231814 1.87812662286 0.01912397951 
0.232331 1.84775693239 0.01902868854 
0.232848 1.84801977467 0.01925615661 
0.233364 1.89070576352 0.01964219858 
0.233881 1.83177388687 0.01880522758 
0.234398 1.86953019925 0.01993160980 
0.234915 1.87815769589 0.01962373462 
0.235431 1.86606847812 0.01952064864 
0.235948 1.87125064947 0.01923260370 
0.236465 1.87912081559 0.01957261205 
0.236982 1.85405196609 0.01995851019 
0.237499 1.85637784630 0.01954161065 
0.238015 1.86905551078 0.01923805513 
0.238532 1.83450395739 0.01991008000 
0.239049 1.83042026132 0.01898674673 
0.239566 1.82566711226 0.01943028401 
0.240082 1.87747565647 0.01910144515 
0.240599 1.85348317848 0.01915614573 
0.241116 1.87150595775 0.01849374574 
0.241633 1.86568300390 0.01934247544 
0.242149 1.85586987288 3.30764634594 
0.242666 1.85615219801 0.01883912252 
0.243183 1.86024675509 0.01896590834 
0.243700 1.81650111082 0.01872814501 
0.244217 1.86994386823 0.01896650431 
0.244733 1.82520344634 0.01898128261 
0.245250 1.85469225010 0.01910488535 
0.245767 1.85043049733 0.01925835515 
0.246284 1.85583346259 0.01907999668 
0.246800 1.83921627447 0.01940395962 
0.247317 1.83631884675 0.01886906555 
0.247834 1.82724544449 0.01892242882 
0.248351 1.83773351473 0.01918146956 
0.248867 1.84291761609 0.01864205230 
0.249384 1.83108733975 0.01888097764 
0.249901 1.81941436602 0.01842097401 
0.250418 1.84227692517 0.01824219135 
0.250934 1.83184210543 0.01866026482 
0.251451 1.82435280175 0.01910285604 
0.251968 1.85690681723 0.01884532624 
0.252485 1.82564372437 0.01848585991 
0.253001 1.86421945614 0.01860545634 
0.253518 1.83341561561 0.01810842329 
0.254035 1.84166823634 0.01859527470 
0.254552 1.83987676284 0.01833678677 
0.255068 1.83894693362 0.01798713105 
0.255585 1.85449778891 0.01885236823 
0.256102 1.82212022048 0.01827502739 
0.256619 1.81669202179 0.01852110392 
0.257135 1.82243695975 0.01867129880 
0.257652 1.84530663772 0.01828075257 
0.258169 1.84832206360 0.01865915530 
0.258686 1.81278154920 0.01811593999 
0.259202 1.81974634225 0.01847088704 
0.259719 1.87025026101 0.01821721607 
0.260236 1.82940314057 0.01809831677 
0.260753 1.84607051215 0.01910161673 
0.261269 1.85177898147 0.01925352563 
0.261786 1.82015087749 0.01927394514 
0.262303 1.83437594075 0.01936914664 
0.262820 1.85283701792 0.01966500897 
0.263336 1.79498131741 0.01886191166 
0.263853 1.80251298310 0.01954692860 
0.264370 1.80620369789 0.01986851885 
0.264887 1.85144764071 0.01970139363 
0.265403 1.86637942095 0.02073820792 
0.265920 1.79325992269 0.01990436875 
0.266437 1.83686999794 0.01972736154 
0.266954 1.88362886139 0.02060747007 
0.267470 1.86379870632 0.01987993000 
0.267987 1.83269773697 0.02013581091 
0.268504 1.82237830136 0.01990342009 
0.269021 1.86557489360 0.02027813762 
0.269537 1.83774964710 0.02026214915 
0.270054 1.83771798962 0.02058835990 
0.270571 1.85043093226 0.02022921333 
0.271087 1.87709590471 0.02058983147 
0.271604 1.89031484163 0.02125588567 
0.272121 1.85032119240 0.02145728021 
0.272638 1.88114622136 0.02213544036 
0.273154 1.85967429250 0.02191478756 
0.273671 1.85286934368 0.02196880256 
0.274188 1.87916082175 0.02187012516 
0.274705 1.87180158325 0.02224806249 
0.275221 1.84305999001 0.02191646027 
0.275738 1.85178476356 0.02221465473 
0.276255 1.85128786747 0.02180143961 
0.276771 1.90608704416 0.02271625476 
0.277288 1.85764229356 0.02213519769 
0.277805 1.85894644390 0.02171505254 
0.278322 1.84634096874 0.02251214602 
0.278838 1.85311884917 0.02152148727 
0.279355 1.85954667328 0.02175313475 
0.279872 1.80360188492 0.02142004650 
0.280388 1.84688061308 0.02188366287 
0.280905 1.84661031345 0.02145450408 
0.281422 1.82963080990 0.02184478180 
0.281939 1.81621393962 0.02182418094 
0.282455 1.82279106941 0.02175948977 
0.282972 1.80959300813 0.02120491506 
0.283489 1.83078071168 0.02239476635 
0.284006 1.83506232965 0.02154581797 
0.284522 1.82623608431 0.02187259332 
0.285039 1.81690538780 0.02237664665 
0.285556 1.82669192101 0.02164532996 
0.286072 1.84023603104 0.02171174649 
0.286589 1.82727377934 0.02280189856 
0.287106 1.84089884890 0.02217445712 
0.287622 1.84246774433 0.02216073595 
0.288139 1.86660729957 0.02285153049 
0.288656 1.80587275021 0.02235699343 
0.289173 1.82189136230 0.02241239164 
0.289689 1.83288521487 0.02271927481 
0.290206 1.81921780402 0.02183598551 
0.290723 1.88493942539 0.02196145613 
0.291239 1.81417360915 0.02261913419 
0.291756 1.82233078678 0.02248108776 
0.292273 1.82910490049 0.02270477787 
0.292790 1.89800025665 0.02296215350 
0.293306 1.84015403930 0.02271101321 
0.293823 1.83123547861 0.02289551891 
0.294340 1.86550060521 0.02289226165 
0.294856 1.82747371595 0.02322995641 
0.295373 1.85204027520 0.02273911479 
0.295890 1.83346143032 0.02243685603 
0.296406 1.83846943136 0.02238397537 
0.296923 1.83483329351 0.02299729429 
0.297440 1.84907736867 0.02241135712 
0.297957 1.81395915644 0.02308566388 
0.298473 1.81508250923 0.02227115478 
0.298990 1.82381439693 0.02341978982 
0.299507 1.83662981085 0.02298496480 
0.300023 1.84281464621 0.02339331654 
0.300540 1.86960848491 0.02307255044 
0.301057 1.80709013942 0.02265248031 
0.301573 1.84948930426 0.02285842146 
0.302090 1.85876449509 0.02295798799 
0.302607 1.85730459953 0.02296907601 
0.303123 1.83343641170 0.02301984897 
0.303640 1.81646260072 0.02287945113 
0.304157 1.83495088528 0.02314472939 
0.304673 1.84558750261 0.02324922011 
0.305190 1.85048165598 0.02367666800 
0.305707 1.84382641674 0.02381049188 
0.306224 1.88776325588 0.02361168430 
0.306740 1.84238242366 0.02349684435 
0.307257 1.82839560584 0.02388844280 
0.307774 1.83634964003 0.02313962757 
0.308290 1.83499887753 0.02326720193 
0.308807 1.83868563974 0.02364393318 
0.309324 1.83582960269 0.02389430577 
0.309840 1.84334359473 0.02389757787 
0.310357 1.81956050956 0.02416364021 
0.310874 1.84739277403 0.02457138398 
0.311390 1.81876927255 0.02434558088 
0.311907 1.84356144364 0.02426014311 
0.312424 1.83701833974 0.02399556014 
0.312940 1.81585747737 0.02393997405 
0.313457 1.83650919885 0.02426779416 
0.313974 1.85420000266 0.02462532846 
0.314490 1.84104993371 0.02463074777 
0.315007 1.81225761624 0.02418755359 
0.315524 1.85904273146 0.02465318841 
0.316040 1.85815330670 0.02430762652 
0.316557 1.85117555627 0.02410557811 
0.317074 1.82185420138 0.02514126252 
0.317590 1.82163256509 0.02483563746 
0.318107 1.82444303414 0.02485255105 
0.318624 1.84535366618 0.02447979536 
0.319140 1.82353106079 0.02445132214 
0.319657 1.85526681260 0.02513052602 
0.320174 1.79393465785 0.02518494221 
0.320690 1.82366608680 0.02530303559 
0.321207 1.81564816611 0.02507437878 
0.321724 1.83710941911 0.02458815140 
0.322240 1.83868607526 0.02588285358 
0.322757 1.84475331355 0.02497803203 
0.323274 1.84704073973 0.02576139494 
0.323790 1.85024385569 0.02587577868 
0.324307 1.88022983393 0.02601301348 
0.324824 1.84791794519 0.02595323948 
0.325340 1.83697923326 0.02592277705 
0.325857 1.81165735310 0.02624535462 
0.326373 1.85983488664 0.02603988777 
0.326890 1.82205550082 0.02733165904 
0.327407 1.86695022004 0.02848104825 
0.327923 1.79995506428 0.02685064628 
0.328440 1.84562207030 0.02735928080 
0.328957 1.82484610209 0.02683876344 
0.329473 1.82638874798 0.02834750401 
0.329990 1.85484964533 0.02891458219 
0.330507 1.88403081757 0.02878192262 
0.331023 1.87660855228 0.03053739441 
0.331540 1.84656715350 0.03001983454 
0.332057 1.83315001967 0.02968333202 
0.332573 1.88454685163 0.03150063193 
0.333090 1.84359526205 0.03090620574 
0.333607 1.83980382318 0.03189166497 
0.334123 1.88563169466 0.03210853708 
0.334640 1.85611848673 0.03159279422 
0.335156 1.89996967098 0.03196409231 
0.335673 1.90123109724 0.03193907985 
0.336190 1.86304468346 0.03330420929 
0.336706 1.88300295621 0.03309872598 
0.337223 1.89278479432 0.03384925918 
0.337740 1.85023521121 0.03337673004 
0.338256 1.86897632075 0.03361392714 
0.338773 1.91144069012 0.03680186768 
0.339290 2.00819553106 0.03735999418 
0.339806 1.99390129220 0.03799195983 
0.340323 1.92511203119 0.03957500662 
0.340839 1.91998332433 0.03917630312 
0.341356 1.88171337128 0.03970230432 
0.341873 1.93912274270 0.03750515052 
0.342389 1.98054428609 0.03927568826 
0.342906 1.92352924480 0.03971457634 
0.343423 1.90492036731 0.04002918494 
0.343939 1.91589934569 0.04073166235 
0.344456 1.93928695882 0.03932615033 
0.344972 1.95375811066 0.03948723715 
0.345489 1.90307323315 0.04195386461 
0.346006 1.90786329292 0.04016291563 
0.346522 1.94282125886 0.04294793284 
0.347039 1.97443929273 0.04040491343 
0.347555 1.92735211163 0.04032550625 
0.348072 1.90812632779 0.04102542813 
0.348589 1.91959135407 0.04092944596 
0.349105 1.89385067608 0.04183695740 
0.349622 1.93633214366 0.04055300859 
0.350139 1.91688574813 0.03974269218 
0.350655 1.84953848978 0.04254924764 
0.351172 1.89081457322 0.04353588149 
0.351688 1.87860734075 0.04205818062 
0.352205 1.88379672883 0.04212483863 
0.352722 1.96286870922 0.04210711638 
0.353238 1.90779199014 0.04161115764 
0.353755 1.88444709286 0.04183527811 
0.354271 1.90059740894 0.04200133696 
0.354788 1.90911598304 0.04052003617 
0.355305 1.84652907286 0.04402353775 
0.355821 1.87299069389 0.04298812683 
0.356338 1.84005518749 0.04127444715 
0.356854 1.96300611094 0.04515167692 
0.357371 1.85438341443 0.04470520967 
0.357888 1.85628875372 0.04383984184 
0.358404 1.87789728674 0.04445677940 
0.358921 1.91200717382 0.04787223139 
0.359437 1.88185110321 0.04697252248 
0.359954 1.91520591514 0.04743681957 
0.360471 1.89838271494 0.05130878767 
0.360987 1.89487841938 0.04779988159 
0.361504 1.88688628385 0.04817702264 
0.362020 1.91000387646 0.05302197969 
0.362537 1.89249380147 0.05541533883 
0.363054 1.97287918487 0.05051280931 
0.363570 1.82267490759 0.05398460114 
0.364087 2.04151224937 0.05335125715 
0.364603 2.03363209493 0.05287939017 
0.365120 1.83343902766 0.05463658895 
0.365637 1.88991337750 0.05709266463 
0.366153 1.82744280960 0.05633670198 
0.366670 1.92968863013 0.06498596068 
0.367186 1.89040534620 0.06402315361 
0.367703 1.84031144060 0.06647330773 
0.368219 1.82705940170 0.06412999974 
0.368736 1.92277984148 0.05993637315 
0.369253 1.90322250341 0.07338038829 
0.369769 1.90296690136 0.07463786875 
0.370286 1.81704746460 0.07844815738 
0.370802 1.89218064941 0.08003223044 
0.371319 1.86421983665 0.07589656877 
0.371835 1.92539500939 0.08852254434 
0.372352 1.94603721432 0.10136826758 
0.372869 1.84798982736 0.13812851314 
0.373385 1.55079543492 0.14694042881 
0.373902 1.56558070163 0.30942518762 
