# Supplementary material for: A SAXS-based approach to rationally evaluate radical scavengers – toward eliminating radiation damage in solution and crystallographic studies
Source: J Synchrotron Radiat. 2021 Aug 9;28(Pt 5):1309–20. doi: 10.1107/S1600577521004045 (PMC8415334; doi:10.1107/S1600577521004045)
Supplement: Supplementary file 1 [file s-28-01309-sup1.zip › SupportingData/ascrobic_acid/50mM_buffer_only/F10_ascorbate-max-buffer_00023.cbf.dat]

0.010597 10.92711180203 0.65632834106 
0.011114 9.28610873969 0.53299724858 
0.011630 8.60979292675 0.33406633870 
0.012147 7.60789963010 0.23710033202 
0.012664 7.47874077606 0.27147947429 
0.013181 6.23796405934 0.17568804369 
0.013698 6.25597532528 0.19675007943 
0.014215 5.66300868464 0.26121979413 
0.014732 5.53332934667 0.20080952832 
0.015249 5.08245279239 0.20246189589 
0.015766 4.96667438954 0.16528964214 
0.016283 4.55170629394 0.18278239866 
0.016800 4.50195517840 0.13910972634 
0.017316 4.28571799182 0.12560166807 
0.017833 4.11336476044 0.11414571442 
0.018350 4.15063528107 0.11117804771 
0.018867 3.94377886183 0.10354837194 
0.019384 3.63070465249 0.09552898286 
0.019901 3.53222893656 0.09577005204 
0.020418 3.64166300902 0.09695467792 
0.020935 3.33436450509 0.08931062602 
0.021452 3.33783625745 0.09585118473 
0.021969 3.37288500341 0.08805401405 
0.022486 3.15911702563 0.08030329956 
0.023002 3.36448966170 0.08717024132 
0.023519 3.16507060839 0.08023412583 
0.024036 2.92863967164 0.07889325319 
0.024553 3.15186712771 0.07608776867 
0.025070 2.98198900684 0.08148555903 
0.025587 2.88619022683 0.07365346704 
0.026104 2.79333681965 0.07118536115 
0.026621 2.75767051120 0.07326214578 
0.027138 2.87131546571 0.07207106687 
0.027655 2.71550311174 0.07007673014 
0.028171 2.76366847309 0.07016831022 
0.028688 2.77643662446 0.06974239741 
0.029205 2.62456495948 0.07249866743 
0.029722 2.68687844865 0.06834467915 
0.030239 2.49130872574 0.06453613505 
0.030756 2.54158984761 0.06427089950 
0.031273 2.70071674171 0.06572076786 
0.031790 2.60560966045 0.06264010855 
0.032307 2.55967683929 0.06145681373 
0.032824 2.64730344188 0.05925083931 
0.033341 2.55606157105 0.06086017769 
0.033857 2.51368849478 0.05948399799 
0.034374 2.47792586989 0.06045941188 
0.034891 2.50865306851 0.06003954410 
0.035408 2.62553600569 0.05875825151 
0.035925 2.46229430526 0.05767193789 
0.036442 2.37993201696 0.05746569863 
0.036959 2.39686459790 0.05798616051 
0.037476 2.42757788212 0.05547976100 
0.037993 2.41444208825 0.05627787689 
0.038510 2.26587649685 0.05330960789 
0.039027 2.45253674292 0.05451291571 
0.039543 2.33797692984 0.05499272876 
0.040060 2.41435545230 0.05365817267 
0.040577 2.33194043732 0.05193438515 
0.041094 2.21283223349 0.05495814427 
0.041611 2.23635702343 0.05275711587 
0.042128 2.24581878447 0.04946322575 
0.042645 2.25259675807 0.05319867865 
0.043162 2.18540643677 0.04846103128 
0.043679 2.34998819362 0.05278643716 
0.044196 2.21057676875 0.04817987315 
0.044712 2.22472319868 0.04727507664 
0.045229 2.19553360099 0.04973812418 
0.045746 2.25561404367 0.05017436056 
0.046263 2.20260803743 0.04700491711 
0.046780 2.22849032282 0.04656113092 
0.047297 2.14819371347 0.04642110369 
0.047814 2.22684189988 0.04765594683 
0.048331 2.14863188596 0.04654056898 
0.048848 2.16617025171 0.04605699198 
0.049365 2.08826829143 0.04350779184 
0.049881 2.21056885417 0.04876622290 
0.050398 2.15846402079 0.04597984677 
0.050915 2.17507942539 0.04634559316 
0.051432 2.19370821280 0.04636803531 
0.051949 2.11942792228 0.04489158226 
0.052466 2.12327972451 0.04410352514 
0.052983 2.16190123465 0.04332335319 
0.053500 2.12332963018 0.04474709618 
0.054017 2.10908972811 0.04393412363 
0.054534 2.13650264270 0.04265888266 
0.055050 2.10810187453 0.04314957692 
0.055567 2.08542072265 0.04180044822 
0.056084 2.08136577514 0.04044865886 
0.056601 2.13188145805 0.04185081252 
0.057118 2.04613352599 0.04148648922 
0.057635 2.15922846265 0.04255641911 
0.058152 2.10962261421 0.04088990546 
0.058669 2.09676537397 0.04267950332 
0.059186 2.11208649064 0.04214528855 
0.059703 2.10438691007 0.03928530118 
0.060220 2.12956925288 0.04101352596 
0.060736 2.07429117164 0.03934608131 
0.061253 2.06439817307 0.04026621019 
0.061770 2.09046558182 0.04053050527 
0.062287 2.07447787733 0.03960493739 
0.062804 2.04468202098 0.04020531510 
0.063321 2.11376121106 0.03794448362 
0.063838 2.09676659540 0.03809968031 
0.064355 2.04232616638 0.03844225774 
0.064872 2.08601399555 0.03884554566 
0.065388 2.08246489424 0.03838204256 
0.065905 2.05377718168 0.03754303959 
0.066422 2.04691616781 0.03733416805 
0.066939 2.04242491514 0.03885989255 
0.067456 2.07175170976 0.03843173990 
0.067973 2.01214253580 0.03798909270 
0.068490 2.05176308210 0.03711153943 
0.069007 2.08104576083 0.03907290535 
0.069524 2.04950170970 0.03860225020 
0.070041 1.98454456515 0.03789830205 
0.070557 2.03474866275 0.03783639524 
0.071074 2.03525457629 0.03872928668 
0.071591 1.97280114329 0.03593045497 
0.072108 1.97272034553 0.03663867024 
0.072625 2.02974837515 0.03674932840 
0.073142 2.03427268630 0.03889290316 
0.073659 1.96955636892 0.03559382813 
0.074176 2.00441545102 0.03738747690 
0.074693 2.10173049874 0.03826130223 
0.075210 1.99549483085 0.03564206460 
0.075726 2.00079131267 0.03530866063 
0.076243 1.97586995258 0.03654185098 
0.076760 2.09300849644 0.03596473019 
0.077277 1.97005112569 0.03445483408 
0.077794 2.06862737523 0.03536874267 
0.078311 2.02585773598 0.03421056120 
0.078828 2.05093461102 0.03453547927 
0.079345 2.03909627993 0.03414612164 
0.079862 1.96859219989 0.03387096226 
0.080378 2.01457499929 0.03383152439 
0.080895 2.01194622485 0.03445423116 
0.081412 2.00437821023 0.03408853852 
0.081929 1.97751746304 0.03454957269 
0.082446 1.97635296911 0.03332654918 
0.082963 1.99311516423 0.03425301479 
0.083480 2.00357216655 0.03337399290 
0.083997 2.03625922569 0.03489281683 
0.084514 1.98813916370 0.03200216988 
0.085030 2.00462623970 0.03326232830 
0.085547 2.04148735134 0.03307779887 
0.086064 2.02064455962 0.03433850053 
0.086581 1.95772968795 0.03345089597 
0.087098 2.03156057221 0.03245840355 
0.087615 2.01319405025 0.03334119898 
0.088132 2.02401598215 0.03307659635 
0.088649 2.01142596475 0.03508005166 
0.089166 1.93768224264 0.03349163562 
0.089683 2.01943483422 0.03543082925 
0.090199 2.05161059138 0.03538589154 
0.090716 1.94941217281 0.03547116673 
0.091233 1.98623842946 0.03662926158 
0.091750 1.95775508229 0.03377302456 
0.092267 2.04036304533 0.03545236055 
0.092784 1.97671221469 0.03716808355 
0.093301 2.01381655952 0.03651772117 
0.093818 1.95828131905 0.03680989641 
0.094334 2.01498303902 0.03581529961 
0.094851 1.95326593508 0.03528543115 
0.095368 1.98644604166 0.03601316547 
0.095885 2.01233893205 0.03576730870 
0.096402 1.93815039849 0.03386024513 
0.096919 2.00886508256 0.03363710862 
0.097436 1.95086313683 0.03328950442 
0.097953 1.97840123957 0.03191257668 
0.098470 1.98277775868 0.03330258866 
0.098986 2.02791359613 0.03187783608 
0.099503 1.96267730060 0.03266797899 
0.100020 1.99910485288 0.03257242257 
0.100537 1.98378191521 0.03253517165 
0.101054 2.00729675980 0.03201233506 
0.101571 2.02763646105 0.03236143449 
0.102088 1.92466627872 0.03278116839 
0.102605 2.01620008748 0.03191428047 
0.103122 1.99707662937 0.03169501646 
0.103638 1.94127365607 0.03142483967 
0.104155 1.95530519424 0.03049034317 
0.104672 1.97547147387 0.03041118986 
0.105189 1.97694419391 0.03158421833 
0.105706 1.91016829996 0.03078555381 
0.106223 1.96981616470 0.03078990477 
0.106740 1.98895329055 0.03140072716 
0.107257 1.96721751903 0.03050933579 
0.107773 1.97493574486 0.03126849463 
0.108290 1.93101062326 0.02924149203 
0.108807 1.94465308534 0.02982080932 
0.109324 1.98556560784 0.02976701905 
0.109841 1.96353813815 0.03031699399 
0.110358 1.91283645498 0.02940681508 
0.110875 1.97378562830 0.02953752571 
0.111392 2.00933143728 0.02995081563 
0.111909 1.97478583013 0.03012538711 
0.112425 1.96105261404 0.03058708063 
0.112942 1.99276951364 0.02825609203 
0.113459 1.97553178312 0.02968991341 
0.113976 2.02682979260 0.02980822501 
0.114493 1.96970283138 0.02944486121 
0.115010 1.91780850934 0.02886150936 
0.115527 1.98996938198 0.02832940464 
0.116044 1.96600785614 0.02862581855 
0.116560 2.03982267894 0.02841396507 
0.117077 1.98710520339 0.02937024307 
0.117594 1.99352632807 0.02988262586 
0.118111 1.97428880211 0.02933595585 
0.118628 1.99078371190 0.02928613556 
0.119145 1.94934501758 0.02896629749 
0.119662 1.99242009413 0.02873790072 
0.120179 1.90815309121 0.02749071719 
0.120695 1.96274693418 0.02806454211 
0.121212 1.94871439836 0.02782351999 
0.121729 1.96136884339 0.02829229191 
0.122246 1.93088868071 0.02811057337 
0.122763 2.00737915864 0.02734287054 
0.123280 1.95724732476 0.02760860038 
0.123797 2.01101502142 0.02783846800 
0.124314 1.95682492607 0.02761849599 
0.124830 1.89767005219 0.02719518147 
0.125347 1.97309660450 0.02746322108 
0.125864 1.90244042362 0.02766104086 
0.126381 1.98527183135 0.02758639957 
0.126898 1.93660491609 0.02658766663 
0.127415 1.97838684617 0.02863439784 
0.127932 1.94501074964 0.02743801235 
0.128448 1.99742900877 0.02705904613 
0.128965 1.97165232271 0.02741926506 
0.129482 1.97145821237 0.02701654380 
0.129999 1.93341985917 0.02676460713 
0.130516 1.97607616545 0.02718172332 
0.131033 1.95182024245 0.02741587451 
0.131550 1.95033580106 0.02656127684 
0.132067 1.95147441631 0.02666525751 
0.132583 1.96607621983 0.02693205776 
0.133100 1.95537644524 0.02780278716 
0.133617 1.97962103860 0.02705881103 
0.134134 2.00046830972 0.02620218282 
0.134651 1.95519962766 0.02720336397 
0.135168 1.98260187826 0.02724155675 
0.135685 1.97458830602 0.02632553365 
0.136201 1.93167583790 0.02598765224 
0.136718 1.94202151449 0.02549176050 
0.137235 1.92543889642 0.02621386841 
0.137752 1.94742265812 0.02569541606 
0.138269 1.97911551910 0.02616849613 
0.138786 1.96241519659 0.02538769722 
0.139303 1.95911143868 0.02580139356 
0.139819 1.96652391044 0.02666656110 
0.140336 1.97949265260 0.02515306960 
0.140853 1.94576564640 0.02530681126 
0.141370 1.99237892156 0.02620973224 
0.141887 1.93832195043 0.02603792060 
0.142404 1.98820223689 0.02572259368 
0.142921 1.94950408448 0.02588491997 
0.143438 1.98314922389 0.02608381511 
0.143954 1.94817779475 0.02581534887 
0.144471 1.94328144310 0.02621169502 
0.144988 1.96678237067 0.02630990661 
0.145505 2.00567944865 0.02603166294 
0.146022 1.95153567501 0.02589785733 
0.146539 1.91429301844 0.02597389137 
0.147056 1.97487529225 0.02508423731 
0.147572 1.96752129875 0.02518305064 
0.148089 1.98774399937 0.02562657224 
0.148606 1.98974456484 0.02574859900 
0.149123 1.93452124430 0.02481905013 
0.149640 1.93217647239 0.02447893655 
0.150157 1.95163349114 0.02552609675 
0.150674 1.95869040387 0.02392077008 
0.151190 1.96751411525 0.02528015803 
0.151707 1.91657477795 0.02485863963 
0.152224 1.96628989115 0.02473434533 
0.152741 1.93153665559 0.02512546642 
0.153258 1.96987915715 0.02470931348 
0.153775 1.90053119018 0.02442321135 
0.154291 1.98422923680 0.02466379139 
0.154808 1.94422455482 0.02502072921 
0.155325 1.95688690082 0.02392125854 
0.155842 1.88271373883 0.02350028611 
0.156359 1.94093984140 0.02455440587 
0.156876 1.92287325436 0.02384152440 
0.157393 1.91094755191 0.02407351306 
0.157909 1.93825696729 0.02450183790 
0.158426 1.93797848645 0.02478158314 
0.158943 1.94096959499 0.02453712877 
0.159460 1.92807420140 0.02341997812 
0.159977 1.90579612036 0.02390407164 
0.160494 1.94536832005 0.02458239059 
0.161010 1.94384114598 0.02382492710 
0.161527 1.92975258934 0.02359333539 
0.162044 1.91586804494 0.02397577664 
0.162561 1.94743607083 0.02408085769 
0.163078 1.92274260840 0.02340202647 
0.163595 1.92401857183 0.02387584676 
0.164112 1.94543406608 0.02394870635 
0.164628 1.89717013912 0.02337861300 
0.165145 1.92481152793 0.02424395750 
0.165662 1.92722997890 0.02411373903 
0.166179 1.98557578793 0.02382336635 
0.166696 1.90361368022 0.02310206408 
0.167213 1.91334956981 0.02303227394 
0.167729 1.88069560935 0.02268971911 
0.168246 1.92703941061 0.02294116149 
0.168763 1.90469591790 0.02342576069 
0.169280 1.88736719827 0.02309549536 
0.169797 1.95549661005 0.02327220646 
0.170314 1.91851517693 0.02304622322 
0.170830 1.89461110629 0.02261094751 
0.171347 1.94221593385 0.02303228014 
0.171864 1.97014485525 0.02329759321 
0.172381 1.94817078425 0.02345248761 
0.172898 1.89360059528 0.02319391670 
0.173415 1.94150171880 0.02276786146 
0.173932 1.90642503541 0.02246177716 
0.174448 1.94259242741 0.02358604894 
0.174965 1.87438829028 0.02239964328 
0.175482 1.93772229944 0.02264827650 
0.175999 1.94148072422 0.02284498751 
0.176516 1.91566439383 0.02289258931 
0.177033 1.89790529987 0.02264976814 
0.177549 1.90953688112 0.02287827064 
0.178066 1.91444833738 0.02241922133 
0.178583 1.93757967903 0.02243670133 
0.179100 1.92414794802 0.02233861528 
0.179617 1.85506554281 0.02253506394 
0.180134 1.91508881248 0.02361891684 
0.180650 1.88696453351 0.02373413360 
0.181167 1.89324896183 0.02348805666 
0.181684 1.91306545340 0.02392695022 
0.182201 1.90924822122 0.02343401125 
0.182718 1.96523466493 0.02442775470 
0.183234 1.91700613826 0.02402938909 
0.183751 1.93655942277 0.02442465794 
0.184268 1.94263884818 0.02383583661 
0.184785 1.91722236999 0.02489666585 
0.185302 1.94467575608 0.02453064543 
0.185819 1.89517128714 0.02444498839 
0.186335 1.92439493775 0.02453337159 
0.186852 1.89447089201 0.02357494203 
0.187369 1.88539717660 0.02390812864 
0.187886 1.93613104995 0.02371024990 
0.188403 1.87751063911 0.02289743070 
0.188920 1.86716779871 0.02288482777 
0.189436 1.91231025490 0.02334662806 
0.189953 1.89419179587 0.02266372788 
0.190470 1.86774769587 0.02291534117 
0.190987 1.87821438031 0.02235446641 
0.191504 1.86521751547 0.02243058623 
0.192020 1.86144215546 0.02166194545 
0.192537 1.88433691182 0.02262922565 
0.193054 1.88975861356 0.02254546830 
0.193571 1.84483421215 0.02152607021 
0.194088 1.91574079266 0.02243078088 
0.194605 1.88541889617 0.02208384618 
0.195121 1.87306668096 0.02188736295 
0.195638 1.85521283645 0.02231140731 
0.196155 1.85710863606 0.02226589128 
0.196672 1.91079627234 0.02184053804 
0.197189 1.87906000531 0.02198678130 
0.197705 1.85410455871 0.02121098901 
0.198222 1.84222257161 0.02204301742 
0.198739 1.85375667319 0.02186368773 
0.199256 1.86052519858 0.02182113379 
0.199773 1.88535387127 0.02122571024 
0.200290 1.85366892010 0.02133226195 
0.200806 1.88397673981 0.02133975034 
0.201323 1.88048167350 0.02162917706 
0.201840 1.88729968425 0.02175566254 
0.202357 1.88806352670 0.02133585235 
0.202874 1.88668930697 0.02131205013 
0.203390 1.84684485409 0.02098802592 
0.203907 1.87561766393 0.02133866600 
0.204424 1.88150197663 0.02127014739 
0.204941 1.89207115066 0.02144969393 
0.205458 1.87139378317 0.02085674366 
0.205974 1.86804113996 0.02109050282 
0.206491 1.83769138234 0.02100423103 
0.207008 1.92791386461 0.02165577197 
0.207525 1.83378052730 0.02071396919 
0.208042 1.88915082851 0.02111271922 
0.208558 1.88549536751 0.02062473779 
0.209075 1.86944383095 0.02089977533 
0.209592 1.88138871180 0.02088351008 
0.210109 1.88227886421 0.02099266161 
0.210626 1.83505933874 0.02089220611 
0.211142 1.86675685193 0.02044201774 
0.211659 1.87054585399 0.02100926935 
0.212176 1.87749103710 0.02008469095 
0.212693 1.87906618540 0.02095083333 
0.213210 1.84178350731 0.02078200575 
0.213726 1.85727739396 0.02047513025 
0.214243 1.81531052001 0.02094884106 
0.214760 1.89336111369 0.02057135844 
0.215277 1.89917302771 0.02096428944 
0.215794 1.85995378628 0.02032614470 
0.216310 1.89406542462 0.02059803558 
0.216827 1.87954328109 0.02072108034 
0.217344 1.88840913693 0.02057164814 
0.217861 1.85293779236 0.02045956823 
0.218378 1.86562324135 0.02087137196 
0.218894 1.85852236523 0.02019970908 
0.219411 1.84290273558 0.02040232646 
0.219928 1.84818770709 0.02021247463 
0.220445 1.89115777645 0.02037766608 
0.220962 1.86489139044 0.02031879794 
0.221478 1.85405628167 0.02028244208 
0.221995 1.86728390596 0.02046298246 
0.222512 1.86555988953 0.02019629309 
0.223029 1.86007645117 0.02036181677 
0.223546 1.89304776851 0.02066060085 
0.224062 1.85241403579 0.01970892847 
0.224579 1.88870969587 0.02032836988 
0.225096 1.86740628452 0.01993407093 
0.225613 1.87784369873 0.01988405698 
0.226129 1.87509470664 0.01987372783 
0.226646 1.83270902631 0.01983155535 
0.227163 1.85830338467 0.02013375580 
0.227680 1.82766182108 0.01970481485 
0.228197 1.85320838339 0.01956646405 
0.228713 1.84222614692 0.01969749260 
0.229230 1.87318384698 0.01919273197 
0.229747 1.90632246613 0.01985829260 
0.230264 1.87779238685 0.01951366039 
0.230780 1.89499402963 0.01976080283 
0.231297 1.87401347771 0.01995342188 
0.231814 1.85218451993 0.01939624416 
0.232331 1.87727169563 0.01968062743 
0.232848 1.86874929445 0.01950139810 
0.233364 1.85487106601 0.01964098293 
0.233881 1.85731685383 0.01965992361 
0.234398 1.87040231210 0.01900796421 
0.234915 1.88898252174 0.01942580569 
0.235431 1.85339608422 0.01920218802 
0.235948 1.86034403156 0.01958371583 
0.236465 1.84406505827 0.01917797008 
0.236982 1.88139075289 0.01971036598 
0.237499 1.82158614942 0.01936830618 
0.238015 1.88583417268 0.01926420533 
0.238532 1.82617599116 0.01916630886 
0.239049 1.83987217507 0.01905790298 
0.239566 1.85048788020 0.01925241215 
0.240082 1.85929675090 0.01951402581 
0.240599 1.85256002640 0.01934255000 
0.241116 1.88589820356 0.01895340158 
0.241633 1.84958860593 0.01925145515 
0.242149 1.87051261076 3.31023947833 
0.242666 1.84842322355 0.01907102789 
0.243183 1.86575651360 0.01946928345 
0.243700 1.84521020407 0.01908995503 
0.244217 1.87045385169 0.01924423831 
0.244733 1.88607042952 0.01929924598 
0.245250 1.85195899154 0.01898718626 
0.245767 1.85235625370 0.01927527192 
0.246284 1.87421811453 0.01956627905 
0.246800 1.79273919590 0.01882129973 
0.247317 1.84034378431 0.01895640945 
0.247834 1.85933256069 0.01884580722 
0.248351 1.84825514563 0.01902045029 
0.248867 1.86992510070 0.01870336290 
0.249384 1.84625371635 0.01880183120 
0.249901 1.85644437419 0.01906850858 
0.250418 1.83257530405 0.01861382822 
0.250934 1.83085844801 0.01863517804 
0.251451 1.83267149803 0.01854423905 
0.251968 1.80712097149 0.01835434075 
0.252485 1.84325597944 0.01856062208 
0.253001 1.85047133611 0.01876271150 
0.253518 1.84541165773 0.01881283355 
0.254035 1.85865417532 0.01874463907 
0.254552 1.85780507900 0.01859810694 
0.255068 1.87168944629 0.01857400694 
0.255585 1.84267482468 0.01844961993 
0.256102 1.83512509748 0.01857278609 
0.256619 1.83588880195 0.01834344657 
0.257135 1.84253453313 0.01830945276 
0.257652 1.82754896046 0.01872256565 
0.258169 1.82656191314 0.01828164973 
0.258686 1.85712460513 0.01850090771 
0.259202 1.82815152857 0.01807584101 
0.259719 1.81013011294 0.01831041101 
0.260236 1.81400501862 0.01870368574 
0.260753 1.84359687394 0.01880639580 
0.261269 1.80037050366 0.01848815038 
0.261786 1.81962785121 0.01955203438 
0.262303 1.84570815968 0.01939392860 
0.262820 1.81716346170 0.01929185936 
0.263336 1.86202562515 0.01934138585 
0.263853 1.81067968273 0.01994137383 
0.264370 1.81193712124 0.01939893378 
0.264887 1.86699645668 0.01990480849 
0.265403 1.81350293164 0.01972222404 
0.265920 1.82863904299 0.01998426484 
0.266437 1.82912186568 0.01989186304 
0.266954 1.79030365463 0.01985890618 
0.267470 1.85231643573 0.02015610022 
0.267987 1.84276867239 0.01986072640 
0.268504 1.83399194260 0.02018554927 
0.269021 1.87201447937 0.02039283000 
0.269537 1.84800223354 0.02038364498 
0.270054 1.85868725765 0.02085093448 
0.270571 1.86384160713 0.02037651493 
0.271087 1.86054740306 0.02125139025 
0.271604 1.85819179744 0.02132868157 
0.272121 1.84574694302 0.02176436744 
0.272638 1.87780308475 0.02230420791 
0.273154 1.86262784884 0.02187888085 
0.273671 1.83904607917 0.02103855776 
0.274188 1.86118368386 0.02215398834 
0.274705 1.87127569794 0.02214502888 
0.275221 1.85533111583 0.02198291287 
0.275738 1.85170850582 0.02185993115 
0.276255 1.83518949544 0.02232773525 
0.276771 1.87563556027 0.02308454234 
0.277288 1.85432005660 0.02183032007 
0.277805 1.87460379630 0.02172602665 
0.278322 1.84838594945 0.02194148145 
0.278838 1.83512077244 0.02133437975 
0.279355 1.83454128288 0.02192125191 
0.279872 1.85581972494 0.02193570255 
0.280388 1.79089341431 0.02207764703 
0.280905 1.87805904189 0.02182617517 
0.281422 1.83203276424 0.02170618141 
0.281939 1.82136964460 0.02199895913 
0.282455 1.83654060516 0.02152188125 
0.282972 1.83464585134 0.02168829142 
0.283489 1.81901023146 0.02205212863 
0.284006 1.85495255989 0.02210961124 
0.284522 1.83526145606 0.02198868589 
0.285039 1.81700408096 0.02150034458 
0.285556 1.85020853018 0.02171371939 
0.286072 1.82179626279 0.02211474031 
0.286589 1.80773162574 0.02208740730 
0.287106 1.81376305808 0.02214317502 
0.287622 1.84333811058 0.02234115262 
0.288139 1.86143237947 0.02244424774 
0.288656 1.84979861195 0.02246833690 
0.289173 1.83227024105 0.02261973525 
0.289689 1.83815608695 0.02209774922 
0.290206 1.84320491245 0.02216223848 
0.290723 1.82915721824 0.02245724148 
0.291239 1.82006008873 0.02202247449 
0.291756 1.84999997044 0.02287744902 
0.292273 1.81706668058 0.02274703262 
0.292790 1.85558606634 0.02220485964 
0.293306 1.83720223404 0.02242172004 
0.293823 1.86460743530 0.02324393838 
0.294340 1.84525733038 0.02251928403 
0.294856 1.83812388981 0.02222370754 
0.295373 1.85878022770 0.02286937877 
0.295890 1.85845542146 0.02253021010 
0.296406 1.81196700222 0.02283169862 
0.296923 1.83138970823 0.02191290887 
0.297440 1.82220301437 0.02323262452 
0.297957 1.81985658034 0.02332941358 
0.298473 1.86509391368 0.02298828499 
0.298990 1.86577724120 0.02363653243 
0.299507 1.86104647595 0.02271243533 
0.300023 1.80916952119 0.02251990724 
0.300540 1.83566433833 0.02264857303 
0.301057 1.83819982204 0.02286498713 
0.301573 1.84198128035 0.02293669665 
0.302090 1.80911888718 0.02321146181 
0.302607 1.84792515707 0.02368893129 
0.303123 1.85101729534 0.02354771292 
0.303640 1.83188359316 0.02304887244 
0.304157 1.81177373835 0.02316543857 
0.304673 1.88142807602 0.02352445537 
0.305190 1.82222989775 0.02356211756 
0.305707 1.86331800950 0.02343974982 
0.306224 1.83646004631 0.02354895610 
0.306740 1.85490283840 0.02334075304 
0.307257 1.82810266664 0.02332854768 
0.307774 1.83707606402 0.02349869045 
0.308290 1.81679748931 0.02375545972 
0.308807 1.78742340696 0.02358649836 
0.309324 1.81817242517 0.02325946355 
0.309840 1.86997624571 0.02417853390 
0.310357 1.88014850640 0.02422024049 
0.310874 1.82003820913 0.02399506924 
0.311390 1.82783329472 0.02386402710 
0.311907 1.85022183549 0.02415167809 
0.312424 1.88480360984 0.02421363622 
0.312940 1.82925526088 0.02487561744 
0.313457 1.87758934898 0.02444260453 
0.313974 1.87975780016 0.02444999337 
0.314490 1.80916597718 0.02411368533 
0.315007 1.89180128426 0.02440725904 
0.315524 1.83304057948 0.02372262826 
0.316040 1.82635633506 0.02468862421 
0.316557 1.81401251866 0.02498420153 
0.317074 1.86182306685 0.02516911940 
0.317590 1.81392794164 0.02428220959 
0.318107 1.85820051915 0.02482558404 
0.318624 1.84349933825 0.02488675873 
0.319140 1.83264635695 0.02466976962 
0.319657 1.83570849832 0.02461708297 
0.320174 1.87324534749 0.02543140768 
0.320690 1.83625746167 0.02480712769 
0.321207 1.83746458357 0.02579207300 
0.321724 1.84398900373 0.02516744273 
0.322240 1.79140383168 0.02447999890 
0.322757 1.81899874638 0.02527471501 
0.323274 1.82175751273 0.02457634431 
0.323790 1.83503075956 0.02517382945 
0.324307 1.80655050640 0.02585256280 
0.324824 1.82044735314 0.02577594674 
0.325340 1.84158914031 0.02605823320 
0.325857 1.83021769553 0.02722021624 
0.326373 1.85017349170 0.02738897779 
0.326890 1.82957790228 0.02693570056 
0.327407 1.86333722481 0.02815123278 
0.327923 1.81979955965 0.02744643662 
0.328440 1.93673962046 0.02751978403 
0.328957 1.83536621423 0.02742917104 
0.329473 1.87590590757 0.02763267541 
0.329990 1.87211508294 0.02963960068 
0.330507 1.85379543476 0.02854207489 
0.331023 1.87406942773 0.02996920731 
0.331540 1.87153283656 0.03114864366 
0.332057 1.87708832260 0.02990725105 
0.332573 1.87249203858 0.03151182793 
0.333090 1.83234177111 0.03010612538 
0.333607 1.88679161331 0.03229636445 
0.334123 1.88210609162 0.03142689383 
0.334640 1.86681460355 0.03120933357 
0.335156 1.90868193860 0.03185837957 
0.335673 1.85787047496 0.03215803903 
0.336190 1.87529239533 0.03123070349 
0.336706 1.84741359112 0.03243768713 
0.337223 1.85902766961 0.03370555146 
0.337740 1.89900155327 0.03400127308 
0.338256 1.89119816366 0.03304953782 
0.338773 1.91575090589 0.03547689096 
0.339290 1.90942557403 0.03633292832 
0.339806 1.89757721715 0.03794848224 
0.340323 1.92011212840 0.03829065454 
0.340839 1.88693024604 0.03730648822 
0.341356 1.92645206250 0.03926780651 
0.341873 1.96805977469 0.04011120035 
0.342389 1.85916650226 0.03901474120 
0.342906 1.96847019671 0.04213805342 
0.343423 1.86301124273 0.03936497412 
0.343939 1.92534084187 0.04041992127 
0.344456 1.93329028716 0.04077163619 
0.344972 1.92468083542 0.03950723452 
0.345489 1.95354825262 0.03999641093 
0.346006 1.95270482103 0.04165097731 
0.346522 1.94100780140 0.03997161480 
0.347039 1.83460409679 0.04015254049 
0.347555 1.95704319054 0.04058368202 
0.348072 1.86309716644 0.03962603409 
0.348589 1.89287858782 0.04115814527 
0.349105 1.94154848899 0.03978788017 
0.349622 1.97060051099 0.04374963686 
0.350139 1.93179551827 0.04168873873 
0.350655 1.93180634705 0.04332585470 
0.351172 1.94487745511 0.04195038550 
0.351688 1.97034410071 0.04056662882 
0.352205 1.83144633646 0.04270643667 
0.352722 1.97510787090 0.04094126944 
0.353238 1.92229533652 0.04363713084 
0.353755 1.88520389433 0.04136790535 
0.354271 1.90414231972 0.04026057497 
0.354788 1.85531793858 0.04066971810 
0.355305 1.88214920659 0.04274177540 
0.355821 1.93409967720 0.04371593930 
0.356338 1.93956334311 0.04313620383 
0.356854 1.92757145974 0.04286660175 
0.357371 1.92430483242 0.04399705731 
0.357888 1.78444392975 0.04420138159 
0.358404 1.84325489005 0.04732717083 
0.358921 2.05026653219 0.04629316694 
0.359437 1.86989096220 0.04881578001 
0.359954 1.85750689693 0.05050471422 
0.360471 1.88872736482 0.04736594660 
0.360987 1.91832529966 0.04655572944 
0.361504 1.94092818050 0.05190723430 
0.362020 2.01560475684 0.05237307489 
0.362537 1.88171644168 0.04956746566 
0.363054 1.89969049649 0.05111346780 
0.363570 1.93375726800 0.05561197961 
0.364087 1.95012195872 0.05572855199 
0.364603 1.94580025335 0.05513845508 
0.365120 1.86570776946 0.05851181078 
0.365637 1.95092067343 0.06090994819 
0.366153 1.84300278142 0.05680718122 
0.366670 1.88875873850 0.05651948964 
0.367186 1.94231068048 0.06515474295 
0.367703 1.97152749619 0.06124926095 
0.368219 1.93029627437 0.06600165728 
0.368736 1.96710641641 0.06390321467 
0.369253 1.96799892055 0.07536058971 
0.369769 2.01847327857 0.07729533296 
0.370286 1.89618346360 0.07778769382 
0.370802 1.71590998159 0.07843025383 
0.371319 1.74544510705 0.08275705571 
0.371835 1.95615507631 0.09000307332 
0.372352 1.93953405338 0.09964332594 
0.372869 1.91849762346 0.12845936128 
0.373385 2.11369164562 0.15301784128 
0.373902 1.95850894180 0.49932308780 
