# Supplementary material for: A SAXS-based approach to rationally evaluate radical scavengers – toward eliminating radiation damage in solution and crystallographic studies
Source: J Synchrotron Radiat. 2021 Aug 9;28(Pt 5):1309–20. doi: 10.1107/S1600577521004045 (PMC8415334; doi:10.1107/S1600577521004045)
Supplement: Supplementary file 1 [file s-28-01309-sup1.zip › SupportingData/ascrobic_acid/50mM_buffer_only/F10_ascorbate-max-buffer_00033.cbf.dat]

0.010597 9.80312331737 0.66596325661 
0.011114 9.87085470721 0.39547621316 
0.011630 8.75681683437 0.33816224844 
0.012147 7.81862714084 0.29561062586 
0.012664 7.08464572906 0.23144947245 
0.013181 6.55128727294 0.21486225965 
0.013698 5.94337027299 0.17358434533 
0.014215 5.88075049348 0.24936866031 
0.014732 5.46809757256 0.21818171232 
0.015249 5.01476173858 0.21919945526 
0.015766 5.03508222005 0.16813859414 
0.016283 4.72559583031 0.18611059166 
0.016800 4.53930456092 0.14432343910 
0.017316 4.20302569126 0.14092889815 
0.017833 4.05120792074 0.12328617229 
0.018350 3.97118818301 0.11950302430 
0.018867 4.11001218726 0.12314960302 
0.019384 3.61914063935 0.09820896370 
0.019901 3.68476909120 0.09762071287 
0.020418 3.65048055543 0.09444934086 
0.020935 3.29557531426 0.09583817313 
0.021452 3.36413649810 0.08883319835 
0.021969 3.26968034046 0.08197690940 
0.022486 3.18534331936 0.08956566559 
0.023002 3.38891502760 0.08564518063 
0.023519 3.19607844636 0.07856721220 
0.024036 2.87543222680 0.07946029192 
0.024553 2.83857122833 0.07627447486 
0.025070 2.94256713727 0.08108128204 
0.025587 2.79595609855 0.07627767037 
0.026104 2.83408230268 0.06921881837 
0.026621 2.83656719553 0.07323431715 
0.027138 2.79271262090 0.07406247603 
0.027655 2.75937200191 0.06837256896 
0.028171 2.63066069596 0.07269611638 
0.028688 2.72465639666 0.06785929744 
0.029205 2.61310179500 0.06514022163 
0.029722 2.71873286192 0.06840402031 
0.030239 2.57003709972 0.06459286821 
0.030756 2.61908636440 0.06730762655 
0.031273 2.62915131993 0.06448345667 
0.031790 2.55278848450 0.05957345051 
0.032307 2.63889971046 0.06403125013 
0.032824 2.53663642768 0.06495875454 
0.033341 2.42600169036 0.06266965795 
0.033857 2.39491637484 0.05579935585 
0.034374 2.50433290038 0.05871501156 
0.034891 2.37138958037 0.05684831454 
0.035408 2.44503061084 0.06213281128 
0.035925 2.48849039010 0.05598961399 
0.036442 2.37872567287 0.05778178417 
0.036959 2.43135933626 0.05846982628 
0.037476 2.34057311422 0.05486304444 
0.037993 2.40416865470 0.05629252252 
0.038510 2.42311855535 0.05478273746 
0.039027 2.39207772669 0.05366752215 
0.039543 2.35574121544 0.05682776916 
0.040060 2.27002808102 0.05350247789 
0.040577 2.35186233247 0.05441997557 
0.041094 2.41671593973 0.05175936448 
0.041611 2.26522294248 0.04982423268 
0.042128 2.36832686111 0.05236505370 
0.042645 2.32979178201 0.05115370773 
0.043162 2.24633349670 0.05015788591 
0.043679 2.21523348611 0.04964076376 
0.044196 2.22099031100 0.05051791127 
0.044712 2.31154395605 0.04831592162 
0.045229 2.14338951757 0.04665568042 
0.045746 2.16466400460 0.05071788094 
0.046263 2.17956160734 0.04867736985 
0.046780 2.22313349515 0.04761683193 
0.047297 2.19669552130 0.04705476099 
0.047814 2.21615083150 0.04645117900 
0.048331 2.22565307070 0.04726176089 
0.048848 2.23335864079 0.04837776611 
0.049365 2.21580896071 0.04546604460 
0.049881 2.20249770419 0.04651696046 
0.050398 2.09068011497 0.04388655513 
0.050915 2.22104324464 0.04725303212 
0.051432 2.15382381030 0.04519564515 
0.051949 2.14088827284 0.04356609546 
0.052466 2.12995471760 0.04322102354 
0.052983 2.09053770958 0.04423999625 
0.053500 2.10244934954 0.04091703599 
0.054017 2.16399446711 0.04267871569 
0.054534 2.12474733295 0.04237407366 
0.055050 2.06263552195 0.04226675375 
0.055567 2.09828826239 0.04219662093 
0.056084 2.10374900250 0.04148933035 
0.056601 2.15884067784 0.04498152950 
0.057118 2.12235204092 0.04065270976 
0.057635 2.02004446588 0.04253225821 
0.058152 2.15100632074 0.04111600067 
0.058669 2.10478811173 0.04104393161 
0.059186 2.18287227485 0.04345752722 
0.059703 2.11572683070 0.04094824235 
0.060220 2.01122652115 0.04131651494 
0.060736 2.15496854987 0.04206968058 
0.061253 2.14459497737 0.04042926454 
0.061770 2.06829210633 0.04124693887 
0.062287 2.06258290109 0.03945152576 
0.062804 1.99571916049 0.04037125992 
0.063321 2.04431693248 0.03748756263 
0.063838 2.01527185941 0.03806451544 
0.064355 2.06720470883 0.03958460518 
0.064872 2.13585377791 0.03990721971 
0.065388 2.07710172202 0.03800462056 
0.065905 2.12244186029 0.04033184899 
0.066422 2.01491205161 0.03727847596 
0.066939 2.00598236888 0.03864404951 
0.067456 2.10602288483 0.03874108659 
0.067973 2.06910210960 0.03763185785 
0.068490 2.11006460493 0.03844099166 
0.069007 1.99866205735 0.03744321291 
0.069524 1.98709466672 0.03808843902 
0.070041 2.07519571650 0.03917889182 
0.070557 2.01576793379 0.03916344692 
0.071074 2.06480650302 0.03933003423 
0.071591 2.03162620111 0.03838182581 
0.072108 2.05698119502 0.03761386173 
0.072625 2.01724977426 0.03744771405 
0.073142 2.04312705199 0.03685934197 
0.073659 2.06929587741 0.03821448138 
0.074176 2.04618084513 0.03536723756 
0.074693 1.98707646394 0.03720723556 
0.075210 1.99580365132 0.03606784472 
0.075726 2.04124767721 0.03631442441 
0.076243 2.05713316206 0.03737180700 
0.076760 2.07196383664 0.03460965174 
0.077277 1.97186597224 0.03423727574 
0.077794 2.03600736057 0.03734841812 
0.078311 2.01298169977 0.03561804467 
0.078828 2.07935821994 0.03527180362 
0.079345 1.99592046497 0.03364440096 
0.079862 2.02606292154 0.03574774070 
0.080378 2.02509117165 0.03501819059 
0.080895 2.03107019352 0.03388680178 
0.081412 1.99542779625 0.03425265434 
0.081929 2.01272589988 0.03376469306 
0.082446 1.98101471365 0.03460252355 
0.082963 1.99589164763 0.03372812952 
0.083480 2.02100242448 0.03421421975 
0.083997 1.96397611187 0.03385885146 
0.084514 2.07262471306 0.03476966037 
0.085030 1.98840345006 0.03393067036 
0.085547 2.03282976618 0.03359935673 
0.086064 2.00566263736 0.03429862943 
0.086581 2.01016878928 0.03227376387 
0.087098 2.03951652576 0.03371748080 
0.087615 1.99318327348 0.03239322579 
0.088132 2.03402262926 0.03420207292 
0.088649 1.99763032003 0.03406948666 
0.089166 2.00508095716 0.03398823996 
0.089683 2.00324549836 0.03453047820 
0.090199 2.01592205853 0.03471279239 
0.090716 1.98655393477 0.03571073950 
0.091233 2.03678409176 0.03507147623 
0.091750 2.01512134426 0.03475247632 
0.092267 1.99153263729 0.03617889431 
0.092784 1.98615210511 0.03542894117 
0.093301 2.04771605759 0.03818175985 
0.093818 2.01030953885 0.03583162584 
0.094334 2.00965979691 0.03568668265 
0.094851 1.95950145302 0.03666164251 
0.095368 1.98256567264 0.03538643778 
0.095885 1.94033104316 0.03509174824 
0.096402 2.00514297263 0.03441077857 
0.096919 1.96276913618 0.03307394960 
0.097436 1.98224017954 0.03303831854 
0.097953 2.00437357268 0.03340679365 
0.098470 2.01449963766 0.03264081002 
0.098986 1.99091347172 0.03195742034 
0.099503 2.01052172339 0.03311400754 
0.100020 2.03154337075 0.03274005799 
0.100537 1.99549521332 0.03161989897 
0.101054 1.96838520291 0.03175698775 
0.101571 1.99717432381 0.03238229282 
0.102088 1.93011340863 0.03335318594 
0.102605 2.00758358637 0.03068452095 
0.103122 2.00122903594 0.03155761739 
0.103638 1.96184367120 0.03084750056 
0.104155 1.96802339302 0.03156234122 
0.104672 1.99588206947 0.03055438730 
0.105189 1.95115572021 0.03193739836 
0.105706 1.98992734625 0.03082694258 
0.106223 1.97079231065 0.03125972389 
0.106740 1.95090440457 0.03114598582 
0.107257 1.97759044557 0.03113935257 
0.107773 1.99975492038 0.03098532954 
0.108290 1.98490993153 0.02968634173 
0.108807 1.98227939492 0.03176313207 
0.109324 1.92721072256 0.02967416070 
0.109841 1.95390820172 0.03128993386 
0.110358 1.96437299108 0.02974191445 
0.110875 2.00416714942 0.03120109602 
0.111392 1.96073283680 0.03004629349 
0.111909 1.99836719662 0.02934608073 
0.112425 1.96982405730 0.02907874858 
0.112942 1.98967275411 0.02895001913 
0.113459 1.97098677874 0.02905512993 
0.113976 1.98637418617 0.02977064752 
0.114493 1.97224446263 0.02890940867 
0.115010 2.01879329810 0.02941647095 
0.115527 1.96575079051 0.02861926314 
0.116044 1.96230122203 0.02909768284 
0.116560 1.99848764302 0.02833269884 
0.117077 1.95164903253 0.02767623856 
0.117594 1.98330413009 0.02881914934 
0.118111 2.01005690176 0.02948874128 
0.118628 2.00287899950 0.02845554486 
0.119145 1.92673544679 0.03033328593 
0.119662 1.93755695206 0.02856478306 
0.120179 1.97162053709 0.02842628011 
0.120695 1.94888094501 0.02822384011 
0.121212 1.95574862060 0.02880211884 
0.121729 1.99601359506 0.02825509181 
0.122246 1.97523757279 0.02893667471 
0.122763 1.99178698256 0.02760754971 
0.123280 1.96502644392 0.02756616542 
0.123797 1.96886654882 0.02792894259 
0.124314 1.93420412727 0.02657807599 
0.124830 1.95894751921 0.02742292081 
0.125347 1.94673229713 0.02841404196 
0.125864 1.94790398621 0.02752849639 
0.126381 1.98594613040 0.02797488419 
0.126898 1.95176575784 0.02782188904 
0.127415 2.00728837912 0.02765704077 
0.127932 1.95219224817 0.02718713449 
0.128448 1.99124865504 0.02765788815 
0.128965 2.00278748126 0.02683611197 
0.129482 1.98037003013 0.02733212920 
0.129999 1.97703491740 0.02783921215 
0.130516 1.92742653103 0.02715898966 
0.131033 1.94676153099 0.02685674938 
0.131550 1.95331630827 0.02653536759 
0.132067 1.91069749272 0.02669518219 
0.132583 1.94538101386 0.02693028687 
0.133100 1.92427533974 0.02599158880 
0.133617 1.99629424108 0.02669105682 
0.134134 1.90833361570 0.02642575093 
0.134651 1.95743655016 0.02687915476 
0.135168 1.91861145958 0.02618313161 
0.135685 1.94681838378 0.02625957480 
0.136201 1.94145603873 0.02643289497 
0.136718 1.97768009529 0.02544093968 
0.137235 1.92701658439 0.02460746034 
0.137752 1.98559170114 0.02525108265 
0.138269 1.94016528564 0.02615054134 
0.138786 1.94578885732 0.02620251577 
0.139303 2.01100134887 0.02656191829 
0.139819 1.95626731776 0.02578463396 
0.140336 1.93493605204 0.02583349406 
0.140853 1.95849402709 0.02560490193 
0.141370 1.99637939342 0.02639177871 
0.141887 1.96070586862 0.02532169722 
0.142404 1.99179712706 0.02556722619 
0.142921 1.99555732842 0.02563087423 
0.143438 1.97937801694 0.02621293446 
0.143954 1.95498811074 0.02632747434 
0.144471 1.98401463485 0.02640349231 
0.144988 1.97535104680 0.02666793801 
0.145505 1.92237223142 0.02591513773 
0.146022 1.96418085892 0.02619055172 
0.146539 1.98793512680 0.02585762131 
0.147056 1.89902838517 0.02473107237 
0.147572 1.94102960933 0.02505668843 
0.148089 1.94256227916 0.02575564428 
0.148606 1.94604275376 0.02520129840 
0.149123 1.91580154517 0.02516798120 
0.149640 1.99415547370 0.02581082702 
0.150157 1.99920457430 0.02594450356 
0.150674 1.98856015213 0.02616815598 
0.151190 2.01327082588 0.02469946381 
0.151707 1.91852281647 0.02495506695 
0.152224 1.98008060081 0.02447493071 
0.152741 1.96504995312 0.02526672603 
0.153258 1.97852600522 0.02489793114 
0.153775 1.93745098962 0.02438563199 
0.154291 1.91533944844 0.02458535714 
0.154808 1.95343741426 0.02464715776 
0.155325 1.96705880852 0.02445634170 
0.155842 1.90665873833 0.02445882698 
0.156359 1.91576197690 0.02481043614 
0.156876 1.94643867893 0.02457550308 
0.157393 1.96628275440 0.02422802478 
0.157909 1.95108326659 0.02418653872 
0.158426 1.95417967273 0.02409680863 
0.158943 1.98370651788 0.02448160029 
0.159460 1.93313345516 0.02379589130 
0.159977 1.92617977325 0.02455858121 
0.160494 1.91941563298 0.02426989181 
0.161010 1.93432493823 0.02405127328 
0.161527 1.92953477905 0.02424008694 
0.162044 1.96234550076 0.02435930273 
0.162561 1.94823378283 0.02489795934 
0.163078 1.92504725102 0.02371414136 
0.163595 1.94369209317 0.02360940127 
0.164112 1.90895351817 0.02317025748 
0.164628 1.95622989247 0.02367372352 
0.165145 1.90630192007 0.02344170282 
0.165662 1.89062071125 0.02405328638 
0.166179 1.91206283430 0.02408257803 
0.166696 1.94929685860 0.02408824994 
0.167213 1.91063108189 0.02337246594 
0.167729 1.95285762026 0.02360758112 
0.168246 1.96612350587 0.02396888587 
0.168763 1.92482406790 0.02407806874 
0.169280 1.88381750319 0.02267013054 
0.169797 1.95086620747 0.02341164376 
0.170314 1.93423039889 0.02295288408 
0.170830 1.93857583274 0.02336888275 
0.171347 1.92735399286 0.02295385874 
0.171864 1.96042327531 0.02317944320 
0.172381 1.96977441627 0.02334487852 
0.172898 1.93894608480 0.02323045559 
0.173415 1.88541308682 0.02302862957 
0.173932 1.92877113424 0.02287471682 
0.174448 1.90925400732 0.02266459355 
0.174965 1.90680838742 0.02304835431 
0.175482 1.88648727411 0.02256041286 
0.175999 1.91850004795 0.02261184261 
0.176516 1.90907353958 0.02240412981 
0.177033 1.90557084078 0.02264449179 
0.177549 1.90410555139 0.02255696393 
0.178066 1.88977729552 0.02215544362 
0.178583 1.91215090507 0.02188168570 
0.179100 1.88742805915 0.02247112423 
0.179617 1.91397489947 0.02259770189 
0.180134 1.88136699326 0.02333226868 
0.180650 1.91387430592 0.02351266183 
0.181167 1.90237237261 0.02364032415 
0.181684 1.96683614457 0.02307757669 
0.182201 1.93338465684 0.02376349272 
0.182718 1.89612044967 0.02435887077 
0.183234 1.91708930877 0.02388953090 
0.183751 1.92499984394 0.02461943459 
0.184268 1.90323786279 0.02468046621 
0.184785 1.90835854722 0.02471695380 
0.185302 1.90020775882 0.02384587434 
0.185819 1.92741569506 0.02409737070 
0.186335 1.85099415085 0.02385524931 
0.186852 1.95399206009 0.02439182212 
0.187369 1.94513993066 0.02395492238 
0.187886 1.91304230229 0.02434684863 
0.188403 1.89987775850 0.02307294101 
0.188920 1.92208820272 0.02317486040 
0.189436 1.91613608309 0.02305835945 
0.189953 1.89950930988 0.02241251321 
0.190470 1.91665205961 0.02282932915 
0.190987 1.88327669882 0.02254027903 
0.191504 1.88372261978 0.02290636926 
0.192020 1.85917582131 0.02261630595 
0.192537 1.90143870927 0.02261702053 
0.193054 1.90607523594 0.02274924936 
0.193571 1.87935124098 0.02240221554 
0.194088 1.85382543431 0.02243387743 
0.194605 1.92175023444 0.02248617869 
0.195121 1.89065487629 0.02248935294 
0.195638 1.88445772321 0.02206254319 
0.196155 1.86299271215 0.02187304531 
0.196672 1.88398963036 0.02213373026 
0.197189 1.85643040830 0.02193187833 
0.197705 1.84913444849 0.02143356145 
0.198222 1.88947156625 0.02166523696 
0.198739 1.87592869777 0.02166723368 
0.199256 1.87866862522 0.02206491858 
0.199773 1.88943213858 0.02125140697 
0.200290 1.86700998076 0.02192671420 
0.200806 1.87215803684 0.02168959292 
0.201323 1.89825679460 0.02137165994 
0.201840 1.85465885256 0.02163059677 
0.202357 1.82174032886 0.02080941531 
0.202874 1.84637384354 0.02127277592 
0.203390 1.86302714466 0.02131460905 
0.203907 1.91365196575 0.02148211051 
0.204424 1.87848280362 0.02157131573 
0.204941 1.87058460489 0.02122942307 
0.205458 1.87181110315 0.02098155269 
0.205974 1.89384067807 0.02122040546 
0.206491 1.90440770281 0.02165218923 
0.207008 1.89777863781 0.02142119064 
0.207525 1.86101677504 0.02112879202 
0.208042 1.86772014712 0.02066683639 
0.208558 1.87685244699 0.02094709434 
0.209075 1.87701488112 0.02105798811 
0.209592 1.90119079522 0.02081361870 
0.210109 1.88358616816 0.02137447909 
0.210626 1.87836766503 0.02106178643 
0.211142 1.85729840892 0.02054780077 
0.211659 1.87679900101 0.02111073283 
0.212176 1.88933557323 0.02104057792 
0.212693 1.85917324825 0.02098653035 
0.213210 1.87228140340 0.02113516034 
0.213726 1.87613462398 0.02083403314 
0.214243 1.88240774824 0.02129402788 
0.214760 1.86740427074 0.02041326644 
0.215277 1.90394450119 0.02085385799 
0.215794 1.86224856366 0.02055699541 
0.216310 1.84670994861 0.01982898121 
0.216827 1.86802470761 0.02032769723 
0.217344 1.84061189161 0.02046740073 
0.217861 1.88704697665 0.02070969346 
0.218378 1.82955563843 0.02012646588 
0.218894 1.85800802134 0.02028336214 
0.219411 1.85544407975 0.02019951588 
0.219928 1.89278853698 0.02061837045 
0.220445 1.87389896460 0.02036900492 
0.220962 1.86431416694 0.02075112116 
0.221478 1.89944546943 0.02126548881 
0.221995 1.90762591229 0.02111886886 
0.222512 1.91148614199 0.02054515917 
0.223029 1.84414716435 0.01995203937 
0.223546 1.86756117706 0.02006284332 
0.224062 1.84709401763 0.01988195009 
0.224579 1.93017232494 0.02006603185 
0.225096 1.85750688015 0.01999913345 
0.225613 1.85136193823 0.01944312984 
0.226129 1.88880653485 0.02075213705 
0.226646 1.84385203945 0.01943716332 
0.227163 1.88776070383 0.02015750876 
0.227680 1.85653142188 0.01987998640 
0.228197 1.88809759177 0.01944215792 
0.228713 1.85903081243 0.01956202653 
0.229230 1.86115182480 0.01966544499 
0.229747 1.86697170317 0.01958664626 
0.230264 1.85822853646 0.01976788241 
0.230780 1.88841394293 0.01958806154 
0.231297 1.90964063829 0.01986283653 
0.231814 1.85502768442 0.01933253595 
0.232331 1.85516868241 0.01937552025 
0.232848 1.87473540350 0.01976408967 
0.233364 1.86686220803 0.01938956467 
0.233881 1.86252573448 0.01961752372 
0.234398 1.84898268283 0.01980272643 
0.234915 1.90016432655 0.01894768835 
0.235431 1.85446599999 0.01956367608 
0.235948 1.86079552126 0.01909251104 
0.236465 1.83464592131 0.01918723808 
0.236982 1.86253906264 0.01922759276 
0.237499 1.85231124552 0.01942166785 
0.238015 1.83081146726 0.01888717420 
0.238532 1.88674933016 0.01914438924 
0.239049 1.84417643012 0.01956230081 
0.239566 1.86598346697 0.01923907058 
0.240082 1.86327141818 0.01940910099 
0.240599 1.85888499888 0.01879985336 
0.241116 1.85839498381 0.01891747705 
0.241633 1.84025226464 0.01906823972 
0.242149 1.87771203599 3.31590238240 
0.242666 1.84972562086 0.01899910920 
0.243183 1.88301153483 0.01895516770 
0.243700 1.87615033988 0.01929977432 
0.244217 1.82683680518 0.01900886999 
0.244733 1.82492197582 0.01873452081 
0.245250 1.86298825801 0.01890907930 
0.245767 1.86684788733 0.01889692957 
0.246284 1.84064028916 0.01915221164 
0.246800 1.85398893586 0.01931539142 
0.247317 1.83587508417 0.01880312729 
0.247834 1.87259565194 0.01912700426 
0.248351 1.86476454493 0.01860797242 
0.248867 1.85373217670 0.01895410089 
0.249384 1.86154276263 0.01922336377 
0.249901 1.86025545268 0.01902788813 
0.250418 1.83784094339 0.01876360610 
0.250934 1.85556293107 0.01852021023 
0.251451 1.82705502435 0.01859610861 
0.251968 1.80166372625 0.01876527666 
0.252485 1.84311418150 0.01878406725 
0.253001 1.87584453832 0.01883888604 
0.253518 1.83124096372 0.01869662670 
0.254035 1.86854967839 0.01849984934 
0.254552 1.85528383190 0.01910561644 
0.255068 1.82465421986 0.01833634319 
0.255585 1.85315141709 0.01859591862 
0.256102 1.86514347663 0.01846726307 
0.256619 1.85827805645 0.01840384261 
0.257135 1.86800521314 0.01831763519 
0.257652 1.86361573802 0.01856828061 
0.258169 1.82901984221 0.01808695347 
0.258686 1.82051944507 0.01840206862 
0.259202 1.86842324800 0.01850481613 
0.259719 1.82462067393 0.01883125444 
0.260236 1.84306183632 0.01884979608 
0.260753 1.83978666953 0.01911987669 
0.261269 1.83010899171 0.01913093465 
0.261786 1.85880418529 0.01926273712 
0.262303 1.86883448672 0.01959806113 
0.262820 1.81275783430 0.01909640553 
0.263336 1.80845024137 0.01926529465 
0.263853 1.81647443891 0.01931298686 
0.264370 1.82858359770 0.01988309326 
0.264887 1.81512480164 0.01935336015 
0.265403 1.84418819252 0.02011129187 
0.265920 1.86250317037 0.02023351747 
0.266437 1.82749082439 0.02003083597 
0.266954 1.82243230614 0.01962564432 
0.267470 1.82900460782 0.01992856282 
0.267987 1.85656204016 0.02001733432 
0.268504 1.84354055464 0.01995735611 
0.269021 1.85435816273 0.01961799615 
0.269537 1.85665848349 0.02086334327 
0.270054 1.82200655833 0.02079191114 
0.270571 1.79881575799 0.02044387498 
0.271087 1.87052081714 0.02092256332 
0.271604 1.88689831023 0.02140788173 
0.272121 1.86681697768 0.02122844629 
0.272638 1.82691216810 0.02176684466 
0.273154 1.85225432062 0.02154943034 
0.273671 1.83866577158 0.02157750737 
0.274188 1.87557325964 0.02156317695 
0.274705 1.88036314858 0.02251159899 
0.275221 1.87595216142 0.02171092652 
0.275738 1.83784598871 0.02222747019 
0.276255 1.90024442944 0.02221164616 
0.276771 1.85058035337 0.02240345787 
0.277288 1.85574544911 0.02225962648 
0.277805 1.84044381563 0.02137670244 
0.278322 1.82659128672 0.02236772379 
0.278838 1.86719794232 0.02226841791 
0.279355 1.84928045970 0.02212833250 
0.279872 1.85221530890 0.02202173365 
0.280388 1.85952659622 0.02176960109 
0.280905 1.81768632279 0.02129098942 
0.281422 1.85570396282 0.02235356253 
0.281939 1.83698892288 0.02168998651 
0.282455 1.85924215785 0.02161750847 
0.282972 1.83343637221 0.02163879297 
0.283489 1.83278464502 0.02175142728 
0.284006 1.78910869749 0.02224105158 
0.284522 1.80303991242 0.02170436077 
0.285039 1.84345539645 0.02188729076 
0.285556 1.85511051448 0.02167796606 
0.286072 1.84822840049 0.02178267240 
0.286589 1.84116162783 0.02189935211 
0.287106 1.83770369841 0.02205136184 
0.287622 1.82608967911 0.02160593321 
0.288139 1.85484593782 0.02186033467 
0.288656 1.83125240847 0.02201069473 
0.289173 1.83511430289 0.02267729560 
0.289689 1.83482337526 0.02256104004 
0.290206 1.83569153793 0.02273310006 
0.290723 1.80783402615 0.02234395238 
0.291239 1.87390610491 0.02273566001 
0.291756 1.89978895777 0.02280666678 
0.292273 1.80494377538 0.02253006061 
0.292790 1.88941629322 0.02215338516 
0.293306 1.86890391402 0.02228732120 
0.293823 1.82635847113 0.02257646655 
0.294340 1.87441719051 0.02273387393 
0.294856 1.87425898815 0.02307507811 
0.295373 1.85582456713 0.02265899307 
0.295890 1.87513401292 0.02276977406 
0.296406 1.84563230284 0.02278700405 
0.296923 1.84170060170 0.02247872047 
0.297440 1.89441677352 0.02309877415 
0.297957 1.86072736526 0.02293175078 
0.298473 1.84757699430 0.02315714293 
0.298990 1.83475349752 0.02331858875 
0.299507 1.84014996886 0.02321694134 
0.300023 1.83288365890 0.02322266095 
0.300540 1.84886877188 0.02324138247 
0.301057 1.86081015042 0.02309752267 
0.301573 1.84797641016 0.02331444421 
0.302090 1.85257111085 0.02323064203 
0.302607 1.86065655334 0.02302490465 
0.303123 1.83693260649 0.02322882407 
0.303640 1.85919358664 0.02356584714 
0.304157 1.83438932249 0.02357297323 
0.304673 1.86227847264 0.02319146591 
0.305190 1.81759673989 0.02344952806 
0.305707 1.85056075632 0.02422703687 
0.306224 1.84876442599 0.02326664159 
0.306740 1.83144220273 0.02363389862 
0.307257 1.81472909710 0.02350453587 
0.307774 1.81400379771 0.02364893093 
0.308290 1.85403735823 0.02424131316 
0.308807 1.85581152787 0.02412386716 
0.309324 1.83472781005 0.02350475339 
0.309840 1.85973751905 0.02353050468 
0.310357 1.88449971998 0.02372123094 
0.310874 1.86176580763 0.02424211550 
0.311390 1.83013306447 0.02380380986 
0.311907 1.86943010683 0.02428362351 
0.312424 1.85273934121 0.02444611818 
0.312940 1.85930142122 0.02449914472 
0.313457 1.81560120633 0.02385113629 
0.313974 1.86747996161 0.02471016304 
0.314490 1.83744145421 0.02468837816 
0.315007 1.90094742760 0.02447058562 
0.315524 1.90524130915 0.02467774277 
0.316040 1.82752807896 0.02443604064 
0.316557 1.83701354929 0.02476480219 
0.317074 1.81685513692 0.02403515075 
0.317590 1.83830488279 0.02497939303 
0.318107 1.86443122986 0.02448633054 
0.318624 1.79758784892 0.02465065538 
0.319140 1.89350424349 0.02490274046 
0.319657 1.85386616111 0.02457561386 
0.320174 1.86233852460 0.02453552584 
0.320690 1.91040720775 0.02484016470 
0.321207 1.87544653918 0.02519908353 
0.321724 1.86207976928 0.02513376539 
0.322240 1.84730990549 0.02624338794 
0.322757 1.86746496320 0.02520910715 
0.323274 1.82638469717 0.02472108720 
0.323790 1.88469686202 0.02600146247 
0.324307 1.82796820768 0.02539345978 
0.324824 1.86895533099 0.02630415223 
0.325340 1.80490416486 0.02645100800 
0.325857 1.82477259122 0.02545465675 
0.326373 1.83011967729 0.02646351134 
0.326890 1.90316072174 0.02731002625 
0.327407 1.77913177237 0.02692162117 
0.327923 1.84881354906 0.02736820092 
0.328440 1.80580245339 0.02788444479 
0.328957 1.87656634599 0.02903802953 
0.329473 1.81799058806 0.02912819718 
0.329990 1.85689591462 0.02919252194 
0.330507 1.86232009538 0.02924486537 
0.331023 1.88099145630 0.03022021055 
0.331540 1.88645043360 0.03076314913 
0.332057 1.86909945994 0.03078167967 
0.332573 1.83024022010 0.03062726646 
0.333090 1.87505121191 0.03119722682 
0.333607 1.86623520710 0.03175367966 
0.334123 1.91912054671 0.03222160780 
0.334640 1.84680695006 0.03217628355 
0.335156 1.85892505477 0.03298800816 
0.335673 1.93753670939 0.03163362093 
0.336190 1.86549453727 0.03259904681 
0.336706 1.90120425193 0.03331108505 
0.337223 1.83578648487 0.03231172009 
0.337740 1.91570907748 0.03425232637 
0.338256 1.88459483132 0.03435667405 
0.338773 1.89217859643 0.03380123026 
0.339290 1.87121209227 0.03602375366 
0.339806 1.85955064926 0.03765699222 
0.340323 1.93783198237 0.03972584754 
0.340839 1.91698659177 0.03972996491 
0.341356 1.93418613721 0.03737530025 
0.341873 1.93670836291 0.04002524768 
0.342389 1.83557817844 0.03696981305 
0.342906 1.93236401662 0.04118034986 
0.343423 1.87085435940 0.03819537182 
0.343939 1.92787135338 0.03942257249 
0.344456 1.94202589258 0.04083731362 
0.344972 1.90861652771 0.03936865603 
0.345489 1.98921238625 0.04198304007 
0.346006 1.97282761819 0.04151142002 
0.346522 1.95819357761 0.04195495068 
0.347039 1.97278773355 0.04309044594 
0.347555 1.88399711519 0.04005284709 
0.348072 1.83490497153 0.04031295216 
0.348589 1.91567382252 0.04121474910 
0.349105 1.91467306060 0.04108103072 
0.349622 1.89127839765 0.04212937975 
0.350139 1.95124131856 0.04207124463 
0.350655 1.84379393270 0.04032319135 
0.351172 1.92897596522 0.04035009399 
0.351688 1.87927329914 0.04253307129 
0.352205 1.96286223421 0.04135448977 
0.352722 1.93860813458 0.04051885808 
0.353238 1.94745560230 0.04220791200 
0.353755 1.96763704274 0.04263775924 
0.354271 1.86691167604 0.04275620231 
0.354788 1.91193771440 0.04197857720 
0.355305 1.90443698591 0.04205768905 
0.355821 1.87379097217 0.04189956115 
0.356338 1.88888123517 0.04253455229 
0.356854 1.91339118897 0.04463582163 
0.357371 1.83260731053 0.04537943664 
0.357888 1.96710843848 0.04579339708 
0.358404 1.93694825717 0.04573177913 
0.358921 1.87743040822 0.04717314359 
0.359437 1.90476344377 0.04548676704 
0.359954 1.89962538374 0.04713118599 
0.360471 1.97581218752 0.04816250156 
0.360987 1.84257809797 0.04953451651 
0.361504 1.87499672288 0.05042139350 
0.362020 1.81490656124 0.05179075379 
0.362537 1.98056300182 0.05007172215 
0.363054 1.91941993873 0.05040586786 
0.363570 1.93274274125 0.05361511300 
0.364087 1.88651859326 0.05462542075 
0.364603 1.81572982910 0.05201514166 
0.365120 1.81786100826 0.05432277624 
0.365637 1.84410565741 0.05850996911 
0.366153 1.89339601695 0.06024525868 
0.366670 1.98668885214 0.06182893205 
0.367186 1.93173297198 0.06000061824 
0.367703 1.96933815131 0.06786292986 
0.368219 1.87340829487 0.06514528640 
0.368736 1.92597619015 0.07097526735 
0.369253 1.83363871793 0.06963306228 
0.369769 1.86396352802 0.07385703930 
0.370286 1.88756271761 0.07187067527 
0.370802 1.89069975317 0.07533462972 
0.371319 1.94848227486 0.08388702089 
0.371835 1.74178134286 0.09587581861 
0.372352 1.76426268513 0.10197601816 
0.372869 1.83370009840 0.12140902296 
0.373385 1.74715101833 0.15619378455 
0.373902 2.05995607214 0.27527311578 
