# Supplementary material for: A SAXS-based approach to rationally evaluate radical scavengers – toward eliminating radiation damage in solution and crystallographic studies
Source: J Synchrotron Radiat. 2021 Aug 9;28(Pt 5):1309–20. doi: 10.1107/S1600577521004045 (PMC8415334; doi:10.1107/S1600577521004045)
Supplement: Supplementary file 1 [file s-28-01309-sup1.zip › SupportingData/ascrobic_acid/50mM_buffer_only/F10_ascorbate-max-buffer_00017.cbf.dat]

0.010597 11.32937098085 0.52266889993 
0.011114 9.29797422968 0.45710133964 
0.011630 8.29434746816 0.29722135330 
0.012147 7.94825162757 0.28940612213 
0.012664 7.01628075344 0.25712034923 
0.013181 6.37688908503 0.20638336783 
0.013698 6.54462071700 0.18718737133 
0.014215 5.84634755606 0.24852078485 
0.014732 5.16594541190 0.23496978163 
0.015249 5.23603506307 0.17361952491 
0.015766 4.71286792320 0.17931157181 
0.016283 4.65830606700 0.18186317536 
0.016800 4.30867161206 0.13808802455 
0.017316 4.32478085143 0.13852223445 
0.017833 4.01697817167 0.12167331968 
0.018350 3.85412870321 0.10667711628 
0.018867 3.74172464589 0.10296234468 
0.019384 3.71149118653 0.09813808883 
0.019901 3.73859547286 0.10755774291 
0.020418 3.51226545545 0.09617850068 
0.020935 3.50394338335 0.09385994705 
0.021452 3.24113198354 0.09153399551 
0.021969 3.24222182942 0.08797667527 
0.022486 3.13940131038 0.08660806269 
0.023002 3.24677331642 0.09259271379 
0.023519 3.11265498805 0.07682595686 
0.024036 2.92008929682 0.07352138862 
0.024553 2.95821611720 0.07448457418 
0.025070 2.94115335486 0.07700348531 
0.025587 2.79500238333 0.07437197665 
0.026104 2.94343149143 0.06986563564 
0.026621 2.77516607448 0.07091996553 
0.027138 2.81183089783 0.07602761161 
0.027655 2.82245468131 0.07295924709 
0.028171 2.59147187069 0.07056723416 
0.028688 2.70319471870 0.06814617855 
0.029205 2.70843912039 0.06782502191 
0.029722 2.66488318736 0.06922732088 
0.030239 2.66829145450 0.06596705454 
0.030756 2.74518264374 0.06209870057 
0.031273 2.56829817224 0.06161093121 
0.031790 2.52065454618 0.06420256210 
0.032307 2.59645765121 0.06228132181 
0.032824 2.57857018498 0.06076299266 
0.033341 2.42002269537 0.06229034579 
0.033857 2.53626842568 0.05941645096 
0.034374 2.52961144917 0.05863844868 
0.034891 2.58130787027 0.06069177875 
0.035408 2.46045455778 0.05607826590 
0.035925 2.51948603927 0.06007805003 
0.036442 2.38781926146 0.05617308737 
0.036959 2.39793213520 0.05547295381 
0.037476 2.37630538310 0.05502662351 
0.037993 2.35720030987 0.05296753054 
0.038510 2.34025506442 0.05476683647 
0.039027 2.16482677948 0.04877828379 
0.039543 2.36425579469 0.05638515288 
0.040060 2.27586867291 0.05540798448 
0.040577 2.26066734897 0.05212736838 
0.041094 2.33949169582 0.05323782914 
0.041611 2.24336146088 0.05267553711 
0.042128 2.22374419018 0.04774537459 
0.042645 2.27817666460 0.05157590135 
0.043162 2.32860936123 0.05193899008 
0.043679 2.23126904845 0.05117446858 
0.044196 2.30882809157 0.04611724895 
0.044712 2.24898221675 0.04879147701 
0.045229 2.23953970691 0.05011315909 
0.045746 2.31554389580 0.04902215239 
0.046263 2.23352662396 0.04596271412 
0.046780 2.21299616349 0.04693134595 
0.047297 2.26123865100 0.04924850007 
0.047814 2.23348698812 0.04661865905 
0.048331 2.22404805792 0.04904026898 
0.048848 2.23061401250 0.04501053038 
0.049365 2.17499244872 0.04457150535 
0.049881 2.23277195194 0.04722149641 
0.050398 2.18314302471 0.04490323795 
0.050915 2.15296140685 0.04150953859 
0.051432 2.17365433361 0.04507431940 
0.051949 2.18490027787 0.04676299518 
0.052466 2.14963113693 0.04534290959 
0.052983 2.12933749227 0.04348168005 
0.053500 2.14759691197 0.04364077262 
0.054017 2.16189842026 0.04358859257 
0.054534 2.09401058833 0.04163409362 
0.055050 2.03858129327 0.04297885845 
0.055567 2.16815528269 0.04327000488 
0.056084 2.09269400876 0.04301106764 
0.056601 2.11390612128 0.04224792824 
0.057118 2.04307978181 0.04215526577 
0.057635 2.12795075878 0.04267239828 
0.058152 1.96746199814 0.03878258166 
0.058669 2.11261927578 0.04137292032 
0.059186 2.10237919981 0.04085635185 
0.059703 2.10069158026 0.03985225875 
0.060220 2.12875855182 0.03958352623 
0.060736 2.12915511472 0.03962162506 
0.061253 2.09974821773 0.04033791247 
0.061770 2.14090643284 0.04053492682 
0.062287 2.07420665131 0.04062650423 
0.062804 2.02204352472 0.03951337702 
0.063321 2.12957387659 0.03984747414 
0.063838 2.05387226532 0.03904149772 
0.064355 2.10352138257 0.04042524164 
0.064872 2.11644938338 0.03805943747 
0.065388 2.07766990367 0.04026667286 
0.065905 2.03272404672 0.03723411664 
0.066422 2.01016234792 0.03872051762 
0.066939 2.00325826090 0.03883136996 
0.067456 2.11162388706 0.03847718498 
0.067973 2.05932219658 0.03647690154 
0.068490 2.09281319440 0.03771316143 
0.069007 2.02501422585 0.03800221274 
0.069524 2.02051832129 0.03876472556 
0.070041 2.03327103517 0.03747003102 
0.070557 2.03243361423 0.03778811577 
0.071074 2.08808164958 0.03681034330 
0.071591 2.01005143438 0.03603073198 
0.072108 2.04997214255 0.03646764819 
0.072625 2.11043010226 0.03826677783 
0.073142 2.02091777601 0.03671448210 
0.073659 2.03550215187 0.03747930888 
0.074176 2.05997229271 0.03754996870 
0.074693 2.02885641130 0.03681238656 
0.075210 2.03700829376 0.03642400212 
0.075726 1.99935752044 0.03578958230 
0.076243 2.03859299735 0.03593622557 
0.076760 1.98966228289 0.03543975467 
0.077277 2.08883224350 0.03644520635 
0.077794 2.01406295518 0.03580694585 
0.078311 1.99328911438 0.03519391799 
0.078828 2.05523420218 0.03607599621 
0.079345 1.99522593218 0.03433453230 
0.079862 2.02928698425 0.03677726304 
0.080378 2.02942383374 0.03402376840 
0.080895 2.00043819046 0.03428832205 
0.081412 2.03551115215 0.03530951643 
0.081929 2.00794885800 0.03371195279 
0.082446 2.03549544050 0.03349530201 
0.082963 2.06271310006 0.03405900396 
0.083480 1.95188915012 0.03316957758 
0.083997 2.04468064852 0.03483045222 
0.084514 2.00783761541 0.03420703381 
0.085030 1.96241728172 0.03410855966 
0.085547 1.95833860640 0.03392429843 
0.086064 2.00318652705 0.03279570396 
0.086581 2.01702978925 0.03327626197 
0.087098 2.05856669359 0.03273111488 
0.087615 2.01525768979 0.03465276597 
0.088132 2.06221418088 0.03366482966 
0.088649 1.97977202630 0.03430544529 
0.089166 1.98950355134 0.03322773303 
0.089683 2.01323085068 0.03573152126 
0.090199 1.96367629690 0.03482747929 
0.090716 2.03576846074 0.03494479080 
0.091233 1.96682206173 0.03575791976 
0.091750 2.01718797196 0.03495758187 
0.092267 1.99645573605 0.03545299615 
0.092784 1.91195877728 0.03547509052 
0.093301 2.02020035623 0.03678504670 
0.093818 2.02233437244 0.03655740041 
0.094334 1.95202293919 0.03785843027 
0.094851 2.01068297567 0.03424468260 
0.095368 1.96117107679 0.03545307001 
0.095885 2.05545504829 0.03425643165 
0.096402 1.99545607761 0.03440949698 
0.096919 1.98894624467 0.03415283285 
0.097436 2.00217277056 0.03418167306 
0.097953 1.95971636778 0.03291420638 
0.098470 2.01232348938 0.03385860623 
0.098986 1.95873857602 0.03236684576 
0.099503 1.97316733929 0.03263255739 
0.100020 1.96083913301 0.03184444776 
0.100537 1.99235506231 0.03181823162 
0.101054 1.93726186936 0.03088730483 
0.101571 1.96299261051 0.03181870047 
0.102088 1.91548711424 0.03215378501 
0.102605 1.96256508899 0.03145844810 
0.103122 1.99463816159 0.03084324668 
0.103638 1.97787678283 0.03229450898 
0.104155 2.01802772374 0.03051082666 
0.104672 2.00148930792 0.03092158959 
0.105189 1.96447659038 0.03072324312 
0.105706 1.97696796888 0.03124536327 
0.106223 1.98296131086 0.03156074207 
0.106740 1.96316762049 0.03050012954 
0.107257 1.95786774975 0.03123315634 
0.107773 1.96518790530 0.03125702473 
0.108290 1.97328148672 0.03034752938 
0.108807 2.01580037676 0.03033245598 
0.109324 1.99361685187 0.03032290510 
0.109841 1.95703334555 0.03011845750 
0.110358 1.90995372169 0.03029863893 
0.110875 1.95405928555 0.02978201952 
0.111392 1.94355557354 0.02830125919 
0.111909 1.93981452475 0.02889895433 
0.112425 1.95882042585 0.02918403521 
0.112942 1.96354961293 0.02972568863 
0.113459 1.95962668224 0.03028510725 
0.113976 1.95011267549 0.02984394349 
0.114493 1.92244507381 0.02863572151 
0.115010 1.91919916724 0.02853907920 
0.115527 2.00730931550 0.02859559695 
0.116044 1.97769376495 0.02819363471 
0.116560 1.96283094770 0.02852452068 
0.117077 1.97797482771 0.02824903233 
0.117594 1.94189215255 0.02871397290 
0.118111 2.00999603347 0.02907687949 
0.118628 1.90753402880 0.02803443006 
0.119145 2.03052209873 0.02915446297 
0.119662 1.93395629256 0.02740731087 
0.120179 1.96208374964 0.02832477733 
0.120695 2.01253718954 0.02856303837 
0.121212 1.97553055123 0.02876753957 
0.121729 1.99030706715 0.02907345494 
0.122246 1.95142689905 0.02771825389 
0.122763 2.00863695803 0.02812977286 
0.123280 1.98695742379 0.02841099544 
0.123797 1.98081738203 0.02738452264 
0.124314 2.01850698424 0.02830976254 
0.124830 1.98750678492 0.02824851883 
0.125347 1.96061501173 0.02750130366 
0.125864 1.98257821285 0.02775543461 
0.126381 1.93781668262 0.02716809063 
0.126898 1.98020393486 0.02780576089 
0.127415 2.00271901714 0.02756722721 
0.127932 1.98689775878 0.02767934656 
0.128448 1.96864427158 0.02708865443 
0.128965 1.96614698015 0.02688111071 
0.129482 1.92459826176 0.02718869648 
0.129999 1.99407805794 0.02754347108 
0.130516 1.95934777343 0.02702675269 
0.131033 1.89147227759 0.02693875103 
0.131550 1.94850863185 0.02670656731 
0.132067 1.94583412682 0.02624228932 
0.132583 2.03308133012 0.02789586535 
0.133100 1.99496674419 0.02652416445 
0.133617 2.01139226007 0.02672039086 
0.134134 1.92441331706 0.02701946094 
0.134651 1.92183894772 0.02650365693 
0.135168 1.93655531919 0.02658789223 
0.135685 1.94501894256 0.02622695164 
0.136201 1.99362159939 0.02590752245 
0.136718 1.95865233600 0.02612190425 
0.137235 1.95918468846 0.02634986946 
0.137752 1.93996714796 0.02526127343 
0.138269 1.93588821118 0.02576502318 
0.138786 1.95897661637 0.02531339885 
0.139303 1.98194270802 0.02620462091 
0.139819 1.93893637113 0.02557131679 
0.140336 1.96289141371 0.02559463196 
0.140853 1.95294988797 0.02559423010 
0.141370 1.96375143402 0.02599408911 
0.141887 1.96336527492 0.02590653739 
0.142404 1.96642917667 0.02581366996 
0.142921 1.97064811733 0.02572742168 
0.143438 1.98172287039 0.02620301224 
0.143954 1.97746747017 0.02665383327 
0.144471 2.04276295773 0.02690098658 
0.144988 1.97886393171 0.02704280598 
0.145505 1.95220575325 0.02665909546 
0.146022 1.95808680896 0.02605555057 
0.146539 1.96483218366 0.02566697412 
0.147056 1.92656411926 0.02526451355 
0.147572 1.97732428207 0.02585707261 
0.148089 1.93021631167 0.02534483359 
0.148606 1.99693622394 0.02616029389 
0.149123 1.94006105556 0.02506381230 
0.149640 1.91725326613 0.02532219856 
0.150157 1.98057151074 0.02514700662 
0.150674 1.89864321118 0.02554082426 
0.151190 1.93451158935 0.02457631731 
0.151707 1.95378627616 0.02497774134 
0.152224 1.94739421005 0.02469691520 
0.152741 1.92326119062 0.02498752231 
0.153258 1.95880892526 0.02500554348 
0.153775 1.93381913272 0.02529388131 
0.154291 1.94790139017 0.02451479119 
0.154808 1.93368755623 0.02408477115 
0.155325 1.89051000566 0.02401624993 
0.155842 1.94673940347 0.02444199589 
0.156359 1.99288891344 0.02437273130 
0.156876 1.90692796110 0.02440869452 
0.157393 1.96181755449 0.02451722283 
0.157909 1.94616167734 0.02398640779 
0.158426 1.93538623769 0.02433139801 
0.158943 1.97917733432 0.02455756220 
0.159460 1.91277274876 0.02378696967 
0.159977 1.95132883414 0.02411973490 
0.160494 1.90327455042 0.02392055622 
0.161010 1.96335278894 0.02353952090 
0.161527 1.91914402412 0.02356535510 
0.162044 1.97169924603 0.02354150088 
0.162561 1.98730215177 0.02357987253 
0.163078 1.93217154443 0.02414336852 
0.163595 1.96205050751 0.02355850264 
0.164112 1.92691359794 0.02401915221 
0.164628 1.90834682952 0.02340091820 
0.165145 1.91898100031 0.02376575818 
0.165662 1.96699396372 0.02358128582 
0.166179 1.93533524257 0.02409380037 
0.166696 1.93240283699 0.02346711017 
0.167213 1.95384047451 0.02426669988 
0.167729 1.90563799189 0.02307041948 
0.168246 1.91085642263 0.02287607834 
0.168763 1.92192275526 0.02332638656 
0.169280 1.92522885120 0.02350701165 
0.169797 1.89526949565 0.02305400498 
0.170314 1.93713571321 0.02333242360 
0.170830 1.93863616051 0.02332496326 
0.171347 1.92829452941 0.02281270666 
0.171864 1.94595855944 0.02307613526 
0.172381 1.90552434182 0.02302293285 
0.172898 1.88493511347 0.02243857093 
0.173415 1.89851997662 0.02287729724 
0.173932 1.91534683914 0.02311057831 
0.174448 1.93649649177 0.02323410509 
0.174965 1.89157890046 0.02282294129 
0.175482 1.93575973801 0.02210401836 
0.175999 1.92638258278 0.02216729105 
0.176516 1.93838043827 0.02298368287 
0.177033 1.92263593687 0.02259936376 
0.177549 1.93965637326 0.02336721514 
0.178066 1.96320378639 0.02297487737 
0.178583 1.93266881369 0.02261079108 
0.179100 1.89456746533 0.02258813909 
0.179617 1.89301997449 0.02269018587 
0.180134 1.92587465244 0.02315912256 
0.180650 1.93914731837 0.02335321315 
0.181167 1.91397270038 0.02375224252 
0.181684 1.89569333344 0.02310253424 
0.182201 1.87056581555 0.02422616776 
0.182718 1.89846910780 0.02377460114 
0.183234 1.89538602725 0.02426648984 
0.183751 1.93892637443 0.02476075337 
0.184268 1.90020541858 0.02475421430 
0.184785 1.95588088327 0.02395619930 
0.185302 1.90260972954 0.02406936043 
0.185819 1.90454801968 0.02441943164 
0.186335 1.90817991938 0.02438262884 
0.186852 1.93413882132 0.02417028902 
0.187369 1.90552607316 0.02345237790 
0.187886 1.89134195830 0.02285140021 
0.188403 1.87324880667 0.02311485601 
0.188920 1.91479112935 0.02349643489 
0.189436 1.83553940168 0.02313751763 
0.189953 1.88168212654 0.02253807429 
0.190470 1.87209473936 0.02260114624 
0.190987 1.89155821467 0.02250320528 
0.191504 1.86867594730 0.02270866971 
0.192020 1.89876155122 0.02301867473 
0.192537 1.88932122036 0.02228345244 
0.193054 1.82809831127 0.02245294180 
0.193571 1.90610783299 0.02163485698 
0.194088 1.85746111993 0.02163154288 
0.194605 1.89324559964 0.02192010220 
0.195121 1.92886951754 0.02237945580 
0.195638 1.91474065651 0.02228451327 
0.196155 1.88254726659 0.02205395894 
0.196672 1.88162232616 0.02144175949 
0.197189 1.81746482546 0.02147310581 
0.197705 1.91667227793 0.02192340433 
0.198222 1.86143267775 0.02199461391 
0.198739 1.86008154843 0.02144875674 
0.199256 1.91616841583 0.02211263868 
0.199773 1.88853103187 0.02204455864 
0.200290 1.85490406243 0.02151853046 
0.200806 1.91183140715 0.02182696456 
0.201323 1.85677953993 0.02146283854 
0.201840 1.89875092011 0.02158021067 
0.202357 1.85406452041 0.02150446902 
0.202874 1.88670336415 0.02148588155 
0.203390 1.86545740986 0.02073921371 
0.203907 1.86856905967 0.02118020626 
0.204424 1.91631684548 0.02152506512 
0.204941 1.85797750524 0.02168893056 
0.205458 1.88851180164 0.02133486236 
0.205974 1.87639472232 0.02118600252 
0.206491 1.87968688660 0.02119054385 
0.207008 1.85477783464 0.02087379615 
0.207525 1.86315382831 0.02173611149 
0.208042 1.84118302716 0.02052679307 
0.208558 1.82189500599 0.02076981664 
0.209075 1.90551730776 0.02092244173 
0.209592 1.84975173585 0.02046992270 
0.210109 1.86466544778 0.02072694126 
0.210626 1.86424393946 0.02051738313 
0.211142 1.86905826255 0.02129158121 
0.211659 1.83402966584 0.02143126996 
0.212176 1.84317851522 0.02092026039 
0.212693 1.85929920541 0.01992844224 
0.213210 1.89666155776 0.02042468052 
0.213726 1.86936615600 0.02028219105 
0.214243 1.84762307904 0.02067337170 
0.214760 1.86608339754 0.02058464078 
0.215277 1.88753169733 0.02084817870 
0.215794 1.85672888176 0.02060413603 
0.216310 1.88428810363 0.02027963581 
0.216827 1.84452216831 0.02026909925 
0.217344 1.85299020817 0.02076256772 
0.217861 1.82317305501 0.01998624508 
0.218378 1.89598037082 0.02065026655 
0.218894 1.82446246456 0.02043222875 
0.219411 1.84339604925 0.02024656195 
0.219928 1.85223036340 0.02049714983 
0.220445 1.93224039216 0.02062538165 
0.220962 1.87539693195 0.02048490305 
0.221478 1.87529536856 0.02013226760 
0.221995 1.86196580160 0.02014591228 
0.222512 1.83521708659 0.01996573272 
0.223029 1.88164997949 0.01996338636 
0.223546 1.84197114809 0.01976961024 
0.224062 1.87630482575 0.01989935061 
0.224579 1.88276178299 0.01983513810 
0.225096 1.85907758145 0.02027177932 
0.225613 1.85544432079 0.02019691556 
0.226129 1.85971993744 0.01986370253 
0.226646 1.87477675316 0.01997638874 
0.227163 1.84524199441 0.01942898049 
0.227680 1.89806042554 0.02062751010 
0.228197 1.86970426216 0.01997922646 
0.228713 1.88186535562 0.01989793943 
0.229230 1.85456492751 0.01935394335 
0.229747 1.87251502670 0.01969024528 
0.230264 1.90296615646 0.01961819863 
0.230780 1.88182105492 0.01991668152 
0.231297 1.86412298622 0.01914816937 
0.231814 1.89911960810 0.01940988475 
0.232331 1.84278901564 0.01953264039 
0.232848 1.87779356952 0.01928124618 
0.233364 1.82556595037 0.01905407444 
0.233881 1.86112257286 0.01940042340 
0.234398 1.83653563927 0.01915596621 
0.234915 1.87491823889 0.01921722382 
0.235431 1.84058445982 0.01910751854 
0.235948 1.88734965980 0.01917629353 
0.236465 1.87037998706 0.01945445224 
0.236982 1.84729722411 0.01897953907 
0.237499 1.88389298252 0.01990616219 
0.238015 1.82427866834 0.01909330829 
0.238532 1.86623563857 0.01979606432 
0.239049 1.85753236407 0.01937583329 
0.239566 1.85508134929 0.01920578959 
0.240082 1.85457162315 0.01885517311 
0.240599 1.86259032973 0.01979273329 
0.241116 1.84079805259 0.01944814488 
0.241633 1.86594490824 0.01916204462 
0.242149 1.85097710633 3.31375084774 
0.242666 1.85714233608 0.01886292656 
0.243183 1.88789766089 0.01906965069 
0.243700 1.85888397377 0.01873821224 
0.244217 1.86356713159 0.01922428231 
0.244733 1.85860703910 0.01878131653 
0.245250 1.87762382238 0.01920840621 
0.245767 1.83676014978 0.01900662484 
0.246284 1.84952611296 0.01887540568 
0.246800 1.82856776595 0.01883668919 
0.247317 1.83599146957 0.01876959143 
0.247834 1.85837615518 0.01914982686 
0.248351 1.91328727394 0.01897441556 
0.248867 1.88349847347 0.01920982738 
0.249384 1.84987547511 0.01879189276 
0.249901 1.86175072704 0.01885791277 
0.250418 1.83258318748 0.01868926102 
0.250934 1.82240806467 0.01866367841 
0.251451 1.85360704882 0.01922224199 
0.251968 1.83993382121 0.01858918756 
0.252485 1.83203824617 0.01853222349 
0.253001 1.83569508710 0.01866679684 
0.253518 1.82612158227 0.01817400070 
0.254035 1.81838392743 0.01847540275 
0.254552 1.81346559909 0.01822501052 
0.255068 1.83290426518 0.01847874929 
0.255585 1.82498043926 0.01787188358 
0.256102 1.84571338442 0.01824547857 
0.256619 1.84964428775 0.01801451933 
0.257135 1.82112486517 0.01856808233 
0.257652 1.85022035882 0.01868596487 
0.258169 1.82514286381 0.01869274041 
0.258686 1.81788338879 0.01847156599 
0.259202 1.83197023531 0.01861870711 
0.259719 1.83473681356 0.01826119416 
0.260236 1.82974864961 0.01873755219 
0.260753 1.81372694693 0.01921616342 
0.261269 1.81286186650 0.01930629954 
0.261786 1.81834395153 0.01873616060 
0.262303 1.84411119184 0.01932241438 
0.262820 1.86140945492 0.01998009058 
0.263336 1.83611845562 0.01946279844 
0.263853 1.83858011162 0.01963738900 
0.264370 1.82843324285 0.01974243712 
0.264887 1.84996350000 0.01935948525 
0.265403 1.82767653164 0.01951985366 
0.265920 1.84096189263 0.01983467692 
0.266437 1.85220039885 0.01937484009 
0.266954 1.84258478855 0.01987424676 
0.267470 1.82963683929 0.01978543936 
0.267987 1.82748107813 0.02014766440 
0.268504 1.87380800328 0.02019432769 
0.269021 1.84501345756 0.02014187643 
0.269537 1.85807399451 0.02067010953 
0.270054 1.84345970524 0.02038487277 
0.270571 1.81653813428 0.02109219605 
0.271087 1.84493399685 0.02109187642 
0.271604 1.85390935847 0.02159731216 
0.272121 1.83472175514 0.02151996721 
0.272638 1.85705055797 0.02152873455 
0.273154 1.83955449031 0.02173090282 
0.273671 1.84786218837 0.02178528820 
0.274188 1.87019254207 0.02193265302 
0.274705 1.85804806584 0.02180059305 
0.275221 1.84487402624 0.02155664739 
0.275738 1.89399502128 0.02154412234 
0.276255 1.85633227484 0.02196982234 
0.276771 1.81678275868 0.02227943958 
0.277288 1.85624948571 0.02248545816 
0.277805 1.86642603030 0.02159548863 
0.278322 1.85543213935 0.02136214067 
0.278838 1.88503927761 0.02210420747 
0.279355 1.85789373422 0.02157378829 
0.279872 1.84928891125 0.02195250299 
0.280388 1.87176367525 0.02175713574 
0.280905 1.84180815364 0.02146505837 
0.281422 1.82220810736 0.02132456033 
0.281939 1.87460460590 0.02186570506 
0.282455 1.81541636527 0.02146705872 
0.282972 1.85880055423 0.02158698171 
0.283489 1.83246929207 0.02156881913 
0.284006 1.87456916021 0.02152579496 
0.284522 1.83990005864 0.02154069466 
0.285039 1.85924213699 0.02186834295 
0.285556 1.81621069826 0.02153486852 
0.286072 1.86096851729 0.02231995673 
0.286589 1.82375841495 0.02172796777 
0.287106 1.83793980739 0.02211494224 
0.287622 1.83399855295 0.02230469797 
0.288139 1.84202086356 0.02242658181 
0.288656 1.83225827478 0.02223854861 
0.289173 1.86858786610 0.02208105785 
0.289689 1.85470703728 0.02310868625 
0.290206 1.85030121165 0.02251883865 
0.290723 1.85221895184 0.02228823622 
0.291239 1.82803535129 0.02178256441 
0.291756 1.87505238141 0.02229334319 
0.292273 1.85708411852 0.02207933671 
0.292790 1.83702566075 0.02241290345 
0.293306 1.84244025346 0.02259668085 
0.293823 1.81384979558 0.02240879416 
0.294340 1.87972492121 0.02275586636 
0.294856 1.84282753307 0.02279628924 
0.295373 1.82872719802 0.02254173886 
0.295890 1.82613913595 0.02282638917 
0.296406 1.84366317857 0.02269598384 
0.296923 1.84768299595 0.02299140901 
0.297440 1.81185912788 0.02269229160 
0.297957 1.82425369805 0.02313223719 
0.298473 1.84739048709 0.02289667854 
0.298990 1.87324598859 0.02347963135 
0.299507 1.82471269841 0.02274726438 
0.300023 1.84995610184 0.02298580746 
0.300540 1.83782175399 0.02331907399 
0.301057 1.88878535234 0.02296432649 
0.301573 1.84294851360 0.02303223781 
0.302090 1.82555390830 0.02331621044 
0.302607 1.80540240511 0.02278164856 
0.303123 1.82894359148 0.02331113157 
0.303640 1.84723773162 0.02293928088 
0.304157 1.83523573456 0.02398750316 
0.304673 1.86480913902 0.02339254443 
0.305190 1.82196124967 0.02313982353 
0.305707 1.89596315616 0.02408531429 
0.306224 1.85974441964 0.02304931901 
0.306740 1.81009356133 0.02386955037 
0.307257 1.85395100436 0.02421045203 
0.307774 1.83503797963 0.02359020922 
0.308290 1.80347465451 0.02334883545 
0.308807 1.87508994679 0.02386503066 
0.309324 1.85547855021 0.02361741035 
0.309840 1.82634056148 0.02367434843 
0.310357 1.82860229061 0.02384019169 
0.310874 1.86234262951 0.02436248112 
0.311390 1.87522192289 0.02408743561 
0.311907 1.83097454936 0.02399008437 
0.312424 1.85876553355 0.02412997643 
0.312940 1.88912678549 0.02359213378 
0.313457 1.83724346729 0.02438587301 
0.313974 1.83753130538 0.02379104536 
0.314490 1.85603002925 0.02416009615 
0.315007 1.86225972129 0.02495943525 
0.315524 1.86566275313 0.02461657924 
0.316040 1.84631300435 0.02493813085 
0.316557 1.84813582732 0.02357303377 
0.317074 1.87922535772 0.02440936734 
0.317590 1.88564859222 0.02524011486 
0.318107 1.81868823274 0.02464949760 
0.318624 1.85589450346 0.02490676328 
0.319140 1.81229355824 0.02496470437 
0.319657 1.85709007287 0.02454484234 
0.320174 1.89156687417 0.02469964204 
0.320690 1.82691518166 0.02465325330 
0.321207 1.87046043377 0.02487710535 
0.321724 1.84396787239 0.02548980276 
0.322240 1.82502863090 0.02590899868 
0.322757 1.82749256386 0.02500149388 
0.323274 1.83612228153 0.02467079316 
0.323790 1.87250797677 0.02520938754 
0.324307 1.89097942153 0.02649923441 
0.324824 1.81301105641 0.02556379752 
0.325340 1.79739824921 0.02719614592 
0.325857 1.85555847151 0.02682571164 
0.326373 1.82541313209 0.02698501147 
0.326890 1.86661785670 0.02844527912 
0.327407 1.92443108155 0.02751603421 
0.327923 1.89303185165 0.02793263446 
0.328440 1.86789026385 0.02790669758 
0.328957 1.85845923056 0.02793652844 
0.329473 1.87905317820 0.02903858450 
0.329990 1.88649927773 0.02884170242 
0.330507 1.82224063520 0.03009083222 
0.331023 1.82933340898 0.03000708218 
0.331540 1.86983002665 0.03010719021 
0.332057 1.86894978960 0.03085609746 
0.332573 1.86051138364 0.03100193970 
0.333090 1.91853296924 0.03166022694 
0.333607 1.85805689499 0.03225286901 
0.334123 1.92303787101 0.03121084752 
0.334640 1.88792486187 0.03161237378 
0.335156 1.83450190901 0.03230219782 
0.335673 1.82031987145 0.03202587710 
0.336190 1.87794282259 0.03442211378 
0.336706 1.85631281877 0.03123114937 
0.337223 1.88651633959 0.03283728465 
0.337740 1.82433643334 0.03489253373 
0.338256 1.85643421229 0.03329856800 
0.338773 1.98158687745 0.03616629357 
0.339290 1.89714808914 0.03584535550 
0.339806 1.89978620472 0.03886511024 
0.340323 1.95229540752 0.03830933339 
0.340839 1.98270268237 0.03900105586 
0.341356 1.91468811347 0.04074162500 
0.341873 1.91479644702 0.03863184016 
0.342389 1.86184386714 0.03824271309 
0.342906 1.93777240427 0.03903576863 
0.343423 1.87623925424 0.04121180633 
0.343939 1.98653142969 0.04045233893 
0.344456 1.98615614254 0.04003519484 
0.344972 1.95267619670 0.04127707753 
0.345489 1.98062479603 0.04091039787 
0.346006 1.88560415572 0.04157494205 
0.346522 1.92177507932 0.04121422981 
0.347039 1.91934348609 0.04139144732 
0.347555 1.94677444061 0.04168944731 
0.348072 1.90231192195 0.04090891327 
0.348589 1.91594542542 0.04035482725 
0.349105 1.89604991968 0.04177913423 
0.349622 1.92588593155 0.04240537082 
0.350139 1.95319982467 0.04202588872 
0.350655 1.83054594823 0.04125722034 
0.351172 1.82115977408 0.03953043176 
0.351688 1.91517230236 0.04255387313 
0.352205 1.83460334743 0.04025770711 
0.352722 1.88263838053 0.04226651888 
0.353238 1.92127623740 0.04126051501 
0.353755 1.89798429088 0.04248427927 
0.354271 1.86423012783 0.04253119842 
0.354788 1.94564681259 0.04212822278 
0.355305 1.85471330534 0.04313829446 
0.355821 2.00967710356 0.04334414137 
0.356338 1.92831437406 0.04244074617 
0.356854 1.92119199903 0.04516641587 
0.357371 1.91722585919 0.04458374403 
0.357888 1.87774672491 0.04579592622 
0.358404 1.93790152833 0.04829026882 
0.358921 1.84217103458 0.04519759304 
0.359437 1.91065511053 0.04807416499 
0.359954 1.91969115706 0.04961066982 
0.360471 1.91468080570 0.05153535253 
0.360987 1.85596661147 0.04988750048 
0.361504 1.88536089719 0.04701883426 
0.362020 1.88544290570 0.05422309185 
0.362537 1.97011710942 0.05403133400 
0.363054 1.98220936572 0.05111268292 
0.363570 1.90878537228 0.05110040373 
0.364087 1.88979054138 0.05577411997 
0.364603 1.93065140596 0.05401256611 
0.365120 1.93667764851 0.05701201670 
0.365637 1.94312861123 0.06108823312 
0.366153 1.90558602411 0.06031192257 
0.366670 1.83861732815 0.06300164299 
0.367186 1.91769404632 0.06361490789 
0.367703 1.94260995948 0.06711822866 
0.368219 1.97890929503 0.07072534592 
0.368736 1.89058013387 0.06903650269 
0.369253 1.88747818439 0.08034877109 
0.369769 1.74614897879 0.06603652180 
0.370286 1.98204281550 0.07557922529 
0.370802 1.83877076307 0.07044996315 
0.371319 1.84246607031 0.08764090961 
0.371835 1.85397434303 0.08921944914 
0.372352 1.86794055292 0.10403712530 
0.372869 1.79480834072 0.13326297848 
0.373385 1.87918752258 0.16654044732 
0.373902 2.15664767542 0.45454404668 
