# Supplementary material for: A SAXS-based approach to rationally evaluate radical scavengers – toward eliminating radiation damage in solution and crystallographic studies
Source: J Synchrotron Radiat. 2021 Aug 9;28(Pt 5):1309–20. doi: 10.1107/S1600577521004045 (PMC8415334; doi:10.1107/S1600577521004045)
Supplement: Supplementary file 1 [file s-28-01309-sup1.zip › SupportingData/ascrobic_acid/50mM_buffer_only/F10_ascorbate-max-buffer_00007.cbf.dat]

0.010597 10.38690870551 0.51257389540 
0.011114 8.93699342596 0.39117754283 
0.011630 8.77802030590 0.34429480402 
0.012147 7.69773150768 0.27482637246 
0.012664 6.82367990204 0.29489975791 
0.013181 6.43471730596 0.18150991897 
0.013698 5.82177791701 0.19223817331 
0.014215 5.63107384613 0.28684148960 
0.014732 5.20862792303 0.22873337518 
0.015249 5.03068897247 0.18502430120 
0.015766 5.05925207083 0.15282236640 
0.016283 4.66194553430 0.18046114779 
0.016800 4.66470230344 0.15424009857 
0.017316 4.44732097342 0.14051864823 
0.017833 4.07698044680 0.12343223163 
0.018350 3.93052019763 0.11810055816 
0.018867 3.71943990497 0.10040810104 
0.019384 3.73422784270 0.10785330610 
0.019901 3.49835535438 0.09611046170 
0.020418 3.45045314367 0.09310298429 
0.020935 3.32889630616 0.08694508542 
0.021452 3.36533431069 0.09153870679 
0.021969 3.14587421727 0.08943668339 
0.022486 3.12453667046 0.08887641306 
0.023002 3.16649888929 0.08560886269 
0.023519 3.00395735415 0.07902046757 
0.024036 3.08838359779 0.07554156365 
0.024553 3.01433591464 0.07542231787 
0.025070 2.93339452165 0.07854027545 
0.025587 3.06156776729 0.07347468637 
0.026104 2.81571741361 0.07034215530 
0.026621 2.80452978642 0.07190013962 
0.027138 2.71895179519 0.07282727259 
0.027655 2.75107447421 0.07035881127 
0.028171 2.69936244434 0.06844805469 
0.028688 2.69012968364 0.06734599339 
0.029205 2.56324006148 0.06574957202 
0.029722 2.64676465442 0.06673424023 
0.030239 2.52064260799 0.06861923607 
0.030756 2.62742615297 0.06574490216 
0.031273 2.48164443694 0.05920715638 
0.031790 2.50425276022 0.06606137012 
0.032307 2.51702762021 0.06213612398 
0.032824 2.48253353822 0.06105946693 
0.033341 2.46576015662 0.06890706021 
0.033857 2.47182002782 0.05950313368 
0.034374 2.53402153567 0.05856593260 
0.034891 2.40155721745 0.05773346941 
0.035408 2.37720297797 0.05721400467 
0.035925 2.41132308067 0.05815535062 
0.036442 2.41449785962 0.05634161547 
0.036959 2.45758458090 0.05759343598 
0.037476 2.45965004404 0.05539713403 
0.037993 2.25847530557 0.05363892665 
0.038510 2.33255551030 0.05176038489 
0.039027 2.22970647884 0.05163334156 
0.039543 2.26396504075 0.05152365909 
0.040060 2.27517180103 0.05291718900 
0.040577 2.27548621832 0.05163046085 
0.041094 2.22853810418 0.05283311889 
0.041611 2.23553940905 0.05101999790 
0.042128 2.34770293713 0.04999500805 
0.042645 2.26988323568 0.05042568951 
0.043162 2.24590215603 0.04879918526 
0.043679 2.35703827076 0.05082363154 
0.044196 2.24849846343 0.04948634593 
0.044712 2.24635807456 0.04841932033 
0.045229 2.26892863598 0.04896346110 
0.045746 2.18631421943 0.04678375855 
0.046263 2.19212992304 0.04867495761 
0.046780 2.08980514849 0.04416513129 
0.047297 2.23446338695 0.04866942744 
0.047814 2.22532787094 0.04724517582 
0.048331 2.08128791267 0.04511121016 
0.048848 2.10653207228 0.04686854568 
0.049365 2.20837726053 0.04593887537 
0.049881 2.13508150203 0.04455731385 
0.050398 2.16793873378 0.04652128064 
0.050915 2.19749925177 0.04730308537 
0.051432 2.21159734641 0.04622650322 
0.051949 2.04395262904 0.04482190718 
0.052466 2.16910566140 0.04361108552 
0.052983 2.14936182381 0.04607066217 
0.053500 2.09860281375 0.04225153309 
0.054017 2.09043484902 0.04280273970 
0.054534 2.19200526259 0.04304249798 
0.055050 2.12732665599 0.04124486434 
0.055567 2.13933393075 0.04259924879 
0.056084 2.04648697031 0.04135477215 
0.056601 2.10273087290 0.04367090445 
0.057118 2.08168727068 0.04123490693 
0.057635 2.09087967207 0.04030173546 
0.058152 2.01942199387 0.04026290576 
0.058669 2.11992167988 0.04089245159 
0.059186 2.06519420243 0.04303240859 
0.059703 2.02284338564 0.03752426934 
0.060220 2.09772723406 0.04119420414 
0.060736 2.05742055631 0.04060965431 
0.061253 2.04696215092 0.04074314521 
0.061770 2.08816833353 0.04037651157 
0.062287 2.04175333518 0.04071533217 
0.062804 2.12054617154 0.04086749116 
0.063321 2.04773868685 0.03894973028 
0.063838 2.03684991573 0.03870225913 
0.064355 1.98160595688 0.03905787864 
0.064872 2.06484856886 0.03733610751 
0.065388 2.04752169967 0.03835071765 
0.065905 2.01458099005 0.03858840337 
0.066422 2.07443305360 0.03693594711 
0.066939 2.06884442715 0.03752456629 
0.067456 2.02276384147 0.03791815661 
0.067973 1.98403642725 0.03682888624 
0.068490 2.08271456420 0.03881970522 
0.069007 1.99203508359 0.03763114881 
0.069524 2.02842941969 0.03792354434 
0.070041 1.96157149829 0.03751866189 
0.070557 2.04790680008 0.03944628032 
0.071074 2.00795311411 0.03851062795 
0.071591 2.01597201568 0.03719734792 
0.072108 2.02740879379 0.03731718168 
0.072625 2.01345746968 0.03673103564 
0.073142 1.97099153876 0.03800714355 
0.073659 2.04639617211 0.03806672985 
0.074176 2.03789439003 0.03763824508 
0.074693 2.06942366951 0.03763301685 
0.075210 2.07166090073 0.03661952069 
0.075726 2.03097424396 0.03638102897 
0.076243 1.98374498686 0.03730219274 
0.076760 2.03511177479 0.03560577586 
0.077277 2.04500419743 0.03516884991 
0.077794 2.03964838140 0.03523564334 
0.078311 2.03703387401 0.03478163892 
0.078828 2.00720543877 0.03346389636 
0.079345 2.00436607339 0.03406280732 
0.079862 2.00308484609 0.03510462798 
0.080378 2.05350356507 0.03463044643 
0.080895 1.96986583585 0.03363602842 
0.081412 2.00301308838 0.03396732783 
0.081929 2.00981356833 0.03450414862 
0.082446 1.96976755799 0.03440291318 
0.082963 1.98562934375 0.03197286224 
0.083480 2.05307097598 0.03430135935 
0.083997 1.95469366780 0.03270472290 
0.084514 1.94928322942 0.03199114340 
0.085030 2.01433244110 0.03392287072 
0.085547 2.04408603131 0.03280998848 
0.086064 1.98363607290 0.03286784991 
0.086581 1.96054694650 0.03228884341 
0.087098 1.97228427072 0.03311375991 
0.087615 1.97633923523 0.03301427913 
0.088132 1.97111661593 0.03319182379 
0.088649 1.99602039973 0.03560100519 
0.089166 2.02514181209 0.03509079092 
0.089683 1.98857992131 0.03403814344 
0.090199 2.03728536347 0.03585027955 
0.090716 2.01955656127 0.03498547509 
0.091233 2.01555342086 0.03696286514 
0.091750 2.00538625467 0.03697507133 
0.092267 1.98208719264 0.03667318065 
0.092784 2.00522978041 0.03636298509 
0.093301 1.99952912291 0.03663769625 
0.093818 1.92536665792 0.03659746752 
0.094334 1.96823376196 0.03536122721 
0.094851 1.98635568995 0.03619002545 
0.095368 1.98044483993 0.03673044505 
0.095885 1.93307576538 0.03544450850 
0.096402 2.00156175222 0.03475035204 
0.096919 1.96425210404 0.03480350415 
0.097436 1.97955882071 0.03347125573 
0.097953 1.97320536035 0.03432157226 
0.098470 2.00805730497 0.03410083697 
0.098986 1.96079962782 0.03310499278 
0.099503 1.94086641427 0.03308925380 
0.100020 1.95961320320 0.03295269788 
0.100537 1.98036975337 0.03262382480 
0.101054 1.96708735240 0.03150828493 
0.101571 2.02734908463 0.03301132267 
0.102088 1.94521000206 0.03192012622 
0.102605 1.97942263343 0.03203537355 
0.103122 1.98356894427 0.03211113554 
0.103638 1.96736607737 0.03285362556 
0.104155 1.93140103398 0.03135326923 
0.104672 1.99277251155 0.03021595830 
0.105189 1.94837898073 0.03127392888 
0.105706 1.95704959676 0.03199663030 
0.106223 1.98245287388 0.03022621980 
0.106740 1.96255260926 0.03107086264 
0.107257 1.95606325868 0.03088696037 
0.107773 1.99420271818 0.02979389247 
0.108290 2.03085471683 0.02983745911 
0.108807 1.93853761641 0.03056823589 
0.109324 2.00465987151 0.02955891082 
0.109841 1.96911142795 0.03062726528 
0.110358 1.94531483550 0.02947192276 
0.110875 1.97525494339 0.03079651147 
0.111392 1.95893588006 0.02879366699 
0.111909 1.98970827305 0.02993013532 
0.112425 1.95159818138 0.02971967100 
0.112942 1.98010517805 0.02922395734 
0.113459 2.01363351265 0.02888961148 
0.113976 2.04571009476 0.03002495211 
0.114493 2.00129743701 0.02925286072 
0.115010 1.98122188631 0.02939434055 
0.115527 2.02819145465 0.02847816065 
0.116044 1.97783313077 0.02878236398 
0.116560 1.99488132544 0.02941686730 
0.117077 1.95659206339 0.02982558366 
0.117594 1.99117861206 0.02946386358 
0.118111 2.01362937312 0.02806705589 
0.118628 1.94030148470 0.02823506226 
0.119145 1.98349968771 0.02880128694 
0.119662 1.95218134071 0.02824277474 
0.120179 1.94994403160 0.02854716931 
0.120695 2.01830595952 0.02890628459 
0.121212 1.98348329353 0.02793331342 
0.121729 1.93098650090 0.02800059899 
0.122246 1.98336609333 0.02837249461 
0.122763 1.93577794733 0.02776460273 
0.123280 1.95728947307 0.02793481951 
0.123797 1.95779208344 0.02746840007 
0.124314 2.00870000584 0.02821792634 
0.124830 1.96508360825 0.02717406030 
0.125347 1.94639422726 0.02821226567 
0.125864 1.94756712009 0.02697033290 
0.126381 1.98396573331 0.02738272554 
0.126898 1.96395394766 0.02676232236 
0.127415 1.92972532187 0.02797848032 
0.127932 1.94480447390 0.02740889645 
0.128448 1.97587740038 0.02743449566 
0.128965 2.03029639632 0.02758631807 
0.129482 1.95613582033 0.02776526640 
0.129999 1.93360681106 0.02746814433 
0.130516 1.93341524536 0.02669414484 
0.131033 1.90327659230 0.02637291383 
0.131550 1.95743836960 0.02753088962 
0.132067 1.94655200663 0.02628067782 
0.132583 2.00541368363 0.02640111163 
0.133100 1.92960905920 0.02656378321 
0.133617 1.88910345007 0.02606582676 
0.134134 1.95644140194 0.02536200198 
0.134651 1.92959152486 0.02639717657 
0.135168 1.92873722165 0.02765245921 
0.135685 1.95754277631 0.02686363300 
0.136201 1.92685276025 0.02632737589 
0.136718 1.95646429173 0.02650262694 
0.137235 1.96628909566 0.02571075019 
0.137752 1.92874670516 0.02605368744 
0.138269 1.99225065209 0.02514873536 
0.138786 1.94894644402 0.02575803525 
0.139303 1.90173295988 0.02560356694 
0.139819 1.98682526973 0.02679573327 
0.140336 1.97305516493 0.02568210981 
0.140853 1.94371498286 0.02564976194 
0.141370 1.96466537377 0.02600204587 
0.141887 1.97096693118 0.02570402143 
0.142404 1.94071147499 0.02551081580 
0.142921 1.93985416833 0.02587117335 
0.143438 1.95705939311 0.02562582198 
0.143954 1.95304701352 0.02591186525 
0.144471 1.97945550012 0.02613734068 
0.144988 1.97903722597 0.02659026295 
0.145505 1.98443078821 0.02617446066 
0.146022 1.92833950466 0.02491641974 
0.146539 1.97602690089 0.02657573352 
0.147056 1.93147722400 0.02500087972 
0.147572 2.01131229800 0.02573725656 
0.148089 1.93102018212 0.02633772665 
0.148606 1.94257691283 0.02537225507 
0.149123 1.93655584961 0.02511999885 
0.149640 1.92071374873 0.02521231183 
0.150157 1.95468087850 0.02569660026 
0.150674 1.95774442986 0.02579048810 
0.151190 1.96443860862 0.02510648594 
0.151707 1.93887732098 0.02494360406 
0.152224 1.92008444106 0.02423406512 
0.152741 1.89846381306 0.02441728025 
0.153258 1.91950991627 0.02465439564 
0.153775 1.93481326304 0.02482227818 
0.154291 1.93547929551 0.02513171599 
0.154808 1.97030785313 0.02410236656 
0.155325 1.88644676868 0.02399156230 
0.155842 1.90057090217 0.02461352493 
0.156359 1.89301784257 0.02406835637 
0.156876 1.93474669964 0.02492859849 
0.157393 1.94238353089 0.02490971864 
0.157909 1.91224011766 0.02442441286 
0.158426 1.92086848839 0.02448507261 
0.158943 1.90443719958 0.02406656506 
0.159460 1.91473083422 0.02363526889 
0.159977 1.90708146033 0.02407452793 
0.160494 1.91367912183 0.02382043741 
0.161010 1.96158882093 0.02344777721 
0.161527 1.93941862074 0.02449892077 
0.162044 1.90999873634 0.02422114587 
0.162561 1.88965451340 0.02378539377 
0.163078 1.89500777416 0.02370000264 
0.163595 1.91777584390 0.02394403158 
0.164112 1.90987778263 0.02326503739 
0.164628 1.87387059405 0.02376788996 
0.165145 1.89929096183 0.02322313700 
0.165662 1.94760736564 0.02346310822 
0.166179 1.93206611143 0.02312007847 
0.166696 1.90593150636 0.02348674744 
0.167213 1.92128966049 0.02364523509 
0.167729 1.92994066488 0.02332691391 
0.168246 1.90803186653 0.02395446643 
0.168763 1.94756084424 0.02334089960 
0.169280 1.93421817970 0.02352122952 
0.169797 1.91644487847 0.02318719674 
0.170314 1.93027027129 0.02262917386 
0.170830 1.95979737397 0.02357919184 
0.171347 1.92764075690 0.02336400456 
0.171864 1.94198662463 0.02297693077 
0.172381 1.94147038349 0.02321594729 
0.172898 1.91360097589 0.02321505299 
0.173415 1.89094764076 0.02281684773 
0.173932 1.93620853420 0.02328830472 
0.174448 1.90873018497 0.02296120055 
0.174965 1.95942028416 0.02223516640 
0.175482 1.91120134756 0.02290295271 
0.175999 1.90288024385 0.02276443797 
0.176516 1.93243097989 0.02284254245 
0.177033 1.89462812859 0.02222363456 
0.177549 1.88293816718 0.02238458301 
0.178066 1.93811542145 0.02272463319 
0.178583 1.88128023414 0.02233267705 
0.179100 1.88605780006 0.02257614017 
0.179617 1.89503912466 0.02289321726 
0.180134 1.92360293909 0.02313626772 
0.180650 1.88945568404 0.02354575492 
0.181167 1.93285520418 0.02394101517 
0.181684 1.89219392377 0.02310428984 
0.182201 1.89073859919 0.02370869385 
0.182718 1.91331003114 0.02350459485 
0.183234 1.88972717878 0.02412285115 
0.183751 1.92986749953 0.02408324922 
0.184268 1.89240573170 0.02453701908 
0.184785 1.88340823701 0.02423885061 
0.185302 1.91656479652 0.02390064343 
0.185819 1.89539588759 0.02412375041 
0.186335 1.93702806468 0.02395976349 
0.186852 1.89911355328 0.02432771193 
0.187369 1.89677079730 0.02355558570 
0.187886 1.91450861563 0.02330149450 
0.188403 1.85056918451 0.02276666042 
0.188920 1.85152418601 0.02278880880 
0.189436 1.87984445799 0.02297341208 
0.189953 1.88226044824 0.02308647205 
0.190470 1.89989660232 0.02244312841 
0.190987 1.94630120611 0.02327834003 
0.191504 1.91110979259 0.02285053114 
0.192020 1.89487930504 0.02283352151 
0.192537 1.93796448480 0.02317971618 
0.193054 1.91326752612 0.02264248898 
0.193571 1.85824833548 0.02243402341 
0.194088 1.86776136421 0.02198697081 
0.194605 1.89833949889 0.02227811853 
0.195121 1.87574363969 0.02228387337 
0.195638 1.86056094473 0.02186203041 
0.196155 1.89847774929 0.02240231064 
0.196672 1.87993660939 0.02163163413 
0.197189 1.89997600643 0.02196002424 
0.197705 1.86653684032 0.02200378884 
0.198222 1.85993870698 0.02200204805 
0.198739 1.88443692791 0.02164491267 
0.199256 1.88142537137 0.02197493471 
0.199773 1.88940814483 0.02136488419 
0.200290 1.83328381396 0.02182129174 
0.200806 1.90819582537 0.02164254919 
0.201323 1.86624049884 0.02191871739 
0.201840 1.87701236383 0.02168553016 
0.202357 1.86633660470 0.02139823878 
0.202874 1.84965308733 0.02156938724 
0.203390 1.87015573454 0.02135347219 
0.203907 1.84602293207 0.02084045615 
0.204424 1.90698897611 0.02124936704 
0.204941 1.86582877766 0.02128002062 
0.205458 1.88210075999 0.02132302152 
0.205974 1.83589885731 0.02142483269 
0.206491 1.84983498849 0.02088495538 
0.207008 1.82940725280 0.02066113703 
0.207525 1.82931061819 0.02119877853 
0.208042 1.87281518312 0.02068465148 
0.208558 1.83198145004 0.02085054053 
0.209075 1.85736319431 0.02136628950 
0.209592 1.88432011722 0.02096731730 
0.210109 1.83580216141 0.02052151266 
0.210626 1.87198728173 0.02075104353 
0.211142 1.86629301994 0.02143198757 
0.211659 1.89811452681 0.02064685535 
0.212176 1.85860019387 0.02083957466 
0.212693 1.88043902072 0.02082911280 
0.213210 1.86257446746 0.02063712197 
0.213726 1.87062202373 0.02081871746 
0.214243 1.90462306086 0.02080728177 
0.214760 1.85699081608 0.02105565332 
0.215277 1.86360005518 0.02071800440 
0.215794 1.86830544160 0.02011457608 
0.216310 1.85859335900 0.02086631583 
0.216827 1.87458257991 0.02067519169 
0.217344 1.86852365397 0.02097436252 
0.217861 1.84742663461 0.02026618956 
0.218378 1.86701032471 0.02073537222 
0.218894 1.84806611885 0.02013098598 
0.219411 1.86812896693 0.02067348146 
0.219928 1.88412243962 0.02054118487 
0.220445 1.83493560692 0.02050057211 
0.220962 1.87283978717 0.02017569239 
0.221478 1.86328945663 0.02017064242 
0.221995 1.87825257075 0.01999418195 
0.222512 1.86131944919 0.02004232301 
0.223029 1.89541790165 0.02020353271 
0.223546 1.90386095350 0.02045694422 
0.224062 1.88118983666 0.01991668681 
0.224579 1.86266675740 0.02012365630 
0.225096 1.87890785538 0.02026279890 
0.225613 1.85731345358 0.02016401405 
0.226129 1.88194389584 0.02029121229 
0.226646 1.84526547700 0.01984027739 
0.227163 1.85596864288 0.01957045797 
0.227680 1.85397172939 0.01944732287 
0.228197 1.87936518157 0.02000179411 
0.228713 1.86892668203 0.01969909696 
0.229230 1.83358650648 0.01923849618 
0.229747 1.84543536313 0.01961257151 
0.230264 1.86664192738 0.01939712006 
0.230780 1.86964128081 0.01984618243 
0.231297 1.87646792801 0.01949039927 
0.231814 1.83518102112 0.01949540341 
0.232331 1.87505439042 0.01940997391 
0.232848 1.86162192372 0.01966524219 
0.233364 1.84964940860 0.01946424864 
0.233881 1.87434871309 0.01988933669 
0.234398 1.86088320494 0.01934061274 
0.234915 1.86378126897 0.01940210034 
0.235431 1.84719631422 0.01948560666 
0.235948 1.84453585969 0.01916056557 
0.236465 1.88786878832 0.01970663895 
0.236982 1.82513705781 0.01931232214 
0.237499 1.82911950564 0.01902996786 
0.238015 1.77944944657 0.01913502757 
0.238532 1.83312102429 0.01886145628 
0.239049 1.81275681184 0.01912536808 
0.239566 1.83981016634 0.01940689848 
0.240082 1.85886311643 0.01915465814 
0.240599 1.83669186851 0.01935915379 
0.241116 1.85578873272 0.01891651927 
0.241633 1.82188500895 0.01882025439 
0.242149 1.83326653241 3.31028529665 
0.242666 1.85321665093 0.01933623901 
0.243183 1.85626715550 0.01866716454 
0.243700 1.85085688502 0.01894527159 
0.244217 1.85734034497 0.01891855975 
0.244733 1.84217103899 0.01886561007 
0.245250 1.84951361552 0.01911068105 
0.245767 1.86835609338 0.01933044436 
0.246284 1.80443053010 0.01860412650 
0.246800 1.84642299802 0.01881824966 
0.247317 1.82119956618 0.01864768827 
0.247834 1.87293961228 0.01884044731 
0.248351 1.86695603089 0.01922729752 
0.248867 1.84445736808 0.01855901288 
0.249384 1.85249383774 0.01876117716 
0.249901 1.84397208611 0.01885066206 
0.250418 1.83492261145 0.01887240321 
0.250934 1.84816451556 0.01888750580 
0.251451 1.85552176400 0.01881593257 
0.251968 1.81564937649 0.01837616461 
0.252485 1.83242687109 0.01864830339 
0.253001 1.83026744838 0.01866062282 
0.253518 1.83161125044 0.01854714180 
0.254035 1.83434602582 0.01882681896 
0.254552 1.84758648840 0.01893870120 
0.255068 1.82131583807 0.01827828765 
0.255585 1.81819691456 0.01809261145 
0.256102 1.83034443512 0.01828260336 
0.256619 1.82512799402 0.01804366406 
0.257135 1.83430567418 0.01822829108 
0.257652 1.83429659336 0.01825218284 
0.258169 1.81012938050 0.01847123287 
0.258686 1.82120925502 0.01833492567 
0.259202 1.84558746292 0.01834373881 
0.259719 1.81949739385 0.01772733393 
0.260236 1.81986797715 0.01879585894 
0.260753 1.83746999718 0.01890969080 
0.261269 1.85841972562 0.01915013173 
0.261786 1.83261757254 0.01957093075 
0.262303 1.82354991481 0.01904783733 
0.262820 1.85294840151 0.01937869850 
0.263336 1.81623660471 0.01944177630 
0.263853 1.82496258742 0.01958377178 
0.264370 1.78009040840 0.01988737973 
0.264887 1.81649162908 0.01949724578 
0.265403 1.81487883658 0.01979384029 
0.265920 1.80676241022 0.01947174897 
0.266437 1.84278663712 0.01957972679 
0.266954 1.83624580049 0.02049047406 
0.267470 1.85106802837 0.02000313086 
0.267987 1.85097328638 0.02019521347 
0.268504 1.83910364828 0.01954426315 
0.269021 1.81881423966 0.02000968410 
0.269537 1.86534512078 0.02059643276 
0.270054 1.83112869385 0.02046707531 
0.270571 1.85757584363 0.02095039487 
0.271087 1.87054862650 0.02095358889 
0.271604 1.82952054942 0.02100010408 
0.272121 1.85157010146 0.02174400681 
0.272638 1.81483048673 0.02152960945 
0.273154 1.82779545828 0.02160596575 
0.273671 1.85693840568 0.02184295547 
0.274188 1.83812088454 0.02168451840 
0.274705 1.85176182486 0.02205342899 
0.275221 1.86704766862 0.02208715340 
0.275738 1.82787443613 0.02164188051 
0.276255 1.84278055565 0.02242612693 
0.276771 1.85872034060 0.02180837120 
0.277288 1.85058772314 0.02174175805 
0.277805 1.84942720730 0.02138563117 
0.278322 1.84196194448 0.02162325036 
0.278838 1.86060109487 0.02239691768 
0.279355 1.85474801607 0.02157339906 
0.279872 1.87771190568 0.02229866144 
0.280388 1.85175252254 0.02167813419 
0.280905 1.85457704137 0.02134450015 
0.281422 1.83215835767 0.02191055544 
0.281939 1.82581406739 0.02161602556 
0.282455 1.84562681139 0.02216098525 
0.282972 1.79897750168 0.02238444498 
0.283489 1.81692704214 0.02166113198 
0.284006 1.83889782416 0.02177736300 
0.284522 1.85220946903 0.02141476785 
0.285039 1.79586026494 0.02184832998 
0.285556 1.79417259942 0.02166581719 
0.286072 1.81905193746 0.02227481440 
0.286589 1.86435071693 0.02267565726 
0.287106 1.84085264113 0.02173771543 
0.287622 1.84960078585 0.02196296792 
0.288139 1.84254557369 0.02302920928 
0.288656 1.82322338218 0.02197375149 
0.289173 1.82936326171 0.02170106749 
0.289689 1.84087696743 0.02170029552 
0.290206 1.85911207807 0.02248853464 
0.290723 1.80163386000 0.02246569989 
0.291239 1.82382554368 0.02243330215 
0.291756 1.84315681998 0.02225463357 
0.292273 1.83370041278 0.02258712334 
0.292790 1.86953044634 0.02249585176 
0.293306 1.84918708151 0.02275229523 
0.293823 1.86168066741 0.02234029889 
0.294340 1.88055550955 0.02274449334 
0.294856 1.83676356664 0.02272118760 
0.295373 1.85194760218 0.02286675341 
0.295890 1.84950843390 0.02272030343 
0.296406 1.81332541507 0.02238292492 
0.296923 1.86517309206 0.02315176589 
0.297440 1.82890073895 0.02251223950 
0.297957 1.82538728990 0.02354491853 
0.298473 1.87758382754 0.02324173235 
0.298990 1.83933150034 0.02327227237 
0.299507 1.88163269312 0.02333834782 
0.300023 1.84260059320 0.02333999339 
0.300540 1.83299966517 0.02291489404 
0.301057 1.85385754560 0.02265313050 
0.301573 1.85488378547 0.02293332929 
0.302090 1.83347570282 0.02306467877 
0.302607 1.83867909957 0.02335808802 
0.303123 1.84586135302 0.02222108575 
0.303640 1.81620687432 0.02279762722 
0.304157 1.84424352293 0.02318411893 
0.304673 1.86205007742 0.02307836392 
0.305190 1.85035091991 0.02346315097 
0.305707 1.82636504301 0.02369120993 
0.306224 1.83452208816 0.02256847484 
0.306740 1.83493803680 0.02325118942 
0.307257 1.81753158874 0.02354473528 
0.307774 1.82007421744 0.02359335650 
0.308290 1.84995726299 0.02319793225 
0.308807 1.88306292443 0.02424734816 
0.309324 1.82427355303 0.02469492351 
0.309840 1.83426726782 0.02405121809 
0.310357 1.80064382926 0.02337430961 
0.310874 1.85269584054 0.02391569901 
0.311390 1.87338840331 0.02424931042 
0.311907 1.84259029559 0.02388609588 
0.312424 1.82023280211 0.02389816424 
0.312940 1.85147480035 0.02370089660 
0.313457 1.81104706100 0.02437691776 
0.313974 1.91666043691 0.02476475843 
0.314490 1.85869681634 0.02436646071 
0.315007 1.85818529375 0.02419715932 
0.315524 1.84309761742 0.02409502353 
0.316040 1.83697384266 0.02451970902 
0.316557 1.79256814351 0.02460076792 
0.317074 1.81543353491 0.02439051534 
0.317590 1.84554804214 0.02488274514 
0.318107 1.86990420651 0.02446685286 
0.318624 1.85282727649 0.02503520565 
0.319140 1.84213149423 0.02406323682 
0.319657 1.83833027756 0.02413865636 
0.320174 1.86630770665 0.02505737015 
0.320690 1.84120735467 0.02474917358 
0.321207 1.85305690309 0.02480817253 
0.321724 1.84773998831 0.02547196191 
0.322240 1.84119864555 0.02588580169 
0.322757 1.84353885991 0.02546124098 
0.323274 1.86351933093 0.02499747105 
0.323790 1.84905995817 0.02557393617 
0.324307 1.84669198466 0.02575930121 
0.324824 1.79491672622 0.02580157277 
0.325340 1.84303897948 0.02610125965 
0.325857 1.83508408161 0.02746662849 
0.326373 1.83999861382 0.02595762232 
0.326890 1.84107807711 0.02688866898 
0.327407 1.78775181108 0.02675999576 
0.327923 1.83132537265 0.02825978874 
0.328440 1.83696478321 0.02759968930 
0.328957 1.84838756231 0.02750767916 
0.329473 1.87029459469 0.02811090188 
0.329990 1.81203797739 0.02742646210 
0.330507 1.85011469809 0.02971576855 
0.331023 1.86707821162 0.02990729817 
0.331540 1.82976941582 0.03176643624 
0.332057 1.86061420809 0.03100364308 
0.332573 1.90000637560 0.03057887071 
0.333090 1.86593992149 0.03067176314 
0.333607 1.88470170762 0.03244820186 
0.334123 1.91398787343 0.03151926711 
0.334640 1.84097202446 0.03318715607 
0.335156 1.85005261810 0.03267756562 
0.335673 1.87827976759 0.03205689845 
0.336190 1.85147436177 0.03249687232 
0.336706 1.85528748678 0.03144228395 
0.337223 1.90801761995 0.03263874014 
0.337740 1.93663212964 0.03559569775 
0.338256 1.88324337258 0.03478242182 
0.338773 1.88482653089 0.03566955072 
0.339290 1.88360839631 0.03663919894 
0.339806 1.91297102284 0.03927681506 
0.340323 1.91864936095 0.03805464524 
0.340839 1.92193541909 0.03856477743 
0.341356 1.91250636449 0.03819852370 
0.341873 1.89733743432 0.03860564523 
0.342389 1.94138624568 0.03785352007 
0.342906 1.89131525199 0.03804699940 
0.343423 1.91187373489 0.03997277621 
0.343939 1.90743254172 0.03993843320 
0.344456 1.87181082931 0.04054488335 
0.344972 1.91262680330 0.03922915465 
0.345489 1.86322251965 0.04044731566 
0.346006 1.83984831968 0.04124214349 
0.346522 1.91938122650 0.04001769766 
0.347039 1.94816541955 0.04298827789 
0.347555 1.86893840912 0.04279346155 
0.348072 1.90249468426 0.04103554905 
0.348589 1.83831249304 0.04238629167 
0.349105 1.90463330222 0.04161799671 
0.349622 1.87192949222 0.03995644380 
0.350139 1.95255334590 0.03973547129 
0.350655 1.90170139807 0.04035928280 
0.351172 1.82286862754 0.04343794202 
0.351688 1.83382372519 0.04059393350 
0.352205 1.90164242607 0.04340517806 
0.352722 1.91830729095 0.04128635019 
0.353238 1.93642100464 0.04087741347 
0.353755 1.91973217898 0.04184406339 
0.354271 1.94009878468 0.04357843596 
0.354788 1.91755518168 0.04306728997 
0.355305 1.89660205860 0.04218809662 
0.355821 1.79569563929 0.04291821720 
0.356338 1.87896300439 0.04128030973 
0.356854 1.85754238030 0.04373818771 
0.357371 1.87402565260 0.04528094473 
0.357888 1.93400350326 0.04512889889 
0.358404 1.93976588874 0.04519566953 
0.358921 1.92881472866 0.04683694105 
0.359437 1.89443504134 0.04788040301 
0.359954 1.87966973582 0.04496862555 
0.360471 1.95171401069 0.05130307329 
0.360987 1.87740188822 0.04957355778 
0.361504 1.89835220259 0.04742289475 
0.362020 1.96446169103 0.05151584638 
0.362537 1.90719041536 0.05282638622 
0.363054 1.95453790314 0.05374629882 
0.363570 1.92868214694 0.05345799992 
0.364087 2.00201879175 0.05767013933 
0.364603 1.92410874839 0.05419870976 
0.365120 1.95649912200 0.05912600342 
0.365637 1.85418708970 0.05420411850 
0.366153 1.94813367163 0.06382779141 
0.366670 1.82577321432 0.05836876595 
0.367186 1.89139284802 0.06324155460 
0.367703 1.88747238982 0.06602219176 
0.368219 1.76304601932 0.05988547933 
0.368736 1.79555082334 0.07347663588 
0.369253 1.98170319901 0.07739985921 
0.369769 1.88119016076 0.07172413769 
0.370286 1.95221500101 0.07189812789 
0.370802 1.84819169202 0.08130467614 
0.371319 1.86716002306 0.08468003971 
0.371835 1.85489817126 0.09702787374 
0.372352 1.88774841840 0.10426323349 
0.372869 1.99846426535 0.13092480762 
0.373385 2.10917524411 0.17664011642 
0.373902 2.54610126880 0.47471876782 
