# Supplementary material for: A SAXS-based approach to rationally evaluate radical scavengers – toward eliminating radiation damage in solution and crystallographic studies
Source: J Synchrotron Radiat. 2021 Aug 9;28(Pt 5):1309–20. doi: 10.1107/S1600577521004045 (PMC8415334; doi:10.1107/S1600577521004045)
Supplement: Supplementary file 1 [file s-28-01309-sup1.zip › SupportingData/ascrobic_acid/50mM_buffer_only/F10_ascorbate-max-buffer_00028.cbf.dat]

0.010597 10.50080080870 0.57118738943 
0.011114 9.26329785455 0.35554374678 
0.011630 9.32490878203 0.38004508728 
0.012147 7.18210809068 0.30304391196 
0.012664 7.05255777462 0.26205273944 
0.013181 6.30985836370 0.20131202936 
0.013698 6.09989231302 0.19765694712 
0.014215 5.79254001326 0.29319879770 
0.014732 5.36122037925 0.21715442539 
0.015249 4.79323973565 0.19112211286 
0.015766 4.93374115401 0.16572649355 
0.016283 4.74446123648 0.16362179703 
0.016800 4.50594371616 0.13712588951 
0.017316 4.15326211085 0.13652864166 
0.017833 4.20075517972 0.13566862398 
0.018350 4.10396543460 0.11022314768 
0.018867 3.87102629321 0.09916023622 
0.019384 3.80745701611 0.10735436173 
0.019901 3.66502102059 0.10884672075 
0.020418 3.68348229227 0.09597899606 
0.020935 3.39826931261 0.08417576427 
0.021452 3.22302132025 0.09493237512 
0.021969 3.32840105574 0.08834009311 
0.022486 3.33041324330 0.08562844282 
0.023002 3.10642109684 0.08606311278 
0.023519 3.09460295697 0.07679385395 
0.024036 2.85044319306 0.07872466134 
0.024553 2.96226253428 0.07459549628 
0.025070 2.93267914728 0.07590619953 
0.025587 2.92078659464 0.07557601515 
0.026104 2.80419542624 0.07226199664 
0.026621 2.77763245977 0.07554475010 
0.027138 2.86719998845 0.07080097993 
0.027655 2.66838304590 0.06958692849 
0.028171 2.69032907988 0.07180997576 
0.028688 2.70652125015 0.07054721563 
0.029205 2.74918813887 0.06838361764 
0.029722 2.57417448529 0.06929871818 
0.030239 2.61966177817 0.06835481736 
0.030756 2.68881291727 0.06814997549 
0.031273 2.56764879974 0.06284553205 
0.031790 2.47678348118 0.06471256802 
0.032307 2.51012301888 0.06221902110 
0.032824 2.52707349839 0.06519021671 
0.033341 2.52932176042 0.06189307860 
0.033857 2.50213244935 0.05857002716 
0.034374 2.52863847979 0.06063501320 
0.034891 2.42734823773 0.05878764612 
0.035408 2.39129911712 0.05673115319 
0.035925 2.52183545709 0.05935746151 
0.036442 2.47895011814 0.05618437306 
0.036959 2.48757739034 0.05854761049 
0.037476 2.41595114485 0.05588582799 
0.037993 2.48291219596 0.05593589048 
0.038510 2.38479272459 0.05550240665 
0.039027 2.47912478390 0.05362167954 
0.039543 2.23018851163 0.05253484300 
0.040060 2.24393572940 0.05286960783 
0.040577 2.20234903349 0.05015702097 
0.041094 2.23183112988 0.05014902751 
0.041611 2.39454426481 0.05043571626 
0.042128 2.11750770084 0.05068721730 
0.042645 2.29264011981 0.05089614207 
0.043162 2.20701910802 0.04720283253 
0.043679 2.24378076617 0.04847155583 
0.044196 2.26986764164 0.04871749018 
0.044712 2.22572257202 0.04759733942 
0.045229 2.23588200574 0.04790523407 
0.045746 2.22606058104 0.04643258291 
0.046263 2.18939476625 0.04757612592 
0.046780 2.18337983024 0.04601329716 
0.047297 2.15324116374 0.04681564113 
0.047814 2.19379043463 0.04509399563 
0.048331 2.28058107827 0.04655116935 
0.048848 2.12776563308 0.04525256481 
0.049365 2.19471311346 0.04531390666 
0.049881 2.13702888563 0.04404947110 
0.050398 2.21382825769 0.04635554271 
0.050915 2.14136583298 0.04421207812 
0.051432 2.18128908409 0.04499123756 
0.051949 2.13743417396 0.04314348133 
0.052466 2.16322326998 0.04372502604 
0.052983 2.26211902194 0.04404941385 
0.053500 2.15729008545 0.04391747918 
0.054017 2.21075171357 0.04504272164 
0.054534 2.15289044049 0.04130872779 
0.055050 2.08598398130 0.04339491056 
0.055567 2.08160290942 0.04258253860 
0.056084 2.09013675929 0.04127070464 
0.056601 2.10020299856 0.04176619497 
0.057118 2.12586577510 0.04203151008 
0.057635 2.04239817946 0.04167346129 
0.058152 2.07127912620 0.03873530279 
0.058669 2.04908089993 0.03888619255 
0.059186 2.04342014642 0.04208225396 
0.059703 2.04197037133 0.04008515946 
0.060220 2.03732567874 0.04040543323 
0.060736 2.02242087073 0.04092519744 
0.061253 2.06781077423 0.03958235922 
0.061770 2.05962102422 0.03899465115 
0.062287 2.01711680491 0.03984235029 
0.062804 1.95925540972 0.03873413035 
0.063321 2.05721650954 0.03852470390 
0.063838 2.05088094276 0.03797176032 
0.064355 2.03546341859 0.03971379209 
0.064872 2.10295351550 0.03925150823 
0.065388 2.03719121584 0.03946528875 
0.065905 2.01875034665 0.03906623541 
0.066422 2.05755457783 0.03750404671 
0.066939 1.98931202652 0.03666713392 
0.067456 2.06197944317 0.03754079560 
0.067973 2.08970322238 0.03631228454 
0.068490 2.07173857085 0.03810286331 
0.069007 2.04402040274 0.03921003027 
0.069524 2.08103790607 0.03813775681 
0.070041 2.00663931072 0.03733891623 
0.070557 2.04353330289 0.03937419620 
0.071074 2.02490518977 0.03964828368 
0.071591 2.07260832563 0.03801043568 
0.072108 2.06087346422 0.03608250688 
0.072625 2.06798991716 0.03803189868 
0.073142 2.02077539603 0.03550429047 
0.073659 2.02450736021 0.03658632512 
0.074176 2.01300302878 0.03665382491 
0.074693 2.05661186094 0.03694712062 
0.075210 2.03987693654 0.03554679744 
0.075726 2.08192614517 0.03688259267 
0.076243 1.99776868096 0.03613416133 
0.076760 1.97046194453 0.03621854495 
0.077277 2.03585938163 0.03531851124 
0.077794 2.03222288651 0.03441636675 
0.078311 1.99749085944 0.03583819136 
0.078828 2.00635238306 0.03431830989 
0.079345 1.99207251677 0.03462294570 
0.079862 2.05063291869 0.03475141768 
0.080378 1.99909276965 0.03363672085 
0.080895 2.04260904460 0.03557049619 
0.081412 2.03651750637 0.03540683446 
0.081929 2.02326598261 0.03316326848 
0.082446 2.01389958658 0.03441550941 
0.082963 1.99105779828 0.03426526959 
0.083480 2.01171771950 0.03290937895 
0.083997 1.99052037722 0.03409682422 
0.084514 1.96262903006 0.03286504956 
0.085030 2.02614062395 0.03293346569 
0.085547 2.01544645757 0.03411461408 
0.086064 2.07012677983 0.03337553423 
0.086581 1.97568168953 0.03257107087 
0.087098 1.97328187720 0.03299462948 
0.087615 1.94327201836 0.03238561737 
0.088132 1.97083886416 0.03152379605 
0.088649 1.96543913257 0.03468691084 
0.089166 1.95551958495 0.03317310492 
0.089683 1.95382553788 0.03485765109 
0.090199 1.93067795130 0.03548165722 
0.090716 2.06834548465 0.03563094746 
0.091233 1.95686376951 0.03469068461 
0.091750 1.98461382465 0.03635210567 
0.092267 1.95654669417 0.03491817401 
0.092784 2.04054816460 0.03692509511 
0.093301 1.99105894225 0.03754595376 
0.093818 2.01925993074 0.03634500755 
0.094334 2.00884347762 0.03731983213 
0.094851 1.98706741563 0.03388279579 
0.095368 1.95504645442 0.03560846554 
0.095885 1.96547126377 0.03536305239 
0.096402 1.94873114806 0.03592674313 
0.096919 1.97114414825 0.03510815435 
0.097436 1.96276418814 0.03315534108 
0.097953 1.97877053028 0.03284647260 
0.098470 1.95707689707 0.03331327470 
0.098986 1.98975802117 0.03218423264 
0.099503 2.00007367297 0.03235802089 
0.100020 1.96524707254 0.03377161060 
0.100537 2.00137017149 0.03187142997 
0.101054 1.99579048515 0.03097155494 
0.101571 1.93994162154 0.03257302820 
0.102088 1.94405272645 0.03163508253 
0.102605 1.98398935120 0.03038230844 
0.103122 2.00698143654 0.03182471412 
0.103638 1.92604998872 0.03157788275 
0.104155 1.99163845910 0.03068673661 
0.104672 1.99263181016 0.03149093095 
0.105189 1.98531911293 0.03135846058 
0.105706 1.95563922084 0.03042178202 
0.106223 2.00778288753 0.02952178045 
0.106740 1.99109426188 0.03104984918 
0.107257 1.94302496569 0.03104481294 
0.107773 2.01225635561 0.02971712821 
0.108290 1.94986954010 0.03018805421 
0.108807 1.95551635142 0.03048897079 
0.109324 1.96509822969 0.03024230185 
0.109841 2.00766151413 0.03036331076 
0.110358 1.97374942052 0.03054328818 
0.110875 1.98419148792 0.03049915809 
0.111392 1.98763709146 0.03029516352 
0.111909 1.98457321622 0.03072411417 
0.112425 1.97425321229 0.02904325556 
0.112942 1.95287092508 0.02835546501 
0.113459 1.94083970284 0.02878619905 
0.113976 1.98490355931 0.03048253981 
0.114493 1.93094087478 0.02799203928 
0.115010 1.97466522811 0.02931207862 
0.115527 1.92685327381 0.02868398829 
0.116044 1.95523882600 0.02901882203 
0.116560 1.99257910362 0.02884215229 
0.117077 1.97016498862 0.02938858929 
0.117594 1.96930555669 0.02969013796 
0.118111 1.94579174869 0.02814709514 
0.118628 2.00319677732 0.02833689887 
0.119145 1.98899765862 0.02892059810 
0.119662 1.98835594898 0.02822018562 
0.120179 1.90413598033 0.02744763610 
0.120695 2.00862448579 0.02847461367 
0.121212 1.97492443059 0.02825398930 
0.121729 2.03559023502 0.02755961077 
0.122246 1.97413484205 0.02810761313 
0.122763 1.94195923511 0.02820847348 
0.123280 1.93394205310 0.02826886797 
0.123797 1.98090773391 0.02690237439 
0.124314 1.98387072187 0.02774322130 
0.124830 1.97120439611 0.02691535425 
0.125347 1.98241843098 0.02815631393 
0.125864 1.96199230273 0.02762299364 
0.126381 1.96672117433 0.02748475199 
0.126898 1.99070453828 0.02773796388 
0.127415 1.95272095131 0.02690075251 
0.127932 1.95255290943 0.02732775526 
0.128448 1.97280513702 0.02739176959 
0.128965 1.96142522368 0.02742334809 
0.129482 1.96106988909 0.02819440570 
0.129999 2.00122356751 0.02787808115 
0.130516 1.94655827324 0.02665419891 
0.131033 1.92067424458 0.02646405628 
0.131550 1.93527849039 0.02717741707 
0.132067 1.91354016695 0.02595779774 
0.132583 1.92702615086 0.02685081866 
0.133100 1.98291138151 0.02652311888 
0.133617 1.93176125213 0.02752111195 
0.134134 1.94934263898 0.02650734609 
0.134651 1.97749460989 0.02669265750 
0.135168 1.94722684998 0.02632529314 
0.135685 1.98910171788 0.02701769005 
0.136201 1.95586486401 0.02626538836 
0.136718 1.92990463245 0.02571150791 
0.137235 1.96690587916 0.02553899435 
0.137752 1.96090398673 0.02636915059 
0.138269 1.95140936027 0.02672366101 
0.138786 1.95701816525 0.02662057189 
0.139303 1.92150193577 0.02549437687 
0.139819 1.95989125859 0.02613996765 
0.140336 1.95880667764 0.02485935749 
0.140853 1.93472207448 0.02572278165 
0.141370 1.93440190337 0.02630642734 
0.141887 1.95181723735 0.02613604682 
0.142404 1.93105950887 0.02570055979 
0.142921 1.95672077613 0.02543813408 
0.143438 1.96468591765 0.02675216450 
0.143954 1.99680787664 0.02622007944 
0.144471 1.96222602833 0.02569053330 
0.144988 1.95337981323 0.02628040406 
0.145505 1.99341773713 0.02626407992 
0.146022 1.96986353766 0.02584660094 
0.146539 1.94853713861 0.02592754500 
0.147056 1.96647876191 0.02575903681 
0.147572 1.91986813863 0.02498792746 
0.148089 1.96047419142 0.02519097084 
0.148606 1.93484636938 0.02587250140 
0.149123 1.97995535906 0.02505791037 
0.149640 1.89780718140 0.02483962034 
0.150157 1.96736098242 0.02556651343 
0.150674 1.89302778322 0.02443374712 
0.151190 1.92611992451 0.02436884963 
0.151707 1.94456168096 0.02478950032 
0.152224 1.93846425892 0.02454734329 
0.152741 1.95574767123 0.02509835108 
0.153258 1.91652081296 0.02459286734 
0.153775 1.93513321455 0.02442191568 
0.154291 1.97139777908 0.02441133546 
0.154808 1.90938162125 0.02460531917 
0.155325 1.93329459890 0.02468129451 
0.155842 1.96441757030 0.02448622966 
0.156359 1.93748773263 0.02450631926 
0.156876 1.94466357686 0.02461406453 
0.157393 1.90017261641 0.02350640495 
0.157909 1.89794519327 0.02395469563 
0.158426 1.89935201445 0.02427468481 
0.158943 1.92367098445 0.02428253816 
0.159460 1.92589384441 0.02402218421 
0.159977 1.93602381148 0.02380532833 
0.160494 1.92219153893 0.02460149654 
0.161010 1.91783202409 0.02432719781 
0.161527 1.94444857121 0.02326665329 
0.162044 1.90269327373 0.02430964639 
0.162561 1.87485890269 0.02309657682 
0.163078 1.89606371476 0.02386387774 
0.163595 1.89647641304 0.02380282293 
0.164112 1.91338204753 0.02409957191 
0.164628 1.87899891001 0.02335705766 
0.165145 1.95336262650 0.02405639161 
0.165662 1.93440349256 0.02344598663 
0.166179 1.93988154533 0.02340987920 
0.166696 1.94168331046 0.02337629847 
0.167213 1.90444036355 0.02362107822 
0.167729 1.91581649195 0.02329763971 
0.168246 1.95966615405 0.02345573044 
0.168763 1.90281101308 0.02369431037 
0.169280 1.90725360543 0.02350849171 
0.169797 1.90339544283 0.02330376249 
0.170314 1.95645837998 0.02278977453 
0.170830 1.92822860960 0.02299253700 
0.171347 1.94954960239 0.02281301580 
0.171864 1.93033507934 0.02235094361 
0.172381 1.93540577672 0.02358434801 
0.172898 1.91803921517 0.02331152294 
0.173415 1.91036878775 0.02301385151 
0.173932 1.94176592761 0.02295069044 
0.174448 1.87773817492 0.02286161150 
0.174965 1.88784100476 0.02333368952 
0.175482 1.94112180494 0.02241115846 
0.175999 1.90881159161 0.02216051911 
0.176516 1.87406006480 0.02249060625 
0.177033 1.89505237683 0.02278091067 
0.177549 1.95089067828 0.02252771852 
0.178066 1.89450999991 0.02250614589 
0.178583 1.85680001463 0.02230003239 
0.179100 1.89854575863 0.02271192373 
0.179617 1.90028304659 0.02249529265 
0.180134 1.94380282048 0.02291031741 
0.180650 1.96525161014 0.02354344564 
0.181167 1.90438176613 0.02357765393 
0.181684 1.90082516240 0.02403308536 
0.182201 1.89156727498 0.02396575859 
0.182718 1.92392294606 0.02388061247 
0.183234 1.88240405648 0.02318007728 
0.183751 1.90594612709 0.02450435852 
0.184268 1.91276937067 0.02400005242 
0.184785 1.92596681603 0.02484535072 
0.185302 1.93637131280 0.02491389732 
0.185819 1.90191911539 0.02403992267 
0.186335 1.91914787940 0.02446701627 
0.186852 1.92265609987 0.02369288735 
0.187369 1.86543364697 0.02337711443 
0.187886 1.90330198285 0.02391698653 
0.188403 1.90879572322 0.02331699728 
0.188920 1.92060056251 0.02330109960 
0.189436 1.91692051890 0.02325664794 
0.189953 1.87714822898 0.02254778479 
0.190470 1.87373324264 0.02233912905 
0.190987 1.87397234099 0.02255061401 
0.191504 1.88257016679 0.02270952898 
0.192020 1.88720000408 0.02287088014 
0.192537 1.92609254377 0.02291456253 
0.193054 1.89603257759 0.02216711703 
0.193571 1.87223968271 0.02229725353 
0.194088 1.88174492026 0.02197841144 
0.194605 1.87828940199 0.02228497010 
0.195121 1.89094293678 0.02242403577 
0.195638 1.89061877567 0.02267037229 
0.196155 1.86782204930 0.02236125753 
0.196672 1.88162048547 0.02155888893 
0.197189 1.88698208283 0.02156358896 
0.197705 1.89602559994 0.02161520832 
0.198222 1.88679014010 0.02166477349 
0.198739 1.89485992708 0.02182059928 
0.199256 1.88224604427 0.02207931391 
0.199773 1.84472370605 0.02132016055 
0.200290 1.86168470370 0.02184271832 
0.200806 1.86015331721 0.02209599009 
0.201323 1.88948595952 0.02180964079 
0.201840 1.90648782593 0.02183095971 
0.202357 1.86671783238 0.02091208369 
0.202874 1.84162307850 0.02163165835 
0.203390 1.89975724622 0.02168631137 
0.203907 1.84938353146 0.02120887319 
0.204424 1.86321991304 0.02092000967 
0.204941 1.87131161159 0.02174732925 
0.205458 1.87844666379 0.02167516026 
0.205974 1.88064815997 0.02093897657 
0.206491 1.87252330598 0.02137409779 
0.207008 1.85532771791 0.02096974554 
0.207525 1.87056848589 0.02096877426 
0.208042 1.85177911785 0.02127096068 
0.208558 1.86848913855 0.02128078265 
0.209075 1.87589845998 0.02128236822 
0.209592 1.88695991002 0.02096638075 
0.210109 1.85087521671 0.02088189208 
0.210626 1.87696634044 0.02111839604 
0.211142 1.88309093320 0.02060131914 
0.211659 1.88361796846 0.02118244742 
0.212176 1.87291717219 0.02071543766 
0.212693 1.89787630750 0.02107034699 
0.213210 1.87524099071 0.02030802038 
0.213726 1.84061010178 0.02065911403 
0.214243 1.86686431948 0.02065813496 
0.214760 1.87899238346 0.02038244130 
0.215277 1.86456087500 0.02079983493 
0.215794 1.85672947247 0.02063711280 
0.216310 1.84403390312 0.02057911696 
0.216827 1.87734020025 0.02070429677 
0.217344 1.84452650736 0.02059198997 
0.217861 1.87214014497 0.02063639629 
0.218378 1.87543529384 0.02086497704 
0.218894 1.86113271149 0.02027693482 
0.219411 1.85937890452 0.02054797816 
0.219928 1.86430679147 0.02039016272 
0.220445 1.87030646815 0.01995714878 
0.220962 1.82278469277 0.02035799016 
0.221478 1.84549772473 0.02012543335 
0.221995 1.83037022089 0.02008573414 
0.222512 1.87584038946 0.02052557626 
0.223029 1.84293230255 0.01984141638 
0.223546 1.86792381620 0.01961123800 
0.224062 1.82757551380 0.01976305263 
0.224579 1.86357528613 0.02052103353 
0.225096 1.87483238347 0.01977103364 
0.225613 1.88084751555 0.01977366244 
0.226129 1.85791177564 0.02023868190 
0.226646 1.88551773269 0.01907375257 
0.227163 1.88057361162 0.02006862957 
0.227680 1.86264601143 0.01963552327 
0.228197 1.82184009889 0.01962823869 
0.228713 1.87254247103 0.01948666382 
0.229230 1.88509164655 0.01958245163 
0.229747 1.87307399565 0.01961505339 
0.230264 1.88197037334 0.02010928767 
0.230780 1.86460635154 0.02003068529 
0.231297 1.86943571253 0.01952255346 
0.231814 1.84247494938 0.01956923853 
0.232331 1.83707281322 0.01950599294 
0.232848 1.84641906609 0.01974891031 
0.233364 1.86557827023 0.01954971031 
0.233881 1.84860829170 0.01944517696 
0.234398 1.89752427229 0.01965016533 
0.234915 1.88335408171 0.01942820422 
0.235431 1.86154202384 0.01892967839 
0.235948 1.86250746152 0.01937190935 
0.236465 1.86623119268 0.01985836237 
0.236982 1.84904651913 0.01907227313 
0.237499 1.86445804856 0.01933728395 
0.238015 1.88384895215 0.01976776111 
0.238532 1.85940485302 0.01924097573 
0.239049 1.84074252352 0.01932977197 
0.239566 1.84037984491 0.01916446571 
0.240082 1.81839316229 0.01932623237 
0.240599 1.86243373710 0.01934159283 
0.241116 1.84259619326 0.01929880369 
0.241633 1.84327446425 0.01916044331 
0.242149 1.85850680347 3.30833806227 
0.242666 1.83978429492 0.01904154016 
0.243183 1.85482036979 0.01884513481 
0.243700 1.82728783826 0.01867069058 
0.244217 1.83372112489 0.01908409284 
0.244733 1.88044826467 0.01898489797 
0.245250 1.87784361207 0.01912679417 
0.245767 1.82528024739 0.01913936814 
0.246284 1.81442968136 0.01875667143 
0.246800 1.85662300048 0.01903898138 
0.247317 1.84500507516 0.01859859457 
0.247834 1.86793989734 0.01898015984 
0.248351 1.83483146096 0.01913319747 
0.248867 1.84241466090 0.01875616132 
0.249384 1.85739856462 0.01911136126 
0.249901 1.84189657741 0.01876487622 
0.250418 1.85104930106 0.01868266834 
0.250934 1.83342014591 0.01840891234 
0.251451 1.84272761691 0.01887514357 
0.251968 1.84994556891 0.01897576422 
0.252485 1.87090530424 0.01856028380 
0.253001 1.80877037075 0.01865898675 
0.253518 1.84016524975 0.01869449590 
0.254035 1.85425909492 0.01853759996 
0.254552 1.82400075518 0.01845749361 
0.255068 1.83881856388 0.01841200871 
0.255585 1.85257990197 0.01870179159 
0.256102 1.82103973604 0.01843933080 
0.256619 1.81448719895 0.01859574923 
0.257135 1.84167080644 0.01823261774 
0.257652 1.82637884585 0.01880447009 
0.258169 1.81047112623 0.01808039752 
0.258686 1.82826265450 0.01804624625 
0.259202 1.80641737625 0.01843871462 
0.259719 1.82997143176 0.01810586808 
0.260236 1.82214969212 0.01800752959 
0.260753 1.82326177222 0.01881754283 
0.261269 1.85611998142 0.01867760327 
0.261786 1.84523443674 0.01937619239 
0.262303 1.83698374986 0.01919317071 
0.262820 1.81218120554 0.01945534217 
0.263336 1.83733785543 0.01920035381 
0.263853 1.82993529477 0.01961232185 
0.264370 1.82703722188 0.01978597961 
0.264887 1.85149768576 0.02010732548 
0.265403 1.82172869306 0.01934847960 
0.265920 1.80873790804 0.01938855109 
0.266437 1.85389783959 0.01995041603 
0.266954 1.80396843508 0.01985805453 
0.267470 1.82772083915 0.01973728886 
0.267987 1.83637450075 0.01979251458 
0.268504 1.81892893279 0.01974779693 
0.269021 1.83879564319 0.02042679490 
0.269537 1.92639086261 0.02056404936 
0.270054 1.87025733446 0.02107471112 
0.270571 1.87566882369 0.02066197204 
0.271087 1.85388973577 0.02088654100 
0.271604 1.87660952416 0.02136142072 
0.272121 1.85180644383 0.02134649365 
0.272638 1.86737071272 0.02107241031 
0.273154 1.79376172362 0.02099655922 
0.273671 1.86548349101 0.02213767068 
0.274188 1.86970160040 0.02204305122 
0.274705 1.82962934765 0.02178724598 
0.275221 1.84767173644 0.02236550393 
0.275738 1.85730106243 0.02174848032 
0.276255 1.87786388258 0.02255623894 
0.276771 1.87329245622 0.02191575207 
0.277288 1.85644557791 0.02209591314 
0.277805 1.86084284707 0.02192857973 
0.278322 1.85866275924 0.02197155250 
0.278838 1.85408116160 0.02138831930 
0.279355 1.82573919593 0.02169919665 
0.279872 1.87440336989 0.02236681569 
0.280388 1.81607303387 0.02145308642 
0.280905 1.87015603202 0.02214734678 
0.281422 1.87323642711 0.02226149130 
0.281939 1.85040488953 0.02111237450 
0.282455 1.87878733161 0.02203887400 
0.282972 1.84544290022 0.02201343803 
0.283489 1.81049922730 0.02107319345 
0.284006 1.79533122775 0.02177153995 
0.284522 1.87011344852 0.02191487948 
0.285039 1.81407664635 0.02178014233 
0.285556 1.84664836063 0.02199989887 
0.286072 1.87944993909 0.02205152967 
0.286589 1.83732477780 0.02247518562 
0.287106 1.82354855327 0.02161193010 
0.287622 1.84043008272 0.02245746092 
0.288139 1.86323856234 0.02208903003 
0.288656 1.82679866131 0.02268000665 
0.289173 1.83483467235 0.02213843820 
0.289689 1.83593136929 0.02216805015 
0.290206 1.86432953636 0.02203129115 
0.290723 1.85130208020 0.02241930366 
0.291239 1.83546335696 0.02239727010 
0.291756 1.86545698292 0.02275344476 
0.292273 1.82727017264 0.02247617681 
0.292790 1.82964294410 0.02194482193 
0.293306 1.87560225405 0.02273788221 
0.293823 1.85058666338 0.02187016936 
0.294340 1.82575519970 0.02241997767 
0.294856 1.80122540398 0.02273570728 
0.295373 1.84919509020 0.02340563425 
0.295890 1.83391111345 0.02242320209 
0.296406 1.84507871309 0.02257429055 
0.296923 1.83378071641 0.02288271788 
0.297440 1.80289493561 0.02313077067 
0.297957 1.87453376509 0.02261215438 
0.298473 1.81024221842 0.02270955205 
0.298990 1.86133839055 0.02352003178 
0.299507 1.83719089718 0.02350430710 
0.300023 1.83249650462 0.02329473591 
0.300540 1.83462516219 0.02324853849 
0.301057 1.83566668325 0.02343487750 
0.301573 1.85154077455 0.02341890567 
0.302090 1.83269590505 0.02340033750 
0.302607 1.86342789882 0.02345621536 
0.303123 1.83343095714 0.02303879645 
0.303640 1.85058423689 0.02377143672 
0.304157 1.82142717174 0.02334775966 
0.304673 1.82765371873 0.02249871060 
0.305190 1.85720038776 0.02324826257 
0.305707 1.84427729991 0.02355178366 
0.306224 1.87285642200 0.02368024008 
0.306740 1.88109579932 0.02368541085 
0.307257 1.84987611115 0.02378889777 
0.307774 1.85339103779 0.02412616715 
0.308290 1.86661214268 0.02363259764 
0.308807 1.85124004078 0.02365342508 
0.309324 1.85583794991 0.02492437290 
0.309840 1.85745014604 0.02386688367 
0.310357 1.81924216483 0.02414942382 
0.310874 1.82602362013 0.02317354624 
0.311390 1.85304286459 0.02337143069 
0.311907 1.86925801860 0.02360718211 
0.312424 1.84869882135 0.02377579551 
0.312940 1.86603643818 0.02430211196 
0.313457 1.85460767749 0.02398987790 
0.313974 1.85869166127 0.02421361333 
0.314490 1.84635691993 0.02482540155 
0.315007 1.86853291759 0.02505699412 
0.315524 1.80267571820 0.02371034919 
0.316040 1.89676122900 0.02500334973 
0.316557 1.78561320764 0.02413231573 
0.317074 1.84989387398 0.02488156757 
0.317590 1.87682595940 0.02532541446 
0.318107 1.83988643137 0.02503188585 
0.318624 1.86282232861 0.02491817327 
0.319140 1.82076346757 0.02471219267 
0.319657 1.86134838958 0.02565675656 
0.320174 1.82024404129 0.02482551852 
0.320690 1.84396651485 0.02502547918 
0.321207 1.88092831984 0.02516750121 
0.321724 1.82752552493 0.02476044101 
0.322240 1.85711873201 0.02558947813 
0.322757 1.81947982938 0.02574594391 
0.323274 1.84417923131 0.02558493444 
0.323790 1.84341855416 0.02530271147 
0.324307 1.81119881066 0.02539163659 
0.324824 1.86993138693 0.02558931662 
0.325340 1.87467106103 0.02617336571 
0.325857 1.86450802748 0.02674960987 
0.326373 1.82359770823 0.02600316160 
0.326890 1.81692249143 0.02639044015 
0.327407 1.84618778773 0.02664538229 
0.327923 1.82709740546 0.02745776381 
0.328440 1.81121823257 0.02663701061 
0.328957 1.90148780652 0.02724990094 
0.329473 1.85764641165 0.02895615139 
0.329990 1.86385196941 0.02894437142 
0.330507 1.90552513916 0.02933381714 
0.331023 1.87718230716 0.03054836176 
0.331540 1.82052398823 0.03017694596 
0.332057 1.86515373387 0.03032102970 
0.332573 1.89139720908 0.03091653249 
0.333090 1.87860951665 0.03117194106 
0.333607 1.91608047578 0.03200413559 
0.334123 1.81618096233 0.03129065434 
0.334640 1.86405579541 0.03294020514 
0.335156 1.85078914106 0.03268665973 
0.335673 1.91487102353 0.03197422806 
0.336190 1.89658973106 0.03201560461 
0.336706 1.90778714853 0.03277969623 
0.337223 1.90607414711 0.03438354102 
0.337740 1.93161628626 0.03568422869 
0.338256 1.88162774142 0.03293957928 
0.338773 1.96830949856 0.03649635103 
0.339290 1.94905364494 0.03657770326 
0.339806 1.89939900498 0.03714250249 
0.340323 1.90338889929 0.03758368894 
0.340839 1.86068819799 0.03670398756 
0.341356 1.91049140668 0.03873626416 
0.341873 1.89111551198 0.03785406282 
0.342389 1.95341174763 0.03856559514 
0.342906 1.94276503053 0.04013265217 
0.343423 1.88277243367 0.03810929296 
0.343939 1.94837815334 0.03982554229 
0.344456 1.94796873386 0.03968816139 
0.344972 1.90403911610 0.04074678751 
0.345489 1.90567859255 0.04056601877 
0.346006 1.92285646409 0.03899606417 
0.346522 1.88590695696 0.04156206458 
0.347039 1.90838206948 0.04027055790 
0.347555 1.92199607096 0.03995132106 
0.348072 1.93095419127 0.04027106069 
0.348589 1.93772372826 0.04301474052 
0.349105 1.93491121485 0.04236559922 
0.349622 1.89323558926 0.04017029130 
0.350139 1.93752020971 0.04393974910 
0.350655 1.86917512790 0.04172798605 
0.351172 1.84987182898 0.04328153195 
0.351688 1.87627459867 0.04213368680 
0.352205 1.90380035830 0.04126640246 
0.352722 1.93054561330 0.04133344431 
0.353238 1.89122696224 0.04125391902 
0.353755 1.98029356746 0.04274560509 
0.354271 1.91999690339 0.04129814707 
0.354788 1.93693637809 0.04246517642 
0.355305 1.88069419860 0.04033609092 
0.355821 1.92718022070 0.04282636361 
0.356338 1.85393084248 0.04123648443 
0.356854 1.91898992373 0.04496345488 
0.357371 1.89018849812 0.04344295285 
0.357888 1.92486058770 0.04518328549 
0.358404 1.93635978315 0.04671281423 
0.358921 1.96321734536 0.04822665497 
0.359437 1.84327362544 0.04379252540 
0.359954 1.91016478461 0.04645076007 
0.360471 1.90706730932 0.04901254271 
0.360987 1.99620047387 0.05035391735 
0.361504 1.90549705299 0.04989342916 
0.362020 1.94837295415 0.05192372035 
0.362537 1.92508717646 0.05200139218 
0.363054 1.90063355334 0.05516667896 
0.363570 1.76640936562 0.04826053704 
0.364087 1.91155917606 0.05504041805 
0.364603 1.89373098241 0.05724424709 
0.365120 1.91729767802 0.05764432210 
0.365637 1.92262129629 0.06120474806 
0.366153 1.90848379548 0.05736562271 
0.366670 1.93790293817 0.06145159212 
0.367186 1.97208170184 0.06663917897 
0.367703 1.82073768325 0.06206127099 
0.368219 1.98139459184 0.06686759386 
0.368736 1.86528697047 0.06685975358 
0.369253 1.80557472813 0.07040710369 
0.369769 1.94260248744 0.07290845739 
0.370286 1.94791062549 0.08100048182 
0.370802 1.93700589734 0.07898572198 
0.371319 1.86226121829 0.07933910615 
0.371835 1.90525321648 0.08926277342 
0.372352 1.67384579596 0.09525827244 
0.372869 1.58185255907 0.12062273956 
0.373385 1.86134556248 0.14204206519 
0.373902 1.17443173152 0.23972991600 
