# Supplementary material for: A SAXS-based approach to rationally evaluate radical scavengers – toward eliminating radiation damage in solution and crystallographic studies
Source: J Synchrotron Radiat. 2021 Aug 9;28(Pt 5):1309–20. doi: 10.1107/S1600577521004045 (PMC8415334; doi:10.1107/S1600577521004045)
Supplement: Supplementary file 1 [file s-28-01309-sup1.zip › SupportingData/ascrobic_acid/50mM_buffer_only/F10_ascorbate-max-buffer_00031.cbf.dat]

0.010597 10.03002302144 0.55809594969 
0.011114 10.18925257053 0.37844158059 
0.011630 8.54070975919 0.31730003980 
0.012147 7.57193408429 0.24316795481 
0.012664 7.02718563714 0.28459799624 
0.013181 6.08136242684 0.20039260987 
0.013698 5.80024649913 0.17201700276 
0.014215 5.80896537642 0.26345155021 
0.014732 5.46066473838 0.22337035193 
0.015249 5.42103210571 0.18246312707 
0.015766 4.79580219592 0.15151708685 
0.016283 4.71017050715 0.15451180572 
0.016800 4.36290568528 0.12997346780 
0.017316 4.30528975220 0.13308235456 
0.017833 4.11133913787 0.12467587373 
0.018350 4.03317438980 0.11438478575 
0.018867 3.77097515637 0.11066408392 
0.019384 3.70885972559 0.09824917663 
0.019901 3.65228348825 0.09825698139 
0.020418 3.62999408532 0.09459985703 
0.020935 3.31055583625 0.08477079574 
0.021452 3.43506776423 0.09216476435 
0.021969 3.15164653765 0.08743435912 
0.022486 3.23016427344 0.09248231601 
0.023002 3.07650944267 0.08578312592 
0.023519 3.05874101904 0.07992337353 
0.024036 3.11691298657 0.08068414139 
0.024553 3.04920900583 0.08609340654 
0.025070 2.95024091020 0.07713277250 
0.025587 2.93212963313 0.07376800329 
0.026104 2.82572860935 0.07142474652 
0.026621 2.75456808275 0.07321366101 
0.027138 2.81766736826 0.06770458752 
0.027655 2.71834651358 0.06988942463 
0.028171 2.78999411998 0.07406862111 
0.028688 2.66738341122 0.07003631418 
0.029205 2.81707024371 0.07257524619 
0.029722 2.59877044471 0.06468782732 
0.030239 2.79498696550 0.06811978609 
0.030756 2.58260383904 0.06322269782 
0.031273 2.50612882570 0.05934935118 
0.031790 2.59152166857 0.06306798073 
0.032307 2.60326373130 0.06145478079 
0.032824 2.47736924159 0.05735172532 
0.033341 2.50656557467 0.06098165080 
0.033857 2.49721915776 0.05896507476 
0.034374 2.40343745640 0.05929494161 
0.034891 2.41803279387 0.06227073759 
0.035408 2.40355928073 0.05969973282 
0.035925 2.53636010263 0.06006930462 
0.036442 2.48496259897 0.05511799173 
0.036959 2.34388908327 0.05699468276 
0.037476 2.42613919816 0.05275367741 
0.037993 2.30614303521 0.05591923398 
0.038510 2.41445491040 0.05363884143 
0.039027 2.31447252602 0.05362439889 
0.039543 2.30355247944 0.05692353392 
0.040060 2.27335075427 0.05318989512 
0.040577 2.29321005385 0.05317678661 
0.041094 2.17827848884 0.04996744173 
0.041611 2.29614226611 0.05068451570 
0.042128 2.36153772399 0.05431670094 
0.042645 2.26867178494 0.04915071354 
0.043162 2.20941321686 0.04925164468 
0.043679 2.27029599505 0.05008542078 
0.044196 2.27506843533 0.05000332271 
0.044712 2.22780450193 0.04599719185 
0.045229 2.26626077704 0.04871486280 
0.045746 2.28505749010 0.04864311708 
0.046263 2.20914577867 0.04864596727 
0.046780 2.18538949101 0.04614639958 
0.047297 2.14191794438 0.04679096654 
0.047814 2.22292012019 0.04662558849 
0.048331 2.24938670111 0.04543279361 
0.048848 2.21462477535 0.04680366651 
0.049365 2.24867506438 0.04620492939 
0.049881 2.17603712854 0.04531394779 
0.050398 2.20160961046 0.04447881702 
0.050915 2.16403302944 0.04590639266 
0.051432 2.21356544704 0.04539225078 
0.051949 2.13666277403 0.04456697717 
0.052466 2.11873188785 0.04464516269 
0.052983 2.12259352300 0.04276956886 
0.053500 2.14423307744 0.04414117029 
0.054017 2.09902529780 0.04341406577 
0.054534 2.15188327054 0.04174759617 
0.055050 2.13016798694 0.04454875136 
0.055567 2.17039443544 0.04280514985 
0.056084 2.13426084672 0.04355657758 
0.056601 2.08970715377 0.04185760298 
0.057118 2.02503189463 0.04170180715 
0.057635 2.09052168304 0.04127914762 
0.058152 2.13645627835 0.04126380242 
0.058669 2.09835772778 0.03924091712 
0.059186 2.02043120219 0.04137264477 
0.059703 2.07027202530 0.03939285175 
0.060220 2.04987856046 0.04076660632 
0.060736 2.10478339207 0.04205120358 
0.061253 2.05989280632 0.03973948932 
0.061770 2.06588275252 0.04005859279 
0.062287 2.12513900790 0.04044105351 
0.062804 2.08448540535 0.04013733013 
0.063321 2.09488118486 0.03794712462 
0.063838 2.07225475172 0.04017430020 
0.064355 1.99828086000 0.03884269851 
0.064872 2.09483554995 0.03773512039 
0.065388 2.07380658885 0.03889232487 
0.065905 2.01193388582 0.03778253284 
0.066422 2.07630913445 0.03890285195 
0.066939 2.00979454720 0.03778960452 
0.067456 2.02609093670 0.03781263627 
0.067973 2.03925708420 0.03909501783 
0.068490 2.03669858751 0.03652431516 
0.069007 2.05173275243 0.03894495479 
0.069524 2.00476395191 0.03838463416 
0.070041 2.06034310368 0.03853468289 
0.070557 2.01463723960 0.03851260621 
0.071074 2.09364028727 0.03714650773 
0.071591 2.01793968485 0.03685611908 
0.072108 1.98365069269 0.03621515230 
0.072625 2.05756901340 0.03885847889 
0.073142 2.06599765248 0.03791195448 
0.073659 1.96693528612 0.03459068046 
0.074176 2.06885555040 0.03630977696 
0.074693 2.06813791740 0.03678723691 
0.075210 2.08339834242 0.03581745306 
0.075726 1.98737220839 0.03583393334 
0.076243 2.02410146541 0.03648718032 
0.076760 1.98356400330 0.03336556248 
0.077277 2.06707506727 0.03488180750 
0.077794 1.99635851376 0.03493860953 
0.078311 1.97352002109 0.03506617880 
0.078828 2.04867894042 0.03419527834 
0.079345 2.04001748376 0.03649660947 
0.079862 2.05832756491 0.03568252194 
0.080378 1.99199234268 0.03434952560 
0.080895 2.01103333780 0.03374288913 
0.081412 2.02191032924 0.03488661167 
0.081929 2.03287806156 0.03380255001 
0.082446 2.01175726717 0.03506735179 
0.082963 1.98740221118 0.03226704323 
0.083480 1.97331352473 0.03488665131 
0.083997 2.00649473622 0.03449320521 
0.084514 1.97721878122 0.03412202057 
0.085030 2.03467519272 0.03344819165 
0.085547 1.99914675639 0.03396445212 
0.086064 1.98542396760 0.03300827503 
0.086581 2.03375159724 0.03284312612 
0.087098 2.10049398686 0.03367621217 
0.087615 1.93784513261 0.03332774597 
0.088132 1.97560082768 0.03362670906 
0.088649 1.96340623365 0.03445149403 
0.089166 2.04182726732 0.03425192352 
0.089683 1.97766342421 0.03511464581 
0.090199 2.06461522053 0.03623873332 
0.090716 2.01459876416 0.03602043797 
0.091233 1.99521419599 0.03599093461 
0.091750 2.03227628103 0.03521662454 
0.092267 2.01076940158 0.03574754872 
0.092784 2.02133094560 0.03753389515 
0.093301 2.00381958716 0.03506452861 
0.093818 1.97929748426 0.03667436905 
0.094334 1.97283481548 0.03553212915 
0.094851 1.97041654012 0.03606940660 
0.095368 2.07977877808 0.03574669803 
0.095885 1.98923211599 0.03524326531 
0.096402 1.98979545654 0.03458592298 
0.096919 2.01561756451 0.03497861293 
0.097436 1.98889204825 0.03423586422 
0.097953 1.98644040032 0.03296197115 
0.098470 1.97818662803 0.03283454661 
0.098986 1.92776277862 0.03326158661 
0.099503 1.98622627655 0.03161803899 
0.100020 1.98773883184 0.03278356959 
0.100537 1.98097998712 0.03245915648 
0.101054 1.96880550088 0.03162073356 
0.101571 2.02166867327 0.03179297115 
0.102088 1.95882084744 0.03177116146 
0.102605 1.93724164010 0.03099701000 
0.103122 2.01000595862 0.03150059931 
0.103638 2.05928819381 0.03265212146 
0.104155 2.00071552474 0.03225571379 
0.104672 2.02991408858 0.03212426044 
0.105189 1.95605043962 0.03039316622 
0.105706 1.98691189534 0.03041524971 
0.106223 2.01746647111 0.03000019232 
0.106740 1.98639770939 0.03043184194 
0.107257 1.94554509242 0.03101847072 
0.107773 1.98644022093 0.02953161169 
0.108290 1.97097055297 0.03181604669 
0.108807 1.96345835596 0.03145748248 
0.109324 2.02040598234 0.03088271720 
0.109841 2.00294050163 0.02903443458 
0.110358 1.99179867005 0.02990024680 
0.110875 2.00561253567 0.02936409731 
0.111392 1.98624738344 0.02968256073 
0.111909 1.95041086581 0.02994975577 
0.112425 1.97005528039 0.02845500071 
0.112942 1.97969834669 0.02942607618 
0.113459 1.96805063866 0.02921922565 
0.113976 1.97131847199 0.02964826025 
0.114493 1.95468020983 0.02923996650 
0.115010 1.95360994039 0.02920202743 
0.115527 1.94412587554 0.02924870913 
0.116044 2.00301711053 0.02896243543 
0.116560 1.96881427566 0.02858050087 
0.117077 1.94837160535 0.02799498828 
0.117594 1.96247791757 0.02890842868 
0.118111 1.98371449098 0.02867067491 
0.118628 1.91400542990 0.02752367035 
0.119145 1.96480842248 0.02895835480 
0.119662 1.99227341281 0.02874141949 
0.120179 1.95179220388 0.02811595978 
0.120695 1.99907934292 0.02950383820 
0.121212 1.94979991125 0.02781784481 
0.121729 1.98811905600 0.02840994616 
0.122246 1.92951324617 0.02883878605 
0.122763 1.95653201803 0.02752980741 
0.123280 1.95633377926 0.02832115864 
0.123797 1.98570832439 0.02817102948 
0.124314 1.99156989127 0.02931751573 
0.124830 1.96615549743 0.02741524719 
0.125347 1.96103688947 0.02801554122 
0.125864 1.97152857157 0.02851716888 
0.126381 1.92287555351 0.02723324112 
0.126898 1.93005013687 0.02708041638 
0.127415 1.94141111944 0.02687399919 
0.127932 1.99211370502 0.02793806314 
0.128448 1.95338556550 0.02676211328 
0.128965 2.00485544779 0.02718036460 
0.129482 1.97661578031 0.02815007976 
0.129999 1.97863798856 0.02682332017 
0.130516 1.96228181661 0.02763960894 
0.131033 1.91149878561 0.02637862638 
0.131550 1.94822258245 0.02708662801 
0.132067 1.96376800927 0.02657877273 
0.132583 1.95032120570 0.02664351865 
0.133100 1.95920435883 0.02682134461 
0.133617 1.99241919579 0.02628207414 
0.134134 2.00990943231 0.02686130423 
0.134651 1.92656324915 0.02660664838 
0.135168 1.95061225034 0.02656596387 
0.135685 1.93961172719 0.02685373755 
0.136201 1.99875325043 0.02640546750 
0.136718 1.90028801056 0.02649250004 
0.137235 1.97721079474 0.02549154450 
0.137752 1.97077337905 0.02631374356 
0.138269 1.99499596255 0.02639108562 
0.138786 1.97166662187 0.02530883041 
0.139303 1.97226689524 0.02620588134 
0.139819 1.94248413575 0.02634467561 
0.140336 1.96304321032 0.02555651525 
0.140853 1.92360902505 0.02476141313 
0.141370 1.96706650129 0.02584139410 
0.141887 1.92541860404 0.02515264156 
0.142404 1.99159772163 0.02558996200 
0.142921 1.96388902196 0.02572139559 
0.143438 2.01295128457 0.02683360011 
0.143954 1.99608019197 0.02602013841 
0.144471 1.96260756923 0.02567623438 
0.144988 1.96584149069 0.02658932230 
0.145505 1.95514888270 0.02565511682 
0.146022 1.98650624589 0.02593859010 
0.146539 1.90370678910 0.02472315766 
0.147056 1.95157224446 0.02569357960 
0.147572 1.93481589372 0.02522493669 
0.148089 1.94700087730 0.02547494824 
0.148606 1.88662947703 0.02513677111 
0.149123 1.98909080121 0.02594418510 
0.149640 1.93138433109 0.02492492619 
0.150157 2.00051147618 0.02515733023 
0.150674 1.94862476376 0.02524816284 
0.151190 1.92145310205 0.02443984666 
0.151707 1.95272891549 0.02498158741 
0.152224 1.97929142197 0.02466650764 
0.152741 1.95610856277 0.02547623413 
0.153258 1.87805180451 0.02401130403 
0.153775 1.92637956334 0.02473723288 
0.154291 1.96460249850 0.02461073565 
0.154808 1.93703311556 0.02518258770 
0.155325 1.89976077856 0.02452108894 
0.155842 1.97748499463 0.02447106681 
0.156359 1.93229819001 0.02415643465 
0.156876 1.97863735813 0.02463605804 
0.157393 1.92263863743 0.02405766331 
0.157909 1.97307928475 0.02409258231 
0.158426 1.92986763431 0.02436336724 
0.158943 1.94950918252 0.02474796381 
0.159460 1.94424049335 0.02412302759 
0.159977 1.90531311976 0.02421076677 
0.160494 1.89397159313 0.02421995313 
0.161010 1.92477564701 0.02368991826 
0.161527 1.92337961073 0.02351596409 
0.162044 1.93486120196 0.02368118036 
0.162561 1.94336221985 0.02377076237 
0.163078 1.92493812306 0.02324072147 
0.163595 1.93657556863 0.02437396503 
0.164112 1.93000713011 0.02418563755 
0.164628 1.94377056817 0.02415761843 
0.165145 1.96217214508 0.02375071896 
0.165662 1.92306072679 0.02379815975 
0.166179 1.92992278781 0.02310096238 
0.166696 1.92186662310 0.02313877804 
0.167213 1.94422979960 0.02389207078 
0.167729 1.92031891344 0.02328568485 
0.168246 1.92464902852 0.02390662289 
0.168763 1.93788603416 0.02421675114 
0.169280 1.93674915934 0.02288345386 
0.169797 1.86875677602 0.02356466746 
0.170314 1.92229202854 0.02323369689 
0.170830 1.94511266145 0.02318343787 
0.171347 1.91604659841 0.02262708633 
0.171864 1.91793630528 0.02268659885 
0.172381 1.92789432658 0.02342587869 
0.172898 1.92984359078 0.02306286651 
0.173415 1.92922877297 0.02264951631 
0.173932 1.90625099408 0.02301464326 
0.174448 1.92439016486 0.02358290944 
0.174965 1.87885772549 0.02250587726 
0.175482 1.91528950555 0.02273680667 
0.175999 1.92898146108 0.02275424352 
0.176516 1.92434594333 0.02306353973 
0.177033 1.92230548124 0.02297581267 
0.177549 1.90146479711 0.02251536655 
0.178066 1.96459953572 0.02245974176 
0.178583 1.90089299200 0.02223610634 
0.179100 1.92293881726 0.02266710872 
0.179617 1.91775046866 0.02272196246 
0.180134 1.93502919570 0.02322105394 
0.180650 1.88206332299 0.02344182865 
0.181167 1.90251526782 0.02385543221 
0.181684 1.93400712713 0.02377699049 
0.182201 1.91018848257 0.02362928633 
0.182718 1.87761321378 0.02337131705 
0.183234 1.90358659113 0.02402167465 
0.183751 1.92898533261 0.02437012898 
0.184268 1.92168042250 0.02464315786 
0.184785 1.93222970054 0.02430819648 
0.185302 1.90345001189 0.02417400568 
0.185819 1.93258465014 0.02425622489 
0.186335 1.87835236968 0.02308037623 
0.186852 1.91249581577 0.02380568831 
0.187369 1.87812071509 0.02247522744 
0.187886 1.90111943905 0.02369477976 
0.188403 1.93666160561 0.02381505150 
0.188920 1.87393647930 0.02264284837 
0.189436 1.89175321481 0.02362290070 
0.189953 1.92010786047 0.02279740339 
0.190470 1.88137694688 0.02235386821 
0.190987 1.88951466650 0.02295837983 
0.191504 1.88104259166 0.02256568059 
0.192020 1.89195199961 0.02245021906 
0.192537 1.87743189810 0.02264044998 
0.193054 1.91942791593 0.02232306574 
0.193571 1.89274754842 0.02235127792 
0.194088 1.88302487507 0.02203480280 
0.194605 1.87288277683 0.02248571679 
0.195121 1.90478721833 0.02231369286 
0.195638 1.90766971172 0.02253448256 
0.196155 1.87082965590 0.02160666961 
0.196672 1.84778315806 0.02279956598 
0.197189 1.89210253307 0.02131561549 
0.197705 1.90619093914 0.02188995496 
0.198222 1.88837368548 0.02198513347 
0.198739 1.87677925875 0.02217766407 
0.199256 1.86805542768 0.02176815227 
0.199773 1.87403411747 0.02208334876 
0.200290 1.88788871759 0.02199858065 
0.200806 1.88432770184 0.02227018470 
0.201323 1.91020870717 0.02151679768 
0.201840 1.89486104062 0.02118915346 
0.202357 1.89724825847 0.02121400109 
0.202874 1.87258438826 0.02118536858 
0.203390 1.86246297165 0.02172728551 
0.203907 1.86839856593 0.02149954699 
0.204424 1.89392503286 0.02137136456 
0.204941 1.87875706120 0.02124125510 
0.205458 1.85315235238 0.02102096318 
0.205974 1.89276978151 0.02138406582 
0.206491 1.87217215110 0.02115682816 
0.207008 1.89702344667 0.02128398278 
0.207525 1.85447388318 0.02116955894 
0.208042 1.83743640568 0.02094987392 
0.208558 1.89619204388 0.02177889260 
0.209075 1.90336799548 0.02084862228 
0.209592 1.87361042121 0.02095102746 
0.210109 1.88033287141 0.02113164711 
0.210626 1.85927337695 0.02136113906 
0.211142 1.86237371536 0.02091625272 
0.211659 1.86681878161 0.02043250414 
0.212176 1.86094736676 0.02065401653 
0.212693 1.85727427888 0.02116236235 
0.213210 1.84603183347 0.02055829869 
0.213726 1.90182325055 0.02071237624 
0.214243 1.84116260856 0.02108695528 
0.214760 1.90180062121 0.02094872610 
0.215277 1.83580667247 0.02077121821 
0.215794 1.90457309047 0.02075174509 
0.216310 1.86242492936 0.02057023670 
0.216827 1.88588613507 0.02088898869 
0.217344 1.87220692023 0.02042561388 
0.217861 1.86694685386 0.02041915908 
0.218378 1.89075105136 0.02067457547 
0.218894 1.86849391942 0.02063422107 
0.219411 1.82774541286 0.02032520617 
0.219928 1.86088938656 0.02036506359 
0.220445 1.88293413313 0.02044410701 
0.220962 1.86373276575 0.02032164197 
0.221478 1.89324389336 0.02048530020 
0.221995 1.87826008903 0.02069994538 
0.222512 1.87781996248 0.02037430462 
0.223029 1.87674254548 0.01976651109 
0.223546 1.83165880663 0.01996187782 
0.224062 1.88641044391 0.02040400656 
0.224579 1.86618692002 0.02036677684 
0.225096 1.85582543973 0.01958289146 
0.225613 1.85096508364 0.01985644595 
0.226129 1.84200841203 0.01972176262 
0.226646 1.85828880687 0.01970872112 
0.227163 1.84351220904 0.01951600464 
0.227680 1.87487091311 0.02029525753 
0.228197 1.89957340534 0.02033534117 
0.228713 1.90172839028 0.01955995767 
0.229230 1.86509437904 0.01952370197 
0.229747 1.88305641119 0.01932197042 
0.230264 1.86340761846 0.01965591194 
0.230780 1.86917598337 0.01954057501 
0.231297 1.85448236996 0.01936818225 
0.231814 1.88747867961 0.01945274588 
0.232331 1.86670184957 0.01957581063 
0.232848 1.81766009388 0.01928856938 
0.233364 1.86076874947 0.01931681716 
0.233881 1.85268634063 0.01958929185 
0.234398 1.84964631060 0.01921028152 
0.234915 1.89402143347 0.01928091333 
0.235431 1.85560337235 0.01936513075 
0.235948 1.81815720939 0.01915917975 
0.236465 1.84877147411 0.01937826903 
0.236982 1.83817587727 0.01886808843 
0.237499 1.85966563137 0.01898518950 
0.238015 1.83548083606 0.01928498635 
0.238532 1.84637222722 0.01963852705 
0.239049 1.82877698311 0.01917022565 
0.239566 1.84624981587 0.01927137243 
0.240082 1.85030235842 0.01906409378 
0.240599 1.84441598796 0.01932495611 
0.241116 1.87625937432 0.01934136995 
0.241633 1.84665987625 0.01954439765 
0.242149 1.86560227751 3.31139297308 
0.242666 1.85386285793 0.01924872503 
0.243183 1.86148888420 0.01874313470 
0.243700 1.83570386883 0.01941391649 
0.244217 1.82417779931 0.01894853103 
0.244733 1.83816753270 0.01948343307 
0.245250 1.84449743130 0.01901046473 
0.245767 1.81479108682 0.01895074551 
0.246284 1.85321064829 0.01893230886 
0.246800 1.85077084727 0.01898835083 
0.247317 1.83914867047 0.01845853833 
0.247834 1.80986127953 0.01873458783 
0.248351 1.81907773687 0.01893666641 
0.248867 1.87282632078 0.01909326681 
0.249384 1.87149420297 0.01899200519 
0.249901 1.83175459400 0.01859024374 
0.250418 1.83300035888 0.01877194624 
0.250934 1.82787332546 0.01872912141 
0.251451 1.84075875480 0.01873213597 
0.251968 1.86134942803 0.01883086381 
0.252485 1.85727165593 0.01890541648 
0.253001 1.83232654857 0.01844761373 
0.253518 1.79820318321 0.01859895206 
0.254035 1.86130634560 0.01886665510 
0.254552 1.83280820234 0.01836608566 
0.255068 1.83668548396 0.01836799495 
0.255585 1.83243212234 0.01881750558 
0.256102 1.84323997862 0.01827040929 
0.256619 1.84793391331 0.01847672923 
0.257135 1.80414166804 0.01846682469 
0.257652 1.81956200962 0.01784092656 
0.258169 1.82856463611 0.01784199108 
0.258686 1.82189564670 0.01827714469 
0.259202 1.80703752603 0.01848445170 
0.259719 1.82174366634 0.01862591023 
0.260236 1.83066765477 0.01874382921 
0.260753 1.84348173912 0.01918720850 
0.261269 1.85389029238 0.01918978722 
0.261786 1.83452642361 0.01897104964 
0.262303 1.84681175450 0.01933207550 
0.262820 1.82099419896 0.01907821621 
0.263336 1.85715840030 0.01967687623 
0.263853 1.83184651443 0.01989080896 
0.264370 1.85383705943 0.01978474354 
0.264887 1.86256951440 0.01950675194 
0.265403 1.85371794834 0.01984561667 
0.265920 1.84491128984 0.01995965265 
0.266437 1.87499941964 0.01985889900 
0.266954 1.86064663287 0.01999798835 
0.267470 1.83468893865 0.02043388140 
0.267987 1.86950478589 0.01985661748 
0.268504 1.82935416104 0.02012480375 
0.269021 1.86434842312 0.02012634678 
0.269537 1.84518483457 0.02057981575 
0.270054 1.83404373216 0.02049033413 
0.270571 1.87199468398 0.02092697615 
0.271087 1.82956015839 0.02115399422 
0.271604 1.84881493375 0.02101139453 
0.272121 1.87756832995 0.02109733285 
0.272638 1.89890996585 0.02116698305 
0.273154 1.82443563248 0.02139731317 
0.273671 1.87539470615 0.02197142358 
0.274188 1.86122964818 0.02161571606 
0.274705 1.87484925271 0.02230084016 
0.275221 1.84363542396 0.02189330621 
0.275738 1.86577728065 0.02214069892 
0.276255 1.86317692919 0.02223658752 
0.276771 1.88259499091 0.02209561265 
0.277288 1.89193283518 0.02243847277 
0.277805 1.85524247912 0.02151611169 
0.278322 1.88407423990 0.02205587646 
0.278838 1.82585816643 0.02123542793 
0.279355 1.82840211191 0.02187476552 
0.279872 1.85904609842 0.02221385042 
0.280388 1.82947690080 0.02148383559 
0.280905 1.82139956066 0.02072433040 
0.281422 1.82796588248 0.02220343306 
0.281939 1.83377644477 0.02214395869 
0.282455 1.83202338610 0.02210260064 
0.282972 1.87052045420 0.02286086635 
0.283489 1.82950200277 0.02160241794 
0.284006 1.85979638712 0.02186762223 
0.284522 1.83289257201 0.02195785812 
0.285039 1.82829839388 0.02280501646 
0.285556 1.84901044328 0.02162595942 
0.286072 1.87197173995 0.02237341948 
0.286589 1.90466211887 0.02296494640 
0.287106 1.85526765709 0.02238757977 
0.287622 1.82291321145 0.02230141632 
0.288139 1.82577651381 0.02185153839 
0.288656 1.84627584090 0.02205219694 
0.289173 1.79787256769 0.02181704259 
0.289689 1.89005568549 0.02224394009 
0.290206 1.82927059191 0.02226658575 
0.290723 1.86755046080 0.02263407883 
0.291239 1.88414790712 0.02280793177 
0.291756 1.83071726526 0.02292995835 
0.292273 1.86847985961 0.02277976615 
0.292790 1.85824616262 0.02211631859 
0.293306 1.80026030769 0.02244679564 
0.293823 1.87751587521 0.02260326653 
0.294340 1.85787205319 0.02246662665 
0.294856 1.82932822975 0.02261347474 
0.295373 1.80379642781 0.02282229237 
0.295890 1.83526441121 0.02236028878 
0.296406 1.82494423896 0.02318706120 
0.296923 1.86343515962 0.02359003799 
0.297440 1.80713021113 0.02234821500 
0.297957 1.85410360653 0.02296522262 
0.298473 1.83788202770 0.02257637320 
0.298990 1.84399519957 0.02318756511 
0.299507 1.85651834990 0.02334490158 
0.300023 1.81085168542 0.02357865809 
0.300540 1.81754374487 0.02294722901 
0.301057 1.83736440052 0.02297377581 
0.301573 1.85991879476 0.02326866431 
0.302090 1.85826307606 0.02382807352 
0.302607 1.83650290154 0.02341409369 
0.303123 1.86884252205 0.02259212295 
0.303640 1.89524016282 0.02375231664 
0.304157 1.79307413430 0.02303782784 
0.304673 1.86100006839 0.02285022245 
0.305190 1.87637648854 0.02375647115 
0.305707 1.87551828755 0.02343263765 
0.306224 1.87136927065 0.02345170348 
0.306740 1.83488973269 0.02428125280 
0.307257 1.86504032311 0.02384826066 
0.307774 1.88509267430 0.02349518011 
0.308290 1.83792436175 0.02344087366 
0.308807 1.85950713255 0.02408870920 
0.309324 1.87140365978 0.02363650622 
0.309840 1.83323602042 0.02340512995 
0.310357 1.84197263480 0.02439867905 
0.310874 1.86050407798 0.02382544468 
0.311390 1.88396531527 0.02423348146 
0.311907 1.88845980932 0.02432841585 
0.312424 1.84704216643 0.02424901074 
0.312940 1.80118914000 0.02406188030 
0.313457 1.83893281390 0.02373555879 
0.313974 1.82919494209 0.02430582741 
0.314490 1.86247263953 0.02483232612 
0.315007 1.84617521774 0.02472300238 
0.315524 1.84729405928 0.02461273577 
0.316040 1.87772905430 0.02546138474 
0.316557 1.87454200731 0.02507584759 
0.317074 1.80074875536 0.02498401597 
0.317590 1.85794155710 0.02432829333 
0.318107 1.81297139385 0.02461869149 
0.318624 1.88623836379 0.02485743608 
0.319140 1.82109352632 0.02436667322 
0.319657 1.83622727781 0.02505938597 
0.320174 1.87062181151 0.02482683599 
0.320690 1.79844416038 0.02493150541 
0.321207 1.85116671671 0.02495296186 
0.321724 1.86714446342 0.02530595331 
0.322240 1.84313071308 0.02548411809 
0.322757 1.79181641291 0.02436457153 
0.323274 1.86971088301 0.02550723056 
0.323790 1.86467231894 0.02611204691 
0.324307 1.81763750811 0.02505489157 
0.324824 1.88400914241 0.02679080460 
0.325340 1.87471791001 0.02656599626 
0.325857 1.79956257604 0.02602581645 
0.326373 1.82359831885 0.02666564503 
0.326890 1.85247718523 0.02717280914 
0.327407 1.85310362493 0.02746303443 
0.327923 1.85809115326 0.02775347789 
0.328440 1.85144274304 0.02678633463 
0.328957 1.80908416710 0.02820609039 
0.329473 1.83919938616 0.02833546175 
0.329990 1.88071117240 0.02916335230 
0.330507 1.88176745655 0.02946199096 
0.331023 1.87852711147 0.02977910622 
0.331540 1.85048348637 0.03044412677 
0.332057 1.85918479998 0.03027191140 
0.332573 1.85721815856 0.03045499151 
0.333090 1.88744318023 0.03062342964 
0.333607 1.84621245792 0.03014090364 
0.334123 1.89792515551 0.03146879025 
0.334640 1.89207189028 0.03192694797 
0.335156 1.86910389365 0.03245744266 
0.335673 1.87051646983 0.03320105275 
0.336190 1.87606225467 0.03296012997 
0.336706 1.89002787009 0.03246429003 
0.337223 1.85133341583 0.03293384075 
0.337740 1.94984418242 0.03538754124 
0.338256 1.93951078065 0.03412104184 
0.338773 1.87283131471 0.03484215412 
0.339290 1.94647385932 0.03833805220 
0.339806 1.88903452138 0.03822411277 
0.340323 2.00773740094 0.04077622722 
0.340839 1.95134446705 0.03860416526 
0.341356 1.91232162508 0.04129817603 
0.341873 1.89955502572 0.03720630138 
0.342389 1.89614718070 0.03715737070 
0.342906 1.93918166055 0.03991531883 
0.343423 1.91684501473 0.03998410850 
0.343939 1.91417232861 0.03859617268 
0.344456 1.93357248602 0.03966879718 
0.344972 1.90409700677 0.04153496156 
0.345489 1.93709041087 0.04078077677 
0.346006 1.87085250004 0.03929466518 
0.346522 2.03300692309 0.04006354952 
0.347039 1.94441200849 0.03988949216 
0.347555 1.95462973536 0.04203892085 
0.348072 1.82375358560 0.03963355800 
0.348589 1.89847481407 0.04162756689 
0.349105 1.91622890093 0.04028365206 
0.349622 1.88801809785 0.04032848854 
0.350139 1.87993400505 0.04137749568 
0.350655 1.88538210763 0.04081982562 
0.351172 1.88618082697 0.04181380685 
0.351688 1.92786206583 0.04000151409 
0.352205 2.01247631341 0.04274123345 
0.352722 1.86696916754 0.04096253440 
0.353238 1.98602539613 0.04196843343 
0.353755 1.82972580307 0.04105198958 
0.354271 1.90120298225 0.03957696332 
0.354788 1.91362223898 0.04082723980 
0.355305 1.90945875267 0.04085213091 
0.355821 1.87473355330 0.04413484471 
0.356338 1.93929907073 0.04300189811 
0.356854 1.85339412404 0.04424452169 
0.357371 1.89647452927 0.04606596052 
0.357888 1.92257296196 0.04382311370 
0.358404 1.96081089004 0.04651883647 
0.358921 1.96270690432 0.04620079153 
0.359437 1.88583284225 0.04468876653 
0.359954 1.94905856808 0.04736373312 
0.360471 2.01839886187 0.05014027642 
0.360987 1.87084277404 0.04634641739 
0.361504 1.93170376898 0.05035046802 
0.362020 1.85863601307 0.05060240537 
0.362537 1.86932249504 0.05273962742 
0.363054 1.84571033300 0.05144711066 
0.363570 1.89545076249 0.05432269983 
0.364087 1.88938513193 0.05537581597 
0.364603 1.84005491764 0.04981982649 
0.365120 1.97396666344 0.05841220242 
0.365637 1.74762458279 0.05816021704 
0.366153 1.83811582090 0.05541805430 
0.366670 1.88092458626 0.05997926912 
0.367186 2.00054874863 0.06221424369 
0.367703 1.98224009062 0.06848686029 
0.368219 1.87175931014 0.06154109798 
0.368736 1.77192308836 0.06520230359 
0.369253 1.82289594022 0.07770119286 
0.369769 1.88006855522 0.07529018285 
0.370286 1.93435677047 0.07501605027 
0.370802 1.89290900865 0.08004314344 
0.371319 1.86397998135 0.08347897730 
0.371835 1.74041258688 0.09858230515 
0.372352 1.95912595257 0.10488584420 
0.372869 1.91117076541 0.12287950971 
0.373385 1.74477205992 0.16417518332 
0.373902 1.95919272520 0.23995086313 
