# Supplementary material for: A SAXS-based approach to rationally evaluate radical scavengers – toward eliminating radiation damage in solution and crystallographic studies
Source: J Synchrotron Radiat. 2021 Aug 9;28(Pt 5):1309–20. doi: 10.1107/S1600577521004045 (PMC8415334; doi:10.1107/S1600577521004045)
Supplement: Supplementary file 1 [file s-28-01309-sup1.zip › SupportingData/ascrobic_acid/50mM_buffer_only/F10_ascorbate-max-buffer_00021.cbf.dat]

0.010597 10.89265461459 0.56534483068 
0.011114 9.57690930194 0.39007882976 
0.011630 8.21015747535 0.31350316296 
0.012147 7.82900223864 0.30131320929 
0.012664 7.05374977167 0.23722041280 
0.013181 6.41788313394 0.20636114377 
0.013698 5.92251244132 0.18649447433 
0.014215 5.80704827250 0.29715130587 
0.014732 5.52612027155 0.19663428031 
0.015249 5.25759682890 0.19748184825 
0.015766 4.96052682127 0.16852343595 
0.016283 4.51170751559 0.14715794741 
0.016800 4.47522333774 0.14290799786 
0.017316 4.27297483213 0.12900159933 
0.017833 4.02539039756 0.11933233541 
0.018350 3.93491427441 0.11962149034 
0.018867 3.96270410447 0.10980015308 
0.019384 3.63012539390 0.09462362149 
0.019901 3.70818232748 0.09767339468 
0.020418 3.51229923763 0.09420701338 
0.020935 3.51465041651 0.09408088466 
0.021452 3.31596772896 0.09665446030 
0.021969 3.30168861446 0.08864547034 
0.022486 3.15783006750 0.08781510663 
0.023002 3.13255603329 0.08828714841 
0.023519 3.13800363753 0.08366131819 
0.024036 3.00761676116 0.08031964701 
0.024553 2.96865358204 0.08143910747 
0.025070 2.90640758969 0.07994919513 
0.025587 3.03805000608 0.07713991486 
0.026104 2.81486894435 0.07254064033 
0.026621 2.73376752135 0.07508493138 
0.027138 2.64463065064 0.06468161754 
0.027655 2.90347766323 0.07523024025 
0.028171 2.66704987721 0.07252915514 
0.028688 2.67093607140 0.07152773623 
0.029205 2.61267795157 0.06453134134 
0.029722 2.58197001856 0.07177857163 
0.030239 2.63544039346 0.06430335056 
0.030756 2.72049544085 0.06001988557 
0.031273 2.54554148943 0.06348294371 
0.031790 2.63290787441 0.06422346774 
0.032307 2.64091688353 0.06292593392 
0.032824 2.53803943898 0.06473957506 
0.033341 2.45240064156 0.06143995008 
0.033857 2.45054407297 0.05962937554 
0.034374 2.44673708225 0.05854253863 
0.034891 2.46506201424 0.05872502976 
0.035408 2.39171782952 0.05617349292 
0.035925 2.38003110799 0.05554714987 
0.036442 2.34206234589 0.05377866028 
0.036959 2.40541879800 0.05615112798 
0.037476 2.44325560782 0.05468022999 
0.037993 2.40674844880 0.05493815352 
0.038510 2.38134962963 0.05673956207 
0.039027 2.41769300263 0.05452958972 
0.039543 2.34576476187 0.05302289039 
0.040060 2.34693287471 0.05514591562 
0.040577 2.33710821018 0.05227382683 
0.041094 2.38925457400 0.05442429656 
0.041611 2.27278546168 0.05115256105 
0.042128 2.31104549158 0.04982575041 
0.042645 2.31007363667 0.05348525743 
0.043162 2.19170248203 0.04809758690 
0.043679 2.23370779861 0.05054363704 
0.044196 2.30646002678 0.05105086890 
0.044712 2.25207947186 0.04921588651 
0.045229 2.26398964268 0.04879637858 
0.045746 2.16206261695 0.04739633042 
0.046263 2.22429920287 0.04530306118 
0.046780 2.22148485256 0.04711842584 
0.047297 2.24445509495 0.04871250365 
0.047814 2.17677463792 0.04798143560 
0.048331 2.21346234716 0.04625635121 
0.048848 2.14019627346 0.04470028198 
0.049365 2.22108487793 0.04696604281 
0.049881 2.09034164184 0.04354074829 
0.050398 2.24609902891 0.04359476768 
0.050915 2.18992613967 0.04531196129 
0.051432 2.20134827143 0.04518299509 
0.051949 2.18443076543 0.04496092074 
0.052466 2.13586690821 0.04338317272 
0.052983 2.16422562811 0.04502121017 
0.053500 2.17061614009 0.04406993331 
0.054017 2.12832110746 0.04325677088 
0.054534 2.08895885701 0.04037850424 
0.055050 2.10943273457 0.04290230255 
0.055567 2.18587160974 0.04356854348 
0.056084 2.12248951913 0.04276336424 
0.056601 2.06506006284 0.04079982197 
0.057118 2.10881127227 0.04265320311 
0.057635 2.11067348195 0.04109335925 
0.058152 2.13505234155 0.04144425930 
0.058669 2.15637500591 0.04211408982 
0.059186 2.08604677094 0.04262343427 
0.059703 2.09816167486 0.03982108510 
0.060220 2.04900713106 0.04057436745 
0.060736 2.07398291312 0.03876942563 
0.061253 2.11878705427 0.04018252057 
0.061770 2.04727675123 0.04029852017 
0.062287 2.05875778956 0.04047314519 
0.062804 2.06021708868 0.03917831827 
0.063321 2.03271569176 0.04030097231 
0.063838 2.05140353403 0.03712372496 
0.064355 2.00246215281 0.03874063054 
0.064872 2.03057228850 0.03813230609 
0.065388 1.99490980709 0.03821238499 
0.065905 2.05048321886 0.03875419317 
0.066422 2.06113887416 0.03881756798 
0.066939 2.03691288905 0.03809834824 
0.067456 1.97028191188 0.03635725025 
0.067973 2.03708657938 0.03895384890 
0.068490 2.09595044491 0.03665923346 
0.069007 2.09848543299 0.03814263382 
0.069524 1.98097989325 0.03841374263 
0.070041 2.06140808311 0.03668455221 
0.070557 2.03419315497 0.03725056447 
0.071074 2.06924181485 0.03829116611 
0.071591 2.11044452269 0.03805910217 
0.072108 2.09913375093 0.03814994401 
0.072625 2.03981994798 0.03677954476 
0.073142 2.03141162867 0.03701077788 
0.073659 2.07723060630 0.03962687004 
0.074176 2.00636546481 0.03628680658 
0.074693 1.98354571388 0.03651824581 
0.075210 2.08731184056 0.03563526040 
0.075726 2.10387236220 0.03622035561 
0.076243 2.02531457262 0.03675374737 
0.076760 1.99499498349 0.03527329648 
0.077277 2.02253421833 0.03672110759 
0.077794 1.90815490880 0.03395794371 
0.078311 2.03172429308 0.03571050296 
0.078828 1.99720039334 0.03391229977 
0.079345 2.04775139662 0.03519948666 
0.079862 2.07079224389 0.03509200541 
0.080378 2.03699748402 0.03435371011 
0.080895 2.00267178500 0.03369935288 
0.081412 2.03636881616 0.03536130735 
0.081929 2.00813797503 0.03406130778 
0.082446 2.01608559383 0.03381953746 
0.082963 2.06067632934 0.03356413554 
0.083480 2.00007675767 0.03246775475 
0.083997 1.98706417545 0.03347534354 
0.084514 1.99633215269 0.03489075266 
0.085030 1.99308928451 0.03382161719 
0.085547 1.97394579587 0.03271466033 
0.086064 2.01424942811 0.03426120567 
0.086581 1.98137508409 0.03318741106 
0.087098 2.00370292637 0.03266376225 
0.087615 1.96939988739 0.03358454274 
0.088132 1.93251419211 0.03182732999 
0.088649 1.99413141203 0.03375497816 
0.089166 1.94136173096 0.03320010647 
0.089683 2.00923231720 0.03521119447 
0.090199 1.97733453628 0.03476379787 
0.090716 2.01283270466 0.03686005739 
0.091233 2.02738285203 0.03556260823 
0.091750 2.02552070954 0.03510542314 
0.092267 1.96239132347 0.03642489253 
0.092784 2.01330948206 0.03635072348 
0.093301 1.96491356123 0.03599675689 
0.093818 1.93317781067 0.03540314334 
0.094334 2.03845533078 0.03607960932 
0.094851 1.95665160092 0.03613178270 
0.095368 1.99885266285 0.03576602690 
0.095885 1.93255426616 0.03602298703 
0.096402 1.98836183043 0.03472123401 
0.096919 1.94257288923 0.03315358800 
0.097436 2.07543313369 0.03340393899 
0.097953 1.99457781432 0.03280431122 
0.098470 2.01683109133 0.03274491651 
0.098986 2.03582707852 0.03313906833 
0.099503 1.95177708962 0.03255850194 
0.100020 1.93649737933 0.03026602669 
0.100537 1.96896837436 0.03202697765 
0.101054 1.95954852925 0.03139755623 
0.101571 1.92756565185 0.03070585941 
0.102088 1.94598338103 0.03138803800 
0.102605 1.95127815225 0.03112690921 
0.103122 2.02672225201 0.03212338401 
0.103638 1.93281708050 0.03075626424 
0.104155 2.01288577851 0.03093659238 
0.104672 1.95770653865 0.03050307004 
0.105189 2.02154602010 0.03177809853 
0.105706 2.03465539665 0.03098235076 
0.106223 1.97818921825 0.03051990372 
0.106740 1.98270834756 0.03101862141 
0.107257 1.95884389394 0.02961542013 
0.107773 1.97858313082 0.02950674519 
0.108290 1.99312513482 0.02941876417 
0.108807 1.96030354374 0.03083159091 
0.109324 1.93667441878 0.02950807216 
0.109841 1.98889632053 0.03119017893 
0.110358 2.02334339877 0.03003040882 
0.110875 1.96290785812 0.02922457229 
0.111392 1.97134645898 0.03050083138 
0.111909 1.98846331486 0.03035474257 
0.112425 1.99294309096 0.03041590590 
0.112942 1.94465796000 0.02888140905 
0.113459 1.98412760448 0.02889873330 
0.113976 1.95413881082 0.02816532610 
0.114493 2.00107298509 0.02915195487 
0.115010 1.97998647325 0.02862782598 
0.115527 1.97751686572 0.02919136743 
0.116044 1.99287241922 0.02913100289 
0.116560 2.04508722142 0.02832358622 
0.117077 1.95428302617 0.02860455370 
0.117594 1.90514544777 0.02917163752 
0.118111 1.96301207312 0.02830915322 
0.118628 2.02554381862 0.02825704231 
0.119145 1.98948071580 0.02876489957 
0.119662 1.92656912404 0.02750092945 
0.120179 1.98225988676 0.02821094426 
0.120695 1.92958526582 0.02813556030 
0.121212 1.93218480651 0.02762789731 
0.121729 1.98843463698 0.02775708052 
0.122246 1.95424897748 0.02816597129 
0.122763 1.92971588734 0.02747915131 
0.123280 1.93456120205 0.02738833776 
0.123797 1.91274848067 0.02689111612 
0.124314 1.89090359000 0.02767589256 
0.124830 1.91971802704 0.02782328214 
0.125347 2.01382604660 0.02774441762 
0.125864 1.98367098807 0.02754907783 
0.126381 1.96933237029 0.02673652117 
0.126898 1.96198915192 0.02796306880 
0.127415 1.95808232568 0.02871308441 
0.127932 1.96287730667 0.02752997827 
0.128448 1.93845591857 0.02695651920 
0.128965 1.93453953728 0.02752069981 
0.129482 1.99036578871 0.02705468191 
0.129999 1.95991534359 0.02701674408 
0.130516 1.96248541499 0.02713985234 
0.131033 1.97327769284 0.02663233306 
0.131550 1.97202245127 0.02688747395 
0.132067 1.98663147418 0.02756171338 
0.132583 1.98287420701 0.02719377136 
0.133100 1.94112684560 0.02682445595 
0.133617 1.93069764653 0.02606312105 
0.134134 1.95198893489 0.02634175770 
0.134651 1.93679866740 0.02624903127 
0.135168 1.95276721747 0.02640497748 
0.135685 1.94141747488 0.02692810131 
0.136201 1.99853045995 0.02656143013 
0.136718 1.98705026897 0.02647258605 
0.137235 1.95594954706 0.02605512785 
0.137752 1.93713740853 0.02603951983 
0.138269 1.97421923955 0.02551596583 
0.138786 1.92950007413 0.02570810494 
0.139303 1.99523598922 0.02584125166 
0.139819 1.93928168402 0.02577067066 
0.140336 1.94041515840 0.02568107782 
0.140853 1.95419535716 0.02552508861 
0.141370 1.93354954500 0.02527577461 
0.141887 1.95758956888 0.02586003513 
0.142404 2.01239805862 0.02565475130 
0.142921 1.96036399865 0.02612870759 
0.143438 1.95274983143 0.02596418777 
0.143954 1.98166852032 0.02660775226 
0.144471 2.02282229859 0.02626298630 
0.144988 1.97434899554 0.02688176741 
0.145505 2.00709291092 0.02506694484 
0.146022 1.93676566730 0.02589112793 
0.146539 1.96576180019 0.02536796920 
0.147056 1.91409257174 0.02610781872 
0.147572 1.95228519927 0.02516639099 
0.148089 1.94027590943 0.02559801248 
0.148606 1.99611642816 0.02549046862 
0.149123 1.94591894239 0.02451205066 
0.149640 1.91631648481 0.02500076789 
0.150157 1.93701352235 0.02578062153 
0.150674 1.95707316981 0.02509318737 
0.151190 1.93786684586 0.02485914379 
0.151707 1.91469231049 0.02506399104 
0.152224 1.94902860788 0.02456152266 
0.152741 1.91776416529 0.02476956012 
0.153258 1.94551234610 0.02425579476 
0.153775 1.96585208723 0.02488266066 
0.154291 1.97701179222 0.02514923856 
0.154808 1.92302422380 0.02466474041 
0.155325 1.95071221238 0.02492451241 
0.155842 1.93827854485 0.02415354410 
0.156359 1.91713905587 0.02407006640 
0.156876 1.96268860655 0.02395775842 
0.157393 1.90697094542 0.02399633100 
0.157909 1.93470691732 0.02447507082 
0.158426 1.93784044198 0.02394643671 
0.158943 1.92803490150 0.02352624489 
0.159460 1.93051900602 0.02460220323 
0.159977 1.97130201772 0.02411895456 
0.160494 1.93630888769 0.02379322972 
0.161010 1.90976871600 0.02392784629 
0.161527 1.91483367259 0.02341613175 
0.162044 1.92615344511 0.02389374410 
0.162561 1.96061754076 0.02445671617 
0.163078 1.92669840199 0.02388759408 
0.163595 1.95157434369 0.02394355994 
0.164112 1.90376926140 0.02369410663 
0.164628 1.92986812693 0.02382950227 
0.165145 1.91589082718 0.02345098247 
0.165662 1.91821607879 0.02348087194 
0.166179 1.93117912257 0.02393744674 
0.166696 1.90330667822 0.02352419545 
0.167213 1.91039676343 0.02350290609 
0.167729 1.92085906465 0.02268899627 
0.168246 1.88598108848 0.02294081111 
0.168763 1.89018763789 0.02343122887 
0.169280 1.93569887429 0.02298422241 
0.169797 1.92994463073 0.02281848280 
0.170314 1.93638846119 0.02294022873 
0.170830 1.94224232592 0.02291496863 
0.171347 1.91021558320 0.02319392330 
0.171864 1.86026571447 0.02244152727 
0.172381 1.96153157010 0.02350319025 
0.172898 1.93076178638 0.02277392773 
0.173415 1.92692122399 0.02238117337 
0.173932 1.91797828741 0.02355704035 
0.174448 1.90545806223 0.02308382849 
0.174965 1.93972222190 0.02266083139 
0.175482 1.94052057078 0.02267406074 
0.175999 1.91923408248 0.02342796245 
0.176516 1.85227389091 0.02218955591 
0.177033 1.90274941569 0.02242726116 
0.177549 1.90892998717 0.02248566234 
0.178066 1.93972733057 0.02282951382 
0.178583 1.92057998154 0.02239977966 
0.179100 1.95053518649 0.02328607735 
0.179617 1.92176745357 0.02266045094 
0.180134 1.91290725449 0.02328959690 
0.180650 1.89449253378 0.02315678802 
0.181167 1.88475568765 0.02334125265 
0.181684 1.91704451705 0.02360417751 
0.182201 1.89522808259 0.02313490282 
0.182718 1.90345299990 0.02417849113 
0.183234 1.91281393102 0.02379913450 
0.183751 1.90992756841 0.02433990067 
0.184268 1.92206076575 0.02387157946 
0.184785 1.89304186326 0.02440540680 
0.185302 1.87317753289 0.02449118149 
0.185819 1.88812222085 0.02388632922 
0.186335 1.88243826678 0.02409491574 
0.186852 1.92251594358 0.02427088338 
0.187369 1.88254719034 0.02414568364 
0.187886 1.87229329398 0.02287173531 
0.188403 1.90844231521 0.02315806758 
0.188920 1.91756185560 0.02285204847 
0.189436 1.91230482025 0.02311093068 
0.189953 1.88543559662 0.02308604914 
0.190470 1.88205230973 0.02298097336 
0.190987 1.87654724154 0.02245999684 
0.191504 1.91770023701 0.02260646700 
0.192020 1.88996178367 0.02243072950 
0.192537 1.84979709930 0.02206528055 
0.193054 1.91482111161 0.02321268209 
0.193571 1.84492697968 0.02214290401 
0.194088 1.88850209414 0.02264557759 
0.194605 1.87606198385 0.02145283973 
0.195121 1.88912863220 0.02204332616 
0.195638 1.85903386421 0.02146102767 
0.196155 1.89662605058 0.02186516784 
0.196672 1.90147036751 0.02229060949 
0.197189 1.89545790220 0.02244983168 
0.197705 1.89571395540 0.02204793536 
0.198222 1.89505504198 0.02208777551 
0.198739 1.87268897485 0.02227952336 
0.199256 1.85044504192 0.02095401518 
0.199773 1.83538125420 0.02172224267 
0.200290 1.88629414886 0.02127870826 
0.200806 1.86172175310 0.02145007132 
0.201323 1.83954038734 0.02134131195 
0.201840 1.85769021870 0.02135514410 
0.202357 1.86670274986 0.02127906773 
0.202874 1.89756543099 0.02119606295 
0.203390 1.85878176373 0.02180806829 
0.203907 1.91408296830 0.02177751294 
0.204424 1.87602980319 0.02112388818 
0.204941 1.87550249055 0.02156180738 
0.205458 1.85657652630 0.02111380089 
0.205974 1.87875756569 0.02093312281 
0.206491 1.87431203623 0.02133873837 
0.207008 1.90120525595 0.02166697111 
0.207525 1.86746811507 0.02126389078 
0.208042 1.87772280075 0.02110843648 
0.208558 1.87588584408 0.02094355811 
0.209075 1.86396474621 0.02099151897 
0.209592 1.86549309853 0.02112013333 
0.210109 1.85944273272 0.02082452160 
0.210626 1.89678510582 0.02062796481 
0.211142 1.83476635962 0.02083707885 
0.211659 1.87364707716 0.02073859642 
0.212176 1.87416283022 0.02113591174 
0.212693 1.91758041917 0.02067218920 
0.213210 1.89164144175 0.02037310489 
0.213726 1.85828536001 0.02035868930 
0.214243 1.86216142802 0.02081294709 
0.214760 1.87599146966 0.02126891674 
0.215277 1.83139568626 0.02074624294 
0.215794 1.90585160229 0.02046548279 
0.216310 1.87456205783 0.02075625589 
0.216827 1.87593790148 0.02059499046 
0.217344 1.82220271401 0.02093015897 
0.217861 1.83289309406 0.02074266799 
0.218378 1.85224041384 0.02063457329 
0.218894 1.91482154365 0.02049336214 
0.219411 1.86020094857 0.01994181613 
0.219928 1.87880575831 0.01999357357 
0.220445 1.87510409839 0.02024580634 
0.220962 1.85623681584 0.01998574959 
0.221478 1.86454091988 0.02026338691 
0.221995 1.87771879980 0.02088878962 
0.222512 1.85245983199 0.02048753247 
0.223029 1.86358301604 0.02016742153 
0.223546 1.83731420384 0.02013759328 
0.224062 1.88669928688 0.01928823577 
0.224579 1.84507164307 0.02003170986 
0.225096 1.86502887960 0.02023536841 
0.225613 1.83673059118 0.02020296541 
0.226129 1.87666474084 0.02038070697 
0.226646 1.85426730303 0.01993286758 
0.227163 1.84991022567 0.01995433069 
0.227680 1.87428430147 0.02007016578 
0.228197 1.85358112127 0.01934909894 
0.228713 1.86616482852 0.01968060966 
0.229230 1.85986684497 0.01954657441 
0.229747 1.83820613159 0.02003538753 
0.230264 1.86505835080 0.01941861651 
0.230780 1.84892596628 0.01948329770 
0.231297 1.84981504127 0.01976154815 
0.231814 1.85393423417 0.01950944772 
0.232331 1.90237118004 0.01996611391 
0.232848 1.85238072758 0.01943985300 
0.233364 1.86976866712 0.01931575404 
0.233881 1.84895278793 0.01926945005 
0.234398 1.86507563753 0.01988140515 
0.234915 1.84532824628 0.01918946144 
0.235431 1.86691506480 0.01931055091 
0.235948 1.83978199612 0.01941354472 
0.236465 1.88914945624 0.02002245741 
0.236982 1.88131274638 0.01971429473 
0.237499 1.84954689758 0.01945963785 
0.238015 1.85714059087 0.01937124722 
0.238532 1.85938957051 0.01905557350 
0.239049 1.83902496589 0.01922457866 
0.239566 1.85234988693 0.01900065475 
0.240082 1.83373844997 0.01910032206 
0.240599 1.85993687032 0.01922500955 
0.241116 1.83827140896 0.01915684704 
0.241633 1.84337636958 0.01895873263 
0.242149 1.85342506602 3.30889414337 
0.242666 1.85135666907 0.01921865686 
0.243183 1.84655234191 0.01895648496 
0.243700 1.86124544709 0.01877109811 
0.244217 1.82719854936 0.01875978953 
0.244733 1.82977298838 0.01871739552 
0.245250 1.82024982180 0.01849041987 
0.245767 1.85626208764 0.01890342914 
0.246284 1.87511419995 0.01892149399 
0.246800 1.83657458426 0.01908236269 
0.247317 1.82529910513 0.01876626867 
0.247834 1.86719085800 0.01907736840 
0.248351 1.87269166993 0.01856977403 
0.248867 1.82090579731 0.01896226495 
0.249384 1.83305390636 0.01893618271 
0.249901 1.86472556177 0.01905656982 
0.250418 1.83973558325 0.01849340718 
0.250934 1.84341464650 0.01853903831 
0.251451 1.85819918999 0.01838372028 
0.251968 1.84242548093 0.01853921235 
0.252485 1.86632879452 0.01836363581 
0.253001 1.81999331116 0.01899689765 
0.253518 1.85695101818 0.01840586228 
0.254035 1.83702596587 0.01886300936 
0.254552 1.84199551347 0.01820710633 
0.255068 1.85889889174 0.01850899248 
0.255585 1.84957949153 0.01869807859 
0.256102 1.84334053370 0.01849500281 
0.256619 1.82534459812 0.01859195158 
0.257135 1.82365438864 0.01838207652 
0.257652 1.82221151006 0.01845170663 
0.258169 1.82818848308 0.01824065873 
0.258686 1.85524417803 0.01853882351 
0.259202 1.83340905543 0.01841131714 
0.259719 1.81703235151 0.01823487652 
0.260236 1.84068423137 0.01891505277 
0.260753 1.85081789756 0.01905441063 
0.261269 1.82287077597 0.01833634017 
0.261786 1.84284610275 0.01917856821 
0.262303 1.83590035312 0.01913107729 
0.262820 1.85645162194 0.01947179084 
0.263336 1.83804138165 0.01946152832 
0.263853 1.83813771678 0.01935176209 
0.264370 1.82294779332 0.01954537285 
0.264887 1.84901304733 0.01988979173 
0.265403 1.83779536416 0.02001201087 
0.265920 1.83071322011 0.02010681206 
0.266437 1.81714074547 0.01927803903 
0.266954 1.82531643348 0.02052957790 
0.267470 1.83378645073 0.02024071976 
0.267987 1.86929318058 0.02015635289 
0.268504 1.82666285136 0.01997560207 
0.269021 1.88525465340 0.02039883292 
0.269537 1.85306079873 0.02058118055 
0.270054 1.83674581313 0.02072391977 
0.270571 1.90061643420 0.02075117452 
0.271087 1.82988924215 0.02096412729 
0.271604 1.86861398140 0.02119858997 
0.272121 1.83536350293 0.02161609428 
0.272638 1.85085622833 0.02156336738 
0.273154 1.84065782294 0.02171090024 
0.273671 1.85378957264 0.02146103355 
0.274188 1.87660235556 0.02210966673 
0.274705 1.86884193663 0.02150419753 
0.275221 1.89426814284 0.02224788255 
0.275738 1.85423220671 0.02315874324 
0.276255 1.86984185245 0.02231756288 
0.276771 1.83277686021 0.02258977647 
0.277288 1.82735309980 0.02172185333 
0.277805 1.85525352482 0.02152996517 
0.278322 1.82952255621 0.02167957747 
0.278838 1.85451280101 0.02163708827 
0.279355 1.83727367558 0.02215766302 
0.279872 1.84852201783 0.02131867308 
0.280388 1.83070032152 0.02176265773 
0.280905 1.83390953512 0.02210620607 
0.281422 1.84417319884 0.02175566208 
0.281939 1.84942965648 0.02202762930 
0.282455 1.81260911715 0.02213212145 
0.282972 1.84661186276 0.02169006009 
0.283489 1.82365873379 0.02269595503 
0.284006 1.83154556921 0.02207768897 
0.284522 1.81009793730 0.02167804684 
0.285039 1.83404725763 0.02230556257 
0.285556 1.82386587227 0.02170111126 
0.286072 1.87758192683 0.02239356722 
0.286589 1.85354502428 0.02213907931 
0.287106 1.82660565203 0.02204424307 
0.287622 1.85044063479 0.02185942250 
0.288139 1.86138492747 0.02249939495 
0.288656 1.81273443857 0.02215914354 
0.289173 1.81712030601 0.02191563693 
0.289689 1.84940744035 0.02237047751 
0.290206 1.80427760236 0.02228713523 
0.290723 1.85123505056 0.02219119647 
0.291239 1.82671826501 0.02277139301 
0.291756 1.84912898231 0.02206060301 
0.292273 1.81285073548 0.02198378984 
0.292790 1.83504858177 0.02244813288 
0.293306 1.86674827534 0.02314452675 
0.293823 1.86648061356 0.02217702690 
0.294340 1.86839649659 0.02243939345 
0.294856 1.81577753239 0.02258604112 
0.295373 1.86705875003 0.02263233017 
0.295890 1.84920940871 0.02307739392 
0.296406 1.87009373454 0.02294334648 
0.296923 1.83656405412 0.02280404299 
0.297440 1.82856644547 0.02215747089 
0.297957 1.82565453052 0.02305638412 
0.298473 1.83668056757 0.02241926765 
0.298990 1.82914342481 0.02299587141 
0.299507 1.79489753000 0.02249052310 
0.300023 1.81716457841 0.02320940686 
0.300540 1.81109508802 0.02276378853 
0.301057 1.83241028095 0.02302103984 
0.301573 1.83563137045 0.02342358075 
0.302090 1.85982091166 0.02350431280 
0.302607 1.83993008312 0.02288266956 
0.303123 1.88277277434 0.02295187185 
0.303640 1.87607780923 0.02342635534 
0.304157 1.85944100187 0.02353596061 
0.304673 1.86672995273 0.02269361727 
0.305190 1.84305285052 0.02309923414 
0.305707 1.86033424525 0.02344676110 
0.306224 1.83206730309 0.02415123022 
0.306740 1.86552124232 0.02378203582 
0.307257 1.85220009047 0.02346439022 
0.307774 1.82391588812 0.02384313196 
0.308290 1.83298354801 0.02331266468 
0.308807 1.86281006288 0.02358328649 
0.309324 1.86813627878 0.02422999369 
0.309840 1.84145447290 0.02360260762 
0.310357 1.87307453251 0.02380948115 
0.310874 1.85088730195 0.02416363624 
0.311390 1.83951590321 0.02385253618 
0.311907 1.87166834642 0.02457817188 
0.312424 1.84852259708 0.02480064112 
0.312940 1.85929044934 0.02446593509 
0.313457 1.82185091719 0.02444205745 
0.313974 1.83079847259 0.02441237610 
0.314490 1.85347733782 0.02406242809 
0.315007 1.84900522639 0.02464582469 
0.315524 1.83490657327 0.02435547279 
0.316040 1.85339630970 0.02463341938 
0.316557 1.82948303894 0.02429740218 
0.317074 1.81855482379 0.02476944111 
0.317590 1.87244839606 0.02510019843 
0.318107 1.89842163234 0.02499824422 
0.318624 1.80841170554 0.02462032217 
0.319140 1.86824278967 0.02600349063 
0.319657 1.85393473745 0.02490698234 
0.320174 1.86071485402 0.02449792200 
0.320690 1.86510985082 0.02485111612 
0.321207 1.84622644978 0.02508379597 
0.321724 1.81626011678 0.02488680479 
0.322240 1.81270524651 0.02542358226 
0.322757 1.84904827492 0.02519431468 
0.323274 1.82670755214 0.02579519057 
0.323790 1.84208428146 0.02567785163 
0.324307 1.85802346583 0.02582819557 
0.324824 1.82955273618 0.02605686423 
0.325340 1.85220554672 0.02656040614 
0.325857 1.87036058478 0.02642201274 
0.326373 1.88087430874 0.02695773832 
0.326890 1.88490213829 0.02683492866 
0.327407 1.80487067325 0.02693264858 
0.327923 1.81893256339 0.02684984246 
0.328440 1.80177085903 0.02745720450 
0.328957 1.86684680095 0.02743634972 
0.329473 1.90303597082 0.02897560280 
0.329990 1.79289958866 0.02851222979 
0.330507 1.86343353169 0.02897942567 
0.331023 1.89747872907 0.03002887159 
0.331540 1.87617783674 0.02907581467 
0.332057 1.93873458210 0.03149751873 
0.332573 1.85856015162 0.03191294212 
0.333090 1.85538644341 0.02970065135 
0.333607 1.89919667784 0.03209574449 
0.334123 1.88438801626 0.03174680723 
0.334640 1.88889464942 0.03228712910 
0.335156 1.90337997929 0.03340751500 
0.335673 1.88521602280 0.03205410205 
0.336190 1.92248414393 0.03287628466 
0.336706 1.87366851700 0.03250474666 
0.337223 1.87829113521 0.03381589478 
0.337740 1.84280946250 0.03378140840 
0.338256 1.89387298408 0.03519208558 
0.338773 1.92989987634 0.03719875316 
0.339290 1.88943943316 0.03838637306 
0.339806 2.00761827340 0.03840414196 
0.340323 1.86570453207 0.03746211061 
0.340839 1.94251745514 0.03837953630 
0.341356 1.94972205163 0.03958660282 
0.341873 1.88685263130 0.03880343742 
0.342389 1.88423090020 0.04098932349 
0.342906 1.91316369596 0.03901881180 
0.343423 1.93174603061 0.03802430406 
0.343939 1.91291942588 0.03874499713 
0.344456 1.93792602365 0.04066612702 
0.344972 1.95281155768 0.04021520677 
0.345489 1.90034672882 0.04100820440 
0.346006 1.91201530268 0.03919988916 
0.346522 1.95362707986 0.04203897749 
0.347039 1.95535040472 0.04064462267 
0.347555 1.96507595617 0.04232983594 
0.348072 1.89698163130 0.04117147324 
0.348589 1.94673922704 0.04205561024 
0.349105 1.95216818495 0.04186875869 
0.349622 1.91217666608 0.04229727785 
0.350139 1.89495144566 0.04212428409 
0.350655 1.91162150158 0.04160291336 
0.351172 1.84735368464 0.04051057007 
0.351688 1.96591925401 0.04149210419 
0.352205 1.87311041019 0.04035608876 
0.352722 1.85725647262 0.04295043408 
0.353238 1.94376924631 0.04129759864 
0.353755 1.88313378186 0.04173200730 
0.354271 1.88970601975 0.03998221138 
0.354788 1.98222254706 0.04237566449 
0.355305 1.88273264705 0.04274350356 
0.355821 2.00007843941 0.04289453707 
0.356338 1.92890734843 0.04345195034 
0.356854 1.97447883441 0.04506177158 
0.357371 1.88970117230 0.04779554503 
0.357888 1.95389054182 0.04654088509 
0.358404 1.98534948836 0.04644629066 
0.358921 1.88001173258 0.04631135063 
0.359437 1.88787081174 0.04655994596 
0.359954 1.92835304242 0.04859540316 
0.360471 1.96537902040 0.04986710613 
0.360987 1.97193501236 0.04919495758 
0.361504 1.90450058252 0.05048266629 
0.362020 1.89888164602 0.05115892560 
0.362537 1.82252467465 0.05077725843 
0.363054 1.98574662035 0.05352952274 
0.363570 1.96684829374 0.05318069708 
0.364087 1.87934577104 0.05280639886 
0.364603 1.95114608223 0.05725985012 
0.365120 1.90263772870 0.05552395253 
0.365637 1.83470437583 0.05732549530 
0.366153 1.86182184207 0.05965274850 
0.366670 1.84556557209 0.06249968014 
0.367186 1.88423121168 0.06050249055 
0.367703 1.82916987483 0.06266578759 
0.368219 1.94125935935 0.06626768152 
0.368736 1.77748061082 0.06610103542 
0.369253 1.84447615416 0.07223371206 
0.369769 1.77054679103 0.07817144246 
0.370286 1.70897950181 0.07315907721 
0.370802 1.85758253467 0.08198598106 
0.371319 1.89896818010 0.08530957089 
0.371835 1.75961162611 0.09204968369 
0.372352 1.89554209111 0.08663190455 
0.372869 1.92134364283 0.12193466480 
0.373385 2.09805794977 0.16946107721 
0.373902 1.66405759248 0.44723191631 
