# Supplementary material for: A SAXS-based approach to rationally evaluate radical scavengers – toward eliminating radiation damage in solution and crystallographic studies
Source: J Synchrotron Radiat. 2021 Aug 9;28(Pt 5):1309–20. doi: 10.1107/S1600577521004045 (PMC8415334; doi:10.1107/S1600577521004045)
Supplement: Supplementary file 1 [file s-28-01309-sup1.zip › SupportingData/ascrobic_acid/50mM_buffer_only/F10_ascorbate-max-buffer_00020.cbf.dat]

0.010597 10.30213926082 0.44956518463 
0.011114 9.56634549730 0.49215495523 
0.011630 7.96798611343 0.39602456410 
0.012147 7.54906610577 0.27007739774 
0.012664 6.83722089811 0.23934353980 
0.013181 6.69469108747 0.20661817733 
0.013698 5.83025672790 0.17789409696 
0.014215 5.54471032292 0.22909462723 
0.014732 5.25408147009 0.21583757278 
0.015249 5.06499752095 0.21823992408 
0.015766 4.71047940573 0.17496649442 
0.016283 4.83848114723 0.17894471897 
0.016800 4.39467966191 0.14024582772 
0.017316 4.33336620461 0.12858367938 
0.017833 4.39671288712 0.12475036757 
0.018350 3.94505080208 0.11132305954 
0.018867 4.03982458218 0.11499194691 
0.019384 3.96393513795 0.10042466291 
0.019901 3.56522290705 0.10426474376 
0.020418 3.50000746900 0.09557374804 
0.020935 3.35737156223 0.08989387552 
0.021452 3.39098491582 0.09516580201 
0.021969 3.23064309716 0.09380708030 
0.022486 3.08895823132 0.09079407142 
0.023002 3.18695263153 0.08576166197 
0.023519 2.99800708456 0.07969570750 
0.024036 3.05148082199 0.08194629195 
0.024553 2.94295716188 0.07930299403 
0.025070 2.94120737251 0.07595441038 
0.025587 2.81307199195 0.07300298822 
0.026104 2.94478300419 0.07102818411 
0.026621 2.75506693889 0.07848197920 
0.027138 2.74367103029 0.07292828853 
0.027655 2.59410680792 0.07061264767 
0.028171 2.66876237003 0.07350490586 
0.028688 2.68999221352 0.06547708298 
0.029205 2.78939999556 0.06349176411 
0.029722 2.60321281704 0.06411396579 
0.030239 2.64982253554 0.06725056415 
0.030756 2.60748229816 0.06573161837 
0.031273 2.61724925681 0.06424886501 
0.031790 2.66430113015 0.06367550029 
0.032307 2.61441723800 0.06207299812 
0.032824 2.60022664720 0.06321336163 
0.033341 2.46248879807 0.06122743522 
0.033857 2.55011549112 0.06039408309 
0.034374 2.44035720054 0.05782126329 
0.034891 2.48427356912 0.05912566724 
0.035408 2.47048988078 0.05653982625 
0.035925 2.44327146551 0.05633810030 
0.036442 2.42355108676 0.05694592631 
0.036959 2.46414615038 0.05899191642 
0.037476 2.43443663130 0.05580118501 
0.037993 2.33646087551 0.05317762348 
0.038510 2.38611396902 0.05370158694 
0.039027 2.38560269454 0.05429840006 
0.039543 2.39044151689 0.05594549168 
0.040060 2.38120554181 0.05296306146 
0.040577 2.39071208252 0.05217450815 
0.041094 2.37022854731 0.05364096796 
0.041611 2.24462265916 0.05082120361 
0.042128 2.40826021956 0.05210529719 
0.042645 2.25633743154 0.05061484688 
0.043162 2.27371154048 0.05082893793 
0.043679 2.25568615429 0.04938744179 
0.044196 2.40068188849 0.04921501593 
0.044712 2.27870845537 0.04819785565 
0.045229 2.30986268335 0.05111105567 
0.045746 2.35463971343 0.04875847401 
0.046263 2.24862772111 0.04791270684 
0.046780 2.15288824837 0.04392426128 
0.047297 2.21093961956 0.04491086982 
0.047814 2.25202276366 0.04702036369 
0.048331 2.27392433796 0.04703470592 
0.048848 2.25736293831 0.04761066772 
0.049365 2.19539850426 0.04500301366 
0.049881 2.15836523882 0.04508509885 
0.050398 2.19865767730 0.04785368789 
0.050915 2.16281137474 0.04382259676 
0.051432 2.21535962043 0.04642469571 
0.051949 2.15282529952 0.04471544068 
0.052466 2.15266002071 0.04602535057 
0.052983 2.14603979092 0.04073541137 
0.053500 2.11863201504 0.04115833893 
0.054017 2.16318038684 0.04480111027 
0.054534 2.12661124162 0.04055351948 
0.055050 2.09180619120 0.04128585061 
0.055567 2.12811321082 0.04339630617 
0.056084 2.18160072849 0.04498262423 
0.056601 2.13314639532 0.04366062924 
0.057118 2.06599883085 0.03990584185 
0.057635 2.05199207449 0.04170899553 
0.058152 2.07085405769 0.03905021637 
0.058669 2.04127741453 0.04107175604 
0.059186 2.03813955991 0.04115771167 
0.059703 2.08892678755 0.03962463878 
0.060220 2.05675062730 0.04005510902 
0.060736 2.06565206269 0.03979435076 
0.061253 2.07453585740 0.03914376124 
0.061770 2.13189000602 0.03820422409 
0.062287 2.10591963100 0.04055577932 
0.062804 2.00580385202 0.03881712012 
0.063321 2.08455758538 0.03871118455 
0.063838 2.09224574929 0.03902159817 
0.064355 2.10741251597 0.03927063341 
0.064872 2.08687794755 0.03722357348 
0.065388 2.07801852310 0.03864974735 
0.065905 2.08574874743 0.03880844312 
0.066422 2.06454830891 0.03830334512 
0.066939 2.08496596616 0.03765068071 
0.067456 2.01863504993 0.03848731411 
0.067973 2.08731624276 0.03623732582 
0.068490 2.03399097824 0.03810581966 
0.069007 2.09827133116 0.03713744777 
0.069524 2.03587216418 0.03758600285 
0.070041 2.06500186927 0.03916929457 
0.070557 2.03867944017 0.03678454430 
0.071074 2.05779149722 0.03868339837 
0.071591 2.02571789523 0.03588077350 
0.072108 2.01442492651 0.03755939177 
0.072625 2.05168961879 0.03765872955 
0.073142 2.08243784217 0.03746876637 
0.073659 2.03506252386 0.03518798860 
0.074176 2.05550073759 0.03681665283 
0.074693 1.99843230657 0.03610416299 
0.075210 1.99472618710 0.03685335285 
0.075726 2.04821639222 0.03731602713 
0.076243 2.07749667754 0.03701360099 
0.076760 2.04186760512 0.03602945819 
0.077277 2.03385716178 0.03473999356 
0.077794 2.03150235378 0.03638982522 
0.078311 2.10178724162 0.03667879473 
0.078828 1.98637463665 0.03372022991 
0.079345 2.02823177589 0.03438930840 
0.079862 2.04217138187 0.03527920685 
0.080378 2.02938110413 0.03446989408 
0.080895 2.00776808851 0.03364732888 
0.081412 2.04617824436 0.03467460424 
0.081929 2.02999815910 0.03358095466 
0.082446 2.01093668427 0.03431180149 
0.082963 2.00209758377 0.03449672273 
0.083480 2.00149777060 0.03232522894 
0.083997 2.01700485610 0.03388472737 
0.084514 2.01003072406 0.03352942566 
0.085030 1.96958696272 0.03335654581 
0.085547 1.96006410467 0.03323408655 
0.086064 1.91812554487 0.03203605158 
0.086581 1.97613978090 0.03398240363 
0.087098 1.97731942047 0.03101631294 
0.087615 1.98649845563 0.03279868297 
0.088132 2.01259235767 0.03335718130 
0.088649 2.04499603916 0.03403430648 
0.089166 1.99529256552 0.03383663484 
0.089683 2.03971580916 0.03543279401 
0.090199 2.01929544095 0.03402964416 
0.090716 2.00714204592 0.03442603280 
0.091233 1.96571264220 0.03509632228 
0.091750 2.00977408237 0.03446595872 
0.092267 1.97692928767 0.03515510217 
0.092784 1.96532226075 0.03498088535 
0.093301 1.99087439045 0.03648364733 
0.093818 1.98436413588 0.03691202347 
0.094334 2.04113255956 0.03501173684 
0.094851 1.99126743961 0.03523140629 
0.095368 1.95721374824 0.03531785256 
0.095885 1.94081622773 0.03350842445 
0.096402 1.98915872289 0.03448432108 
0.096919 1.95361315365 0.03353661657 
0.097436 1.96609214596 0.03388463280 
0.097953 1.95051142087 0.03252429904 
0.098470 2.01132471011 0.03332915434 
0.098986 1.94403901444 0.03223874046 
0.099503 1.98099524866 0.03331775554 
0.100020 2.04809044696 0.03173903369 
0.100537 2.01447521914 0.03332552766 
0.101054 1.98729834945 0.03116146636 
0.101571 1.96925577367 0.03104766836 
0.102088 1.99847010531 0.03269424377 
0.102605 1.96945219384 0.03246289178 
0.103122 1.94230063023 0.03000416827 
0.103638 1.99555049428 0.03251288592 
0.104155 1.91619158335 0.02980327128 
0.104672 2.01808149480 0.03109375220 
0.105189 1.98259774741 0.03131365692 
0.105706 1.95072611953 0.02995023406 
0.106223 1.99533980733 0.03060988884 
0.106740 2.01727085228 0.03043723887 
0.107257 1.97163511802 0.03121268536 
0.107773 1.97431019924 0.03022743030 
0.108290 2.00579618598 0.03008058167 
0.108807 2.01021501795 0.02998934324 
0.109324 2.02199386035 0.02999907101 
0.109841 1.99996749983 0.03032676583 
0.110358 1.95971192198 0.02971653797 
0.110875 1.99614194310 0.03028887378 
0.111392 1.89396939758 0.02984787454 
0.111909 1.94466051206 0.02911561606 
0.112425 1.95575223163 0.02994530334 
0.112942 2.00581388336 0.02997463867 
0.113459 1.93881826907 0.02913322134 
0.113976 1.99671799003 0.02956489097 
0.114493 1.97531305126 0.02922314676 
0.115010 2.00074384445 0.02919569129 
0.115527 1.97490128025 0.02883917277 
0.116044 1.99902972089 0.02911505681 
0.116560 1.96996979225 0.02845988947 
0.117077 1.96730264206 0.02906723117 
0.117594 1.97991473027 0.02884884383 
0.118111 1.98431022827 0.02835590934 
0.118628 1.93778323927 0.02887563661 
0.119145 1.94271053568 0.02839039202 
0.119662 1.95257756107 0.02779532178 
0.120179 1.93629096942 0.02808113251 
0.120695 1.98397439868 0.02856526680 
0.121212 1.93237729028 0.02836731893 
0.121729 1.96404238120 0.02859770661 
0.122246 1.95302359547 0.02765507982 
0.122763 1.97729498788 0.02884870050 
0.123280 2.01715772310 0.02788780082 
0.123797 1.99057958511 0.02785749901 
0.124314 1.97989440637 0.02887784053 
0.124830 1.98551499527 0.02787864107 
0.125347 1.99090952953 0.02803998010 
0.125864 1.95074594836 0.02808542872 
0.126381 2.00004542265 0.02838116429 
0.126898 1.97760647778 0.02767786711 
0.127415 1.91736326778 0.02612263564 
0.127932 1.98326823213 0.02778078704 
0.128448 1.93290428904 0.02707919274 
0.128965 1.93405803448 0.02758027023 
0.129482 1.90066874006 0.02678127103 
0.129999 1.98114415967 0.02813059538 
0.130516 1.98162223680 0.02725072687 
0.131033 1.87387553459 0.02636223282 
0.131550 1.91534082912 0.02648242257 
0.132067 1.99273871619 0.02677302898 
0.132583 1.95066452500 0.02697675906 
0.133100 1.94499636684 0.02546276380 
0.133617 1.96476739520 0.02635935077 
0.134134 1.95219997088 0.02656611632 
0.134651 1.97198426354 0.02675638020 
0.135168 1.93467519031 0.02640392513 
0.135685 1.96107957675 0.02675124141 
0.136201 1.98077358338 0.02636374090 
0.136718 1.97078204849 0.02591368763 
0.137235 1.95726615647 0.02626762731 
0.137752 1.93167341560 0.02612826121 
0.138269 1.97154147211 0.02571312140 
0.138786 1.94487680916 0.02526853086 
0.139303 1.97137383029 0.02581838349 
0.139819 1.96968992012 0.02664281718 
0.140336 1.94915257501 0.02586647715 
0.140853 1.91556812543 0.02505303205 
0.141370 1.97664539397 0.02624111714 
0.141887 1.93169361716 0.02543935380 
0.142404 1.92633660057 0.02518506084 
0.142921 1.96078109913 0.02611612057 
0.143438 1.99548729089 0.02575734156 
0.143954 1.97626119486 0.02654155795 
0.144471 1.94217655723 0.02657530897 
0.144988 1.96354512017 0.02614451018 
0.145505 1.95167030196 0.02548479352 
0.146022 1.94376426865 0.02618317668 
0.146539 1.91654426467 0.02597308184 
0.147056 1.97813191330 0.02580383412 
0.147572 1.95715402562 0.02612237978 
0.148089 1.93160062875 0.02594525954 
0.148606 1.96860513963 0.02539416273 
0.149123 1.93392781923 0.02469693900 
0.149640 1.93059546240 0.02458958719 
0.150157 1.95350947219 0.02493157065 
0.150674 1.96363771421 0.02444423711 
0.151190 1.94686727266 0.02501716008 
0.151707 1.90157636412 0.02452823483 
0.152224 1.93754509629 0.02460070597 
0.152741 1.93046707650 0.02506277010 
0.153258 1.94539835109 0.02496401795 
0.153775 1.90448796288 0.02455009584 
0.154291 1.94688094708 0.02448428978 
0.154808 1.94570810741 0.02447943459 
0.155325 1.96141182260 0.02487987285 
0.155842 1.91580975017 0.02451486833 
0.156359 1.88751535096 0.02416964384 
0.156876 1.93660098085 0.02444417113 
0.157393 1.95708905613 0.02443829849 
0.157909 1.95324845218 0.02392996272 
0.158426 1.93168271948 0.02425385160 
0.158943 1.93503220821 0.02456650671 
0.159460 1.90519182091 0.02410832949 
0.159977 1.94984322420 0.02392313604 
0.160494 1.90805804191 0.02424996438 
0.161010 1.93200535324 0.02397155985 
0.161527 1.93275257714 0.02438543284 
0.162044 1.91827544814 0.02393158629 
0.162561 1.96021685563 0.02429038656 
0.163078 1.95442703112 0.02411751983 
0.163595 1.95684139978 0.02361147403 
0.164112 1.95001744641 0.02403010419 
0.164628 1.92330998372 0.02363086150 
0.165145 1.97704906343 0.02409173024 
0.165662 1.93521380982 0.02367588405 
0.166179 1.93246432161 0.02336084527 
0.166696 1.92328768607 0.02336482635 
0.167213 1.91624555395 0.02309836415 
0.167729 1.94314909399 0.02322065742 
0.168246 1.90955478380 0.02280036092 
0.168763 1.95215921543 0.02390163882 
0.169280 1.87611357296 0.02361960076 
0.169797 1.92647987556 0.02304304199 
0.170314 1.92335172753 0.02267850086 
0.170830 1.90975871242 0.02274126548 
0.171347 1.93188172719 0.02292117133 
0.171864 1.92993535627 0.02300690954 
0.172381 1.98083924779 0.02317465335 
0.172898 1.90760910968 0.02284641822 
0.173415 1.92554167905 0.02329816063 
0.173932 1.92320557231 0.02294022675 
0.174448 1.91713024264 0.02348850687 
0.174965 1.92159929662 0.02324570053 
0.175482 1.92765416001 0.02274638296 
0.175999 1.88296544323 0.02231532014 
0.176516 1.91448315404 0.02249453416 
0.177033 1.90498132053 0.02227351982 
0.177549 1.91841235249 0.02262391186 
0.178066 1.95184313448 0.02290131626 
0.178583 1.90558854689 0.02241528748 
0.179100 1.90972227092 0.02275792229 
0.179617 1.93879048637 0.02248006441 
0.180134 1.91755482516 0.02349043689 
0.180650 1.91924089534 0.02337722335 
0.181167 1.91458530855 0.02340425776 
0.181684 1.93821641574 0.02280244686 
0.182201 1.86812761424 0.02292447030 
0.182718 1.90131440115 0.02340589348 
0.183234 1.90633172793 0.02370450525 
0.183751 1.90526443799 0.02358855434 
0.184268 1.93602703127 0.02386468137 
0.184785 1.94395489094 0.02449708137 
0.185302 1.90036871377 0.02475022286 
0.185819 1.87604379588 0.02377558866 
0.186335 1.92594630094 0.02421100085 
0.186852 1.91137335221 0.02434388130 
0.187369 1.88497914094 0.02402830093 
0.187886 1.89807003526 0.02327172680 
0.188403 1.90834981403 0.02341548977 
0.188920 1.92029356737 0.02242578725 
0.189436 1.87964875242 0.02241960960 
0.189953 1.85580846161 0.02299732463 
0.190470 1.87256414433 0.02273930795 
0.190987 1.90199800226 0.02251028090 
0.191504 1.86588543397 0.02241958439 
0.192020 1.89894775444 0.02254976614 
0.192537 1.85012594873 0.02203913781 
0.193054 1.89383014825 0.02256923516 
0.193571 1.90135871170 0.02207997693 
0.194088 1.86875503431 0.02165834039 
0.194605 1.88183488035 0.02178332327 
0.195121 1.92639554075 0.02233742096 
0.195638 1.86849376001 0.02240872205 
0.196155 1.88118440202 0.02182428070 
0.196672 1.92791873984 0.02282140552 
0.197189 1.89777464466 0.02212291529 
0.197705 1.90349804407 0.02166189062 
0.198222 1.89990619809 0.02135100785 
0.198739 1.91767077258 0.02194796123 
0.199256 1.85900211891 0.02145183482 
0.199773 1.88592105892 0.02158726075 
0.200290 1.90026119375 0.02193039554 
0.200806 1.85045204000 0.02165678816 
0.201323 1.87679053593 0.02129941150 
0.201840 1.88850334922 0.02148983182 
0.202357 1.86056549826 0.02145662783 
0.202874 1.90237561227 0.02163354769 
0.203390 1.84857783006 0.02157021774 
0.203907 1.86214842155 0.02147596884 
0.204424 1.84012916791 0.02051922779 
0.204941 1.84938377533 0.02130981820 
0.205458 1.87803448018 0.02145085530 
0.205974 1.86724939855 0.02088388096 
0.206491 1.87752721924 0.02107114490 
0.207008 1.82287101529 0.02080481905 
0.207525 1.88633816904 0.02124049345 
0.208042 1.85922305981 0.02160433414 
0.208558 1.87345694260 0.02149949014 
0.209075 1.85274853745 0.02117718670 
0.209592 1.88863674472 0.02128718890 
0.210109 1.86118012450 0.02057758681 
0.210626 1.85117391602 0.02085458779 
0.211142 1.87993397778 0.02047634911 
0.211659 1.90635412879 0.02087404990 
0.212176 1.86037371183 0.02049473098 
0.212693 1.88826844362 0.02089924614 
0.213210 1.88978032033 0.02090441951 
0.213726 1.86445255124 0.02015116170 
0.214243 1.89216712567 0.02084639736 
0.214760 1.87726888839 0.02046004008 
0.215277 1.86687772537 0.02022780700 
0.215794 1.90196558309 0.02084750228 
0.216310 1.86903476690 0.02050520630 
0.216827 1.88479980269 0.02014687348 
0.217344 1.83250424305 0.02055122323 
0.217861 1.88306887461 0.02052529425 
0.218378 1.86460430010 0.02041141645 
0.218894 1.90341860170 0.02032566701 
0.219411 1.86090151344 0.02045358362 
0.219928 1.83083295918 0.02024342429 
0.220445 1.88771273289 0.02067520660 
0.220962 1.86130946386 0.02049567027 
0.221478 1.82100817502 0.02052177951 
0.221995 1.88050672019 0.02053915392 
0.222512 1.82940364511 0.02029607524 
0.223029 1.83681702683 0.01972621096 
0.223546 1.88425362281 0.02048077876 
0.224062 1.89401276637 0.02015439451 
0.224579 1.87800658406 0.02019923239 
0.225096 1.86473437044 0.02004756881 
0.225613 1.86079129809 0.01993923652 
0.226129 1.83863023520 0.02009481537 
0.226646 1.87321151735 0.01975220242 
0.227163 1.87669849329 0.01978606322 
0.227680 1.86696813420 0.01969550071 
0.228197 1.89025919304 0.01938212959 
0.228713 1.86482145858 0.01952411422 
0.229230 1.91017206165 0.01976803275 
0.229747 1.87490846869 0.01944562841 
0.230264 1.82054715874 0.01940995301 
0.230780 1.87438660685 0.01950116093 
0.231297 1.88294941066 0.01955302288 
0.231814 1.87434619742 0.01966199143 
0.232331 1.89293066422 0.01986246768 
0.232848 1.84204501647 0.01937020789 
0.233364 1.86907685526 0.01971571908 
0.233881 1.86072438703 0.01912523746 
0.234398 1.86096313412 0.01943165850 
0.234915 1.84974451436 0.01948903552 
0.235431 1.83833123465 0.01931078069 
0.235948 1.87976491927 0.01945135543 
0.236465 1.85043099401 0.01935476731 
0.236982 1.82423541723 0.01925064505 
0.237499 1.86544022640 0.01967214233 
0.238015 1.88415978442 0.01957108517 
0.238532 1.83862544274 0.01914886471 
0.239049 1.89226359365 0.01964740339 
0.239566 1.89972402415 0.01970546491 
0.240082 1.84564862412 0.01926207264 
0.240599 1.86116624134 0.01901355882 
0.241116 1.83864078572 0.01927366209 
0.241633 1.85005991133 0.01935232282 
0.242149 1.87967058077 3.31198804558 
0.242666 1.83683553890 0.01892702034 
0.243183 1.87667707552 0.01941900959 
0.243700 1.86217299587 0.01903186811 
0.244217 1.84591488988 0.01862910697 
0.244733 1.85576098758 0.01919209644 
0.245250 1.86469910866 0.01919337284 
0.245767 1.82532318557 0.01877103760 
0.246284 1.82106503306 0.01839121874 
0.246800 1.84499733208 0.01901107329 
0.247317 1.87327534749 0.01873273363 
0.247834 1.85787053207 0.01874584327 
0.248351 1.83198643267 0.01850003799 
0.248867 1.83519162424 0.01865582457 
0.249384 1.85293329876 0.01886571513 
0.249901 1.83575538526 0.01857977405 
0.250418 1.84272156824 0.01892276587 
0.250934 1.83683016939 0.01874817597 
0.251451 1.81596957969 0.01846481373 
0.251968 1.81108552637 0.01848382745 
0.252485 1.81974009056 0.01852088904 
0.253001 1.83185431384 0.01834297207 
0.253518 1.83023232536 0.01876080847 
0.254035 1.82229682347 0.01834948526 
0.254552 1.86231076132 0.01840088817 
0.255068 1.81718969079 0.01831158177 
0.255585 1.84698358913 0.01835835373 
0.256102 1.82143175272 0.01842073600 
0.256619 1.85470600492 0.01834494811 
0.257135 1.84558078941 0.01825681465 
0.257652 1.85837139530 0.01855192850 
0.258169 1.81302600015 0.01858917098 
0.258686 1.84702994984 0.01896521452 
0.259202 1.81864011262 0.01863832314 
0.259719 1.84931550192 0.01813207553 
0.260236 1.84341476216 0.01858292096 
0.260753 1.83494714959 0.01900716021 
0.261269 1.84268065125 0.01866470127 
0.261786 1.82924312150 0.01929129746 
0.262303 1.83346395134 0.01935155986 
0.262820 1.83573335243 0.01924924917 
0.263336 1.82762172019 0.01943065073 
0.263853 1.81762342150 0.01874859216 
0.264370 1.81318889654 0.01974146343 
0.264887 1.81241938936 0.02000847609 
0.265403 1.82336671893 0.01994594539 
0.265920 1.83791845337 0.01983406726 
0.266437 1.84028803181 0.02013474432 
0.266954 1.85235591850 0.02006921850 
0.267470 1.85713471370 0.02013784243 
0.267987 1.83202899407 0.01969190972 
0.268504 1.83423586553 0.01998965618 
0.269021 1.86127167547 0.02077986332 
0.269537 1.87733033674 0.02050127689 
0.270054 1.85255559125 0.02067475818 
0.270571 1.85947824598 0.02079277795 
0.271087 1.86622104834 0.02102851832 
0.271604 1.84232198080 0.02180415194 
0.272121 1.86843173055 0.02118930378 
0.272638 1.84932027848 0.02156530978 
0.273154 1.84153402371 0.02117719162 
0.273671 1.81303163810 0.02129470274 
0.274188 1.81916213474 0.02192903789 
0.274705 1.87338933240 0.02184124091 
0.275221 1.86920806965 0.02213394731 
0.275738 1.88176260373 0.02217235950 
0.276255 1.83843548249 0.02258609151 
0.276771 1.88031624864 0.02150311739 
0.277288 1.85468931878 0.02219499222 
0.277805 1.86517101101 0.02187530474 
0.278322 1.87968128650 0.02190169459 
0.278838 1.82968469178 0.02194416339 
0.279355 1.82895084757 0.02196441198 
0.279872 1.81717934086 0.02219218705 
0.280388 1.83143548130 0.02194676853 
0.280905 1.84123739676 0.02181073932 
0.281422 1.85750904576 0.02218558510 
0.281939 1.87325413603 0.02144501206 
0.282455 1.82350702299 0.02206775253 
0.282972 1.82945544136 0.02182943601 
0.283489 1.85235305123 0.02154495821 
0.284006 1.84118078317 0.02175841747 
0.284522 1.87041068192 0.02230930548 
0.285039 1.78426728847 0.02163238699 
0.285556 1.83107544092 0.02197252893 
0.286072 1.87197432963 0.02271846826 
0.286589 1.81873922156 0.02209113348 
0.287106 1.82171717147 0.02190143477 
0.287622 1.84220931177 0.02244195179 
0.288139 1.84235944054 0.02216146266 
0.288656 1.82889418530 0.02230154173 
0.289173 1.84993746887 0.02220966184 
0.289689 1.83976634851 0.02219889668 
0.290206 1.82461903197 0.02247251304 
0.290723 1.87123783220 0.02245482674 
0.291239 1.83989493930 0.02260453191 
0.291756 1.85512611936 0.02335878303 
0.292273 1.84644109725 0.02305616034 
0.292790 1.81796984694 0.02181303032 
0.293306 1.87432253117 0.02277416284 
0.293823 1.80578974051 0.02231914120 
0.294340 1.84011604923 0.02210158915 
0.294856 1.83255028122 0.02300689403 
0.295373 1.80564632877 0.02284227433 
0.295890 1.85080142420 0.02258115932 
0.296406 1.82516176253 0.02319555891 
0.296923 1.81972841435 0.02315317437 
0.297440 1.82266249674 0.02285815556 
0.297957 1.80408324899 0.02282311167 
0.298473 1.86228179143 0.02304652237 
0.298990 1.87603831278 0.02342351554 
0.299507 1.79632342076 0.02190897960 
0.300023 1.83218427221 0.02384524578 
0.300540 1.82397275655 0.02342458473 
0.301057 1.78876617061 0.02279171314 
0.301573 1.88065540577 0.02378417016 
0.302090 1.83887462254 0.02324465923 
0.302607 1.87129830774 0.02318392500 
0.303123 1.84179065664 0.02365219737 
0.303640 1.87362790230 0.02341899453 
0.304157 1.85552103743 0.02333939318 
0.304673 1.83306969296 0.02296845779 
0.305190 1.85575144522 0.02319437339 
0.305707 1.83043524199 0.02361733365 
0.306224 1.84654127758 0.02361009083 
0.306740 1.84842073571 0.02396004759 
0.307257 1.83282715983 0.02333538542 
0.307774 1.84534923237 0.02346049323 
0.308290 1.88046976055 0.02338242340 
0.308807 1.83402425702 0.02355174074 
0.309324 1.85737721464 0.02374018208 
0.309840 1.84261088184 0.02350639765 
0.310357 1.84533661511 0.02393767440 
0.310874 1.83001732523 0.02449797074 
0.311390 1.83937321954 0.02420636235 
0.311907 1.82789939686 0.02489150934 
0.312424 1.87409187132 0.02412552654 
0.312940 1.86437728533 0.02426386603 
0.313457 1.88980636708 0.02411320087 
0.313974 1.84703287329 0.02413881041 
0.314490 1.83550900375 0.02412194851 
0.315007 1.86595995932 0.02521417863 
0.315524 1.84840535913 0.02458879413 
0.316040 1.80550550400 0.02433732096 
0.316557 1.84079968240 0.02460297702 
0.317074 1.84445815972 0.02478547621 
0.317590 1.86115425510 0.02452732826 
0.318107 1.80921279877 0.02433247041 
0.318624 1.82660398759 0.02457888659 
0.319140 1.80061856380 0.02409360876 
0.319657 1.87384428971 0.02492100383 
0.320174 1.80492543105 0.02485987055 
0.320690 1.83896216934 0.02503195881 
0.321207 1.81790812765 0.02471639066 
0.321724 1.79215954861 0.02499134677 
0.322240 1.82850434147 0.02554844237 
0.322757 1.84060121352 0.02515594311 
0.323274 1.82028651059 0.02565246534 
0.323790 1.81457312053 0.02553480521 
0.324307 1.83186219478 0.02600099547 
0.324824 1.82813990292 0.02650376985 
0.325340 1.85240525181 0.02657312784 
0.325857 1.84145777029 0.02620406402 
0.326373 1.86896422324 0.02727993899 
0.326890 1.79099644819 0.02718007915 
0.327407 1.91885495618 0.02822063967 
0.327923 1.83939694022 0.02778391769 
0.328440 1.81843815756 0.02694521379 
0.328957 1.83943257486 0.02816095338 
0.329473 1.84760624380 0.02907589304 
0.329990 1.85811058498 0.02948354904 
0.330507 1.83571260254 0.02897799549 
0.331023 1.85944730876 0.03045048316 
0.331540 1.83868247325 0.02965574337 
0.332057 1.82838722875 0.02959672382 
0.332573 1.86042640711 0.03179079781 
0.333090 1.88592115489 0.03127495807 
0.333607 1.91872263700 0.03207449215 
0.334123 1.90829824332 0.03165496163 
0.334640 1.86342414870 0.03201618826 
0.335156 1.85060848129 0.03367031707 
0.335673 1.85989115651 0.03172552246 
0.336190 1.92048860404 0.03340140056 
0.336706 1.90858907659 0.03438880548 
0.337223 1.88622108176 0.03240473120 
0.337740 1.85310971527 0.03482922044 
0.338256 1.92605194520 0.03406456691 
0.338773 1.97751843236 0.03534050373 
0.339290 1.96802523372 0.03869940826 
0.339806 1.87753923215 0.03862552500 
0.340323 1.87872263929 0.03868233768 
0.340839 2.01271395174 0.03844233366 
0.341356 1.89552803477 0.03944358461 
0.341873 1.92692768534 0.03719853672 
0.342389 1.95476093966 0.03917150542 
0.342906 1.94448211987 0.03957938787 
0.343423 1.86026749367 0.04036217049 
0.343939 1.91332125849 0.04163718906 
0.344456 1.91176095435 0.04120331118 
0.344972 1.97968927997 0.04124860225 
0.345489 1.99815008445 0.04112740859 
0.346006 1.94904416505 0.03930017049 
0.346522 2.00511747536 0.04132787636 
0.347039 1.94526994821 0.04077067740 
0.347555 1.88566037299 0.04230695975 
0.348072 1.85592422617 0.04106058083 
0.348589 1.92029117285 0.04188076081 
0.349105 1.91017759725 0.04142410482 
0.349622 1.97160215322 0.04109533460 
0.350139 1.91847553504 0.04162889046 
0.350655 1.93155941434 0.03918146688 
0.351172 1.90244185497 0.04055841934 
0.351688 1.91222497695 0.04086429331 
0.352205 2.00468778384 0.04135526415 
0.352722 1.90931607763 0.04204772567 
0.353238 1.83270807220 0.03948333824 
0.353755 1.90824664062 0.04046539263 
0.354271 1.87791879064 0.04215675135 
0.354788 1.93220484393 0.04285950267 
0.355305 1.85694050883 0.04301084854 
0.355821 1.88999993273 0.04380240495 
0.356338 1.98604025439 0.04405318297 
0.356854 1.84709284393 0.04436295643 
0.357371 1.88054909168 0.04238447945 
0.357888 1.91799044336 0.04461918322 
0.358404 1.87522782345 0.04745985208 
0.358921 1.89611014734 0.04703765950 
0.359437 1.96187064978 0.04774957660 
0.359954 1.87559526739 0.04676518224 
0.360471 1.94958377478 0.04886692631 
0.360987 1.93470576918 0.04896513212 
0.361504 1.92557506867 0.04869953700 
0.362020 1.90840361714 0.05359455024 
0.362537 1.95767758530 0.05251797304 
0.363054 1.87535237058 0.05170860029 
0.363570 1.96574862497 0.05124990272 
0.364087 1.73615742780 0.05249863376 
0.364603 1.96071754675 0.05535830784 
0.365120 1.78093036818 0.05905738644 
0.365637 2.02782525693 0.05699080059 
0.366153 1.89300077355 0.05864784409 
0.366670 1.96308958700 0.06098432752 
0.367186 1.98695320949 0.06183437386 
0.367703 1.89508412265 0.06281026866 
0.368219 1.99535309371 0.06641902820 
0.368736 1.82870369630 0.07117051004 
0.369253 1.89197276598 0.07155944999 
0.369769 1.89795410608 0.07456116305 
0.370286 1.75882230005 0.07001553443 
0.370802 1.77360493485 0.07485511715 
0.371319 1.71142697318 0.07563441664 
0.371835 1.88287899221 0.08686086326 
0.372352 1.75136801011 0.10256524301 
0.372869 1.71956301706 0.10887709585 
0.373385 1.80424253456 0.15452049211 
0.373902 1.86156863735 0.45824666335 
