# Supplementary material for: A SAXS-based approach to rationally evaluate radical scavengers – toward eliminating radiation damage in solution and crystallographic studies
Source: J Synchrotron Radiat. 2021 Aug 9;28(Pt 5):1309–20. doi: 10.1107/S1600577521004045 (PMC8415334; doi:10.1107/S1600577521004045)
Supplement: Supplementary file 1 [file s-28-01309-sup1.zip › SupportingData/ascrobic_acid/50mM_buffer_only/F10_ascorbate-max-buffer_00030.cbf.dat]

0.010597 11.04458489207 0.52275260708 
0.011114 9.81263432341 0.49342125266 
0.011630 8.67980422678 0.33378915947 
0.012147 7.30114228875 0.25273324054 
0.012664 6.99920217002 0.24887307722 
0.013181 6.37492186399 0.22544877879 
0.013698 5.84967913956 0.18878313012 
0.014215 5.94947687338 0.26740544259 
0.014732 5.50221054023 0.21477190641 
0.015249 5.27963595783 0.18538104054 
0.015766 4.84061842413 0.14637455272 
0.016283 4.61388138172 0.16013877666 
0.016800 4.32538179169 0.13724866583 
0.017316 4.20302329943 0.12356957477 
0.017833 4.24705966081 0.12425403734 
0.018350 3.81818126960 0.11226044433 
0.018867 3.60841140486 0.09766918700 
0.019384 3.64067307646 0.10420638815 
0.019901 3.65580911188 0.09401127770 
0.020418 3.49215484794 0.08963838154 
0.020935 3.46176686780 0.09046852289 
0.021452 3.22668397921 0.09137076798 
0.021969 3.21602882631 0.08730731168 
0.022486 3.16299176598 0.08672462795 
0.023002 3.04900344159 0.08999837709 
0.023519 3.03065220937 0.07769588010 
0.024036 2.92742563739 0.08076336139 
0.024553 3.17219996388 0.08133604508 
0.025070 2.94850877690 0.07693445151 
0.025587 2.80606891882 0.07570272070 
0.026104 2.88734572924 0.07360145978 
0.026621 2.75795054940 0.07364834047 
0.027138 2.87063586204 0.07113114299 
0.027655 2.76691559944 0.07365589514 
0.028171 2.61806681654 0.06843625979 
0.028688 2.67262823839 0.06540569219 
0.029205 2.63862358369 0.06965356935 
0.029722 2.65903952353 0.06322118689 
0.030239 2.64811109021 0.07242143695 
0.030756 2.54343001750 0.06804147799 
0.031273 2.66756650559 0.06584537021 
0.031790 2.54589306340 0.06665836355 
0.032307 2.61960585674 0.06227646244 
0.032824 2.47643960647 0.06283645161 
0.033341 2.43035214551 0.05610270333 
0.033857 2.46373953259 0.05897610546 
0.034374 2.54581529179 0.06148797631 
0.034891 2.57040982124 0.05857053385 
0.035408 2.46293621742 0.05830129160 
0.035925 2.36146417780 0.05490948941 
0.036442 2.34908986891 0.05879775886 
0.036959 2.35216698155 0.05767367512 
0.037476 2.40533834142 0.05422368713 
0.037993 2.49905033050 0.05372457725 
0.038510 2.23887432895 0.05547858018 
0.039027 2.35818834258 0.05317545887 
0.039543 2.26600156203 0.05402485211 
0.040060 2.34855839962 0.05656670614 
0.040577 2.23285875716 0.05050163272 
0.041094 2.22293969175 0.05160784041 
0.041611 2.32387860071 0.05083505705 
0.042128 2.29331922303 0.05025640535 
0.042645 2.32640308690 0.04978704494 
0.043162 2.23789099577 0.04848955279 
0.043679 2.22870819251 0.05422963415 
0.044196 2.27580575717 0.05107908579 
0.044712 2.26842102416 0.05065893941 
0.045229 2.26704668225 0.04835354134 
0.045746 2.20938074450 0.04804388789 
0.046263 2.22421860101 0.04813082075 
0.046780 2.24353982119 0.04719954966 
0.047297 2.27301429559 0.04843629476 
0.047814 2.18076657104 0.04695586220 
0.048331 2.23704697586 0.04694712624 
0.048848 2.16075327173 0.04698406021 
0.049365 2.16401552176 0.04288478485 
0.049881 2.21741814732 0.04661740371 
0.050398 2.17298068619 0.04649162230 
0.050915 2.11350747849 0.04430796248 
0.051432 2.12080945783 0.04534722006 
0.051949 2.09767675261 0.04328670753 
0.052466 2.16569434490 0.04491911443 
0.052983 2.17949478604 0.04405383118 
0.053500 2.16865502471 0.04614755503 
0.054017 2.07994552861 0.04339844602 
0.054534 2.11904577456 0.04092620847 
0.055050 2.14946504148 0.04058683690 
0.055567 2.04361109415 0.04248832182 
0.056084 2.04542427513 0.04249164574 
0.056601 2.10338449927 0.04300617052 
0.057118 2.16419884392 0.04222491487 
0.057635 2.18105235121 0.04255726795 
0.058152 2.06371106805 0.04168802042 
0.058669 2.01580788288 0.03976499333 
0.059186 2.06407772974 0.04111118268 
0.059703 2.08531749422 0.03823740276 
0.060220 2.06357494933 0.04093039296 
0.060736 2.06852499439 0.03989851056 
0.061253 2.10729869945 0.03807304856 
0.061770 2.08557493467 0.03822498844 
0.062287 2.15221254464 0.04026192287 
0.062804 2.17490424373 0.04019542741 
0.063321 2.11254056802 0.03829299260 
0.063838 2.07202722946 0.03984950569 
0.064355 2.05220153209 0.04035038506 
0.064872 2.08785242782 0.03946312228 
0.065388 2.05504559297 0.03764709716 
0.065905 2.01275496649 0.03883457694 
0.066422 2.05708083683 0.03771060063 
0.066939 2.07490137401 0.03776938609 
0.067456 2.03298607245 0.03822834964 
0.067973 2.03077811128 0.03698810386 
0.068490 2.00153074550 0.03822389690 
0.069007 2.03335580041 0.03819838836 
0.069524 2.02371605827 0.03714275165 
0.070041 2.00933900539 0.03641314548 
0.070557 1.98527544516 0.03792556150 
0.071074 2.05881022807 0.03839254322 
0.071591 2.02308449739 0.03591738397 
0.072108 2.08567284246 0.03808105433 
0.072625 2.05924220868 0.03656549376 
0.073142 2.09093236582 0.03831725448 
0.073659 2.02637627923 0.03672928665 
0.074176 2.02333034129 0.03676160083 
0.074693 2.06182308813 0.03705346758 
0.075210 2.13185498347 0.03700146105 
0.075726 1.99411858404 0.03547626096 
0.076243 1.98354501404 0.03644790725 
0.076760 1.98995217314 0.03505376649 
0.077277 2.01921819449 0.03654719942 
0.077794 2.01787327315 0.03565840795 
0.078311 1.98941399578 0.03530226905 
0.078828 1.99625981048 0.03456154591 
0.079345 2.00999420837 0.03514268830 
0.079862 2.02200919362 0.03413253302 
0.080378 2.03535341493 0.03434921412 
0.080895 2.01170486385 0.03405964106 
0.081412 1.99996187647 0.03372820455 
0.081929 1.97309491247 0.03487193894 
0.082446 2.03978865656 0.03388748520 
0.082963 1.97875376209 0.03333843855 
0.083480 2.02940722156 0.03423356943 
0.083997 1.98403021770 0.03432624828 
0.084514 2.04088623656 0.03400721440 
0.085030 2.04795612942 0.03396532882 
0.085547 1.95996704068 0.03400526718 
0.086064 1.97404445264 0.03274925864 
0.086581 2.07773163389 0.03274629420 
0.087098 2.01858754020 0.03178686771 
0.087615 2.00479975447 0.03351750937 
0.088132 2.04791484217 0.03478617318 
0.088649 2.02634047603 0.03471217810 
0.089166 1.99823022508 0.03310023001 
0.089683 1.99961533006 0.03548133784 
0.090199 2.02238268018 0.03522101181 
0.090716 1.98387025891 0.03362690557 
0.091233 1.95848553692 0.03569276871 
0.091750 1.93322673305 0.03589508113 
0.092267 1.97710211146 0.03639058344 
0.092784 2.00954499781 0.03522518085 
0.093301 2.02778698296 0.03758292975 
0.093818 2.03127128679 0.03636597765 
0.094334 1.97096519555 0.03513019760 
0.094851 1.96153596001 0.03551839828 
0.095368 2.03045899508 0.03453422275 
0.095885 1.91860921603 0.03580254183 
0.096402 1.91155710617 0.03303948585 
0.096919 1.97690707499 0.03420969792 
0.097436 2.02743279731 0.03402532900 
0.097953 1.98187705706 0.03288382998 
0.098470 1.99954494429 0.03204103363 
0.098986 1.97117676712 0.03219677610 
0.099503 2.04921133650 0.03411537782 
0.100020 1.94807441855 0.03204420660 
0.100537 1.98952831243 0.03337611598 
0.101054 1.99388262092 0.03168820400 
0.101571 1.99597103245 0.03308330969 
0.102088 2.04323044950 0.03230945267 
0.102605 1.98631036476 0.03118691908 
0.103122 1.94935214444 0.03141657871 
0.103638 1.95319019844 0.03174456583 
0.104155 1.92274918466 0.03060327438 
0.104672 1.91100092686 0.03033668123 
0.105189 1.94436433242 0.03165260815 
0.105706 1.92587270793 0.02956452824 
0.106223 1.92054677192 0.03065247169 
0.106740 1.99670580065 0.02962936099 
0.107257 1.93447023599 0.02963000841 
0.107773 1.98409820276 0.03003877004 
0.108290 1.92912894703 0.03058720542 
0.108807 1.98577875038 0.03007759158 
0.109324 1.99754555916 0.02942432554 
0.109841 1.96701044204 0.03017410906 
0.110358 1.92905873803 0.02997889885 
0.110875 1.98527199621 0.03000078563 
0.111392 1.95264891155 0.03004097304 
0.111909 1.99714821231 0.02994035029 
0.112425 1.99845818346 0.03048899662 
0.112942 1.95793386486 0.02974671126 
0.113459 1.99501954277 0.02994488783 
0.113976 1.94847046757 0.03040165525 
0.114493 1.97231247244 0.02847305644 
0.115010 1.98070922866 0.02885367586 
0.115527 1.94384872542 0.02930955550 
0.116044 2.01440875590 0.02936526226 
0.116560 1.97335427209 0.02948910211 
0.117077 1.98070889159 0.02811793413 
0.117594 1.96198518559 0.02863557053 
0.118111 1.98242640508 0.02846667084 
0.118628 1.95664999479 0.02873100454 
0.119145 2.01136461461 0.02811701966 
0.119662 1.98739058745 0.02958384995 
0.120179 2.00203685706 0.02833039838 
0.120695 1.95294764926 0.02900288595 
0.121212 1.99116376864 0.02830849047 
0.121729 2.01230067664 0.02859598273 
0.122246 1.98865199539 0.02750783390 
0.122763 1.94299177073 0.02838148797 
0.123280 1.94149127138 0.02776577990 
0.123797 1.97030440460 0.02761837768 
0.124314 2.01049272294 0.02747903189 
0.124830 1.92239235420 0.02840099386 
0.125347 1.94415510032 0.02731221166 
0.125864 1.97864302390 0.02773981562 
0.126381 1.98534648792 0.02738744043 
0.126898 2.00038499569 0.02843335110 
0.127415 1.94024835918 0.02812449622 
0.127932 1.97128424229 0.02770530610 
0.128448 1.97422746620 0.02713987489 
0.128965 1.98265656895 0.02763662631 
0.129482 1.99056196806 0.02790507570 
0.129999 1.93350862334 0.02716256216 
0.130516 1.97401347762 0.02693631419 
0.131033 1.93980298661 0.02698258271 
0.131550 1.97628492037 0.02687555274 
0.132067 1.97162182091 0.02702996766 
0.132583 1.98801795136 0.02675191923 
0.133100 1.93717409218 0.02764694491 
0.133617 1.95306579493 0.02687792046 
0.134134 1.96246659016 0.02579947350 
0.134651 1.98353231058 0.02647752382 
0.135168 1.95865043873 0.02725154116 
0.135685 1.95346968431 0.02678868096 
0.136201 1.89931509168 0.02537133924 
0.136718 1.94083284237 0.02607925727 
0.137235 1.95558703312 0.02541156265 
0.137752 1.98730770783 0.02645212796 
0.138269 1.96382360083 0.02620414447 
0.138786 1.97245835709 0.02596965578 
0.139303 1.94677410077 0.02563085359 
0.139819 1.96884951407 0.02627730205 
0.140336 1.95125479207 0.02612832969 
0.140853 1.94512058995 0.02526747624 
0.141370 1.95614347293 0.02553918209 
0.141887 1.93038075205 0.02567548943 
0.142404 1.94294074785 0.02568174117 
0.142921 1.94765331885 0.02619525879 
0.143438 1.98441741706 0.02610198197 
0.143954 1.97368288800 0.02574089039 
0.144471 1.99530017291 0.02637224616 
0.144988 1.99217740336 0.02655379757 
0.145505 2.01490914994 0.02559956090 
0.146022 1.95710298047 0.02553988833 
0.146539 1.96511303906 0.02650955498 
0.147056 1.94162020789 0.02628114246 
0.147572 1.96115623926 0.02530017192 
0.148089 1.98304213937 0.02529257960 
0.148606 1.93201281506 0.02562561935 
0.149123 1.96927963512 0.02525767553 
0.149640 1.93446924441 0.02508522818 
0.150157 1.95317491664 0.02499708619 
0.150674 1.92791223307 0.02489651813 
0.151190 1.94273846432 0.02552305446 
0.151707 1.95271624884 0.02509973701 
0.152224 1.94919058106 0.02415570094 
0.152741 1.98271818459 0.02438750519 
0.153258 1.93124657701 0.02501427118 
0.153775 1.95114138020 0.02476994918 
0.154291 1.94489773601 0.02460333372 
0.154808 1.92517798045 0.02387803245 
0.155325 1.92752868889 0.02480269753 
0.155842 1.95309849914 0.02468466030 
0.156359 1.92363187121 0.02426556498 
0.156876 1.91306079830 0.02415300988 
0.157393 1.95817942064 0.02428465933 
0.157909 1.92037622191 0.02341273621 
0.158426 1.89222341952 0.02387825412 
0.158943 1.95903221395 0.02460139570 
0.159460 1.97424579791 0.02367839245 
0.159977 1.93502952767 0.02359753800 
0.160494 1.94936096839 0.02447098703 
0.161010 1.91420821998 0.02321704451 
0.161527 1.93168952481 0.02390188474 
0.162044 1.94214831669 0.02342861109 
0.162561 1.91804887890 0.02372020180 
0.163078 1.89333807285 0.02353707815 
0.163595 1.91065385689 0.02340419661 
0.164112 1.93490912362 0.02432016342 
0.164628 1.91502442878 0.02338845893 
0.165145 1.89288209352 0.02310601895 
0.165662 1.92592614353 0.02389850160 
0.166179 1.92220035105 0.02379196627 
0.166696 1.91103420182 0.02383616439 
0.167213 1.94656266079 0.02347305884 
0.167729 1.90776565053 0.02359768809 
0.168246 1.89648632538 0.02314725163 
0.168763 1.93363753965 0.02316358694 
0.169280 1.91879256474 0.02369732732 
0.169797 1.93238370778 0.02327899853 
0.170314 1.90530120834 0.02273925388 
0.170830 1.91667274924 0.02339189806 
0.171347 1.99230113020 0.02261531210 
0.171864 1.94341699722 0.02313480068 
0.172381 1.91334617573 0.02234755916 
0.172898 1.94375753429 0.02326494867 
0.173415 1.91509861490 0.02252303965 
0.173932 1.92589028985 0.02255205618 
0.174448 1.91374429596 0.02279042179 
0.174965 1.91909990345 0.02286573056 
0.175482 1.86128235434 0.02274266555 
0.175999 1.90321530385 0.02278168201 
0.176516 1.88525817388 0.02229860598 
0.177033 1.93051469653 0.02289018825 
0.177549 1.88748880448 0.02224309193 
0.178066 1.91394793962 0.02286575723 
0.178583 1.87468207806 0.02196938670 
0.179100 1.93464324158 0.02288942001 
0.179617 1.92744885813 0.02265721392 
0.180134 1.96702597085 0.02322005459 
0.180650 1.94638946067 0.02375336136 
0.181167 1.93669854301 0.02399947836 
0.181684 1.91381908407 0.02393200653 
0.182201 1.90553383799 0.02382016128 
0.182718 1.83726418816 0.02329338360 
0.183234 1.90107932103 0.02457722513 
0.183751 1.91552794699 0.02397681135 
0.184268 1.88730573413 0.02409171194 
0.184785 1.90796062202 0.02453707565 
0.185302 1.87163433563 0.02392199690 
0.185819 1.90490259002 0.02412137240 
0.186335 1.91819606364 0.02444907977 
0.186852 1.91186974976 0.02385230624 
0.187369 1.87339005764 0.02295097082 
0.187886 1.88157232823 0.02336823754 
0.188403 1.91162511786 0.02323472454 
0.188920 1.85570224374 0.02235119803 
0.189436 1.88287169785 0.02308921833 
0.189953 1.89138901289 0.02244401189 
0.190470 1.94123116001 0.02279305568 
0.190987 1.86817509865 0.02266878722 
0.191504 1.86582674881 0.02266045310 
0.192020 1.94573132288 0.02255280752 
0.192537 1.86479949755 0.02266422781 
0.193054 1.86850813584 0.02267106883 
0.193571 1.87357018662 0.02169525645 
0.194088 1.86911148431 0.02177491126 
0.194605 1.87431878712 0.02243661802 
0.195121 1.88845407191 0.02211883809 
0.195638 1.86394730404 0.02194706862 
0.196155 1.84741051940 0.02198527103 
0.196672 1.91143867166 0.02177645102 
0.197189 1.89296655590 0.02208112353 
0.197705 1.85042821941 0.02201960529 
0.198222 1.89898311197 0.02210740500 
0.198739 1.85231181320 0.02162454257 
0.199256 1.86925269868 0.02137516988 
0.199773 1.87510121100 0.02187288136 
0.200290 1.86181019207 0.02203261340 
0.200806 1.87264031182 0.02171442017 
0.201323 1.89125646130 0.02157971508 
0.201840 1.84350839678 0.02156915399 
0.202357 1.90749160823 0.02132496150 
0.202874 1.89772602764 0.02166931543 
0.203390 1.89590189853 0.02177347478 
0.203907 1.85860348775 0.02091139832 
0.204424 1.87290271559 0.02172400979 
0.204941 1.92833176127 0.02181257714 
0.205458 1.88479237777 0.02130765720 
0.205974 1.89029650704 0.02100455692 
0.206491 1.87292234156 0.02106711610 
0.207008 1.86803929367 0.02088208474 
0.207525 1.89966337606 0.02121853032 
0.208042 1.86740632163 0.02124415255 
0.208558 1.87047006396 0.02065172783 
0.209075 1.88531388367 0.02108635997 
0.209592 1.87577417291 0.02034536863 
0.210109 1.90144273292 0.02083095552 
0.210626 1.84210422719 0.01996162085 
0.211142 1.86789072273 0.02062881000 
0.211659 1.89973358554 0.02087817085 
0.212176 1.89153667563 0.02070060036 
0.212693 1.85557292768 0.02096794660 
0.213210 1.86884799726 0.02100076590 
0.213726 1.87880822286 0.02098666531 
0.214243 1.87120987981 0.02074246202 
0.214760 1.89327612171 0.02084273816 
0.215277 1.86843633517 0.02091029084 
0.215794 1.87130993857 0.02059885548 
0.216310 1.86414696927 0.02055676733 
0.216827 1.84689870009 0.02065680433 
0.217344 1.85692581844 0.02015268097 
0.217861 1.85222308708 0.02062830890 
0.218378 1.85280543183 0.02035280230 
0.218894 1.87447539021 0.02058616346 
0.219411 1.83519510756 0.02000349099 
0.219928 1.83699570455 0.02066451954 
0.220445 1.87799535161 0.02015690261 
0.220962 1.86033929538 0.02025867195 
0.221478 1.88582795161 0.02028560125 
0.221995 1.88506111104 0.02023950028 
0.222512 1.89246602771 0.02053231132 
0.223029 1.85420414161 0.02013328978 
0.223546 1.87334319242 0.02003129968 
0.224062 1.91250457696 0.02005400390 
0.224579 1.87573768553 0.02017169437 
0.225096 1.88365965633 0.01975922725 
0.225613 1.86895677025 0.02000573805 
0.226129 1.87470189883 0.01999236538 
0.226646 1.86642342627 0.01994391283 
0.227163 1.85927854640 0.02046158636 
0.227680 1.88265125335 0.01973936524 
0.228197 1.82592867371 0.01953075178 
0.228713 1.85318829660 0.01968913742 
0.229230 1.83980987987 0.01951248555 
0.229747 1.85238356585 0.01948957998 
0.230264 1.88693861668 0.01964394502 
0.230780 1.85379051868 0.01959872324 
0.231297 1.88246249026 0.02011390167 
0.231814 1.85398964366 0.01919439745 
0.232331 1.84337607189 0.01978820512 
0.232848 1.86654215172 0.01921134632 
0.233364 1.85042467254 0.01909191084 
0.233881 1.83564899613 0.01895658581 
0.234398 1.84899661412 0.01913711610 
0.234915 1.88764554044 0.01943981064 
0.235431 1.84887235558 0.01927845412 
0.235948 1.84592597212 0.01931458053 
0.236465 1.88655760074 0.01974108919 
0.236982 1.86390216674 0.01966409188 
0.237499 1.86990431789 0.01916990439 
0.238015 1.84070177461 0.01920135740 
0.238532 1.85406766367 0.01921740482 
0.239049 1.83433474741 0.01913655963 
0.239566 1.83374825705 0.01898097690 
0.240082 1.84000693796 0.01894420227 
0.240599 1.80220849504 0.01955082046 
0.241116 1.84382744264 0.01885193021 
0.241633 1.85859988615 0.01910661788 
0.242149 1.84100371177 3.30945902049 
0.242666 1.84864326600 0.01896301218 
0.243183 1.87125376942 0.01919075057 
0.243700 1.83923046137 0.01892379436 
0.244217 1.83952264488 0.01891558092 
0.244733 1.83298206151 0.01903865519 
0.245250 1.84433248809 0.01870629848 
0.245767 1.85726006455 0.01931563877 
0.246284 1.85299031874 0.01883668440 
0.246800 1.82695730813 0.01894892664 
0.247317 1.81648278718 0.01880960716 
0.247834 1.84179851744 0.01892323087 
0.248351 1.86368936770 0.01899807681 
0.248867 1.81931365692 0.01852266632 
0.249384 1.86002337816 0.01848532784 
0.249901 1.84276458550 0.01838048787 
0.250418 1.85749328323 0.01862792386 
0.250934 1.81744987145 0.01839452106 
0.251451 1.84250570086 0.01894528515 
0.251968 1.81349194791 0.01833130772 
0.252485 1.85684559995 0.01869944067 
0.253001 1.84938610757 0.01826130212 
0.253518 1.83356841606 0.01869950140 
0.254035 1.85513288761 0.01876455173 
0.254552 1.84188367536 0.01854492858 
0.255068 1.84987600368 0.01834481025 
0.255585 1.84036807666 0.01878379370 
0.256102 1.84917439380 0.01846988930 
0.256619 1.84923916270 0.01871357527 
0.257135 1.86202891800 0.01875527818 
0.257652 1.83975854832 0.01857672446 
0.258169 1.85963155842 0.01852884157 
0.258686 1.82152761242 0.01859679091 
0.259202 1.84661948504 0.01830834524 
0.259719 1.82660467743 0.01830010123 
0.260236 1.81981751288 0.01808966496 
0.260753 1.82772422706 0.01892140596 
0.261269 1.83648767614 0.01902203565 
0.261786 1.83793166939 0.01930321370 
0.262303 1.83415973083 0.01936517142 
0.262820 1.84431356011 0.01907301746 
0.263336 1.83276043484 0.01965209701 
0.263853 1.82852381231 0.01940646039 
0.264370 1.83004303994 0.02018813173 
0.264887 1.84099401996 0.01949814736 
0.265403 1.80150900838 0.01945876222 
0.265920 1.83211727908 0.01953266340 
0.266437 1.85261433088 0.01990150749 
0.266954 1.85278148005 0.01991620091 
0.267470 1.87573944567 0.02035870331 
0.267987 1.85247742144 0.02013721163 
0.268504 1.84313981301 0.02017552555 
0.269021 1.83531792398 0.02060687992 
0.269537 1.81321346635 0.02062279064 
0.270054 1.83087886784 0.02049139463 
0.270571 1.83655420764 0.02087526800 
0.271087 1.85324666128 0.02114989597 
0.271604 1.88434032900 0.02111391117 
0.272121 1.83043873053 0.02115571248 
0.272638 1.82427212733 0.02125233317 
0.273154 1.86665865511 0.02149529186 
0.273671 1.87737301452 0.02185116171 
0.274188 1.89371965907 0.02172880913 
0.274705 1.83158464522 0.02205415594 
0.275221 1.86612578282 0.02199313017 
0.275738 1.85621209658 0.02218404460 
0.276255 1.88656394205 0.02172750715 
0.276771 1.84781731528 0.02212069022 
0.277288 1.83565706406 0.02179084839 
0.277805 1.81984746833 0.02180605101 
0.278322 1.84628880234 0.02125498405 
0.278838 1.87340843117 0.02202889900 
0.279355 1.84108169717 0.02201365793 
0.279872 1.83778324434 0.02180321068 
0.280388 1.81272938237 0.02132081151 
0.280905 1.78086717028 0.02143990621 
0.281422 1.84652894414 0.02143983755 
0.281939 1.80773935731 0.02182160931 
0.282455 1.85178409588 0.02261604862 
0.282972 1.83973789603 0.02269058346 
0.283489 1.83285727089 0.02207080497 
0.284006 1.83064374724 0.02228488069 
0.284522 1.84456460253 0.02152261152 
0.285039 1.80801134252 0.02201443368 
0.285556 1.80020119413 0.02174387948 
0.286072 1.84368150116 0.02225012412 
0.286589 1.83850304200 0.02244749138 
0.287106 1.82818563556 0.02200223677 
0.287622 1.82757380251 0.02188337009 
0.288139 1.84175828995 0.02185108397 
0.288656 1.84119410954 0.02243275998 
0.289173 1.81009698282 0.02283082185 
0.289689 1.84999016134 0.02242384641 
0.290206 1.84188514714 0.02301611939 
0.290723 1.84328646470 0.02257545496 
0.291239 1.83216454243 0.02198958299 
0.291756 1.81360991908 0.02207662580 
0.292273 1.87106536842 0.02259652803 
0.292790 1.86737018940 0.02261677331 
0.293306 1.81564483398 0.02230824568 
0.293823 1.84969819088 0.02263069933 
0.294340 1.87321134356 0.02242516565 
0.294856 1.84465263637 0.02239344280 
0.295373 1.83145256588 0.02222392889 
0.295890 1.84475376643 0.02300261614 
0.296406 1.82030637834 0.02259205862 
0.296923 1.83183135597 0.02227411776 
0.297440 1.84221595097 0.02247273595 
0.297957 1.85764764620 0.02285250646 
0.298473 1.83378169390 0.02245301741 
0.298990 1.82028237160 0.02302149149 
0.299507 1.85923843801 0.02319980321 
0.300023 1.84583048059 0.02364397667 
0.300540 1.84173397949 0.02271040319 
0.301057 1.83765652769 0.02342826186 
0.301573 1.83988682802 0.02308873571 
0.302090 1.81560177517 0.02321234364 
0.302607 1.84351813772 0.02269650703 
0.303123 1.85118268354 0.02383171121 
0.303640 1.83095438120 0.02356622481 
0.304157 1.84761500894 0.02381028105 
0.304673 1.80574862028 0.02311651542 
0.305190 1.83404537252 0.02304375307 
0.305707 1.85409216842 0.02339826944 
0.306224 1.83297387384 0.02360635244 
0.306740 1.84932207161 0.02374692452 
0.307257 1.88058829692 0.02407929527 
0.307774 1.86368887875 0.02361098033 
0.308290 1.83178433799 0.02328716803 
0.308807 1.82833550691 0.02330437719 
0.309324 1.88413310516 0.02429566147 
0.309840 1.83607840543 0.02416341950 
0.310357 1.81239899960 0.02271519377 
0.310874 1.84856042745 0.02380740877 
0.311390 1.84935956047 0.02397895120 
0.311907 1.85652285959 0.02348130626 
0.312424 1.81494524193 0.02424538971 
0.312940 1.89088369242 0.02423593534 
0.313457 1.85923831411 0.02478490193 
0.313974 1.83207471802 0.02405606576 
0.314490 1.79238971601 0.02371967301 
0.315007 1.86723474460 0.02465001007 
0.315524 1.83013896682 0.02347905743 
0.316040 1.83137692769 0.02491396973 
0.316557 1.85379349302 0.02445412484 
0.317074 1.85797612071 0.02433281364 
0.317590 1.80984874564 0.02437080669 
0.318107 1.86543507654 0.02428532672 
0.318624 1.84460226448 0.02458432260 
0.319140 1.82453276065 0.02551300807 
0.319657 1.82035819295 0.02544162568 
0.320174 1.79031122944 0.02481207121 
0.320690 1.79263642434 0.02487641415 
0.321207 1.80474560745 0.02468794063 
0.321724 1.86758351657 0.02503991157 
0.322240 1.83253191573 0.02493013552 
0.322757 1.89179581361 0.02508031768 
0.323274 1.80628834841 0.02562289638 
0.323790 1.83414015070 0.02506685374 
0.324307 1.83933574627 0.02550782179 
0.324824 1.88417983933 0.02755557266 
0.325340 1.81376451453 0.02646184217 
0.325857 1.83654202716 0.02662854905 
0.326373 1.87286542285 0.02691084306 
0.326890 1.84883320789 0.02714036354 
0.327407 1.83302808360 0.02736874329 
0.327923 1.82537839482 0.02706894312 
0.328440 1.81086038165 0.02756682266 
0.328957 1.85799234687 0.02741399854 
0.329473 1.86569364499 0.02763320179 
0.329990 1.86494737496 0.02899112317 
0.330507 1.87954158134 0.03008330252 
0.331023 1.86318737855 0.02970497566 
0.331540 1.91616680351 0.03052534756 
0.332057 1.85842053411 0.03122517223 
0.332573 1.86155222482 0.03020896217 
0.333090 1.85457502604 0.03130637550 
0.333607 1.86811976164 0.03032569987 
0.334123 1.84958888839 0.02995264973 
0.334640 1.90780263977 0.03204281262 
0.335156 1.87323914715 0.03262435402 
0.335673 1.88122625348 0.03111446074 
0.336190 1.92537565348 0.03202490807 
0.336706 1.87082914057 0.03237698849 
0.337223 1.89128102265 0.03326720602 
0.337740 1.83954713458 0.03270252238 
0.338256 1.90117486330 0.03362147805 
0.338773 1.97099578462 0.03645812970 
0.339290 1.92651441587 0.03385529234 
0.339806 1.96628866559 0.03853333776 
0.340323 1.91696560147 0.03806614388 
0.340839 1.92845311259 0.03907161258 
0.341356 1.91041742268 0.03756300691 
0.341873 1.91628731940 0.03939397429 
0.342389 1.93728452985 0.03931671684 
0.342906 1.92212680881 0.04198469780 
0.343423 1.91681187889 0.03999199349 
0.343939 1.96523524852 0.03980201773 
0.344456 1.89404387109 0.03935766234 
0.344972 1.86038296391 0.03874430616 
0.345489 1.94227032764 0.04260928821 
0.346006 1.93597910837 0.03953236063 
0.346522 1.91245599540 0.04104628294 
0.347039 1.87607876820 0.04016877309 
0.347555 1.92711989310 0.04124950526 
0.348072 1.98962746162 0.04098614606 
0.348589 1.88643211610 0.04128922668 
0.349105 1.89154686425 0.04037176924 
0.349622 1.89477801788 0.03982443674 
0.350139 1.93998565002 0.04376704476 
0.350655 1.94900707915 0.04355317879 
0.351172 1.93982919300 0.04117273417 
0.351688 1.85956307482 0.04361753038 
0.352205 1.96411500525 0.04277263252 
0.352722 1.88773844926 0.04246249607 
0.353238 1.95134946230 0.04158299358 
0.353755 1.86709758594 0.04190869829 
0.354271 1.91892481128 0.04295763726 
0.354788 1.90179201168 0.04108371254 
0.355305 1.95164197656 0.04253344284 
0.355821 1.95493547914 0.04262211174 
0.356338 1.94199048026 0.04463275169 
0.356854 1.90529532925 0.04418166603 
0.357371 1.92327322821 0.04389127860 
0.357888 1.97173357586 0.04445074094 
0.358404 1.93156719202 0.04426073709 
0.358921 1.90604739581 0.04876610807 
0.359437 1.92283630606 0.04495226611 
0.359954 1.87608434518 0.04692764281 
0.360471 1.88806231282 0.04925302912 
0.360987 1.87872135728 0.04946136112 
0.361504 1.92591503537 0.04872580586 
0.362020 1.84125469306 0.05090586596 
0.362537 1.92704809200 0.05091289230 
0.363054 2.05212372823 0.05571434266 
0.363570 1.90675867276 0.05205498485 
0.364087 1.83034756262 0.05586042372 
0.364603 1.96462609460 0.05293216091 
0.365120 1.96777590576 0.05707084610 
0.365637 1.85847411645 0.05849299038 
0.366153 1.89308829810 0.06241229225 
0.366670 1.96833517728 0.06100228782 
0.367186 1.97266933068 0.06374788697 
0.367703 1.92460694793 0.06343141406 
0.368219 1.97412612595 0.06768948764 
0.368736 1.81290037746 0.07285380517 
0.369253 1.93998881262 0.06935838520 
0.369769 1.88894067345 0.07724585791 
0.370286 1.91472822381 0.06760301867 
0.370802 2.03080747724 0.07838509620 
0.371319 1.75354811745 0.08268729872 
0.371835 1.89944572004 0.09164138117 
0.372352 1.90667022324 0.10012558638 
0.372869 1.67829149027 0.11636330179 
0.373385 1.98019545430 0.16535511144 
0.373902 2.15385496100 0.30175594340 
