# Supplementary material for: A SAXS-based approach to rationally evaluate radical scavengers – toward eliminating radiation damage in solution and crystallographic studies
Source: J Synchrotron Radiat. 2021 Aug 9;28(Pt 5):1309–20. doi: 10.1107/S1600577521004045 (PMC8415334; doi:10.1107/S1600577521004045)
Supplement: Supplementary file 1 [file s-28-01309-sup1.zip › SupportingData/ascrobic_acid/50mM_buffer_only/F10_ascorbate-max-buffer_00006.cbf.dat]

0.010597 10.68321638716 0.52782736316 
0.011114 9.41447085510 0.40409497139 
0.011630 8.42705423600 0.32850075380 
0.012147 8.18312908465 0.30691284217 
0.012664 7.24877292329 0.21905367518 
0.013181 6.25620985293 0.20120506389 
0.013698 5.82375601128 0.19693433968 
0.014215 5.91004856585 0.26039224132 
0.014732 5.26809727736 0.21855508761 
0.015249 5.02859227354 0.16745451260 
0.015766 5.00426806176 0.16006587030 
0.016283 4.60504280108 0.17433745306 
0.016800 4.56153327190 0.13686549914 
0.017316 4.37896122823 0.12901519648 
0.017833 4.00850773331 0.11961648052 
0.018350 4.04417929643 0.11780207193 
0.018867 3.76415121582 0.11242483338 
0.019384 3.81349455343 0.10836472573 
0.019901 3.52825127123 0.09443000422 
0.020418 3.41119061414 0.09135985693 
0.020935 3.67157614004 0.09480565054 
0.021452 3.48988986221 0.09219800747 
0.021969 3.35755437695 0.08300113452 
0.022486 3.02485950533 0.08482275378 
0.023002 3.20085605120 0.08589726444 
0.023519 3.00211618636 0.08170359306 
0.024036 2.99394530190 0.07808983421 
0.024553 2.91304918125 0.07717251788 
0.025070 2.82083788727 0.07965034335 
0.025587 2.86505722639 0.06823810115 
0.026104 2.83973974852 0.07249313397 
0.026621 2.82941129406 0.07488517275 
0.027138 2.83632412633 0.07294489388 
0.027655 2.72966458226 0.06824922381 
0.028171 2.67492159471 0.07445773378 
0.028688 2.57775425698 0.06519372281 
0.029205 2.68501335623 0.06802875919 
0.029722 2.59762046411 0.06574374664 
0.030239 2.59704737162 0.06685880529 
0.030756 2.52522526838 0.06231214454 
0.031273 2.48493862533 0.06420505392 
0.031790 2.45277686632 0.05818576016 
0.032307 2.53681585599 0.06053764371 
0.032824 2.48630385418 0.06483279620 
0.033341 2.51675937870 0.06306158051 
0.033857 2.47289456497 0.05931947041 
0.034374 2.50315581590 0.05628110966 
0.034891 2.58894717411 0.06071143826 
0.035408 2.42750943359 0.05880468366 
0.035925 2.40887564583 0.05855353619 
0.036442 2.40923861486 0.05544484459 
0.036959 2.34951152887 0.05845976336 
0.037476 2.41239278855 0.05512432353 
0.037993 2.39249262589 0.05889208193 
0.038510 2.39819851304 0.05362675414 
0.039027 2.37070535685 0.05325412258 
0.039543 2.18852133475 0.05201719001 
0.040060 2.24280313409 0.04984375165 
0.040577 2.39533044121 0.05335786633 
0.041094 2.40862601251 0.05404396259 
0.041611 2.39076611373 0.05199327728 
0.042128 2.25253000286 0.05253066816 
0.042645 2.27433328508 0.05121668917 
0.043162 2.16532262071 0.04731698224 
0.043679 2.27099318260 0.05328146430 
0.044196 2.37701519055 0.04980255520 
0.044712 2.28001433465 0.04861607679 
0.045229 2.25108661887 0.04923543613 
0.045746 2.22048285902 0.04754492719 
0.046263 2.20520973537 0.04813934110 
0.046780 2.27508994739 0.04733343588 
0.047297 2.20144820199 0.04575661314 
0.047814 2.18177437819 0.04563297280 
0.048331 2.22182853137 0.04698077333 
0.048848 2.08847756625 0.04496523539 
0.049365 2.15193378248 0.04526256869 
0.049881 2.18548389265 0.04300247739 
0.050398 2.13577483032 0.04508100628 
0.050915 2.09463590229 0.04325333924 
0.051432 2.12873366642 0.04443948307 
0.051949 2.17734872936 0.04444982616 
0.052466 2.16193468013 0.04456627558 
0.052983 2.11249649037 0.04486200617 
0.053500 2.21287476469 0.04441446993 
0.054017 2.03117801298 0.04375425658 
0.054534 2.15276225560 0.04325365502 
0.055050 2.10627586837 0.04192131159 
0.055567 2.09237381749 0.04076873199 
0.056084 2.11605877217 0.04089997345 
0.056601 2.17630990413 0.04430662993 
0.057118 2.11298918485 0.04230371770 
0.057635 2.08260848180 0.04059432983 
0.058152 2.15931825732 0.04108376554 
0.058669 2.10986120966 0.04342788038 
0.059186 2.04776204931 0.04217381313 
0.059703 2.13477072078 0.03943850122 
0.060220 2.08299601663 0.03920389521 
0.060736 2.07511842437 0.03878931114 
0.061253 2.07693920223 0.03979763562 
0.061770 2.03205015843 0.03954145542 
0.062287 2.05325088142 0.03919576144 
0.062804 2.05296244682 0.04053374090 
0.063321 2.01600606323 0.03800087721 
0.063838 2.07071593904 0.03885607911 
0.064355 1.99021119795 0.03861835450 
0.064872 2.06642332634 0.03969692539 
0.065388 2.06156135574 0.03686824627 
0.065905 2.02736559177 0.03706229403 
0.066422 2.09175816114 0.03760770155 
0.066939 2.02303872881 0.03856822947 
0.067456 2.09141550372 0.03993128229 
0.067973 2.06401601239 0.03688726389 
0.068490 2.03341962059 0.03685249269 
0.069007 2.06808869483 0.03744313287 
0.069524 2.10171891418 0.03761502319 
0.070041 2.07566522990 0.03641700171 
0.070557 1.94799136903 0.03657799158 
0.071074 2.07203272663 0.03705790309 
0.071591 2.09301271981 0.03846857292 
0.072108 2.07360123973 0.03703189121 
0.072625 2.08643826051 0.03715388662 
0.073142 2.05288386411 0.03877385222 
0.073659 2.00357129121 0.03527165635 
0.074176 2.04514034930 0.03637582912 
0.074693 2.01644832662 0.03613143495 
0.075210 2.01795036435 0.03597013653 
0.075726 2.00446021826 0.03565136637 
0.076243 1.98405575225 0.03470589573 
0.076760 1.99175361419 0.03625546561 
0.077277 1.97366263963 0.03424036582 
0.077794 2.08542188608 0.03631266783 
0.078311 2.02144827994 0.03448777493 
0.078828 2.00515865770 0.03479262382 
0.079345 2.00952096839 0.03382686456 
0.079862 1.97346896422 0.03373816519 
0.080378 1.98996042347 0.03435538550 
0.080895 1.98900597027 0.03468656227 
0.081412 1.97418794493 0.03395346931 
0.081929 2.00197170291 0.03324857628 
0.082446 2.03705454166 0.03386059151 
0.082963 2.00180717112 0.03461226501 
0.083480 1.97922708166 0.03282636418 
0.083997 1.98802160685 0.03322704899 
0.084514 2.02009625910 0.03295716741 
0.085030 2.02035961277 0.03297867193 
0.085547 1.96850317500 0.03267878049 
0.086064 2.05503941686 0.03353361761 
0.086581 1.98800273973 0.03377429265 
0.087098 2.03034966916 0.03211438891 
0.087615 2.03294523031 0.03290855375 
0.088132 2.00639818218 0.03402790052 
0.088649 2.02486790441 0.03462535806 
0.089166 2.03234077156 0.03408588997 
0.089683 1.95491824560 0.03449718484 
0.090199 2.04282535204 0.03510293309 
0.090716 1.96976808281 0.03525806034 
0.091233 1.99041725549 0.03571755817 
0.091750 2.03541541272 0.03611022262 
0.092267 2.00629586862 0.03541459519 
0.092784 1.99572409121 0.03559829113 
0.093301 1.93542738732 0.03689944581 
0.093818 1.97246200987 0.03761231534 
0.094334 1.99630410569 0.03650181414 
0.094851 2.01344117803 0.03478503923 
0.095368 2.00140126450 0.03657858379 
0.095885 1.99619531900 0.03484868428 
0.096402 1.99644732946 0.03411389613 
0.096919 2.01881384248 0.03228957475 
0.097436 2.00337480930 0.03288471759 
0.097953 2.00898390485 0.03326386736 
0.098470 2.04721122849 0.03264718085 
0.098986 1.97313525206 0.03297664793 
0.099503 1.98443212681 0.03163556831 
0.100020 1.95450711016 0.03208793797 
0.100537 2.01674836260 0.03359007972 
0.101054 1.93608082619 0.03183083221 
0.101571 1.99451951939 0.03239662128 
0.102088 2.01241615645 0.03249948610 
0.102605 1.97409458943 0.03167635319 
0.103122 1.93337743838 0.03098952940 
0.103638 1.92006382321 0.03115413518 
0.104155 1.97281252628 0.03176816788 
0.104672 1.95681500123 0.03249610848 
0.105189 1.99183638605 0.03158043026 
0.105706 1.93020908792 0.03060420257 
0.106223 1.96358438144 0.03035052192 
0.106740 1.97615320475 0.03126154710 
0.107257 1.99787145297 0.03186494580 
0.107773 1.97364298448 0.03017710939 
0.108290 1.96338056866 0.03093861008 
0.108807 2.02462366276 0.03039697279 
0.109324 1.95489793576 0.03169430369 
0.109841 1.99768721925 0.03028722194 
0.110358 1.98029650934 0.03059094938 
0.110875 1.96188297416 0.03025339137 
0.111392 1.93268145708 0.02919635249 
0.111909 1.98266023929 0.02965511444 
0.112425 1.94565191885 0.02884726006 
0.112942 1.98392336074 0.02952813473 
0.113459 1.92487701131 0.02971998185 
0.113976 2.00248383528 0.02891236828 
0.114493 1.98143083425 0.02964063022 
0.115010 1.95839889957 0.02908240863 
0.115527 1.97090550856 0.02886930175 
0.116044 2.01152424533 0.02857083262 
0.116560 2.00462532053 0.02856423411 
0.117077 1.97708063136 0.02933841030 
0.117594 1.90754719922 0.02808617098 
0.118111 1.94597550751 0.02816845041 
0.118628 2.03444580172 0.02847689400 
0.119145 1.94661854020 0.02867866147 
0.119662 1.97442119572 0.02838902282 
0.120179 1.99549340768 0.02832459490 
0.120695 1.94538349896 0.02815116775 
0.121212 1.96460101633 0.02893852868 
0.121729 1.99743686221 0.02846561144 
0.122246 2.00194312096 0.02832313468 
0.122763 1.93530947208 0.02832672386 
0.123280 1.91660495368 0.02704048716 
0.123797 1.96124409573 0.02734977655 
0.124314 2.00692060027 0.02781014022 
0.124830 1.99296637016 0.02800663567 
0.125347 1.93866727060 0.02735440914 
0.125864 1.94846932420 0.02837320177 
0.126381 1.93105363706 0.02798200191 
0.126898 1.98589085797 0.02801928390 
0.127415 1.95018259920 0.02743906917 
0.127932 1.98812035492 0.02722256956 
0.128448 1.92868142761 0.02689114566 
0.128965 1.93094364864 0.02705285570 
0.129482 1.97228489839 0.02783054121 
0.129999 1.96268047173 0.02658190505 
0.130516 1.98014956953 0.02706364391 
0.131033 1.99632819737 0.02691225063 
0.131550 1.96094736426 0.02766959133 
0.132067 1.96575212341 0.02696773126 
0.132583 1.94126829734 0.02701995917 
0.133100 1.91468294459 0.02686704482 
0.133617 1.95954378035 0.02678068865 
0.134134 1.97041195492 0.02628879755 
0.134651 1.97027336561 0.02701961799 
0.135168 1.94505524392 0.02594381095 
0.135685 1.97987884976 0.02647656148 
0.136201 1.91900507150 0.02555921422 
0.136718 1.96016352447 0.02620380159 
0.137235 1.97885880124 0.02614903675 
0.137752 1.98597428088 0.02627904863 
0.138269 1.96413932025 0.02569752715 
0.138786 1.94445844591 0.02638603041 
0.139303 1.91041208304 0.02612754003 
0.139819 1.98930368568 0.02579551009 
0.140336 1.97734283446 0.02531319519 
0.140853 1.91478297578 0.02583616385 
0.141370 1.97903310406 0.02563883375 
0.141887 1.92771095681 0.02533151348 
0.142404 1.92661868464 0.02537792948 
0.142921 1.92577954066 0.02493170778 
0.143438 1.95366302964 0.02569649147 
0.143954 1.95051355589 0.02594389640 
0.144471 1.96757836967 0.02602785166 
0.144988 1.94318503422 0.02579708616 
0.145505 1.95781682526 0.02670478644 
0.146022 1.92765087996 0.02611630203 
0.146539 1.94831403505 0.02578303772 
0.147056 1.92552150379 0.02590009581 
0.147572 1.96191713415 0.02457406477 
0.148089 1.96933564955 0.02558852195 
0.148606 1.90534861197 0.02549600660 
0.149123 1.95487871533 0.02550279220 
0.149640 1.93540150031 0.02503317711 
0.150157 1.88796422181 0.02497518385 
0.150674 1.92674475955 0.02368706701 
0.151190 1.94229457535 0.02503364300 
0.151707 1.89261143566 0.02426922827 
0.152224 1.98170768187 0.02528024096 
0.152741 1.92200326385 0.02434962602 
0.153258 1.94929439071 0.02497969073 
0.153775 1.98819682188 0.02474334450 
0.154291 1.90277795139 0.02544825308 
0.154808 1.95133491577 0.02488608560 
0.155325 1.93887769512 0.02439798993 
0.155842 1.90408907866 0.02436225782 
0.156359 1.89818560516 0.02411384230 
0.156876 1.93727071745 0.02453272175 
0.157393 1.93243155179 0.02462315348 
0.157909 1.87784384568 0.02325291334 
0.158426 1.95689688073 0.02373617047 
0.158943 1.93115876138 0.02405120396 
0.159460 1.94085497584 0.02400740735 
0.159977 1.92758497200 0.02420738316 
0.160494 1.92117181103 0.02424560098 
0.161010 1.93620590579 0.02423990399 
0.161527 1.94001961518 0.02348390289 
0.162044 1.89215598777 0.02372657237 
0.162561 1.94280297490 0.02390228512 
0.163078 1.90389764631 0.02301609666 
0.163595 1.93188154159 0.02380901270 
0.164112 1.96321943979 0.02446415726 
0.164628 1.92342946687 0.02338945873 
0.165145 1.93567937621 0.02317986904 
0.165662 1.90473821088 0.02337460317 
0.166179 1.92639260787 0.02306677424 
0.166696 1.90469491219 0.02332052134 
0.167213 1.93263810037 0.02373301421 
0.167729 1.89396514188 0.02309457798 
0.168246 1.93233807950 0.02312165821 
0.168763 1.95239735753 0.02346406418 
0.169280 1.91004884310 0.02301504253 
0.169797 1.92217651059 0.02325286918 
0.170314 1.91844768638 0.02304780345 
0.170830 1.95079339309 0.02359282768 
0.171347 1.93569029682 0.02299902335 
0.171864 1.97347171667 0.02325131375 
0.172381 1.88405878177 0.02352090902 
0.172898 1.88472685836 0.02322609451 
0.173415 1.89030992739 0.02311949894 
0.173932 1.87692106570 0.02260384475 
0.174448 1.91620113149 0.02236235748 
0.174965 1.94376077389 0.02309088920 
0.175482 1.88124529687 0.02285833088 
0.175999 1.89276822485 0.02244478098 
0.176516 1.92846176717 0.02275693694 
0.177033 1.89251131794 0.02204381680 
0.177549 1.93182369049 0.02180331925 
0.178066 1.94573061584 0.02300126074 
0.178583 1.89420082531 0.02237841972 
0.179100 1.89998694143 0.02236529084 
0.179617 1.91700250995 0.02282712810 
0.180134 1.92614051018 0.02387383617 
0.180650 1.95076499921 0.02351504098 
0.181167 1.94179550859 0.02352283052 
0.181684 1.92766828425 0.02328199403 
0.182201 1.89528155709 0.02412208673 
0.182718 1.93433810693 0.02466574132 
0.183234 1.89328924676 0.02372444910 
0.183751 1.91662826331 0.02393147384 
0.184268 1.89869503995 0.02400292028 
0.184785 1.92578868546 0.02438444536 
0.185302 1.89056634915 0.02369324983 
0.185819 1.88534039829 0.02424073330 
0.186335 1.95075472077 0.02333816259 
0.186852 1.90913496099 0.02295740748 
0.187369 1.87831931708 0.02368204637 
0.187886 1.89544622984 0.02343012472 
0.188403 1.90417942240 0.02284613248 
0.188920 1.92796995367 0.02299451670 
0.189436 1.86772188754 0.02342726079 
0.189953 1.87460753051 0.02254343792 
0.190470 1.87955628645 0.02292078489 
0.190987 1.90621355902 0.02211279656 
0.191504 1.87958321503 0.02237152897 
0.192020 1.89388556850 0.02197929735 
0.192537 1.87428448630 0.02258056154 
0.193054 1.86922682316 0.02231413613 
0.193571 1.87853498631 0.02209054159 
0.194088 1.85678213866 0.02216592995 
0.194605 1.87927054225 0.02135629779 
0.195121 1.84361101830 0.02187144842 
0.195638 1.87235173677 0.02185244060 
0.196155 1.87971646511 0.02168531620 
0.196672 1.83440296254 0.02176477713 
0.197189 1.90064008305 0.02183156342 
0.197705 1.86828090411 0.02158120063 
0.198222 1.87373610032 0.02202423691 
0.198739 1.83333325408 0.02121919705 
0.199256 1.85191854301 0.02191791879 
0.199773 1.90860885869 0.02197476741 
0.200290 1.85180439514 0.02155879643 
0.200806 1.87966173561 0.02124340578 
0.201323 1.88852304562 0.02227066990 
0.201840 1.91020610290 0.02126418000 
0.202357 1.85615276717 0.02077966765 
0.202874 1.87236171738 0.02109674207 
0.203390 1.88016507923 0.02110019300 
0.203907 1.89898990873 0.02173492750 
0.204424 1.91618785420 0.02138425943 
0.204941 1.87401425167 0.02116585870 
0.205458 1.87314222800 0.02100223029 
0.205974 1.87354967024 0.02125359281 
0.206491 1.85927058622 0.02118840411 
0.207008 1.87538229835 0.02103296065 
0.207525 1.85528796588 0.02110547051 
0.208042 1.83328656184 0.02080139781 
0.208558 1.87647221593 0.02102448901 
0.209075 1.86015203087 0.02102215962 
0.209592 1.88089835224 0.02118647087 
0.210109 1.87046689524 0.02052803217 
0.210626 1.88269295896 0.02079483554 
0.211142 1.86645588328 0.02118267236 
0.211659 1.87920054772 0.02078023759 
0.212176 1.85000817717 0.02084553230 
0.212693 1.84421383498 0.02082399604 
0.213210 1.84586313863 0.02081864530 
0.213726 1.85269923164 0.02058741257 
0.214243 1.89092258874 0.02081882646 
0.214760 1.85111558187 0.02045021711 
0.215277 1.85033649309 0.02053750590 
0.215794 1.87283611427 0.02035131985 
0.216310 1.86972974813 0.02018070801 
0.216827 1.90110232021 0.02093223662 
0.217344 1.88809258566 0.02092806129 
0.217861 1.87435173869 0.02014654759 
0.218378 1.84544301561 0.02045786187 
0.218894 1.85093890265 0.02031990352 
0.219411 1.87152862832 0.02023821271 
0.219928 1.84949602411 0.02009085094 
0.220445 1.85764197697 0.02030435191 
0.220962 1.86905822880 0.02057741486 
0.221478 1.88103449866 0.01995568153 
0.221995 1.89411116626 0.02059552508 
0.222512 1.84422650101 0.02022318030 
0.223029 1.80962699139 0.02022996113 
0.223546 1.84310762797 0.01989770266 
0.224062 1.84974867064 0.01978608850 
0.224579 1.86524602017 0.02005822343 
0.225096 1.87268271453 0.02029956829 
0.225613 1.87366894036 0.02017854836 
0.226129 1.84363662870 0.01985875023 
0.226646 1.87153177583 0.01982929494 
0.227163 1.84544723483 0.01983870841 
0.227680 1.85128720775 0.01971526363 
0.228197 1.85682383677 0.01975297402 
0.228713 1.90137574579 0.01969984005 
0.229230 1.83729026674 0.01907284919 
0.229747 1.85650687016 0.01917231072 
0.230264 1.84954139836 0.01965251442 
0.230780 1.85963985506 0.01918990208 
0.231297 1.87143760151 0.01947051962 
0.231814 1.86972364165 0.01938991897 
0.232331 1.84625573023 0.01933746432 
0.232848 1.86529173992 0.01925783480 
0.233364 1.83323233121 0.01932691251 
0.233881 1.86104461744 0.01921003174 
0.234398 1.83464531434 0.01911205600 
0.234915 1.84746615169 0.01936338139 
0.235431 1.82534370863 0.01918156798 
0.235948 1.85648540651 0.01906385522 
0.236465 1.85182860850 0.01920087884 
0.236982 1.85921860178 0.01944645199 
0.237499 1.83172569376 0.01930775640 
0.238015 1.83254853639 0.01919240042 
0.238532 1.83649519935 0.01915172340 
0.239049 1.85970908045 0.01906426266 
0.239566 1.81886121895 0.01907771182 
0.240082 1.82135656038 0.01827007435 
0.240599 1.85844944863 0.01921161314 
0.241116 1.83768467027 0.01872963526 
0.241633 1.85099564219 0.01929713447 
0.242149 1.86224647774 3.29981235213 
0.242666 1.86035162874 0.01890647664 
0.243183 1.83032504883 0.01935335531 
0.243700 1.83020624226 0.01891919367 
0.244217 1.82874851782 0.01878032292 
0.244733 1.85297973834 0.01901574967 
0.245250 1.83656732401 0.01866282562 
0.245767 1.85346822485 0.01885856853 
0.246284 1.84314281791 0.01863319678 
0.246800 1.81801190647 0.01895877769 
0.247317 1.83686492528 0.01895896935 
0.247834 1.85217910375 0.01876901590 
0.248351 1.86101083724 0.01887130188 
0.248867 1.82664525198 0.01904901382 
0.249384 1.84115807277 0.01833819121 
0.249901 1.81970547472 0.01817686740 
0.250418 1.79258934048 0.01863392183 
0.250934 1.81220748298 0.01853685367 
0.251451 1.85218710257 0.01872267573 
0.251968 1.82875630491 0.01831705295 
0.252485 1.84525843579 0.01868581358 
0.253001 1.84843110255 0.01847283612 
0.253518 1.81446237492 0.01843818850 
0.254035 1.85830702987 0.01863995279 
0.254552 1.84716866820 0.01831542178 
0.255068 1.83079408837 0.01820239422 
0.255585 1.81302765636 0.01807540707 
0.256102 1.82460088754 0.01794057456 
0.256619 1.83819695901 0.01845717564 
0.257135 1.84185466676 0.01829739235 
0.257652 1.85717181185 0.01860228757 
0.258169 1.85118741891 0.01839240887 
0.258686 1.85582132637 0.01847609112 
0.259202 1.83131313250 0.01842585438 
0.259719 1.83724068348 0.01826497905 
0.260236 1.83726902709 0.01858541200 
0.260753 1.81176790649 0.01888937858 
0.261269 1.81852065202 0.01864878842 
0.261786 1.83571412651 0.01919891939 
0.262303 1.81675712945 0.01919705064 
0.262820 1.83453627252 0.01905512872 
0.263336 1.84628682143 0.01984316808 
0.263853 1.81456592003 0.01921772326 
0.264370 1.81610581651 0.02007184323 
0.264887 1.82457482314 0.01945636903 
0.265403 1.84248743286 0.01967245311 
0.265920 1.85673682218 0.02013878201 
0.266437 1.85133606332 0.01987871813 
0.266954 1.83794232551 0.01982639550 
0.267470 1.82360444605 0.01985243697 
0.267987 1.79749353423 0.01988700280 
0.268504 1.84897828063 0.02027877661 
0.269021 1.86778935360 0.02048963835 
0.269537 1.83411839933 0.02048788532 
0.270054 1.85232956243 0.02015911488 
0.270571 1.82918926512 0.02077949685 
0.271087 1.84906306929 0.02096066443 
0.271604 1.81868037212 0.02132312369 
0.272121 1.83452644226 0.02203775643 
0.272638 1.85605869079 0.02140510873 
0.273154 1.85524284992 0.02227499165 
0.273671 1.85938435725 0.02106034820 
0.274188 1.84070318184 0.02164021492 
0.274705 1.83490161952 0.02177113813 
0.275221 1.85575693675 0.02184274754 
0.275738 1.83463365327 0.02196125961 
0.276255 1.85109017680 0.02221618208 
0.276771 1.87211647959 0.02207064995 
0.277288 1.81242671623 0.02161623513 
0.277805 1.84871821608 0.02148180116 
0.278322 1.85478021149 0.02200675621 
0.278838 1.84815586578 0.02168212144 
0.279355 1.83058543997 0.02185008707 
0.279872 1.83658326258 0.02171234046 
0.280388 1.85652873355 0.02156238106 
0.280905 1.82056358205 0.02163524811 
0.281422 1.79714934364 0.02193326506 
0.281939 1.81422360789 0.02130924118 
0.282455 1.85658961210 0.02201267701 
0.282972 1.84247916198 0.02171722136 
0.283489 1.81521811888 0.02203045353 
0.284006 1.84330336715 0.02204202866 
0.284522 1.84971844482 0.02205167213 
0.285039 1.83591530681 0.02183828046 
0.285556 1.87283411256 0.02173555686 
0.286072 1.85451200059 0.02249157278 
0.286589 1.87265857974 0.02206568961 
0.287106 1.84588105581 0.02210616267 
0.287622 1.83779883999 0.02185881516 
0.288139 1.84987119987 0.02179996973 
0.288656 1.81200493641 0.02227232098 
0.289173 1.82924570326 0.02253715919 
0.289689 1.84939219108 0.02254552126 
0.290206 1.83750781174 0.02275180340 
0.290723 1.85313082502 0.02248207098 
0.291239 1.83787168451 0.02246304267 
0.291756 1.82476643276 0.02211358428 
0.292273 1.81928187718 0.02211037341 
0.292790 1.85831844754 0.02263351783 
0.293306 1.85667728478 0.02275615633 
0.293823 1.86735229160 0.02335909056 
0.294340 1.83391970174 0.02243973289 
0.294856 1.82760529767 0.02239995775 
0.295373 1.82730946821 0.02239013715 
0.295890 1.80503716055 0.02319630841 
0.296406 1.84952268349 0.02222162573 
0.296923 1.83669071216 0.02267092173 
0.297440 1.83523470049 0.02267861623 
0.297957 1.85364228176 0.02303620765 
0.298473 1.86918968320 0.02289031388 
0.298990 1.86557083850 0.02335528997 
0.299507 1.85775867756 0.02310108382 
0.300023 1.84705396371 0.02361782212 
0.300540 1.88480336805 0.02354420797 
0.301057 1.83105586139 0.02303683387 
0.301573 1.82924107235 0.02304607313 
0.302090 1.82935163029 0.02292690261 
0.302607 1.84060751431 0.02335932837 
0.303123 1.82860231299 0.02262826682 
0.303640 1.82017712214 0.02303435368 
0.304157 1.83846455441 0.02380544241 
0.304673 1.85282927058 0.02314299184 
0.305190 1.87547880356 0.02343865344 
0.305707 1.83837286442 0.02379593612 
0.306224 1.84957241398 0.02358191662 
0.306740 1.78198333583 0.02349817577 
0.307257 1.86143981745 0.02332447911 
0.307774 1.82084026188 0.02330267937 
0.308290 1.81855622332 0.02375225441 
0.308807 1.85823001075 0.02313395536 
0.309324 1.79751902362 0.02398787475 
0.309840 1.82375072161 0.02360593379 
0.310357 1.86245780429 0.02318207959 
0.310874 1.86261756449 0.02314789241 
0.311390 1.87187104149 0.02470016566 
0.311907 1.88717389205 0.02482605373 
0.312424 1.84976942002 0.02335740362 
0.312940 1.87210762942 0.02385972434 
0.313457 1.82568180629 0.02395719147 
0.313974 1.85237782322 0.02426675121 
0.314490 1.83730641301 0.02453596688 
0.315007 1.84735398762 0.02398405356 
0.315524 1.87344146066 0.02432910714 
0.316040 1.84483934763 0.02476998839 
0.316557 1.82874640158 0.02453275070 
0.317074 1.83292556263 0.02510458753 
0.317590 1.83917491498 0.02438357242 
0.318107 1.81454432347 0.02436316636 
0.318624 1.85669340062 0.02471439104 
0.319140 1.84254597817 0.02430374237 
0.319657 1.82373318246 0.02474640197 
0.320174 1.80177302408 0.02556343865 
0.320690 1.86479921397 0.02502690613 
0.321207 1.78329323723 0.02392839442 
0.321724 1.78056950162 0.02421370240 
0.322240 1.83174631447 0.02487652963 
0.322757 1.85676244196 0.02521463306 
0.323274 1.85149902686 0.02507882606 
0.323790 1.84570533737 0.02589624787 
0.324307 1.81319035553 0.02540190589 
0.324824 1.79540264737 0.02636993079 
0.325340 1.83839489023 0.02672043935 
0.325857 1.84360459700 0.02635058580 
0.326373 1.79993591199 0.02691995609 
0.326890 1.82625663110 0.02720459606 
0.327407 1.82317796090 0.02636518477 
0.327923 1.88775499259 0.02680633074 
0.328440 1.88315283209 0.02732631590 
0.328957 1.81506667720 0.02803319830 
0.329473 1.84713557173 0.02846022074 
0.329990 1.82990811973 0.02932901478 
0.330507 1.85986274645 0.03020224507 
0.331023 1.84047236294 0.03052959496 
0.331540 1.85232078177 0.03037413389 
0.332057 1.83649534236 0.03014928876 
0.332573 1.88760446534 0.03156128434 
0.333090 1.87617993918 0.03192715857 
0.333607 1.84367348220 0.03145942201 
0.334123 1.89899723629 0.03171275154 
0.334640 1.84148138230 0.03084816788 
0.335156 1.88603500013 0.03214466524 
0.335673 1.85305512999 0.03137056546 
0.336190 1.86902670182 0.03291134407 
0.336706 1.87009653110 0.03173420098 
0.337223 1.89064264468 0.03214680220 
0.337740 1.89968716474 0.03535182569 
0.338256 1.86393475236 0.03322816762 
0.338773 1.93166006839 0.03686120921 
0.339290 1.90681304468 0.03856650875 
0.339806 1.92850651816 0.03804308956 
0.340323 1.84574371203 0.03842924034 
0.340839 1.90793412676 0.03872729077 
0.341356 1.97593530272 0.03997328966 
0.341873 1.91820435460 0.03904625572 
0.342389 1.96033162537 0.03885348057 
0.342906 1.84283014423 0.03832912075 
0.343423 1.91528079646 0.03992589229 
0.343939 1.94791690960 0.03865674103 
0.344456 1.96776443053 0.03855794187 
0.344972 1.90844788152 0.04099688122 
0.345489 1.98424730034 0.04028885365 
0.346006 1.95042288463 0.03936410267 
0.346522 1.92493340461 0.04133382949 
0.347039 1.91518968107 0.03981560905 
0.347555 1.85759692858 0.04361590318 
0.348072 1.85901325769 0.04065283236 
0.348589 1.89159487372 0.04109134329 
0.349105 1.86894592911 0.04001468723 
0.349622 1.92281713680 0.04269540539 
0.350139 1.99275250460 0.03986970818 
0.350655 1.85105791164 0.04109817509 
0.351172 1.95465327634 0.04138897895 
0.351688 1.91214339805 0.04345187942 
0.352205 1.91303395435 0.04240002653 
0.352722 1.90419439709 0.04261082366 
0.353238 1.82266159286 0.04169506627 
0.353755 1.87555712538 0.04285981024 
0.354271 1.91422880000 0.03968011292 
0.354788 1.86625307082 0.04067730761 
0.355305 1.94073045829 0.04145066301 
0.355821 1.89326926781 0.04310274679 
0.356338 1.89506105788 0.04148332097 
0.356854 1.88364729218 0.04207390502 
0.357371 1.96340322292 0.04610942572 
0.357888 1.91565697202 0.04641167697 
0.358404 1.92644923164 0.04497630316 
0.358921 1.91840194547 0.04966570957 
0.359437 1.92467566997 0.04553418917 
0.359954 1.92791889853 0.04770565842 
0.360471 1.84135977966 0.04882719756 
0.360987 1.87963428917 0.04863237586 
0.361504 1.90730778360 0.04912023295 
0.362020 1.90865810396 0.05164615625 
0.362537 1.93843535028 0.05392952701 
0.363054 1.81658984588 0.05336301818 
0.363570 1.90075147576 0.05175967559 
0.364087 1.95512220372 0.05580612716 
0.364603 1.84493523909 0.05407104977 
0.365120 1.96285446638 0.05635862493 
0.365637 1.92777971133 0.05850425470 
0.366153 1.83472060504 0.05662717486 
0.366670 1.83857665663 0.05587858606 
0.367186 1.88628829935 0.06054698460 
0.367703 1.84480188782 0.06700509475 
0.368219 2.00393089271 0.06288065454 
0.368736 1.92324902186 0.06388041770 
0.369253 1.92337458795 0.07294703712 
0.369769 1.90426684992 0.07206069253 
0.370286 1.95218722830 0.07907020815 
0.370802 1.93201338299 0.07585142034 
0.371319 1.83850814923 0.07957944328 
0.371835 1.69270433301 0.08633724787 
0.372352 1.78262925010 0.09034423845 
0.372869 1.90802016596 0.12472522133 
0.373385 1.78287471250 0.15784122977 
0.373902 2.34281177986 0.30869300580 
