# Supplementary material for: A SAXS-based approach to rationally evaluate radical scavengers – toward eliminating radiation damage in solution and crystallographic studies
Source: J Synchrotron Radiat. 2021 Aug 9;28(Pt 5):1309–20. doi: 10.1107/S1600577521004045 (PMC8415334; doi:10.1107/S1600577521004045)
Supplement: Supplementary file 1 [file s-28-01309-sup1.zip › SupportingData/ascrobic_acid/50mM_buffer_only/F10_ascorbate-max-buffer_00016.cbf.dat]

0.010597 10.49587439530 0.57719364993 
0.011114 9.20043554166 0.41090505565 
0.011630 9.09261418836 0.36866131885 
0.012147 7.98752007804 0.28282617383 
0.012664 7.17653859788 0.24183203560 
0.013181 6.25659611058 0.18535595652 
0.013698 6.14321887970 0.18891993752 
0.014215 5.62392409761 0.25005852114 
0.014732 5.58219225778 0.20861955655 
0.015249 4.83515487837 0.19781561614 
0.015766 4.98857057952 0.15748290185 
0.016283 4.48339072110 0.16230405266 
0.016800 4.32892676887 0.13871154665 
0.017316 4.38458363956 0.12228518115 
0.017833 3.87782886690 0.12126503011 
0.018350 4.02141733356 0.11911693464 
0.018867 3.72964389831 0.10876124414 
0.019384 3.75929025304 0.10603041224 
0.019901 3.61047135854 0.10060992263 
0.020418 3.55782350186 0.09832448419 
0.020935 3.37395360742 0.09012475475 
0.021452 3.23139392269 0.07794700944 
0.021969 3.38516122460 0.09442562212 
0.022486 3.09098524774 0.08417888541 
0.023002 2.98544095973 0.08460700168 
0.023519 2.98968671085 0.07732875665 
0.024036 2.96170601035 0.07972035850 
0.024553 2.78322369793 0.07642409839 
0.025070 3.02303029214 0.07407295573 
0.025587 2.80785404649 0.07465555036 
0.026104 2.88859885343 0.06874829417 
0.026621 2.82433402311 0.07307887326 
0.027138 2.78210727635 0.07483189640 
0.027655 2.74182349011 0.06898247405 
0.028171 2.66859431115 0.06532415474 
0.028688 2.69686287957 0.06512649209 
0.029205 2.64499043747 0.06726191667 
0.029722 2.50094397306 0.06591651847 
0.030239 2.55032554624 0.06407298141 
0.030756 2.61132632578 0.06615781644 
0.031273 2.64114951066 0.06590026643 
0.031790 2.47853022902 0.06162555003 
0.032307 2.49363804544 0.06382716023 
0.032824 2.58365422797 0.06034340863 
0.033341 2.56288486054 0.06308294177 
0.033857 2.41287507053 0.06473720511 
0.034374 2.50197869839 0.05881200485 
0.034891 2.39472960540 0.06156615113 
0.035408 2.41282438635 0.06208983515 
0.035925 2.43400695668 0.05875023802 
0.036442 2.40258095762 0.05904109686 
0.036959 2.41916655142 0.05900381867 
0.037476 2.40839487538 0.05449014651 
0.037993 2.33796689671 0.05298141042 
0.038510 2.31169845248 0.05488602437 
0.039027 2.26850336052 0.05227127363 
0.039543 2.34052872204 0.05560520023 
0.040060 2.29487220660 0.05308811404 
0.040577 2.39925969683 0.05399954135 
0.041094 2.34401129059 0.04960957680 
0.041611 2.28855007580 0.05000347143 
0.042128 2.28707131694 0.05248487072 
0.042645 2.26223104096 0.04954940048 
0.043162 2.35265247801 0.04994204582 
0.043679 2.29558956714 0.04993346404 
0.044196 2.33824291341 0.04926404272 
0.044712 2.22439559473 0.04703179892 
0.045229 2.15734524467 0.04817705031 
0.045746 2.31286529989 0.04836632864 
0.046263 2.24381864270 0.04765944876 
0.046780 2.16272446281 0.04696970502 
0.047297 2.21093187385 0.04543380591 
0.047814 2.18900244051 0.04458739582 
0.048331 2.15267950987 0.04514568276 
0.048848 2.14033838156 0.04685053949 
0.049365 2.20604732195 0.04393266292 
0.049881 2.17553906981 0.04567935861 
0.050398 2.21678766960 0.04765575652 
0.050915 2.22362272219 0.04827223712 
0.051432 2.15092118479 0.04530236219 
0.051949 2.09320763348 0.04415854191 
0.052466 2.12025389311 0.04261679639 
0.052983 2.13216208260 0.04335955171 
0.053500 2.13513399929 0.04275476075 
0.054017 2.11697812138 0.04324172602 
0.054534 2.03054086939 0.04102499143 
0.055050 2.07538586163 0.04340791369 
0.055567 2.04859766543 0.04377610360 
0.056084 2.12340604025 0.04206388317 
0.056601 2.12180421751 0.04162888836 
0.057118 2.07920362217 0.04283143806 
0.057635 2.12179147632 0.04112775804 
0.058152 2.06543052007 0.04009989092 
0.058669 2.12160769717 0.04085046075 
0.059186 2.06105128914 0.04083751020 
0.059703 2.11135272503 0.04102307171 
0.060220 2.08397190312 0.04045094437 
0.060736 2.07291288400 0.04000925548 
0.061253 2.08004319149 0.04032133083 
0.061770 2.01931789164 0.04002682785 
0.062287 2.08849305870 0.03864001246 
0.062804 2.00449986594 0.03817128094 
0.063321 2.06096076589 0.04025628657 
0.063838 2.03497834501 0.03898152111 
0.064355 2.05925918812 0.03791641296 
0.064872 2.11088530933 0.03878754687 
0.065388 2.02106615781 0.03742469667 
0.065905 2.00215461937 0.03849154620 
0.066422 2.10918891874 0.03891811770 
0.066939 2.07278563384 0.03835733567 
0.067456 2.05897752291 0.03787965400 
0.067973 2.06104971147 0.03815920900 
0.068490 2.02689434419 0.03629215679 
0.069007 2.12242645291 0.03768482418 
0.069524 2.02773148472 0.03929822398 
0.070041 2.06735237174 0.03717896510 
0.070557 2.06141377859 0.03853753510 
0.071074 1.92162630032 0.03683907129 
0.071591 1.98442765773 0.03736862403 
0.072108 2.04815069995 0.03691035491 
0.072625 1.99686760975 0.03549499108 
0.073142 2.00622627968 0.03730445781 
0.073659 2.02842056817 0.03659049455 
0.074176 2.07920370302 0.03751467705 
0.074693 2.02168138984 0.03849072834 
0.075210 1.99657845964 0.03507815754 
0.075726 2.02611946373 0.03586056890 
0.076243 1.98490868170 0.03684532155 
0.076760 2.06434194074 0.03589898661 
0.077277 1.97578367932 0.03520330480 
0.077794 1.98875910416 0.03530207603 
0.078311 1.97984158156 0.03571283547 
0.078828 1.99432133886 0.03579117936 
0.079345 2.05496543504 0.03525780534 
0.079862 2.03446698865 0.03565630805 
0.080378 2.05085579225 0.03558046535 
0.080895 1.98518049329 0.03487311707 
0.081412 1.93834741545 0.03337180057 
0.081929 1.97864190060 0.03404410581 
0.082446 2.02521712564 0.03314647506 
0.082963 1.98060869850 0.03359512227 
0.083480 2.05026241736 0.03425677837 
0.083997 2.00525743192 0.03369353450 
0.084514 2.00743396804 0.03346613117 
0.085030 2.00759319067 0.03385990980 
0.085547 2.04191795989 0.03313139760 
0.086064 1.92577880781 0.03228303293 
0.086581 1.95594945710 0.03285918230 
0.087098 2.04826158869 0.03372299953 
0.087615 2.00018292162 0.03372982801 
0.088132 1.99617178941 0.03304265394 
0.088649 2.00072259484 0.03341130571 
0.089166 1.95520582877 0.03459367553 
0.089683 1.96601252058 0.03479742103 
0.090199 2.05595527946 0.03413727833 
0.090716 1.97509361959 0.03491616065 
0.091233 2.00797343372 0.03434306401 
0.091750 1.99604044782 0.03592048220 
0.092267 1.99592101996 0.03688722525 
0.092784 2.03944869448 0.03592964058 
0.093301 1.99732998086 0.03588967870 
0.093818 1.99429352516 0.03751199527 
0.094334 1.98963862543 0.03511214451 
0.094851 2.05709269526 0.03537377944 
0.095368 1.95087859039 0.03533724681 
0.095885 2.00817951060 0.03412319150 
0.096402 1.96797394621 0.03340979131 
0.096919 2.02853158435 0.03319788176 
0.097436 1.98443911343 0.03249070631 
0.097953 1.94658683585 0.03330550176 
0.098470 1.94716463507 0.03287044520 
0.098986 1.98099140028 0.03128829517 
0.099503 1.93148336148 0.03226779345 
0.100020 1.95914765384 0.03282041400 
0.100537 1.94784807008 0.03390661798 
0.101054 1.92412856958 0.03228021071 
0.101571 1.96043821878 0.03118390593 
0.102088 1.96671298986 0.03231515984 
0.102605 2.02050593804 0.03217977813 
0.103122 1.96638568647 0.03100618535 
0.103638 1.96908395134 0.03143431527 
0.104155 1.96043597940 0.03209818123 
0.104672 2.01213399230 0.03082478627 
0.105189 1.97490460423 0.03116075105 
0.105706 2.00357994943 0.03137732273 
0.106223 1.97834573002 0.02985016567 
0.106740 1.96287456628 0.03097592406 
0.107257 1.94452570311 0.02968743653 
0.107773 1.96077359540 0.03063405464 
0.108290 1.91377761580 0.02984940280 
0.108807 1.93367409905 0.03031011293 
0.109324 1.96203117443 0.02850824080 
0.109841 1.97391399562 0.02985953825 
0.110358 1.99007617316 0.03023074715 
0.110875 2.00608107539 0.02999443512 
0.111392 1.97373629790 0.03045623395 
0.111909 1.96100356703 0.02975595748 
0.112425 1.95808240148 0.03022258561 
0.112942 2.01094626564 0.02950576686 
0.113459 1.95503299224 0.02927397922 
0.113976 1.97590716800 0.02954121398 
0.114493 2.01852392318 0.02949649398 
0.115010 1.97759131191 0.02966631219 
0.115527 1.95628960683 0.02953738118 
0.116044 1.95176658162 0.02908844214 
0.116560 1.96800640539 0.02975704929 
0.117077 2.00750685000 0.02758316674 
0.117594 1.94726627621 0.02874291997 
0.118111 1.96699850101 0.02849569211 
0.118628 1.96714095774 0.02895539106 
0.119145 1.98423142520 0.02820175960 
0.119662 1.94398639522 0.02765513465 
0.120179 1.98873999630 0.02817799407 
0.120695 1.98285520361 0.02802650720 
0.121212 1.94892447919 0.02836698366 
0.121729 1.96990699064 0.02812707111 
0.122246 1.99558520282 0.02937309029 
0.122763 1.93611961948 0.02831859537 
0.123280 2.02145765294 0.02799525222 
0.123797 1.98463109398 0.02659850219 
0.124314 1.95520691542 0.02858201561 
0.124830 1.96632598334 0.02699546900 
0.125347 2.01927661248 0.02696485543 
0.125864 1.97523434995 0.02793155789 
0.126381 1.95935118627 0.02747951132 
0.126898 1.95570329378 0.02809859563 
0.127415 2.00908048471 0.02670680786 
0.127932 1.96504343658 0.02706819117 
0.128448 1.96799394285 0.02721458749 
0.128965 1.91127350093 0.02725205611 
0.129482 1.96692010058 0.02692635365 
0.129999 1.95108217486 0.02724819750 
0.130516 1.98634904238 0.02673452821 
0.131033 2.01434681213 0.02799754507 
0.131550 1.96707595657 0.02624990600 
0.132067 1.94282757937 0.02581889151 
0.132583 1.96792948817 0.02697734568 
0.133100 1.93933658361 0.02575370649 
0.133617 1.95439447819 0.02661005632 
0.134134 1.99502494515 0.02691336669 
0.134651 1.95626213448 0.02754109814 
0.135168 1.92937843032 0.02616846224 
0.135685 1.97434473579 0.02634582332 
0.136201 1.95277630165 0.02611081899 
0.136718 1.92122473612 0.02565594215 
0.137235 1.95715562462 0.02538372797 
0.137752 1.98404678134 0.02595910776 
0.138269 1.95066933053 0.02596973060 
0.138786 1.91597158741 0.02584490875 
0.139303 1.97904988543 0.02627318494 
0.139819 1.95193147531 0.02629947665 
0.140336 1.95019980795 0.02572286834 
0.140853 1.93265381744 0.02575753050 
0.141370 1.91732169696 0.02649289725 
0.141887 1.97329507326 0.02572342925 
0.142404 1.94955723637 0.02588656740 
0.142921 1.94834327287 0.02584091615 
0.143438 1.92788443725 0.02583023937 
0.143954 1.96569797353 0.02580230460 
0.144471 1.95692404016 0.02592277265 
0.144988 1.97373184726 0.02612624982 
0.145505 1.96334073597 0.02574197599 
0.146022 1.94796170283 0.02522304608 
0.146539 1.93653213176 0.02552267662 
0.147056 1.97302590587 0.02698141475 
0.147572 1.92918805062 0.02586221720 
0.148089 1.94327670910 0.02558066536 
0.148606 1.93430126682 0.02556402024 
0.149123 1.90413423840 0.02431817750 
0.149640 1.95715085919 0.02472280578 
0.150157 1.93312385080 0.02512824377 
0.150674 1.98238786076 0.02468204622 
0.151190 1.99328675870 0.02533011354 
0.151707 1.95457078436 0.02605199725 
0.152224 1.94648699913 0.02555441267 
0.152741 1.92825308976 0.02496167923 
0.153258 1.94748310373 0.02529681211 
0.153775 1.97194332593 0.02517565051 
0.154291 1.93484655329 0.02429203928 
0.154808 1.96693231049 0.02514564764 
0.155325 1.96831741832 0.02484829577 
0.155842 1.93874212208 0.02496588258 
0.156359 1.94269359677 0.02428345444 
0.156876 1.95707028740 0.02508609270 
0.157393 1.93882535531 0.02387487310 
0.157909 1.97244913916 0.02452883618 
0.158426 1.91217397249 0.02461454186 
0.158943 1.95543291308 0.02444544923 
0.159460 1.93098577794 0.02362297420 
0.159977 1.95388076600 0.02418749785 
0.160494 1.93383191025 0.02464408829 
0.161010 1.92897252428 0.02366951141 
0.161527 1.96350401689 0.02438173897 
0.162044 1.93813426820 0.02455073933 
0.162561 1.95179949449 0.02396261760 
0.163078 1.93011498328 0.02342280617 
0.163595 1.90783196242 0.02361709890 
0.164112 1.95744682067 0.02390741384 
0.164628 1.91175117714 0.02334900914 
0.165145 1.92753648521 0.02334034819 
0.165662 1.92393758417 0.02386087077 
0.166179 1.94389882184 0.02359684711 
0.166696 1.93062285060 0.02348842059 
0.167213 1.91469336210 0.02350453579 
0.167729 1.90854830065 0.02349120658 
0.168246 1.93798635804 0.02336971434 
0.168763 1.96064965466 0.02318023282 
0.169280 1.95981958829 0.02379216148 
0.169797 1.92593695117 0.02286130981 
0.170314 1.93914815711 0.02366758007 
0.170830 1.92137793933 0.02358885481 
0.171347 1.88179510864 0.02310317639 
0.171864 1.91881325398 0.02293316311 
0.172381 1.93297511080 0.02319894053 
0.172898 1.93088710160 0.02348569057 
0.173415 1.89109829389 0.02324325887 
0.173932 1.87409695411 0.02301151969 
0.174448 1.93797073549 0.02233005019 
0.174965 1.92055922073 0.02260001714 
0.175482 1.91914206084 0.02286849484 
0.175999 1.88723371289 0.02248062001 
0.176516 1.88702564195 0.02233237353 
0.177033 1.87404730354 0.02188261499 
0.177549 1.89970961647 0.02268287964 
0.178066 1.89920329060 0.02289426373 
0.178583 1.92194458052 0.02288463212 
0.179100 1.92350285724 0.02252635898 
0.179617 1.90721272334 0.02259165148 
0.180134 1.90780674490 0.02265065190 
0.180650 1.97005556510 0.02348888839 
0.181167 1.87944119877 0.02372708277 
0.181684 1.91235232791 0.02337862851 
0.182201 1.89869031840 0.02332925304 
0.182718 1.92138080357 0.02377433559 
0.183234 1.94487428064 0.02488597213 
0.183751 1.91821140636 0.02424548897 
0.184268 1.88860934354 0.02413203330 
0.184785 1.90088880388 0.02368917767 
0.185302 1.92077574837 0.02320605900 
0.185819 1.92067887894 0.02450668392 
0.186335 1.90552225928 0.02407720252 
0.186852 1.86979451459 0.02349434436 
0.187369 1.89410361387 0.02454949514 
0.187886 1.94069044635 0.02353926339 
0.188403 1.90584062608 0.02241404505 
0.188920 1.87119908395 0.02334001859 
0.189436 1.91438076058 0.02342589323 
0.189953 1.83893694022 0.02276214952 
0.190470 1.84402016778 0.02238427732 
0.190987 1.88969684571 0.02279691959 
0.191504 1.86788863820 0.02255506763 
0.192020 1.84430760248 0.02189683574 
0.192537 1.87858632205 0.02243505842 
0.193054 1.88194415056 0.02240203850 
0.193571 1.89317253088 0.02225474239 
0.194088 1.88919009808 0.02166528660 
0.194605 1.84996590784 0.02209643429 
0.195121 1.86774856724 0.02177766184 
0.195638 1.85077024721 0.02162352685 
0.196155 1.86029632102 0.02155541566 
0.196672 1.86448663815 0.02259537422 
0.197189 1.90903256000 0.02186772970 
0.197705 1.90733755141 0.02166093796 
0.198222 1.86268814761 0.02190267203 
0.198739 1.85987300414 0.02184299397 
0.199256 1.89348139346 0.02141402828 
0.199773 1.87095337448 0.02140378859 
0.200290 1.86278092340 0.02181554712 
0.200806 1.88060703223 0.02149963109 
0.201323 1.85119501228 0.02149486928 
0.201840 1.86185852575 0.02133960115 
0.202357 1.84930318360 0.02154927486 
0.202874 1.86283851832 0.02102985268 
0.203390 1.89912088491 0.02147419714 
0.203907 1.89084238524 0.02152740198 
0.204424 1.88874091708 0.02151380124 
0.204941 1.85896489950 0.02105092868 
0.205458 1.85366113730 0.02117571019 
0.205974 1.87404454380 0.02096544834 
0.206491 1.87136580291 0.02150074032 
0.207008 1.86503879921 0.02166988564 
0.207525 1.85241560200 0.02093612779 
0.208042 1.86175281807 0.02120011438 
0.208558 1.88492667152 0.02091500795 
0.209075 1.88735302543 0.02051769154 
0.209592 1.83727706598 0.02072199092 
0.210109 1.85750920843 0.02104174375 
0.210626 1.86220735336 0.02063112850 
0.211142 1.87009156206 0.02036030863 
0.211659 1.84420339779 0.02085091564 
0.212176 1.87615102568 0.02050852550 
0.212693 1.87953671959 0.02081399802 
0.213210 1.90147665367 0.02067500081 
0.213726 1.84757534101 0.02055975494 
0.214243 1.88641886042 0.02083966291 
0.214760 1.85955029433 0.02084410719 
0.215277 1.87836849409 0.02027979062 
0.215794 1.88651070075 0.02079999770 
0.216310 1.84610509734 0.02076462813 
0.216827 1.87623011375 0.01982414185 
0.217344 1.85293956211 0.02025128934 
0.217861 1.86981579875 0.02039135603 
0.218378 1.89073763302 0.02066382882 
0.218894 1.90063284799 0.02064912504 
0.219411 1.84800133946 0.02022001838 
0.219928 1.85334763215 0.02006363934 
0.220445 1.84781290497 0.02022826935 
0.220962 1.88017211913 0.02057968848 
0.221478 1.89317240881 0.02027909871 
0.221995 1.82955411827 0.02059036838 
0.222512 1.89193556652 0.02017847173 
0.223029 1.85208638059 0.02012511965 
0.223546 1.85966537007 0.02055765193 
0.224062 1.82800892732 0.01996928947 
0.224579 1.86526680106 0.02033696958 
0.225096 1.88302584773 0.02045564105 
0.225613 1.82997116834 0.01955012092 
0.226129 1.84701579119 0.01962607146 
0.226646 1.86764279530 0.02008530383 
0.227163 1.87029222223 0.01988727874 
0.227680 1.85155067431 0.01934068159 
0.228197 1.85114063033 0.01935860140 
0.228713 1.88920310136 0.01985216804 
0.229230 1.87433487354 0.01980349736 
0.229747 1.87265478192 0.01962023384 
0.230264 1.84879846666 0.01902356348 
0.230780 1.87471450727 0.01928006894 
0.231297 1.82603470402 0.01895804445 
0.231814 1.86379733128 0.01949530740 
0.232331 1.84665787228 0.01985743157 
0.232848 1.87562811121 0.01947452447 
0.233364 1.84450119443 0.01909609880 
0.233881 1.84794821381 0.01944795260 
0.234398 1.82459290119 0.01919357535 
0.234915 1.87864664531 0.01944904432 
0.235431 1.82585138959 0.01897214022 
0.235948 1.84405298473 0.01949241842 
0.236465 1.82736926550 0.01940545120 
0.236982 1.84649360629 0.01927574000 
0.237499 1.84882782592 0.01942612296 
0.238015 1.86630762946 0.01961136118 
0.238532 1.82134208256 0.01932958751 
0.239049 1.87518144462 0.01902383403 
0.239566 1.84078066142 0.01936748098 
0.240082 1.84308613193 0.01893966250 
0.240599 1.82627710536 0.01926182746 
0.241116 1.84246976947 0.01895022201 
0.241633 1.86389050711 0.01885515923 
0.242149 1.86954664494 3.30678566156 
0.242666 1.82626526303 0.01886293058 
0.243183 1.85844076394 0.01895094044 
0.243700 1.82028837005 0.01861319199 
0.244217 1.81638506113 0.01912383885 
0.244733 1.86775140645 0.01925169613 
0.245250 1.83807676008 0.01868760393 
0.245767 1.80919324942 0.01864731496 
0.246284 1.87636931771 0.01911483094 
0.246800 1.83820703078 0.01896829580 
0.247317 1.84731555568 0.01924840447 
0.247834 1.86490772408 0.01897706172 
0.248351 1.81853893254 0.01891844321 
0.248867 1.83449700883 0.01849297856 
0.249384 1.82490040935 0.01846038602 
0.249901 1.81207613212 0.01856980631 
0.250418 1.80275080882 0.01861893932 
0.250934 1.82119062646 0.01845580654 
0.251451 1.83407255681 0.01913285802 
0.251968 1.86881432667 0.01839182711 
0.252485 1.84095018959 0.01859154935 
0.253001 1.84336908605 0.01849880204 
0.253518 1.81818898075 0.01794900800 
0.254035 1.84846605653 0.01823600057 
0.254552 1.84241265228 0.01880642601 
0.255068 1.84647110988 0.01820235831 
0.255585 1.83719695071 0.01862516824 
0.256102 1.81963289292 0.01823432984 
0.256619 1.87606414042 0.01816353882 
0.257135 1.84515017001 0.01838877297 
0.257652 1.81584172295 0.01828910921 
0.258169 1.84489406212 0.01852886661 
0.258686 1.83450638723 0.01891381060 
0.259202 1.83605263816 0.01864787442 
0.259719 1.81528311282 0.01825667253 
0.260236 1.82679136106 0.01841361597 
0.260753 1.83407680584 0.01843159670 
0.261269 1.82532113575 0.01877332991 
0.261786 1.83891754358 0.01894692393 
0.262303 1.80470921748 0.01890210748 
0.262820 1.85600549283 0.01940954082 
0.263336 1.81784795247 0.01936832844 
0.263853 1.80233030464 0.01882260588 
0.264370 1.80052940704 0.01957648075 
0.264887 1.82865885793 0.01950738944 
0.265403 1.82154647290 0.02000201522 
0.265920 1.82210732704 0.01958689271 
0.266437 1.85102598725 0.01999914944 
0.266954 1.83024677716 0.02015638853 
0.267470 1.83647568354 0.01989612073 
0.267987 1.84205364744 0.02003476445 
0.268504 1.83803147556 0.01998330386 
0.269021 1.80405247557 0.01986082245 
0.269537 1.87112377903 0.02021817317 
0.270054 1.82635488282 0.02081070862 
0.270571 1.82265093048 0.02082897234 
0.271087 1.82979469842 0.02121067627 
0.271604 1.84872367528 0.02143854674 
0.272121 1.86783776287 0.02124726372 
0.272638 1.82986077858 0.02180715702 
0.273154 1.86465200363 0.02157229882 
0.273671 1.84463233628 0.02173213299 
0.274188 1.84904941352 0.02218359185 
0.274705 1.84799235052 0.02195816260 
0.275221 1.86548578697 0.02118001630 
0.275738 1.84670543599 0.02169279785 
0.276255 1.83609155455 0.02183561258 
0.276771 1.84121434552 0.02217355454 
0.277288 1.83858193924 0.02166274839 
0.277805 1.84272530952 0.02169642873 
0.278322 1.80211615652 0.02148123940 
0.278838 1.83550079362 0.02126486554 
0.279355 1.83899132975 0.02224673270 
0.279872 1.80983871981 0.02149881217 
0.280388 1.84582772308 0.02198649263 
0.280905 1.83142269774 0.02211605705 
0.281422 1.85962628439 0.02169348416 
0.281939 1.86043922910 0.02189439206 
0.282455 1.87038791878 0.02149697685 
0.282972 1.82813743100 0.02157554711 
0.283489 1.84831279261 0.02208010845 
0.284006 1.83318338891 0.02130504481 
0.284522 1.87730156411 0.02191058312 
0.285039 1.86483469578 0.02230854118 
0.285556 1.78631752666 0.02196155051 
0.286072 1.86196056045 0.02184746414 
0.286589 1.83886717455 0.02235320480 
0.287106 1.84257099090 0.02210696292 
0.287622 1.85477125574 0.02269271679 
0.288139 1.84081257253 0.02217770275 
0.288656 1.86612171766 0.02278362170 
0.289173 1.86474693618 0.02260161551 
0.289689 1.82759243217 0.02232852646 
0.290206 1.83762172823 0.02257013958 
0.290723 1.85446213583 0.02211095938 
0.291239 1.82811143296 0.02244223187 
0.291756 1.85200364803 0.02284882807 
0.292273 1.84740408394 0.02258326450 
0.292790 1.82989081404 0.02249984009 
0.293306 1.83538024120 0.02266857965 
0.293823 1.86892364351 0.02249508842 
0.294340 1.84070672183 0.02273495742 
0.294856 1.83622725990 0.02269178747 
0.295373 1.86386767947 0.02231365694 
0.295890 1.82989887049 0.02242473468 
0.296406 1.81957337310 0.02276458703 
0.296923 1.81555973429 0.02281640868 
0.297440 1.80405184552 0.02317931470 
0.297957 1.84237367658 0.02288498211 
0.298473 1.82659120533 0.02274736106 
0.298990 1.79177953839 0.02224483398 
0.299507 1.82750666494 0.02311550454 
0.300023 1.80743340908 0.02344541435 
0.300540 1.84951818456 0.02323729268 
0.301057 1.81352362239 0.02338355173 
0.301573 1.83026234868 0.02276911920 
0.302090 1.84629104368 0.02294081990 
0.302607 1.85662571001 0.02315330545 
0.303123 1.82873022684 0.02264667500 
0.303640 1.80125641959 0.02335559867 
0.304157 1.85547920205 0.02347213734 
0.304673 1.82285945663 0.02307289734 
0.305190 1.85021555293 0.02352402714 
0.305707 1.87361821777 0.02365886124 
0.306224 1.84848091314 0.02373192631 
0.306740 1.84909529550 0.02377635506 
0.307257 1.86501227364 0.02335912441 
0.307774 1.83951531041 0.02352853348 
0.308290 1.85457316236 0.02324442519 
0.308807 1.84512757736 0.02415201078 
0.309324 1.84339349992 0.02395293921 
0.309840 1.88460649706 0.02412782504 
0.310357 1.85727169848 0.02373388025 
0.310874 1.85889849901 0.02388043931 
0.311390 1.81666948016 0.02397054835 
0.311907 1.85031115798 0.02516840579 
0.312424 1.86781183332 0.02442212567 
0.312940 1.88208160258 0.02452600696 
0.313457 1.80404591229 0.02370955967 
0.313974 1.85397652510 0.02418852708 
0.314490 1.82247090887 0.02447507892 
0.315007 1.77009769346 0.02395486093 
0.315524 1.83782129877 0.02393152269 
0.316040 1.81433954383 0.02401664486 
0.316557 1.85843483695 0.02401491435 
0.317074 1.78878261569 0.02455623291 
0.317590 1.78876513963 0.02532719532 
0.318107 1.83834080307 0.02424254994 
0.318624 1.85229875331 0.02500122142 
0.319140 1.84610739434 0.02534165785 
0.319657 1.83279596633 0.02548250115 
0.320174 1.81733139654 0.02495843714 
0.320690 1.88960291144 0.02546691732 
0.321207 1.86794416725 0.02583709150 
0.321724 1.77672334243 0.02519215934 
0.322240 1.83184642603 0.02525467069 
0.322757 1.83979303380 0.02524284795 
0.323274 1.79996374569 0.02492919888 
0.323790 1.84130436412 0.02541229215 
0.324307 1.87209997723 0.02690957074 
0.324824 1.85161126345 0.02657084672 
0.325340 1.85379101498 0.02619306044 
0.325857 1.86805602038 0.02739261810 
0.326373 1.85870960283 0.02634660082 
0.326890 1.85342004232 0.02737355615 
0.327407 1.86003298113 0.02732130472 
0.327923 1.86529368894 0.02669150314 
0.328440 1.82965749957 0.02787945358 
0.328957 1.82462728662 0.02737406343 
0.329473 1.82592776606 0.02897083183 
0.329990 1.85502839473 0.02882442077 
0.330507 1.95752437705 0.03001054477 
0.331023 1.80718181622 0.02909525332 
0.331540 1.88543564853 0.02988721909 
0.332057 1.87482934905 0.02983632685 
0.332573 1.90393760552 0.03171624385 
0.333090 1.88222579637 0.03093972219 
0.333607 1.87532715272 0.03053609891 
0.334123 1.84868955991 0.03175910767 
0.334640 1.88316831046 0.03186101750 
0.335156 1.83174197446 0.03090566156 
0.335673 1.87387805814 0.03134816050 
0.336190 1.88651081786 0.03262625691 
0.336706 1.88048294534 0.03270790961 
0.337223 1.89777456601 0.03321941169 
0.337740 1.87189675702 0.03303388886 
0.338256 1.88780557726 0.03404848282 
0.338773 1.81931533226 0.03629007130 
0.339290 1.90470022330 0.03634961361 
0.339806 1.92236082931 0.03695488109 
0.340323 1.92593176131 0.03750110256 
0.340839 1.88852056234 0.03907303207 
0.341356 1.92407758944 0.03784782411 
0.341873 1.92672017633 0.03866225300 
0.342389 1.90182760253 0.03822319973 
0.342906 1.88413112542 0.03929296648 
0.343423 1.93796013816 0.03935681365 
0.343939 1.86880207185 0.04062557821 
0.344456 1.96821167983 0.04144988478 
0.344972 1.94646779855 0.03996446696 
0.345489 1.89914553687 0.03963471337 
0.346006 1.96352971365 0.04090000106 
0.346522 1.90636843408 0.04137082212 
0.347039 1.98673429305 0.04385916932 
0.347555 1.85502915547 0.04054660347 
0.348072 1.93666413943 0.04168273277 
0.348589 1.91819151225 0.04236401544 
0.349105 1.90080159723 0.04094920571 
0.349622 1.91644897152 0.04254167334 
0.350139 1.90769436876 0.03967445083 
0.350655 1.89594889406 0.04167813456 
0.351172 1.89229505883 0.04149600794 
0.351688 1.92567117339 0.04159266009 
0.352205 1.90840756419 0.04039059987 
0.352722 1.92220497585 0.03979103925 
0.353238 1.92349860261 0.04244372245 
0.353755 1.89903365148 0.04202660815 
0.354271 2.02076192778 0.04370265320 
0.354788 1.91959815507 0.04368856238 
0.355305 1.91250940762 0.04291034184 
0.355821 1.94221530634 0.04294285889 
0.356338 1.90597323260 0.04309592346 
0.356854 1.94040694540 0.04346365359 
0.357371 2.02529997016 0.04662855052 
0.357888 1.94948625843 0.04586517418 
0.358404 1.96357782402 0.04570828338 
0.358921 1.84453300010 0.04542260914 
0.359437 1.83900735458 0.04482310276 
0.359954 1.87744070545 0.04782266364 
0.360471 1.92700619956 0.05279525214 
0.360987 1.96236750206 0.04903823105 
0.361504 1.93234057975 0.04961754848 
0.362020 1.95030254556 0.05247960751 
0.362537 1.82040937383 0.05260290110 
0.363054 1.90197858202 0.05246629643 
0.363570 1.88251639509 0.05111884578 
0.364087 1.89790830198 0.05513642157 
0.364603 1.97457369212 0.05305924259 
0.365120 1.96948508478 0.05383554876 
0.365637 1.87139382198 0.05747925596 
0.366153 1.92024873042 0.06093574278 
0.366670 1.96580528082 0.06517138232 
0.367186 2.16505999811 0.06211213809 
0.367703 1.86421584726 0.06291451183 
0.368219 1.96548765087 0.06366411596 
0.368736 1.73916620614 0.06766498870 
0.369253 1.80662889792 0.06819063413 
0.369769 1.78985683450 0.07123242802 
0.370286 1.96713600949 0.07730203775 
0.370802 1.99006167227 0.07805879409 
0.371319 1.77781292291 0.07997936849 
0.371835 1.85743298138 0.08612502720 
0.372352 1.76480634314 0.09278347687 
0.372869 1.74880220137 0.13447789159 
0.373385 1.81617282068 0.13656994928 
0.373902 2.24993742067 0.35100792505 
