# Supplementary material for: A SAXS-based approach to rationally evaluate radical scavengers – toward eliminating radiation damage in solution and crystallographic studies
Source: J Synchrotron Radiat. 2021 Aug 9;28(Pt 5):1309–20. doi: 10.1107/S1600577521004045 (PMC8415334; doi:10.1107/S1600577521004045)
Supplement: Supplementary file 1 [file s-28-01309-sup1.zip › SupportingData/ascrobic_acid/50mM_buffer_only/F10_ascorbate-max-buffer_00029.cbf.dat]

0.010597 10.19703489121 0.49811017606 
0.011114 8.94795369297 0.42350610037 
0.011630 8.45773696074 0.34279587926 
0.012147 7.57772352847 0.30777155925 
0.012664 6.78739832325 0.26586840230 
0.013181 6.34613546938 0.21759955618 
0.013698 5.96866458826 0.18185775046 
0.014215 5.63003203264 0.24557842935 
0.014732 5.56356819071 0.20762943156 
0.015249 5.09110598057 0.19487087673 
0.015766 4.97840917798 0.15210495916 
0.016283 4.50079362175 0.16389690090 
0.016800 4.57485183993 0.13647452119 
0.017316 4.36834152135 0.12792443219 
0.017833 3.88862030541 0.11898556183 
0.018350 4.08705125075 0.11491257486 
0.018867 3.77746388344 0.10787441304 
0.019384 3.70408049957 0.09749737405 
0.019901 3.59954807778 0.09751802805 
0.020418 3.53891653616 0.10123942526 
0.020935 3.33189985647 0.09407453041 
0.021452 3.29819272775 0.09096759709 
0.021969 3.28907979886 0.08296445877 
0.022486 3.00815880389 0.08558370497 
0.023002 3.17292988835 0.08275513188 
0.023519 2.99894312019 0.07856035468 
0.024036 3.12346855966 0.08244511255 
0.024553 2.89826637712 0.07527898302 
0.025070 3.02886439980 0.08084332996 
0.025587 2.97710091377 0.08128207397 
0.026104 2.77771986342 0.07344360255 
0.026621 2.66665334412 0.07164072130 
0.027138 2.84141910996 0.06887334165 
0.027655 2.81821243024 0.07231089145 
0.028171 2.73872599148 0.07459389097 
0.028688 2.72936730281 0.06638266906 
0.029205 2.69019613878 0.06694954153 
0.029722 2.67221126405 0.06840278125 
0.030239 2.52334869129 0.06752481377 
0.030756 2.48139726091 0.06397665523 
0.031273 2.62741449973 0.06646490193 
0.031790 2.47615167313 0.06546681790 
0.032307 2.47735322225 0.06389276740 
0.032824 2.42045036788 0.05678553410 
0.033341 2.45131179959 0.06142196582 
0.033857 2.51534646026 0.05985961448 
0.034374 2.53725325306 0.05894099929 
0.034891 2.47635510920 0.05739325956 
0.035408 2.49459745484 0.06520894844 
0.035925 2.43036242224 0.05634931232 
0.036442 2.35005008191 0.05443219515 
0.036959 2.44007769507 0.06129565723 
0.037476 2.43810384254 0.05312577469 
0.037993 2.40686726575 0.05737857844 
0.038510 2.49913600947 0.05511247914 
0.039027 2.41605089967 0.05465977636 
0.039543 2.38686173785 0.05403929672 
0.040060 2.27906614666 0.05436189270 
0.040577 2.16155348497 0.05071187727 
0.041094 2.37373508182 0.04954651100 
0.041611 2.35222355059 0.05269435494 
0.042128 2.34662509452 0.05368156337 
0.042645 2.15887405451 0.04708131228 
0.043162 2.18961631084 0.04994410571 
0.043679 2.26073269526 0.05274663788 
0.044196 2.21546415472 0.04849202630 
0.044712 2.36406514866 0.04970005748 
0.045229 2.15535430922 0.04623126447 
0.045746 2.23607858944 0.04750685326 
0.046263 2.26168178992 0.04766801303 
0.046780 2.26137427742 0.04696139704 
0.047297 2.18567143947 0.04607053374 
0.047814 2.14361826384 0.04604034593 
0.048331 2.14160322610 0.04593729659 
0.048848 2.23020582155 0.04653203538 
0.049365 2.28512358471 0.04508959192 
0.049881 2.15496007532 0.04494580387 
0.050398 2.14656207714 0.04577013656 
0.050915 2.15532938398 0.04528778555 
0.051432 2.15862507235 0.04399070953 
0.051949 2.17889331192 0.04469754894 
0.052466 2.08088637008 0.04520733490 
0.052983 2.08528879505 0.04219749612 
0.053500 2.10912818314 0.04405477538 
0.054017 2.20980748858 0.04341133891 
0.054534 2.17790335490 0.04114473118 
0.055050 2.12630606600 0.04242336081 
0.055567 2.11097259211 0.04074666391 
0.056084 2.19283953365 0.04295705004 
0.056601 2.12955242565 0.04230899114 
0.057118 2.09620542981 0.04221995107 
0.057635 2.16515109814 0.04346085019 
0.058152 2.04152030011 0.04087148192 
0.058669 1.98002771277 0.03860985645 
0.059186 2.02473289279 0.04211321730 
0.059703 2.09125418049 0.04116105593 
0.060220 2.10714485138 0.04080507900 
0.060736 2.03834027184 0.03917630809 
0.061253 2.10356755401 0.04064232720 
0.061770 2.10959849926 0.04080695026 
0.062287 2.01206422229 0.03970834066 
0.062804 2.03388109293 0.03920385150 
0.063321 2.13600109680 0.03926780024 
0.063838 2.00238490554 0.04009472412 
0.064355 2.13040064467 0.03924745369 
0.064872 2.04344708496 0.03749147328 
0.065388 2.03224356673 0.03774039515 
0.065905 2.02371103011 0.03855016274 
0.066422 2.10372991371 0.03747471428 
0.066939 2.05389951706 0.03778873055 
0.067456 2.04049984777 0.03701484699 
0.067973 1.98730333567 0.03576661353 
0.068490 1.98469039810 0.03756291842 
0.069007 2.00020323672 0.03781411262 
0.069524 2.00218082254 0.03844142041 
0.070041 2.08333651253 0.03894108881 
0.070557 2.02088296316 0.03931916092 
0.071074 2.03408227718 0.03914438809 
0.071591 2.09364009891 0.03728883007 
0.072108 2.04602758067 0.03725152815 
0.072625 2.04539226248 0.03732368347 
0.073142 2.08395616581 0.03875218429 
0.073659 2.01769238662 0.03494555050 
0.074176 2.04694208535 0.03360685671 
0.074693 2.08295649505 0.03776154143 
0.075210 2.05416594709 0.03487707115 
0.075726 2.04994731919 0.03635052431 
0.076243 2.02215751977 0.03671074968 
0.076760 2.03441573389 0.03549092447 
0.077277 2.05507374464 0.03538983357 
0.077794 2.02739301786 0.03576704915 
0.078311 1.98637492370 0.03441757634 
0.078828 1.97781838886 0.03507227944 
0.079345 1.98681980297 0.03491091781 
0.079862 2.00696016181 0.03551700266 
0.080378 1.94554572140 0.03314571979 
0.080895 1.99543925383 0.03392644523 
0.081412 1.95267176341 0.03563992669 
0.081929 1.93585056538 0.03161555218 
0.082446 2.03142998828 0.03443281621 
0.082963 2.02087980886 0.03491987722 
0.083480 1.97304357507 0.03331198195 
0.083997 2.02767146521 0.03325109158 
0.084514 1.95849341603 0.03365577847 
0.085030 2.00457272561 0.03378443651 
0.085547 2.00146269354 0.03265600318 
0.086064 1.99916996235 0.03195742747 
0.086581 2.02140484355 0.03340221233 
0.087098 2.00619323025 0.03259271064 
0.087615 1.94948513110 0.03323262396 
0.088132 1.97157936341 0.03386679474 
0.088649 2.03916758096 0.03314026350 
0.089166 1.99307708114 0.03483808606 
0.089683 1.95219704838 0.03421067951 
0.090199 1.97674071263 0.03625973580 
0.090716 2.00893654545 0.03505744135 
0.091233 2.02169000008 0.03543787047 
0.091750 2.00552731193 0.03617729836 
0.092267 1.99457254220 0.03593305027 
0.092784 2.06308594152 0.03463468377 
0.093301 1.96046553211 0.03585453529 
0.093818 2.00239631090 0.03746250847 
0.094334 1.97493791051 0.03689102515 
0.094851 1.94491560504 0.03659559972 
0.095368 1.92190107838 0.03502247627 
0.095885 1.98536022137 0.03380959016 
0.096402 1.97244338020 0.03391182954 
0.096919 2.00272087609 0.03500795209 
0.097436 1.97449946310 0.03296809734 
0.097953 2.01782387595 0.03300608915 
0.098470 2.03971561066 0.03297994681 
0.098986 2.01190544370 0.03350569878 
0.099503 1.96135538533 0.03210697410 
0.100020 1.93973420324 0.03130002025 
0.100537 1.96550963862 0.03218232668 
0.101054 1.94579999802 0.03179801731 
0.101571 1.96116647785 0.03171122805 
0.102088 2.02420465264 0.03277543589 
0.102605 1.97950244594 0.03127151842 
0.103122 1.94223937364 0.03141225330 
0.103638 2.02663693099 0.03246630640 
0.104155 2.03683986286 0.03125067394 
0.104672 2.03213651757 0.03262604607 
0.105189 1.94854059072 0.03104963606 
0.105706 1.92346666777 0.03048835289 
0.106223 2.01466142504 0.03076619870 
0.106740 1.97667254331 0.03169100633 
0.107257 1.92873375290 0.03127557965 
0.107773 1.99778234254 0.03095674098 
0.108290 1.94678770130 0.03080900313 
0.108807 1.99357113251 0.03025141494 
0.109324 1.94449596945 0.03028542867 
0.109841 1.98352888909 0.03100613640 
0.110358 1.99597332431 0.03005891286 
0.110875 1.95519534480 0.03064641767 
0.111392 1.99338007812 0.02957216120 
0.111909 1.98191470093 0.02876239788 
0.112425 2.00194040067 0.03006241047 
0.112942 1.95502574650 0.02942247068 
0.113459 1.97913291799 0.02974013103 
0.113976 1.96149190090 0.03018241724 
0.114493 2.00424726933 0.02860869160 
0.115010 1.96636925155 0.02878045293 
0.115527 1.94678991916 0.02884821507 
0.116044 2.00149576748 0.02791853818 
0.116560 1.99044069659 0.02917612339 
0.117077 1.98989017063 0.02884209057 
0.117594 2.03379808215 0.02926607681 
0.118111 2.02211390559 0.02839396080 
0.118628 1.95403278962 0.02746810272 
0.119145 1.94820187225 0.02835300810 
0.119662 1.96754293577 0.02830412283 
0.120179 1.99190387345 0.02824985528 
0.120695 1.98587469124 0.02876088537 
0.121212 1.97627400935 0.02787351383 
0.121729 1.89156885150 0.02706777008 
0.122246 1.97703251170 0.02807278742 
0.122763 1.96824878868 0.02839871804 
0.123280 1.94433479442 0.02809078098 
0.123797 1.95215980082 0.02667997677 
0.124314 1.95856443427 0.02683248243 
0.124830 2.01467103707 0.02776523903 
0.125347 2.00434792523 0.02677220874 
0.125864 1.97921627710 0.02770712121 
0.126381 1.95452852622 0.02675633725 
0.126898 1.95687660398 0.02773057764 
0.127415 2.00354085252 0.02811734685 
0.127932 1.91516123594 0.02710431613 
0.128448 1.93235998523 0.02759367525 
0.128965 1.94218853854 0.02694072859 
0.129482 1.95314292609 0.02667995202 
0.129999 1.97804295518 0.02727478480 
0.130516 1.95728076598 0.02666557086 
0.131033 1.96230975284 0.02694572279 
0.131550 1.95873943515 0.02658430459 
0.132067 1.92939272534 0.02559491471 
0.132583 1.95591195287 0.02712939631 
0.133100 1.96200183989 0.02695964667 
0.133617 1.96318305986 0.02677235291 
0.134134 1.96904310849 0.02668843003 
0.134651 1.95097630328 0.02733470287 
0.135168 1.96334762341 0.02722750189 
0.135685 1.95099359786 0.02621933600 
0.136201 1.97305838484 0.02644827628 
0.136718 1.89519597717 0.02498880779 
0.137235 1.97417388324 0.02565078299 
0.137752 1.99782697464 0.02570306508 
0.138269 1.96620961664 0.02614126610 
0.138786 1.90756771263 0.02569944118 
0.139303 1.93434852026 0.02521514505 
0.139819 1.97795223582 0.02554725075 
0.140336 1.98435706990 0.02701139437 
0.140853 1.95639905420 0.02640466923 
0.141370 1.96972007946 0.02623254428 
0.141887 1.96215486203 0.02566723445 
0.142404 1.99611579552 0.02581737604 
0.142921 1.98987301516 0.02631903957 
0.143438 1.95168447068 0.02530581699 
0.143954 2.02248487206 0.02609667822 
0.144471 2.00004289267 0.02669854872 
0.144988 2.05804241436 0.02644971317 
0.145505 2.00982656124 0.02721931879 
0.146022 1.97458834923 0.02534893741 
0.146539 1.93463320605 0.02620532852 
0.147056 1.89770716436 0.02538015457 
0.147572 1.96110147772 0.02511255482 
0.148089 1.96703631488 0.02570301303 
0.148606 1.90723323439 0.02526499381 
0.149123 1.96000718751 0.02528742243 
0.149640 1.95147075338 0.02516482051 
0.150157 1.93881937147 0.02534368629 
0.150674 1.97784732566 0.02512259876 
0.151190 1.96130899233 0.02542693649 
0.151707 1.94546648731 0.02501176880 
0.152224 1.98176359747 0.02531688989 
0.152741 1.96832172321 0.02382670050 
0.153258 1.91571648728 0.02459491702 
0.153775 1.93746602928 0.02457806634 
0.154291 1.97134870732 0.02464214450 
0.154808 1.91861506443 0.02373872914 
0.155325 1.92222161045 0.02486590996 
0.155842 1.93674625778 0.02454618888 
0.156359 1.96509436089 0.02386943976 
0.156876 1.90209946626 0.02398036451 
0.157393 1.96603894411 0.02466329967 
0.157909 1.93368392532 0.02367669891 
0.158426 1.99230728688 0.02413768778 
0.158943 1.89646311475 0.02356692954 
0.159460 1.90954986671 0.02339081468 
0.159977 1.94833513736 0.02421590121 
0.160494 1.90961421992 0.02474826140 
0.161010 1.93318430112 0.02313487847 
0.161527 1.93424734485 0.02401810151 
0.162044 1.95906515932 0.02387620287 
0.162561 1.91895956914 0.02339872331 
0.163078 1.95024875040 0.02362469375 
0.163595 1.94655461925 0.02391452674 
0.164112 1.94392851431 0.02348596990 
0.164628 1.91576151554 0.02345438799 
0.165145 1.93934736153 0.02371167627 
0.165662 1.93179741599 0.02303668851 
0.166179 1.93160034320 0.02370535034 
0.166696 1.90412161164 0.02375312053 
0.167213 1.95094079417 0.02380273417 
0.167729 1.91143783390 0.02312291878 
0.168246 1.89776548829 0.02372135564 
0.168763 1.94198177930 0.02320840672 
0.169280 1.96394969519 0.02349728017 
0.169797 1.92464662947 0.02297478018 
0.170314 1.93822189765 0.02330472608 
0.170830 1.91281328156 0.02325044425 
0.171347 1.92600984044 0.02267573236 
0.171864 1.89730277346 0.02224440048 
0.172381 1.90568276628 0.02240137327 
0.172898 1.92189627472 0.02384078547 
0.173415 1.93071948490 0.02282965583 
0.173932 1.91016186220 0.02266244152 
0.174448 1.93939710109 0.02298261043 
0.174965 1.91227842206 0.02310710180 
0.175482 1.93945175551 0.02278908923 
0.175999 1.88143017671 0.02279335314 
0.176516 1.93925813124 0.02243555861 
0.177033 1.95663352142 0.02288451142 
0.177549 1.86840282830 0.02204693349 
0.178066 1.90844600883 0.02217998686 
0.178583 1.90289673833 0.02243468005 
0.179100 1.95546537961 0.02292137296 
0.179617 1.92274011522 0.02293455480 
0.180134 1.90733837028 0.02345814432 
0.180650 1.90135275336 0.02315057008 
0.181167 1.91377240150 0.02355366060 
0.181684 1.90913038039 0.02371626710 
0.182201 1.88282415517 0.02392348832 
0.182718 1.92193404451 0.02498306914 
0.183234 1.92312287064 0.02394279616 
0.183751 1.85613469636 0.02439332596 
0.184268 1.86105922681 0.02418447086 
0.184785 1.94545966482 0.02394926088 
0.185302 1.93895466701 0.02397457575 
0.185819 1.89230455832 0.02429787365 
0.186335 1.86490130903 0.02395971552 
0.186852 1.89223108857 0.02368925206 
0.187369 1.89747221460 0.02304492273 
0.187886 1.93228662508 0.02332130625 
0.188403 1.89037872984 0.02326230230 
0.188920 1.88496230586 0.02241760561 
0.189436 1.93399622506 0.02338925639 
0.189953 1.89557271663 0.02303263717 
0.190470 1.90577174217 0.02237440513 
0.190987 1.90086690397 0.02258224486 
0.191504 1.88960793749 0.02248477997 
0.192020 1.88589429193 0.02264715531 
0.192537 1.91992122282 0.02298238275 
0.193054 1.87357443520 0.02211614419 
0.193571 1.87517265921 0.02226625101 
0.194088 1.83585391970 0.02183164955 
0.194605 1.86968004864 0.02165794640 
0.195121 1.91012995719 0.02233984602 
0.195638 1.90180835736 0.02246732511 
0.196155 1.87976879904 0.02206541618 
0.196672 1.88270469819 0.02230432784 
0.197189 1.86231508025 0.02151898652 
0.197705 1.84420523176 0.02135553969 
0.198222 1.85914084453 0.02163247177 
0.198739 1.87534111629 0.02184769014 
0.199256 1.84217323046 0.02184237510 
0.199773 1.90496376342 0.02176783504 
0.200290 1.90339741637 0.02173234399 
0.200806 1.88129662003 0.02147301950 
0.201323 1.85099047077 0.02094225283 
0.201840 1.91103123912 0.02184797458 
0.202357 1.88069464616 0.02127526088 
0.202874 1.87710118127 0.02127746514 
0.203390 1.86989962865 0.02116536753 
0.203907 1.85997831643 0.02156545557 
0.204424 1.84962735701 0.02070562513 
0.204941 1.85060955955 0.02130796272 
0.205458 1.89385677645 0.02089471419 
0.205974 1.84867336929 0.02177233250 
0.206491 1.88846441455 0.02113974942 
0.207008 1.88822299807 0.02163347668 
0.207525 1.87787849056 0.02081412977 
0.208042 1.88814260760 0.02108311168 
0.208558 1.87286606383 0.02166249052 
0.209075 1.90545092807 0.02088939102 
0.209592 1.87755425867 0.02095038998 
0.210109 1.88493646340 0.02066087013 
0.210626 1.88962874359 0.02082173154 
0.211142 1.88137073043 0.02050922454 
0.211659 1.88153337453 0.02077209739 
0.212176 1.89952888675 0.02097547259 
0.212693 1.89875003435 0.02117268659 
0.213210 1.89041816430 0.02077141973 
0.213726 1.84307388174 0.02085837249 
0.214243 1.89269424682 0.02142300696 
0.214760 1.85750305571 0.02034259795 
0.215277 1.86906581611 0.02046494077 
0.215794 1.86720738531 0.02087488658 
0.216310 1.87749512068 0.02077705580 
0.216827 1.90757626785 0.02084032265 
0.217344 1.85618931002 0.02041761841 
0.217861 1.87684643058 0.02079876628 
0.218378 1.91726821293 0.02040701459 
0.218894 1.86949151291 0.02034631483 
0.219411 1.86661340005 0.02028133876 
0.219928 1.86171148508 0.02017207532 
0.220445 1.85354149772 0.01992479155 
0.220962 1.87860284936 0.02095706545 
0.221478 1.85671857696 0.02006219738 
0.221995 1.83427374630 0.02017405000 
0.222512 1.86569199033 0.02042106697 
0.223029 1.87728384977 0.01997529623 
0.223546 1.86642119584 0.02033972545 
0.224062 1.89369595767 0.02010691523 
0.224579 1.83984195334 0.02009656256 
0.225096 1.88801590838 0.02032462005 
0.225613 1.90695266753 0.02026962115 
0.226129 1.87956445746 0.02002064383 
0.226646 1.86979743767 0.01961580537 
0.227163 1.88539058812 0.02013033180 
0.227680 1.85052980080 0.01979415164 
0.228197 1.87588085223 0.01946950944 
0.228713 1.87833831106 0.01992186247 
0.229230 1.86598609596 0.01975084678 
0.229747 1.88329060903 0.01976655165 
0.230264 1.84479161191 0.01938126663 
0.230780 1.83075454658 0.01926853029 
0.231297 1.87295265602 0.01915095050 
0.231814 1.88519848186 0.01988318400 
0.232331 1.86028338744 0.01938746025 
0.232848 1.88047675638 0.01953139644 
0.233364 1.87121745936 0.01936241381 
0.233881 1.84855622965 0.01939768682 
0.234398 1.89253465320 0.01975820097 
0.234915 1.87162424684 0.01978343866 
0.235431 1.87947279076 0.01974345640 
0.235948 1.86532305644 0.01954597688 
0.236465 1.84591836936 0.01951995192 
0.236982 1.87926372036 0.01926603061 
0.237499 1.84993715672 0.01926408761 
0.238015 1.82671055564 0.01928227524 
0.238532 1.82964711549 0.01933168683 
0.239049 1.89063457319 0.01908180514 
0.239566 1.85615499090 0.01944845505 
0.240082 1.84759811237 0.01902765123 
0.240599 1.84957412628 0.01909782937 
0.241116 1.86828682255 0.01953286357 
0.241633 1.87089636035 0.01885186664 
0.242149 1.80943280946 3.30712161220 
0.242666 1.85577993645 0.01915586409 
0.243183 1.86273941116 0.01942427795 
0.243700 1.87854903137 0.01923075013 
0.244217 1.82891704523 0.01893028713 
0.244733 1.85861276512 0.01929523475 
0.245250 1.86249831686 0.01891793922 
0.245767 1.87501923471 0.01949631149 
0.246284 1.84668236188 0.01909790627 
0.246800 1.85062948789 0.01898564865 
0.247317 1.84095061856 0.01889667921 
0.247834 1.83250625457 0.01871084076 
0.248351 1.82604272302 0.01858430240 
0.248867 1.82991857065 0.01907070830 
0.249384 1.85217423998 0.01890633351 
0.249901 1.82565640639 0.01857765100 
0.250418 1.87770104014 0.01865949992 
0.250934 1.81705107513 0.01885040552 
0.251451 1.86903760986 0.01870502386 
0.251968 1.84469479956 0.01853134594 
0.252485 1.82328523372 0.01867478688 
0.253001 1.79762913997 0.01852995395 
0.253518 1.85556891266 0.01883088419 
0.254035 1.85778954871 0.01839470700 
0.254552 1.81396581959 0.01802069725 
0.255068 1.82244692574 0.01878500126 
0.255585 1.84007707930 0.01848785638 
0.256102 1.83720407172 0.01882525554 
0.256619 1.86160110407 0.01835921854 
0.257135 1.83636505372 0.01864729972 
0.257652 1.84740382168 0.01807256748 
0.258169 1.82952222212 0.01830689493 
0.258686 1.82878687868 0.01843214523 
0.259202 1.81823600998 0.01800892599 
0.259719 1.84098143386 0.01810991906 
0.260236 1.83349393510 0.01891567427 
0.260753 1.82148589719 0.01860432350 
0.261269 1.83348256400 0.01882977527 
0.261786 1.83772996644 0.01914365202 
0.262303 1.81744835877 0.01932479093 
0.262820 1.84385744059 0.01952168275 
0.263336 1.81583917256 0.01946523723 
0.263853 1.81495243899 0.01958806272 
0.264370 1.80749314829 0.01969509342 
0.264887 1.83493520648 0.01975137453 
0.265403 1.86715104277 0.02025105468 
0.265920 1.86387761640 0.02025213997 
0.266437 1.84659749026 0.01999866045 
0.266954 1.84739558743 0.02014540669 
0.267470 1.84662238406 0.02000818569 
0.267987 1.83477213855 0.02022548392 
0.268504 1.84043985782 0.02013760241 
0.269021 1.86901196945 0.02031111943 
0.269537 1.84679096632 0.02064186910 
0.270054 1.84882860084 0.01997494997 
0.270571 1.82426146658 0.02058914870 
0.271087 1.83993230965 0.02040026589 
0.271604 1.85207018577 0.02160045327 
0.272121 1.81934870501 0.02108995322 
0.272638 1.88513136512 0.02160179344 
0.273154 1.83020543459 0.02144665973 
0.273671 1.83544036107 0.02179505588 
0.274188 1.87524389668 0.02174076540 
0.274705 1.83519532579 0.02125750152 
0.275221 1.85861301516 0.02201995438 
0.275738 1.88292758662 0.02231612413 
0.276255 1.83203211292 0.02233578307 
0.276771 1.89352322418 0.02184719433 
0.277288 1.83577718049 0.02167057781 
0.277805 1.85627560984 0.02165240809 
0.278322 1.86143959580 0.02145149959 
0.278838 1.81956049323 0.02133516424 
0.279355 1.85488021477 0.02176741623 
0.279872 1.85114256232 0.02167716391 
0.280388 1.86684215880 0.02161129360 
0.280905 1.84275622739 0.02140470878 
0.281422 1.83421496227 0.02182715939 
0.281939 1.86298195414 0.02175877312 
0.282455 1.83945986166 0.02211009517 
0.282972 1.85602225045 0.02157577591 
0.283489 1.90668279613 0.02201958695 
0.284006 1.83117706980 0.02190401196 
0.284522 1.81587756020 0.02214309484 
0.285039 1.79938461790 0.02176784079 
0.285556 1.84133720274 0.02211763939 
0.286072 1.80611901485 0.02231817016 
0.286589 1.81641335439 0.02153995394 
0.287106 1.86779437577 0.02223022377 
0.287622 1.84901571621 0.02241491109 
0.288139 1.84092796887 0.02201218238 
0.288656 1.87387068104 0.02239351559 
0.289173 1.86324056796 0.02263912078 
0.289689 1.87574547307 0.02232822101 
0.290206 1.87977311326 0.02281138429 
0.290723 1.80690384037 0.02198863586 
0.291239 1.85870519093 0.02235581728 
0.291756 1.85227050968 0.02295150587 
0.292273 1.85355370772 0.02234446055 
0.292790 1.85882875901 0.02281651504 
0.293306 1.84207302624 0.02226023360 
0.293823 1.84820300525 0.02260394514 
0.294340 1.85644950481 0.02240825250 
0.294856 1.85483103030 0.02328715829 
0.295373 1.82182067388 0.02216376964 
0.295890 1.79253578324 0.02274342169 
0.296406 1.84397321648 0.02305602343 
0.296923 1.80942947242 0.02334308469 
0.297440 1.83352841606 0.02280821303 
0.297957 1.84086408774 0.02335441870 
0.298473 1.85725700533 0.02298718721 
0.298990 1.84259504916 0.02340599056 
0.299507 1.84025892119 0.02333119792 
0.300023 1.82056927876 0.02351421524 
0.300540 1.85945419228 0.02309232310 
0.301057 1.84527463756 0.02259695428 
0.301573 1.83919714906 0.02403065475 
0.302090 1.86883804540 0.02374188171 
0.302607 1.87919634757 0.02328682421 
0.303123 1.88252534634 0.02351564695 
0.303640 1.81654562627 0.02298391700 
0.304157 1.82288740559 0.02328887006 
0.304673 1.83555777353 0.02350740193 
0.305190 1.83245290955 0.02351078531 
0.305707 1.82330143693 0.02302781343 
0.306224 1.88987898667 0.02358352846 
0.306740 1.88639223694 0.02450344457 
0.307257 1.85949108816 0.02399102305 
0.307774 1.86021219064 0.02337366267 
0.308290 1.87552797862 0.02338424981 
0.308807 1.85320030461 0.02345826966 
0.309324 1.86112286749 0.02459498675 
0.309840 1.81930200515 0.02391845573 
0.310357 1.87796664538 0.02399756198 
0.310874 1.87230106181 0.02456512613 
0.311390 1.84581576815 0.02440575500 
0.311907 1.82055134030 0.02442273487 
0.312424 1.81901399240 0.02453225337 
0.312940 1.82341251750 0.02367247112 
0.313457 1.86818850839 0.02483470620 
0.313974 1.87346639777 0.02351885277 
0.314490 1.80690701767 0.02439133166 
0.315007 1.83910152823 0.02422884859 
0.315524 1.82086682995 0.02432838004 
0.316040 1.87349313628 0.02463375053 
0.316557 1.85421051715 0.02412376800 
0.317074 1.85516795295 0.02487495956 
0.317590 1.89517980249 0.02500736697 
0.318107 1.85950382867 0.02471696885 
0.318624 1.84295744118 0.02416455334 
0.319140 1.84811027978 0.02504740472 
0.319657 1.83046614966 0.02475847285 
0.320174 1.86078103679 0.02563602075 
0.320690 1.84205641653 0.02546007818 
0.321207 1.84728831315 0.02506633089 
0.321724 1.85491341140 0.02582802918 
0.322240 1.84965360687 0.02531890229 
0.322757 1.84671317570 0.02547754672 
0.323274 1.83594908019 0.02604011486 
0.323790 1.86174227714 0.02516684450 
0.324307 1.83623781905 0.02613601202 
0.324824 1.85178973324 0.02641637506 
0.325340 1.83835233024 0.02676645661 
0.325857 1.82939815046 0.02634176755 
0.326373 1.86144930405 0.02711381373 
0.326890 1.82084301733 0.02701913999 
0.327407 1.84145149641 0.02798976391 
0.327923 1.88638717343 0.02714286620 
0.328440 1.86388399170 0.02656364817 
0.328957 1.85878844524 0.02790827021 
0.329473 1.86737227327 0.02803953893 
0.329990 1.85457175250 0.02838273361 
0.330507 1.83474005492 0.02914639165 
0.331023 1.93321856137 0.03110281026 
0.331540 1.85061722144 0.02977791589 
0.332057 1.87768534642 0.02979981714 
0.332573 1.91201382785 0.03008663882 
0.333090 1.89985040976 0.03144676951 
0.333607 1.84621866870 0.03183215958 
0.334123 1.84291528944 0.03188766138 
0.334640 1.89753093152 0.03364956508 
0.335156 1.89175631764 0.03159660190 
0.335673 1.85990988779 0.03178052436 
0.336190 1.82834131092 0.03198864088 
0.336706 1.90117106883 0.03238095810 
0.337223 1.91728063469 0.03243287110 
0.337740 1.94343208167 0.03378591574 
0.338256 1.91253133558 0.03501983089 
0.338773 1.89011936964 0.03489958634 
0.339290 1.87708587720 0.03666542475 
0.339806 1.92935393979 0.03816065840 
0.340323 1.90357211531 0.03849667459 
0.340839 1.89013334709 0.03905445951 
0.341356 1.90622380055 0.03779414377 
0.341873 1.87566885046 0.03864850260 
0.342389 1.94348729678 0.03901514070 
0.342906 1.91177939616 0.03953407477 
0.343423 1.91537190273 0.04060407061 
0.343939 1.99539086149 0.03916663550 
0.344456 1.96098509664 0.04192385668 
0.344972 1.93864232968 0.03850747415 
0.345489 1.90561184844 0.04213444879 
0.346006 1.91871687630 0.03912894598 
0.346522 1.87062804857 0.04060838066 
0.347039 1.88640291399 0.04040077554 
0.347555 1.87195584032 0.04020677212 
0.348072 1.91953671731 0.04015092809 
0.348589 1.89680191944 0.04167243326 
0.349105 1.92229915666 0.04277950595 
0.349622 1.84390107245 0.04100033220 
0.350139 1.86754303154 0.04242058446 
0.350655 1.93094939290 0.04181942427 
0.351172 1.91283276660 0.04261491592 
0.351688 1.91909243544 0.04022336842 
0.352205 1.86789431264 0.04021462711 
0.352722 1.92775586477 0.04007790420 
0.353238 1.89015560579 0.04020471446 
0.353755 1.91037616028 0.04258789994 
0.354271 1.90865321544 0.04033012249 
0.354788 1.85882940685 0.03997088068 
0.355305 1.93312004939 0.04448374489 
0.355821 1.89898505556 0.04200890164 
0.356338 1.91548437800 0.04288868958 
0.356854 1.83869951119 0.04631538644 
0.357371 1.82101663915 0.04210521211 
0.357888 1.86846061031 0.04484756337 
0.358404 1.91418613765 0.04263447444 
0.358921 1.95432373637 0.04981377299 
0.359437 1.94165162650 0.04689958292 
0.359954 1.91437569561 0.04650486110 
0.360471 1.92854790883 0.04839320577 
0.360987 1.92222030398 0.04791808176 
0.361504 1.98839197453 0.05054480109 
0.362020 1.99538484362 0.05423688459 
0.362537 1.96117189717 0.05078205438 
0.363054 1.91497731149 0.05158909568 
0.363570 1.95037391225 0.05368799152 
0.364087 1.85072512023 0.05499032719 
0.364603 1.94546433390 0.05622296983 
0.365120 1.90352997269 0.05714847623 
0.365637 1.93924419455 0.05569560835 
0.366153 1.95081350251 0.06248477498 
0.366670 1.74627933974 0.05846054109 
0.367186 1.90110003963 0.06238945866 
0.367703 1.88124757720 0.06103536794 
0.368219 1.95874383329 0.06459323497 
0.368736 1.90199652692 0.06965838969 
0.369253 1.92214493370 0.07206167385 
0.369769 1.91985025099 0.07710761418 
0.370286 1.92262010405 0.07477832822 
0.370802 1.83744025824 0.08071029887 
0.371319 1.87297441110 0.08528944730 
0.371835 1.82312319026 0.09068842919 
0.372352 1.97549188939 0.09896250916 
0.372869 1.86079002520 0.10625904787 
0.373385 2.17077090264 0.15992398609 
0.373902 1.76100157896 0.38517091123 
