# Supplementary material for: A SAXS-based approach to rationally evaluate radical scavengers – toward eliminating radiation damage in solution and crystallographic studies
Source: J Synchrotron Radiat. 2021 Aug 9;28(Pt 5):1309–20. doi: 10.1107/S1600577521004045 (PMC8415334; doi:10.1107/S1600577521004045)
Supplement: Supplementary file 1 [file s-28-01309-sup1.zip › SupportingData/ascrobic_acid/50uM/E1_ascorbate-50um_00016.cbf.dat]

0.010597 12.82662597464 0.57359754118 
0.011114 11.87928911505 0.43742088789 
0.011630 10.60684965718 0.38905654001 
0.012147 10.01056960617 0.31487883879 
0.012664 9.73475590001 0.25959155724 
0.013181 8.50076739728 0.24167338642 
0.013698 8.14838751825 0.21998528606 
0.014215 7.90236580381 0.28605531327 
0.014732 7.52483366500 0.22738988131 
0.015249 7.32161855015 0.20935743604 
0.015766 6.81246550624 0.18623033615 
0.016283 6.83902231379 0.17755562524 
0.016800 6.55588667869 0.14892024076 
0.017316 6.66779883888 0.15076754553 
0.017833 6.79902087380 0.14208113968 
0.018350 6.48761485331 0.14955860342 
0.018867 6.21150426214 0.13484173287 
0.019384 6.02102564979 0.12617635958 
0.019901 5.92595482295 0.12554840917 
0.020418 5.76716061649 0.11694198621 
0.020935 5.73289770852 0.11350397536 
0.021452 5.63698104677 0.11297954327 
0.021969 5.41975903487 0.10718019172 
0.022486 5.34754456034 0.09713938427 
0.023002 5.38020535580 0.10664876975 
0.023519 5.21356014841 0.10207639236 
0.024036 5.10175063212 0.10126971463 
0.024553 4.95952800133 0.09541968585 
0.025070 5.02164375790 0.08948815499 
0.025587 4.97080993970 0.10487686822 
0.026104 4.98145725443 0.08990462509 
0.026621 4.81976359181 0.08855226095 
0.027138 4.75299053744 0.08940148447 
0.027655 4.84413514370 0.08862732178 
0.028171 4.87685753110 0.08948067296 
0.028688 4.58028736901 0.08785409470 
0.029205 4.74847254877 0.08014779832 
0.029722 4.49259768786 0.08552867645 
0.030239 4.49073431059 0.08416380863 
0.030756 4.54070649724 0.08228502442 
0.031273 4.59015956076 0.08410162367 
0.031790 4.38496406133 0.08056228919 
0.032307 4.42006204036 0.08196977819 
0.032824 4.23088254641 0.07828842613 
0.033341 4.52271210928 0.07820084344 
0.033857 4.27919111128 0.07459213785 
0.034374 4.27267081958 0.07549943519 
0.034891 4.40900582323 0.07869285702 
0.035408 4.29895406450 0.07388844353 
0.035925 4.30595576619 0.07317091179 
0.036442 4.12681614474 0.07181277323 
0.036959 4.13096112746 0.07290274403 
0.037476 4.07167053518 0.06805057876 
0.037993 4.05653211335 0.06897476985 
0.038510 4.08641999505 0.06944265246 
0.039027 4.05533785095 0.06336251147 
0.039543 4.05006045231 0.07115729178 
0.040060 3.94706108924 0.06900390553 
0.040577 3.94105347401 0.06829602821 
0.041094 3.87759673848 0.06665986523 
0.041611 3.89730538753 0.06491741732 
0.042128 3.92826009117 0.06376371455 
0.042645 3.83736846839 0.06354283098 
0.043162 3.73394878056 0.06283411961 
0.043679 3.78874152658 0.06357595831 
0.044196 3.79466968886 0.05941161034 
0.044712 3.68418035202 0.05750426046 
0.045229 3.71513734616 0.05704889134 
0.045746 3.71460789564 0.06122653937 
0.046263 3.65206134299 0.06025185660 
0.046780 3.53704540950 0.05643033276 
0.047297 3.56118497583 0.05721138170 
0.047814 3.56260558582 0.05885221879 
0.048331 3.55253806000 0.05636949947 
0.048848 3.46448125970 0.05494082673 
0.049365 3.45811796036 0.05534197362 
0.049881 3.56486596758 0.05310972092 
0.050398 3.42038665345 0.05509680522 
0.050915 3.48476529175 0.05362214566 
0.051432 3.39183428194 0.05324318006 
0.051949 3.37778485993 0.05134154614 
0.052466 3.39797670125 0.05614295303 
0.052983 3.28865891457 0.05134695611 
0.053500 3.33154176979 0.05075108319 
0.054017 3.34206133039 0.05389279256 
0.054534 3.23177479090 0.04791669255 
0.055050 3.24664048691 0.05279698036 
0.055567 3.29980457506 0.04960592327 
0.056084 3.24075073259 0.05004299922 
0.056601 3.19251365320 0.04739233041 
0.057118 3.18055617182 0.04978703402 
0.057635 3.17075384135 0.05030990349 
0.058152 3.12317944070 0.04930040438 
0.058669 3.07556451927 0.04777218537 
0.059186 3.16778600179 0.04793329163 
0.059703 3.07743267092 0.04449651466 
0.060220 3.05919463185 0.04883436057 
0.060736 3.05104131634 0.04617046123 
0.061253 2.99356476086 0.04617644848 
0.061770 2.99909961549 0.04380916071 
0.062287 3.01328415868 0.04746695411 
0.062804 3.10159343279 0.04680477419 
0.063321 2.94412502152 0.04392849332 
0.063838 2.95226764025 0.04609534454 
0.064355 3.00807097007 0.04442234685 
0.064872 2.87095252937 0.04341693578 
0.065388 2.91634509052 0.04466831209 
0.065905 2.87751880446 0.04316733888 
0.066422 2.86403996861 0.04439219682 
0.066939 2.94388834088 0.04441193491 
0.067456 2.89168895001 0.04383907209 
0.067973 2.82605229404 0.04418676029 
0.068490 2.81248925168 0.04359003157 
0.069007 2.77672151196 0.04303967058 
0.069524 2.84653443704 0.04320094230 
0.070041 2.75965004722 0.04081537361 
0.070557 2.76159284168 0.04239973270 
0.071074 2.80462808140 0.04373107685 
0.071591 2.73827771714 0.04246699420 
0.072108 2.70020431496 0.03997920460 
0.072625 2.70450950723 0.04116926025 
0.073142 2.74103940343 0.04140520750 
0.073659 2.67032310687 0.03975669177 
0.074176 2.66579629333 0.04100895594 
0.074693 2.68714134938 0.04120392028 
0.075210 2.70067593613 0.03976065830 
0.075726 2.63163193135 0.03954561938 
0.076243 2.69306171200 0.04027351140 
0.076760 2.52583702915 0.03795524668 
0.077277 2.60573941400 0.03771813208 
0.077794 2.63120883670 0.03768868691 
0.078311 2.68345687829 0.03974592392 
0.078828 2.61692982109 0.03788916462 
0.079345 2.57920766181 0.03776742385 
0.079862 2.55139467020 0.03784824866 
0.080378 2.60495671026 0.03702665142 
0.080895 2.51085717070 0.03667974552 
0.081412 2.55900402540 0.03749639772 
0.081929 2.60456394612 0.03736290500 
0.082446 2.52692246455 0.03680723251 
0.082963 2.54442950383 0.03717254182 
0.083480 2.48718557184 0.03666579348 
0.083997 2.49963248186 0.03571927046 
0.084514 2.50045629474 0.03587531279 
0.085030 2.45070289645 0.03477599155 
0.085547 2.42539021151 0.03459491674 
0.086064 2.45315507932 0.03445557555 
0.086581 2.43207718563 0.03424276059 
0.087098 2.43962606394 0.03360374681 
0.087615 2.45830415277 0.03662465212 
0.088132 2.41651078948 0.03579554779 
0.088649 2.36397714225 0.03713270625 
0.089166 2.38233482729 0.03724107098 
0.089683 2.46101055097 0.03827165647 
0.090199 2.41223389021 0.03669105633 
0.090716 2.37599753168 0.03672785400 
0.091233 2.36562571181 0.03604073590 
0.091750 2.36359095639 0.03677549345 
0.092267 2.36385503902 0.03778739073 
0.092784 2.31910797112 0.03818145010 
0.093301 2.32954423760 0.03945233776 
0.093818 2.34774803702 0.03928079596 
0.094334 2.31551953960 0.03781985548 
0.094851 2.30852602502 0.03657426795 
0.095368 2.36274734788 0.03600643264 
0.095885 2.28229487375 0.03571822522 
0.096402 2.27068863859 0.03485841150 
0.096919 2.33894622219 0.03508849580 
0.097436 2.32780292903 0.03480168178 
0.097953 2.28766356157 0.03326365532 
0.098470 2.27908343476 0.03451475125 
0.098986 2.28132015257 0.03338229510 
0.099503 2.23038376290 0.03302102962 
0.100020 2.23885540913 0.03302258305 
0.100537 2.25272763609 0.03413375838 
0.101054 2.27045444002 0.03325032105 
0.101571 2.20766548235 0.03259501607 
0.102088 2.23911932575 0.03365079731 
0.102605 2.25256389474 0.03175128520 
0.103122 2.25035130084 0.03116313118 
0.103638 2.20836126071 0.03274862647 
0.104155 2.20746919892 0.03158330828 
0.104672 2.21940510104 0.03143243714 
0.105189 2.19902278965 0.03148539311 
0.105706 2.21453232296 0.03039842137 
0.106223 2.20809294128 0.03079387770 
0.106740 2.18913258567 0.03082716925 
0.107257 2.15800060203 0.03080283099 
0.107773 2.23994325278 0.03121777094 
0.108290 2.21978600070 0.03081236186 
0.108807 2.15883169605 0.03047019348 
0.109324 2.16822733585 0.03008923786 
0.109841 2.12428173293 0.03079927706 
0.110358 2.11699553383 0.02984729785 
0.110875 2.14959812296 0.03036041156 
0.111392 2.08104623251 0.02921436692 
0.111909 2.10791533173 0.02939651778 
0.112425 2.13414434841 0.02950635161 
0.112942 2.19398132170 0.02998552180 
0.113459 2.12030100861 0.02980191365 
0.113976 2.17963620885 0.02947972094 
0.114493 2.05670267152 0.02861111421 
0.115010 2.09458560825 0.02925651711 
0.115527 2.07615223479 0.02884904907 
0.116044 2.07588721645 0.02819499363 
0.116560 2.09329310431 0.02874752571 
0.117077 2.06921324258 0.02820630414 
0.117594 2.12005648480 0.02852389611 
0.118111 1.99889143586 0.02763289929 
0.118628 2.05967810311 0.02770248503 
0.119145 2.07933976274 0.02922893020 
0.119662 2.04511822574 0.02762107177 
0.120179 2.03070983564 0.02749747016 
0.120695 2.03731676430 0.02760708671 
0.121212 2.01977289098 0.02813878103 
0.121729 2.05924073995 0.02800753064 
0.122246 2.08613379854 0.02773184461 
0.122763 2.08241731144 0.02772903088 
0.123280 2.06418463686 0.02756241736 
0.123797 2.03656393922 0.02704941250 
0.124314 2.02519871113 0.02747358852 
0.124830 1.98959568534 0.02621859846 
0.125347 1.98961590303 0.02681796151 
0.125864 1.97855335652 0.02691181914 
0.126381 1.98440002729 0.02697448693 
0.126898 1.92631644005 0.02711711147 
0.127415 1.98860705621 0.02703079633 
0.127932 2.01151233299 0.02704203419 
0.128448 2.04062771722 0.02718548710 
0.128965 1.98577524171 0.02619202693 
0.129482 1.99155977019 0.02546524703 
0.129999 2.01704949276 0.02674228016 
0.130516 1.94435330103 0.02617812118 
0.131033 1.98688175819 0.02571478346 
0.131550 1.98792627131 0.02652453644 
0.132067 1.98866966638 0.02485062430 
0.132583 2.00664954544 0.02660062055 
0.133100 1.95764072113 0.02611675093 
0.133617 1.93987922840 0.02507374318 
0.134134 1.97643800927 0.02631902555 
0.134651 1.97307011058 0.02515972551 
0.135168 1.93549657841 0.02572669339 
0.135685 1.95063566008 0.02579086288 
0.136201 1.97659277814 0.02560010123 
0.136718 1.94603215310 0.02520110283 
0.137235 1.98008909181 0.02555724464 
0.137752 1.92171809847 0.02483837989 
0.138269 1.91350465478 0.02524233535 
0.138786 1.93989294264 0.02563962642 
0.139303 1.92487401868 0.02472729512 
0.139819 1.92640577467 0.02482346973 
0.140336 1.92243455009 0.02438372433 
0.140853 1.88744649255 0.02476784930 
0.141370 1.92558359077 0.02524058403 
0.141887 1.97649062861 0.02491759844 
0.142404 1.92880876782 0.02441026096 
0.142921 1.96098569282 0.02515694352 
0.143438 1.96390210176 0.02506501326 
0.143954 1.92634675193 0.02446388876 
0.144471 1.93707993833 0.02495731193 
0.144988 1.94005537010 0.02478713746 
0.145505 1.93135639529 0.02460808987 
0.146022 1.84319770878 0.02492130668 
0.146539 1.93914192855 0.02504700270 
0.147056 1.89796923513 0.02416899642 
0.147572 1.95403824410 0.02384809698 
0.148089 1.84748166903 0.02430789837 
0.148606 1.88985945802 0.02458790307 
0.149123 1.90670314026 0.02369490524 
0.149640 1.88463249573 0.02403269394 
0.150157 1.88153399730 0.02433329416 
0.150674 1.88822515063 0.02345323816 
0.151190 1.88688273851 0.02392816737 
0.151707 1.88264258296 0.02392555551 
0.152224 1.83002110335 0.02335493585 
0.152741 1.88454555406 0.02406612164 
0.153258 1.85214102749 0.02390953588 
0.153775 1.86446981551 0.02324489495 
0.154291 1.84866932177 0.02360695669 
0.154808 1.91434251664 0.02314865542 
0.155325 1.89915715863 0.02364588333 
0.155842 1.85662779502 0.02323159288 
0.156359 1.87641915096 0.02303042385 
0.156876 1.84952871701 0.02286911910 
0.157393 1.85860161683 0.02323765853 
0.157909 1.87224807842 0.02323163365 
0.158426 1.90085359056 0.02347216511 
0.158943 1.82057210839 0.02298258185 
0.159460 1.86813261626 0.02282341255 
0.159977 1.85012074880 0.02255707393 
0.160494 1.84956027751 0.02257365231 
0.161010 1.86089967474 0.02263699766 
0.161527 1.85401273691 0.02328598480 
0.162044 1.85273750241 0.02259760496 
0.162561 1.83172898418 0.02336132148 
0.163078 1.81786218927 0.02266173884 
0.163595 1.88235593843 0.02257763772 
0.164112 1.86584918976 0.02289829660 
0.164628 1.84937839590 0.02202883290 
0.165145 1.82593003659 0.02284238921 
0.165662 1.83859842660 0.02316239992 
0.166179 1.83390696256 0.02161676699 
0.166696 1.81983255854 0.02204588270 
0.167213 1.86490826775 0.02175769251 
0.167729 1.79962576063 0.02186483170 
0.168246 1.86910190101 0.02254615189 
0.168763 1.83251311195 0.02220868041 
0.169280 1.83133635858 0.02190651337 
0.169797 1.83651175347 0.02177827845 
0.170314 1.83333137742 0.02234826651 
0.170830 1.83386999441 0.02286603525 
0.171347 1.87562373303 0.02216366656 
0.171864 1.85877675847 0.02198907730 
0.172381 1.85827027968 0.02175512286 
0.172898 1.84092748686 0.02174404393 
0.173415 1.86405009869 0.02190288720 
0.173932 1.84616534361 0.02229409934 
0.174448 1.84769770216 0.02188890440 
0.174965 1.80887472205 0.02152548937 
0.175482 1.82424117191 0.02128339079 
0.175999 1.80244377974 0.02118129425 
0.176516 1.79477392271 0.02142045432 
0.177033 1.80122650287 0.02131238229 
0.177549 1.84824223776 0.02128738652 
0.178066 1.82791272378 0.02127248076 
0.178583 1.78138063589 0.02062469536 
0.179100 1.82875886146 0.02067487382 
0.179617 1.80288046071 0.02084605668 
0.180134 1.81801869235 0.02118282320 
0.180650 1.78186352010 0.02218939865 
0.181167 1.78263686952 0.02178723451 
0.181684 1.81296011476 0.02298031596 
0.182201 1.81075514518 0.02240794910 
0.182718 1.79858260785 0.02240991573 
0.183234 1.80607380140 0.02224639852 
0.183751 1.80481965305 0.02213042121 
0.184268 1.83027326809 0.02230723632 
0.184785 1.81749485507 0.02331791434 
0.185302 1.80577198049 0.02266698415 
0.185819 1.81667227629 0.02319182891 
0.186335 1.81873442992 0.02280095552 
0.186852 1.82057709761 0.02195815008 
0.187369 1.77503722903 0.02174201164 
0.187886 1.81777429268 0.02166055996 
0.188403 1.80424386111 0.02154919517 
0.188920 1.79450476419 0.02163274325 
0.189436 1.80305424174 0.02163420119 
0.189953 1.75944732230 0.02157633320 
0.190470 1.78048998565 0.02099233816 
0.190987 1.83310243431 0.02208544064 
0.191504 1.78252372168 0.02133433876 
0.192020 1.82977515185 0.02155763611 
0.192537 1.75408044430 0.02077906282 
0.193054 1.76650862630 0.02055086286 
0.193571 1.77907162506 0.02045794462 
0.194088 1.78251251216 0.02129483629 
0.194605 1.81624153602 0.02148073993 
0.195121 1.77648329808 0.02094035939 
0.195638 1.78396895303 0.02096008916 
0.196155 1.76965164528 0.02019617074 
0.196672 1.77189138579 0.02013163604 
0.197189 1.76966520414 0.02120655438 
0.197705 1.77982520892 0.02078044450 
0.198222 1.75866212015 0.02016551757 
0.198739 1.72943921822 0.02020214036 
0.199256 1.76913018724 0.01996880018 
0.199773 1.77987174801 0.02039849509 
0.200290 1.75821057798 0.01991124759 
0.200806 1.78114668673 0.02004421146 
0.201323 1.75557084846 0.02022151608 
0.201840 1.76487356553 0.02041367276 
0.202357 1.75381080520 0.01974972323 
0.202874 1.75746520969 0.01977664021 
0.203390 1.74993206827 0.01973797783 
0.203907 1.73372091955 0.01960948153 
0.204424 1.78232296449 0.02003209582 
0.204941 1.77913439635 0.02010904973 
0.205458 1.75826703150 0.01993001219 
0.205974 1.78209567960 0.02021935493 
0.206491 1.73258027977 0.01957222379 
0.207008 1.75804226168 0.02001960914 
0.207525 1.77001792319 0.01940989104 
0.208042 1.74692856283 0.01940708141 
0.208558 1.74337916665 0.01942238911 
0.209075 1.76977886871 0.02010816927 
0.209592 1.76696040559 0.01975237693 
0.210109 1.74193013145 0.01965708463 
0.210626 1.78257264952 0.01954483782 
0.211142 1.77370792459 0.02003078830 
0.211659 1.75798580575 0.01898127417 
0.212176 1.80799549082 0.02003015350 
0.212693 1.77544457168 0.01941597002 
0.213210 1.74467751201 0.01939639817 
0.213726 1.77012128557 0.01941822041 
0.214243 1.72805611575 0.01940492760 
0.214760 1.77674692311 0.01956450749 
0.215277 1.77532277998 0.01962471919 
0.215794 1.77510184443 0.01915252974 
0.216310 1.76395645674 0.01914814503 
0.216827 1.76802621477 0.01903087169 
0.217344 1.74351328650 0.01913008598 
0.217861 1.77008226568 0.01916771977 
0.218378 1.77692407349 0.01938329073 
0.218894 1.71640157652 0.01944453781 
0.219411 1.81658568046 0.01947034687 
0.219928 1.72895222452 0.01901012186 
0.220445 1.76537946168 0.01957854653 
0.220962 1.76373175021 0.01888262148 
0.221478 1.77577061994 0.01899086058 
0.221995 1.75392287521 0.01899296224 
0.222512 1.74781780670 0.01897816910 
0.223029 1.72473590615 0.01850127026 
0.223546 1.74910126519 0.01890310055 
0.224062 1.72477374763 0.01856501186 
0.224579 1.72758127244 0.01832048730 
0.225096 1.75249199725 0.01862913218 
0.225613 1.74731141160 0.01888417198 
0.226129 1.74701712961 0.01869545603 
0.226646 1.72596456154 0.01855698700 
0.227163 1.77438391453 0.01874478633 
0.227680 1.74794769892 0.01860933085 
0.228197 1.78521605065 0.01856780751 
0.228713 1.74368686171 0.01868723101 
0.229230 1.73953592607 0.01827617383 
0.229747 1.76225586034 0.01894928664 
0.230264 1.73867075005 0.01831826577 
0.230780 1.73362799672 0.01815063205 
0.231297 1.76338572284 0.01838743867 
0.231814 1.72786888676 0.01814609973 
0.232331 1.76210951279 0.01817298031 
0.232848 1.77030112412 0.01879757884 
0.233364 1.77176083616 0.01782315802 
0.233881 1.72687120739 0.01829663404 
0.234398 1.73286496945 0.01804314108 
0.234915 1.75824590706 0.01836973594 
0.235431 1.75671243747 0.01823151519 
0.235948 1.73342192962 0.01848735492 
0.236465 1.75534666982 0.01855135611 
0.236982 1.77910740263 0.01831617103 
0.237499 1.75880667958 0.01822213428 
0.238015 1.74574245483 0.01841788271 
0.238532 1.71153492919 0.01817009808 
0.239049 1.71907064855 0.01806182704 
0.239566 1.73096722175 0.01813937379 
0.240082 1.70772417543 0.01788055595 
0.240599 1.70365036152 0.01761187004 
0.241116 1.74962683477 0.01791684055 
0.241633 1.76187857577 0.01817785650 
0.242149 1.76034348039 3.09087751061 
0.242666 1.74198198316 0.01769320598 
0.243183 1.73096724418 0.01797152297 
0.243700 1.73163952113 0.01792419665 
0.244217 1.74390936851 0.01793290219 
0.244733 1.76461995000 0.01778684292 
0.245250 1.75266447026 0.01775587717 
0.245767 1.73132576484 0.01787293086 
0.246284 1.71850944949 0.01766257101 
0.246800 1.74269845854 0.01791464864 
0.247317 1.75319796560 0.01760204600 
0.247834 1.73787037929 0.01771066576 
0.248351 1.73998603081 0.01744146777 
0.248867 1.75878531822 0.01782093415 
0.249384 1.70647276010 0.01758131999 
0.249901 1.71134494726 0.01732663935 
0.250418 1.74763583047 0.01758501451 
0.250934 1.73159657948 0.01782289579 
0.251451 1.74386277775 0.01753824839 
0.251968 1.70553295521 0.01728368082 
0.252485 1.69726564138 0.01722461491 
0.253001 1.75342000305 0.01748150016 
0.253518 1.72509722578 0.01739495631 
0.254035 1.72567891770 0.01751981740 
0.254552 1.73829736520 0.01759665816 
0.255068 1.73644327435 0.01723093197 
0.255585 1.74355674839 0.01736761578 
0.256102 1.75840871322 0.01715003933 
0.256619 1.73567399989 0.01709805932 
0.257135 1.70801731540 0.01684019551 
0.257652 1.72067665009 0.01723233167 
0.258169 1.71144220108 0.01720031612 
0.258686 1.74183615443 0.01756930248 
0.259202 1.74735545387 0.01763393571 
0.259719 1.71584214278 0.01742070201 
0.260236 1.73240550303 0.01747986651 
0.260753 1.70835836948 0.01742098621 
0.261269 1.73918926128 0.01770992480 
0.261786 1.75184956550 0.01806376094 
0.262303 1.72239509238 0.01778446292 
0.262820 1.72783415991 0.01795211357 
0.263336 1.69448364462 0.01825458638 
0.263853 1.72694152391 0.01885107352 
0.264370 1.71437014889 0.01832307228 
0.264887 1.71083658855 0.01832507366 
0.265403 1.74924536891 0.01810614355 
0.265920 1.71154929694 0.01877330437 
0.266437 1.72787150800 0.01920032869 
0.266954 1.71372503788 0.01847187659 
0.267470 1.74548496599 0.01878142683 
0.267987 1.73597387822 0.01909462187 
0.268504 1.72124582195 0.01830111292 
0.269021 1.77023518664 0.01920060490 
0.269537 1.73047227391 0.01954235944 
0.270054 1.70752063995 0.01901663052 
0.270571 1.73405228484 0.01952099798 
0.271087 1.72197806551 0.01912779189 
0.271604 1.73592900161 0.01990220377 
0.272121 1.74781566093 0.02038495984 
0.272638 1.72094218441 0.02013837411 
0.273154 1.71778722288 0.01993023328 
0.273671 1.74760841902 0.02042387726 
0.274188 1.74206363238 0.02048888762 
0.274705 1.72182666591 0.02067020813 
0.275221 1.75719031081 0.02082615445 
0.275738 1.73033278613 0.02129024166 
0.276255 1.77465449714 0.02119850902 
0.276771 1.71411312969 0.02047617534 
0.277288 1.75031243475 0.02089436229 
0.277805 1.73614357918 0.02060711509 
0.278322 1.73065125683 0.02047803320 
0.278838 1.73074507058 0.02010651197 
0.279355 1.79312592270 0.02062343378 
0.279872 1.68383448540 0.02057524533 
0.280388 1.73403730373 0.02032143675 
0.280905 1.73442417778 0.02040537526 
0.281422 1.72703760663 0.01995890562 
0.281939 1.75543324455 0.02044185705 
0.282455 1.72478203313 0.02033393175 
0.282972 1.69488946510 0.02031462271 
0.283489 1.72449518580 0.02037309930 
0.284006 1.75020441713 0.02064281485 
0.284522 1.73281287552 0.02148781761 
0.285039 1.75722719022 0.02061009080 
0.285556 1.75113174113 0.02044395289 
0.286072 1.71186039396 0.02050230740 
0.286589 1.73546173085 0.02115961751 
0.287106 1.74982789103 0.02155183299 
0.287622 1.75367020987 0.02105942253 
0.288139 1.73500461567 0.02067286290 
0.288656 1.74998395358 0.02069962025 
0.289173 1.72810462151 0.02092912504 
0.289689 1.76418214689 0.02115035289 
0.290206 1.73221528219 0.02071535721 
0.290723 1.72403397029 0.02111788738 
0.291239 1.73536945745 0.02095928489 
0.291756 1.72977897908 0.02120141024 
0.292273 1.72360960345 0.02135580994 
0.292790 1.73838452210 0.02078855435 
0.293306 1.69479759270 0.02071326968 
0.293823 1.71217438681 0.02089635950 
0.294340 1.70601131210 0.02100904614 
0.294856 1.78561716766 0.02159008407 
0.295373 1.76724627084 0.02197154687 
0.295890 1.73527332103 0.02122115696 
0.296406 1.73624933174 0.02110278995 
0.296923 1.76812729841 0.02146001250 
0.297440 1.69264005569 0.02098044025 
0.297957 1.70218256265 0.02176816255 
0.298473 1.72058767491 0.02089191868 
0.298990 1.76048685787 0.02157351031 
0.299507 1.75063298501 0.02148715854 
0.300023 1.74814062881 0.02169550439 
0.300540 1.74730345275 0.02195596001 
0.301057 1.74681960482 0.02154535739 
0.301573 1.73856816333 0.02152459285 
0.302090 1.73325423965 0.02149469313 
0.302607 1.72581788136 0.02175525816 
0.303123 1.75904515484 0.02164622809 
0.303640 1.71774475428 0.02177250396 
0.304157 1.75220563448 0.02212749777 
0.304673 1.71913236449 0.02129417238 
0.305190 1.69783524881 0.02178071692 
0.305707 1.73334899082 0.02228076014 
0.306224 1.73892766871 0.02203628837 
0.306740 1.75098291878 0.02236134178 
0.307257 1.71881410114 0.02161426482 
0.307774 1.71086415572 0.02141839600 
0.308290 1.73753541044 0.02202592794 
0.308807 1.72652888721 0.02235410940 
0.309324 1.74533495698 0.02235779440 
0.309840 1.73164302065 0.02185252269 
0.310357 1.75984530986 0.02254296778 
0.310874 1.71711718218 0.02197684113 
0.311390 1.72604308758 0.02258035847 
0.311907 1.75199561061 0.02313466526 
0.312424 1.72521360791 0.02191344168 
0.312940 1.73242505545 0.02247308948 
0.313457 1.69631072705 0.02233723281 
0.313974 1.72516160711 0.02277742902 
0.314490 1.73440913870 0.02262986489 
0.315007 1.74667489384 0.02272166466 
0.315524 1.73424954408 0.02274189643 
0.316040 1.72682810115 0.02336704045 
0.316557 1.76726968285 0.02367085227 
0.317074 1.74327906673 0.02269708895 
0.317590 1.71421189004 0.02326680797 
0.318107 1.69499810664 0.02335104042 
0.318624 1.73894231878 0.02287741319 
0.319140 1.74158677566 0.02357847879 
0.319657 1.73263671411 0.02381018120 
0.320174 1.76115430512 0.02386578883 
0.320690 1.73579626315 0.02280072627 
0.321207 1.75088876540 0.02336041474 
0.321724 1.73799485322 0.02325320974 
0.322240 1.70940867589 0.02423814724 
0.322757 1.69967447383 0.02398588946 
0.323274 1.74943601777 0.02357345251 
0.323790 1.74411803815 0.02328775934 
0.324307 1.72497233602 0.02396232999 
0.324824 1.73229315562 0.02439469677 
0.325340 1.71992057556 0.02443068040 
0.325857 1.73488006001 0.02510797698 
0.326373 1.74667208373 0.02569294149 
0.326890 1.76390313569 0.02650773338 
0.327407 1.72494170939 0.02524245838 
0.327923 1.71186272719 0.02585089743 
0.328440 1.77156914950 0.02600870828 
0.328957 1.73850812577 0.02568412210 
0.329473 1.74878027674 0.02767102375 
0.329990 1.77056922063 0.02746968145 
0.330507 1.69822446954 0.02725064338 
0.331023 1.75159759955 0.02828185280 
0.331540 1.78275815461 0.02872491777 
0.332057 1.79259639065 0.02888538908 
0.332573 1.78053906640 0.02933350812 
0.333090 1.79769465092 0.02988651205 
0.333607 1.77469843983 0.02871253824 
0.334123 1.77493180636 0.02947268882 
0.334640 1.75520088730 0.02952419047 
0.335156 1.78964530929 0.03167799092 
0.335673 1.76027021525 0.03055320052 
0.336190 1.77299046064 0.02976068096 
0.336706 1.78720317281 0.03080182307 
0.337223 1.76807040954 0.03004488132 
0.337740 1.80782037599 0.03243045040 
0.338256 1.75601847326 0.03209412730 
0.338773 1.82855895634 0.03338298851 
0.339290 1.78489539795 0.03378304630 
0.339806 1.86638931230 0.03582336546 
0.340323 1.80130981158 0.03529066734 
0.340839 1.86477541663 0.03683649983 
0.341356 1.80583431995 0.03799551115 
0.341873 1.84579582808 0.03704633995 
0.342389 1.87322423930 0.03674425135 
0.342906 1.84293055882 0.03810384038 
0.343423 1.74509252898 0.03813995927 
0.343939 1.80900966150 0.03895633662 
0.344456 1.81954336003 0.03617762280 
0.344972 1.80549743001 0.03719129220 
0.345489 1.83654886924 0.03882134219 
0.346006 1.74832691185 0.03945861874 
0.346522 1.84031670644 0.03862426197 
0.347039 1.75447813844 0.04018325136 
0.347555 1.81291060611 0.03965618349 
0.348072 1.75467257923 0.03922020295 
0.348589 1.84484521981 0.03991607176 
0.349105 1.74875393464 0.03896786419 
0.349622 1.82322645197 0.03738040249 
0.350139 1.87145315477 0.03981261193 
0.350655 1.76356440767 0.03922153950 
0.351172 1.76825055367 0.03944776561 
0.351688 1.79022016181 0.03709108244 
0.352205 1.80305905692 0.03968079807 
0.352722 1.81297877322 0.03887602662 
0.353238 1.85682714229 0.03956585762 
0.353755 1.79193090237 0.03975626040 
0.354271 1.83013320103 0.04169813516 
0.354788 1.84130479409 0.03933968826 
0.355305 1.80137697852 0.03933169573 
0.355821 1.79418348307 0.04033337955 
0.356338 1.84238665237 0.04068803632 
0.356854 1.88599029386 0.04215975616 
0.357371 1.86054809894 0.04458495235 
0.357888 1.80423368694 0.04364416378 
0.358404 1.80793291519 0.04563742886 
0.358921 1.87135731648 0.04501057825 
0.359437 1.80223358394 0.04504343183 
0.359954 1.73651818044 0.04292991035 
0.360471 1.69692863182 0.04351081277 
0.360987 1.79120356376 0.04294203322 
0.361504 1.80804556308 0.04462438950 
0.362020 1.82894779536 0.04673114022 
0.362537 1.87085012204 0.05039437849 
0.363054 1.78976032161 0.04627945566 
0.363570 1.78725574275 0.05300399640 
0.364087 1.90895524404 0.05237990027 
0.364603 1.81461679061 0.04838610628 
0.365120 1.84245602077 0.05310597058 
0.365637 1.93626290999 0.05442989535 
0.366153 1.70595725383 0.05825246659 
0.366670 1.75387234035 0.05487584383 
0.367186 1.91790208133 0.06050578421 
0.367703 1.70795771823 0.05616273519 
0.368219 1.67053817010 0.05977469510 
0.368736 1.81793707806 0.06076937872 
0.369253 1.91451224986 0.07282857939 
0.369769 1.68308865762 0.07166160329 
0.370286 1.90808280747 0.07189933651 
0.370802 1.71194803972 0.06568792419 
0.371319 1.87278932947 0.08848000013 
0.371835 1.71659730402 0.08893112942 
0.372352 1.83622922376 0.09027344335 
0.372869 1.68686734828 0.10524420886 
0.373385 1.76659962215 0.13156302425 
0.373902 1.55441619354 0.30153199012 
