# Supplementary material for: A SAXS-based approach to rationally evaluate radical scavengers – toward eliminating radiation damage in solution and crystallographic studies
Source: J Synchrotron Radiat. 2021 Aug 9;28(Pt 5):1309–20. doi: 10.1107/S1600577521004045 (PMC8415334; doi:10.1107/S1600577521004045)
Supplement: Supplementary file 1 [file s-28-01309-sup1.zip › SupportingData/ascrobic_acid/50uM/E1_ascorbate-50um_00006.cbf.dat]

0.010597 13.23258826494 0.69432892692 
0.011114 12.79253610628 0.48071116305 
0.011630 11.50587944482 0.36147476765 
0.012147 10.23896688916 0.30851115016 
0.012664 9.70672257557 0.27422056560 
0.013181 9.06466352826 0.23072328268 
0.013698 8.26492029169 0.21852781245 
0.014215 8.73174557586 0.29087302256 
0.014732 7.94867557214 0.23638195347 
0.015249 7.59522405476 0.24413254873 
0.015766 7.42751095923 0.18381249887 
0.016283 6.94870296878 0.18556640225 
0.016800 6.76973945403 0.17700881175 
0.017316 6.79442291097 0.16407481385 
0.017833 6.64111144341 0.15194098787 
0.018350 6.72982985059 0.15392819306 
0.018867 6.25517856646 0.12726841689 
0.019384 6.17099811438 0.13075431855 
0.019901 5.97155239782 0.12333876972 
0.020418 5.82431701687 0.11328807973 
0.020935 5.87925507309 0.11636031514 
0.021452 5.78842012120 0.11281334789 
0.021969 5.48051693676 0.11595811623 
0.022486 5.70433081411 0.11040272085 
0.023002 5.28540791583 0.10807513238 
0.023519 5.30036307283 0.10461830929 
0.024036 5.34233071958 0.10157647301 
0.024553 5.16584366369 0.10735220094 
0.025070 5.31121450170 0.10217871464 
0.025587 5.02314020185 0.10167201022 
0.026104 4.96042895169 0.09383080811 
0.026621 4.89546601971 0.09695614153 
0.027138 4.75555272865 0.08994825880 
0.027655 4.98712408577 0.08744990480 
0.028171 4.82230277154 0.09073622328 
0.028688 4.74534236929 0.08861834399 
0.029205 4.82953533761 0.08702103787 
0.029722 4.56591316235 0.07664401567 
0.030239 4.88831462636 0.08415383482 
0.030756 4.60676784601 0.08343681611 
0.031273 4.67433184142 0.08073953712 
0.031790 4.58675254410 0.08154927881 
0.032307 4.62718980472 0.07560706641 
0.032824 4.42994752315 0.07608063710 
0.033341 4.51645705018 0.07941855041 
0.033857 4.29113656771 0.07683829430 
0.034374 4.47020075821 0.07482063522 
0.034891 4.46726252896 0.07664625051 
0.035408 4.30088407871 0.07361767949 
0.035925 4.32688552880 0.07293356907 
0.036442 4.11966605131 0.07512389678 
0.036959 4.25681846937 0.07081959448 
0.037476 4.12963414476 0.06740522827 
0.037993 4.16313712683 0.07056814222 
0.038510 4.18761017975 0.06577682467 
0.039027 4.13200183116 0.06723660108 
0.039543 4.10485615235 0.06900748858 
0.040060 4.01572067214 0.06705691852 
0.040577 3.94337310676 0.06843118107 
0.041094 4.10356080360 0.06808010458 
0.041611 3.92044049892 0.06512665568 
0.042128 3.95097796767 0.06348736513 
0.042645 3.84516637610 0.06054378169 
0.043162 3.90282062766 0.06035284532 
0.043679 3.80239450848 0.06384752138 
0.044196 3.72704676225 0.06052634567 
0.044712 3.64595853448 0.06095953504 
0.045229 3.67065454026 0.05821361265 
0.045746 3.75474221438 0.05632070251 
0.046263 3.60017931664 0.05859260736 
0.046780 3.72215874942 0.05743996848 
0.047297 3.70666952239 0.05830677841 
0.047814 3.55689308511 0.05808260700 
0.048331 3.57846046546 0.05691541308 
0.048848 3.55256166049 0.05685654315 
0.049365 3.49405132462 0.05469492307 
0.049881 3.45894226296 0.05366002698 
0.050398 3.45667265073 0.05353280324 
0.050915 3.42800360820 0.05245550969 
0.051432 3.38317649051 0.05269930787 
0.051949 3.42622961691 0.05331461087 
0.052466 3.37671473512 0.05467951315 
0.052983 3.42303434223 0.05251948861 
0.053500 3.38148626014 0.05067710983 
0.054017 3.27337740943 0.05470431192 
0.054534 3.24347585594 0.05250526992 
0.055050 3.29560005671 0.05019969349 
0.055567 3.37969254797 0.05105988350 
0.056084 3.20068868881 0.04800196977 
0.056601 3.14887656708 0.04899145279 
0.057118 3.22478222706 0.05047726534 
0.057635 3.16247003128 0.04856516751 
0.058152 3.15001179862 0.04914615993 
0.058669 3.12558374294 0.04799299691 
0.059186 3.18937580750 0.04788717995 
0.059703 3.13417464013 0.04660586088 
0.060220 3.10660333088 0.04724469367 
0.060736 3.13201335295 0.04602474681 
0.061253 2.96517134361 0.04678439458 
0.061770 3.09839693075 0.04765493017 
0.062287 2.98008927737 0.04608022843 
0.062804 2.96588059571 0.04543439379 
0.063321 3.06044735089 0.04688890187 
0.063838 3.04745386625 0.04533688924 
0.064355 2.91196281860 0.04603123076 
0.064872 2.92015707726 0.04406052801 
0.065388 2.97196661977 0.04375295033 
0.065905 2.92025729271 0.04491628478 
0.066422 2.91355603084 0.04364036918 
0.066939 2.81723368125 0.04231067028 
0.067456 2.82769282662 0.04266474485 
0.067973 2.79823450962 0.04220594987 
0.068490 2.85024764803 0.04233024533 
0.069007 2.87695660527 0.04538924784 
0.069524 2.77312962603 0.04389933749 
0.070041 2.84258165654 0.04156505963 
0.070557 2.84437476824 0.04280130205 
0.071074 2.83088829974 0.04281323652 
0.071591 2.76293853288 0.04089389261 
0.072108 2.76992561932 0.04119734468 
0.072625 2.72280592480 0.04113395881 
0.073142 2.75338726014 0.04258985265 
0.073659 2.72520631435 0.04152507140 
0.074176 2.65642001527 0.03963326022 
0.074693 2.70729356310 0.04210645344 
0.075210 2.64313076924 0.03930445290 
0.075726 2.64957495534 0.03908572260 
0.076243 2.55028851454 0.03919978795 
0.076760 2.68036458747 0.03939568950 
0.077277 2.61418468699 0.03959369694 
0.077794 2.54312150933 0.03901620985 
0.078311 2.56542820523 0.03863710534 
0.078828 2.63842506975 0.03866597303 
0.079345 2.51360886814 0.03678144485 
0.079862 2.54783108409 0.03961057183 
0.080378 2.59620568117 0.03741786102 
0.080895 2.49853200388 0.03672687335 
0.081412 2.51404393311 0.03611360419 
0.081929 2.51554378364 0.03527762540 
0.082446 2.48703741873 0.03674672769 
0.082963 2.47456475809 0.03637192404 
0.083480 2.40241190809 0.03586269691 
0.083997 2.49779775826 0.03599235917 
0.084514 2.42212040293 0.03575587408 
0.085030 2.44006865365 0.03439604576 
0.085547 2.41635892759 0.03533869869 
0.086064 2.48048806511 0.03542295565 
0.086581 2.45781085530 0.03511185455 
0.087098 2.48461678188 0.03515943240 
0.087615 2.45904206135 0.03531304537 
0.088132 2.42549452585 0.03627263223 
0.088649 2.34613242770 0.03519123923 
0.089166 2.44670639874 0.03623819159 
0.089683 2.42859207948 0.03595821890 
0.090199 2.39028335712 0.03590437218 
0.090716 2.35784087934 0.03823458920 
0.091233 2.37437568833 0.03648997803 
0.091750 2.29335550074 0.03705403415 
0.092267 2.31078408239 0.03751866143 
0.092784 2.33138144782 0.03580125295 
0.093301 2.30237025438 0.03678806203 
0.093818 2.28448568366 0.03806985842 
0.094334 2.32877377063 0.03805847682 
0.094851 2.33418704811 0.03805026400 
0.095368 2.28554723895 0.03784353547 
0.095885 2.26640288378 0.03627507840 
0.096402 2.28224925258 0.03384906563 
0.096919 2.32240449556 0.03443264900 
0.097436 2.34391651011 0.03405901816 
0.097953 2.28230931320 0.03393842407 
0.098470 2.25355224055 0.03550687789 
0.098986 2.24910632734 0.03286924162 
0.099503 2.26674690065 0.03291497097 
0.100020 2.28081637439 0.03246623015 
0.100537 2.21365982431 0.03254323079 
0.101054 2.25566759419 0.03145291817 
0.101571 2.22944545491 0.03261169459 
0.102088 2.21232053288 0.03354747951 
0.102605 2.20378290408 0.03181425017 
0.103122 2.26727176645 0.03356105995 
0.103638 2.22454909366 0.03312818831 
0.104155 2.17018678972 0.03123210340 
0.104672 2.25777024433 0.03219604601 
0.105189 2.21386213500 0.03196292640 
0.105706 2.18954618768 0.03119663772 
0.106223 2.17369542162 0.03175831175 
0.106740 2.16563023962 0.03145841688 
0.107257 2.11807775870 0.03068204444 
0.107773 2.15630102546 0.03060815721 
0.108290 2.10241741446 0.02959821044 
0.108807 2.10799181390 0.02999659116 
0.109324 2.15902912118 0.03054120239 
0.109841 2.12571248056 0.03017280317 
0.110358 2.17784481401 0.03043635465 
0.110875 2.15699551323 0.02964443280 
0.111392 2.08087952278 0.02911433671 
0.111909 2.12384992374 0.02942269222 
0.112425 2.05661389543 0.02880132943 
0.112942 2.11052924701 0.02954369035 
0.113459 2.15188662576 0.02931966170 
0.113976 2.09603046699 0.02932859360 
0.114493 2.09429846797 0.02865593308 
0.115010 2.09017674045 0.02911492284 
0.115527 2.12547369276 0.02956246686 
0.116044 2.13504849832 0.02935541722 
0.116560 2.10297776161 0.02885881702 
0.117077 2.12457766739 0.02909685614 
0.117594 2.12649046131 0.02870322316 
0.118111 2.05027655284 0.02754882483 
0.118628 2.05180218380 0.02743068546 
0.119145 2.14805905389 0.02892912181 
0.119662 2.07807537126 0.02855066075 
0.120179 2.03771319057 0.02737848798 
0.120695 2.08081167066 0.02863403614 
0.121212 2.06675231251 0.02813066333 
0.121729 1.98543067158 0.02725392671 
0.122246 2.07086357363 0.02767622042 
0.122763 2.02220362650 0.02807790076 
0.123280 2.00382219622 0.02734527273 
0.123797 2.03517329550 0.02736083237 
0.124314 2.07618934442 0.02762717914 
0.124830 2.02897008193 0.02772335137 
0.125347 2.07570733537 0.02749524744 
0.125864 2.02421246970 0.02756604470 
0.126381 1.99985449206 0.02656303938 
0.126898 1.99893927520 0.02711888091 
0.127415 2.07760599271 0.02734945249 
0.127932 1.96565659118 0.02696179499 
0.128448 1.94597952541 0.02644013782 
0.128965 2.01190453346 0.02626548301 
0.129482 1.97569092568 0.02656736218 
0.129999 2.01347344006 0.02680080145 
0.130516 2.00804058291 0.02634045246 
0.131033 2.02156343654 0.02655146198 
0.131550 1.95994927918 0.02564018747 
0.132067 1.95345672680 0.02588062636 
0.132583 1.99638435148 0.02586502944 
0.133100 1.97879676179 0.02550218270 
0.133617 1.91877380741 0.02476218428 
0.134134 1.96804632463 0.02551506536 
0.134651 1.98109280891 0.02546872703 
0.135168 1.94985788201 0.02581204950 
0.135685 1.96732560914 0.02558451493 
0.136201 1.90160486375 0.02569783480 
0.136718 1.91301390751 0.02535196269 
0.137235 1.92984244359 0.02540392181 
0.137752 1.94331458664 0.02555131481 
0.138269 1.94050842692 0.02543562307 
0.138786 1.90513724432 0.02461274344 
0.139303 1.95901043312 0.02496113295 
0.139819 1.88508219173 0.02444073935 
0.140336 1.92041308238 0.02526045688 
0.140853 1.94812845511 0.02488949121 
0.141370 1.91790518535 0.02483503485 
0.141887 1.92274260307 0.02372195535 
0.142404 1.92248869842 0.02486166209 
0.142921 1.95545289392 0.02427816829 
0.143438 1.91817964248 0.02522196411 
0.143954 1.96711190784 0.02468432252 
0.144471 1.91232827460 0.02467174603 
0.144988 2.00833891227 0.02560299327 
0.145505 1.94819628857 0.02497612682 
0.146022 1.93133236479 0.02455133452 
0.146539 1.93190101119 0.02527790530 
0.147056 1.90835217667 0.02495935451 
0.147572 1.87540990678 0.02428734352 
0.148089 1.90825916172 0.02464661144 
0.148606 1.88976651145 0.02381897633 
0.149123 1.89462076273 0.02391449938 
0.149640 1.87261641017 0.02394791814 
0.150157 1.90185636464 0.02328707778 
0.150674 1.87442007686 0.02412219140 
0.151190 1.91681472302 0.02370927116 
0.151707 1.90738506778 0.02436273742 
0.152224 1.85904777968 0.02343109407 
0.152741 1.84854722971 0.02375812290 
0.153258 1.88102642743 0.02306710250 
0.153775 1.88024552037 0.02325607202 
0.154291 1.86029152041 0.02394670026 
0.154808 1.88513165140 0.02320766408 
0.155325 1.87456752349 0.02347435924 
0.155842 1.87722744926 0.02365400903 
0.156359 1.87040393289 0.02276072026 
0.156876 1.85933870361 0.02307355534 
0.157393 1.85514382620 0.02302682407 
0.157909 1.88134928650 0.02285744310 
0.158426 1.88035646517 0.02340019238 
0.158943 1.89176153256 0.02367909919 
0.159460 1.83802212028 0.02288113658 
0.159977 1.82463028425 0.02242744961 
0.160494 1.89866112317 0.02321684479 
0.161010 1.86294648957 0.02262993793 
0.161527 1.84861466446 0.02267300552 
0.162044 1.87534561145 0.02279005155 
0.162561 1.83302998529 0.02294752657 
0.163078 1.84505990894 0.02229290770 
0.163595 1.86079013169 0.02187760084 
0.164112 1.83360514921 0.02284011954 
0.164628 1.81940532252 0.02240793100 
0.165145 1.83252877640 0.02205949832 
0.165662 1.83079077464 0.02281621975 
0.166179 1.86012104292 0.02201989696 
0.166696 1.84583607725 0.02166248563 
0.167213 1.84460485874 0.02207819597 
0.167729 1.86692609273 0.02176604848 
0.168246 1.82386936598 0.02207312948 
0.168763 1.81437995480 0.02210890627 
0.169280 1.81453650781 0.02180168823 
0.169797 1.80597176486 0.02208131257 
0.170314 1.83246563661 0.02212623044 
0.170830 1.81720613163 0.02155020168 
0.171347 1.82069693086 0.02144370713 
0.171864 1.86302403646 0.02194839806 
0.172381 1.85002939653 0.02165810347 
0.172898 1.82537513316 0.02069345201 
0.173415 1.83906362274 0.02170465721 
0.173932 1.82453574503 0.02168390955 
0.174448 1.81651215610 0.02149845048 
0.174965 1.81959633478 0.02161146416 
0.175482 1.81590857720 0.02137877228 
0.175999 1.81159990435 0.02119750585 
0.176516 1.81329711790 0.02113605262 
0.177033 1.80520768609 0.02099433322 
0.177549 1.82436699610 0.02109862221 
0.178066 1.80243523604 0.02135644471 
0.178583 1.79085556738 0.02100480025 
0.179100 1.80070061108 0.02096614964 
0.179617 1.80097490358 0.02174712303 
0.180134 1.80157463003 0.02159826094 
0.180650 1.81914331032 0.02228355959 
0.181167 1.80033268509 0.02226020045 
0.181684 1.81686746189 0.02246396128 
0.182201 1.84303882609 0.02257814551 
0.182718 1.78912790310 0.02278462711 
0.183234 1.80039928339 0.02250195294 
0.183751 1.79885285327 0.02240050155 
0.184268 1.86683039082 0.02313963597 
0.184785 1.81072112852 0.02309838144 
0.185302 1.81553490522 0.02328437597 
0.185819 1.80039453438 0.02286508170 
0.186335 1.82742177398 0.02230125125 
0.186852 1.80150064962 0.02270539959 
0.187369 1.79326258151 0.02220770482 
0.187886 1.79279760028 0.02171480351 
0.188403 1.77707417409 0.02181288938 
0.188920 1.76650429903 0.02099255783 
0.189436 1.76136754701 0.02153104398 
0.189953 1.76316626693 0.02145955207 
0.190470 1.81240458106 0.02142207233 
0.190987 1.77471096284 0.02100055294 
0.191504 1.80326517327 0.02143504924 
0.192020 1.76468674224 0.02071635993 
0.192537 1.81583952435 0.02130937295 
0.193054 1.77644436113 0.02090574490 
0.193571 1.74540209917 0.02029402088 
0.194088 1.79729310137 0.02132352750 
0.194605 1.77874949501 0.02131390002 
0.195121 1.81517860012 0.02123205245 
0.195638 1.77395249229 0.02096329996 
0.196155 1.74924523253 0.02060326726 
0.196672 1.79683711567 0.02097089448 
0.197189 1.75768012912 0.02079491122 
0.197705 1.75738419922 0.02033726601 
0.198222 1.77559936485 0.02088153575 
0.198739 1.77763110751 0.02064623598 
0.199256 1.78658988586 0.02037713096 
0.199773 1.78614033170 0.02088445985 
0.200290 1.75847065964 0.02070798296 
0.200806 1.75860532036 0.02021706062 
0.201323 1.77431075425 0.02031065766 
0.201840 1.74909928001 0.02025365279 
0.202357 1.76283665199 0.01997805827 
0.202874 1.76656876402 0.01981694264 
0.203390 1.78032144539 0.02020643430 
0.203907 1.76639819908 0.02042690144 
0.204424 1.78232781475 0.02014795543 
0.204941 1.76913722335 0.01970595655 
0.205458 1.78026767470 0.02040090811 
0.205974 1.77293621511 0.02001575144 
0.206491 1.73962566593 0.01981940537 
0.207008 1.76355343848 0.02006720956 
0.207525 1.78953345772 0.01940740685 
0.208042 1.75312942366 0.02029877566 
0.208558 1.75924473182 0.02003801612 
0.209075 1.75818454373 0.01965306709 
0.209592 1.76208010542 0.01947417389 
0.210109 1.74780786826 0.01973269108 
0.210626 1.77993794138 0.01983092937 
0.211142 1.75589494564 0.01949394909 
0.211659 1.73472280454 0.01963146571 
0.212176 1.73132656808 0.01968012334 
0.212693 1.75921272864 0.01946433292 
0.213210 1.76766613739 0.01984702889 
0.213726 1.74249874785 0.01983310681 
0.214243 1.74030390600 0.01926846328 
0.214760 1.77022550406 0.01901900373 
0.215277 1.78176035597 0.01916008418 
0.215794 1.76778498769 0.01921320285 
0.216310 1.77369662455 0.01931079093 
0.216827 1.74782879327 0.01893571210 
0.217344 1.76615453748 0.01979266898 
0.217861 1.74521151131 0.01917328505 
0.218378 1.78460277976 0.01935163544 
0.218894 1.74360644322 0.01947202048 
0.219411 1.74470243606 0.01907656323 
0.219928 1.75113773240 0.01900630081 
0.220445 1.72157435801 0.01901647639 
0.220962 1.74166851529 0.01902100939 
0.221478 1.75006587130 0.01929152156 
0.221995 1.75269761105 0.01872038667 
0.222512 1.75031769033 0.01860257145 
0.223029 1.75534147996 0.01905742270 
0.223546 1.74546450610 0.01862087839 
0.224062 1.76857238780 0.01884517608 
0.224579 1.75516849187 0.01877549182 
0.225096 1.76441897212 0.01869572343 
0.225613 1.77661350964 0.01921577455 
0.226129 1.78127571140 0.01849170716 
0.226646 1.73712418571 0.01848735996 
0.227163 1.73720172928 0.01841639142 
0.227680 1.72496743463 0.01871254115 
0.228197 1.76583001248 0.01844367754 
0.228713 1.75035904245 0.01834938052 
0.229230 1.76590418339 0.01848892425 
0.229747 1.74608755944 0.01796705378 
0.230264 1.75567449288 0.01853127959 
0.230780 1.76888287723 0.01855040992 
0.231297 1.73519224526 0.01859779803 
0.231814 1.73786602003 0.01827322885 
0.232331 1.73686960314 0.01817707756 
0.232848 1.73727941290 0.01875514429 
0.233364 1.74677908890 0.01807765520 
0.233881 1.74624293409 0.01808097712 
0.234398 1.76968967640 0.01854353240 
0.234915 1.73483546463 0.01797182332 
0.235431 1.78474197231 0.01837310704 
0.235948 1.75559637259 0.01803778472 
0.236465 1.72614401267 0.01803260228 
0.236982 1.72899784762 0.01865334484 
0.237499 1.74360901429 0.01808713587 
0.238015 1.75607355026 0.01879171312 
0.238532 1.73899831227 0.01811241012 
0.239049 1.73619364404 0.01806394069 
0.239566 1.74061268339 0.01807956633 
0.240082 1.75958813907 0.01813705417 
0.240599 1.74488138746 0.01824152858 
0.241116 1.74557389909 0.01792753753 
0.241633 1.71047905542 0.01835375872 
0.242149 1.74575978163 3.09142276708 
0.242666 1.75326107609 0.01774769869 
0.243183 1.73439120435 0.01826876004 
0.243700 1.72635764057 0.01836766454 
0.244217 1.75663483906 0.01796851716 
0.244733 1.76406601129 0.01774206383 
0.245250 1.70067380120 0.01787451921 
0.245767 1.74827058548 0.01757214649 
0.246284 1.73734668837 0.01775355378 
0.246800 1.71694883088 0.01747770802 
0.247317 1.75880985505 0.01774050969 
0.247834 1.74182416136 0.01758586994 
0.248351 1.71361228329 0.01763960160 
0.248867 1.75166574500 0.01776095486 
0.249384 1.74383827146 0.01800407941 
0.249901 1.73259581923 0.01749698423 
0.250418 1.72929755430 0.01761909961 
0.250934 1.72270876838 0.01765136460 
0.251451 1.69307287433 0.01759446723 
0.251968 1.74201417472 0.01763187052 
0.252485 1.71240116263 0.01750884580 
0.253001 1.73433717983 0.01734201568 
0.253518 1.72559232148 0.01786642097 
0.254035 1.72958121886 0.01766782969 
0.254552 1.72939914466 0.01745416658 
0.255068 1.75306086643 0.01692012632 
0.255585 1.69929663565 0.01708013736 
0.256102 1.70572636647 0.01722870892 
0.256619 1.75756880158 0.01711031742 
0.257135 1.75674793274 0.01738412197 
0.257652 1.71540388548 0.01718020466 
0.258169 1.73205129086 0.01725289139 
0.258686 1.71650378506 0.01740543960 
0.259202 1.70480222355 0.01722055640 
0.259719 1.73777953099 0.01708683451 
0.260236 1.73024138419 0.01727810913 
0.260753 1.71814414406 0.01822064863 
0.261269 1.73043108973 0.01786916530 
0.261786 1.70073815356 0.01811227508 
0.262303 1.73901351264 0.01820016653 
0.262820 1.73311851845 0.01813583493 
0.263336 1.73257946969 0.01855750040 
0.263853 1.71210474345 0.01883715715 
0.264370 1.73382348990 0.01833231597 
0.264887 1.72406442352 0.01800386221 
0.265403 1.70299635058 0.01855324310 
0.265920 1.73712413474 0.01876777220 
0.266437 1.73332448655 0.01871979026 
0.266954 1.70453859122 0.01877038800 
0.267470 1.73295032811 0.01856074930 
0.267987 1.73472999622 0.01890601477 
0.268504 1.76763545369 0.01942630079 
0.269021 1.74074463613 0.01965595902 
0.269537 1.72759037277 0.01901115919 
0.270054 1.72641365581 0.01922568114 
0.270571 1.69339549794 0.01874381426 
0.271087 1.76292727658 0.01975916206 
0.271604 1.72945798425 0.02023536329 
0.272121 1.73970822418 0.01992678965 
0.272638 1.72169877982 0.02058306693 
0.273154 1.76938580781 0.02071555993 
0.273671 1.72690722893 0.02001020977 
0.274188 1.74931307197 0.02037925064 
0.274705 1.75654804203 0.02048492391 
0.275221 1.73236379609 0.02097393123 
0.275738 1.75532790869 0.02107706273 
0.276255 1.71629595250 0.02078026559 
0.276771 1.74305460963 0.02067526070 
0.277288 1.72212391215 0.02039119425 
0.277805 1.76579754717 0.02084948481 
0.278322 1.75471115863 0.02049245945 
0.278838 1.73462009129 0.02045978737 
0.279355 1.73689700220 0.02042666690 
0.279872 1.72098549612 0.01991917903 
0.280388 1.71944623934 0.02007504011 
0.280905 1.73079998389 0.02054180615 
0.281422 1.73217102545 0.02029892861 
0.281939 1.73073785872 0.01971929723 
0.282455 1.74867254708 0.02066330968 
0.282972 1.74901896951 0.02024053743 
0.283489 1.71382394646 0.02080007964 
0.284006 1.72146002694 0.02078938511 
0.284522 1.76272010985 0.02040424748 
0.285039 1.71814869704 0.02003534824 
0.285556 1.73509861164 0.02050430151 
0.286072 1.73399268564 0.02084468684 
0.286589 1.72250242413 0.02056341773 
0.287106 1.72747835164 0.02082251264 
0.287622 1.73077993304 0.02082124081 
0.288139 1.74678060091 0.02091334556 
0.288656 1.69587338607 0.02075932669 
0.289173 1.76443042578 0.02097481882 
0.289689 1.71288855837 0.02091038652 
0.290206 1.70508949116 0.02098330228 
0.290723 1.73893396495 0.02082515966 
0.291239 1.76493592832 0.02126383391 
0.291756 1.73752714472 0.02142921850 
0.292273 1.71366349827 0.02138044661 
0.292790 1.74879562553 0.02103497177 
0.293306 1.72221330673 0.02112716405 
0.293823 1.74290036686 0.02115135028 
0.294340 1.72864312217 0.02106103472 
0.294856 1.71235828566 0.02135749657 
0.295373 1.74511107548 0.02101156204 
0.295890 1.76106868657 0.02156680995 
0.296406 1.75024728969 0.02223689293 
0.296923 1.72302922504 0.02129030914 
0.297440 1.72185410571 0.02169847883 
0.297957 1.72216756163 0.02116566827 
0.298473 1.72856657880 0.02131313894 
0.298990 1.73917093640 0.02205316110 
0.299507 1.72948337587 0.02089767020 
0.300023 1.74552914939 0.02165055525 
0.300540 1.74650821014 0.02175416568 
0.301057 1.73681031871 0.02186943054 
0.301573 1.75826301652 0.02127979865 
0.302090 1.73665348372 0.02264318546 
0.302607 1.70739537723 0.02149994260 
0.303123 1.71379065306 0.02204076564 
0.303640 1.71384527046 0.02141098738 
0.304157 1.73897665544 0.02235465975 
0.304673 1.74249676159 0.02126587679 
0.305190 1.77181379564 0.02222307590 
0.305707 1.74633675605 0.02181078761 
0.306224 1.73616642636 0.02225622680 
0.306740 1.70023592947 0.02220209922 
0.307257 1.76599975361 0.02251844644 
0.307774 1.75071271698 0.02233660269 
0.308290 1.74659375031 0.02237099364 
0.308807 1.71093576610 0.02244070645 
0.309324 1.73743144381 0.02285215911 
0.309840 1.70963880390 0.02183917259 
0.310357 1.75558591676 0.02216100866 
0.310874 1.76335871008 0.02286242033 
0.311390 1.73747496538 0.02252612397 
0.311907 1.76033549737 0.02252803647 
0.312424 1.73985955086 0.02278991197 
0.312940 1.72506378030 0.02169118435 
0.313457 1.71835069052 0.02216022230 
0.313974 1.77203898835 0.02278110479 
0.314490 1.75104561046 0.02345167071 
0.315007 1.74588843863 0.02297166730 
0.315524 1.75536981078 0.02303091970 
0.316040 1.72907808912 0.02333839521 
0.316557 1.75361736869 0.02355136676 
0.317074 1.74338234314 0.02333194052 
0.317590 1.75444967897 0.02358186824 
0.318107 1.73175686035 0.02358682068 
0.318624 1.73146847716 0.02291520028 
0.319140 1.73076381962 0.02343273959 
0.319657 1.68661117922 0.02362662135 
0.320174 1.73262914125 0.02406063399 
0.320690 1.72533827137 0.02334354382 
0.321207 1.72563162835 0.02377960389 
0.321724 1.77009033297 0.02400867728 
0.322240 1.73846544708 0.02408800815 
0.322757 1.70914837352 0.02335166179 
0.323274 1.73062378432 0.02322682133 
0.323790 1.72179282189 0.02362775544 
0.324307 1.71283052381 0.02427005004 
0.324824 1.70231626236 0.02456750597 
0.325340 1.73042344685 0.02499551948 
0.325857 1.71761392899 0.02520008862 
0.326373 1.78985167707 0.02556732972 
0.326890 1.73729799208 0.02571711224 
0.327407 1.74033316784 0.02528277863 
0.327923 1.72963499284 0.02629720814 
0.328440 1.77447147726 0.02579582083 
0.328957 1.75206036400 0.02641146631 
0.329473 1.73032448348 0.02704199100 
0.329990 1.75768813262 0.02787257709 
0.330507 1.70423575589 0.02742278788 
0.331023 1.69645205714 0.02736539290 
0.331540 1.76329976297 0.02962252527 
0.332057 1.70343791950 0.02814587114 
0.332573 1.73944300279 0.02913992339 
0.333090 1.74160240586 0.02830136201 
0.333607 1.78233005552 0.02879998591 
0.334123 1.77286538907 0.02864177213 
0.334640 1.71186064706 0.02842870189 
0.335156 1.77494846323 0.03016481209 
0.335673 1.76819915111 0.03083730523 
0.336190 1.76750825052 0.03062370977 
0.336706 1.79155672602 0.03185131536 
0.337223 1.79541726053 0.03012138817 
0.337740 1.82852427259 0.03279347890 
0.338256 1.81232331398 0.03294678050 
0.338773 1.79309593483 0.03358427251 
0.339290 1.77558536221 0.03395477530 
0.339806 1.75505742671 0.03508173450 
0.340323 1.73457603018 0.03614436568 
0.340839 1.76377405500 0.03501945918 
0.341356 1.78971369498 0.03703775989 
0.341873 1.81678241227 0.03735027750 
0.342389 1.85745238666 0.03718273135 
0.342906 1.80505917249 0.03585764275 
0.343423 1.75455421263 0.03655054196 
0.343939 1.79878624044 0.03686996251 
0.344456 1.82838832185 0.03587954899 
0.344972 1.83751742147 0.03762028360 
0.345489 1.81439920387 0.03707036432 
0.346006 1.84363215557 0.03688561648 
0.346522 1.76726760094 0.03838440240 
0.347039 1.84422577364 0.03972626909 
0.347555 1.83714501891 0.03738238021 
0.348072 1.75765302638 0.03874711310 
0.348589 1.81750513970 0.03947920185 
0.349105 1.79396879446 0.03874497185 
0.349622 1.81430725143 0.03979207637 
0.350139 1.82388442425 0.03768259888 
0.350655 1.78813545314 0.03795733969 
0.351172 1.79280738594 0.03847887947 
0.351688 1.84775779774 0.04008657307 
0.352205 1.84283019108 0.03978044102 
0.352722 1.83873469572 0.04005293717 
0.353238 1.80500679500 0.03935501542 
0.353755 1.83007318855 0.03922195076 
0.354271 1.80431134010 0.03865660091 
0.354788 1.78688478875 0.03827575888 
0.355305 1.85815795581 0.04020505898 
0.355821 1.81257765577 0.03913574100 
0.356338 1.79751854050 0.04015289178 
0.356854 1.82987685667 0.04132414878 
0.357371 1.86133460856 0.04252536048 
0.357888 1.75374545035 0.04071169466 
0.358404 1.77889751523 0.04519853528 
0.358921 1.85478170139 0.04483556265 
0.359437 1.80751171342 0.04315961111 
0.359954 1.87535961119 0.04357363448 
0.360471 1.83618051486 0.04746413599 
0.360987 1.72621513178 0.04540616521 
0.361504 1.80959596721 0.04901757597 
0.362020 1.82127516227 0.04819593297 
0.362537 1.80930795716 0.05130182364 
0.363054 1.79286556765 0.04931302693 
0.363570 1.79641275957 0.04899353450 
0.364087 1.79002328531 0.05184242274 
0.364603 1.80189781985 0.05245012539 
0.365120 1.81452575586 0.05443279688 
0.365637 1.76707082825 0.05193251378 
0.366153 1.90669735084 0.05571984789 
0.366670 1.86779758463 0.05789364014 
0.367186 1.80797215251 0.05806697610 
0.367703 1.83913820367 0.05697414113 
0.368219 1.83859200849 0.06376583682 
0.368736 1.79321546148 0.06633971191 
0.369253 1.81464456785 0.07153074638 
0.369769 1.72065431103 0.07173627570 
0.370286 1.83466201671 0.07087094971 
0.370802 1.77846822880 0.07387746127 
0.371319 1.67268312178 0.08020954807 
0.371835 1.66498731655 0.07941511093 
0.372352 1.73245494492 0.09127298985 
0.372869 1.61997787166 0.10411411345 
0.373385 1.82212675008 0.16405578373 
0.373902 1.92049863827 0.42772817915 
