# Supplementary material for: A SAXS-based approach to rationally evaluate radical scavengers – toward eliminating radiation damage in solution and crystallographic studies
Source: J Synchrotron Radiat. 2021 Aug 9;28(Pt 5):1309–20. doi: 10.1107/S1600577521004045 (PMC8415334; doi:10.1107/S1600577521004045)
Supplement: Supplementary file 1 [file s-28-01309-sup1.zip › SupportingData/ascrobic_acid/50uM/E1_ascorbate-50um_00029.cbf.dat]

0.010597 12.99758379223 0.76682970923 
0.011114 11.52563656019 0.45402087907 
0.011630 10.77928212558 0.39273098122 
0.012147 10.44777805655 0.27583581641 
0.012664 9.43858554201 0.25331951028 
0.013181 9.12766540677 0.24280388400 
0.013698 8.60858472423 0.21389991894 
0.014215 8.55925149759 0.32475821627 
0.014732 7.79045332316 0.21516591534 
0.015249 7.84940528490 0.22966425027 
0.015766 7.25239244211 0.19747742285 
0.016283 7.14089181519 0.20421319456 
0.016800 7.15285469706 0.17326231510 
0.017316 6.81807945203 0.15026317971 
0.017833 6.72661534227 0.15369972427 
0.018350 6.22818961962 0.13366390420 
0.018867 6.28471775456 0.13761916766 
0.019384 6.13574343110 0.11582228106 
0.019901 5.81619838517 0.11947986660 
0.020418 5.75898955921 0.11412270642 
0.020935 6.06043949190 0.10984754937 
0.021452 5.54496314059 0.11502859132 
0.021969 5.79806722962 0.10925511801 
0.022486 5.49176575748 0.10503601051 
0.023002 5.42116178817 0.10630421877 
0.023519 5.32792112363 0.10297137220 
0.024036 5.23660308954 0.10034883543 
0.024553 5.08853487894 0.10023274096 
0.025070 5.21756328185 0.10330018378 
0.025587 4.98404305262 0.09894420985 
0.026104 4.84326171145 0.09010603496 
0.026621 4.98288171109 0.09332179876 
0.027138 4.99938266870 0.09662524130 
0.027655 5.00360143282 0.09352450101 
0.028171 4.72472583866 0.08986426647 
0.028688 4.50558582182 0.08666826095 
0.029205 4.72871472879 0.08982878803 
0.029722 4.72400887370 0.08418645523 
0.030239 4.65356302568 0.08711935862 
0.030756 4.59116066262 0.08298774676 
0.031273 4.49346804786 0.08289945490 
0.031790 4.69821290856 0.08249306426 
0.032307 4.40436201557 0.08267243637 
0.032824 4.48945252555 0.07986643570 
0.033341 4.41384631996 0.07789511941 
0.033857 4.42008180731 0.07330203060 
0.034374 4.36489843653 0.07395272323 
0.034891 4.24991369368 0.07869077031 
0.035408 4.22052784743 0.07432276686 
0.035925 4.17476562297 0.07329362280 
0.036442 4.20259535111 0.07031103214 
0.036959 4.15529742090 0.07248488380 
0.037476 4.16775972930 0.06756777694 
0.037993 4.22333497178 0.07298833104 
0.038510 4.07347287987 0.06956492251 
0.039027 4.10051180936 0.06652740549 
0.039543 3.98794514169 0.06496377276 
0.040060 3.88967292492 0.06627265584 
0.040577 3.90456061467 0.06427415290 
0.041094 3.97015533778 0.06433904324 
0.041611 3.93022606164 0.06386989615 
0.042128 3.85587257604 0.06371219695 
0.042645 3.91902883958 0.06472963739 
0.043162 3.85270863668 0.06286750766 
0.043679 3.80916787520 0.06380570943 
0.044196 3.77562077748 0.05934533932 
0.044712 3.85774934109 0.06199102733 
0.045229 3.78369331668 0.06254576423 
0.045746 3.75556478255 0.06083523641 
0.046263 3.70118466390 0.06031724004 
0.046780 3.78002516014 0.05820950534 
0.047297 3.55284415237 0.05629350506 
0.047814 3.53631203134 0.05500994155 
0.048331 3.58774332520 0.05670784976 
0.048848 3.50894633086 0.05505519685 
0.049365 3.49133415395 0.05364827074 
0.049881 3.44889210082 0.05751404334 
0.050398 3.40551406543 0.05718445152 
0.050915 3.29506271326 0.05317606618 
0.051432 3.39459281254 0.05458779528 
0.051949 3.37111338036 0.05242658857 
0.052466 3.41213101322 0.05323604549 
0.052983 3.40891326022 0.05324569545 
0.053500 3.33564954333 0.05138805994 
0.054017 3.26814393873 0.05137377597 
0.054534 3.30987884261 0.05021734400 
0.055050 3.35085272012 0.05024674228 
0.055567 3.15645292942 0.05062382611 
0.056084 3.21551077026 0.04875523940 
0.056601 3.23540317400 0.04943166947 
0.057118 3.17974024888 0.04794663341 
0.057635 3.14163840249 0.05091840820 
0.058152 3.16809319705 0.04833735137 
0.058669 3.22090612310 0.04948106479 
0.059186 3.07676838261 0.04715477143 
0.059703 3.13295809187 0.04882425963 
0.060220 3.09891222705 0.04714071406 
0.060736 3.08179730355 0.04809742373 
0.061253 3.03152504802 0.04684493859 
0.061770 3.03991574292 0.04380711606 
0.062287 2.93457386217 0.04526878223 
0.062804 2.98340208169 0.04662539223 
0.063321 3.00463600937 0.04476567703 
0.063838 2.98631963732 0.04590630853 
0.064355 3.02954982528 0.04453936515 
0.064872 2.87584068121 0.04456011683 
0.065388 2.87819868289 0.04425431319 
0.065905 2.81575448778 0.04319990253 
0.066422 2.86066589548 0.04213481367 
0.066939 2.85445699528 0.04205264027 
0.067456 2.91704691553 0.04299813078 
0.067973 2.74287241558 0.04232677208 
0.068490 2.82666191427 0.04196834012 
0.069007 2.75703921987 0.04384502216 
0.069524 2.75171457076 0.04174954768 
0.070041 2.81209412933 0.04177822210 
0.070557 2.73972674409 0.04185236082 
0.071074 2.69736436087 0.04380969741 
0.071591 2.75018570441 0.04204913362 
0.072108 2.70296204656 0.04020263087 
0.072625 2.75512545304 0.03869134575 
0.073142 2.71121568532 0.04085924678 
0.073659 2.69718638987 0.03989685299 
0.074176 2.75070051951 0.03994928195 
0.074693 2.70887191266 0.04129140390 
0.075210 2.66988923896 0.04025210007 
0.075726 2.68586882001 0.03925901300 
0.076243 2.66179570941 0.04013353202 
0.076760 2.64405698239 0.03980940039 
0.077277 2.67248027636 0.03932930230 
0.077794 2.63490674388 0.03869685369 
0.078311 2.62613815708 0.03716738388 
0.078828 2.62834890513 0.03831454448 
0.079345 2.54917185605 0.03830468746 
0.079862 2.54230998192 0.03723501956 
0.080378 2.55303261656 0.03561858540 
0.080895 2.56968829873 0.03868257504 
0.081412 2.54442215438 0.03846411336 
0.081929 2.50696455291 0.03615807630 
0.082446 2.49682604786 0.03645245374 
0.082963 2.49297462195 0.03664181538 
0.083480 2.47311288640 0.03597629552 
0.083997 2.47865426028 0.03669750635 
0.084514 2.51834308812 0.03714081935 
0.085030 2.49131735994 0.03619689751 
0.085547 2.43664026747 0.03587040293 
0.086064 2.47771466687 0.03426807549 
0.086581 2.50339646932 0.03727818028 
0.087098 2.46577573068 0.03609095026 
0.087615 2.44102200306 0.03420794747 
0.088132 2.45909259628 0.03683776833 
0.088649 2.36080949381 0.03554659459 
0.089166 2.38100903559 0.03735967310 
0.089683 2.41408172481 0.03538726542 
0.090199 2.37999950943 0.03741592072 
0.090716 2.38942672004 0.03713617227 
0.091233 2.43785412906 0.03750101000 
0.091750 2.41337799579 0.03914391661 
0.092267 2.35412614033 0.03800657218 
0.092784 2.36814640788 0.03696924959 
0.093301 2.36410378090 0.03781383357 
0.093818 2.30372514527 0.03699699411 
0.094334 2.27992273948 0.03560284810 
0.094851 2.33889115153 0.03654166729 
0.095368 2.31870384436 0.03820971171 
0.095885 2.29789998729 0.03509501884 
0.096402 2.27874796784 0.03640042092 
0.096919 2.29813623359 0.03548168483 
0.097436 2.31576606298 0.03291904436 
0.097953 2.28253755184 0.03283380101 
0.098470 2.24990826714 0.03352256634 
0.098986 2.33669469225 0.03304318960 
0.099503 2.26001158216 0.03509771467 
0.100020 2.23190973750 0.03422507539 
0.100537 2.29023952128 0.03362954341 
0.101054 2.30652150232 0.03258284580 
0.101571 2.21447645437 0.03175699080 
0.102088 2.21142811472 0.03290595614 
0.102605 2.24977411360 0.03254464890 
0.103122 2.26343115574 0.03125853096 
0.103638 2.20404612494 0.03207266024 
0.104155 2.19824356839 0.03214440579 
0.104672 2.20279916540 0.03187364882 
0.105189 2.20879340745 0.03235819135 
0.105706 2.20449135052 0.03093631851 
0.106223 2.20438773284 0.03180814704 
0.106740 2.15435963957 0.03149486185 
0.107257 2.22688912835 0.03063417907 
0.107773 2.20002872215 0.03080917816 
0.108290 2.15708845920 0.02998966475 
0.108807 2.12275882519 0.03033724486 
0.109324 2.18420734884 0.03080115861 
0.109841 2.13170041245 0.03010759401 
0.110358 2.10434882298 0.02992601216 
0.110875 2.13211765780 0.02961097756 
0.111392 2.11484510904 0.02968841865 
0.111909 2.19273140373 0.02950646567 
0.112425 2.15706234931 0.03003834292 
0.112942 2.12837261570 0.02947027797 
0.113459 2.10199599621 0.02938506050 
0.113976 2.14850745470 0.03061998189 
0.114493 2.13861559171 0.02979807322 
0.115010 2.13835682879 0.02911095338 
0.115527 2.07588811406 0.02862825798 
0.116044 2.07780327119 0.02867181467 
0.116560 2.08935838752 0.02828540804 
0.117077 2.04907833850 0.02856691920 
0.117594 2.10488212461 0.02840092032 
0.118111 2.03718825280 0.02873651493 
0.118628 2.08408444260 0.02766797690 
0.119145 2.04831166018 0.02808221113 
0.119662 2.01018854934 0.02751901292 
0.120179 2.04364044578 0.02867280140 
0.120695 2.02717250720 0.02783868433 
0.121212 2.05788579510 0.02777302495 
0.121729 2.04783614101 0.02777982083 
0.122246 2.04771003149 0.02776156948 
0.122763 2.01628317666 0.02757605152 
0.123280 2.03566050153 0.02711638008 
0.123797 2.02754893270 0.02727492885 
0.124314 2.02843952029 0.02753827891 
0.124830 2.05312650676 0.02687823405 
0.125347 2.01327102858 0.02660647265 
0.125864 1.98902228185 0.02723624692 
0.126381 2.00319527286 0.02666769021 
0.126898 1.97990011247 0.02680213255 
0.127415 1.98826183314 0.02600862014 
0.127932 2.00187290942 0.02620857377 
0.128448 1.99847311071 0.02591730918 
0.128965 2.01061606308 0.02598989570 
0.129482 2.00060831046 0.02623746264 
0.129999 2.03120083938 0.02735480899 
0.130516 1.99440448725 0.02607602651 
0.131033 1.97681155211 0.02640934111 
0.131550 1.99932697946 0.02617208610 
0.132067 2.02995582259 0.02638842881 
0.132583 2.00535617518 0.02648647244 
0.133100 1.94892032969 0.02545085643 
0.133617 1.93793293565 0.02570258754 
0.134134 1.91433564076 0.02567520353 
0.134651 1.92956995037 0.02576624752 
0.135168 1.94746771190 0.02555410959 
0.135685 1.91961660656 0.02586710767 
0.136201 1.95879036650 0.02568108749 
0.136718 1.92914920019 0.02510456108 
0.137235 1.93475294256 0.02500584672 
0.137752 1.93778897885 0.02464252535 
0.138269 1.97342413827 0.02476425334 
0.138786 1.93213351945 0.02468435991 
0.139303 1.90480605430 0.02478266171 
0.139819 1.92210191459 0.02502591039 
0.140336 1.91395493555 0.02378096355 
0.140853 1.92958299543 0.02517447805 
0.141370 1.90743428623 0.02430584608 
0.141887 1.89502661158 0.02427862585 
0.142404 1.92433597545 0.02440932933 
0.142921 1.92073729394 0.02489231209 
0.143438 1.92180260579 0.02488425651 
0.143954 1.94933711798 0.02512342628 
0.144471 1.90624632882 0.02492400134 
0.144988 1.90649477377 0.02515770323 
0.145505 1.91443165453 0.02518872781 
0.146022 1.87888416228 0.02383297113 
0.146539 1.94058083901 0.02468804900 
0.147056 1.90210395140 0.02485473456 
0.147572 1.90917326425 0.02467581248 
0.148089 1.82218231250 0.02401581497 
0.148606 1.86884867722 0.02407195443 
0.149123 1.84851916743 0.02435209481 
0.149640 1.86131993007 0.02359246328 
0.150157 1.90702152966 0.02383724221 
0.150674 1.85821237569 0.02378833146 
0.151190 1.86546415107 0.02419284243 
0.151707 1.87618828389 0.02358976041 
0.152224 1.82077373672 0.02393226479 
0.152741 1.88739821747 0.02362869543 
0.153258 1.83564060330 0.02360122037 
0.153775 1.86344615751 0.02337331750 
0.154291 1.86254329313 0.02372363976 
0.154808 1.86935735335 0.02337138769 
0.155325 1.84244699065 0.02372356755 
0.155842 1.83927065018 0.02329785130 
0.156359 1.86342381629 0.02360008850 
0.156876 1.84447388240 0.02284934665 
0.157393 1.81720350468 0.02251016441 
0.157909 1.83370952645 0.02320373622 
0.158426 1.84553782668 0.02353542774 
0.158943 1.88957744999 0.02352696164 
0.159460 1.85588284883 0.02254102512 
0.159977 1.86213189755 0.02334052232 
0.160494 1.82516899448 0.02252260026 
0.161010 1.85763081457 0.02193032806 
0.161527 1.84247378657 0.02296272069 
0.162044 1.88073034504 0.02286788639 
0.162561 1.83576422319 0.02201903667 
0.163078 1.86591289289 0.02266281516 
0.163595 1.86214544435 0.02237649250 
0.164112 1.84463993849 0.02299573228 
0.164628 1.82610761850 0.02271126827 
0.165145 1.84599529113 0.02217659011 
0.165662 1.86495387511 0.02253477981 
0.166179 1.84375374596 0.02225633705 
0.166696 1.83762686015 0.02256134558 
0.167213 1.85171932368 0.02167970586 
0.167729 1.79487501232 0.02122995207 
0.168246 1.84113162522 0.02218529989 
0.168763 1.85229934265 0.02205275972 
0.169280 1.82604250166 0.02152739254 
0.169797 1.83320849330 0.02135064365 
0.170314 1.83670446096 0.02219868783 
0.170830 1.79692585983 0.02161674766 
0.171347 1.86736339237 0.02138036174 
0.171864 1.82101390685 0.02132068865 
0.172381 1.84634393373 0.02192699341 
0.172898 1.82465056009 0.02142189945 
0.173415 1.84965672121 0.02143725251 
0.173932 1.82107979009 0.02161715410 
0.174448 1.84980737863 0.02228241403 
0.174965 1.79546133393 0.02139375679 
0.175482 1.84993315921 0.02129088723 
0.175999 1.79444570283 0.02124377079 
0.176516 1.79253709196 0.02074517408 
0.177033 1.79367263561 0.02115783468 
0.177549 1.77973712008 0.02097135576 
0.178066 1.78698002922 0.02099928619 
0.178583 1.82678966738 0.02101419765 
0.179100 1.84718837932 0.02208054975 
0.179617 1.81722559952 0.02145975979 
0.180134 1.79819288468 0.02161339008 
0.180650 1.81325420531 0.02169674884 
0.181167 1.83359427265 0.02260829134 
0.181684 1.77884378273 0.02194087527 
0.182201 1.82239668674 0.02229269336 
0.182718 1.80788326805 0.02233672680 
0.183234 1.84119210034 0.02267543414 
0.183751 1.81360224325 0.02269558787 
0.184268 1.80862002629 0.02311917494 
0.184785 1.85666509378 0.02268412142 
0.185302 1.79018840475 0.02276039968 
0.185819 1.81885142048 0.02217888532 
0.186335 1.77716024388 0.02225795289 
0.186852 1.80796104723 0.02266081396 
0.187369 1.81443026766 0.02234191179 
0.187886 1.78227568433 0.02154421976 
0.188403 1.82349972540 0.02218603586 
0.188920 1.80411740548 0.02122316825 
0.189436 1.76999966399 0.02091680210 
0.189953 1.83135308143 0.02192391311 
0.190470 1.80161415328 0.02129338042 
0.190987 1.79070655916 0.02152260872 
0.191504 1.78340652374 0.02138518738 
0.192020 1.74763441076 0.02054835037 
0.192537 1.78012269297 0.02112318852 
0.193054 1.78916050918 0.02158081424 
0.193571 1.79741853598 0.02094389543 
0.194088 1.77932366078 0.02086025369 
0.194605 1.79402763979 0.02117731741 
0.195121 1.75339752831 0.02048350923 
0.195638 1.78510957570 0.02090341074 
0.196155 1.76511880236 0.02033726236 
0.196672 1.73023477667 0.02035775374 
0.197189 1.83258906497 0.02097122471 
0.197705 1.76531712392 0.02043111259 
0.198222 1.77872085767 0.02070358729 
0.198739 1.80520706389 0.02117795988 
0.199256 1.77459263243 0.02014267211 
0.199773 1.77910192432 0.02120407515 
0.200290 1.76648800763 0.02019731446 
0.200806 1.75965504728 0.01987434416 
0.201323 1.78318738412 0.02053501787 
0.201840 1.75480815115 0.02027356818 
0.202357 1.78757748166 0.01962275016 
0.202874 1.76544383716 0.02007619520 
0.203390 1.74978148125 0.01968826174 
0.203907 1.75608347597 0.02016370204 
0.204424 1.80185602898 0.01972157665 
0.204941 1.76380496239 0.01946764504 
0.205458 1.77860183893 0.02002885867 
0.205974 1.77432583946 0.01994735353 
0.206491 1.73599920625 0.01987873650 
0.207008 1.78880300964 0.01962972521 
0.207525 1.72935165996 0.02015767789 
0.208042 1.75524169565 0.01953280242 
0.208558 1.77778011875 0.01957680039 
0.209075 1.74805763932 0.01975360837 
0.209592 1.75275834263 0.01994509112 
0.210109 1.75927341459 0.01920686059 
0.210626 1.77380057497 0.01968394968 
0.211142 1.76406836361 0.01940413339 
0.211659 1.75679704822 0.01929217194 
0.212176 1.77067692774 0.01954095842 
0.212693 1.76527576607 0.01936180152 
0.213210 1.76118841106 0.01915261628 
0.213726 1.73308362975 0.01895667198 
0.214243 1.74740661895 0.01931861487 
0.214760 1.77703541025 0.01952016082 
0.215277 1.79120276179 0.01911209798 
0.215794 1.74085367997 0.01883085310 
0.216310 1.76411159573 0.01931165521 
0.216827 1.74654022040 0.01911473021 
0.217344 1.74644590144 0.01929729579 
0.217861 1.74331492298 0.01871340957 
0.218378 1.74482040226 0.01920092337 
0.218894 1.74807472157 0.01899425825 
0.219411 1.72761210104 0.01890784326 
0.219928 1.73955666746 0.01917897637 
0.220445 1.76867404027 0.01910773854 
0.220962 1.73979560434 0.01915701770 
0.221478 1.73666595897 0.01915444972 
0.221995 1.78154449013 0.01894300972 
0.222512 1.75031867505 0.01871546970 
0.223029 1.73055291249 0.01894634484 
0.223546 1.72631387866 0.01880258396 
0.224062 1.77556871165 0.01913392290 
0.224579 1.75380055873 0.01883059375 
0.225096 1.74178458636 0.01909416983 
0.225613 1.72439091316 0.01827723979 
0.226129 1.73838690948 0.01883117400 
0.226646 1.74235020740 0.01862297501 
0.227163 1.72262210862 0.01849611253 
0.227680 1.74778260171 0.01891446748 
0.228197 1.76712988679 0.01910496210 
0.228713 1.75549783086 0.01840086765 
0.229230 1.73070881500 0.01822821915 
0.229747 1.76227776692 0.01828576947 
0.230264 1.74977492378 0.01837885149 
0.230780 1.73661023410 0.01829626557 
0.231297 1.79020510910 0.01855020554 
0.231814 1.76641939660 0.01857605002 
0.232331 1.78794778975 0.01825207958 
0.232848 1.71593402324 0.01802985159 
0.233364 1.71620709656 0.01815122414 
0.233881 1.74084441873 0.01827784675 
0.234398 1.75804029371 0.01840876516 
0.234915 1.75884392583 0.01830216304 
0.235431 1.74016527004 0.01831223100 
0.235948 1.72559051675 0.01771431823 
0.236465 1.71820983734 0.01781957801 
0.236982 1.75797447396 0.01842957383 
0.237499 1.71538845058 0.01808536023 
0.238015 1.75456150444 0.01835635263 
0.238532 1.72656092235 0.01821164555 
0.239049 1.73443978501 0.01792678494 
0.239566 1.72804056751 0.01803714896 
0.240082 1.72308498386 0.01808126991 
0.240599 1.74654521463 0.01766781819 
0.241116 1.75705235186 0.01795228848 
0.241633 1.67919623438 0.01768849961 
0.242149 1.73871501501 3.08887112203 
0.242666 1.74474920724 0.01770625959 
0.243183 1.71890867016 0.01784479933 
0.243700 1.73095348513 0.01764382384 
0.244217 1.74820064005 0.01802649456 
0.244733 1.72679420779 0.01756890013 
0.245250 1.72525583067 0.01772484411 
0.245767 1.73530391350 0.01738944710 
0.246284 1.74074346379 0.01762113033 
0.246800 1.76114299698 0.01796928276 
0.247317 1.70452587261 0.01744097639 
0.247834 1.73183247503 0.01764101985 
0.248351 1.73890067460 0.01772330988 
0.248867 1.74856524218 0.01790850291 
0.249384 1.73358462699 0.01779790730 
0.249901 1.75561967062 0.01743879734 
0.250418 1.75377509460 0.01767361286 
0.250934 1.75307355185 0.01797475218 
0.251451 1.73399663432 0.01765938440 
0.251968 1.75627590350 0.01814454928 
0.252485 1.74185616556 0.01733187251 
0.253001 1.73268074051 0.01733668158 
0.253518 1.73098097299 0.01774733105 
0.254035 1.71352913845 0.01733193334 
0.254552 1.72810081169 0.01739122588 
0.255068 1.74782746806 0.01742072514 
0.255585 1.71316486076 0.01711893758 
0.256102 1.70650568833 0.01713870439 
0.256619 1.74489348037 0.01753173996 
0.257135 1.75966356551 0.01742093621 
0.257652 1.76349113120 0.01755525045 
0.258169 1.69579262723 0.01741319960 
0.258686 1.73070863090 0.01696771953 
0.259202 1.73591529779 0.01742168971 
0.259719 1.70865597270 0.01719736685 
0.260236 1.72525346496 0.01755362701 
0.260753 1.72948695120 0.01757394398 
0.261269 1.70084594807 0.01768588137 
0.261786 1.73729574807 0.01823955294 
0.262303 1.76116777065 0.01814310881 
0.262820 1.69279259688 0.01790221386 
0.263336 1.72917960812 0.01809970615 
0.263853 1.73552968056 0.01815750283 
0.264370 1.70891686061 0.01864743089 
0.264887 1.74582301622 0.01849507472 
0.265403 1.71437054111 0.01874049281 
0.265920 1.72265243063 0.01899386122 
0.266437 1.71288360203 0.01846249110 
0.266954 1.72870288991 0.01862851005 
0.267470 1.75405856481 0.01898820656 
0.267987 1.77778664418 0.01953276585 
0.268504 1.70449853228 0.01932594695 
0.269021 1.71692234778 0.01893504548 
0.269537 1.74804670526 0.01891076407 
0.270054 1.73792920925 0.01932776367 
0.270571 1.75232977823 0.01886702440 
0.271087 1.73125904569 0.01948709469 
0.271604 1.74014761550 0.01997277156 
0.272121 1.74422647423 0.01968089920 
0.272638 1.77694085574 0.02043460497 
0.273154 1.74691586157 0.01993533204 
0.273671 1.75301761539 0.02039909703 
0.274188 1.74262389260 0.02077386440 
0.274705 1.75612482019 0.02061665456 
0.275221 1.75069495518 0.02059477994 
0.275738 1.76489607343 0.02087553071 
0.276255 1.72633567300 0.02045929750 
0.276771 1.71737184655 0.02092816884 
0.277288 1.75518030047 0.02045943501 
0.277805 1.74707396616 0.02057420590 
0.278322 1.75917970903 0.02082905229 
0.278838 1.73722390153 0.02045437710 
0.279355 1.73888421323 0.01987866229 
0.279872 1.72574018176 0.02056808935 
0.280388 1.69436519945 0.02038298147 
0.280905 1.72239287605 0.02062148763 
0.281422 1.73949034139 0.02092392498 
0.281939 1.74416691777 0.02041492730 
0.282455 1.74476747217 0.02079858760 
0.282972 1.70595440281 0.02032308501 
0.283489 1.74610577939 0.02043654364 
0.284006 1.73690519629 0.02021063645 
0.284522 1.71655069063 0.02011191277 
0.285039 1.75870331771 0.02144416533 
0.285556 1.73837189533 0.02062799914 
0.286072 1.70983661316 0.02014342413 
0.286589 1.70353909443 0.02087234912 
0.287106 1.73593280426 0.02027036183 
0.287622 1.72423060961 0.02090256520 
0.288139 1.72398789823 0.02076982462 
0.288656 1.71012188925 0.02084319316 
0.289173 1.74364586783 0.02050159512 
0.289689 1.74094410992 0.02089574755 
0.290206 1.74265123237 0.02134910103 
0.290723 1.67771921201 0.02078405040 
0.291239 1.72399870972 0.02061894182 
0.291756 1.74160958208 0.02092048600 
0.292273 1.69539316238 0.02150783923 
0.292790 1.73131899077 0.02096607088 
0.293306 1.74408021280 0.02107226476 
0.293823 1.72344647593 0.02136649497 
0.294340 1.69328507696 0.02132611139 
0.294856 1.72013261907 0.02133528494 
0.295373 1.75222488249 0.02119979547 
0.295890 1.74363276041 0.02150203654 
0.296406 1.72335140391 0.02166839541 
0.296923 1.72625638358 0.02119486093 
0.297440 1.71374958868 0.02135866382 
0.297957 1.71925588189 0.02137954642 
0.298473 1.73666486885 0.02149664764 
0.298990 1.73728317910 0.02176869082 
0.299507 1.73371472093 0.02181136317 
0.300023 1.72642688407 0.02187368277 
0.300540 1.74928148721 0.02181127913 
0.301057 1.73445014611 0.02176357458 
0.301573 1.72595051761 0.02160360281 
0.302090 1.70186361372 0.02123520544 
0.302607 1.74432298488 0.02180739519 
0.303123 1.78017206507 0.02209942606 
0.303640 1.73033410278 0.02207786753 
0.304157 1.74278796683 0.02186769550 
0.304673 1.74912776491 0.02160833479 
0.305190 1.77924821109 0.02242497985 
0.305707 1.76469535884 0.02188067012 
0.306224 1.74749549353 0.02237021245 
0.306740 1.71857521588 0.02223983969 
0.307257 1.75242425086 0.02232821408 
0.307774 1.77253588523 0.02247577814 
0.308290 1.72984733028 0.02221039455 
0.308807 1.68550144098 0.02243256917 
0.309324 1.73447878537 0.02190779060 
0.309840 1.72760836975 0.02214929927 
0.310357 1.74411274369 0.02273023241 
0.310874 1.70385070594 0.02181373688 
0.311390 1.74994323942 0.02247464282 
0.311907 1.76958107470 0.02287469808 
0.312424 1.75106512691 0.02262698913 
0.312940 1.77586565678 0.02316528133 
0.313457 1.72798296515 0.02290715997 
0.313974 1.74589470798 0.02288420017 
0.314490 1.72856763901 0.02288591705 
0.315007 1.72167864339 0.02335860881 
0.315524 1.70161357957 0.02244162197 
0.316040 1.71652291090 0.02291089765 
0.316557 1.72212431504 0.02375256375 
0.317074 1.69919718741 0.02287433163 
0.317590 1.75006667418 0.02336759425 
0.318107 1.74858540869 0.02288298781 
0.318624 1.77566343566 0.02324456646 
0.319140 1.68249387940 0.02326424812 
0.319657 1.76272016245 0.02298764566 
0.320174 1.74091055351 0.02325573887 
0.320690 1.69184919929 0.02388518758 
0.321207 1.73254987405 0.02325969058 
0.321724 1.74730352020 0.02398381819 
0.322240 1.70893968065 0.02321413961 
0.322757 1.72553511647 0.02416166093 
0.323274 1.69190189990 0.02297886042 
0.323790 1.70427558788 0.02432768713 
0.324307 1.70698827700 0.02374759237 
0.324824 1.69218402211 0.02399284790 
0.325340 1.74011263963 0.02473513202 
0.325857 1.73440576739 0.02518469373 
0.326373 1.72279744363 0.02534253278 
0.326890 1.74827446530 0.02627760789 
0.327407 1.72348450182 0.02588227058 
0.327923 1.73135900784 0.02598823626 
0.328440 1.74046366641 0.02666160902 
0.328957 1.75594255090 0.02579466036 
0.329473 1.74567905466 0.02684970222 
0.329990 1.75795223885 0.02666102012 
0.330507 1.74480557673 0.02748436031 
0.331023 1.75094343678 0.02806419524 
0.331540 1.75374308473 0.02937463742 
0.332057 1.75347377540 0.02846846417 
0.332573 1.70038150242 0.02682390520 
0.333090 1.78562660707 0.02920734575 
0.333607 1.76948553940 0.03044858491 
0.334123 1.68736682351 0.02983921303 
0.334640 1.83870544052 0.03053278194 
0.335156 1.76541311308 0.03102440777 
0.335673 1.79326353424 0.03044696597 
0.336190 1.83070382897 0.03123190212 
0.336706 1.76855085821 0.03050589982 
0.337223 1.78109363685 0.03136958382 
0.337740 1.79082473666 0.03082721572 
0.338256 1.78417584115 0.03072711106 
0.338773 1.79343001684 0.03383419905 
0.339290 1.82773904498 0.03552199872 
0.339806 1.74313620979 0.03580993439 
0.340323 1.81686906893 0.03630622160 
0.340839 1.87837914315 0.03764149950 
0.341356 1.83278470174 0.03827441344 
0.341873 1.86502439026 0.03572813428 
0.342389 1.78428051249 0.03612036028 
0.342906 1.80731214458 0.03624195648 
0.343423 1.79551435716 0.03838762345 
0.343939 1.82106382205 0.03505947929 
0.344456 1.83267947500 0.03955773417 
0.344972 1.91428627909 0.03769377231 
0.345489 1.79762202669 0.03648652129 
0.346006 1.87655504087 0.03710571164 
0.346522 1.84471968610 0.03760037688 
0.347039 1.75680511037 0.03736755181 
0.347555 1.81302852238 0.03730326765 
0.348072 1.83496215112 0.04107262102 
0.348589 1.80832494549 0.03832585838 
0.349105 1.79983993012 0.03761853679 
0.349622 1.84560360496 0.04058494433 
0.350139 1.76786041919 0.03752531646 
0.350655 1.78075993077 0.03799348535 
0.351172 1.80156025279 0.03867553937 
0.351688 1.83519538133 0.03871460139 
0.352205 1.84179315933 0.04117770200 
0.352722 1.76373263736 0.03820029259 
0.353238 1.77424181140 0.03898887003 
0.353755 1.83463712554 0.03952659211 
0.354271 1.85928999290 0.03915859713 
0.354788 1.80758886892 0.04068341756 
0.355305 1.82332159065 0.03890361033 
0.355821 1.84176285611 0.04109311931 
0.356338 1.86473418967 0.04117138539 
0.356854 1.79431757673 0.04225404795 
0.357371 1.82444881459 0.04322116719 
0.357888 1.74773842804 0.04200823164 
0.358404 1.74916121172 0.04215411246 
0.358921 1.80896751031 0.04357011757 
0.359437 1.84430296268 0.04438674960 
0.359954 1.86451650097 0.04466653088 
0.360471 1.79531849849 0.04590942147 
0.360987 1.80908636980 0.04540476987 
0.361504 1.83810809982 0.04646630657 
0.362020 1.75321318201 0.04677568668 
0.362537 1.79799053283 0.04852846997 
0.363054 1.79006169721 0.04775592829 
0.363570 1.76750566462 0.04770867611 
0.364087 1.85163104359 0.04940714243 
0.364603 1.75093284349 0.04882089315 
0.365120 1.76225711426 0.05042355872 
0.365637 1.87385701580 0.05625447612 
0.366153 1.72898364540 0.05536681290 
0.366670 1.73724667474 0.05442479661 
0.367186 1.81536077991 0.05931402856 
0.367703 1.61875659283 0.05822950579 
0.368219 1.81861335666 0.06454195025 
0.368736 1.85798469719 0.06559878644 
0.369253 1.74599242652 0.07086834438 
0.369769 1.70736417846 0.06689102458 
0.370286 1.78678375401 0.07396895322 
0.370802 1.77836533519 0.07320887829 
0.371319 1.82388428353 0.08314107627 
0.371835 1.75351023392 0.08600143998 
0.372352 1.82747465582 0.09678568216 
0.372869 1.58257436940 0.11096865042 
0.373385 1.68269733207 0.14144642058 
0.373902 2.19304573699 0.54826143233 
