# Supplementary material for: A SAXS-based approach to rationally evaluate radical scavengers – toward eliminating radiation damage in solution and crystallographic studies
Source: J Synchrotron Radiat. 2021 Aug 9;28(Pt 5):1309–20. doi: 10.1107/S1600577521004045 (PMC8415334; doi:10.1107/S1600577521004045)
Supplement: Supplementary file 1 [file s-28-01309-sup1.zip › SupportingData/ascrobic_acid/50uM/E1_ascorbate-50um_00030.cbf.dat]

0.010597 12.11140012224 0.60918746025 
0.011114 12.66519984933 0.53421429751 
0.011630 11.05750811358 0.38279970710 
0.012147 10.01026625221 0.28967336531 
0.012664 9.73932418747 0.26542996420 
0.013181 9.28667700924 0.23501938573 
0.013698 8.48977623238 0.24291473668 
0.014215 8.25797128681 0.27798824552 
0.014732 7.81753109545 0.28876983899 
0.015249 7.82577269825 0.19976527832 
0.015766 7.31637957066 0.19401533867 
0.016283 6.87924658894 0.19583549974 
0.016800 6.94750917822 0.15930559421 
0.017316 6.66184500902 0.16413295072 
0.017833 6.48607718327 0.15401319164 
0.018350 6.60635081033 0.13995631538 
0.018867 6.24546711602 0.12005799635 
0.019384 6.04152219717 0.12023504856 
0.019901 5.72257548639 0.11671111096 
0.020418 5.91884767734 0.12324491733 
0.020935 5.63097108265 0.10771906425 
0.021452 5.71896217289 0.11383564239 
0.021969 5.66894321926 0.11331031913 
0.022486 5.43485017576 0.11076675681 
0.023002 5.61408973370 0.10454371831 
0.023519 5.24852116466 0.09825402715 
0.024036 5.37534666673 0.10104710069 
0.024553 5.18372359156 0.10237088222 
0.025070 5.16902444953 0.09828631483 
0.025587 4.92145296639 0.09455670444 
0.026104 4.96617050622 0.09470719734 
0.026621 5.00568576589 0.09331896392 
0.027138 4.90663158470 0.08769874516 
0.027655 4.86487073483 0.09154678101 
0.028171 4.87025556673 0.09739869855 
0.028688 4.72322158051 0.08594614673 
0.029205 4.76680647401 0.08656876992 
0.029722 4.52502743814 0.08482360233 
0.030239 4.57870005784 0.07862429301 
0.030756 4.54825116422 0.08257999242 
0.031273 4.44062105583 0.08214088114 
0.031790 4.46235020550 0.08002814343 
0.032307 4.58396730090 0.07945115405 
0.032824 4.41598183638 0.07947907645 
0.033341 4.31583410173 0.07714528962 
0.033857 4.39142939475 0.07951104948 
0.034374 4.36461891481 0.07845705466 
0.034891 4.24060585752 0.07358612772 
0.035408 4.28374248964 0.07302807376 
0.035925 4.20595538274 0.07382615319 
0.036442 4.21203623036 0.07295221198 
0.036959 4.18164936894 0.06936696422 
0.037476 4.03883424748 0.06760373790 
0.037993 4.16598369089 0.06960529896 
0.038510 4.03753930857 0.07059926619 
0.039027 3.98656922383 0.06767639390 
0.039543 3.86842870292 0.06598916101 
0.040060 3.96509767556 0.06930219029 
0.040577 4.01289926942 0.06893344897 
0.041094 4.00503716965 0.06322183303 
0.041611 3.91024858848 0.06105877191 
0.042128 3.84550595952 0.06210018256 
0.042645 3.81074980471 0.06559993912 
0.043162 3.85848040167 0.06274010087 
0.043679 3.72965452860 0.06612857767 
0.044196 3.81099414169 0.06058422681 
0.044712 3.73973646500 0.06174368870 
0.045229 3.59330118893 0.06141775402 
0.045746 3.68478771521 0.05976332541 
0.046263 3.74861760323 0.06067477424 
0.046780 3.58083798648 0.05661252427 
0.047297 3.52834126329 0.05817301709 
0.047814 3.57129790791 0.05549030458 
0.048331 3.61042177255 0.05638723324 
0.048848 3.58351179660 0.06048704385 
0.049365 3.60688937395 0.05659075174 
0.049881 3.43191803677 0.05361407563 
0.050398 3.43601211952 0.05382062480 
0.050915 3.39732664651 0.05551953577 
0.051432 3.45045339742 0.05310009833 
0.051949 3.40436237692 0.05300201512 
0.052466 3.36913291918 0.05162833597 
0.052983 3.38574845454 0.05579157553 
0.053500 3.42072460775 0.05241809788 
0.054017 3.25490442373 0.05115143028 
0.054534 3.23405381786 0.04933457543 
0.055050 3.29484652128 0.05102355987 
0.055567 3.25137963810 0.05044977224 
0.056084 3.30494785371 0.05113717904 
0.056601 3.22755040224 0.04998327583 
0.057118 3.17589875453 0.05081633916 
0.057635 3.26467734274 0.04786046733 
0.058152 3.19199299199 0.04835716613 
0.058669 3.19946207347 0.04909059520 
0.059186 3.16559550265 0.04820017921 
0.059703 3.11537523812 0.04574973180 
0.060220 3.06447792696 0.04687403750 
0.060736 3.07850651402 0.04747419047 
0.061253 3.06793177929 0.04789932169 
0.061770 3.06588583293 0.04710581696 
0.062287 3.03376761719 0.04711169524 
0.062804 2.96524077114 0.04639368941 
0.063321 2.99891460248 0.04463947040 
0.063838 3.04406623021 0.04567925750 
0.064355 2.86415507817 0.04396694323 
0.064872 2.98788407359 0.04483793333 
0.065388 3.02238549623 0.04386316385 
0.065905 2.92099599010 0.04557283395 
0.066422 2.91226278671 0.04487414106 
0.066939 2.88409886225 0.04379543624 
0.067456 2.79898244709 0.04149094987 
0.067973 2.81578998788 0.04132523973 
0.068490 2.77215901481 0.04303075314 
0.069007 2.82896334977 0.04171214759 
0.069524 2.78265763896 0.04223863618 
0.070041 2.76912068343 0.04243882880 
0.070557 2.82167769403 0.04344074299 
0.071074 2.75016508492 0.04208075701 
0.071591 2.76113784249 0.04135701510 
0.072108 2.70615270431 0.04231572505 
0.072625 2.73279196319 0.03952665457 
0.073142 2.65788580009 0.04272101619 
0.073659 2.76521828567 0.04069028426 
0.074176 2.72331745522 0.03932635350 
0.074693 2.74403684000 0.04100853852 
0.075210 2.66385885931 0.03942779560 
0.075726 2.66416266246 0.03938233544 
0.076243 2.64024645261 0.03913278999 
0.076760 2.55331141580 0.03816042458 
0.077277 2.63427977119 0.03966790693 
0.077794 2.58225605669 0.03944497143 
0.078311 2.58825888639 0.03818850160 
0.078828 2.63876868097 0.03670789426 
0.079345 2.61206700840 0.03854193378 
0.079862 2.63567295837 0.03853086759 
0.080378 2.50152968953 0.03635497068 
0.080895 2.61696950560 0.03859580748 
0.081412 2.52779785958 0.03789666638 
0.081929 2.54333143097 0.03531665917 
0.082446 2.48946270592 0.03687789191 
0.082963 2.50723973839 0.03633235455 
0.083480 2.45927508443 0.03657493006 
0.083997 2.53475989233 0.03601253874 
0.084514 2.51462700718 0.03592914870 
0.085030 2.51616317867 0.03565570393 
0.085547 2.49916736651 0.03523126849 
0.086064 2.45640885767 0.03562476362 
0.086581 2.50454830001 0.03589790759 
0.087098 2.46877399447 0.03425022423 
0.087615 2.45534691213 0.03638208136 
0.088132 2.51736049919 0.03543912850 
0.088649 2.39541254785 0.03663277167 
0.089166 2.40865713488 0.03497461974 
0.089683 2.41669565501 0.03634522168 
0.090199 2.32529388471 0.03680267077 
0.090716 2.39776871933 0.03798790461 
0.091233 2.35893368983 0.03788030912 
0.091750 2.30429618824 0.03709607406 
0.092267 2.38717453238 0.03726607615 
0.092784 2.40755468311 0.03714686590 
0.093301 2.33837380003 0.03681253837 
0.093818 2.29437477598 0.03784130994 
0.094334 2.38047907114 0.03680213202 
0.094851 2.35958685060 0.03752731898 
0.095368 2.28480913649 0.03663497745 
0.095885 2.33372834483 0.03622188595 
0.096402 2.27163241883 0.03485676932 
0.096919 2.28892053969 0.03465548852 
0.097436 2.27611204928 0.03404741040 
0.097953 2.29619252888 0.03418459440 
0.098470 2.37394903325 0.03387683027 
0.098986 2.21866322332 0.03336951500 
0.099503 2.27649740293 0.03452346282 
0.100020 2.30682809021 0.03320662583 
0.100537 2.24378571883 0.03392798501 
0.101054 2.21425319375 0.03417097180 
0.101571 2.18231857548 0.03112178432 
0.102088 2.24089510042 0.03376784285 
0.102605 2.24175231998 0.03206398163 
0.103122 2.16471463820 0.03231023367 
0.103638 2.19535392660 0.03139031433 
0.104155 2.20652961117 0.03114828301 
0.104672 2.25106466124 0.03145744987 
0.105189 2.23163590532 0.03162248717 
0.105706 2.15866515637 0.03069346230 
0.106223 2.20625419441 0.03236667109 
0.106740 2.19762637621 0.03180558671 
0.107257 2.13353981993 0.03154613824 
0.107773 2.14804742966 0.03062745019 
0.108290 2.13954445267 0.03076889620 
0.108807 2.17506762619 0.03091231026 
0.109324 2.15376956293 0.03155111073 
0.109841 2.20632907619 0.03058566230 
0.110358 2.16625358667 0.03068024417 
0.110875 2.14705242533 0.03112159586 
0.111392 2.11042936405 0.02962452548 
0.111909 2.10574090124 0.02985278041 
0.112425 2.08779360488 0.02905847904 
0.112942 2.15021664761 0.02997544624 
0.113459 2.15317098805 0.02893554440 
0.113976 2.10494293707 0.02899587925 
0.114493 2.12669349929 0.02948909380 
0.115010 2.12965149429 0.02941841685 
0.115527 2.12161986140 0.02897476877 
0.116044 2.12152448659 0.02857794283 
0.116560 2.06423965746 0.02851891294 
0.117077 2.11686675264 0.02837138320 
0.117594 2.08577298698 0.02878029395 
0.118111 2.04654380884 0.02831699998 
0.118628 2.12882609426 0.02878017334 
0.119145 2.07591805923 0.02776553603 
0.119662 2.04396620813 0.02842614645 
0.120179 2.07933417372 0.02802155417 
0.120695 2.03720274077 0.02803661556 
0.121212 2.06869977298 0.02793020440 
0.121729 2.02301754731 0.02781134907 
0.122246 2.05643711595 0.02768020520 
0.122763 2.02166997124 0.02800839294 
0.123280 2.06268144265 0.02778794870 
0.123797 2.01147755155 0.02715480180 
0.124314 1.98225992167 0.02698280742 
0.124830 2.02647028023 0.02735474834 
0.125347 2.05578623170 0.02709535999 
0.125864 1.97303099564 0.02649646178 
0.126381 1.98604147448 0.02678561797 
0.126898 2.00237566456 0.02758240879 
0.127415 1.98237738065 0.02717617321 
0.127932 1.99301517066 0.02689854688 
0.128448 1.99616507403 0.02659650979 
0.128965 1.98099624494 0.02653260952 
0.129482 2.01925467215 0.02582495112 
0.129999 1.96824846552 0.02616924544 
0.130516 1.96577057191 0.02680830008 
0.131033 1.98567794520 0.02657490155 
0.131550 1.97627487882 0.02557631974 
0.132067 1.96521849619 0.02604629173 
0.132583 1.91735656983 0.02570995965 
0.133100 1.96545709801 0.02593000646 
0.133617 2.00010292578 0.02601477268 
0.134134 1.95860675370 0.02563547739 
0.134651 1.90482659958 0.02618074430 
0.135168 1.96480694405 0.02602225723 
0.135685 1.95483228492 0.02475560930 
0.136201 1.96052209127 0.02501836641 
0.136718 1.90348657168 0.02536328587 
0.137235 1.98213249283 0.02553685556 
0.137752 1.92571079273 0.02428086328 
0.138269 1.89752401136 0.02421956946 
0.138786 1.92159008308 0.02531833363 
0.139303 1.92289473313 0.02436344183 
0.139819 1.94604171656 0.02565858269 
0.140336 1.93169152585 0.02488676851 
0.140853 1.94059481811 0.02451071676 
0.141370 1.91780973429 0.02502641678 
0.141887 1.87957413985 0.02364458513 
0.142404 1.89080828220 0.02468195838 
0.142921 1.90747700598 0.02457277699 
0.143438 1.92371534213 0.02500355246 
0.143954 1.96923243191 0.02493540036 
0.144471 1.94092905643 0.02530152852 
0.144988 1.97147646567 0.02557015200 
0.145505 1.94866894933 0.02558741734 
0.146022 1.95069624872 0.02474905797 
0.146539 1.91360092602 0.02433255121 
0.147056 1.90913214544 0.02473288516 
0.147572 1.87934535366 0.02445623325 
0.148089 1.92630248289 0.02468659341 
0.148606 1.88310887037 0.02499145987 
0.149123 1.89049612805 0.02395470412 
0.149640 1.91244978652 0.02469650656 
0.150157 1.91577441658 0.02443372857 
0.150674 1.89870123676 0.02396606657 
0.151190 1.87946155049 0.02390887713 
0.151707 1.87760700379 0.02397701125 
0.152224 1.87882822602 0.02326046060 
0.152741 1.88509259551 0.02325984062 
0.153258 1.89020870597 0.02356686247 
0.153775 1.88659265204 0.02372561011 
0.154291 1.90339593634 0.02349889885 
0.154808 1.83991614666 0.02366622387 
0.155325 1.83791349957 0.02270428749 
0.155842 1.86170356870 0.02367339354 
0.156359 1.85346457652 0.02243047101 
0.156876 1.87390878491 0.02252391917 
0.157393 1.88013623160 0.02299453184 
0.157909 1.87936684034 0.02296714897 
0.158426 1.83131134444 0.02334063802 
0.158943 1.86757314795 0.02272441427 
0.159460 1.84510860981 0.02246319042 
0.159977 1.88242150480 0.02258699345 
0.160494 1.84388933987 0.02278795780 
0.161010 1.84808521799 0.02290477312 
0.161527 1.82498370665 0.02290349183 
0.162044 1.84045751186 0.02294214528 
0.162561 1.84598659549 0.02262564406 
0.163078 1.87437942300 0.02208054803 
0.163595 1.85074356072 0.02301706582 
0.164112 1.83896241170 0.02247096295 
0.164628 1.86548696452 0.02184852928 
0.165145 1.84453446282 0.02224427529 
0.165662 1.81707260144 0.02244495739 
0.166179 1.84147623569 0.02219634269 
0.166696 1.83712193036 0.02232773581 
0.167213 1.82388813743 0.02165351576 
0.167729 1.82931793310 0.02218076974 
0.168246 1.82030251975 0.02187119917 
0.168763 1.85076387147 0.02210882942 
0.169280 1.84000322555 0.02227875341 
0.169797 1.82054728383 0.02163894279 
0.170314 1.89734388959 0.02169717330 
0.170830 1.89085025110 0.02221962557 
0.171347 1.82396320351 0.02149935768 
0.171864 1.82359183406 0.02138055323 
0.172381 1.82713935433 0.02291163468 
0.172898 1.84983847207 0.02184532493 
0.173415 1.83086062007 0.02180948540 
0.173932 1.82274892421 0.02159761617 
0.174448 1.80610666633 0.02132733119 
0.174965 1.78886795609 0.02172518906 
0.175482 1.79175393231 0.02178376426 
0.175999 1.83038029900 0.02131513560 
0.176516 1.85001537701 0.02172675772 
0.177033 1.76675130963 0.02109742709 
0.177549 1.79738681243 0.02134593605 
0.178066 1.82276889544 0.02173862082 
0.178583 1.84183040523 0.02149980833 
0.179100 1.82678044017 0.02156981568 
0.179617 1.83509188362 0.02173059301 
0.180134 1.82034753846 0.02161378186 
0.180650 1.79887616996 0.02196270430 
0.181167 1.78213242470 0.02151657508 
0.181684 1.82021229113 0.02220678959 
0.182201 1.83326170243 0.02206367710 
0.182718 1.78284259880 0.02266948864 
0.183234 1.83266635563 0.02280367413 
0.183751 1.78476942746 0.02266995596 
0.184268 1.81496407909 0.02275668561 
0.184785 1.76132292971 0.02192257125 
0.185302 1.79853732689 0.02251070664 
0.185819 1.79520412250 0.02269951113 
0.186335 1.82300651816 0.02271670343 
0.186852 1.81034957340 0.02228588638 
0.187369 1.80446512437 0.02195247040 
0.187886 1.77970929483 0.02162773126 
0.188403 1.82263100400 0.02215445705 
0.188920 1.82020730556 0.02157735324 
0.189436 1.77168191836 0.02183189703 
0.189953 1.77285722148 0.02131571146 
0.190470 1.80073773885 0.02140553048 
0.190987 1.77331414149 0.02123575976 
0.191504 1.76869281400 0.02102105115 
0.192020 1.74556727143 0.02102916093 
0.192537 1.83941324055 0.02155921086 
0.193054 1.75735255328 0.02065195568 
0.193571 1.78869101485 0.02080761010 
0.194088 1.71136504280 0.02079681886 
0.194605 1.75027417999 0.02050546364 
0.195121 1.75378328796 0.02117096851 
0.195638 1.77322013350 0.02029617841 
0.196155 1.77467160563 0.02119362346 
0.196672 1.76740336726 0.02125085057 
0.197189 1.74826274051 0.02009465258 
0.197705 1.77348836714 0.02027406588 
0.198222 1.74488398749 0.02027610163 
0.198739 1.77821891474 0.02029788332 
0.199256 1.80782728860 0.02045016638 
0.199773 1.76958055952 0.02074326368 
0.200290 1.76173503042 0.02057520616 
0.200806 1.75602567681 0.01976182969 
0.201323 1.75573223852 0.02055280920 
0.201840 1.77036282200 0.02005731009 
0.202357 1.78841860773 0.02091004847 
0.202874 1.77139675881 0.01975030667 
0.203390 1.78701898928 0.02038805078 
0.203907 1.79109045486 0.01990670859 
0.204424 1.75915250057 0.01993703928 
0.204941 1.75964262238 0.02003236619 
0.205458 1.76596313450 0.01960450458 
0.205974 1.77096605730 0.02000925283 
0.206491 1.77205803634 0.01968070718 
0.207008 1.76814807645 0.01986634307 
0.207525 1.75267262661 0.01915918480 
0.208042 1.74496590586 0.01994066930 
0.208558 1.74964432937 0.01963987447 
0.209075 1.72677610381 0.01990538659 
0.209592 1.75854946479 0.01999029339 
0.210109 1.76524753182 0.01896154208 
0.210626 1.77477597462 0.01908520374 
0.211142 1.74350291270 0.01960413876 
0.211659 1.73643357284 0.01936962537 
0.212176 1.76970159630 0.01993313126 
0.212693 1.74051366159 0.01941078831 
0.213210 1.76544418795 0.01923821760 
0.213726 1.72830722162 0.01945176393 
0.214243 1.75700252536 0.01888541038 
0.214760 1.77760622545 0.01948013397 
0.215277 1.74486201076 0.01922202778 
0.215794 1.76526256845 0.01908472262 
0.216310 1.73487409313 0.01923708346 
0.216827 1.75958417541 0.01897028103 
0.217344 1.78501931675 0.01979487408 
0.217861 1.76384971987 0.01913760457 
0.218378 1.74460768677 0.01884447899 
0.218894 1.77817880917 0.01943683073 
0.219411 1.76095677615 0.01917030392 
0.219928 1.73338138560 0.01886451813 
0.220445 1.75044343882 0.01908303305 
0.220962 1.77475111858 0.01904046828 
0.221478 1.72423548174 0.01854403882 
0.221995 1.76310033304 0.01918229708 
0.222512 1.74779896887 0.01924874995 
0.223029 1.76293974703 0.01863225022 
0.223546 1.74539295526 0.01917077689 
0.224062 1.75852065871 0.01900354736 
0.224579 1.78738756000 0.01863738915 
0.225096 1.77458314446 0.01921082516 
0.225613 1.75307226677 0.01874221617 
0.226129 1.75640426743 0.01896849259 
0.226646 1.75514279243 0.01862072066 
0.227163 1.75197819487 0.01884276806 
0.227680 1.76173630156 0.01890899877 
0.228197 1.75759658303 0.01861182337 
0.228713 1.78311194705 0.01862872667 
0.229230 1.74677131536 0.01832409559 
0.229747 1.77987491162 0.01823196371 
0.230264 1.77037748771 0.01835868214 
0.230780 1.75085486137 0.01823064654 
0.231297 1.73141444243 0.01818339780 
0.231814 1.76127411457 0.01815553905 
0.232331 1.77177975851 0.01820995940 
0.232848 1.76652009452 0.01833967120 
0.233364 1.72667218355 0.01815138722 
0.233881 1.77783533176 0.01824779141 
0.234398 1.73744208257 0.01846305611 
0.234915 1.75350555302 0.01839515057 
0.235431 1.74208808154 0.01838404028 
0.235948 1.74543953917 0.01848680486 
0.236465 1.74263003049 0.01824323278 
0.236982 1.75135180096 0.01836321568 
0.237499 1.75959627165 0.01816543318 
0.238015 1.75067658337 0.01827901400 
0.238532 1.73602411117 0.01800744264 
0.239049 1.75063087629 0.01806440707 
0.239566 1.76568604401 0.01826390497 
0.240082 1.74040649194 0.01772559203 
0.240599 1.73567997707 0.01811978795 
0.241116 1.72200545749 0.01756881156 
0.241633 1.75281992911 0.01822469336 
0.242149 1.73925714149 3.09147594118 
0.242666 1.72831161110 0.01801158076 
0.243183 1.72359562136 0.01836874973 
0.243700 1.73147425955 0.01796833938 
0.244217 1.73673431401 0.01782274290 
0.244733 1.76129353374 0.01774220163 
0.245250 1.72582973407 0.01774173596 
0.245767 1.75458815361 0.01758008781 
0.246284 1.75033095118 0.01813510748 
0.246800 1.74125783385 0.01787419812 
0.247317 1.76544323123 0.01755247826 
0.247834 1.75581920147 0.01773618844 
0.248351 1.74786012037 0.01785715290 
0.248867 1.71982308443 0.01766583321 
0.249384 1.74306048351 0.01712941657 
0.249901 1.78382437870 0.01749862933 
0.250418 1.72931137877 0.01754379557 
0.250934 1.73962932560 0.01756994311 
0.251451 1.74128208505 0.01742533970 
0.251968 1.74693599166 0.01714245714 
0.252485 1.75019584559 0.01757553913 
0.253001 1.71130685560 0.01746822467 
0.253518 1.73378734437 0.01741178836 
0.254035 1.73329157810 0.01775477756 
0.254552 1.71862589153 0.01737672262 
0.255068 1.76133187984 0.01746556191 
0.255585 1.73183004840 0.01714301641 
0.256102 1.73551173325 0.01697198521 
0.256619 1.75660633241 0.01747506571 
0.257135 1.74256469505 0.01736009997 
0.257652 1.75277570620 0.01702867078 
0.258169 1.71624821583 0.01745107294 
0.258686 1.70022332274 0.01691550594 
0.259202 1.72848605972 0.01712319873 
0.259719 1.69360745609 0.01708998653 
0.260236 1.74814653674 0.01748785555 
0.260753 1.69082079877 0.01784992604 
0.261269 1.71344179111 0.01778934374 
0.261786 1.74905580954 0.01807964233 
0.262303 1.73478046677 0.01791057049 
0.262820 1.72510511653 0.01829152897 
0.263336 1.71574019341 0.01855205448 
0.263853 1.71634629308 0.01842990779 
0.264370 1.70625366808 0.01821553350 
0.264887 1.75154088735 0.01856388743 
0.265403 1.72962191277 0.01854014764 
0.265920 1.70659021421 0.01862929197 
0.266437 1.70898321156 0.01889414350 
0.266954 1.73981341948 0.01923573732 
0.267470 1.76355699936 0.01912745794 
0.267987 1.70933488601 0.01866955841 
0.268504 1.71171205789 0.01896994891 
0.269021 1.72479106876 0.01888472907 
0.269537 1.74891085814 0.01891325516 
0.270054 1.74324736098 0.01979951661 
0.270571 1.73740891261 0.01937975757 
0.271087 1.75612446138 0.02019390344 
0.271604 1.72810829723 0.01923062246 
0.272121 1.73909491558 0.02015981747 
0.272638 1.71396232012 0.02003654896 
0.273154 1.73893590760 0.02013732765 
0.273671 1.72180214410 0.02027422888 
0.274188 1.74928594442 0.01998350255 
0.274705 1.75956599613 0.02071040666 
0.275221 1.75258234472 0.02123814849 
0.275738 1.76666480312 0.02157106361 
0.276255 1.78033036046 0.02080730018 
0.276771 1.74366670749 0.02058855260 
0.277288 1.75092576104 0.02088307349 
0.277805 1.74353882521 0.02015660532 
0.278322 1.73925287044 0.02086859484 
0.278838 1.71319136976 0.02087493423 
0.279355 1.68424345290 0.02043970849 
0.279872 1.73476839317 0.02007494975 
0.280388 1.74389765299 0.02022492109 
0.280905 1.76654341041 0.02031758109 
0.281422 1.72682242337 0.02048774791 
0.281939 1.71995131903 0.02035232231 
0.282455 1.73247038344 0.02067697906 
0.282972 1.72036326982 0.02116358335 
0.283489 1.69895239657 0.02036126807 
0.284006 1.73854994705 0.02071996793 
0.284522 1.73774345896 0.02072510958 
0.285039 1.73228974289 0.02057265818 
0.285556 1.74211140679 0.02040355312 
0.286072 1.74770876415 0.02060662729 
0.286589 1.70482082190 0.02048009738 
0.287106 1.73531464714 0.02113470598 
0.287622 1.75455832362 0.02118513337 
0.288139 1.72049369074 0.02085090548 
0.288656 1.75277485689 0.02083986088 
0.289173 1.73568951349 0.02111406313 
0.289689 1.69985714956 0.02037915449 
0.290206 1.71524178164 0.02073936283 
0.290723 1.70743148288 0.02140539049 
0.291239 1.74051134777 0.02098614445 
0.291756 1.75035494794 0.02064121326 
0.292273 1.71886420718 0.02093502971 
0.292790 1.72606816479 0.02079632668 
0.293306 1.73920572746 0.02100875776 
0.293823 1.73116804453 0.02142261743 
0.294340 1.74789430667 0.02166665970 
0.294856 1.73069186714 0.02132327205 
0.295373 1.73190239639 0.02157433892 
0.295890 1.72504059817 0.02164540054 
0.296406 1.71878856290 0.02101688193 
0.296923 1.71879084629 0.02131311693 
0.297440 1.76550825327 0.02139217821 
0.297957 1.72115094313 0.02124899727 
0.298473 1.77466511465 0.02147239969 
0.298990 1.69747653943 0.02157813767 
0.299507 1.77558067461 0.02191893725 
0.300023 1.72846093946 0.02168452678 
0.300540 1.73615090174 0.02147009380 
0.301057 1.71969538810 0.02169757714 
0.301573 1.72797945257 0.02161774581 
0.302090 1.75498918087 0.02106288646 
0.302607 1.74084035902 0.02121478537 
0.303123 1.72632864643 0.02196367408 
0.303640 1.73899261454 0.02161239194 
0.304157 1.74818784637 0.02224460915 
0.304673 1.75460486172 0.02192236012 
0.305190 1.76496210724 0.02189133025 
0.305707 1.74677498561 0.02242808572 
0.306224 1.72956384282 0.02208341624 
0.306740 1.70435038985 0.02227046370 
0.307257 1.76000650765 0.02249687035 
0.307774 1.74088757359 0.02167985141 
0.308290 1.70995226508 0.02200802556 
0.308807 1.70007268491 0.02230435634 
0.309324 1.72867467772 0.02225421319 
0.309840 1.77618671302 0.02225980933 
0.310357 1.77987974008 0.02277363951 
0.310874 1.72729585426 0.02250789164 
0.311390 1.75317814327 0.02232850702 
0.311907 1.76488126366 0.02277105474 
0.312424 1.74306018299 0.02290193064 
0.312940 1.73044558413 0.02313017821 
0.313457 1.70831652952 0.02234966097 
0.313974 1.74863020106 0.02180515055 
0.314490 1.70835731308 0.02293912401 
0.315007 1.73212364003 0.02335845380 
0.315524 1.75069939018 0.02313573876 
0.316040 1.74141071097 0.02321216199 
0.316557 1.73677469265 0.02341064126 
0.317074 1.75850752977 0.02315416208 
0.317590 1.74568500735 0.02275935517 
0.318107 1.75707980853 0.02270283065 
0.318624 1.75160744642 0.02286144389 
0.319140 1.76718267816 0.02331745803 
0.319657 1.72716405926 0.02293370657 
0.320174 1.72512771284 0.02362017245 
0.320690 1.75493702033 0.02385893613 
0.321207 1.75481741220 0.02263715156 
0.321724 1.71685511891 0.02409315082 
0.322240 1.74274657317 0.02378200672 
0.322757 1.71466008722 0.02351456624 
0.323274 1.73703089400 0.02380048432 
0.323790 1.72962500413 0.02365288188 
0.324307 1.72556643712 0.02451000438 
0.324824 1.71807440403 0.02451131907 
0.325340 1.73110769611 0.02441292234 
0.325857 1.69775681352 0.02485110462 
0.326373 1.71221096121 0.02543368829 
0.326890 1.70663535828 0.02506882724 
0.327407 1.76257995331 0.02595882928 
0.327923 1.73493869995 0.02624656601 
0.328440 1.77241864059 0.02595647481 
0.328957 1.71564135556 0.02637035878 
0.329473 1.73561246809 0.02673011223 
0.329990 1.71351877805 0.02646746143 
0.330507 1.74159020302 0.02770087775 
0.331023 1.75368536657 0.02853199976 
0.331540 1.75662843548 0.02880268669 
0.332057 1.73637133924 0.02980703385 
0.332573 1.77175586330 0.03037554855 
0.333090 1.75995365994 0.02927005580 
0.333607 1.81484907180 0.03005568496 
0.334123 1.78263872764 0.02967827961 
0.334640 1.75492968746 0.02953047740 
0.335156 1.77855842744 0.02986146895 
0.335673 1.72853511150 0.02967522227 
0.336190 1.78831862697 0.03190764600 
0.336706 1.70858011572 0.02987721244 
0.337223 1.77513309853 0.03146994248 
0.337740 1.77358727537 0.03175930448 
0.338256 1.77432498637 0.03191456060 
0.338773 1.80974836090 0.03460728461 
0.339290 1.89464930604 0.03476986173 
0.339806 1.79609662002 0.03521083553 
0.340323 1.83812784366 0.03624629762 
0.340839 1.78215589099 0.03546982616 
0.341356 1.83357287761 0.03725604684 
0.341873 1.78751206114 0.03449354740 
0.342389 1.81380558075 0.03660207830 
0.342906 1.79788197401 0.03676216143 
0.343423 1.78807274134 0.03678523477 
0.343939 1.84628710883 0.03792459619 
0.344456 1.79501796471 0.03726781729 
0.344972 1.87063092208 0.03897794708 
0.345489 1.78326801172 0.03593148076 
0.346006 1.73275040332 0.03795801916 
0.346522 1.80297377936 0.03840768355 
0.347039 1.82852831518 0.04007343784 
0.347555 1.84053433435 0.04008951526 
0.348072 1.77852414056 0.03795803034 
0.348589 1.79622678900 0.03921182297 
0.349105 1.77995948795 0.03895182020 
0.349622 1.80762038817 0.03795221159 
0.350139 1.86568623656 0.04000451602 
0.350655 1.69285611423 0.03699606008 
0.351172 1.83462607725 0.03946768785 
0.351688 1.84748465251 0.04113055948 
0.352205 1.87074163079 0.03891055324 
0.352722 1.74213398809 0.03800545528 
0.353238 1.80164697919 0.03926383655 
0.353755 1.76129457263 0.03803410546 
0.354271 1.79131021085 0.03949517183 
0.354788 1.76653053679 0.03813602215 
0.355305 1.80576081772 0.04022680805 
0.355821 1.82301337281 0.03863106949 
0.356338 1.81596717708 0.04027280264 
0.356854 1.83327853553 0.04265738499 
0.357371 1.82550076026 0.04173528909 
0.357888 1.75714292898 0.04056642986 
0.358404 1.78639741521 0.04123938367 
0.358921 1.78923285599 0.04353454005 
0.359437 1.74979854257 0.04298545316 
0.359954 1.86547492540 0.04586661807 
0.360471 1.81508444498 0.04753089134 
0.360987 1.75856825001 0.04530238609 
0.361504 1.82127542651 0.04479877674 
0.362020 1.86381943454 0.04873218296 
0.362537 1.86190912834 0.04951368506 
0.363054 1.86577699023 0.04729624029 
0.363570 1.77290220792 0.04991789815 
0.364087 1.77135466455 0.05119808895 
0.364603 1.83089174659 0.05036314642 
0.365120 1.79264339534 0.05619265049 
0.365637 1.80179841845 0.05287815575 
0.366153 1.88816519130 0.05791976092 
0.366670 1.89834341762 0.06022639213 
0.367186 1.74533204027 0.05749542206 
0.367703 1.73171587807 0.06197278165 
0.368219 1.79303966753 0.06327370025 
0.368736 1.70302899068 0.06172353105 
0.369253 1.83662247684 0.07139931146 
0.369769 1.74052629827 0.06568334085 
0.370286 1.86086807494 0.07310892880 
0.370802 1.81003404381 0.07421108901 
0.371319 1.65140391425 0.07087256400 
0.371835 1.88365544278 0.08560538605 
0.372352 1.88199492982 0.09698626852 
0.372869 1.75438364784 0.11358281986 
0.373385 1.66022423758 0.16279463112 
0.373902 1.46326361975 0.18290776583 
