# Supplementary material for: A SAXS-based approach to rationally evaluate radical scavengers – toward eliminating radiation damage in solution and crystallographic studies
Source: J Synchrotron Radiat. 2021 Aug 9;28(Pt 5):1309–20. doi: 10.1107/S1600577521004045 (PMC8415334; doi:10.1107/S1600577521004045)
Supplement: Supplementary file 1 [file s-28-01309-sup1.zip › SupportingData/ascrobic_acid/50uM/E1_ascorbate-50um_00020.cbf.dat]

0.010597 13.01419425117 0.66927187454 
0.011114 11.85031536147 0.43584591620 
0.011630 10.97305941560 0.39998637469 
0.012147 10.49466101302 0.32123945067 
0.012664 9.68880126318 0.28219061562 
0.013181 9.01582663158 0.24817097368 
0.013698 8.43313134546 0.23942110379 
0.014215 8.38397858162 0.29230708644 
0.014732 7.67355613571 0.23442814078 
0.015249 7.24657969939 0.22067058104 
0.015766 7.00715690193 0.18943829541 
0.016283 7.31647576372 0.18463212458 
0.016800 7.01064944802 0.17524067537 
0.017316 7.02475021048 0.15556340840 
0.017833 6.60216456480 0.14992520135 
0.018350 6.48881464556 0.13850730285 
0.018867 6.05518781052 0.13200848690 
0.019384 5.91983097732 0.12770898173 
0.019901 6.04030007643 0.12004028490 
0.020418 5.87539852926 0.11751257782 
0.020935 5.52882160073 0.11267105852 
0.021452 5.56553851402 0.12104271012 
0.021969 5.65741675267 0.10755149150 
0.022486 5.28455736539 0.10923049388 
0.023002 5.47612114347 0.10431389472 
0.023519 5.28879256617 0.10422300141 
0.024036 5.25317277701 0.10329645544 
0.024553 5.02568770561 0.09756095252 
0.025070 5.00641220671 0.09737990676 
0.025587 5.13889202640 0.10030418355 
0.026104 4.87717013301 0.08893535301 
0.026621 4.93640279995 0.09304956426 
0.027138 4.82715932521 0.08938836344 
0.027655 4.84379440779 0.08985285047 
0.028171 4.91308105134 0.08690684949 
0.028688 4.77378592975 0.08505676664 
0.029205 4.62778301887 0.07968024713 
0.029722 4.41553949577 0.08869295027 
0.030239 4.66170831817 0.08427321871 
0.030756 4.61881301240 0.08848657581 
0.031273 4.36845696977 0.07560499979 
0.031790 4.57231022359 0.08044174533 
0.032307 4.39290752135 0.07957601544 
0.032824 4.38976735955 0.07810114135 
0.033341 4.38563446392 0.07994075555 
0.033857 4.25284957294 0.07750354493 
0.034374 4.34934544373 0.07910792737 
0.034891 4.25689976931 0.07233994130 
0.035408 4.19542419991 0.07285138262 
0.035925 4.15774481147 0.07066017165 
0.036442 4.17006076398 0.07350201458 
0.036959 4.24074639638 0.07738387556 
0.037476 4.07782841827 0.06624307025 
0.037993 4.23891913087 0.06996187956 
0.038510 4.12415342694 0.07048226004 
0.039027 4.01288566623 0.06461523924 
0.039543 3.95158410942 0.06640598343 
0.040060 3.97718907670 0.06855015509 
0.040577 3.99515255905 0.06736136778 
0.041094 3.82471595867 0.06600903554 
0.041611 3.83836139172 0.06371524584 
0.042128 3.91325788199 0.06427027900 
0.042645 3.73573866535 0.06248090748 
0.043162 3.78514670096 0.06121730400 
0.043679 3.59345807709 0.06452038736 
0.044196 3.70859480166 0.05881379211 
0.044712 3.75333903945 0.05894085628 
0.045229 3.78712954920 0.05894944386 
0.045746 3.65250970261 0.05807720874 
0.046263 3.56471000283 0.05849129502 
0.046780 3.65041927292 0.05636214015 
0.047297 3.67858625833 0.05699322091 
0.047814 3.49366439466 0.05441650988 
0.048331 3.49534676730 0.05590260835 
0.048848 3.49285595920 0.05625939697 
0.049365 3.57370405541 0.05526793810 
0.049881 3.55068021806 0.05630745475 
0.050398 3.45276541525 0.05576661406 
0.050915 3.50256871670 0.05300104510 
0.051432 3.44003438955 0.05396057609 
0.051949 3.39614876113 0.05199290045 
0.052466 3.42589088468 0.05268890463 
0.052983 3.35080064580 0.05214233939 
0.053500 3.24217673334 0.05070747335 
0.054017 3.36782520325 0.05298493477 
0.054534 3.34611897836 0.05179591183 
0.055050 3.17732901778 0.05087736403 
0.055567 3.27962330761 0.05101146895 
0.056084 3.24188681456 0.04900236832 
0.056601 3.13183948332 0.04751238659 
0.057118 3.21833656745 0.05013211223 
0.057635 3.20086473069 0.05056258358 
0.058152 3.10714395688 0.04857219971 
0.058669 3.08310695263 0.04762764669 
0.059186 3.04104199020 0.04834530734 
0.059703 3.08319689442 0.04497425847 
0.060220 3.04817681231 0.04924168639 
0.060736 3.08171820918 0.04725646467 
0.061253 3.07446269375 0.04571052568 
0.061770 2.98507102693 0.04574176788 
0.062287 3.05372192353 0.04580736785 
0.062804 2.95799830069 0.04408531789 
0.063321 2.94870913838 0.04345765731 
0.063838 2.96380822144 0.04550028758 
0.064355 2.94766438348 0.04613457800 
0.064872 2.93872115578 0.04109338545 
0.065388 2.92020419585 0.04300714596 
0.065905 2.90052169598 0.04398507853 
0.066422 2.86704871465 0.04421840614 
0.066939 2.91095576535 0.04456408517 
0.067456 2.83820069429 0.04399214605 
0.067973 2.78624175397 0.04263537397 
0.068490 2.82521020220 0.04222928972 
0.069007 2.80875361959 0.04325132847 
0.069524 2.83875518440 0.04290806752 
0.070041 2.71848143989 0.04113107997 
0.070557 2.73518736722 0.04238863893 
0.071074 2.70640975361 0.04330146332 
0.071591 2.74097965115 0.04316174879 
0.072108 2.77194046925 0.04273275269 
0.072625 2.77082517613 0.04014781077 
0.073142 2.79408774603 0.04124863913 
0.073659 2.70937508558 0.04111244352 
0.074176 2.71520484672 0.04090767021 
0.074693 2.64713572567 0.04110572588 
0.075210 2.63035601197 0.03842307455 
0.075726 2.68999671675 0.03780440632 
0.076243 2.62273789427 0.03950327152 
0.076760 2.59022092120 0.03947260576 
0.077277 2.59659595599 0.04000678122 
0.077794 2.56630438188 0.03870171526 
0.078311 2.56077827706 0.03746024538 
0.078828 2.57163032743 0.03768302347 
0.079345 2.59919221464 0.03719213796 
0.079862 2.61083654350 0.03948398149 
0.080378 2.57459356198 0.03664853042 
0.080895 2.54007443491 0.03741257020 
0.081412 2.55919408078 0.03774292832 
0.081929 2.56083033271 0.03699737930 
0.082446 2.51788675966 0.03808807228 
0.082963 2.47848190526 0.03697116404 
0.083480 2.48042990227 0.03557071516 
0.083997 2.52019178214 0.03702645139 
0.084514 2.49147507821 0.03695213934 
0.085030 2.44273458440 0.03643171655 
0.085547 2.47788483229 0.03630495123 
0.086064 2.41745415318 0.03530512827 
0.086581 2.40046305396 0.03565648616 
0.087098 2.48320050372 0.03517923160 
0.087615 2.45598077920 0.03549502190 
0.088132 2.46024935448 0.03523745942 
0.088649 2.43814475123 0.03676619612 
0.089166 2.36790352261 0.03681741399 
0.089683 2.39814192254 0.03656845390 
0.090199 2.41665733925 0.03650203954 
0.090716 2.36443721157 0.03622551804 
0.091233 2.36142819818 0.03794069208 
0.091750 2.38511900535 0.03802004414 
0.092267 2.36861787463 0.03732905996 
0.092784 2.36600108262 0.03831549370 
0.093301 2.36633813219 0.03708897438 
0.093818 2.33763404479 0.03573516938 
0.094334 2.36362698376 0.03690757795 
0.094851 2.32124964223 0.03759031656 
0.095368 2.33897992945 0.03719797518 
0.095885 2.31197302181 0.03504729555 
0.096402 2.30205536836 0.03518253632 
0.096919 2.36117945603 0.03475780047 
0.097436 2.32822105212 0.03414970648 
0.097953 2.36253609920 0.03366402090 
0.098470 2.28582374862 0.03425538433 
0.098986 2.27716604153 0.03318415706 
0.099503 2.22715893863 0.03351002212 
0.100020 2.26575858628 0.03277868406 
0.100537 2.27709998062 0.03381467678 
0.101054 2.21907452538 0.03259258244 
0.101571 2.22802044200 0.03313974017 
0.102088 2.19798577645 0.03253513785 
0.102605 2.25158714230 0.03172705942 
0.103122 2.19333112650 0.03323822383 
0.103638 2.22651297057 0.03253887736 
0.104155 2.23870133225 0.03136660983 
0.104672 2.16152639388 0.03132023977 
0.105189 2.24487917983 0.03277595062 
0.105706 2.18778238950 0.03085438577 
0.106223 2.16878506580 0.03247618973 
0.106740 2.16526195603 0.03104818013 
0.107257 2.17560077471 0.03083523970 
0.107773 2.21214483614 0.03178250596 
0.108290 2.09539750937 0.02900074132 
0.108807 2.11845555425 0.02985751778 
0.109324 2.14164774982 0.03054064895 
0.109841 2.15207903919 0.03041745363 
0.110358 2.10593803148 0.03005100085 
0.110875 2.13825473407 0.03053234308 
0.111392 2.16619348740 0.03007782853 
0.111909 2.18545569409 0.03044657400 
0.112425 2.12348386655 0.02882530086 
0.112942 2.10988911251 0.02927736504 
0.113459 2.13449552127 0.02913426370 
0.113976 2.15112877621 0.02999549689 
0.114493 2.07922180649 0.02954935601 
0.115010 2.12368490472 0.02917345915 
0.115527 2.03501738466 0.02861111811 
0.116044 2.07506680906 0.02812105553 
0.116560 2.10217615838 0.02902402187 
0.117077 2.08641716600 0.02827892983 
0.117594 2.05348724451 0.02820754929 
0.118111 2.08196365142 0.02778043400 
0.118628 1.98696093138 0.02769218534 
0.119145 2.05835965103 0.02819285318 
0.119662 2.09890435652 0.02842897684 
0.120179 2.08153570138 0.02828769371 
0.120695 2.04962569917 0.02832211573 
0.121212 2.06342327279 0.02779431375 
0.121729 2.02075407589 0.02782736317 
0.122246 2.06418317673 0.02795176215 
0.122763 1.99487950451 0.02702952819 
0.123280 2.04374812915 0.02794599542 
0.123797 2.02474533518 0.02671823729 
0.124314 2.00222172756 0.02667728768 
0.124830 2.06183290756 0.02756929430 
0.125347 2.00902576968 0.02745775903 
0.125864 1.99356564731 0.02729223365 
0.126381 1.97202112340 0.02754428915 
0.126898 2.04198387225 0.02713666952 
0.127415 2.01956668093 0.02611463668 
0.127932 1.96747189248 0.02618103702 
0.128448 1.98250025623 0.02655280204 
0.128965 1.94849622450 0.02565505597 
0.129482 2.01737348996 0.02670479799 
0.129999 2.01310663495 0.02707472403 
0.130516 1.96719802095 0.02664624721 
0.131033 2.00323061562 0.02642619099 
0.131550 1.97163484245 0.02652295845 
0.132067 1.98327218043 0.02607224166 
0.132583 2.01820827401 0.02606647786 
0.133100 1.97093490374 0.02644315944 
0.133617 1.98584119436 0.02567589927 
0.134134 1.97172474673 0.02612163342 
0.134651 1.90721646565 0.02600372207 
0.135168 1.93985819280 0.02580067146 
0.135685 1.96229018171 0.02532095677 
0.136201 1.94961606806 0.02569446409 
0.136718 1.93718298410 0.02498347593 
0.137235 1.95335634362 0.02517329576 
0.137752 1.99458139819 0.02520049420 
0.138269 1.94340921849 0.02504085199 
0.138786 1.93138111604 0.02492764063 
0.139303 1.90598989998 0.02499294505 
0.139819 1.96690761605 0.02503466676 
0.140336 1.90609234459 0.02475092067 
0.140853 1.96284786091 0.02466501015 
0.141370 1.91793129459 0.02521863604 
0.141887 1.97083023459 0.02441996574 
0.142404 1.94455942161 0.02424727386 
0.142921 1.91553470991 0.02443017684 
0.143438 1.93483838106 0.02520253635 
0.143954 1.90878621587 0.02473425143 
0.144471 1.95004285106 0.02542218294 
0.144988 1.93460979076 0.02519510780 
0.145505 1.95833758844 0.02559122495 
0.146022 1.93962310720 0.02505186383 
0.146539 1.92911753946 0.02485848619 
0.147056 1.86876440653 0.02422980323 
0.147572 1.90859300581 0.02424415532 
0.148089 1.90096759678 0.02419034471 
0.148606 1.87955062259 0.02449126342 
0.149123 1.89035190915 0.02375546281 
0.149640 1.91315221697 0.02451111188 
0.150157 1.92381934165 0.02444910972 
0.150674 1.88355038326 0.02357040100 
0.151190 1.91213759715 0.02424244638 
0.151707 1.88136605024 0.02364308835 
0.152224 1.87464428994 0.02425096911 
0.152741 1.88722519748 0.02394820540 
0.153258 1.86918350231 0.02377070558 
0.153775 1.86170467351 0.02364149444 
0.154291 1.88495663723 0.02381634192 
0.154808 1.84821405531 0.02272334474 
0.155325 1.87060938861 0.02302698793 
0.155842 1.86843468836 0.02306939534 
0.156359 1.84896260436 0.02278093600 
0.156876 1.89734380364 0.02235161675 
0.157393 1.83779256293 0.02338684459 
0.157909 1.87500241055 0.02239627434 
0.158426 1.85107650664 0.02280983556 
0.158943 1.82186507943 0.02277909129 
0.159460 1.88199676085 0.02291601301 
0.159977 1.88080155784 0.02298650758 
0.160494 1.88451917010 0.02320117194 
0.161010 1.83371196972 0.02231606271 
0.161527 1.82507492933 0.02267066804 
0.162044 1.87346436148 0.02327343533 
0.162561 1.84120161747 0.02247582147 
0.163078 1.81250422910 0.02280383068 
0.163595 1.82291845455 0.02287331268 
0.164112 1.86260510191 0.02244727361 
0.164628 1.86103177212 0.02228485507 
0.165145 1.86633579715 0.02172286794 
0.165662 1.83740192130 0.02229584724 
0.166179 1.85829294845 0.02257931350 
0.166696 1.82370078783 0.02216637109 
0.167213 1.82575594396 0.02238576549 
0.167729 1.83400201324 0.02259672539 
0.168246 1.85006697639 0.02207206977 
0.168763 1.85522830189 0.02258476159 
0.169280 1.83023600627 0.02227579011 
0.169797 1.84842220591 0.02219068363 
0.170314 1.86113593934 0.02227155985 
0.170830 1.86586919602 0.02160064126 
0.171347 1.80624778641 0.02096154559 
0.171864 1.81282811843 0.02183606373 
0.172381 1.79286271444 0.02121546610 
0.172898 1.80888446911 0.02144367144 
0.173415 1.86211160422 0.02170813634 
0.173932 1.79992798257 0.02164708721 
0.174448 1.80413459636 0.02185622705 
0.174965 1.80227846508 0.02118980300 
0.175482 1.82981998683 0.02102780564 
0.175999 1.82191141578 0.02110132623 
0.176516 1.81853825613 0.02123558690 
0.177033 1.79147628031 0.02143137391 
0.177549 1.85261853020 0.02217038836 
0.178066 1.79149648450 0.02117560049 
0.178583 1.80213816265 0.02123679733 
0.179100 1.77883532920 0.02188410269 
0.179617 1.81811798629 0.02198918726 
0.180134 1.80170333782 0.02201035733 
0.180650 1.82253615888 0.02181621325 
0.181167 1.84771485115 0.02219031393 
0.181684 1.78988763091 0.02239560821 
0.182201 1.78856557755 0.02201322973 
0.182718 1.80161214562 0.02233869184 
0.183234 1.78826379213 0.02205728887 
0.183751 1.78802528740 0.02223401095 
0.184268 1.81373928753 0.02196288241 
0.184785 1.81835988748 0.02264964735 
0.185302 1.82960046074 0.02312148380 
0.185819 1.80339446527 0.02339623431 
0.186335 1.81126831685 0.02252633697 
0.186852 1.81408828645 0.02224803919 
0.187369 1.77592331873 0.02226462244 
0.187886 1.78856728837 0.02207401867 
0.188403 1.78716538061 0.02239836898 
0.188920 1.77144983189 0.02207836730 
0.189436 1.84976672226 0.02116475095 
0.189953 1.76007580357 0.02126835219 
0.190470 1.78702027056 0.02139725958 
0.190987 1.78437866247 0.02082411016 
0.191504 1.76655585912 0.02111465849 
0.192020 1.81497778012 0.02115767057 
0.192537 1.76905383509 0.02081878538 
0.193054 1.79382903754 0.02166187494 
0.193571 1.77408176915 0.02043216564 
0.194088 1.75935831385 0.02122994859 
0.194605 1.78630385397 0.02102785230 
0.195121 1.75559341051 0.02110572505 
0.195638 1.76715635714 0.02128018159 
0.196155 1.73476469908 0.02041190819 
0.196672 1.77751629373 0.02082601056 
0.197189 1.76307306512 0.02107014593 
0.197705 1.77756490176 0.01991614996 
0.198222 1.77388158989 0.02025353867 
0.198739 1.76155526437 0.02022093059 
0.199256 1.80103407942 0.02056874596 
0.199773 1.74000233663 0.01982358621 
0.200290 1.75689800516 0.02046010490 
0.200806 1.74096226318 0.02107643671 
0.201323 1.77532161002 0.02042405348 
0.201840 1.76912680622 0.02002003735 
0.202357 1.74185410822 0.01979808656 
0.202874 1.75993144657 0.01988441845 
0.203390 1.75098610227 0.02007031789 
0.203907 1.76617790784 0.02016543635 
0.204424 1.74216205850 0.01926060373 
0.204941 1.75920501760 0.02032132971 
0.205458 1.75419876579 0.02008826979 
0.205974 1.76256986715 0.01956465418 
0.206491 1.78605552616 0.02024847944 
0.207008 1.73786260491 0.01971708739 
0.207525 1.78045626939 0.02027438111 
0.208042 1.77320916889 0.01969703160 
0.208558 1.77017104408 0.01982453468 
0.209075 1.76180843742 0.01961102860 
0.209592 1.71628268726 0.01964136535 
0.210109 1.76288617493 0.01985928752 
0.210626 1.79762054631 0.01975344044 
0.211142 1.77082313340 0.01956030439 
0.211659 1.75788369050 0.01975772331 
0.212176 1.77108191779 0.01960644661 
0.212693 1.75938318161 0.01994001536 
0.213210 1.74779582292 0.01910261091 
0.213726 1.75395419801 0.01943332450 
0.214243 1.79298510434 0.01954411569 
0.214760 1.73282096911 0.01936310610 
0.215277 1.75584682435 0.01976803159 
0.215794 1.76764287845 0.01911955114 
0.216310 1.73774688207 0.01949666837 
0.216827 1.73161978689 0.01932890632 
0.217344 1.73927140820 0.01880818408 
0.217861 1.74564043961 0.01871108586 
0.218378 1.74349414745 0.01913098748 
0.218894 1.77633137453 0.01956629893 
0.219411 1.76871267681 0.01926272698 
0.219928 1.73570863017 0.01874255164 
0.220445 1.77641791823 0.01954301821 
0.220962 1.78337618816 0.01953993942 
0.221478 1.75807405923 0.01921734217 
0.221995 1.76198255406 0.01922797983 
0.222512 1.75843731437 0.01871393950 
0.223029 1.77563975850 0.01916003596 
0.223546 1.74736041723 0.01869399925 
0.224062 1.80127065657 0.01925640602 
0.224579 1.75133922844 0.01845273393 
0.225096 1.76757591515 0.01880076681 
0.225613 1.72050592889 0.01875039876 
0.226129 1.76479339644 0.01885396567 
0.226646 1.75595722119 0.01881998693 
0.227163 1.75974687631 0.01872720181 
0.227680 1.74187431401 0.01892617297 
0.228197 1.76757184513 0.01857001205 
0.228713 1.73875395774 0.01842606396 
0.229230 1.77246808977 0.01846097648 
0.229747 1.77322166630 0.01828962166 
0.230264 1.76029451514 0.01804020304 
0.230780 1.76491001006 0.01821701536 
0.231297 1.73913560143 0.01828686544 
0.231814 1.76670288511 0.01857671614 
0.232331 1.77124527072 0.01803078544 
0.232848 1.75849806529 0.01809464673 
0.233364 1.73136289096 0.01864480521 
0.233881 1.73544109875 0.01826746798 
0.234398 1.75567328162 0.01819066400 
0.234915 1.76812737532 0.01834603839 
0.235431 1.75253762306 0.01849013567 
0.235948 1.75061033588 0.01809317234 
0.236465 1.75036582585 0.01827330469 
0.236982 1.74108095413 0.01821386868 
0.237499 1.73976054309 0.01819951296 
0.238015 1.77488153580 0.01787841305 
0.238532 1.74585247899 0.01779091279 
0.239049 1.77032234639 0.01818560050 
0.239566 1.72604106721 0.01833962009 
0.240082 1.74153075976 0.01773218449 
0.240599 1.72058819992 0.01771560537 
0.241116 1.68028189746 0.01797071938 
0.241633 1.71379890255 0.01777991954 
0.242149 1.79217216062 3.09282239462 
0.242666 1.72307409589 0.01796951119 
0.243183 1.74345288727 0.01789024888 
0.243700 1.73888446314 0.01773217228 
0.244217 1.75505190896 0.01730719235 
0.244733 1.72894532045 0.01794467805 
0.245250 1.75289920787 0.01744543406 
0.245767 1.73303220776 0.01780922893 
0.246284 1.71596016433 0.01801563793 
0.246800 1.74892867117 0.01768993577 
0.247317 1.76963945844 0.01770433045 
0.247834 1.76289181261 0.01814116382 
0.248351 1.74350182703 0.01767790017 
0.248867 1.73730260900 0.01742577919 
0.249384 1.75279674540 0.01771491232 
0.249901 1.77042293238 0.01790636509 
0.250418 1.73302045530 0.01748467719 
0.250934 1.73554792248 0.01711345698 
0.251451 1.73385569568 0.01751972281 
0.251968 1.68938464050 0.01738020790 
0.252485 1.74329807472 0.01752070552 
0.253001 1.70223820882 0.01722825311 
0.253518 1.73225999152 0.01704005118 
0.254035 1.69402046446 0.01746443581 
0.254552 1.74030264558 0.01744535963 
0.255068 1.75729089965 0.01722410876 
0.255585 1.72720068807 0.01731418591 
0.256102 1.70898401772 0.01765827779 
0.256619 1.71579024245 0.01710410439 
0.257135 1.74432632457 0.01761999094 
0.257652 1.70940670907 0.01715777843 
0.258169 1.72441072418 0.01774037943 
0.258686 1.72460662876 0.01727934863 
0.259202 1.71015015257 0.01695297607 
0.259719 1.70473266363 0.01691438743 
0.260236 1.75355745647 0.01757562829 
0.260753 1.72828470797 0.01749510935 
0.261269 1.76015542284 0.01784432218 
0.261786 1.72140178108 0.01806238619 
0.262303 1.72604153626 0.01798796934 
0.262820 1.69556323077 0.01824288663 
0.263336 1.73751549137 0.01842541490 
0.263853 1.67927779864 0.01776742134 
0.264370 1.72077132852 0.01804872656 
0.264887 1.75346626039 0.01843680426 
0.265403 1.72111550184 0.01852482959 
0.265920 1.72548733055 0.01897192816 
0.266437 1.72687507783 0.01883144431 
0.266954 1.74214112670 0.01863577942 
0.267470 1.76382625328 0.01879715245 
0.267987 1.70639623630 0.01899057115 
0.268504 1.72236010850 0.01878137520 
0.269021 1.77650856051 0.01896689760 
0.269537 1.75848850134 0.01875607405 
0.270054 1.73586433912 0.01919681429 
0.270571 1.77101889706 0.02001720249 
0.271087 1.77992763574 0.02108938376 
0.271604 1.75837790673 0.01955515001 
0.272121 1.75306350283 0.01977329416 
0.272638 1.74139233528 0.02017290351 
0.273154 1.72409129681 0.02044357540 
0.273671 1.73678368866 0.02021162563 
0.274188 1.77698728366 0.02053195688 
0.274705 1.74056829310 0.02044209627 
0.275221 1.69951587344 0.02018392848 
0.275738 1.72760776729 0.02056006273 
0.276255 1.75475373869 0.02091903902 
0.276771 1.73950036115 0.02079280655 
0.277288 1.72110317193 0.02065980158 
0.277805 1.71321728371 0.02034001716 
0.278322 1.73404459006 0.02032153069 
0.278838 1.71756220089 0.02034600782 
0.279355 1.75475538800 0.02075311099 
0.279872 1.70949963090 0.02069479450 
0.280388 1.73033518638 0.02038979767 
0.280905 1.71607326205 0.02021980942 
0.281422 1.69484318831 0.02027681921 
0.281939 1.73298425852 0.02026135782 
0.282455 1.74366031094 0.02027328152 
0.282972 1.71465089836 0.02041205700 
0.283489 1.76583041919 0.02071561233 
0.284006 1.69902621934 0.01992542956 
0.284522 1.72186603854 0.02090689882 
0.285039 1.75516199725 0.02092755166 
0.285556 1.76340219858 0.02076356710 
0.286072 1.75057800853 0.02084910646 
0.286589 1.72303862578 0.02055882052 
0.287106 1.71148874315 0.02012090218 
0.287622 1.76364922943 0.02131184796 
0.288139 1.74583497025 0.02099368733 
0.288656 1.71281001251 0.02039239971 
0.289173 1.72628214802 0.02160110220 
0.289689 1.72511449004 0.02053783328 
0.290206 1.70413466553 0.02108529801 
0.290723 1.70273803441 0.02092830727 
0.291239 1.74454129227 0.02069128838 
0.291756 1.73052321842 0.02149604059 
0.292273 1.71854056340 0.02066650381 
0.292790 1.71829064929 0.02069712075 
0.293306 1.71865738440 0.02066722094 
0.293823 1.70190851289 0.02156930121 
0.294340 1.71634011455 0.02038866389 
0.294856 1.75884331844 0.02071389414 
0.295373 1.76816950142 0.02115270692 
0.295890 1.75689729147 0.02143346618 
0.296406 1.69233574504 0.02136947517 
0.296923 1.71752657096 0.02161436990 
0.297440 1.74341855678 0.02140296061 
0.297957 1.71646954477 0.02168111571 
0.298473 1.76263644156 0.02138913131 
0.298990 1.73687629072 0.02146066909 
0.299507 1.72432792086 0.02148817641 
0.300023 1.72319921061 0.02156367400 
0.300540 1.74386070817 0.02211738315 
0.301057 1.78365066630 0.02230499725 
0.301573 1.71780974025 0.02179066621 
0.302090 1.75902048762 0.02152942736 
0.302607 1.76128520977 0.02206315779 
0.303123 1.69918500214 0.02198220797 
0.303640 1.73565179842 0.02213277716 
0.304157 1.71372183718 0.02242372626 
0.304673 1.77247273480 0.02172002417 
0.305190 1.74210586160 0.02241261351 
0.305707 1.74535431923 0.02217590713 
0.306224 1.72047828712 0.02234557119 
0.306740 1.74096975471 0.02196618321 
0.307257 1.77066868642 0.02213837938 
0.307774 1.70812892460 0.02232315020 
0.308290 1.72539489219 0.02210187082 
0.308807 1.71620744455 0.02144022166 
0.309324 1.69988280616 0.02272626378 
0.309840 1.73355316487 0.02200548035 
0.310357 1.77857327539 0.02192430375 
0.310874 1.70677469510 0.02251825126 
0.311390 1.70641857933 0.02358953026 
0.311907 1.71851178226 0.02340575098 
0.312424 1.71711609022 0.02272041812 
0.312940 1.76585664014 0.02283656890 
0.313457 1.69945228493 0.02330816447 
0.313974 1.73749360731 0.02257520181 
0.314490 1.73595842367 0.02298625553 
0.315007 1.74189652355 0.02288544398 
0.315524 1.76452978460 0.02303519359 
0.316040 1.76399312020 0.02343510521 
0.316557 1.76064427143 0.02335448449 
0.317074 1.72972151549 0.02307282511 
0.317590 1.72161873655 0.02293600972 
0.318107 1.71396003651 0.02295822309 
0.318624 1.75790575720 0.02353890617 
0.319140 1.70646686942 0.02294545979 
0.319657 1.73015839537 0.02375000510 
0.320174 1.73188765090 0.02319622653 
0.320690 1.74019845288 0.02387089831 
0.321207 1.71507226456 0.02383464830 
0.321724 1.73121725921 0.02350723774 
0.322240 1.75533929784 0.02429177774 
0.322757 1.70565902788 0.02355060195 
0.323274 1.73758176273 0.02368023544 
0.323790 1.74488913686 0.02307442547 
0.324307 1.77140193302 0.02447103390 
0.324824 1.67576974735 0.02460856910 
0.325340 1.70467934393 0.02506702120 
0.325857 1.73648767336 0.02547808228 
0.326373 1.73470222433 0.02471266108 
0.326890 1.70991439609 0.02508146016 
0.327407 1.77150142501 0.02616295278 
0.327923 1.66939424484 0.02537641413 
0.328440 1.76643426204 0.02593669003 
0.328957 1.77129910152 0.02630564195 
0.329473 1.72262741380 0.02607569266 
0.329990 1.73999242127 0.02742062258 
0.330507 1.69961896891 0.02646759238 
0.331023 1.77988265356 0.02874411590 
0.331540 1.80537519132 0.02924857837 
0.332057 1.77656220697 0.02801663915 
0.332573 1.75009672729 0.02923846015 
0.333090 1.77869375762 0.02888876665 
0.333607 1.75457294226 0.02912479286 
0.334123 1.75526533288 0.02982490611 
0.334640 1.72327209476 0.03022381239 
0.335156 1.72083389800 0.02978501250 
0.335673 1.78319925838 0.02966227363 
0.336190 1.74764915776 0.03072169134 
0.336706 1.76323232387 0.03027448364 
0.337223 1.80487245858 0.03093245530 
0.337740 1.75588231779 0.03193864711 
0.338256 1.74780804549 0.03106783937 
0.338773 1.77849083129 0.03344294702 
0.339290 1.80435045623 0.03449834936 
0.339806 1.73870322195 0.03389539878 
0.340323 1.73874728548 0.03736478837 
0.340839 1.82764348856 0.03575972551 
0.341356 1.85642868665 0.03654088650 
0.341873 1.86328870912 0.03630398875 
0.342389 1.76831569964 0.03520183407 
0.342906 1.83146021993 0.03664032125 
0.343423 1.77810234150 0.03798050152 
0.343939 1.81213636571 0.03653007690 
0.344456 1.82805702450 0.03740670217 
0.344972 1.83559212294 0.03795633383 
0.345489 1.76971001308 0.03805455308 
0.346006 1.83730129436 0.03888868109 
0.346522 1.76861499839 0.03899471627 
0.347039 1.82229727284 0.03781166594 
0.347555 1.77830705108 0.03736235149 
0.348072 1.83269919105 0.04006598351 
0.348589 1.87510623918 0.04099351989 
0.349105 1.81488518630 0.04061072401 
0.349622 1.79030297585 0.03793313634 
0.350139 1.76086034595 0.04112896972 
0.350655 1.81510553331 0.03911168512 
0.351172 1.78802958481 0.04021560428 
0.351688 1.82567004180 0.03912583404 
0.352205 1.81707323567 0.03977902369 
0.352722 1.85731808716 0.03958377728 
0.353238 1.75086479280 0.03906442812 
0.353755 1.79968613326 0.03963142103 
0.354271 1.80507253354 0.04090024584 
0.354788 1.81083871765 0.03840880666 
0.355305 1.74075347972 0.03749513601 
0.355821 1.90112325343 0.04144493435 
0.356338 1.89613528070 0.04155894010 
0.356854 1.85371076825 0.04221967681 
0.357371 1.81479762398 0.04247275086 
0.357888 1.76245982012 0.03837126371 
0.358404 1.79117870004 0.04136024612 
0.358921 1.85014046135 0.04645309628 
0.359437 1.76351207638 0.04414983970 
0.359954 1.85226030322 0.04330527523 
0.360471 1.75620804661 0.04571650878 
0.360987 1.77162273666 0.04722713949 
0.361504 1.81157720057 0.04772561115 
0.362020 1.87067618936 0.04877532218 
0.362537 1.85331552849 0.04787697130 
0.363054 1.89707846982 0.04878185820 
0.363570 1.79448070182 0.05082233881 
0.364087 1.92970456944 0.05154948041 
0.364603 1.77601478528 0.04987375519 
0.365120 1.79983137409 0.05110806775 
0.365637 1.73425321644 0.05740443723 
0.366153 1.79615855964 0.05309929477 
0.366670 1.71603660692 0.05819333940 
0.367186 1.89524100814 0.06089744802 
0.367703 1.85986597871 0.06380161051 
0.368219 1.87634258376 0.06228469817 
0.368736 1.74321806681 0.06377230236 
0.369253 1.82070144089 0.06702435948 
0.369769 1.79297709805 0.06521717558 
0.370286 1.72311382187 0.06843752749 
0.370802 1.83921381391 0.07110159521 
0.371319 1.65661032832 0.07341517365 
0.371835 1.96728872932 0.07815157509 
0.372352 1.77390036837 0.09849404658 
0.372869 1.62070984383 0.11437133185 
0.373385 1.89200151687 0.14801308044 
0.373902 2.19584844904 0.36597426324 
