# Supplementary material for: A SAXS-based approach to rationally evaluate radical scavengers – toward eliminating radiation damage in solution and crystallographic studies
Source: J Synchrotron Radiat. 2021 Aug 9;28(Pt 5):1309–20. doi: 10.1107/S1600577521004045 (PMC8415334; doi:10.1107/S1600577521004045)
Supplement: Supplementary file 1 [file s-28-01309-sup1.zip › SupportingData/ascrobic_acid/50uM/E1_ascorbate-50um_00021.cbf.dat]

0.010597 12.15398941060 0.59270997348 
0.011114 12.33372511030 0.48327067817 
0.011630 11.60967513752 0.41244292097 
0.012147 10.36006358464 0.30171518245 
0.012664 9.56958523923 0.25207725084 
0.013181 8.92855591661 0.22993242603 
0.013698 8.54386454732 0.21390839816 
0.014215 8.07498729336 0.28679745427 
0.014732 8.02807804143 0.25994359264 
0.015249 7.49427079207 0.23170163985 
0.015766 7.07548018876 0.17892825815 
0.016283 7.08805358576 0.18914517140 
0.016800 7.01810063125 0.18648257978 
0.017316 6.75767115111 0.15468033810 
0.017833 6.76220230670 0.15612840892 
0.018350 6.29839915915 0.13477557082 
0.018867 6.17740046230 0.12806787482 
0.019384 5.76095753991 0.12014510386 
0.019901 5.92093458099 0.11650588950 
0.020418 5.86282019984 0.11808654167 
0.020935 5.76340423704 0.11154410169 
0.021452 5.61298218629 0.11265572825 
0.021969 5.59465988923 0.10624840068 
0.022486 5.41330172672 0.10369364421 
0.023002 5.18944077367 0.10955732027 
0.023519 5.24959136434 0.10345532243 
0.024036 5.15236175510 0.09996908648 
0.024553 5.26114590663 0.09468455347 
0.025070 4.86820018395 0.09030124086 
0.025587 4.92070342544 0.09602526833 
0.026104 4.88973197215 0.08790933484 
0.026621 4.83795914886 0.09045238218 
0.027138 4.70824583600 0.08801053728 
0.027655 4.84919760502 0.08794235697 
0.028171 4.73609612223 0.08674651467 
0.028688 4.86931253336 0.08089164058 
0.029205 4.54354180361 0.08686775989 
0.029722 4.74399083447 0.08768754685 
0.030239 4.72251436102 0.08236259251 
0.030756 4.54556617288 0.08153262739 
0.031273 4.48978176424 0.08040580863 
0.031790 4.51423382721 0.07828103671 
0.032307 4.45462892144 0.08050367839 
0.032824 4.31145099872 0.07922259186 
0.033341 4.39462793022 0.07608420085 
0.033857 4.43868868262 0.07692922073 
0.034374 4.49962943125 0.07700489832 
0.034891 4.31252397179 0.07591874796 
0.035408 4.24482240812 0.07696975860 
0.035925 4.20365815693 0.07218567886 
0.036442 4.17448325435 0.07293173928 
0.036959 4.13843288828 0.07314975464 
0.037476 4.07374526539 0.07292689976 
0.037993 4.13383842224 0.07031663152 
0.038510 4.15015870911 0.07129628053 
0.039027 4.07222372149 0.07063589894 
0.039543 4.02302734962 0.06742902066 
0.040060 4.01250999122 0.06586183836 
0.040577 3.83007519376 0.06415691176 
0.041094 3.87898393307 0.06682227353 
0.041611 3.86265137587 0.06404353759 
0.042128 3.84183532571 0.06379209306 
0.042645 3.69295864715 0.05946541827 
0.043162 3.72129617347 0.06187315418 
0.043679 3.82110178420 0.06497398900 
0.044196 3.79053968363 0.06163578240 
0.044712 3.70629061007 0.05949217583 
0.045229 3.70813584818 0.06247184637 
0.045746 3.59077184428 0.06017272360 
0.046263 3.64355855455 0.05699458188 
0.046780 3.74493642567 0.05587037466 
0.047297 3.66876837861 0.05592052868 
0.047814 3.58296362830 0.05477234096 
0.048331 3.44087371397 0.05592040697 
0.048848 3.48797085934 0.05716305640 
0.049365 3.56220803574 0.05451688931 
0.049881 3.43164009103 0.05671518118 
0.050398 3.41035552093 0.05780383060 
0.050915 3.46962207680 0.05466486077 
0.051432 3.40732419016 0.05266162219 
0.051949 3.42579720781 0.05390923193 
0.052466 3.27676772058 0.05303956544 
0.052983 3.33785757418 0.05186676638 
0.053500 3.25866905246 0.05101279259 
0.054017 3.29890614731 0.05172172765 
0.054534 3.26126491956 0.04898712027 
0.055050 3.28415548609 0.05162034851 
0.055567 3.34733414417 0.05097000854 
0.056084 3.15282345111 0.05004163536 
0.056601 3.22164350016 0.04949292232 
0.057118 3.14699694155 0.05074669365 
0.057635 3.21550488211 0.04811479654 
0.058152 3.15686571345 0.04842324184 
0.058669 3.10420592330 0.05096773629 
0.059186 3.07645989338 0.04762962062 
0.059703 3.05453017018 0.04724977753 
0.060220 3.17202043097 0.04645196314 
0.060736 3.10840901755 0.04681433481 
0.061253 3.07682537168 0.04620366722 
0.061770 3.05947293865 0.04571178195 
0.062287 2.95378590280 0.04589556537 
0.062804 2.94106200936 0.04445120867 
0.063321 2.98427867824 0.04407941095 
0.063838 3.00549443085 0.04496182014 
0.064355 2.94930843538 0.04430028393 
0.064872 2.98831352934 0.04391232713 
0.065388 2.95333081433 0.04385946090 
0.065905 2.96108614726 0.04487169983 
0.066422 2.85374680284 0.04247649332 
0.066939 2.85622625534 0.04334081902 
0.067456 2.87611977817 0.04229524454 
0.067973 2.82943781158 0.04239848496 
0.068490 2.83139234029 0.04365104442 
0.069007 2.81805689324 0.04336485733 
0.069524 2.76495679349 0.04277495523 
0.070041 2.77760738845 0.04082999290 
0.070557 2.70863283352 0.04233161609 
0.071074 2.76002827130 0.04342765636 
0.071591 2.76722227715 0.04180776667 
0.072108 2.73537073905 0.04242328000 
0.072625 2.64061152462 0.04209565567 
0.073142 2.70263955051 0.04298311780 
0.073659 2.66931707151 0.04156510975 
0.074176 2.70361957548 0.03964565830 
0.074693 2.65912110070 0.04015467813 
0.075210 2.72190711652 0.04069926439 
0.075726 2.65277665166 0.03998800844 
0.076243 2.65144665659 0.04071330591 
0.076760 2.61427096549 0.03808490713 
0.077277 2.62337301016 0.03956342520 
0.077794 2.67948710497 0.03942526985 
0.078311 2.59855455870 0.03853114108 
0.078828 2.63867525434 0.03874948073 
0.079345 2.60188508859 0.03823039902 
0.079862 2.55953289827 0.03693032833 
0.080378 2.51938590224 0.03613606554 
0.080895 2.52586938498 0.03786367999 
0.081412 2.53813891045 0.03824895504 
0.081929 2.53148367813 0.03731760772 
0.082446 2.47357934387 0.03562641320 
0.082963 2.53936505820 0.03718259706 
0.083480 2.44769505998 0.03607787365 
0.083997 2.51370897386 0.03597186008 
0.084514 2.39066439884 0.03424637004 
0.085030 2.48880232989 0.03583246161 
0.085547 2.46677451083 0.03546584991 
0.086064 2.48566855766 0.03554566334 
0.086581 2.44697536590 0.03583102126 
0.087098 2.41921276080 0.03485408833 
0.087615 2.42601324584 0.03622717851 
0.088132 2.47568326436 0.03541696620 
0.088649 2.41431036350 0.03653732447 
0.089166 2.41226982048 0.03555479186 
0.089683 2.45698223075 0.03628088340 
0.090199 2.36561812052 0.03688335518 
0.090716 2.39124083484 0.03590007488 
0.091233 2.47880576055 0.03778483665 
0.091750 2.36931778716 0.03715453998 
0.092267 2.40001324940 0.03781777534 
0.092784 2.40140849873 0.03841687600 
0.093301 2.39172324921 0.03839365242 
0.093818 2.37548795416 0.03667264887 
0.094334 2.39213258105 0.03736842264 
0.094851 2.30387048012 0.03626858130 
0.095368 2.39642797176 0.03782261218 
0.095885 2.26506665585 0.03597059810 
0.096402 2.33373164350 0.03491703514 
0.096919 2.33799786060 0.03588635509 
0.097436 2.25881982828 0.03503260641 
0.097953 2.32995443696 0.03467063348 
0.098470 2.27309675055 0.03509102333 
0.098986 2.33931713064 0.03335481709 
0.099503 2.26910709399 0.03334051676 
0.100020 2.19877917248 0.03221563893 
0.100537 2.23337067062 0.03345690636 
0.101054 2.20334076211 0.03221241325 
0.101571 2.28713195621 0.03228784804 
0.102088 2.24457965403 0.03262203751 
0.102605 2.19124547639 0.03224986704 
0.103122 2.16585683956 0.03098972196 
0.103638 2.21142508033 0.03234907528 
0.104155 2.22432156475 0.03053077111 
0.104672 2.20502485430 0.03068438790 
0.105189 2.20767149404 0.03135344507 
0.105706 2.19489645006 0.03150638930 
0.106223 2.21024555462 0.03169830335 
0.106740 2.23897296008 0.03178620041 
0.107257 2.15275727531 0.03149043269 
0.107773 2.14829009977 0.03049482198 
0.108290 2.13734626313 0.02960704180 
0.108807 2.21803457295 0.02991287639 
0.109324 2.15938746383 0.03104272333 
0.109841 2.19259354457 0.03128433279 
0.110358 2.15537214746 0.03043108348 
0.110875 2.11314875938 0.02996325839 
0.111392 2.11085057883 0.03006188255 
0.111909 2.13483111577 0.02993404001 
0.112425 2.19848018346 0.03064963977 
0.112942 2.20806660870 0.02958642607 
0.113459 2.09676568474 0.02925699146 
0.113976 2.11362146667 0.02974522417 
0.114493 2.14539727648 0.02922119981 
0.115010 2.04490778834 0.02857957163 
0.115527 2.08841758085 0.02873396473 
0.116044 2.03280638053 0.02799117714 
0.116560 2.08508202367 0.02787316697 
0.117077 2.08480782038 0.02822164963 
0.117594 2.09166187211 0.02905621391 
0.118111 2.07857058119 0.02813733844 
0.118628 2.06462540430 0.02789073914 
0.119145 2.06651429394 0.02850456718 
0.119662 2.06182676797 0.02801261064 
0.120179 2.08131393360 0.02800003221 
0.120695 2.04584761611 0.02806764664 
0.121212 2.08591399710 0.02881051809 
0.121729 2.00821097014 0.02771498652 
0.122246 2.08239361382 0.02753323040 
0.122763 2.02967868730 0.02753938727 
0.123280 2.02441995220 0.02697571413 
0.123797 2.05130210995 0.02843271235 
0.124314 2.05273391912 0.02791360465 
0.124830 2.03185060953 0.02692077230 
0.125347 2.00292145255 0.02693942134 
0.125864 1.99284360787 0.02664329209 
0.126381 2.04651534375 0.02810352147 
0.126898 1.97186647684 0.02632581450 
0.127415 1.98994111264 0.02755168477 
0.127932 1.96589004317 0.02607233765 
0.128448 1.99882349787 0.02679414569 
0.128965 2.02164719979 0.02671721777 
0.129482 1.95332959190 0.02642946974 
0.129999 1.97231882627 0.02698484381 
0.130516 2.00643479573 0.02625174746 
0.131033 1.98632801157 0.02685751507 
0.131550 1.95896168176 0.02637661896 
0.132067 1.98537964463 0.02611983622 
0.132583 1.99474704150 0.02658807837 
0.133100 1.94492982301 0.02641865434 
0.133617 1.90928249871 0.02586176766 
0.134134 1.93310657998 0.02620259309 
0.134651 1.92899125885 0.02537524793 
0.135168 1.94323700595 0.02533982764 
0.135685 1.97303454230 0.02573711963 
0.136201 1.94743181035 0.02533611729 
0.136718 1.95219120133 0.02532997289 
0.137235 1.93637431280 0.02484346075 
0.137752 1.94886862380 0.02554866032 
0.138269 1.92147424309 0.02463108121 
0.138786 1.92768563527 0.02427021890 
0.139303 1.89031907128 0.02453744205 
0.139819 1.92401789198 0.02512881966 
0.140336 1.93787799511 0.02429346611 
0.140853 1.89314250626 0.02501181226 
0.141370 1.98433545380 0.02507639674 
0.141887 1.94742166679 0.02521199495 
0.142404 1.92688271308 0.02501783059 
0.142921 1.93459349712 0.02508081718 
0.143438 1.94177625540 0.02499983394 
0.143954 1.98212691737 0.02510812364 
0.144471 1.92786870420 0.02535859684 
0.144988 1.95496404178 0.02596272221 
0.145505 1.93921048443 0.02473970850 
0.146022 1.87037369068 0.02435968885 
0.146539 1.90219624020 0.02475804663 
0.147056 1.91664460588 0.02411316364 
0.147572 1.89087681878 0.02442631191 
0.148089 1.92006062458 0.02476361307 
0.148606 1.88146896505 0.02433465690 
0.149123 1.89937950349 0.02395571256 
0.149640 1.91637276898 0.02433602337 
0.150157 1.87983190235 0.02379851883 
0.150674 1.88396809779 0.02349957439 
0.151190 1.90271724835 0.02317191617 
0.151707 1.88624612304 0.02350265498 
0.152224 1.85489678309 0.02321091038 
0.152741 1.86294110505 0.02349511549 
0.153258 1.83139312712 0.02377844625 
0.153775 1.88518501213 0.02306530495 
0.154291 1.86306273160 0.02337274049 
0.154808 1.87093597014 0.02417727876 
0.155325 1.89887505815 0.02302674923 
0.155842 1.85919254180 0.02338600486 
0.156359 1.90452626829 0.02316358893 
0.156876 1.90146827980 0.02340937292 
0.157393 1.86238598415 0.02249279898 
0.157909 1.85356823190 0.02312482926 
0.158426 1.83671268189 0.02309773338 
0.158943 1.86391832210 0.02297748535 
0.159460 1.87681546490 0.02250054043 
0.159977 1.87050383476 0.02250000515 
0.160494 1.84041188591 0.02340821445 
0.161010 1.86121617656 0.02275865378 
0.161527 1.82308710417 0.02205340793 
0.162044 1.81358733419 0.02235148828 
0.162561 1.80022072878 0.02210363458 
0.163078 1.83369324022 0.02176591441 
0.163595 1.83360574377 0.02207714146 
0.164112 1.85259020148 0.02243682843 
0.164628 1.82312393027 0.02252796770 
0.165145 1.76886844809 0.02246777071 
0.165662 1.85424119849 0.02227844544 
0.166179 1.83808860476 0.02187119270 
0.166696 1.82143840021 0.02235649674 
0.167213 1.81429644077 0.02224557103 
0.167729 1.85822807118 0.02189541429 
0.168246 1.90330468853 0.02224974632 
0.168763 1.83939062728 0.02211698525 
0.169280 1.85023309382 0.02227407507 
0.169797 1.78792386611 0.02180865100 
0.170314 1.87015007047 0.02174768676 
0.170830 1.82837021838 0.02240046849 
0.171347 1.81439213298 0.02224845468 
0.171864 1.82644203577 0.02178163884 
0.172381 1.85096925495 0.02240634421 
0.172898 1.83485461000 0.02170791178 
0.173415 1.81624987896 0.02135329667 
0.173932 1.84349927975 0.02241169418 
0.174448 1.82116555659 0.02187853105 
0.174965 1.76909148715 0.02119066904 
0.175482 1.83955151708 0.02150111606 
0.175999 1.82626798055 0.02155547416 
0.176516 1.78069050693 0.02059491563 
0.177033 1.81004490248 0.02094292902 
0.177549 1.80579144925 0.02126475217 
0.178066 1.82818263050 0.02107001509 
0.178583 1.79773412343 0.02116649571 
0.179100 1.79589724093 0.02185723752 
0.179617 1.84494871527 0.02138922150 
0.180134 1.85596996868 0.02201299380 
0.180650 1.81604269590 0.02182113883 
0.181167 1.81463263393 0.02166178380 
0.181684 1.81934469944 0.02283836647 
0.182201 1.83169411457 0.02184693625 
0.182718 1.84171511140 0.02316551410 
0.183234 1.82155829570 0.02356878296 
0.183751 1.78596241421 0.02252634056 
0.184268 1.80200100953 0.02274368844 
0.184785 1.84810692064 0.02321878339 
0.185302 1.85103540581 0.02295274930 
0.185819 1.74988972964 0.02222601946 
0.186335 1.81291383753 0.02281446478 
0.186852 1.82663237256 0.02160735973 
0.187369 1.80017117767 0.02205144542 
0.187886 1.75801671154 0.02185454534 
0.188403 1.80597502735 0.02133621417 
0.188920 1.83276554482 0.02125534384 
0.189436 1.72883885561 0.02140906456 
0.189953 1.78849221890 0.02158371492 
0.190470 1.77033323029 0.02160466083 
0.190987 1.78041838585 0.02127408248 
0.191504 1.78566084748 0.02172460841 
0.192020 1.78268814837 0.02150802229 
0.192537 1.75474911421 0.02067896236 
0.193054 1.80507196419 0.02156181866 
0.193571 1.74828526747 0.02089483991 
0.194088 1.75775657756 0.02079774543 
0.194605 1.77848538559 0.02085094106 
0.195121 1.75926721246 0.02047072040 
0.195638 1.79444049491 0.02065919024 
0.196155 1.77262685825 0.02104564073 
0.196672 1.76592540228 0.02038510601 
0.197189 1.77465523585 0.02040203142 
0.197705 1.78321333594 0.02043125301 
0.198222 1.75534281803 0.02074333107 
0.198739 1.75239715203 0.02024800919 
0.199256 1.78522139987 0.02020676410 
0.199773 1.78532775517 0.02003809531 
0.200290 1.76010910452 0.02041952150 
0.200806 1.75987264326 0.02043271088 
0.201323 1.77489656715 0.02043662253 
0.201840 1.78200097611 0.02026855481 
0.202357 1.76663604316 0.01994880720 
0.202874 1.74832505965 0.01976623867 
0.203390 1.76642632482 0.02042000683 
0.203907 1.77123076902 0.02017379300 
0.204424 1.76913118089 0.01996461089 
0.204941 1.79357088095 0.01957517120 
0.205458 1.77166853219 0.01984147466 
0.205974 1.75704607322 0.01944764812 
0.206491 1.76200242526 0.01997896403 
0.207008 1.78553532731 0.01984858014 
0.207525 1.79034487032 0.01969163470 
0.208042 1.74046410470 0.01961093834 
0.208558 1.74718160202 0.01967777014 
0.209075 1.79759054130 0.01999786847 
0.209592 1.79176054315 0.01980677669 
0.210109 1.76293160181 0.01986934483 
0.210626 1.74897396433 0.01954847861 
0.211142 1.77162020669 0.01929554230 
0.211659 1.75061480015 0.01929625512 
0.212176 1.70491517077 0.01916628611 
0.212693 1.75419238284 0.01893930747 
0.213210 1.77317471860 0.01924408319 
0.213726 1.76868219377 0.01941958545 
0.214243 1.73775794649 0.01998561884 
0.214760 1.75278472360 0.01929042202 
0.215277 1.76069467423 0.01962424377 
0.215794 1.75233549498 0.01963447403 
0.216310 1.77301811859 0.01951834398 
0.216827 1.75917593245 0.01912362715 
0.217344 1.73560413127 0.01938091141 
0.217861 1.78446946580 0.01957168940 
0.218378 1.76655192910 0.01898936563 
0.218894 1.79283394993 0.01919550678 
0.219411 1.75616900910 0.01877354205 
0.219928 1.75269079427 0.01887048642 
0.220445 1.75697215915 0.01886103474 
0.220962 1.74662952077 0.01916810911 
0.221478 1.72593143565 0.01917096349 
0.221995 1.79531409506 0.01918002896 
0.222512 1.76706748592 0.01935405002 
0.223029 1.74219622172 0.01892769528 
0.223546 1.71249522591 0.01858651311 
0.224062 1.71137827738 0.01861415833 
0.224579 1.75308847950 0.01859230776 
0.225096 1.76945832162 0.01890533494 
0.225613 1.73977858179 0.01848385266 
0.226129 1.76890187290 0.01900655221 
0.226646 1.76496205398 0.01884168548 
0.227163 1.76360219301 0.01861680845 
0.227680 1.75674052377 0.01874649022 
0.228197 1.71480820322 0.01812798408 
0.228713 1.75987428642 0.01836929479 
0.229230 1.76113089525 0.01838985886 
0.229747 1.74574870577 0.01839161427 
0.230264 1.78805986153 0.01858787445 
0.230780 1.79388349369 0.01832221883 
0.231297 1.77369590925 0.01835960459 
0.231814 1.76386087906 0.01889183916 
0.232331 1.74405386861 0.01832406426 
0.232848 1.73181868166 0.01839494569 
0.233364 1.73106109413 0.01816310808 
0.233881 1.74755868642 0.01818829170 
0.234398 1.74841718311 0.01843512544 
0.234915 1.75143312117 0.01793030120 
0.235431 1.75077296558 0.01799942867 
0.235948 1.77142640361 0.01846583288 
0.236465 1.75564906273 0.01818448438 
0.236982 1.77396027303 0.01836293840 
0.237499 1.75772502281 0.01854416893 
0.238015 1.74298952813 0.01806354530 
0.238532 1.72815883331 0.01783523958 
0.239049 1.74018942914 0.01796450570 
0.239566 1.73374649369 0.01845874631 
0.240082 1.73574965114 0.01795467153 
0.240599 1.74805327970 0.01831894102 
0.241116 1.75628231000 0.01797185881 
0.241633 1.73512509240 0.01790999584 
0.242149 1.72847531668 3.09518277771 
0.242666 1.70803206341 0.01788602079 
0.243183 1.72618749962 0.01832617624 
0.243700 1.71086873858 0.01750161372 
0.244217 1.74922748258 0.01770852546 
0.244733 1.77183064917 0.01794659707 
0.245250 1.75110982503 0.01774694035 
0.245767 1.74360414519 0.01755827230 
0.246284 1.73178933615 0.01786637447 
0.246800 1.74715263433 0.01753087803 
0.247317 1.75719751704 0.01753209422 
0.247834 1.71234744236 0.01772429633 
0.248351 1.73622734384 0.01764148803 
0.248867 1.74931294493 0.01764550865 
0.249384 1.74071555095 0.01751393057 
0.249901 1.75667966021 0.01760893480 
0.250418 1.71655903960 0.01742939219 
0.250934 1.74060897604 0.01788008974 
0.251451 1.74663135108 0.01748989798 
0.251968 1.75916837640 0.01754611342 
0.252485 1.76618948050 0.01754941219 
0.253001 1.75107099932 0.01750248076 
0.253518 1.71960405019 0.01734929729 
0.254035 1.69453633050 0.01750265628 
0.254552 1.72504987088 0.01724493427 
0.255068 1.71796255993 0.01727829234 
0.255585 1.73854590493 0.01709693283 
0.256102 1.74683154053 0.01752730977 
0.256619 1.73093884403 0.01765542563 
0.257135 1.71490036995 0.01718139446 
0.257652 1.75786856062 0.01746361368 
0.258169 1.73959879079 0.01728978789 
0.258686 1.72946379687 0.01748231409 
0.259202 1.73168317429 0.01714664525 
0.259719 1.74044014494 0.01713094587 
0.260236 1.70876035481 0.01743542348 
0.260753 1.69494184203 0.01767462980 
0.261269 1.71960550873 0.01771676027 
0.261786 1.74092417075 0.01821264982 
0.262303 1.71095449436 0.01773754075 
0.262820 1.68072925272 0.01797065291 
0.263336 1.71909345639 0.01803140118 
0.263853 1.70935728502 0.01824157037 
0.264370 1.68616571942 0.01842287479 
0.264887 1.72949834779 0.01823299247 
0.265403 1.75336965760 0.01876619962 
0.265920 1.72779770413 0.01872130649 
0.266437 1.75154509119 0.01857236512 
0.266954 1.71841765101 0.01858462610 
0.267470 1.71864434041 0.01902822141 
0.267987 1.74658241282 0.01881987234 
0.268504 1.73472041021 0.01923068541 
0.269021 1.75535391466 0.01896504618 
0.269537 1.76475261993 0.01912313523 
0.270054 1.72104004191 0.01920664738 
0.270571 1.75954095355 0.01947375162 
0.271087 1.74270663330 0.01917273696 
0.271604 1.73465164167 0.02035465694 
0.272121 1.70899142798 0.01971204039 
0.272638 1.76407091279 0.02050818282 
0.273154 1.73300067966 0.02023944401 
0.273671 1.73511413890 0.02039357997 
0.274188 1.73277161980 0.02013987545 
0.274705 1.72901581070 0.02047765503 
0.275221 1.76999867453 0.02081471655 
0.275738 1.76007388182 0.02136870231 
0.276255 1.74126951219 0.02069746987 
0.276771 1.76070854152 0.02050143643 
0.277288 1.73854791590 0.02089136741 
0.277805 1.72150764517 0.02036656716 
0.278322 1.74609761731 0.02047780049 
0.278838 1.72083680521 0.02004033350 
0.279355 1.69888369122 0.02073679700 
0.279872 1.73114979775 0.02041918327 
0.280388 1.73013613862 0.01986971407 
0.280905 1.75623477107 0.02045943844 
0.281422 1.71049391743 0.02029463050 
0.281939 1.73085424734 0.02045741078 
0.282455 1.73457866634 0.02090171799 
0.282972 1.73826140614 0.01986885430 
0.283489 1.71309036343 0.02016120895 
0.284006 1.76854631388 0.01988843817 
0.284522 1.76401143840 0.02083481909 
0.285039 1.74680522541 0.02071320927 
0.285556 1.72846669731 0.02071041940 
0.286072 1.72904107298 0.02026592616 
0.286589 1.73811662210 0.02068029363 
0.287106 1.72873569693 0.02108676132 
0.287622 1.72151601185 0.02099496364 
0.288139 1.73035972278 0.02129687795 
0.288656 1.71030260686 0.02089124793 
0.289173 1.71725436705 0.02127746977 
0.289689 1.76433934498 0.02136496981 
0.290206 1.70714454597 0.02090339552 
0.290723 1.74247920222 0.02105548751 
0.291239 1.72039688089 0.02056560906 
0.291756 1.77545809238 0.02139104538 
0.292273 1.75064234976 0.02124571719 
0.292790 1.71911520075 0.02143544572 
0.293306 1.74463525001 0.02115918917 
0.293823 1.74218184921 0.02163178433 
0.294340 1.74072299492 0.02129457750 
0.294856 1.70471587185 0.02123359395 
0.295373 1.73212203257 0.02124902102 
0.295890 1.73357745457 0.02083478920 
0.296406 1.78160882525 0.02179494037 
0.296923 1.74303297824 0.02136258791 
0.297440 1.74369277923 0.02178639408 
0.297957 1.75436014962 0.02170168704 
0.298473 1.71881057435 0.02121180697 
0.298990 1.74779764990 0.02167023946 
0.299507 1.72290436109 0.02156782655 
0.300023 1.75374054943 0.02196772712 
0.300540 1.73506881333 0.02183245287 
0.301057 1.71460822431 0.02139975508 
0.301573 1.73418308030 0.02187255256 
0.302090 1.72892470957 0.02186182841 
0.302607 1.74647523035 0.02167185782 
0.303123 1.75619653421 0.02209547657 
0.303640 1.79050978492 0.02235984593 
0.304157 1.72152345323 0.02162871351 
0.304673 1.75310609085 0.02228318654 
0.305190 1.72619255016 0.02254797844 
0.305707 1.70874018013 0.02256632289 
0.306224 1.74413777842 0.02228592586 
0.306740 1.73955755939 0.02262169774 
0.307257 1.74206935938 0.02230950345 
0.307774 1.74597715666 0.02285049662 
0.308290 1.70236263673 0.02167496122 
0.308807 1.75198790236 0.02191369219 
0.309324 1.74783710652 0.02221675269 
0.309840 1.71689469974 0.02203236303 
0.310357 1.69947931043 0.02190293512 
0.310874 1.77379123180 0.02269579743 
0.311390 1.74099114173 0.02264840870 
0.311907 1.70587102716 0.02235797897 
0.312424 1.78248110259 0.02320010094 
0.312940 1.73966017961 0.02243965487 
0.313457 1.73771033045 0.02252844796 
0.313974 1.74669116545 0.02306580860 
0.314490 1.76344658165 0.02287477750 
0.315007 1.74802395202 0.02261744986 
0.315524 1.71287341367 0.02316762507 
0.316040 1.71840345815 0.02321076738 
0.316557 1.70875931466 0.02366386250 
0.317074 1.73643919347 0.02281037221 
0.317590 1.72060598707 0.02322669900 
0.318107 1.71550323080 0.02280569961 
0.318624 1.72582017116 0.02292874277 
0.319140 1.71244088851 0.02319801329 
0.319657 1.73541551168 0.02326464066 
0.320174 1.71596323554 0.02342305358 
0.320690 1.69712477908 0.02339507469 
0.321207 1.71379699742 0.02335018820 
0.321724 1.72269198615 0.02397362481 
0.322240 1.74915446458 0.02417802479 
0.322757 1.73084261956 0.02402348001 
0.323274 1.71667669688 0.02422868605 
0.323790 1.75276293850 0.02457214991 
0.324307 1.71026501643 0.02387902427 
0.324824 1.76667332403 0.02420233487 
0.325340 1.75280480629 0.02471208723 
0.325857 1.69685096918 0.02544755474 
0.326373 1.73945225808 0.02560794688 
0.326890 1.74330162444 0.02537734782 
0.327407 1.72715457132 0.02591819558 
0.327923 1.72638721104 0.02591821999 
0.328440 1.70695614132 0.02596769861 
0.328957 1.78695153827 0.02573029587 
0.329473 1.75710902440 0.02675078741 
0.329990 1.74933391645 0.02779898268 
0.330507 1.82635632109 0.02782739828 
0.331023 1.79983441920 0.02828184560 
0.331540 1.78130803899 0.02834101490 
0.332057 1.71476569213 0.02733531846 
0.332573 1.77981710353 0.02921173114 
0.333090 1.76373807270 0.02892989148 
0.333607 1.76371536948 0.02915853510 
0.334123 1.81926789900 0.02980311271 
0.334640 1.74625026114 0.02928169717 
0.335156 1.74922861451 0.03058101382 
0.335673 1.78515539664 0.03040773250 
0.336190 1.77698286882 0.03145299148 
0.336706 1.77683921925 0.03115693089 
0.337223 1.78001113199 0.03068269872 
0.337740 1.78226179561 0.03186628605 
0.338256 1.79641390781 0.03200801218 
0.338773 1.76172729183 0.03348197347 
0.339290 1.75544359368 0.03576551526 
0.339806 1.82870420408 0.03674815597 
0.340323 1.80449419229 0.03649192716 
0.340839 1.84759427841 0.03762632015 
0.341356 1.84700301714 0.03714187235 
0.341873 1.81115315922 0.03621629765 
0.342389 1.75217140757 0.03761811502 
0.342906 1.83018466446 0.03824516017 
0.343423 1.81935520385 0.03649604427 
0.343939 1.87262132891 0.03745403218 
0.344456 1.76617667762 0.03714127297 
0.344972 1.78021749482 0.03862237789 
0.345489 1.78394781425 0.03861666604 
0.346006 1.82585090261 0.03966128285 
0.346522 1.83558211505 0.03924205780 
0.347039 1.84441932677 0.03805710265 
0.347555 1.83402265314 0.03820096477 
0.348072 1.81696194146 0.03762667645 
0.348589 1.78995321933 0.03828983683 
0.349105 1.82865277491 0.03942430536 
0.349622 1.76187446149 0.03873097948 
0.350139 1.83644199367 0.03828989450 
0.350655 1.78408272818 0.03965865892 
0.351172 1.85741819478 0.04044337429 
0.351688 1.75758541630 0.03769759747 
0.352205 1.78322915263 0.03994861873 
0.352722 1.86821399886 0.03973575905 
0.353238 1.78053318442 0.03879342703 
0.353755 1.85270669929 0.03999212705 
0.354271 1.71444923776 0.03884895897 
0.354788 1.86317776374 0.04052105720 
0.355305 1.80750979024 0.04255373687 
0.355821 1.73999832055 0.03879416127 
0.356338 1.84265777975 0.04091328114 
0.356854 1.83017571029 0.04222815770 
0.357371 1.74126690456 0.04327435360 
0.357888 1.83514690220 0.04273941158 
0.358404 1.82812102357 0.04483582691 
0.358921 1.84602674150 0.04466632873 
0.359437 1.74408071473 0.04283837384 
0.359954 1.81678162657 0.04476947107 
0.360471 1.78500679812 0.04382049062 
0.360987 1.82118816226 0.04989426880 
0.361504 1.78219410892 0.04542026377 
0.362020 1.81746729986 0.04956697116 
0.362537 1.83946002787 0.04759969966 
0.363054 1.75789890154 0.05057533605 
0.363570 1.80059787234 0.05117721228 
0.364087 1.77410968277 0.05023056307 
0.364603 1.77881487588 0.04851015660 
0.365120 1.74825380793 0.05165449988 
0.365637 1.94570773260 0.05631795842 
0.366153 1.75945969132 0.05656702740 
0.366670 1.85708763507 0.05316539969 
0.367186 1.76981191461 0.06092902917 
0.367703 1.87654573183 0.06200265386 
0.368219 1.82238065867 0.06030317321 
0.368736 1.77572177641 0.06560343869 
0.369253 1.81045306415 0.06669934667 
0.369769 1.86265220518 0.06921428213 
0.370286 1.71866334768 0.06857495307 
0.370802 1.81851865402 0.07497366184 
0.371319 1.79755122435 0.07632916242 
0.371835 1.65859320658 0.08332922442 
0.372352 1.87414847001 0.09393178066 
0.372869 1.77143575372 0.12232635565 
0.373385 1.79670223235 0.17324704890 
0.373902 1.46501806326 0.46688455912 
