# Supplementary material for: A SAXS-based approach to rationally evaluate radical scavengers – toward eliminating radiation damage in solution and crystallographic studies
Source: J Synchrotron Radiat. 2021 Aug 9;28(Pt 5):1309–20. doi: 10.1107/S1600577521004045 (PMC8415334; doi:10.1107/S1600577521004045)
Supplement: Supplementary file 1 [file s-28-01309-sup1.zip › SupportingData/ascrobic_acid/50uM/E1_ascorbate-50um_00031.cbf.dat]

0.010597 12.89698402211 0.51203660109 
0.011114 11.62701566526 0.53379023749 
0.011630 11.20800668924 0.34390666424 
0.012147 10.49897414378 0.31249733484 
0.012664 9.90818716940 0.24031309425 
0.013181 8.82481999856 0.24742513777 
0.013698 8.56690599762 0.21902320454 
0.014215 8.64886638926 0.32254346916 
0.014732 8.05596274896 0.24238786127 
0.015249 7.75070704342 0.22977847946 
0.015766 7.56610901961 0.18899162969 
0.016283 7.32551032727 0.19087143020 
0.016800 7.26579654301 0.17213172349 
0.017316 6.79146054147 0.15156765727 
0.017833 6.82100838829 0.14582751100 
0.018350 6.53804729291 0.14010223736 
0.018867 6.29031181900 0.13012582427 
0.019384 6.12186890711 0.13008187117 
0.019901 6.01219819929 0.13075801628 
0.020418 5.88261409238 0.10772163732 
0.020935 5.88888073131 0.11228847856 
0.021452 5.65745498664 0.11614860654 
0.021969 5.63092181384 0.11508182536 
0.022486 5.39413501478 0.10974619254 
0.023002 5.46963569730 0.10653437437 
0.023519 5.44733586336 0.11372326122 
0.024036 5.39812821723 0.10234502280 
0.024553 5.28817158645 0.10366054027 
0.025070 5.25387142771 0.10021572222 
0.025587 5.05197839603 0.09855070747 
0.026104 5.06395783658 0.09093005222 
0.026621 4.85022275659 0.09147346586 
0.027138 4.81139662892 0.08840212186 
0.027655 4.90400892811 0.09129958127 
0.028171 4.77418058728 0.08891587755 
0.028688 4.82348956202 0.08056396407 
0.029205 4.69801177734 0.08670072828 
0.029722 4.67167242594 0.08359500127 
0.030239 4.60063453607 0.08302201205 
0.030756 4.57594601980 0.07993145890 
0.031273 4.56318567416 0.08511405939 
0.031790 4.47284529023 0.07619754638 
0.032307 4.49079455751 0.07892811423 
0.032824 4.32786189917 0.07608584457 
0.033341 4.32469304180 0.07517853726 
0.033857 4.39426867578 0.07841739428 
0.034374 4.33303980823 0.07503971044 
0.034891 4.36342159452 0.07417178246 
0.035408 4.28939931414 0.07247403105 
0.035925 4.01405459655 0.07060333221 
0.036442 4.30860366832 0.07227315557 
0.036959 4.27680068103 0.07501500296 
0.037476 4.10867509200 0.07126494070 
0.037993 4.07886269359 0.06898341253 
0.038510 4.07514621661 0.07061316212 
0.039027 4.01018808435 0.06690736186 
0.039543 4.06035090921 0.06656863781 
0.040060 3.99233136045 0.06895190023 
0.040577 4.01653922928 0.06523613753 
0.041094 4.02572651391 0.06781042366 
0.041611 3.88165012501 0.06682700238 
0.042128 3.91770674555 0.06718155842 
0.042645 3.88106276765 0.06159845166 
0.043162 3.81643493474 0.06329571950 
0.043679 3.75149874481 0.06080926834 
0.044196 3.73503634092 0.05963499550 
0.044712 3.81271265221 0.06217161036 
0.045229 3.71601787936 0.05840612367 
0.045746 3.70352491944 0.05966892705 
0.046263 3.59742621483 0.05882337715 
0.046780 3.70998992885 0.05595735756 
0.047297 3.65290733152 0.05696744897 
0.047814 3.69735069383 0.05772626327 
0.048331 3.62464987988 0.05555311767 
0.048848 3.57617252547 0.05905881965 
0.049365 3.54831094650 0.05352550580 
0.049881 3.44615279152 0.05389285746 
0.050398 3.45438198006 0.05556967178 
0.050915 3.45159995883 0.05843355505 
0.051432 3.41557832799 0.05374999175 
0.051949 3.41249846391 0.05287399657 
0.052466 3.35327813384 0.05157990713 
0.052983 3.30028412062 0.05040140486 
0.053500 3.38954037847 0.05243061574 
0.054017 3.26850117033 0.05347095455 
0.054534 3.29856874959 0.05003194823 
0.055050 3.24815435833 0.05174586304 
0.055567 3.27426749097 0.05349370493 
0.056084 3.30466920991 0.05056040693 
0.056601 3.17736810807 0.05079413989 
0.057118 3.23892992374 0.04836198103 
0.057635 3.17045247070 0.04744462441 
0.058152 3.14689042129 0.04996155690 
0.058669 3.16006650146 0.04783736823 
0.059186 3.03714121045 0.04961714548 
0.059703 3.12594967689 0.04600557895 
0.060220 3.05492820648 0.04748998353 
0.060736 3.03512064345 0.04840016491 
0.061253 3.00953655666 0.04774118385 
0.061770 3.02366683132 0.04453283417 
0.062287 2.98228452931 0.04708509783 
0.062804 2.96754908288 0.04627702659 
0.063321 3.01137798927 0.04671672070 
0.063838 2.96606656940 0.04335382368 
0.064355 2.95000508557 0.04368478423 
0.064872 2.97019231830 0.04396228743 
0.065388 2.70650993516 0.04383512810 
0.065905 2.93130302333 0.04468329472 
0.066422 2.89184925965 0.04404670448 
0.066939 2.89133123384 0.04255943969 
0.067456 2.84852389886 0.04356429702 
0.067973 2.75563886247 0.04355513863 
0.068490 2.76888185270 0.04275861491 
0.069007 2.74511764945 0.04219783469 
0.069524 2.72549781890 0.04232371430 
0.070041 2.81476302250 0.04422004673 
0.070557 2.75826414858 0.04463559192 
0.071074 2.73377781615 0.04332318910 
0.071591 2.79349064986 0.04184831785 
0.072108 2.67726235792 0.03851220071 
0.072625 2.72325330627 0.04117447829 
0.073142 2.76973612086 0.04243656643 
0.073659 2.70752876039 0.03948828311 
0.074176 2.72294914533 0.04108977959 
0.074693 2.67094860357 0.04053404334 
0.075210 2.68646466555 0.03827507930 
0.075726 2.68066281552 0.04081333055 
0.076243 2.67972431873 0.03901789539 
0.076760 2.70612428139 0.03948212599 
0.077277 2.66423959360 0.03846497235 
0.077794 2.62524378443 0.03880588662 
0.078311 2.58496311085 0.03897517730 
0.078828 2.56865188240 0.03807404355 
0.079345 2.54066070791 0.03799064174 
0.079862 2.59892824844 0.03883735014 
0.080378 2.59392893366 0.03683642620 
0.080895 2.50570041462 0.03568723161 
0.081412 2.54332135642 0.03699823515 
0.081929 2.51297633750 0.03775861115 
0.082446 2.52754570094 0.03668400807 
0.082963 2.50195679352 0.03569368104 
0.083480 2.49754440502 0.03704314325 
0.083997 2.51005215848 0.03571147188 
0.084514 2.48084914656 0.03692593710 
0.085030 2.48667432151 0.03661796510 
0.085547 2.44001035740 0.03471392684 
0.086064 2.47229320833 0.03600192247 
0.086581 2.50801796695 0.03607413512 
0.087098 2.46478052336 0.03501220683 
0.087615 2.42493681760 0.03417934190 
0.088132 2.41728907345 0.03584153662 
0.088649 2.48253989222 0.03677658244 
0.089166 2.44520937545 0.03643932246 
0.089683 2.37828257374 0.03728912145 
0.090199 2.42210504574 0.03693284502 
0.090716 2.39562365010 0.03778600069 
0.091233 2.37379436053 0.03749273823 
0.091750 2.37171452057 0.03879264947 
0.092267 2.42452936228 0.03869671362 
0.092784 2.32500539155 0.03631621998 
0.093301 2.32557542266 0.04055014589 
0.093818 2.33995165058 0.03796401728 
0.094334 2.38918948064 0.03763971319 
0.094851 2.34664691277 0.03744418123 
0.095368 2.26731988365 0.03588566726 
0.095885 2.23695319365 0.03518531154 
0.096402 2.30199824408 0.03518022140 
0.096919 2.29306247975 0.03479609750 
0.097436 2.37578417902 0.03428051412 
0.097953 2.32117678885 0.03390226153 
0.098470 2.28166859987 0.03384072542 
0.098986 2.28827898007 0.03273269161 
0.099503 2.23233027911 0.03418791734 
0.100020 2.23384845686 0.03336341410 
0.100537 2.22981928187 0.03389494662 
0.101054 2.23270272158 0.03273880649 
0.101571 2.22709589927 0.03219560299 
0.102088 2.22484361870 0.03389786372 
0.102605 2.16164844394 0.03103602311 
0.103122 2.16576916302 0.03124865401 
0.103638 2.18205663612 0.03182759307 
0.104155 2.13700841818 0.03208022862 
0.104672 2.19743494241 0.03161035357 
0.105189 2.15879380494 0.03229658949 
0.105706 2.16098416950 0.03167493417 
0.106223 2.23848436257 0.03005168147 
0.106740 2.18739887084 0.03077966832 
0.107257 2.17975695264 0.03082155454 
0.107773 2.23469397338 0.03158139560 
0.108290 2.16115017726 0.03062538537 
0.108807 2.20808577009 0.03172736827 
0.109324 2.15083461916 0.03055909290 
0.109841 2.13270846839 0.03056728350 
0.110358 2.13256401061 0.03065369264 
0.110875 2.09269734030 0.02980158315 
0.111392 2.11189546682 0.02870265075 
0.111909 2.16093760734 0.02996474325 
0.112425 2.09963771659 0.02933081590 
0.112942 2.15690403570 0.02973171148 
0.113459 2.18638409041 0.02967369007 
0.113976 2.12905143624 0.02943109180 
0.114493 2.13088889132 0.02947052855 
0.115010 2.11379718977 0.02999502265 
0.115527 2.11141362978 0.02975398974 
0.116044 2.11534155966 0.02887004943 
0.116560 2.14482167133 0.02865806647 
0.117077 2.13420578828 0.02852705765 
0.117594 2.06534078935 0.02843754231 
0.118111 2.09125003336 0.02878409980 
0.118628 2.07940623049 0.02798324284 
0.119145 2.06659280040 0.02851904221 
0.119662 2.12501145260 0.02819904387 
0.120179 2.06317001057 0.02790361189 
0.120695 2.04543238069 0.02723396411 
0.121212 2.05398594890 0.02704834216 
0.121729 2.00501631990 0.02716208080 
0.122246 2.02043438506 0.02723224918 
0.122763 2.02138750732 0.02756572352 
0.123280 2.11042686332 0.02808078504 
0.123797 1.99837632965 0.02777688366 
0.124314 1.98224047458 0.02639916289 
0.124830 2.02877178622 0.02738587338 
0.125347 2.00190782215 0.02684106190 
0.125864 1.99070722240 0.02675420872 
0.126381 2.00214718487 0.02673580160 
0.126898 2.02047351746 0.02708309272 
0.127415 2.02394552161 0.02679931538 
0.127932 2.01632617203 0.02717510357 
0.128448 2.01693849632 0.02655437863 
0.128965 1.95434488151 0.02589950050 
0.129482 1.95815117224 0.02622894289 
0.129999 1.91932651355 0.02604548516 
0.130516 2.00085449293 0.02636899093 
0.131033 1.95624163114 0.02615197367 
0.131550 1.97107195089 0.02604501889 
0.132067 2.02160100585 0.02629873152 
0.132583 1.95722995109 0.02565035939 
0.133100 1.96430554492 0.02537159226 
0.133617 1.95958828671 0.02632572368 
0.134134 1.98490955229 0.02616959530 
0.134651 1.94960792989 0.02603108202 
0.135168 1.92936914350 0.02530955771 
0.135685 1.94969937082 0.02599659501 
0.136201 1.96547386843 0.02538643574 
0.136718 1.92702190729 0.02450781258 
0.137235 1.90547358394 0.02483753984 
0.137752 1.93291560244 0.02559012441 
0.138269 1.90928818275 0.02531741651 
0.138786 1.90865894837 0.02482845973 
0.139303 1.93944903450 0.02454119118 
0.139819 1.95679101008 0.02536055461 
0.140336 1.93800579175 0.02424709979 
0.140853 1.93002774177 0.02427831137 
0.141370 1.95592960999 0.02471975190 
0.141887 1.93573966350 0.02496032932 
0.142404 1.92732904111 0.02443915331 
0.142921 1.93605150460 0.02450708393 
0.143438 1.99253264835 0.02503460647 
0.143954 1.90497410827 0.02390106773 
0.144471 1.96378487801 0.02478992921 
0.144988 1.98029173566 0.02593575253 
0.145505 1.93309133380 0.02525937879 
0.146022 1.97421429297 0.02607129915 
0.146539 1.88006616053 0.02302124560 
0.147056 1.90031781402 0.02457288189 
0.147572 1.87995393369 0.02453322394 
0.148089 1.87096381410 0.02407201554 
0.148606 1.86109421205 0.02390366401 
0.149123 1.89558222958 0.02331401660 
0.149640 1.90049430861 0.02376957945 
0.150157 1.87037630067 0.02416565848 
0.150674 1.92539133851 0.02363199414 
0.151190 1.88336282842 0.02344238706 
0.151707 1.88921061859 0.02313281711 
0.152224 1.89231588703 0.02404642292 
0.152741 1.92852263759 0.02379736004 
0.153258 1.88380578735 0.02383345691 
0.153775 1.90342226293 0.02349755310 
0.154291 1.85818039571 0.02374018416 
0.154808 1.88537557834 0.02309926235 
0.155325 1.82216173158 0.02326056092 
0.155842 1.88456041807 0.02266546679 
0.156359 1.84829101841 0.02317552294 
0.156876 1.88059507961 0.02349788603 
0.157393 1.83477836149 0.02316726549 
0.157909 1.85813087084 0.02313050191 
0.158426 1.90200098959 0.02349017950 
0.158943 1.85620013183 0.02307827246 
0.159460 1.84707446143 0.02350858311 
0.159977 1.87001295607 0.02262257612 
0.160494 1.86085624064 0.02288777378 
0.161010 1.84964750291 0.02177418290 
0.161527 1.86017537011 0.02266619958 
0.162044 1.87734609355 0.02295485411 
0.162561 1.85400355855 0.02269761842 
0.163078 1.88270531390 0.02271641465 
0.163595 1.82539566433 0.02283883433 
0.164112 1.83048547298 0.02203102804 
0.164628 1.82404468043 0.02213002936 
0.165145 1.85791276332 0.02274348122 
0.165662 1.81096423168 0.02231241272 
0.166179 1.83790287369 0.02275292912 
0.166696 1.81500355617 0.02206772027 
0.167213 1.85001792130 0.02193277768 
0.167729 1.83113738562 0.02214717065 
0.168246 1.85684241175 0.02204114260 
0.168763 1.86358745183 0.02237066305 
0.169280 1.84697321649 0.02254643892 
0.169797 1.83314581843 0.02153498114 
0.170314 1.83311657783 0.02187392161 
0.170830 1.83850602801 0.02187035275 
0.171347 1.85660528578 0.02149783025 
0.171864 1.81459578762 0.02189292410 
0.172381 1.83482598748 0.02157471070 
0.172898 1.86770026663 0.02174041380 
0.173415 1.84239904481 0.02133104192 
0.173932 1.83775198811 0.02139011350 
0.174448 1.79261277303 0.02158067145 
0.174965 1.80841598811 0.02097513863 
0.175482 1.80812362954 0.02199151199 
0.175999 1.79805612530 0.02165811639 
0.176516 1.83895031444 0.02171906975 
0.177033 1.79561786604 0.02121911129 
0.177549 1.79304946681 0.02131066049 
0.178066 1.81076650961 0.02075592950 
0.178583 1.84051628332 0.02150725710 
0.179100 1.83436611393 0.02128629442 
0.179617 1.80704256114 0.02129935922 
0.180134 1.81670403078 0.02176938365 
0.180650 1.81870580974 0.02164580365 
0.181167 1.79534262021 0.02181424450 
0.181684 1.82428015240 0.02188966179 
0.182201 1.83562297387 0.02240474938 
0.182718 1.82256844946 0.02298360664 
0.183234 1.78104697656 0.02226551142 
0.183751 1.84427629905 0.02290936325 
0.184268 1.80863130164 0.02322156666 
0.184785 1.80153384212 0.02272498433 
0.185302 1.81666343752 0.02313801971 
0.185819 1.82553568198 0.02267886690 
0.186335 1.79341430430 0.02288854128 
0.186852 1.83142753923 0.02262967937 
0.187369 1.81907335181 0.02245976539 
0.187886 1.80526109962 0.02234288390 
0.188403 1.78472373921 0.02155871392 
0.188920 1.80728505458 0.02170557389 
0.189436 1.81274664704 0.02119674996 
0.189953 1.75438731227 0.02137830466 
0.190470 1.79711788878 0.02111383945 
0.190987 1.79430764330 0.02164150134 
0.191504 1.79883663465 0.02156382519 
0.192020 1.76269452270 0.02113045942 
0.192537 1.79952577015 0.02160283873 
0.193054 1.76424675243 0.02097430325 
0.193571 1.79024217186 0.02081167565 
0.194088 1.73271375134 0.02077156534 
0.194605 1.77307515014 0.02024425115 
0.195121 1.79047939451 0.02120523759 
0.195638 1.77650745375 0.02072226434 
0.196155 1.78037242698 0.02046092573 
0.196672 1.75251338239 0.02052256379 
0.197189 1.77479588431 0.02043625771 
0.197705 1.78158542430 0.02083332915 
0.198222 1.78074463872 0.01999885450 
0.198739 1.77401965751 0.02043586163 
0.199256 1.75182495782 0.02068697375 
0.199773 1.75802709652 0.01990758704 
0.200290 1.77606012131 0.02014180696 
0.200806 1.75687982520 0.02016210595 
0.201323 1.77101111703 0.02011626507 
0.201840 1.79003795993 0.02014866317 
0.202357 1.79181992477 0.02010072002 
0.202874 1.79112474542 0.02011036034 
0.203390 1.76403901081 0.02000798109 
0.203907 1.75376761403 0.01987350791 
0.204424 1.76709584385 0.01983759285 
0.204941 1.75336155195 0.01977924485 
0.205458 1.78983915016 0.01995646815 
0.205974 1.76094818074 0.02007237986 
0.206491 1.76161823213 0.01985137514 
0.207008 1.77402963235 0.02001794749 
0.207525 1.75276724817 0.01948231665 
0.208042 1.77049886549 0.01975863201 
0.208558 1.77419633866 0.01958262660 
0.209075 1.76315370629 0.01965834157 
0.209592 1.78183047702 0.01952785053 
0.210109 1.76596000484 0.01997874481 
0.210626 1.76569266419 0.01957698776 
0.211142 1.76278930620 0.01979742498 
0.211659 1.76406738513 0.01941635288 
0.212176 1.75662264055 0.01927360726 
0.212693 1.79272336899 0.01946717209 
0.213210 1.76488825128 0.01915745257 
0.213726 1.73971831178 0.01933333334 
0.214243 1.75294202747 0.01905068153 
0.214760 1.78467985457 0.01945338675 
0.215277 1.78019482913 0.01956715854 
0.215794 1.79657569864 0.01982752782 
0.216310 1.76890106388 0.01950026858 
0.216827 1.75025074277 0.01930894786 
0.217344 1.76675367558 0.01959414509 
0.217861 1.79300028541 0.01906498743 
0.218378 1.78332613778 0.01943536893 
0.218894 1.78881971781 0.01982727403 
0.219411 1.75592367133 0.01906964073 
0.219928 1.76107414457 0.01890926428 
0.220445 1.73769477644 0.01914260413 
0.220962 1.73985101126 0.01895006254 
0.221478 1.73543813588 0.01893832804 
0.221995 1.75584257475 0.01916515020 
0.222512 1.75070936212 0.01915837651 
0.223029 1.74556388234 0.01871704543 
0.223546 1.74253802959 0.01889981070 
0.224062 1.75412407151 0.01880924874 
0.224579 1.77259522229 0.01887478973 
0.225096 1.73755491003 0.01887074766 
0.225613 1.76391304203 0.01851223270 
0.226129 1.78187852201 0.01878194146 
0.226646 1.75153720995 0.01854423505 
0.227163 1.76779605126 0.01875624323 
0.227680 1.76088961013 0.01883627664 
0.228197 1.73946739962 0.01812776014 
0.228713 1.79695615007 0.01940034119 
0.229230 1.73785751977 0.01785099393 
0.229747 1.73761883805 0.01841195907 
0.230264 1.75142691976 0.01831478446 
0.230780 1.74382041120 0.01852793404 
0.231297 1.75492119703 0.01887809753 
0.231814 1.76870627400 0.01817669326 
0.232331 1.74045089007 0.01829970082 
0.232848 1.75312042242 0.01852717313 
0.233364 1.75536027504 0.01843221628 
0.233881 1.76823424420 0.01822480930 
0.234398 1.77733367812 0.01832339240 
0.234915 1.78483069796 0.01858870337 
0.235431 1.75068002599 0.01819484340 
0.235948 1.76076341331 0.01814527567 
0.236465 1.76345861908 0.01786543174 
0.236982 1.75363954113 0.01824945868 
0.237499 1.77076476256 0.01797257041 
0.238015 1.74117480770 0.01842684961 
0.238532 1.75265246059 0.01750891295 
0.239049 1.78255940410 0.01805430671 
0.239566 1.75299063630 0.01840405013 
0.240082 1.75461491419 0.01834498164 
0.240599 1.76080333528 0.01836230612 
0.241116 1.77520701309 0.01827219420 
0.241633 1.75420601943 0.01768857431 
0.242149 1.73913723770 3.09161518701 
0.242666 1.74628070281 0.01783011224 
0.243183 1.72309837734 0.01809261382 
0.243700 1.73728513599 0.01793076907 
0.244217 1.75255353687 0.01800646651 
0.244733 1.72761433226 0.01782430606 
0.245250 1.71360893210 0.01789257907 
0.245767 1.71468702596 0.01781015597 
0.246284 1.76811412178 0.01803055506 
0.246800 1.71610477716 0.01767487888 
0.247317 1.76090451645 0.01790105394 
0.247834 1.72778412385 0.01740656799 
0.248351 1.73690161373 0.01813712875 
0.248867 1.75518459324 0.01771305493 
0.249384 1.73988624935 0.01718154188 
0.249901 1.71650266751 0.01751280401 
0.250418 1.80318556390 0.01753920084 
0.250934 1.71215268709 0.01737633490 
0.251451 1.68639623286 0.01755771979 
0.251968 1.73513316186 0.01761330514 
0.252485 1.73200406471 0.01759616391 
0.253001 1.75160443919 0.01768124712 
0.253518 1.75951099620 0.01809058634 
0.254035 1.73197636219 0.01739338351 
0.254552 1.73135678602 0.01752934329 
0.255068 1.70701539307 0.01740825870 
0.255585 1.71922786995 0.01696638809 
0.256102 1.71595475979 0.01723360709 
0.256619 1.70262577248 0.01744022691 
0.257135 1.73163148588 0.01749866976 
0.257652 1.73667510523 0.01716423129 
0.258169 1.74448980408 0.01728495104 
0.258686 1.75162599006 0.01739099132 
0.259202 1.73145331359 0.01718721143 
0.259719 1.71792545555 0.01711024568 
0.260236 1.71258087608 0.01731776732 
0.260753 1.75539284593 0.01807341896 
0.261269 1.70403903430 0.01785302821 
0.261786 1.68140080652 0.01773600830 
0.262303 1.73448903910 0.01823164866 
0.262820 1.71758394304 0.01780699150 
0.263336 1.70828768467 0.01835609614 
0.263853 1.71094681825 0.01787066389 
0.264370 1.72350638142 0.01833519740 
0.264887 1.71667928036 0.01826763002 
0.265403 1.72959634352 0.01832910998 
0.265920 1.72633304308 0.01837221247 
0.266437 1.73489013145 0.01895203048 
0.266954 1.69197246797 0.01859318674 
0.267470 1.72455311785 0.01884308744 
0.267987 1.74030870388 0.01905220953 
0.268504 1.71322271459 0.01847209320 
0.269021 1.75287824849 0.01910664886 
0.269537 1.74388869878 0.01918913753 
0.270054 1.70166064726 0.01893180382 
0.270571 1.75547932897 0.01947573398 
0.271087 1.71788624080 0.01984360481 
0.271604 1.74703084576 0.01992362660 
0.272121 1.74249786245 0.02025737562 
0.272638 1.75573401650 0.02011850821 
0.273154 1.70477248334 0.02029395412 
0.273671 1.71740965755 0.02067449228 
0.274188 1.73839658227 0.02070489149 
0.274705 1.76148181169 0.02063883896 
0.275221 1.75878298768 0.02087290713 
0.275738 1.71928712955 0.02073735301 
0.276255 1.73108288184 0.02016275650 
0.276771 1.74400087631 0.02086155269 
0.277288 1.74207582405 0.02017969123 
0.277805 1.72694660629 0.02005683720 
0.278322 1.75475758189 0.02058692216 
0.278838 1.70186875998 0.02009788260 
0.279355 1.67956718285 0.02020393131 
0.279872 1.74547607660 0.02092890791 
0.280388 1.75278683407 0.02041175602 
0.280905 1.73749868280 0.02052421331 
0.281422 1.76340817510 0.02051744585 
0.281939 1.71339508939 0.02050165948 
0.282455 1.69068885866 0.02008276714 
0.282972 1.77708778919 0.02055532659 
0.283489 1.71574439987 0.02042488616 
0.284006 1.73707165174 0.02113773624 
0.284522 1.71491480062 0.02024917814 
0.285039 1.73137508019 0.02069723471 
0.285556 1.73156667751 0.02043088218 
0.286072 1.74698032266 0.02087437259 
0.286589 1.72076333249 0.02061888553 
0.287106 1.68516671068 0.02063520201 
0.287622 1.75471366387 0.02124913157 
0.288139 1.72708093858 0.02047685424 
0.288656 1.74712990152 0.02057196979 
0.289173 1.69872060820 0.02078248752 
0.289689 1.71683741246 0.02090365650 
0.290206 1.71712530591 0.02101306141 
0.290723 1.73677344448 0.02099236252 
0.291239 1.75322008763 0.02081980939 
0.291756 1.75044551256 0.02145801817 
0.292273 1.70894234172 0.02048567256 
0.292790 1.72937643125 0.02070995895 
0.293306 1.73420278713 0.02133940290 
0.293823 1.72044156642 0.02160790691 
0.294340 1.70823145831 0.02100159504 
0.294856 1.77241210378 0.02147925656 
0.295373 1.72245735029 0.02121810811 
0.295890 1.76532232709 0.02144213812 
0.296406 1.70601805012 0.02114254424 
0.296923 1.74212824949 0.02138808696 
0.297440 1.73785469569 0.02130909507 
0.297957 1.76048338997 0.02198680921 
0.298473 1.72034878111 0.02132015498 
0.298990 1.74373959384 0.02112081029 
0.299507 1.72322199756 0.02177993653 
0.300023 1.75258423222 0.02213049010 
0.300540 1.73735811571 0.02195291112 
0.301057 1.77313005151 0.02142547924 
0.301573 1.75842066559 0.02208389338 
0.302090 1.68272831372 0.02186957213 
0.302607 1.75759436298 0.02192137803 
0.303123 1.77261816096 0.02162578327 
0.303640 1.72638292865 0.02182575943 
0.304157 1.74527825018 0.02193336541 
0.304673 1.75659835870 0.02119854258 
0.305190 1.71265968019 0.02186027044 
0.305707 1.74071232105 0.02184129982 
0.306224 1.76818201267 0.02237684626 
0.306740 1.77830127578 0.02231028987 
0.307257 1.75114301546 0.02176684557 
0.307774 1.75924518519 0.02193845003 
0.308290 1.72719140831 0.02287013200 
0.308807 1.74934214697 0.02309454476 
0.309324 1.75258627572 0.02198819723 
0.309840 1.72394404104 0.02241402469 
0.310357 1.72321990171 0.02256437832 
0.310874 1.71733309158 0.02281415329 
0.311390 1.75653157775 0.02299547439 
0.311907 1.76666276683 0.02303001766 
0.312424 1.73897695331 0.02230715411 
0.312940 1.72978975767 0.02223325954 
0.313457 1.72856512065 0.02272271728 
0.313974 1.76714960877 0.02333201893 
0.314490 1.72218941172 0.02289758114 
0.315007 1.73635208811 0.02290559020 
0.315524 1.73294888581 0.02322012379 
0.316040 1.75071725997 0.02339081739 
0.316557 1.71728769402 0.02330068712 
0.317074 1.73945354305 0.02348083118 
0.317590 1.71305076317 0.02336953126 
0.318107 1.76393805835 0.02298425633 
0.318624 1.68635357157 0.02253111314 
0.319140 1.74420054489 0.02307081526 
0.319657 1.71267115351 0.02338312564 
0.320174 1.76399976228 0.02353935737 
0.320690 1.73269523929 0.02344607749 
0.321207 1.72775645761 0.02361597777 
0.321724 1.73748875896 0.02404969806 
0.322240 1.79627227099 0.02383630094 
0.322757 1.70959586606 0.02351420157 
0.323274 1.71750522676 0.02362903705 
0.323790 1.73291445934 0.02412685411 
0.324307 1.74301795841 0.02444565264 
0.324824 1.77302727161 0.02447348176 
0.325340 1.79658307567 0.02503272784 
0.325857 1.75758294600 0.02519430393 
0.326373 1.71973260864 0.02480857037 
0.326890 1.74704328662 0.02555497215 
0.327407 1.74517365061 0.02588545038 
0.327923 1.68196043757 0.02562949849 
0.328440 1.73337658772 0.02639666376 
0.328957 1.75992957318 0.02581953906 
0.329473 1.75703893391 0.02744229874 
0.329990 1.73678864901 0.02712377881 
0.330507 1.77322869085 0.02839891551 
0.331023 1.78472581729 0.02719132103 
0.331540 1.75698159622 0.02774278801 
0.332057 1.70754720093 0.02874362846 
0.332573 1.79031540761 0.02900924403 
0.333090 1.75887556277 0.02931674709 
0.333607 1.75447588399 0.02966683138 
0.334123 1.80623297895 0.03014376822 
0.334640 1.72975344234 0.02910476294 
0.335156 1.81584799344 0.03140633974 
0.335673 1.79929229270 0.02967818658 
0.336190 1.77728565775 0.03006745438 
0.336706 1.73404250008 0.03028025023 
0.337223 1.75364936355 0.03173699545 
0.337740 1.77261222665 0.03203864794 
0.338256 1.81728078698 0.03221458243 
0.338773 1.83150443174 0.03404148160 
0.339290 1.83639355117 0.03516033612 
0.339806 1.73351565317 0.03469474329 
0.340323 1.80861992333 0.03671834050 
0.340839 1.79609466375 0.03518647912 
0.341356 1.85978309826 0.03739939996 
0.341873 1.82693005188 0.03831573344 
0.342389 1.79400945730 0.03795809884 
0.342906 1.76930350229 0.03688705282 
0.343423 1.81340248806 0.03640621375 
0.343939 1.83666385942 0.03893313569 
0.344456 1.75716962030 0.03815539232 
0.344972 1.82734358904 0.03692540691 
0.345489 1.76800948525 0.03724482716 
0.346006 1.82936752626 0.03732891741 
0.346522 1.85325420089 0.03843394588 
0.347039 1.81658526626 0.04026796274 
0.347555 1.78693641787 0.03771929935 
0.348072 1.74474047930 0.03878392651 
0.348589 1.80261371977 0.04028427803 
0.349105 1.89660381892 0.04099120732 
0.349622 1.81775545621 0.03852555742 
0.350139 1.77741835850 0.03927240255 
0.350655 1.82916326686 0.03902544245 
0.351172 1.84371739989 0.03900876444 
0.351688 1.73280564892 0.03879092990 
0.352205 1.82109685128 0.04010696609 
0.352722 1.85981309865 0.04094228302 
0.353238 1.79572223978 0.04112970304 
0.353755 1.86657673573 0.04052281270 
0.354271 1.83272283503 0.04097790442 
0.354788 1.80239485582 0.04136386916 
0.355305 1.84807811327 0.03812355192 
0.355821 1.86176127729 0.04224128981 
0.356338 1.86875525223 0.04115923327 
0.356854 1.83430478167 0.04178472703 
0.357371 1.83105556664 0.04173977495 
0.357888 1.76514959727 0.04021894679 
0.358404 1.80086498084 0.04231947236 
0.358921 1.80082305709 0.04101063683 
0.359437 1.83241110652 0.04109889271 
0.359954 1.85548935306 0.04615145739 
0.360471 1.84043083831 0.04664413780 
0.360987 1.88282032282 0.04777025170 
0.361504 1.78136970202 0.05084296799 
0.362020 1.89256184208 0.05112897157 
0.362537 1.79633197333 0.04804909158 
0.363054 1.85597501894 0.04905824717 
0.363570 1.77240646893 0.05012428219 
0.364087 1.81834621709 0.05364309815 
0.364603 1.78480476890 0.04874890558 
0.365120 1.79671553632 0.05261275180 
0.365637 1.81110914138 0.05566805675 
0.366153 1.81087728534 0.04978657347 
0.366670 1.77406304540 0.06041652081 
0.367186 1.72823687670 0.05608742010 
0.367703 1.78619321267 0.06261220646 
0.368219 1.80080241796 0.05913191520 
0.368736 1.89169868889 0.06696745879 
0.369253 1.80064203947 0.07159732495 
0.369769 1.84680561954 0.07202445960 
0.370286 1.73972575489 0.07112255677 
0.370802 1.86372587983 0.07310964431 
0.371319 1.78288737650 0.08028940925 
0.371835 1.89635489877 0.08346548320 
0.372352 1.71732174549 0.09119143113 
0.372869 1.61415307370 0.11457153575 
0.373385 1.86365698541 0.14553002614 
0.373902 1.18895574796 0.38667423861 
