# Supplementary material for: A SAXS-based approach to rationally evaluate radical scavengers – toward eliminating radiation damage in solution and crystallographic studies
Source: J Synchrotron Radiat. 2021 Aug 9;28(Pt 5):1309–20. doi: 10.1107/S1600577521004045 (PMC8415334; doi:10.1107/S1600577521004045)
Supplement: Supplementary file 1 [file s-28-01309-sup1.zip › SupportingData/ascrobic_acid/50uM/E1_ascorbate-50um_00007.cbf.dat]

0.010597 13.18729335387 0.61972382223 
0.011114 12.20113797797 0.43387277388 
0.011630 10.76051680802 0.37766163846 
0.012147 10.20500504037 0.30292023897 
0.012664 9.59554148210 0.28625138532 
0.013181 9.10148769128 0.22035850597 
0.013698 8.78180107790 0.23674127122 
0.014215 8.00400515309 0.28276312332 
0.014732 7.39292116455 0.25194370721 
0.015249 7.51042824224 0.25149561533 
0.015766 7.36063234612 0.18182366202 
0.016283 6.92257877847 0.18526771874 
0.016800 6.97190376327 0.16807128085 
0.017316 6.76263813725 0.15316566902 
0.017833 6.61425701958 0.13750490316 
0.018350 6.58875026590 0.12384015124 
0.018867 6.19835661782 0.12334324093 
0.019384 6.19005974887 0.13783984794 
0.019901 5.95262691571 0.12623908856 
0.020418 5.88252704458 0.12183154441 
0.020935 5.64880049485 0.10746208712 
0.021452 5.49907647234 0.12303507517 
0.021969 5.59020663149 0.11505795502 
0.022486 5.38606803102 0.10535806285 
0.023002 5.30715905583 0.10951104666 
0.023519 5.28367786613 0.10136010035 
0.024036 5.22741838696 0.10324290633 
0.024553 5.13449213241 0.09592361283 
0.025070 5.23984200680 0.09520581963 
0.025587 5.04085308208 0.09492961725 
0.026104 4.96197788746 0.09293071466 
0.026621 4.98894404606 0.09231256667 
0.027138 4.91622936139 0.08676962990 
0.027655 4.82702202135 0.09094216175 
0.028171 4.76651811764 0.08976530453 
0.028688 4.67134988557 0.08422463947 
0.029205 4.72221485870 0.08518958510 
0.029722 4.71564001798 0.08862285727 
0.030239 4.60570838464 0.08348565279 
0.030756 4.62001556887 0.08474177474 
0.031273 4.53053380101 0.07913581767 
0.031790 4.60654176863 0.08274367944 
0.032307 4.50583866846 0.07851659402 
0.032824 4.31255749391 0.07638005667 
0.033341 4.21019190867 0.07496288548 
0.033857 4.19736064150 0.08083616218 
0.034374 4.41825772759 0.07391768561 
0.034891 4.31154411270 0.08012050366 
0.035408 4.13019770572 0.07526435146 
0.035925 4.20892202361 0.07225533455 
0.036442 4.24183676621 0.07344269631 
0.036959 4.26525133752 0.07420381871 
0.037476 4.31260918929 0.07170325798 
0.037993 4.07707099723 0.06670956368 
0.038510 4.20753332596 0.07186763263 
0.039027 3.97678350611 0.06625084759 
0.039543 4.01732154811 0.06731953550 
0.040060 4.08421057203 0.07033402093 
0.040577 3.97186943007 0.06973592528 
0.041094 4.00489815014 0.06584598467 
0.041611 3.92632020077 0.06566855728 
0.042128 3.90291013787 0.06301141652 
0.042645 3.81699867698 0.06453054255 
0.043162 3.91549459736 0.06314025867 
0.043679 3.87390343157 0.06196449793 
0.044196 3.78282599843 0.05760648096 
0.044712 3.67991051505 0.05873076100 
0.045229 3.71686468242 0.06235877312 
0.045746 3.77050405990 0.06014218840 
0.046263 3.64793694014 0.05957391964 
0.046780 3.62111695397 0.05686428571 
0.047297 3.59182696117 0.05766108906 
0.047814 3.59005259401 0.05393364303 
0.048331 3.65451363449 0.05721709073 
0.048848 3.53674588240 0.05480670668 
0.049365 3.53436213089 0.05360397051 
0.049881 3.48305815984 0.05550242943 
0.050398 3.42411302470 0.05352894451 
0.050915 3.44398675340 0.05682262917 
0.051432 3.46778042856 0.05453728659 
0.051949 3.42758328316 0.05242519914 
0.052466 3.35119384776 0.05301784970 
0.052983 3.33427108259 0.05203710493 
0.053500 3.42820083171 0.05199389858 
0.054017 3.36143873864 0.05420414699 
0.054534 3.34860728935 0.05293835247 
0.055050 3.26696492460 0.05276638428 
0.055567 3.30677476633 0.05027941654 
0.056084 3.29520352399 0.05120502380 
0.056601 3.26513919378 0.05348794931 
0.057118 3.20400734648 0.04957130391 
0.057635 3.05205930732 0.04854189821 
0.058152 3.16977374570 0.04985972718 
0.058669 3.24114627748 0.04944266502 
0.059186 3.12498300959 0.04756898318 
0.059703 2.99908214963 0.04678435400 
0.060220 3.06105270942 0.04873571508 
0.060736 2.97604612545 0.04518706708 
0.061253 3.03132836322 0.04595391585 
0.061770 3.12913750278 0.04691426347 
0.062287 2.96725933249 0.04423656218 
0.062804 2.96689622597 0.04669077602 
0.063321 2.96233121557 0.04428592006 
0.063838 3.01070953367 0.04431562680 
0.064355 2.87422121615 0.04535703522 
0.064872 2.97038653721 0.04330659386 
0.065388 2.84723858725 0.04396939237 
0.065905 2.95119210547 0.04485300643 
0.066422 2.84136339841 0.04336981043 
0.066939 2.91726662352 0.04488679689 
0.067456 2.87576120389 0.04459191613 
0.067973 2.82355869003 0.04376098302 
0.068490 2.78321702901 0.04191245214 
0.069007 2.76786279337 0.04199959685 
0.069524 2.78231156795 0.04108302887 
0.070041 2.76158788302 0.04360814178 
0.070557 2.83587590254 0.04372129607 
0.071074 2.74540071705 0.04378493611 
0.071591 2.70816683597 0.04214447965 
0.072108 2.76277386230 0.04167273719 
0.072625 2.77599768955 0.04133812818 
0.073142 2.68270844959 0.04036323008 
0.073659 2.64117975087 0.04085674339 
0.074176 2.69792401992 0.04095533961 
0.074693 2.65953160554 0.03949399572 
0.075210 2.63217606537 0.03902068163 
0.075726 2.67329370725 0.03875783904 
0.076243 2.66031799550 0.03953098631 
0.076760 2.70116337687 0.04017150087 
0.077277 2.64270942547 0.03763794960 
0.077794 2.62465767967 0.03947259516 
0.078311 2.61147545090 0.03833380072 
0.078828 2.59352123043 0.03857034655 
0.079345 2.56784601984 0.03729131329 
0.079862 2.54735809495 0.03778446867 
0.080378 2.62382906908 0.03613207128 
0.080895 2.47588480877 0.03767841460 
0.081412 2.58902161591 0.03795757614 
0.081929 2.51222338335 0.03635430926 
0.082446 2.56665626844 0.03584518569 
0.082963 2.47700313269 0.03723766917 
0.083480 2.48027257192 0.03704483582 
0.083997 2.38786974570 0.03629888956 
0.084514 2.48156584323 0.03487124309 
0.085030 2.54688387678 0.03622503926 
0.085547 2.42708860553 0.03382115734 
0.086064 2.45555184260 0.03437245431 
0.086581 2.47689686761 0.03455999110 
0.087098 2.48413250386 0.03463951372 
0.087615 2.42055509164 0.03572577022 
0.088132 2.38441144911 0.03514916002 
0.088649 2.39625257416 0.03544532887 
0.089166 2.38382398622 0.03522572493 
0.089683 2.40628058697 0.03631147003 
0.090199 2.44298014677 0.03691726408 
0.090716 2.41834263723 0.03808390888 
0.091233 2.40608631736 0.03836128852 
0.091750 2.32180699928 0.03661376408 
0.092267 2.34852770049 0.03687923898 
0.092784 2.30678063620 0.03728157586 
0.093301 2.36518445883 0.03716502186 
0.093818 2.34904064390 0.03771447676 
0.094334 2.34288755146 0.03864762028 
0.094851 2.29611735123 0.03846136306 
0.095368 2.32026918567 0.03668604898 
0.095885 2.33401288099 0.03635526618 
0.096402 2.23706989941 0.03563288019 
0.096919 2.31892985432 0.03608555318 
0.097436 2.26162993882 0.03378443415 
0.097953 2.32555500917 0.03342533838 
0.098470 2.27031924068 0.03405031089 
0.098986 2.32566881208 0.03358509875 
0.099503 2.28286737573 0.03599480994 
0.100020 2.22304913346 0.03257367921 
0.100537 2.21393738798 0.03374206885 
0.101054 2.30726733412 0.03262516735 
0.101571 2.23946956486 0.03164581070 
0.102088 2.20472779350 0.03297555640 
0.102605 2.21171927690 0.03124634377 
0.103122 2.19504420365 0.03131980293 
0.103638 2.18273542479 0.03246422755 
0.104155 2.21103711398 0.03084201147 
0.104672 2.18716675032 0.03072990762 
0.105189 2.16932632928 0.03178428602 
0.105706 2.20583286328 0.03209558490 
0.106223 2.20530971632 0.03063649560 
0.106740 2.19491623678 0.03231703443 
0.107257 2.19627569259 0.03064852885 
0.107773 2.15090622865 0.03204457102 
0.108290 2.21142479445 0.03075471428 
0.108807 2.11209855671 0.03007575817 
0.109324 2.13373639953 0.02975631916 
0.109841 2.16499221770 0.02985674309 
0.110358 2.15025400113 0.03009338620 
0.110875 2.13892943989 0.03021319245 
0.111392 2.17077664382 0.03020711353 
0.111909 2.17613775934 0.02988477417 
0.112425 2.10431310328 0.02988567273 
0.112942 2.14087343398 0.02902021060 
0.113459 2.16794858306 0.02893371931 
0.113976 2.15151554666 0.02895371764 
0.114493 2.11863917816 0.02855927562 
0.115010 2.09649927559 0.02821911967 
0.115527 2.09428826645 0.02899584671 
0.116044 2.08776517128 0.02894112631 
0.116560 2.13264427026 0.02918274508 
0.117077 2.10088522330 0.02844634751 
0.117594 2.11279008191 0.02927301269 
0.118111 2.10331930529 0.02831061165 
0.118628 2.07491277832 0.02849967942 
0.119145 2.06735593400 0.02875593337 
0.119662 2.01646501072 0.02833804874 
0.120179 2.01513005910 0.02775370798 
0.120695 2.02809690642 0.02811589540 
0.121212 2.02117213977 0.02767369742 
0.121729 2.06498972656 0.02766355416 
0.122246 2.05892321701 0.02672171116 
0.122763 1.98897932518 0.02775313003 
0.123280 2.01879307802 0.02801200947 
0.123797 2.04871797945 0.02744256112 
0.124314 2.07080159293 0.02756661859 
0.124830 2.02152734883 0.02766566834 
0.125347 1.98224183201 0.02697584506 
0.125864 2.01624518561 0.02687887167 
0.126381 2.02130598250 0.02685899333 
0.126898 2.00310885657 0.02744459410 
0.127415 2.01119684323 0.02718612405 
0.127932 2.00822722372 0.02659370928 
0.128448 1.96264185405 0.02676290052 
0.128965 1.98983721836 0.02640255709 
0.129482 1.99707286424 0.02573416317 
0.129999 1.99111540860 0.02643279410 
0.130516 1.95299426781 0.02649566579 
0.131033 2.00670769908 0.02662801222 
0.131550 1.96627895739 0.02588970464 
0.132067 1.97183843701 0.02551235954 
0.132583 1.95474979974 0.02544300765 
0.133100 1.94553922194 0.02581032464 
0.133617 2.01476380583 0.02650492673 
0.134134 1.94774727191 0.02602526893 
0.134651 2.00165415839 0.02632876965 
0.135168 1.94988675743 0.02503320763 
0.135685 1.93764915808 0.02575462524 
0.136201 1.97204788770 0.02609769099 
0.136718 1.90974412867 0.02480785299 
0.137235 1.95440518083 0.02496077715 
0.137752 1.94731475296 0.02526880548 
0.138269 2.02028005349 0.02523649195 
0.138786 1.91998364022 0.02463783691 
0.139303 1.92030295545 0.02404619134 
0.139819 1.93074247817 0.02494731261 
0.140336 1.97907090872 0.02449945418 
0.140853 1.92962528721 0.02461991113 
0.141370 1.94795326932 0.02498095297 
0.141887 1.90250220804 0.02414051057 
0.142404 1.94474602099 0.02442561444 
0.142921 1.92621785315 0.02469242743 
0.143438 1.93892951054 0.02497322660 
0.143954 1.96227994255 0.02523493062 
0.144471 1.91257073789 0.02458715738 
0.144988 1.93587909821 0.02516675750 
0.145505 1.91746940358 0.02487442417 
0.146022 1.91554515630 0.02546199307 
0.146539 1.95573431414 0.02510030166 
0.147056 1.88929829267 0.02481532885 
0.147572 1.91741054538 0.02429128084 
0.148089 1.90615146547 0.02471165763 
0.148606 1.86681699915 0.02389457618 
0.149123 1.88067670904 0.02405197947 
0.149640 1.88143789609 0.02332470241 
0.150157 1.85248808868 0.02420956634 
0.150674 1.87421932904 0.02313357710 
0.151190 1.83397399444 0.02403031783 
0.151707 1.87751339047 0.02340130903 
0.152224 1.90428571926 0.02319152945 
0.152741 1.85751604310 0.02343408536 
0.153258 1.89604884424 0.02436154526 
0.153775 1.89913134585 0.02362874211 
0.154291 1.90177466674 0.02374090663 
0.154808 1.88939141903 0.02378533570 
0.155325 1.86679559366 0.02440016007 
0.155842 1.86399392367 0.02327346052 
0.156359 1.80421874615 0.02276953937 
0.156876 1.84958897784 0.02329480771 
0.157393 1.84155786575 0.02266864513 
0.157909 1.86783025224 0.02330462437 
0.158426 1.82034460896 0.02278584343 
0.158943 1.83770918346 0.02288417390 
0.159460 1.91381118798 0.02281428486 
0.159977 1.83535453308 0.02305117879 
0.160494 1.85260720131 0.02298476573 
0.161010 1.85582504377 0.02275679187 
0.161527 1.85700851996 0.02261458227 
0.162044 1.83491029404 0.02237176192 
0.162561 1.86376468624 0.02316856577 
0.163078 1.84003475114 0.02268574096 
0.163595 1.82246128355 0.02181765153 
0.164112 1.85904392659 0.02265510057 
0.164628 1.83618670119 0.02224838534 
0.165145 1.86508502407 0.02245364663 
0.165662 1.84436360354 0.02198091036 
0.166179 1.83141095161 0.02233426158 
0.166696 1.86348626293 0.02220518413 
0.167213 1.83361298431 0.02296640380 
0.167729 1.83532875060 0.02216859030 
0.168246 1.78311293838 0.02187560318 
0.168763 1.83042905687 0.02205890282 
0.169280 1.83170695377 0.02241173242 
0.169797 1.82357572131 0.02170362024 
0.170314 1.81981493398 0.02202324564 
0.170830 1.84291094888 0.02192221688 
0.171347 1.83396842415 0.02113527967 
0.171864 1.83165378606 0.02153134273 
0.172381 1.79941983773 0.02171084664 
0.172898 1.84974412706 0.02131053868 
0.173415 1.81077136609 0.02141021981 
0.173932 1.82161397146 0.02127100874 
0.174448 1.84000724829 0.02197018220 
0.174965 1.79283920263 0.02182355746 
0.175482 1.82619048971 0.02123209887 
0.175999 1.82260681145 0.02199036288 
0.176516 1.83166880320 0.02159369956 
0.177033 1.80278422622 0.02080266530 
0.177549 1.78109451090 0.02202480266 
0.178066 1.81082254327 0.02092498224 
0.178583 1.83597254604 0.02120841684 
0.179100 1.79391967111 0.02147473740 
0.179617 1.80377300624 0.02135411366 
0.180134 1.82804796720 0.02216896679 
0.180650 1.80360783504 0.02188117150 
0.181167 1.85555642935 0.02248555262 
0.181684 1.81306165878 0.02293901572 
0.182201 1.81537156024 0.02191782364 
0.182718 1.79297654870 0.02239331732 
0.183234 1.82698964992 0.02220663426 
0.183751 1.78867204851 0.02241262159 
0.184268 1.82440457547 0.02291837420 
0.184785 1.79765314379 0.02336398208 
0.185302 1.82705066023 0.02310267642 
0.185819 1.81166786440 0.02255843741 
0.186335 1.78908034809 0.02219663819 
0.186852 1.80895876172 0.02230478480 
0.187369 1.79863069262 0.02181961579 
0.187886 1.77015273116 0.02176677686 
0.188403 1.79224459485 0.02191935292 
0.188920 1.77254460797 0.02114794128 
0.189436 1.79915971689 0.02180266663 
0.189953 1.81950738205 0.02187918587 
0.190470 1.76816241295 0.02154317384 
0.190987 1.78623749291 0.02162403305 
0.191504 1.77593843333 0.02130567439 
0.192020 1.79217670825 0.02115420687 
0.192537 1.76268929379 0.02143540846 
0.193054 1.77067167177 0.02042444181 
0.193571 1.75400110405 0.02118344618 
0.194088 1.80932371730 0.02077932213 
0.194605 1.74748234208 0.02083413849 
0.195121 1.74177531375 0.02076131673 
0.195638 1.76153606847 0.02119535072 
0.196155 1.75095203002 0.02116386029 
0.196672 1.79732841682 0.02096864871 
0.197189 1.74976085615 0.02011797649 
0.197705 1.74937573216 0.01999926105 
0.198222 1.75395837007 0.02011908134 
0.198739 1.75861137937 0.02046176157 
0.199256 1.78250964813 0.02068733916 
0.199773 1.74394915769 0.02070795872 
0.200290 1.74465719905 0.01978690845 
0.200806 1.76130836554 0.02034424987 
0.201323 1.78487771170 0.02040271970 
0.201840 1.76265993602 0.02069260189 
0.202357 1.76719550637 0.02032699204 
0.202874 1.73702607502 0.01971786935 
0.203390 1.73316901210 0.01988262182 
0.203907 1.73848609942 0.01961990799 
0.204424 1.76495430080 0.01977301481 
0.204941 1.76745918113 0.02011261094 
0.205458 1.73582167780 0.01997599472 
0.205974 1.75827466394 0.01982893355 
0.206491 1.73844283752 0.01979511960 
0.207008 1.76588603558 0.02004591202 
0.207525 1.77947634858 0.01990457877 
0.208042 1.76472130050 0.01971025093 
0.208558 1.75304354334 0.01975018392 
0.209075 1.76053905852 0.01980672947 
0.209592 1.77346733733 0.01981243733 
0.210109 1.75478933458 0.01970355527 
0.210626 1.75975088268 0.01970915656 
0.211142 1.74739372107 0.01966883872 
0.211659 1.75297325568 0.01933234219 
0.212176 1.75966734822 0.01982551561 
0.212693 1.74180806206 0.01956963041 
0.213210 1.75478867964 0.01977876004 
0.213726 1.78255242618 0.01968140424 
0.214243 1.77422404761 0.01948198030 
0.214760 1.78070333767 0.01933801852 
0.215277 1.78148440111 0.01955651241 
0.215794 1.76366601928 0.01966175778 
0.216310 1.76773334495 0.01941274167 
0.216827 1.73556166847 0.01882076437 
0.217344 1.76588668225 0.01950997480 
0.217861 1.74087055804 0.01865783591 
0.218378 1.74359400966 0.01941728081 
0.218894 1.73145692875 0.01927110898 
0.219411 1.75598235772 0.01909555256 
0.219928 1.75077905183 0.01941645307 
0.220445 1.74961504252 0.01898156752 
0.220962 1.75423447531 0.01885292502 
0.221478 1.75235360805 0.01918379108 
0.221995 1.76426668238 0.01895431349 
0.222512 1.75587839128 0.01864642759 
0.223029 1.76160671885 0.01890389249 
0.223546 1.77442383086 0.01856693163 
0.224062 1.76174095045 0.01891845634 
0.224579 1.73290594283 0.01896832733 
0.225096 1.77761198611 0.01917482596 
0.225613 1.74673614167 0.01869585336 
0.226129 1.74500120236 0.01856518396 
0.226646 1.77972871603 0.01827127543 
0.227163 1.73423576094 0.01852705267 
0.227680 1.75841894217 0.01839949217 
0.228197 1.72937863391 0.01847427370 
0.228713 1.72285598000 0.01811197642 
0.229230 1.78404564756 0.01813936033 
0.229747 1.77636504442 0.01849221146 
0.230264 1.75112694125 0.01835928562 
0.230780 1.76392395522 0.01875696275 
0.231297 1.75686691571 0.01849541918 
0.231814 1.72862766092 0.01859529039 
0.232331 1.76666045289 0.01839149942 
0.232848 1.71202959079 0.01832171150 
0.233364 1.73609732884 0.01852025510 
0.233881 1.74918789069 0.01801776598 
0.234398 1.73228031583 0.01785576886 
0.234915 1.73041890280 0.01801398829 
0.235431 1.74838055735 0.01814691644 
0.235948 1.76343318067 0.01838754963 
0.236465 1.73666936095 0.01833711241 
0.236982 1.70377732859 0.01799214606 
0.237499 1.76034194519 0.01803903983 
0.238015 1.75767615812 0.01827618438 
0.238532 1.73787806879 0.01767759294 
0.239049 1.75995174577 0.01838045502 
0.239566 1.74472726842 0.01773366205 
0.240082 1.75077118069 0.01820578877 
0.240599 1.73586614233 0.01771852027 
0.241116 1.75922129854 0.01774572886 
0.241633 1.76521749016 0.01783044939 
0.242149 1.75072833791 3.09394893458 
0.242666 1.73636047176 0.01786294361 
0.243183 1.74996357924 0.01822016475 
0.243700 1.77309163494 0.01768441524 
0.244217 1.74046527322 0.01803696001 
0.244733 1.74127159628 0.01772291044 
0.245250 1.75047347889 0.01800825087 
0.245767 1.72802025377 0.01758884823 
0.246284 1.74315708984 0.01788208472 
0.246800 1.75125515288 0.01766805841 
0.247317 1.72652318448 0.01806532678 
0.247834 1.72590407970 0.01791340931 
0.248351 1.71702757563 0.01759269654 
0.248867 1.72362254977 0.01745242108 
0.249384 1.72644882607 0.01771905076 
0.249901 1.71082194874 0.01744789933 
0.250418 1.70244200631 0.01729324844 
0.250934 1.72532359678 0.01717193644 
0.251451 1.72101826968 0.01730006592 
0.251968 1.72695242567 0.01735287352 
0.252485 1.73916660198 0.01765923929 
0.253001 1.71663740273 0.01743987613 
0.253518 1.71990310932 0.01789179546 
0.254035 1.73308671859 0.01708873994 
0.254552 1.74424211799 0.01766171399 
0.255068 1.73032233567 0.01716694369 
0.255585 1.70609343535 0.01724618679 
0.256102 1.72034029658 0.01748763710 
0.256619 1.72017205827 0.01732713023 
0.257135 1.73427546344 0.01710647415 
0.257652 1.69771541693 0.01701033352 
0.258169 1.73790730838 0.01753574588 
0.258686 1.72356264373 0.01733767322 
0.259202 1.71197810018 0.01717163300 
0.259719 1.73837461961 0.01761242582 
0.260236 1.74595175675 0.01761948941 
0.260753 1.75293850412 0.01821980800 
0.261269 1.72910430382 0.01739749624 
0.261786 1.72765838396 0.01834032255 
0.262303 1.77130268290 0.01831605705 
0.262820 1.74606472659 0.01796232091 
0.263336 1.73016480074 0.01839070342 
0.263853 1.72168787089 0.01848911177 
0.264370 1.74291092865 0.01843811968 
0.264887 1.75435541640 0.01863870309 
0.265403 1.73565245712 0.01871280086 
0.265920 1.76263335559 0.01912972288 
0.266437 1.73379367363 0.01895363768 
0.266954 1.73724448833 0.01863956717 
0.267470 1.72095706133 0.01912793700 
0.267987 1.73280158587 0.01853576442 
0.268504 1.74515987695 0.01920637733 
0.269021 1.71244240751 0.01910711087 
0.269537 1.72619951846 0.01898283249 
0.270054 1.75105268977 0.01897508304 
0.270571 1.73646682197 0.01941843049 
0.271087 1.73368169104 0.01997822204 
0.271604 1.73857601082 0.02052747121 
0.272121 1.77079232552 0.01985316907 
0.272638 1.77755277463 0.02006008331 
0.273154 1.72034473337 0.02043484922 
0.273671 1.75440284940 0.02055221635 
0.274188 1.77056976138 0.02062888844 
0.274705 1.71681382018 0.02047621640 
0.275221 1.72259172386 0.02009710835 
0.275738 1.75204908534 0.02044894496 
0.276255 1.75965452556 0.02058985862 
0.276771 1.75014775875 0.02103531746 
0.277288 1.79382461859 0.02135524901 
0.277805 1.74300422876 0.02037807655 
0.278322 1.72762283496 0.02012458213 
0.278838 1.74314432164 0.02060969458 
0.279355 1.74523534030 0.02070416559 
0.279872 1.73023461511 0.02064046801 
0.280388 1.71157376875 0.01999372110 
0.280905 1.73326656126 0.02068728534 
0.281422 1.72467922559 0.02094126686 
0.281939 1.75636419751 0.02013078409 
0.282455 1.69751541861 0.02039461987 
0.282972 1.73422142022 0.01983062986 
0.283489 1.74854820470 0.02108195295 
0.284006 1.72957486675 0.02010571224 
0.284522 1.69524074211 0.02084991732 
0.285039 1.72336209662 0.02083981842 
0.285556 1.73798894226 0.02044171003 
0.286072 1.70116937099 0.02039640939 
0.286589 1.72623858141 0.02132038956 
0.287106 1.76477344209 0.02096449716 
0.287622 1.71957277253 0.02073861877 
0.288139 1.73874660331 0.02093070369 
0.288656 1.73893851451 0.02113443895 
0.289173 1.72742698693 0.02064845144 
0.289689 1.71609143330 0.02111777121 
0.290206 1.71325796712 0.02145638985 
0.290723 1.71286779094 0.02090145293 
0.291239 1.74475364157 0.02087947343 
0.291756 1.71057937661 0.02094858220 
0.292273 1.76214919242 0.02188464791 
0.292790 1.71670106579 0.02123506869 
0.293306 1.74095384954 0.02169230453 
0.293823 1.71624689671 0.02160028426 
0.294340 1.75697861084 0.02198927539 
0.294856 1.72454286571 0.02130944518 
0.295373 1.73764118284 0.02139491236 
0.295890 1.74367829447 0.02094237921 
0.296406 1.76854011054 0.02149882670 
0.296923 1.70713628086 0.02088426628 
0.297440 1.73708004058 0.02175704865 
0.297957 1.73926716748 0.02110212958 
0.298473 1.75057089205 0.02096692357 
0.298990 1.71077247359 0.02157026009 
0.299507 1.69079167895 0.02216338560 
0.300023 1.71662844434 0.02117077982 
0.300540 1.71146257097 0.02141971592 
0.301057 1.76037670611 0.02133072586 
0.301573 1.69517786346 0.02215062396 
0.302090 1.74656911260 0.02198644266 
0.302607 1.73622966449 0.02149688038 
0.303123 1.73500371547 0.02227198969 
0.303640 1.76380405264 0.02264067484 
0.304157 1.71555019933 0.02126541474 
0.304673 1.78029791252 0.02254259478 
0.305190 1.72978350075 0.02206764647 
0.305707 1.75393066498 0.02228553116 
0.306224 1.73071542478 0.02196752206 
0.306740 1.70580770944 0.02208001021 
0.307257 1.76131239409 0.02239750215 
0.307774 1.74737907506 0.02212503765 
0.308290 1.70084105719 0.02184383326 
0.308807 1.73118021863 0.02253408380 
0.309324 1.69586257757 0.02200670772 
0.309840 1.75084291961 0.02321807405 
0.310357 1.72998374860 0.02250991484 
0.310874 1.68803340350 0.02230966595 
0.311390 1.74411503940 0.02198471657 
0.311907 1.72249048556 0.02247658774 
0.312424 1.74020823485 0.02271938308 
0.312940 1.73247078322 0.02207546193 
0.313457 1.72326479555 0.02264519618 
0.313974 1.73857859020 0.02236394090 
0.314490 1.70789250141 0.02221586094 
0.315007 1.71066139173 0.02279859181 
0.315524 1.74455974131 0.02292183679 
0.316040 1.72681283767 0.02368045824 
0.316557 1.73499791051 0.02310078084 
0.317074 1.71172828350 0.02311260506 
0.317590 1.73614794174 0.02268720805 
0.318107 1.75911231109 0.02374702500 
0.318624 1.69563425573 0.02299945214 
0.319140 1.72911655673 0.02368297837 
0.319657 1.74086655201 0.02282752527 
0.320174 1.73194736775 0.02347041793 
0.320690 1.71076816760 0.02455621547 
0.321207 1.71570907983 0.02344255046 
0.321724 1.76142263065 0.02412727757 
0.322240 1.71801657515 0.02382981900 
0.322757 1.69302868505 0.02223107340 
0.323274 1.73564519306 0.02370062040 
0.323790 1.74275720271 0.02435019287 
0.324307 1.73131504796 0.02424889876 
0.324824 1.72647668247 0.02477037353 
0.325340 1.77594971384 0.02565938299 
0.325857 1.74447161468 0.02553068715 
0.326373 1.72790358880 0.02484553181 
0.326890 1.74191601099 0.02544009723 
0.327407 1.72823910899 0.02556198319 
0.327923 1.72567956018 0.02561172370 
0.328440 1.74152924733 0.02604486653 
0.328957 1.72195293298 0.02623706256 
0.329473 1.76925008162 0.02702258569 
0.329990 1.76722163410 0.02713088442 
0.330507 1.74906943969 0.02656069842 
0.331023 1.73449726542 0.02883344768 
0.331540 1.77321279819 0.02834546310 
0.332057 1.74428481705 0.02766079081 
0.332573 1.70577561994 0.02917362028 
0.333090 1.73871435600 0.02954548012 
0.333607 1.80340501071 0.02945400522 
0.334123 1.75885820702 0.02999370643 
0.334640 1.78183777301 0.03018027656 
0.335156 1.77573885032 0.02914207950 
0.335673 1.79232147314 0.02996533498 
0.336190 1.76278192116 0.03082310880 
0.336706 1.74075670807 0.02952840576 
0.337223 1.75650191443 0.03077493024 
0.337740 1.80405321936 0.03045560620 
0.338256 1.76527112232 0.03179232808 
0.338773 1.78911416607 0.03334092089 
0.339290 1.75877449866 0.03323299777 
0.339806 1.85742816845 0.03747440419 
0.340323 1.82052904571 0.03809837851 
0.340839 1.84318875258 0.03536145695 
0.341356 1.83654431107 0.03789493165 
0.341873 1.86925800727 0.03702392835 
0.342389 1.87541957130 0.03611004505 
0.342906 1.89497054936 0.03729254987 
0.343423 1.84876187633 0.03607457575 
0.343939 1.85829131146 0.03864611270 
0.344456 1.78099905713 0.03735495412 
0.344972 1.86630694888 0.03694138517 
0.345489 1.81909083225 0.03861198601 
0.346006 1.82353917960 0.03741722587 
0.346522 1.77936941606 0.03835451621 
0.347039 1.75539570642 0.03830697717 
0.347555 1.82339864888 0.03915701203 
0.348072 1.86013093676 0.03913838390 
0.348589 1.78281093662 0.03885670645 
0.349105 1.76872032166 0.03775447266 
0.349622 1.77076953808 0.03857384610 
0.350139 1.83830921329 0.04021849603 
0.350655 1.76616577626 0.04166410632 
0.351172 1.87503199276 0.03924754760 
0.351688 1.81738727752 0.04048666231 
0.352205 1.89899835765 0.03969684299 
0.352722 1.76795856583 0.03676955121 
0.353238 1.84166285637 0.03922613382 
0.353755 1.78239494152 0.03937201791 
0.354271 1.82560755939 0.03945783304 
0.354788 1.83373538110 0.04126026134 
0.355305 1.80982292562 0.04126057528 
0.355821 1.81001295786 0.03905871845 
0.356338 1.87652577700 0.04001428901 
0.356854 1.74214793415 0.03935140401 
0.357371 1.74540753137 0.04070800159 
0.357888 1.83245834472 0.04259509491 
0.358404 1.81191556616 0.04414536896 
0.358921 1.86823781306 0.04461915935 
0.359437 1.83055431049 0.04402862984 
0.359954 1.80247752642 0.04569307258 
0.360471 1.78898766764 0.04474716655 
0.360987 1.78806068874 0.04704765618 
0.361504 1.73103807548 0.04757518673 
0.362020 1.84276765280 0.04803417752 
0.362537 1.80687235225 0.04958516496 
0.363054 1.79638460348 0.04659840811 
0.363570 1.89814027534 0.05224842431 
0.364087 1.80715794199 0.04908721503 
0.364603 1.84823806307 0.05169371344 
0.365120 1.80108621356 0.05397675278 
0.365637 1.88324029716 0.05490869510 
0.366153 1.80709763255 0.05508688244 
0.366670 1.78157749262 0.05709222261 
0.367186 1.77457771896 0.06094077733 
0.367703 1.81070744831 0.05827597142 
0.368219 1.82598770853 0.06150727536 
0.368736 1.78207793944 0.06457356835 
0.369253 1.80199961189 0.06434347592 
0.369769 1.72286613379 0.06506342159 
0.370286 1.78427676391 0.06383925259 
0.370802 1.85882067847 0.08359551553 
0.371319 1.71078904805 0.08254102690 
0.371835 1.83466606985 0.08535961066 
0.372352 1.83556371826 0.10057374659 
0.372869 1.84937304997 0.11822859575 
0.373385 1.78217142320 0.15813456437 
0.373902 1.18985330200 0.22184726929 
