# Supplementary material for: A SAXS-based approach to rationally evaluate radical scavengers – toward eliminating radiation damage in solution and crystallographic studies
Source: J Synchrotron Radiat. 2021 Aug 9;28(Pt 5):1309–20. doi: 10.1107/S1600577521004045 (PMC8415334; doi:10.1107/S1600577521004045)
Supplement: Supplementary file 1 [file s-28-01309-sup1.zip › SupportingData/ascrobic_acid/50uM/E1_ascorbate-50um_00017.cbf.dat]

0.010597 13.18325369250 0.53356443656 
0.011114 11.17640744450 0.52804940275 
0.011630 11.28735095245 0.36186904485 
0.012147 10.03421194871 0.31274490132 
0.012664 9.65214439927 0.25924875156 
0.013181 8.80461474471 0.26040456509 
0.013698 8.43363847849 0.22074828209 
0.014215 8.17868865429 0.28917032324 
0.014732 8.02706374081 0.24047480315 
0.015249 7.53622696335 0.22043180817 
0.015766 7.47351985915 0.18865302521 
0.016283 7.13938668495 0.18656326962 
0.016800 6.82304524445 0.16371988161 
0.017316 6.54686810371 0.14864236429 
0.017833 6.59609205916 0.14301117868 
0.018350 5.98096963351 0.13108361834 
0.018867 6.12350865618 0.12645691764 
0.019384 6.19367048025 0.13448663509 
0.019901 5.90060727913 0.12887765132 
0.020418 5.84422973248 0.12525660067 
0.020935 5.69594187645 0.11138287642 
0.021452 5.62890654323 0.11541753989 
0.021969 5.63345205068 0.10858503590 
0.022486 5.49262500947 0.10563130115 
0.023002 5.25808975111 0.10466540125 
0.023519 5.21314768583 0.10599476695 
0.024036 5.21592170743 0.10390001321 
0.024553 5.06967198638 0.10175848128 
0.025070 4.99186706566 0.09836076500 
0.025587 4.93941586887 0.09745007099 
0.026104 5.02895304323 0.09507352899 
0.026621 4.86645603596 0.09877354550 
0.027138 4.99587844429 0.09359169553 
0.027655 4.53877710396 0.08484787746 
0.028171 4.84183085601 0.08533756151 
0.028688 4.72159716673 0.08181116116 
0.029205 4.77479297611 0.08622302780 
0.029722 4.70154961135 0.08588016424 
0.030239 4.72003130782 0.08684919794 
0.030756 4.62359161807 0.08678286869 
0.031273 4.42683493414 0.07726809335 
0.031790 4.37600291309 0.07915400947 
0.032307 4.43154488574 0.07702616227 
0.032824 4.18804623383 0.07209544494 
0.033341 4.45799651160 0.07905751247 
0.033857 4.33152207401 0.07375148123 
0.034374 4.25136062679 0.07609613389 
0.034891 4.24646997172 0.07364780516 
0.035408 4.19935076795 0.07366746215 
0.035925 4.37602987276 0.07503289786 
0.036442 4.13088653803 0.07021433721 
0.036959 4.16509113978 0.07360705207 
0.037476 4.22346393254 0.06681845444 
0.037993 4.15315230303 0.06874530563 
0.038510 3.99485959082 0.07005538265 
0.039027 3.90803057985 0.06385802406 
0.039543 3.92448218310 0.06822661785 
0.040060 3.98840897229 0.06890656835 
0.040577 3.91811071225 0.06994525695 
0.041094 3.80501053255 0.06249846888 
0.041611 3.79565565288 0.06356003013 
0.042128 3.75872619022 0.06078977403 
0.042645 3.82432651861 0.06364786517 
0.043162 3.77304906318 0.06423671720 
0.043679 3.81264636114 0.06610579948 
0.044196 3.67771653597 0.05712097504 
0.044712 3.83037900856 0.06215030404 
0.045229 3.61487367126 0.05921368893 
0.045746 3.57018125114 0.05993472514 
0.046263 3.54373466537 0.05972261412 
0.046780 3.54453906547 0.05645703536 
0.047297 3.55930600107 0.05871553484 
0.047814 3.64216226059 0.05470017849 
0.048331 3.53089347668 0.05503173614 
0.048848 3.64400168450 0.05643559453 
0.049365 3.50026168640 0.05546034715 
0.049881 3.40105063322 0.05411911899 
0.050398 3.56642702873 0.05605238339 
0.050915 3.48342109176 0.05578683537 
0.051432 3.48362867103 0.05354424728 
0.051949 3.35854505629 0.05123160855 
0.052466 3.24913409438 0.05139576915 
0.052983 3.32624148234 0.05425188797 
0.053500 3.37053945241 0.05417357432 
0.054017 3.40152595689 0.05362152751 
0.054534 3.26958405950 0.05247932029 
0.055050 3.22443959055 0.05237474228 
0.055567 3.23812228620 0.04943373775 
0.056084 3.16121462900 0.04954115514 
0.056601 3.23072507211 0.05100943275 
0.057118 3.22995446986 0.05180231141 
0.057635 3.12117994539 0.04995701866 
0.058152 3.11091287372 0.05017876530 
0.058669 3.10807018189 0.04680729690 
0.059186 3.15018066284 0.04889561341 
0.059703 3.06853646179 0.04745820865 
0.060220 3.01078504584 0.04585516446 
0.060736 3.07452668835 0.04704305267 
0.061253 2.94649807385 0.04734563829 
0.061770 3.04541310562 0.04624045827 
0.062287 2.93292111818 0.04274095979 
0.062804 2.94040317109 0.04385713161 
0.063321 2.90508236181 0.04384527853 
0.063838 2.92458572790 0.04310692529 
0.064355 2.95060819767 0.04365316678 
0.064872 2.92364175613 0.04488067596 
0.065388 2.87858053084 0.04401038041 
0.065905 2.99766948869 0.04447192884 
0.066422 2.80098859492 0.04456368844 
0.066939 2.76138606175 0.04392225579 
0.067456 2.81397710205 0.04275971204 
0.067973 2.86514692977 0.04362694622 
0.068490 2.80403937958 0.04296396500 
0.069007 2.75101713634 0.04148644512 
0.069524 2.85403450259 0.04316011201 
0.070041 2.77090537740 0.04294698775 
0.070557 2.80181512818 0.04103327632 
0.071074 2.80581099147 0.04378694210 
0.071591 2.78958918128 0.04079688421 
0.072108 2.73085114044 0.04177006546 
0.072625 2.73618332944 0.04156117973 
0.073142 2.69020819791 0.04077829037 
0.073659 2.65879437583 0.03889334586 
0.074176 2.76794679366 0.04028938449 
0.074693 2.76779680235 0.04084239781 
0.075210 2.71107944035 0.03902033498 
0.075726 2.61138033218 0.04026171068 
0.076243 2.58021461474 0.03971618585 
0.076760 2.66251741369 0.03913931309 
0.077277 2.63732371398 0.03962541946 
0.077794 2.57514695925 0.03881718799 
0.078311 2.55254650524 0.03793072303 
0.078828 2.54888570069 0.03867530052 
0.079345 2.58150666557 0.03731838375 
0.079862 2.54770847054 0.03823082036 
0.080378 2.53121213555 0.03767767336 
0.080895 2.57225445128 0.03682905322 
0.081412 2.54502838031 0.03773012600 
0.081929 2.53216202822 0.03600718853 
0.082446 2.52145149689 0.03736183412 
0.082963 2.58874540437 0.03746772438 
0.083480 2.52846589865 0.03671484990 
0.083997 2.48916095030 0.03590279429 
0.084514 2.55241845670 0.03536127468 
0.085030 2.52769179364 0.03508287002 
0.085547 2.47276088117 0.03538194959 
0.086064 2.40199257750 0.03447453985 
0.086581 2.45330600098 0.03647290002 
0.087098 2.45472423193 0.03455037263 
0.087615 2.52750974207 0.03593291380 
0.088132 2.42621130657 0.03580814124 
0.088649 2.44262688080 0.03507025589 
0.089166 2.36625281207 0.03580528244 
0.089683 2.38307827376 0.03708864322 
0.090199 2.35079978987 0.03716038208 
0.090716 2.36979723388 0.03545241193 
0.091233 2.42321685879 0.03688389093 
0.091750 2.30977886653 0.03760372882 
0.092267 2.40919941077 0.03744740380 
0.092784 2.39730337681 0.03814478544 
0.093301 2.34436560651 0.03757952121 
0.093818 2.30929086819 0.03745266102 
0.094334 2.39441473216 0.03782987672 
0.094851 2.38220461765 0.03824243962 
0.095368 2.30578390501 0.03538310029 
0.095885 2.31524714729 0.03623497522 
0.096402 2.29142529007 0.03515551464 
0.096919 2.26412014418 0.03725288894 
0.097436 2.29890674255 0.03421953172 
0.097953 2.25102881117 0.03550067105 
0.098470 2.27853452491 0.03341266543 
0.098986 2.28741025288 0.03389376828 
0.099503 2.23230570794 0.03259277636 
0.100020 2.23984399583 0.03340861504 
0.100537 2.28794358826 0.03281450964 
0.101054 2.26163334474 0.03344454935 
0.101571 2.25786038743 0.03336077945 
0.102088 2.18628905006 0.03187727530 
0.102605 2.23478583065 0.03246549230 
0.103122 2.19815136081 0.03142836288 
0.103638 2.12842886092 0.03068214134 
0.104155 2.25816208645 0.03238102915 
0.104672 2.27453958457 0.03205620961 
0.105189 2.23098565881 0.03238260064 
0.105706 2.18700462347 0.03146759379 
0.106223 2.15305159550 0.03109167765 
0.106740 2.22983174156 0.03173150687 
0.107257 2.20647761776 0.03195932895 
0.107773 2.22240910236 0.03047363798 
0.108290 2.15157363275 0.03116731969 
0.108807 2.20946437777 0.03076923811 
0.109324 2.15266651312 0.03010521409 
0.109841 2.17381162645 0.02996218375 
0.110358 2.19063068854 0.03010391468 
0.110875 2.13618868267 0.03009269357 
0.111392 2.08283277783 0.02943045476 
0.111909 2.12610497938 0.02946529543 
0.112425 2.09900363053 0.02937397477 
0.112942 2.13446825907 0.03023315951 
0.113459 2.09899946832 0.02955529608 
0.113976 2.10678761084 0.02960493983 
0.114493 2.09635020827 0.02920084936 
0.115010 2.03187682479 0.02846218638 
0.115527 2.05802969447 0.02835927323 
0.116044 2.09528517438 0.02886224352 
0.116560 2.08579886891 0.02913724413 
0.117077 2.09317451614 0.02840427757 
0.117594 2.10010326059 0.02840298289 
0.118111 2.08243017509 0.02835785156 
0.118628 2.09978793261 0.02801305227 
0.119145 2.07894556462 0.02938976350 
0.119662 2.04343146196 0.02808084571 
0.120179 2.03230076351 0.02768596365 
0.120695 2.03037348344 0.02843438209 
0.121212 2.07180734663 0.02783477142 
0.121729 2.05576262396 0.02815161617 
0.122246 2.02566573022 0.02764973363 
0.122763 2.08450310430 0.02763040071 
0.123280 2.01254712208 0.02798585344 
0.123797 2.07431624584 0.02806508017 
0.124314 2.04694433347 0.02771358804 
0.124830 2.05382459678 0.02823846651 
0.125347 2.03385020434 0.02758115810 
0.125864 2.00936660659 0.02731478800 
0.126381 2.04023613966 0.02759520276 
0.126898 1.97990263691 0.02639844170 
0.127415 1.99552994806 0.02577601314 
0.127932 1.94648040199 0.02625046032 
0.128448 2.01307832547 0.02678675013 
0.128965 1.99749217100 0.02679664931 
0.129482 2.03418762683 0.02696842412 
0.129999 1.98747014396 0.02710429861 
0.130516 1.99675049652 0.02611126832 
0.131033 1.96776821038 0.02650622655 
0.131550 1.94095579113 0.02647559067 
0.132067 1.93252027388 0.02544053697 
0.132583 1.95587853815 0.02578717162 
0.133100 1.99680469750 0.02616001085 
0.133617 1.95724699445 0.02507023858 
0.134134 1.95390615129 0.02538998011 
0.134651 1.90475833400 0.02553204636 
0.135168 1.93952214991 0.02526092493 
0.135685 1.90054415453 0.02535159562 
0.136201 1.95904195217 0.02567046368 
0.136718 1.93393608180 0.02491380830 
0.137235 1.98331566101 0.02508007614 
0.137752 1.94123661549 0.02476158440 
0.138269 1.92041399362 0.02556134147 
0.138786 1.93762727072 0.02484190513 
0.139303 1.92241978437 0.02450333494 
0.139819 1.94138603039 0.02576291986 
0.140336 1.91646224848 0.02515604655 
0.140853 1.88268029907 0.02459627938 
0.141370 1.87499639959 0.02458005699 
0.141887 1.91649102286 0.02499303496 
0.142404 1.91628988373 0.02453741793 
0.142921 1.91464038346 0.02454173560 
0.143438 1.93624009275 0.02546392080 
0.143954 1.93620500137 0.02462034196 
0.144471 2.00620207333 0.02580602488 
0.144988 1.92808615240 0.02475009238 
0.145505 1.93139548518 0.02422981616 
0.146022 1.87846376488 0.02503427412 
0.146539 1.91580308725 0.02468505684 
0.147056 1.91329888735 0.02434062302 
0.147572 1.87711387391 0.02458124717 
0.148089 1.91379367321 0.02403468337 
0.148606 1.87075286952 0.02445939419 
0.149123 1.88807081092 0.02392014869 
0.149640 1.85471431728 0.02383957585 
0.150157 1.84965827096 0.02389145181 
0.150674 1.85376343081 0.02339418478 
0.151190 1.87217958291 0.02425129425 
0.151707 1.89027509776 0.02354136386 
0.152224 1.84670713060 0.02351916655 
0.152741 1.84015162558 0.02339018186 
0.153258 1.86260404890 0.02339076429 
0.153775 1.89044260878 0.02413516884 
0.154291 1.86960098694 0.02331292105 
0.154808 1.87594941559 0.02388209781 
0.155325 1.88556596222 0.02389936388 
0.155842 1.88792482013 0.02352310446 
0.156359 1.84200355259 0.02277166153 
0.156876 1.84566398356 0.02277927291 
0.157393 1.86530054813 0.02298784386 
0.157909 1.86952539417 0.02293173494 
0.158426 1.82701856735 0.02320896828 
0.158943 1.85872552109 0.02303153144 
0.159460 1.84599899957 0.02288478495 
0.159977 1.85164307698 0.02292156340 
0.160494 1.85772438633 0.02277821388 
0.161010 1.87688973710 0.02260998797 
0.161527 1.87450104182 0.02270897755 
0.162044 1.81091549382 0.02259839502 
0.162561 1.80201964456 0.02261972754 
0.163078 1.86647881307 0.02242460937 
0.163595 1.82048567891 0.02287019633 
0.164112 1.84556816988 0.02184233424 
0.164628 1.80655462506 0.02196261394 
0.165145 1.81011933106 0.02270641789 
0.165662 1.81368191789 0.02268009473 
0.166179 1.77927157902 0.02245231828 
0.166696 1.85099945240 0.02251591886 
0.167213 1.84582954440 0.02194837878 
0.167729 1.87187889164 0.02291633502 
0.168246 1.82382632248 0.02181774779 
0.168763 1.84272063793 0.02192636947 
0.169280 1.82335071935 0.02180832275 
0.169797 1.85713324312 0.02197033131 
0.170314 1.83773151976 0.02240781549 
0.170830 1.84349380224 0.02210267838 
0.171347 1.82252699566 0.02164555664 
0.171864 1.87837127424 0.02219948087 
0.172381 1.82423466703 0.02170734334 
0.172898 1.81507717425 0.02156277120 
0.173415 1.81072534098 0.02131271911 
0.173932 1.81782216510 0.02119438291 
0.174448 1.80407774909 0.02242111030 
0.174965 1.81444395201 0.02135417578 
0.175482 1.78165140291 0.02137752270 
0.175999 1.78245485207 0.02112637134 
0.176516 1.75461045043 0.02084150583 
0.177033 1.82504466643 0.02120923331 
0.177549 1.82885441848 0.02114586388 
0.178066 1.82853179165 0.02155349223 
0.178583 1.79750643819 0.02043762166 
0.179100 1.81720346652 0.02127870937 
0.179617 1.80746063781 0.02148169274 
0.180134 1.80265166555 0.02129028093 
0.180650 1.81801626187 0.02156094844 
0.181167 1.82540532153 0.02248431838 
0.181684 1.81944253023 0.02278198124 
0.182201 1.83779844019 0.02201330882 
0.182718 1.80356725290 0.02228492294 
0.183234 1.80568830920 0.02252145197 
0.183751 1.84683738149 0.02237871794 
0.184268 1.82109915310 0.02231037930 
0.184785 1.84430767109 0.02302308113 
0.185302 1.82010724153 0.02335104618 
0.185819 1.79889873733 0.02226431041 
0.186335 1.81840235522 0.02256486291 
0.186852 1.82475964262 0.02225430240 
0.187369 1.78573898173 0.02155235034 
0.187886 1.80109853848 0.02141916677 
0.188403 1.75691949608 0.02124144963 
0.188920 1.75033608919 0.02208307940 
0.189436 1.76592753112 0.02097393038 
0.189953 1.75852099986 0.02149967133 
0.190470 1.79527252421 0.02162821948 
0.190987 1.78743446225 0.02158926201 
0.191504 1.77390558145 0.02142525159 
0.192020 1.77553069973 0.02079178852 
0.192537 1.76029804740 0.02088447946 
0.193054 1.77311020414 0.02130027520 
0.193571 1.78359378168 0.02099787023 
0.194088 1.76014202432 0.01963915566 
0.194605 1.80690483417 0.02073765955 
0.195121 1.77589243122 0.02077033199 
0.195638 1.77572999800 0.02065766349 
0.196155 1.79994138725 0.02120001012 
0.196672 1.75116070356 0.02103176082 
0.197189 1.77789060477 0.02049518133 
0.197705 1.72844982957 0.01958284468 
0.198222 1.75987461506 0.02030289360 
0.198739 1.76328559920 0.02019378137 
0.199256 1.77321285286 0.02006554998 
0.199773 1.76547411137 0.01994673314 
0.200290 1.74870334147 0.02029396554 
0.200806 1.75693130006 0.02018952429 
0.201323 1.78178351165 0.02036878426 
0.201840 1.75094224276 0.02019469645 
0.202357 1.79110867131 0.01996909743 
0.202874 1.79151530198 0.02044259490 
0.203390 1.76888138181 0.01995379746 
0.203907 1.78095396086 0.01980958166 
0.204424 1.76893375860 0.02010746441 
0.204941 1.76511271377 0.01969744934 
0.205458 1.77278436755 0.01989352932 
0.205974 1.77624270648 0.02012156480 
0.206491 1.77555235798 0.01985989948 
0.207008 1.73325632306 0.01964823031 
0.207525 1.72957826575 0.01988086027 
0.208042 1.76614659506 0.01982991756 
0.208558 1.77580718699 0.01929932032 
0.209075 1.75577721159 0.01923977472 
0.209592 1.75760077935 0.01996577795 
0.210109 1.72918215670 0.01898539404 
0.210626 1.74824374270 0.01955053940 
0.211142 1.78395355716 0.01945379226 
0.211659 1.76921636102 0.01937307566 
0.212176 1.75209636508 0.01947850032 
0.212693 1.75830675740 0.01908460380 
0.213210 1.76698043645 0.01947246614 
0.213726 1.76512997198 0.01995027930 
0.214243 1.75114799432 0.01941673365 
0.214760 1.73719595687 0.01919380916 
0.215277 1.75536130820 0.01902787120 
0.215794 1.74313352424 0.01920984539 
0.216310 1.74946861067 0.01897573109 
0.216827 1.76758763429 0.01889992515 
0.217344 1.79259669917 0.01948645093 
0.217861 1.75426587759 0.01955995656 
0.218378 1.75256794055 0.01872922093 
0.218894 1.78271417999 0.01912305448 
0.219411 1.74996615535 0.01884240299 
0.219928 1.76286587676 0.01946222848 
0.220445 1.78335080492 0.01923451868 
0.220962 1.73909052181 0.01846345388 
0.221478 1.75400055036 0.01908904722 
0.221995 1.74928133622 0.01857969024 
0.222512 1.75663624825 0.01888708402 
0.223029 1.72950658030 0.01914838121 
0.223546 1.75573477997 0.01883863004 
0.224062 1.76536728330 0.01868876208 
0.224579 1.75667186581 0.01886494385 
0.225096 1.74674236033 0.01841329515 
0.225613 1.74786875546 0.01916427485 
0.226129 1.76008088137 0.01866205605 
0.226646 1.74635043925 0.01868481172 
0.227163 1.74275541549 0.01865639450 
0.227680 1.74334735021 0.01866627720 
0.228197 1.74061217835 0.01851393381 
0.228713 1.76850062418 0.01833606273 
0.229230 1.76635196600 0.01791243430 
0.229747 1.77752177910 0.01859244994 
0.230264 1.75554410396 0.01818152171 
0.230780 1.74286173360 0.01872821223 
0.231297 1.72624505435 0.01837445787 
0.231814 1.73666040344 0.01808759243 
0.232331 1.76911372419 0.01836401438 
0.232848 1.75446725360 0.01810329293 
0.233364 1.73382491493 0.01772965409 
0.233881 1.79123881948 0.01827630545 
0.234398 1.76114729823 0.01845022216 
0.234915 1.73026509094 0.01788311017 
0.235431 1.76149706065 0.01792295646 
0.235948 1.77247979054 0.01836126763 
0.236465 1.72427360795 0.01736467453 
0.236982 1.71643283476 0.01806269882 
0.237499 1.75046097625 0.01809922531 
0.238015 1.71782395254 0.01818332752 
0.238532 1.72299252055 0.01801071389 
0.239049 1.76684953955 0.01828348995 
0.239566 1.73642082985 0.01777422990 
0.240082 1.76948481201 0.01786099230 
0.240599 1.74796531719 0.01826856780 
0.241116 1.74564881913 0.01789376273 
0.241633 1.75192599141 0.01807284635 
0.242149 1.72373074895 3.09299931519 
0.242666 1.75041075138 0.01815214975 
0.243183 1.74706124420 0.01771069904 
0.243700 1.71751368652 0.01745592687 
0.244217 1.72000886273 0.01777540926 
0.244733 1.71775931577 0.01779336682 
0.245250 1.74175737179 0.01772232230 
0.245767 1.71818995697 0.01758571525 
0.246284 1.73895061790 0.01785414587 
0.246800 1.70179601702 0.01738396336 
0.247317 1.77780064674 0.01789204316 
0.247834 1.73313999894 0.01758192246 
0.248351 1.69994735216 0.01762558877 
0.248867 1.70246588167 0.01744514961 
0.249384 1.75618393814 0.01807914455 
0.249901 1.72437670365 0.01788456764 
0.250418 1.72003417615 0.01772787257 
0.250934 1.73784732204 0.01769749441 
0.251451 1.71977880707 0.01767267034 
0.251968 1.76421510424 0.01746504809 
0.252485 1.70220787037 0.01747346102 
0.253001 1.72500605824 0.01745049130 
0.253518 1.74375167821 0.01764829628 
0.254035 1.73190047711 0.01724039466 
0.254552 1.71951367038 0.01707384637 
0.255068 1.72544816130 0.01733404592 
0.255585 1.72047711953 0.01763744852 
0.256102 1.70183765697 0.01697298966 
0.256619 1.74883990386 0.01753920579 
0.257135 1.71710208324 0.01722166980 
0.257652 1.71575662024 0.01741911530 
0.258169 1.72428781891 0.01759297063 
0.258686 1.73994780576 0.01710405255 
0.259202 1.71152398367 0.01680531862 
0.259719 1.74513928753 0.01723347434 
0.260236 1.72124664642 0.01742063998 
0.260753 1.73188864222 0.01757610723 
0.261269 1.71471950372 0.01811139776 
0.261786 1.69763107743 0.01780089649 
0.262303 1.70400942712 0.01800617186 
0.262820 1.71064629106 0.01807923556 
0.263336 1.72167365266 0.01814231384 
0.263853 1.74418353870 0.01816540509 
0.264370 1.70761794577 0.01829154177 
0.264887 1.70618634871 0.01828165913 
0.265403 1.74164488078 0.01875296949 
0.265920 1.71955588536 0.01892693161 
0.266437 1.71847887488 0.01853121460 
0.266954 1.74090424705 0.01913752905 
0.267470 1.73950852140 0.01898760716 
0.267987 1.72076121934 0.01926968336 
0.268504 1.76240725935 0.01919375726 
0.269021 1.69178580384 0.01918813907 
0.269537 1.73284447885 0.01907696495 
0.270054 1.74111424295 0.01956046478 
0.270571 1.76906683801 0.01958745847 
0.271087 1.74949559715 0.01960609051 
0.271604 1.73928416377 0.02017336864 
0.272121 1.74047132923 0.02016199402 
0.272638 1.76856291536 0.02045715170 
0.273154 1.75634028614 0.02030510059 
0.273671 1.77784903399 0.02089408506 
0.274188 1.74122291558 0.02041725494 
0.274705 1.75806436164 0.02038953905 
0.275221 1.74128531258 0.02049389862 
0.275738 1.72093995577 0.02079319765 
0.276255 1.75035300933 0.02061947247 
0.276771 1.78401018973 0.02057065543 
0.277288 1.74243625086 0.02057402785 
0.277805 1.76062885591 0.02085329685 
0.278322 1.74015418029 0.01948658378 
0.278838 1.73634867208 0.02042886290 
0.279355 1.73309290832 0.02072352519 
0.279872 1.74430053569 0.02041451786 
0.280388 1.73729495309 0.02035594299 
0.280905 1.73790027651 0.02094736558 
0.281422 1.75676143246 0.02111666633 
0.281939 1.72605368231 0.02020336693 
0.282455 1.72088413830 0.02023812589 
0.282972 1.67686959474 0.01972314843 
0.283489 1.75732209564 0.02138293925 
0.284006 1.76890930382 0.02065768456 
0.284522 1.71266812930 0.02030414168 
0.285039 1.71136311091 0.02059528449 
0.285556 1.71647581992 0.02024926600 
0.286072 1.69362434781 0.02109955594 
0.286589 1.74645863572 0.02109800996 
0.287106 1.74126287290 0.02088871923 
0.287622 1.71879851124 0.02088110534 
0.288139 1.71515498507 0.02077575389 
0.288656 1.72252630970 0.02101566371 
0.289173 1.72967432078 0.02083974182 
0.289689 1.72932904041 0.02079555003 
0.290206 1.70920270984 0.02097226455 
0.290723 1.72505878297 0.02033524794 
0.291239 1.74318479505 0.02138080054 
0.291756 1.75076402633 0.02111110135 
0.292273 1.71644167286 0.02111676753 
0.292790 1.71794792547 0.02111613676 
0.293306 1.77009356274 0.02136274617 
0.293823 1.72154226482 0.02109526413 
0.294340 1.72599343095 0.02134427692 
0.294856 1.70060239035 0.02137554804 
0.295373 1.75633743196 0.02130052860 
0.295890 1.75764143690 0.02179002695 
0.296406 1.76097762342 0.02171779636 
0.296923 1.75584539698 0.02135676805 
0.297440 1.74177687027 0.02164103315 
0.297957 1.72283454961 0.02139475969 
0.298473 1.78123520146 0.02143014759 
0.298990 1.76342572283 0.02168999973 
0.299507 1.72815015938 0.02163650286 
0.300023 1.78041776880 0.02173098765 
0.300540 1.74029039112 0.02182474714 
0.301057 1.74325382796 0.02139719435 
0.301573 1.71689161184 0.02182811643 
0.302090 1.72070494314 0.02182502592 
0.302607 1.76655919061 0.02238070942 
0.303123 1.73586641672 0.02112986020 
0.303640 1.72865220095 0.02195168174 
0.304157 1.75275534449 0.02162903640 
0.304673 1.74862788799 0.02235774831 
0.305190 1.73187625408 0.02207933909 
0.305707 1.75672605814 0.02252016397 
0.306224 1.75030961767 0.02273860013 
0.306740 1.74119558783 0.02258352836 
0.307257 1.71526274116 0.02209060397 
0.307774 1.73423632486 0.02161183138 
0.308290 1.75049350862 0.02246663107 
0.308807 1.72426588094 0.02222668463 
0.309324 1.74170274930 0.02270502881 
0.309840 1.73625018509 0.02231045908 
0.310357 1.73935050167 0.02247681297 
0.310874 1.71926918151 0.02238257028 
0.311390 1.71332889674 0.02166256980 
0.311907 1.70553007195 0.02241119570 
0.312424 1.74960240849 0.02272336251 
0.312940 1.69961130918 0.02256796910 
0.313457 1.69127357077 0.02283584867 
0.313974 1.72598959992 0.02288115256 
0.314490 1.74029108789 0.02248121304 
0.315007 1.77781128662 0.02277672008 
0.315524 1.73404636386 0.02315602964 
0.316040 1.72977639014 0.02223787791 
0.316557 1.73936035006 0.02295276320 
0.317074 1.74518614515 0.02361760358 
0.317590 1.71016573889 0.02329891750 
0.318107 1.74224132885 0.02294071623 
0.318624 1.73038727375 0.02290761428 
0.319140 1.76932195801 0.02348030146 
0.319657 1.74233922580 0.02319923386 
0.320174 1.73500406410 0.02292480500 
0.320690 1.71789652087 0.02301990766 
0.321207 1.73572771373 0.02333719907 
0.321724 1.75749063610 0.02306396817 
0.322240 1.75253344527 0.02416040578 
0.322757 1.73961447694 0.02418812995 
0.323274 1.71141260270 0.02308562254 
0.323790 1.75188100058 0.02432518897 
0.324307 1.75636502240 0.02404677492 
0.324824 1.69745199555 0.02444125236 
0.325340 1.73608292810 0.02505882620 
0.325857 1.69250248750 0.02547235448 
0.326373 1.68681167376 0.02516066629 
0.326890 1.76114909244 0.02554489213 
0.327407 1.79096697914 0.02676527410 
0.327923 1.72436471321 0.02470085601 
0.328440 1.77700791392 0.02659515370 
0.328957 1.73666191481 0.02526471873 
0.329473 1.73929435992 0.02691555340 
0.329990 1.69034441702 0.02635607107 
0.330507 1.77666774108 0.02835296675 
0.331023 1.71218183830 0.02756033621 
0.331540 1.74908304813 0.02940489760 
0.332057 1.76251550240 0.02829051260 
0.332573 1.78836725524 0.02999192863 
0.333090 1.77154832226 0.02878475536 
0.333607 1.79337007073 0.02883557277 
0.334123 1.73162185164 0.02955502004 
0.334640 1.72350261590 0.02966020436 
0.335156 1.80287864607 0.03058145441 
0.335673 1.82347779019 0.02940724207 
0.336190 1.79098518186 0.03208472964 
0.336706 1.74814896076 0.03017201415 
0.337223 1.72198435440 0.03080362860 
0.337740 1.78447970538 0.03152450468 
0.338256 1.76504788546 0.03155285326 
0.338773 1.77347968787 0.03210174702 
0.339290 1.76733673961 0.03446531575 
0.339806 1.84016151000 0.03516774006 
0.340323 1.78859206002 0.03567598410 
0.340839 1.77513255666 0.03558151389 
0.341356 1.84384265163 0.03735487025 
0.341873 1.88795834362 0.03878715056 
0.342389 1.77641738537 0.03733387545 
0.342906 1.74537709644 0.03577780703 
0.343423 1.84249023465 0.03905450219 
0.343939 1.82853826124 0.03828215865 
0.344456 1.77158476781 0.03769050070 
0.344972 1.80679050043 0.03734286590 
0.345489 1.85432177797 0.03844836682 
0.346006 1.84666809026 0.03978067399 
0.346522 1.79662570886 0.03801692183 
0.347039 1.78928657373 0.03862079936 
0.347555 1.80881738695 0.03925120852 
0.348072 1.81313765707 0.03813874474 
0.348589 1.86006983555 0.03804412125 
0.349105 1.77681212333 0.04080226474 
0.349622 1.87271751420 0.03865070065 
0.350139 1.81483132984 0.04002423140 
0.350655 1.79449567505 0.03947470068 
0.351172 1.78470994040 0.03976312826 
0.351688 1.83469253049 0.03741414283 
0.352205 1.76323485959 0.03898166580 
0.352722 1.78234236329 0.03860645323 
0.353238 1.85216718025 0.03983515452 
0.353755 1.80591857529 0.03818031455 
0.354271 1.77412899884 0.03719590589 
0.354788 1.85152603494 0.03836402889 
0.355305 1.73228935738 0.03877317379 
0.355821 1.79979526690 0.03999678280 
0.356338 1.83027261641 0.04155103447 
0.356854 1.78785241176 0.04388087846 
0.357371 1.78651125021 0.04259986562 
0.357888 1.82442649964 0.04270068923 
0.358404 1.78807913980 0.04401402912 
0.358921 1.82069523557 0.04501841998 
0.359437 1.75347059631 0.04307731825 
0.359954 1.76503159547 0.04538220612 
0.360471 1.79601303861 0.04541801576 
0.360987 1.82950108902 0.04565147247 
0.361504 1.74970780840 0.04707787625 
0.362020 1.79954234315 0.04837051109 
0.362537 1.83353458056 0.04588377871 
0.363054 1.81563217652 0.04886121200 
0.363570 1.89425267774 0.05513317710 
0.364087 1.78779217332 0.05291696142 
0.364603 1.76164918833 0.05213782928 
0.365120 1.74051143953 0.05191394437 
0.365637 1.76429002331 0.05692386241 
0.366153 1.75477324233 0.05760927840 
0.366670 1.73416328883 0.05674242189 
0.367186 1.69385522889 0.05487820719 
0.367703 1.77894273774 0.06196460224 
0.368219 1.90685879512 0.06387405480 
0.368736 1.73798907749 0.06877264472 
0.369253 1.68469505186 0.06120827172 
0.369769 1.66792011136 0.06264546453 
0.370286 1.75317045316 0.07234247994 
0.370802 1.76991254405 0.07001116527 
0.371319 1.70788412119 0.07843207461 
0.371835 1.85316755171 0.08592331113 
0.372352 1.72825624255 0.08987594009 
0.372869 1.81862142134 0.11344498312 
0.373385 1.58826904201 0.14450299800 
0.373902 1.73848194087 0.42794676254 
