# Supplementary material for: A SAXS-based approach to rationally evaluate radical scavengers – toward eliminating radiation damage in solution and crystallographic studies
Source: J Synchrotron Radiat. 2021 Aug 9;28(Pt 5):1309–20. doi: 10.1107/S1600577521004045 (PMC8415334; doi:10.1107/S1600577521004045)
Supplement: Supplementary file 1 [file s-28-01309-sup1.zip › SupportingData/ascrobic_acid/50uM/E1_ascorbate-50um_00028.cbf.dat]

0.010597 12.40912850914 0.56708546938 
0.011114 13.13916316797 0.55350017866 
0.011630 11.17407404912 0.38672468672 
0.012147 10.42090775317 0.30453597728 
0.012664 9.37786137110 0.26404995643 
0.013181 8.68898885344 0.19009888879 
0.013698 8.74865640837 0.23349692558 
0.014215 8.25388838003 0.28356211421 
0.014732 7.96925934592 0.23827345250 
0.015249 7.96715786912 0.22148553905 
0.015766 7.29209759493 0.18210054768 
0.016283 7.25215306787 0.17932307119 
0.016800 7.01261095141 0.15736375698 
0.017316 6.94155310897 0.15212562316 
0.017833 6.75389165020 0.16033934150 
0.018350 6.37439488383 0.14373636989 
0.018867 6.30790992724 0.14723933834 
0.019384 6.06079576380 0.14702331349 
0.019901 6.16220019287 0.12898010526 
0.020418 5.83742769246 0.11142639055 
0.020935 5.92624146718 0.11477630443 
0.021452 5.78462348790 0.11250724377 
0.021969 5.58835948325 0.10424020748 
0.022486 5.60669594365 0.10618764585 
0.023002 5.52825630348 0.10675122157 
0.023519 5.41353635212 0.09846789444 
0.024036 5.15735920732 0.10068689088 
0.024553 5.22432766961 0.09639120974 
0.025070 5.06476954572 0.09549242180 
0.025587 5.14983379072 0.09674376272 
0.026104 4.98410256876 0.09973147304 
0.026621 4.91133770557 0.09978609009 
0.027138 4.99520121519 0.09065790430 
0.027655 4.77918968653 0.09128020960 
0.028171 4.66770999495 0.09532148016 
0.028688 4.83998449454 0.08852250331 
0.029205 4.81092537785 0.08492107810 
0.029722 4.67385559719 0.08702028202 
0.030239 4.65607892714 0.08267486580 
0.030756 4.60490187189 0.08053071339 
0.031273 4.50065335922 0.07748394723 
0.031790 4.43564784523 0.08047032436 
0.032307 4.46710872642 0.07689430093 
0.032824 4.44443515272 0.07506173127 
0.033341 4.35163858044 0.07711362005 
0.033857 4.34889616673 0.07752167181 
0.034374 4.23372865235 0.07583301547 
0.034891 4.23854697564 0.07540652039 
0.035408 4.24329846959 0.07343315493 
0.035925 4.28860108015 0.07355788230 
0.036442 4.18948203467 0.07206401005 
0.036959 4.03437168854 0.06983251806 
0.037476 4.10221684409 0.06926932745 
0.037993 4.07708266622 0.07278407291 
0.038510 4.12362033820 0.07376585133 
0.039027 4.07938410692 0.06641312065 
0.039543 4.06068887397 0.06843993213 
0.040060 3.93606617011 0.06345917153 
0.040577 3.88805770829 0.06769346216 
0.041094 3.78653001189 0.06120109442 
0.041611 3.88547111838 0.06168686114 
0.042128 3.88197526988 0.06829699785 
0.042645 3.75088013445 0.06172163210 
0.043162 3.82112890403 0.06208999908 
0.043679 3.88792636699 0.06335940434 
0.044196 3.79830114889 0.05792379628 
0.044712 3.74336450411 0.06110410410 
0.045229 3.66654635537 0.05822310538 
0.045746 3.65509147056 0.05964472990 
0.046263 3.70852925516 0.05850637355 
0.046780 3.55350371492 0.05654122198 
0.047297 3.67336872066 0.05856561470 
0.047814 3.55119530935 0.05566902514 
0.048331 3.64172394601 0.05339355305 
0.048848 3.59510265945 0.05879004177 
0.049365 3.58209807484 0.05538878289 
0.049881 3.52087701916 0.05604426812 
0.050398 3.47991665489 0.05707050644 
0.050915 3.51219094032 0.05856995185 
0.051432 3.43031534182 0.05172144085 
0.051949 3.41538563929 0.05430602608 
0.052466 3.48340001812 0.05448629162 
0.052983 3.36185586467 0.05063940942 
0.053500 3.33347302041 0.05202327303 
0.054017 3.30552453151 0.05300135606 
0.054534 3.31803314678 0.05202333454 
0.055050 3.19771540968 0.04968707990 
0.055567 3.21935785114 0.04869829721 
0.056084 3.31987252729 0.05020747139 
0.056601 3.17167604831 0.04936562661 
0.057118 3.23287834249 0.04817948366 
0.057635 3.21304037154 0.05114172550 
0.058152 3.20832857550 0.04969886463 
0.058669 3.06293455692 0.04860019615 
0.059186 3.20223008953 0.04902341540 
0.059703 3.13624302284 0.04700865003 
0.060220 3.12298704573 0.04723653600 
0.060736 3.10183400711 0.04952930546 
0.061253 3.00864139850 0.04497052814 
0.061770 2.92746629751 0.04594053920 
0.062287 3.08414245754 0.04453045750 
0.062804 2.99991026011 0.04578207158 
0.063321 2.96618960885 0.04580157007 
0.063838 2.87363446889 0.04181546421 
0.064355 2.95337151817 0.04480299087 
0.064872 2.99996206821 0.04286330532 
0.065388 2.93780341577 0.04456704762 
0.065905 2.92033424171 0.04534695038 
0.066422 2.86956523388 0.04314035879 
0.066939 2.82850709592 0.04382928159 
0.067456 2.83277577258 0.04333112069 
0.067973 2.80824995195 0.04317834133 
0.068490 2.79530890498 0.04142459437 
0.069007 2.78099691757 0.04298625394 
0.069524 2.79479667385 0.04324971311 
0.070041 2.77248171640 0.04135185898 
0.070557 2.75900399759 0.04278429722 
0.071074 2.79980028146 0.04553399585 
0.071591 2.74610207225 0.04244053558 
0.072108 2.78176007179 0.04198108465 
0.072625 2.75836266622 0.04061610088 
0.073142 2.75681779908 0.04225946675 
0.073659 2.75885522659 0.04106798478 
0.074176 2.66612832613 0.04064022248 
0.074693 2.66365525852 0.03896825895 
0.075210 2.69265638083 0.04007942633 
0.075726 2.67890698533 0.04036516432 
0.076243 2.62380906066 0.03932070251 
0.076760 2.69044675556 0.03894259746 
0.077277 2.65337201232 0.03917584780 
0.077794 2.69240349662 0.03918011601 
0.078311 2.68835209114 0.03910160833 
0.078828 2.58289645515 0.03890718507 
0.079345 2.62631613346 0.03824059518 
0.079862 2.60998205446 0.03993481544 
0.080378 2.60206908327 0.03648773961 
0.080895 2.51063481314 0.03744197287 
0.081412 2.54033031688 0.03768406117 
0.081929 2.54525072002 0.03652096377 
0.082446 2.54498635965 0.03660509758 
0.082963 2.47980150348 0.03574721028 
0.083480 2.47357934243 0.03580740308 
0.083997 2.49513575112 0.03600220283 
0.084514 2.46493007024 0.03535004900 
0.085030 2.39713144182 0.03519502893 
0.085547 2.48451454518 0.03625496090 
0.086064 2.46945037785 0.03539607074 
0.086581 2.43196886014 0.03453151938 
0.087098 2.42539220950 0.03618438040 
0.087615 2.41335563545 0.03533144571 
0.088132 2.43268238683 0.03688281388 
0.088649 2.37720824928 0.03639020464 
0.089166 2.36689673638 0.03500778968 
0.089683 2.41376733423 0.03689592386 
0.090199 2.44194883795 0.03805744435 
0.090716 2.36876032545 0.03581289723 
0.091233 2.29122825389 0.03749485447 
0.091750 2.31489563890 0.03741810184 
0.092267 2.39088100530 0.03781463822 
0.092784 2.41443136129 0.03745077231 
0.093301 2.32864605029 0.03841944492 
0.093818 2.36648742551 0.03763896522 
0.094334 2.36683742179 0.03717379186 
0.094851 2.30364717945 0.03594452284 
0.095368 2.36664379380 0.03744006273 
0.095885 2.28834247435 0.03623061927 
0.096402 2.35097167626 0.03506919088 
0.096919 2.29560067589 0.03601186642 
0.097436 2.30146648873 0.03569054500 
0.097953 2.27566854475 0.03355727878 
0.098470 2.29999182020 0.03383202838 
0.098986 2.30493190529 0.03389681946 
0.099503 2.27449939745 0.03349427616 
0.100020 2.24002315298 0.03181876224 
0.100537 2.26227770226 0.03269329032 
0.101054 2.26960521245 0.03293102639 
0.101571 2.28475335811 0.03223853206 
0.102088 2.23318820218 0.03271764198 
0.102605 2.23814333601 0.03169542823 
0.103122 2.17763237982 0.03155132416 
0.103638 2.23817125728 0.03188785672 
0.104155 2.19074843038 0.03051309269 
0.104672 2.14571440264 0.03079631331 
0.105189 2.19876589216 0.03188248772 
0.105706 2.19581125120 0.03112339051 
0.106223 2.21609717665 0.03148903238 
0.106740 2.18540771134 0.03163982670 
0.107257 2.19489271925 0.03149416264 
0.107773 2.15091082104 0.03066572197 
0.108290 2.15138731426 0.02988798045 
0.108807 2.14602187114 0.03044021690 
0.109324 2.14286217489 0.02999979703 
0.109841 2.12396435737 0.03010556485 
0.110358 2.16315634410 0.03125760899 
0.110875 2.09961973165 0.02994199689 
0.111392 2.09835741527 0.02945507579 
0.111909 2.16607981674 0.03001065151 
0.112425 2.10111555779 0.03021784180 
0.112942 2.15324252323 0.02949108118 
0.113459 2.18767729744 0.02958104279 
0.113976 2.05561562076 0.02896482512 
0.114493 2.10160056225 0.02895052741 
0.115010 2.14102810220 0.02974492121 
0.115527 2.02801921262 0.02841726278 
0.116044 2.04477945879 0.02846560935 
0.116560 2.07028016267 0.02860129431 
0.117077 2.11332789150 0.02881868258 
0.117594 2.11996533562 0.02865146504 
0.118111 2.03079201447 0.02799849893 
0.118628 2.08172556748 0.02813708130 
0.119145 2.07504423413 0.02842861927 
0.119662 2.14776763085 0.02856476427 
0.120179 2.03437780625 0.02823576484 
0.120695 2.06896635643 0.02808468564 
0.121212 1.99396412368 0.02752478286 
0.121729 2.03639343715 0.02834702092 
0.122246 1.98650541168 0.02742755759 
0.122763 2.07926016074 0.02821048447 
0.123280 2.04206475277 0.02733782627 
0.123797 2.00319369247 0.02673208356 
0.124314 2.01905034519 0.02676418696 
0.124830 2.01328259188 0.02654957962 
0.125347 1.99640825162 0.02718815271 
0.125864 2.03059902724 0.02751970173 
0.126381 2.02294445330 0.02632558052 
0.126898 2.03597372235 0.02695384570 
0.127415 2.02274879760 0.02725100590 
0.127932 1.96291566301 0.02641334350 
0.128448 1.99137435219 0.02718763855 
0.128965 2.04867982670 0.02773986792 
0.129482 1.98534390557 0.02703243911 
0.129999 1.94923834725 0.02608962545 
0.130516 1.96201579971 0.02597836890 
0.131033 1.96888122782 0.02630809832 
0.131550 1.97358601953 0.02589076064 
0.132067 1.94909837830 0.02660911992 
0.132583 1.91428756240 0.02619885530 
0.133100 1.96785396251 0.02624964991 
0.133617 1.95620519056 0.02510949819 
0.134134 1.96803688179 0.02543843644 
0.134651 1.98577475162 0.02543429711 
0.135168 1.97793100472 0.02502530433 
0.135685 1.92192486529 0.02501591574 
0.136201 1.92691432110 0.02559373725 
0.136718 1.91337504813 0.02543113589 
0.137235 1.93855885258 0.02495641685 
0.137752 1.93938354413 0.02551161825 
0.138269 1.93972722287 0.02460333928 
0.138786 1.92865329744 0.02439432890 
0.139303 1.94713567412 0.02482480568 
0.139819 1.93157584299 0.02499770110 
0.140336 1.90258772855 0.02462196327 
0.140853 1.91305708933 0.02466702802 
0.141370 1.93094210568 0.02522611176 
0.141887 1.92554909304 0.02473115207 
0.142404 1.88943763902 0.02389318306 
0.142921 1.94513624107 0.02491022194 
0.143438 1.91553690703 0.02503748361 
0.143954 1.90108949716 0.02466722994 
0.144471 1.96374884920 0.02567314147 
0.144988 1.98105595314 0.02543019417 
0.145505 1.96497017697 0.02445552934 
0.146022 1.94094503056 0.02526381178 
0.146539 1.88584714855 0.02450307396 
0.147056 1.87462630680 0.02367770583 
0.147572 1.87906321701 0.02430017715 
0.148089 1.90076562151 0.02531124306 
0.148606 1.88266002918 0.02364918555 
0.149123 1.88686261276 0.02366218566 
0.149640 1.84853265477 0.02319827507 
0.150157 1.86952973209 0.02441285356 
0.150674 1.87689992056 0.02342604542 
0.151190 1.87471511756 0.02394705855 
0.151707 1.87311470189 0.02406086203 
0.152224 1.90154780340 0.02440051844 
0.152741 1.86956159522 0.02362965360 
0.153258 1.84724987127 0.02366157031 
0.153775 1.88040310705 0.02379559708 
0.154291 1.87907333609 0.02316523145 
0.154808 1.88446374076 0.02306220719 
0.155325 1.84537989420 0.02335071802 
0.155842 1.85522262714 0.02366688224 
0.156359 1.90871016408 0.02387318321 
0.156876 1.83996653817 0.02301094916 
0.157393 1.85523960071 0.02265962804 
0.157909 1.82200816626 0.02296519106 
0.158426 1.84649170418 0.02375180977 
0.158943 1.86478099766 0.02269626217 
0.159460 1.85238993973 0.02362548832 
0.159977 1.88489717686 0.02288258153 
0.160494 1.85738844733 0.02290165330 
0.161010 1.83087542902 0.02231075152 
0.161527 1.86025889481 0.02292824855 
0.162044 1.86724435468 0.02294754273 
0.162561 1.85492804140 0.02278304942 
0.163078 1.83171188174 0.02249274274 
0.163595 1.84453389709 0.02228928467 
0.164112 1.81606764235 0.02242457921 
0.164628 1.85205222065 0.02219748765 
0.165145 1.82567186775 0.02244061623 
0.165662 1.82636376561 0.02239956223 
0.166179 1.81420783071 0.02197115265 
0.166696 1.83290423361 0.02225094873 
0.167213 1.82697895016 0.02213922381 
0.167729 1.87281691211 0.02216839766 
0.168246 1.84191252368 0.02227105314 
0.168763 1.84387447798 0.02217564864 
0.169280 1.84452977889 0.02225489762 
0.169797 1.82936426016 0.02220820789 
0.170314 1.86700258437 0.02167942037 
0.170830 1.87905920797 0.02232577834 
0.171347 1.83691186244 0.02166194093 
0.171864 1.87660044372 0.02148346408 
0.172381 1.85714569433 0.02183837512 
0.172898 1.84142888566 0.02228093012 
0.173415 1.81920236783 0.02177985565 
0.173932 1.82634996980 0.02145869955 
0.174448 1.80654476639 0.02187790724 
0.174965 1.78174642260 0.02153670277 
0.175482 1.77941795839 0.02144743338 
0.175999 1.79411866501 0.02082985638 
0.176516 1.82133578957 0.02188066140 
0.177033 1.82580915430 0.02133860293 
0.177549 1.81109341696 0.02144499078 
0.178066 1.78816736147 0.02086644073 
0.178583 1.80026936062 0.02067047729 
0.179100 1.79020206521 0.02143220748 
0.179617 1.78673339345 0.02161891872 
0.180134 1.79590992579 0.02162152804 
0.180650 1.83222546777 0.02289216480 
0.181167 1.81206386832 0.02190617534 
0.181684 1.79040010757 0.02228309302 
0.182201 1.77958183907 0.02236640475 
0.182718 1.80190004527 0.02250351551 
0.183234 1.82834035411 0.02353220377 
0.183751 1.81736892736 0.02218498109 
0.184268 1.78771190893 0.02272812511 
0.184785 1.81542531878 0.02307381017 
0.185302 1.84361140815 0.02351875759 
0.185819 1.78607039277 0.02244110763 
0.186335 1.78578253628 0.02325926850 
0.186852 1.80446658025 0.02287402329 
0.187369 1.78316674304 0.02210895576 
0.187886 1.79467050043 0.02173437698 
0.188403 1.80363192024 0.02174055205 
0.188920 1.79529336779 0.02160776251 
0.189436 1.79729483439 0.02181238493 
0.189953 1.76979148803 0.02123198454 
0.190470 1.74611928181 0.02114149382 
0.190987 1.77601491717 0.02123461333 
0.191504 1.78234090137 0.02129597349 
0.192020 1.78379033024 0.02064506861 
0.192537 1.79938405824 0.02122377784 
0.193054 1.79162820705 0.02098171651 
0.193571 1.78602682017 0.02090240231 
0.194088 1.77660875419 0.02073480931 
0.194605 1.80022353303 0.02171642955 
0.195121 1.77913801383 0.02082305353 
0.195638 1.75330606222 0.02034028416 
0.196155 1.77349029469 0.02112784517 
0.196672 1.77249472928 0.02109074257 
0.197189 1.76431731936 0.02074727546 
0.197705 1.75932847659 0.01991890424 
0.198222 1.74884660890 0.01998827795 
0.198739 1.75931194332 0.02092882868 
0.199256 1.77922808538 0.02067249161 
0.199773 1.76195599727 0.02059859506 
0.200290 1.79105424802 0.02038445764 
0.200806 1.74811841902 0.01996673768 
0.201323 1.77962017435 0.01995011487 
0.201840 1.76427246664 0.02023978424 
0.202357 1.77857659599 0.02001786302 
0.202874 1.74666791121 0.01991408575 
0.203390 1.77718248712 0.02055085536 
0.203907 1.79164427244 0.02062841384 
0.204424 1.78585004262 0.02001878503 
0.204941 1.74024421296 0.01998183709 
0.205458 1.75854496415 0.01977353499 
0.205974 1.76067503890 0.01975554729 
0.206491 1.72475352246 0.01994375767 
0.207008 1.77038177578 0.01991923310 
0.207525 1.76066383986 0.01954020360 
0.208042 1.79288669096 0.01956007124 
0.208558 1.75248609591 0.01971873934 
0.209075 1.77207292847 0.02003336440 
0.209592 1.75316744098 0.01953531511 
0.210109 1.77238142931 0.01908628620 
0.210626 1.75808687698 0.01957441817 
0.211142 1.75569841090 0.01959473778 
0.211659 1.75709802232 0.01950176380 
0.212176 1.75898226825 0.01926686265 
0.212693 1.72741979038 0.01956532942 
0.213210 1.75555432025 0.01900952047 
0.213726 1.75444413129 0.01951679784 
0.214243 1.78124134158 0.01956410301 
0.214760 1.77118618164 0.01931457006 
0.215277 1.77723387820 0.01904726191 
0.215794 1.76028761972 0.01934564505 
0.216310 1.75415107704 0.01939808558 
0.216827 1.76297442199 0.01941284717 
0.217344 1.76416655927 0.01924573517 
0.217861 1.74279520437 0.01904661890 
0.218378 1.76977016926 0.01930633850 
0.218894 1.79126960302 0.01892289407 
0.219411 1.72168495821 0.01906412523 
0.219928 1.76565214316 0.01904220571 
0.220445 1.76356357834 0.01916659872 
0.220962 1.75624552687 0.01870827572 
0.221478 1.75400660880 0.01888972394 
0.221995 1.77995337206 0.01949455061 
0.222512 1.77656298671 0.01916154834 
0.223029 1.76036986773 0.01894204587 
0.223546 1.77879563983 0.01899276013 
0.224062 1.75292545393 0.01914822028 
0.224579 1.76305486848 0.01901002379 
0.225096 1.79970985967 0.01921386463 
0.225613 1.73862535808 0.01873068696 
0.226129 1.76376263781 0.01872144754 
0.226646 1.73956199559 0.01836104907 
0.227163 1.74833996564 0.01863280308 
0.227680 1.75919314323 0.01890422406 
0.228197 1.74278572447 0.01834163224 
0.228713 1.78883923715 0.01873075019 
0.229230 1.75580183793 0.01808752941 
0.229747 1.75388900474 0.01846372989 
0.230264 1.72935066826 0.01877540421 
0.230780 1.78140119462 0.01847072285 
0.231297 1.75345495757 0.01822873497 
0.231814 1.76344874889 0.01847845246 
0.232331 1.74406319697 0.01859594838 
0.232848 1.76385828718 0.01827072875 
0.233364 1.76915818717 0.01834399788 
0.233881 1.72641971484 0.01794141284 
0.234398 1.72931862503 0.01830749762 
0.234915 1.75187701217 0.01848395841 
0.235431 1.73160136711 0.01785098740 
0.235948 1.75276663380 0.01783196212 
0.236465 1.73096321660 0.01853188113 
0.236982 1.75584077152 0.01800050804 
0.237499 1.75373643916 0.01815791923 
0.238015 1.74698709453 0.01823672851 
0.238532 1.72563733941 0.01809572903 
0.239049 1.75739116693 0.01810225304 
0.239566 1.74844152930 0.01789706695 
0.240082 1.73176633254 0.01789250138 
0.240599 1.77324977941 0.01814029279 
0.241116 1.76367335302 0.01820434100 
0.241633 1.73737090472 0.01752542848 
0.242149 1.76125601222 3.09580966167 
0.242666 1.76191925791 0.01805534645 
0.243183 1.75008309296 0.01834976642 
0.243700 1.74199511632 0.01798501914 
0.244217 1.71902709696 0.01754686582 
0.244733 1.73921928620 0.01788585460 
0.245250 1.73397173428 0.01756178735 
0.245767 1.75169485290 0.01736161914 
0.246284 1.71870132378 0.01801720475 
0.246800 1.75096775421 0.01785473381 
0.247317 1.74048812818 0.01784600899 
0.247834 1.73036681775 0.01751180556 
0.248351 1.73990064627 0.01784962229 
0.248867 1.71980932800 0.01747983847 
0.249384 1.74371442457 0.01766253324 
0.249901 1.71324036865 0.01756402154 
0.250418 1.74615322426 0.01736370163 
0.250934 1.72572989381 0.01770020624 
0.251451 1.72632971402 0.01750501013 
0.251968 1.75937409129 0.01774209091 
0.252485 1.75303505184 0.01717028518 
0.253001 1.75759127272 0.01739308222 
0.253518 1.73958859854 0.01783276394 
0.254035 1.74383345704 0.01763958062 
0.254552 1.73136011825 0.01747735723 
0.255068 1.73144463456 0.01733333152 
0.255585 1.73738176070 0.01783681832 
0.256102 1.75992421084 0.01767691967 
0.256619 1.75625242528 0.01712176878 
0.257135 1.72725437943 0.01725255108 
0.257652 1.74032887610 0.01720635535 
0.258169 1.72875737341 0.01778771661 
0.258686 1.72565228489 0.01750117453 
0.259202 1.73592876626 0.01735559766 
0.259719 1.69723813241 0.01705356527 
0.260236 1.72852909345 0.01737847336 
0.260753 1.73810777350 0.01797981473 
0.261269 1.73227235898 0.01752858552 
0.261786 1.70661591256 0.01796589608 
0.262303 1.72516141285 0.01812594870 
0.262820 1.72604452607 0.01796433307 
0.263336 1.70551657726 0.01845742370 
0.263853 1.70547136914 0.01816815274 
0.264370 1.72071092103 0.01858412365 
0.264887 1.74756244664 0.01828671825 
0.265403 1.70867013095 0.01870531190 
0.265920 1.70913335491 0.01829270609 
0.266437 1.71992269596 0.01873098286 
0.266954 1.75840257069 0.01917701570 
0.267470 1.74558574280 0.01911485375 
0.267987 1.71993001797 0.01862428995 
0.268504 1.76566380952 0.01902473052 
0.269021 1.74753011937 0.01899331762 
0.269537 1.76448410384 0.01936607325 
0.270054 1.73762121904 0.01931256547 
0.270571 1.74809483224 0.01950222400 
0.271087 1.74191358165 0.01977192373 
0.271604 1.77118703048 0.02016475136 
0.272121 1.75609519829 0.02009861341 
0.272638 1.74624666415 0.01977432849 
0.273154 1.74043377830 0.02011474168 
0.273671 1.76864036235 0.02054859629 
0.274188 1.73286310991 0.02008420830 
0.274705 1.73893782091 0.02057990216 
0.275221 1.73042192530 0.02036502852 
0.275738 1.74392674606 0.02049681360 
0.276255 1.74045714820 0.02032573181 
0.276771 1.73592445488 0.02087830681 
0.277288 1.73554353995 0.02078978024 
0.277805 1.74748030515 0.02035034096 
0.278322 1.76611975737 0.02043428589 
0.278838 1.69920254881 0.02021741944 
0.279355 1.73800369668 0.02090251836 
0.279872 1.73742801902 0.02060715208 
0.280388 1.74594224948 0.02050560941 
0.280905 1.75249892684 0.02050088219 
0.281422 1.74196977794 0.02076079108 
0.281939 1.71774721003 0.02065683668 
0.282455 1.73857044322 0.02044459876 
0.282972 1.73761774798 0.01987408194 
0.283489 1.73580633760 0.02039194044 
0.284006 1.73005371497 0.02109472428 
0.284522 1.72643222593 0.02066539980 
0.285039 1.71269699256 0.02092485625 
0.285556 1.72812386706 0.02063519537 
0.286072 1.70833161500 0.02119866622 
0.286589 1.71709975680 0.02118203808 
0.287106 1.75914180561 0.02049316229 
0.287622 1.71633425929 0.02049048025 
0.288139 1.71894706769 0.02108131101 
0.288656 1.72757274823 0.02101875411 
0.289173 1.75386302565 0.02076988807 
0.289689 1.70631810321 0.02067342805 
0.290206 1.72995232271 0.02081413356 
0.290723 1.76445667786 0.02144688901 
0.291239 1.73342498433 0.02124470006 
0.291756 1.72073086556 0.02112614944 
0.292273 1.72438921829 0.02117468972 
0.292790 1.74623275553 0.02115091012 
0.293306 1.73815764629 0.02106113020 
0.293823 1.73078331340 0.02118211683 
0.294340 1.72541830686 0.02091531682 
0.294856 1.74441837028 0.02147855078 
0.295373 1.71990142178 0.02106356364 
0.295890 1.73692676993 0.02130382566 
0.296406 1.71500746857 0.02102714792 
0.296923 1.75696666113 0.02188101309 
0.297440 1.76261703239 0.02223373490 
0.297957 1.72054384565 0.02133821837 
0.298473 1.73485880950 0.02157403649 
0.298990 1.77428000640 0.02202296335 
0.299507 1.73523094278 0.02178044471 
0.300023 1.74205218911 0.02129522876 
0.300540 1.75904579402 0.02159329559 
0.301057 1.73038772912 0.02187965705 
0.301573 1.74386952548 0.02168974960 
0.302090 1.72013885581 0.02176070892 
0.302607 1.77628691246 0.02203380821 
0.303123 1.76174515820 0.02157960752 
0.303640 1.75052296548 0.02131352680 
0.304157 1.73544902102 0.02190283773 
0.304673 1.75295141473 0.02175379578 
0.305190 1.74816961203 0.02201600760 
0.305707 1.75718643959 0.02280763078 
0.306224 1.71324331583 0.02248716684 
0.306740 1.74029940591 0.02214067124 
0.307257 1.75637270658 0.02218843375 
0.307774 1.76060598654 0.02297836724 
0.308290 1.73307158911 0.02227026354 
0.308807 1.76486929030 0.02238289476 
0.309324 1.74178311743 0.02274845271 
0.309840 1.74717145671 0.02248065849 
0.310357 1.76003473982 0.02285367344 
0.310874 1.75071159630 0.02207485398 
0.311390 1.78979777235 0.02329029182 
0.311907 1.75681600896 0.02288572141 
0.312424 1.79129170480 0.02231038691 
0.312940 1.75177684310 0.02259199282 
0.313457 1.72432063883 0.02321710130 
0.313974 1.73670706454 0.02271972110 
0.314490 1.74198192425 0.02300267563 
0.315007 1.76874108152 0.02318291063 
0.315524 1.72703551110 0.02249343845 
0.316040 1.74201793818 0.02299084490 
0.316557 1.76451910690 0.02366328657 
0.317074 1.72791763524 0.02313365214 
0.317590 1.76126011537 0.02360971027 
0.318107 1.72999761805 0.02371562434 
0.318624 1.69751583718 0.02308699320 
0.319140 1.76217096172 0.02308602858 
0.319657 1.69087317519 0.02353543039 
0.320174 1.73637381306 0.02324771317 
0.320690 1.74062595828 0.02268047392 
0.321207 1.74620156146 0.02332352713 
0.321724 1.75709464615 0.02387070919 
0.322240 1.73716523549 0.02381040830 
0.322757 1.66399547554 0.02320561945 
0.323274 1.72419175902 0.02333443026 
0.323790 1.70643955147 0.02313701263 
0.324307 1.73688257726 0.02437203700 
0.324824 1.70869039289 0.02460062538 
0.325340 1.74335774069 0.02442591080 
0.325857 1.74303143690 0.02582828075 
0.326373 1.78943029192 0.02504688943 
0.326890 1.78296854691 0.02526097385 
0.327407 1.76008460870 0.02595104224 
0.327923 1.72315932571 0.02514352118 
0.328440 1.71232614114 0.02607802452 
0.328957 1.74070950282 0.02678293377 
0.329473 1.75733858864 0.02713440161 
0.329990 1.73667909627 0.02680625011 
0.330507 1.74300641151 0.02783045451 
0.331023 1.73802645365 0.02707938494 
0.331540 1.76552917235 0.02855146311 
0.332057 1.74054086810 0.02816745457 
0.332573 1.71411394113 0.02876286368 
0.333090 1.74485905122 0.02849479782 
0.333607 1.74353852678 0.02931234928 
0.334123 1.76487213369 0.02944057578 
0.334640 1.79970605160 0.03089549229 
0.335156 1.74362376016 0.03095605140 
0.335673 1.77006563602 0.02955092506 
0.336190 1.73084011504 0.03063978821 
0.336706 1.75353806819 0.03014848572 
0.337223 1.79224360007 0.03045645063 
0.337740 1.74050517746 0.02933480821 
0.338256 1.78874809417 0.03208788768 
0.338773 1.77948578754 0.03320073111 
0.339290 1.76291040436 0.03498758550 
0.339806 1.80958769445 0.03633069232 
0.340323 1.78475999223 0.03465214516 
0.340839 1.76905930490 0.03385207122 
0.341356 1.83051422144 0.03684384772 
0.341873 1.80419490441 0.03644700880 
0.342389 1.82264293217 0.03856987663 
0.342906 1.82559227281 0.03614916254 
0.343423 1.78214017300 0.03660943152 
0.343939 1.77928899005 0.03786084164 
0.344456 1.82007275605 0.03751677778 
0.344972 1.84373553753 0.03798808858 
0.345489 1.75306354803 0.03618726231 
0.346006 1.77203050094 0.03862350292 
0.346522 1.75289786079 0.03818342748 
0.347039 1.79632924831 0.03879116835 
0.347555 1.81541375993 0.03827144032 
0.348072 1.91584275494 0.04040541300 
0.348589 1.84390687311 0.04048326338 
0.349105 1.83159530779 0.04079703979 
0.349622 1.82403850629 0.03779758696 
0.350139 1.80781656643 0.04006412122 
0.350655 1.80711705563 0.03761187021 
0.351172 1.79791631904 0.03996062436 
0.351688 1.85842169692 0.03946656569 
0.352205 1.82228779749 0.03995600085 
0.352722 1.83505078288 0.03652478554 
0.353238 1.81230055959 0.03765105808 
0.353755 1.82394930675 0.03916913369 
0.354271 1.79934469897 0.03656370491 
0.354788 1.78989391942 0.03881501550 
0.355305 1.77368466947 0.03964673025 
0.355821 1.91272408643 0.04139509901 
0.356338 1.81625091840 0.04029435762 
0.356854 1.85698142610 0.04206439149 
0.357371 1.77573697630 0.04078352981 
0.357888 1.74532847868 0.04018418072 
0.358404 1.91876134994 0.04522151369 
0.358921 1.87385946185 0.04541892546 
0.359437 1.87228483039 0.04565955931 
0.359954 1.78744895776 0.04366642297 
0.360471 1.86540723309 0.04739993321 
0.360987 1.76610725169 0.04775269472 
0.361504 1.86257058270 0.04810107725 
0.362020 1.82987039092 0.04991483643 
0.362537 1.86367375593 0.04706616211 
0.363054 1.76543337273 0.04820420457 
0.363570 1.77342654182 0.04704254241 
0.364087 1.77916458217 0.05077618683 
0.364603 1.84501685222 0.04980339897 
0.365120 1.79672816689 0.05335087326 
0.365637 1.86617132059 0.05792203211 
0.366153 1.72645315661 0.05772485162 
0.366670 1.83858138802 0.05786109425 
0.367186 1.66615926330 0.06003348164 
0.367703 1.73150614588 0.05839230536 
0.368219 1.81294469424 0.06432156959 
0.368736 1.82551193050 0.06426399930 
0.369253 1.84816499168 0.06668865945 
0.369769 1.76313754389 0.07551370059 
0.370286 1.62383146004 0.06832013265 
0.370802 1.78099375406 0.07584592805 
0.371319 1.76752316980 0.07732171826 
0.371835 1.78524349628 0.08698532819 
0.372352 1.75216898956 0.09867127275 
0.372869 1.93626664789 0.11201451155 
0.373385 1.86618443054 0.14441003075 
0.373902 1.64847915981 0.31057002992 
