# Supplementary material for: A SAXS-based approach to rationally evaluate radical scavengers – toward eliminating radiation damage in solution and crystallographic studies
Source: J Synchrotron Radiat. 2021 Aug 9;28(Pt 5):1309–20. doi: 10.1107/S1600577521004045 (PMC8415334; doi:10.1107/S1600577521004045)
Supplement: Supplementary file 1 [file s-28-01309-sup1.zip › SupportingData/ascrobic_acid/50uM/E1_ascorbate-50um_00033.cbf.dat]

0.010597 13.60233269042 0.61181408165 
0.011114 12.41514204179 0.57496168822 
0.011630 11.16257063884 0.40353733056 
0.012147 11.05557010307 0.30402713251 
0.012664 9.49471594435 0.27561218498 
0.013181 8.90940041666 0.24212050037 
0.013698 8.88221514837 0.23465515465 
0.014215 8.28186375992 0.28333534176 
0.014732 8.24582126036 0.25838036915 
0.015249 7.63786812550 0.21612020994 
0.015766 7.41183021091 0.20795694508 
0.016283 7.18975686050 0.18552690038 
0.016800 7.24409674205 0.14603638598 
0.017316 6.75547289942 0.16009383781 
0.017833 6.35559841491 0.15249115829 
0.018350 6.71176331749 0.14450462760 
0.018867 6.37936822057 0.12634769172 
0.019384 6.15147489590 0.12762704165 
0.019901 5.96593974982 0.12196598109 
0.020418 5.98402469939 0.12452618316 
0.020935 5.69482165129 0.10584906242 
0.021452 5.69037366635 0.11466704708 
0.021969 5.72998510431 0.11207597992 
0.022486 5.52316357508 0.11405353009 
0.023002 5.43648181950 0.10947584530 
0.023519 5.21310919126 0.10199152493 
0.024036 5.19379615491 0.10220571490 
0.024553 5.20343444044 0.10148431171 
0.025070 5.13397936204 0.10129014795 
0.025587 5.10463661956 0.10048885125 
0.026104 5.00883877212 0.09274625747 
0.026621 4.91498219047 0.09125241829 
0.027138 4.75133971941 0.09236355122 
0.027655 4.78945140029 0.09248983845 
0.028171 4.62725958122 0.08846681746 
0.028688 4.82920625014 0.08389860278 
0.029205 4.72494557971 0.08387019267 
0.029722 4.71863676561 0.08632733637 
0.030239 4.73610140320 0.08568344199 
0.030756 4.65937027491 0.08588079115 
0.031273 4.45112972915 0.08098016258 
0.031790 4.46680228568 0.08071098213 
0.032307 4.53641196708 0.07707081934 
0.032824 4.34174385092 0.07616799425 
0.033341 4.49278068591 0.07938766764 
0.033857 4.26628402806 0.07825862746 
0.034374 4.31559850965 0.07693512344 
0.034891 4.25951588507 0.07355426014 
0.035408 4.29992062157 0.07639410519 
0.035925 4.20017288316 0.07424480611 
0.036442 4.24943611810 0.07552192847 
0.036959 4.23765565543 0.07396671586 
0.037476 4.07900691322 0.06904710919 
0.037993 4.14671898302 0.07320878154 
0.038510 4.07941726100 0.07155886519 
0.039027 4.19892949521 0.06788950197 
0.039543 3.94946649370 0.06921606150 
0.040060 4.09658527090 0.06617919149 
0.040577 3.99607248472 0.06759468028 
0.041094 3.96646233495 0.06560295308 
0.041611 3.91102383567 0.06517841964 
0.042128 3.96204252595 0.06639960060 
0.042645 3.94778730582 0.06215985365 
0.043162 3.85634130603 0.06382404138 
0.043679 3.71882850144 0.06072468241 
0.044196 3.83065716137 0.05925660199 
0.044712 3.80178002273 0.06034411304 
0.045229 3.71108269743 0.05887361376 
0.045746 3.69000250191 0.05869104634 
0.046263 3.64251142156 0.05892439730 
0.046780 3.49268623715 0.05506471201 
0.047297 3.54192828085 0.05619578803 
0.047814 3.65012052839 0.05731545969 
0.048331 3.55477289322 0.05632211524 
0.048848 3.51981493301 0.05513980685 
0.049365 3.53270613747 0.05276237582 
0.049881 3.56487665905 0.05439950951 
0.050398 3.47179599261 0.05575671429 
0.050915 3.49383786169 0.05366921270 
0.051432 3.32095982380 0.05321607590 
0.051949 3.35012182356 0.05319385960 
0.052466 3.35782765830 0.05396275801 
0.052983 3.35259722521 0.05176158943 
0.053500 3.39548119566 0.05155723611 
0.054017 3.32788192160 0.05450713555 
0.054534 3.26327449328 0.04889158061 
0.055050 3.25497587606 0.05047300601 
0.055567 3.28995272547 0.05185937020 
0.056084 3.28145552123 0.04984968028 
0.056601 3.13457820707 0.04760149182 
0.057118 3.21802518362 0.04894767591 
0.057635 3.18504521082 0.04945053572 
0.058152 3.30194204423 0.04802501146 
0.058669 3.05507328654 0.04821249873 
0.059186 3.00772575656 0.04747161009 
0.059703 3.03819330118 0.04438601256 
0.060220 3.08069856427 0.04788976646 
0.060736 3.07539111448 0.04904117868 
0.061253 3.07700172769 0.04776366781 
0.061770 3.00573858758 0.04551387332 
0.062287 3.03639398126 0.04638749889 
0.062804 3.02911988143 0.04391663584 
0.063321 2.97999027598 0.04468113936 
0.063838 2.93947672514 0.04456547809 
0.064355 2.91872429612 0.04637668955 
0.064872 3.02215797256 0.04453000296 
0.065388 2.83622246257 0.04390687697 
0.065905 2.97913129826 0.04628604601 
0.066422 2.89273827420 0.04383396908 
0.066939 2.82873462678 0.04145777795 
0.067456 2.85434182563 0.04448655685 
0.067973 2.84968179848 0.04518208990 
0.068490 2.81696901477 0.04120944995 
0.069007 2.82022070963 0.04360026542 
0.069524 2.87787578649 0.04432161197 
0.070041 2.80548524210 0.04369130947 
0.070557 2.80004953577 0.04390955124 
0.071074 2.71254913340 0.04460100809 
0.071591 2.83023680441 0.04382761799 
0.072108 2.75466915261 0.04210277071 
0.072625 2.74548324426 0.04191530498 
0.073142 2.62757896265 0.04102297365 
0.073659 2.69414441704 0.04228198994 
0.074176 2.64738805061 0.03994147845 
0.074693 2.63988913378 0.04051172243 
0.075210 2.64910385089 0.03880033835 
0.075726 2.63388785491 0.04136218046 
0.076243 2.62597344223 0.03912366527 
0.076760 2.59455101356 0.03946106955 
0.077277 2.64809685069 0.03797313389 
0.077794 2.61227747356 0.03880656640 
0.078311 2.64623619527 0.03832952483 
0.078828 2.62530632546 0.03622575071 
0.079345 2.56417925224 0.03799603998 
0.079862 2.62908001088 0.03818434299 
0.080378 2.53364780477 0.03759350005 
0.080895 2.55537759423 0.03724046393 
0.081412 2.51776779450 0.03682270896 
0.081929 2.49962414821 0.03493480775 
0.082446 2.52369884546 0.03846561344 
0.082963 2.47196749548 0.03535684401 
0.083480 2.48304513907 0.03726857776 
0.083997 2.48219529016 0.03658208698 
0.084514 2.46662868851 0.03536011569 
0.085030 2.46458442228 0.03626029850 
0.085547 2.47966566232 0.03574712726 
0.086064 2.47690448050 0.03572325910 
0.086581 2.46734347440 0.03679294856 
0.087098 2.45097896648 0.03367313305 
0.087615 2.44366443488 0.03469939128 
0.088132 2.39776757940 0.03552281357 
0.088649 2.36545144630 0.03585223283 
0.089166 2.32612061439 0.03599955970 
0.089683 2.35047291700 0.03506794239 
0.090199 2.34749270741 0.03711764034 
0.090716 2.37082368338 0.03768568579 
0.091233 2.38557939298 0.03724240448 
0.091750 2.36084939247 0.03650229785 
0.092267 2.30971748885 0.03777365980 
0.092784 2.39111599247 0.03785826875 
0.093301 2.31397715150 0.03837101572 
0.093818 2.37832116158 0.03762061618 
0.094334 2.25986599216 0.03669165021 
0.094851 2.27956491443 0.03698993424 
0.095368 2.24768447949 0.03735110871 
0.095885 2.36021980457 0.03560973171 
0.096402 2.31518053030 0.03477177512 
0.096919 2.28444877943 0.03473416400 
0.097436 2.30143235932 0.03262325985 
0.097953 2.30369888213 0.03460321428 
0.098470 2.29389901267 0.03473744159 
0.098986 2.26413945941 0.03392371775 
0.099503 2.27670579068 0.03275524218 
0.100020 2.25213015145 0.03322065517 
0.100537 2.21198040557 0.03373477543 
0.101054 2.27839232859 0.03158887936 
0.101571 2.26829112976 0.03325269023 
0.102088 2.22795404993 0.03294301759 
0.102605 2.19085622283 0.03193738118 
0.103122 2.20676287012 0.03111139735 
0.103638 2.20815345240 0.03168221391 
0.104155 2.23537464097 0.03125023638 
0.104672 2.17337375129 0.03139155107 
0.105189 2.18338585277 0.03284741905 
0.105706 2.16032677832 0.03154156083 
0.106223 2.18088519145 0.03128976614 
0.106740 2.20208001096 0.03158172973 
0.107257 2.16823736922 0.03080213140 
0.107773 2.13234039884 0.03029154914 
0.108290 2.18816236237 0.03111344255 
0.108807 2.09719775431 0.02958472870 
0.109324 2.19862535035 0.02950429622 
0.109841 2.14832693753 0.03135340000 
0.110358 2.13597418364 0.02961141147 
0.110875 2.14061098676 0.03020381938 
0.111392 2.09667884148 0.02960520480 
0.111909 2.12627684783 0.02988121814 
0.112425 2.15418137013 0.02920018460 
0.112942 2.11021288593 0.02891068944 
0.113459 2.09004713218 0.02903978384 
0.113976 2.10134326586 0.02931472450 
0.114493 2.10944222972 0.02933810348 
0.115010 2.15692198985 0.03052082659 
0.115527 2.14487997815 0.02928158549 
0.116044 2.08509486191 0.02866652509 
0.116560 2.06499371657 0.02793210990 
0.117077 2.13507682456 0.02764009028 
0.117594 2.07834998476 0.02924269913 
0.118111 2.06348798774 0.02775893358 
0.118628 2.12064246363 0.02867760575 
0.119145 2.01360574886 0.02777185061 
0.119662 2.03943235072 0.02794873912 
0.120179 2.00989039612 0.02798603759 
0.120695 2.05422406800 0.02937316416 
0.121212 2.06762651772 0.02800723925 
0.121729 2.06014295993 0.02804870769 
0.122246 2.07734112496 0.02810126206 
0.122763 2.03253846897 0.02701866411 
0.123280 2.04009889692 0.02825000004 
0.123797 2.07886649777 0.02841546852 
0.124314 2.03884789969 0.02704013125 
0.124830 2.05458688891 0.02707297336 
0.125347 1.97683351126 0.02624862334 
0.125864 2.00190424519 0.02727429968 
0.126381 2.01400269447 0.02653143601 
0.126898 1.99608371589 0.02650308856 
0.127415 1.98976389699 0.02740340380 
0.127932 2.06646990748 0.02808327276 
0.128448 1.97629676470 0.02659968845 
0.128965 2.00800844603 0.02693097304 
0.129482 1.98038231276 0.02638284274 
0.129999 1.99218436621 0.02739944783 
0.130516 1.96498430388 0.02619422274 
0.131033 1.95766967375 0.02702146220 
0.131550 1.95092412501 0.02553833940 
0.132067 1.99822510682 0.02592428262 
0.132583 1.90704530945 0.02603459561 
0.133100 1.93387364637 0.02593646383 
0.133617 1.94142121726 0.02587217937 
0.134134 1.96840948206 0.02582103838 
0.134651 1.93798282440 0.02573770067 
0.135168 1.94512974497 0.02487165626 
0.135685 1.94994851856 0.02509873566 
0.136201 1.97270985273 0.02583823068 
0.136718 1.92904409072 0.02448662888 
0.137235 1.93141339643 0.02525388246 
0.137752 1.94913101810 0.02419926657 
0.138269 1.96634153470 0.02497362310 
0.138786 1.91858609200 0.02467064249 
0.139303 1.96170210798 0.02539300396 
0.139819 1.97195759885 0.02531253611 
0.140336 1.89529507145 0.02389324325 
0.140853 1.96417013248 0.02496869220 
0.141370 1.91774277405 0.02574397432 
0.141887 1.90226369129 0.02403848680 
0.142404 1.85936512512 0.02475922728 
0.142921 1.93532546659 0.02496694984 
0.143438 1.95496832151 0.02536033203 
0.143954 1.91022016666 0.02508025767 
0.144471 1.95263729033 0.02412782665 
0.144988 1.94000981104 0.02562878026 
0.145505 1.93222568025 0.02472443088 
0.146022 1.97893887572 0.02551856679 
0.146539 1.92083090349 0.02487680419 
0.147056 1.90870812507 0.02508213714 
0.147572 1.87295689926 0.02466217348 
0.148089 1.90539437494 0.02365995914 
0.148606 1.89416997758 0.02373334795 
0.149123 1.85368717705 0.02418367355 
0.149640 1.88892395250 0.02480724679 
0.150157 1.85465765498 0.02311414675 
0.150674 1.92326023167 0.02404822587 
0.151190 1.89973348085 0.02431034547 
0.151707 1.90077718871 0.02312231745 
0.152224 1.85157896318 0.02363429046 
0.152741 1.93133761190 0.02404892916 
0.153258 1.88170387747 0.02338365284 
0.153775 1.90667172989 0.02388830134 
0.154291 1.88344537867 0.02343114788 
0.154808 1.89496367979 0.02326653182 
0.155325 1.91349302853 0.02389195868 
0.155842 1.87395107529 0.02333362122 
0.156359 1.86866557918 0.02277012013 
0.156876 1.88169751956 0.02301388571 
0.157393 1.91135972691 0.02292573518 
0.157909 1.84756866921 0.02332551616 
0.158426 1.82865682034 0.02265014843 
0.158943 1.86586407402 0.02325214016 
0.159460 1.82013738090 0.02250583534 
0.159977 1.81205675073 0.02268690764 
0.160494 1.87007662554 0.02332821726 
0.161010 1.85937970100 0.02271099181 
0.161527 1.86652440333 0.02259544580 
0.162044 1.81488863494 0.02236666176 
0.162561 1.87479063946 0.02255696007 
0.163078 1.83054766984 0.02252541244 
0.163595 1.86942877227 0.02265971173 
0.164112 1.85626353325 0.02212585110 
0.164628 1.84787124405 0.02219529828 
0.165145 1.83552607699 0.02232031008 
0.165662 1.83345214652 0.02219517681 
0.166179 1.84692885575 0.02216810357 
0.166696 1.84619277926 0.02278744637 
0.167213 1.81725698273 0.02178690078 
0.167729 1.82720809015 0.02258653046 
0.168246 1.84477584423 0.02198960789 
0.168763 1.85952062676 0.02253956433 
0.169280 1.80112770355 0.02200395439 
0.169797 1.82747106813 0.02137170418 
0.170314 1.82889970613 0.02141831621 
0.170830 1.86127715850 0.02238696824 
0.171347 1.85833243602 0.02122735646 
0.171864 1.80715255129 0.02155156155 
0.172381 1.79436173534 0.02174112504 
0.172898 1.81811526713 0.02125799564 
0.173415 1.79624626417 0.02170280058 
0.173932 1.79586746343 0.02211978328 
0.174448 1.79891608554 0.02110148013 
0.174965 1.83223318834 0.02097526460 
0.175482 1.78135922298 0.02124332477 
0.175999 1.78109934768 0.02127525149 
0.176516 1.79557438502 0.02120883799 
0.177033 1.79582022067 0.02100184123 
0.177549 1.81608195642 0.02102178347 
0.178066 1.78765347240 0.02071085445 
0.178583 1.83153726394 0.02093232152 
0.179100 1.83187768914 0.02178392692 
0.179617 1.82032796141 0.02133474562 
0.180134 1.80156850652 0.02179786219 
0.180650 1.81438589336 0.02218337339 
0.181167 1.82569154397 0.02208845264 
0.181684 1.82418650111 0.02249806781 
0.182201 1.79676064147 0.02190436451 
0.182718 1.84091150650 0.02321617072 
0.183234 1.81564587091 0.02266776881 
0.183751 1.83503906906 0.02236073657 
0.184268 1.82229937591 0.02279752491 
0.184785 1.81546807268 0.02275222428 
0.185302 1.82263740172 0.02283552344 
0.185819 1.82861327728 0.02242836741 
0.186335 1.79919319776 0.02291206522 
0.186852 1.78496406040 0.02239538814 
0.187369 1.76900720720 0.02195999796 
0.187886 1.81057746258 0.02216724248 
0.188403 1.77584660596 0.02157322778 
0.188920 1.80364753506 0.02149347198 
0.189436 1.80141855332 0.02133002463 
0.189953 1.79243267191 0.02185383042 
0.190470 1.79925653177 0.02097382168 
0.190987 1.77428277028 0.02126447614 
0.191504 1.78953339301 0.02149930460 
0.192020 1.75341828388 0.02082313454 
0.192537 1.75469262948 0.02109235473 
0.193054 1.76281334740 0.02111636427 
0.193571 1.76553032422 0.02065238284 
0.194088 1.81017793420 0.02101799070 
0.194605 1.74748502839 0.02058318826 
0.195121 1.77469430689 0.02074248981 
0.195638 1.80496909066 0.02077500226 
0.196155 1.75297472755 0.02092695484 
0.196672 1.77624176310 0.02039624591 
0.197189 1.75582448442 0.02041516031 
0.197705 1.76185164844 0.02027353036 
0.198222 1.77838128872 0.02043980890 
0.198739 1.76191981206 0.02041973852 
0.199256 1.75452079280 0.02014888220 
0.199773 1.75668840611 0.02056531706 
0.200290 1.79194915505 0.02044061832 
0.200806 1.74713167953 0.01998413356 
0.201323 1.77186810189 0.02085853652 
0.201840 1.78683103052 0.02049182228 
0.202357 1.74241221210 0.01995732276 
0.202874 1.78243340650 0.02001330404 
0.203390 1.79990743549 0.02023412333 
0.203907 1.77408624826 0.01998744156 
0.204424 1.75759914144 0.01924911365 
0.204941 1.74646135472 0.02033811224 
0.205458 1.76525080471 0.01972456308 
0.205974 1.78641390461 0.01996506662 
0.206491 1.71381669063 0.01957753383 
0.207008 1.77534504906 0.01944099003 
0.207525 1.75606983161 0.01951568599 
0.208042 1.74331895038 0.01943118709 
0.208558 1.78933869892 0.02017557085 
0.209075 1.78625757700 0.01957182104 
0.209592 1.75329360567 0.01943560070 
0.210109 1.76009096422 0.02027061523 
0.210626 1.79296440028 0.01954281041 
0.211142 1.76741376936 0.01970993993 
0.211659 1.73652358273 0.01922786251 
0.212176 1.75376699629 0.01941967677 
0.212693 1.75881159502 0.01954559193 
0.213210 1.75499778598 0.01937481244 
0.213726 1.73586687283 0.01901765682 
0.214243 1.76825406530 0.01945048603 
0.214760 1.72483123691 0.01961342197 
0.215277 1.76315057347 0.01927993426 
0.215794 1.76200917017 0.01951347531 
0.216310 1.76072292386 0.01953492789 
0.216827 1.71838413270 0.01937438363 
0.217344 1.80299849259 0.01925268910 
0.217861 1.76034128047 0.01912578530 
0.218378 1.75235111866 0.01921210246 
0.218894 1.76268491251 0.01888737334 
0.219411 1.74239484505 0.01927813631 
0.219928 1.75904418225 0.01885847236 
0.220445 1.75165975049 0.01895303017 
0.220962 1.72055883755 0.01917905824 
0.221478 1.78671628759 0.01891061646 
0.221995 1.74219376072 0.01937823424 
0.222512 1.73226036004 0.01900323103 
0.223029 1.75736622585 0.01878778416 
0.223546 1.73711285155 0.01875620729 
0.224062 1.76028520299 0.01875603757 
0.224579 1.79844035881 0.01860295812 
0.225096 1.78150809922 0.01892189341 
0.225613 1.76523988880 0.01886159814 
0.226129 1.75243966022 0.01867523662 
0.226646 1.73898175993 0.01865627558 
0.227163 1.73819031132 0.01878161676 
0.227680 1.73457939005 0.01902803884 
0.228197 1.78085010429 0.01878054027 
0.228713 1.75194780755 0.01865153033 
0.229230 1.76042757166 0.01842852246 
0.229747 1.75383263230 0.01835905639 
0.230264 1.76322987779 0.01813916560 
0.230780 1.72885915126 0.01817296316 
0.231297 1.80242862749 0.01883284344 
0.231814 1.75062547957 0.01811007760 
0.232331 1.78086459511 0.01835513705 
0.232848 1.75052068914 0.01863843995 
0.233364 1.72603564440 0.01791204267 
0.233881 1.78485463902 0.01838351958 
0.234398 1.74953700064 0.01817261822 
0.234915 1.76371445997 0.01807856583 
0.235431 1.76000606801 0.01831154369 
0.235948 1.78673045589 0.01830151619 
0.236465 1.76112838263 0.01816198999 
0.236982 1.73535905818 0.01839134184 
0.237499 1.73831835721 0.01796858196 
0.238015 1.72843887087 0.01810173963 
0.238532 1.72292738029 0.01802441410 
0.239049 1.75251065095 0.01816339245 
0.239566 1.72524102518 0.01830786508 
0.240082 1.75201231084 0.01829464947 
0.240599 1.74959250464 0.01776513843 
0.241116 1.74349058896 0.01807495346 
0.241633 1.75268567700 0.01775197216 
0.242149 1.76224474934 3.09262322164 
0.242666 1.73994832254 0.01775692112 
0.243183 1.74537761661 0.01791276889 
0.243700 1.73151859649 0.01774800051 
0.244217 1.72751494655 0.01804673317 
0.244733 1.73716418236 0.01790886316 
0.245250 1.75008904498 0.01788637290 
0.245767 1.73896615173 0.01771310302 
0.246284 1.70621312091 0.01774697194 
0.246800 1.75282504549 0.01747445210 
0.247317 1.70277825364 0.01778640180 
0.247834 1.73331132069 0.01765586813 
0.248351 1.74374236250 0.01769684590 
0.248867 1.73962996534 0.01773887590 
0.249384 1.74802235531 0.01791080656 
0.249901 1.72940189152 0.01775467715 
0.250418 1.74853837854 0.01722550544 
0.250934 1.73347660172 0.01745311733 
0.251451 1.73467398155 0.01783647912 
0.251968 1.73203268424 0.01766472000 
0.252485 1.74818678735 0.01728007425 
0.253001 1.72250788822 0.01746031860 
0.253518 1.71625896685 0.01763837299 
0.254035 1.74882954694 0.01732986742 
0.254552 1.71196031873 0.01749857601 
0.255068 1.73216215927 0.01746775220 
0.255585 1.74728413457 0.01757622770 
0.256102 1.69394609827 0.01714903091 
0.256619 1.74269158061 0.01765990914 
0.257135 1.69376353800 0.01690303486 
0.257652 1.71447907289 0.01720402816 
0.258169 1.73782304537 0.01779385592 
0.258686 1.71042995443 0.01695949284 
0.259202 1.69856062973 0.01694881378 
0.259719 1.71150464425 0.01665075273 
0.260236 1.72062699746 0.01766496890 
0.260753 1.71621428823 0.01757428233 
0.261269 1.71167629028 0.01734006845 
0.261786 1.71230182632 0.01800954558 
0.262303 1.75119395074 0.01786318539 
0.262820 1.74725792009 0.01816890484 
0.263336 1.72354817894 0.01839282051 
0.263853 1.69361438840 0.01862484334 
0.264370 1.73473686913 0.01830215534 
0.264887 1.71941410706 0.01856309463 
0.265403 1.70725483691 0.01844005240 
0.265920 1.72734497719 0.01876581298 
0.266437 1.71348768658 0.01869279162 
0.266954 1.74350767934 0.01862858893 
0.267470 1.75103472293 0.01931140422 
0.267987 1.72255691370 0.01871559764 
0.268504 1.71845494881 0.01872788976 
0.269021 1.74853882446 0.01925422231 
0.269537 1.75051510500 0.01910144097 
0.270054 1.75165311879 0.01959888627 
0.270571 1.73646756481 0.01928682848 
0.271087 1.74277192697 0.02001287842 
0.271604 1.75435330443 0.02002373240 
0.272121 1.70400576718 0.01918602075 
0.272638 1.73595728535 0.02013736941 
0.273154 1.74089399378 0.01998949309 
0.273671 1.71703894288 0.02027366587 
0.274188 1.75374419283 0.02040932310 
0.274705 1.75476894618 0.02065827433 
0.275221 1.78285877449 0.02093910395 
0.275738 1.74332993370 0.02051872307 
0.276255 1.74006292477 0.02127454799 
0.276771 1.75974520632 0.02084301640 
0.277288 1.75115729778 0.02011569141 
0.277805 1.71878276834 0.02043729436 
0.278322 1.71737385134 0.02016123988 
0.278838 1.74238413137 0.02054796096 
0.279355 1.71791300253 0.02018257963 
0.279872 1.72002961567 0.01999166694 
0.280388 1.74457593349 0.02065823228 
0.280905 1.72416677913 0.02051601172 
0.281422 1.74229302648 0.02065110174 
0.281939 1.79113991334 0.02054114147 
0.282455 1.71269357835 0.02063874515 
0.282972 1.73288543090 0.02032924071 
0.283489 1.74910779381 0.02075787254 
0.284006 1.73314088979 0.02048614878 
0.284522 1.74371770344 0.02080980301 
0.285039 1.69707055306 0.02036807258 
0.285556 1.73881776727 0.02072051882 
0.286072 1.71726439115 0.02085751142 
0.286589 1.70907686565 0.02110361883 
0.287106 1.74493616295 0.02125044155 
0.287622 1.76067865759 0.02045284149 
0.288139 1.69636961364 0.02049685826 
0.288656 1.76194947450 0.02110753684 
0.289173 1.70199071690 0.02124878333 
0.289689 1.73358792161 0.02090525239 
0.290206 1.72067639302 0.02092250330 
0.290723 1.73173223083 0.02115128709 
0.291239 1.75471374900 0.02153476197 
0.291756 1.75055526059 0.02107765368 
0.292273 1.76545236281 0.02102854711 
0.292790 1.72370984689 0.02117408089 
0.293306 1.75761768740 0.02110098694 
0.293823 1.72927854500 0.02113630513 
0.294340 1.74237350157 0.02113943801 
0.294856 1.75017142325 0.02172373783 
0.295373 1.71642645277 0.02126118253 
0.295890 1.77508816665 0.02151361087 
0.296406 1.70710582248 0.02123397582 
0.296923 1.76161884276 0.02177646376 
0.297440 1.73613299967 0.02163087326 
0.297957 1.75965441438 0.02131689559 
0.298473 1.72967852245 0.02167064343 
0.298990 1.74318660502 0.02106289914 
0.299507 1.74799244143 0.02204356350 
0.300023 1.75783312670 0.02244177351 
0.300540 1.74349153298 0.02144456873 
0.301057 1.70973212258 0.02156912669 
0.301573 1.77623810210 0.02211557117 
0.302090 1.72584743030 0.02144167099 
0.302607 1.73794151429 0.02176763120 
0.303123 1.77337839797 0.02222644251 
0.303640 1.73510684074 0.02156912609 
0.304157 1.72930060549 0.02173058010 
0.304673 1.70507506257 0.02121932570 
0.305190 1.77479530821 0.02214149808 
0.305707 1.70569694274 0.02192846630 
0.306224 1.76153229026 0.02255127184 
0.306740 1.69355900944 0.02187883834 
0.307257 1.72267002654 0.02228912637 
0.307774 1.77839046460 0.02228685257 
0.308290 1.76777117321 0.02251795673 
0.308807 1.72261680743 0.02276669368 
0.309324 1.74764815296 0.02268209546 
0.309840 1.72315301597 0.02185034304 
0.310357 1.71140534322 0.02222383535 
0.310874 1.70872321047 0.02220291167 
0.311390 1.70754505890 0.02202322570 
0.311907 1.75158954038 0.02252761046 
0.312424 1.74726220654 0.02258693611 
0.312940 1.68627085466 0.02224682004 
0.313457 1.74669946067 0.02286422653 
0.313974 1.77431036296 0.02267311633 
0.314490 1.70745412832 0.02332285519 
0.315007 1.72276428602 0.02250356929 
0.315524 1.75078043331 0.02307048014 
0.316040 1.73043649443 0.02357224114 
0.316557 1.71857120531 0.02274639062 
0.317074 1.73908369434 0.02328256032 
0.317590 1.77469711075 0.02347725939 
0.318107 1.74727608332 0.02234637924 
0.318624 1.67642910879 0.02288663035 
0.319140 1.71301052419 0.02333719593 
0.319657 1.69919259132 0.02327162623 
0.320174 1.73244714347 0.02356814033 
0.320690 1.75973274352 0.02337174242 
0.321207 1.70351554544 0.02424192408 
0.321724 1.74126316592 0.02381434966 
0.322240 1.73366904892 0.02379021230 
0.322757 1.70850510029 0.02368794194 
0.323274 1.73103421652 0.02296010678 
0.323790 1.70355897057 0.02396285366 
0.324307 1.69352983619 0.02412011953 
0.324824 1.70880960305 0.02434794563 
0.325340 1.71529844664 0.02436661181 
0.325857 1.72471739854 0.02500195313 
0.326373 1.75116526746 0.02526563526 
0.326890 1.71069165712 0.02508735323 
0.327407 1.74594822133 0.02481596882 
0.327923 1.77476659853 0.02534119133 
0.328440 1.77470243273 0.02621941879 
0.328957 1.77302508573 0.02655031251 
0.329473 1.74205853571 0.02651899488 
0.329990 1.76353773364 0.02733811126 
0.330507 1.73533510031 0.02747715104 
0.331023 1.75534208431 0.02843741441 
0.331540 1.79013880349 0.02774772197 
0.332057 1.75598977690 0.02893427673 
0.332573 1.75319495139 0.02915385004 
0.333090 1.78150569844 0.02891436864 
0.333607 1.73939194189 0.02955912849 
0.334123 1.80786578970 0.02945512592 
0.334640 1.78223610347 0.02919831425 
0.335156 1.81513606748 0.03008790446 
0.335673 1.77265705751 0.02990245189 
0.336190 1.79991877078 0.02977926864 
0.336706 1.79388443919 0.03001188168 
0.337223 1.78254743097 0.03081830659 
0.337740 1.79732053336 0.03213987080 
0.338256 1.82925219094 0.03306285968 
0.338773 1.84279563885 0.03498925473 
0.339290 1.78345047693 0.03393500358 
0.339806 1.88015075638 0.03571426824 
0.340323 1.84068729219 0.03694577913 
0.340839 1.75008997331 0.03643788647 
0.341356 1.83573459285 0.03737041189 
0.341873 1.80928141650 0.03566802634 
0.342389 1.77919510079 0.03891537403 
0.342906 1.82408366984 0.03761818952 
0.343423 1.77423388898 0.03581040163 
0.343939 1.77556478575 0.03646694685 
0.344456 1.78202148395 0.03875211439 
0.344972 1.80493541533 0.03807841998 
0.345489 1.82231575189 0.03863619344 
0.346006 1.81145042729 0.03855536454 
0.346522 1.83772229819 0.03980486745 
0.347039 1.84365299248 0.03795959428 
0.347555 1.82305378110 0.03670811544 
0.348072 1.83048642203 0.03759027947 
0.348589 1.78083453344 0.03828695124 
0.349105 1.73644731013 0.03806983396 
0.349622 1.88927200414 0.03868640097 
0.350139 1.89237933686 0.04019509452 
0.350655 1.85718341868 0.03980883249 
0.351172 1.83874963494 0.04093111233 
0.351688 1.79847507223 0.03877257664 
0.352205 1.81090280536 0.04020882508 
0.352722 1.81897440510 0.03833303154 
0.353238 1.78894939032 0.04082866411 
0.353755 1.76735663447 0.04012710261 
0.354271 1.83244340581 0.03919823957 
0.354788 1.84190428331 0.04013168133 
0.355305 1.78079797746 0.04162231288 
0.355821 1.83317794743 0.04033487898 
0.356338 1.76892909486 0.03928848259 
0.356854 1.80603453854 0.04168487523 
0.357371 1.74642308337 0.04363746207 
0.357888 1.75878372630 0.04252169129 
0.358404 1.95456422805 0.04438041821 
0.358921 1.83631940178 0.04399303939 
0.359437 1.79892200464 0.04462680391 
0.359954 1.78623219025 0.04297637273 
0.360471 1.73484647586 0.04657459033 
0.360987 1.89235417530 0.04680093872 
0.361504 1.86378809645 0.04634573956 
0.362020 1.86536840518 0.05067387912 
0.362537 1.83000092689 0.04954411625 
0.363054 1.77633002713 0.04779156919 
0.363570 1.79498742324 0.05208217577 
0.364087 1.83311682414 0.05119550523 
0.364603 1.87920172089 0.05023648380 
0.365120 1.88818480793 0.05424248516 
0.365637 1.88775020393 0.05421322900 
0.366153 1.83976695616 0.05576816444 
0.366670 1.78340462124 0.05833332735 
0.367186 1.83049044472 0.05830238300 
0.367703 1.72822155537 0.05973828043 
0.368219 1.79489321350 0.06312049044 
0.368736 1.70207503729 0.06464087845 
0.369253 1.75845762663 0.07217123254 
0.369769 1.77109971850 0.06944325377 
0.370286 1.75469932949 0.06613389689 
0.370802 1.76338795880 0.07194149793 
0.371319 1.69706944642 0.07753734004 
0.371835 1.83388026795 0.08236902803 
0.372352 1.69593844285 0.08675231310 
0.372869 1.96414535499 0.12523360129 
0.373385 1.94711974977 0.18104859688 
0.373902 2.01273331165 0.44350321508 
