# Supplementary material for: A SAXS-based approach to rationally evaluate radical scavengers – toward eliminating radiation damage in solution and crystallographic studies
Source: J Synchrotron Radiat. 2021 Aug 9;28(Pt 5):1309–20. doi: 10.1107/S1600577521004045 (PMC8415334; doi:10.1107/S1600577521004045)
Supplement: Supplementary file 1 [file s-28-01309-sup1.zip › SupportingData/ascrobic_acid/50uM/E1_ascorbate-50um_00023.cbf.dat]

0.010597 13.33802452897 0.56097658070 
0.011114 11.73613963772 0.38836686686 
0.011630 10.69311966339 0.34961821163 
0.012147 10.74170604065 0.31105135975 
0.012664 9.56581296326 0.25645114723 
0.013181 9.29114748379 0.22471988892 
0.013698 8.60751979388 0.21723733068 
0.014215 8.43560859856 0.32928484950 
0.014732 7.82191543554 0.25201062846 
0.015249 8.01859801802 0.22340296453 
0.015766 7.29721470664 0.19674817399 
0.016283 7.08565071239 0.20120431250 
0.016800 6.86163076066 0.17449390954 
0.017316 6.75604381264 0.14389483030 
0.017833 6.35549539803 0.14834417570 
0.018350 6.25768475743 0.13627608028 
0.018867 5.83815231369 0.12894524255 
0.019384 5.91335721088 0.13197340344 
0.019901 5.93879074817 0.12402299804 
0.020418 5.96418516689 0.12384820568 
0.020935 5.80669634814 0.11369890068 
0.021452 5.63196745148 0.11328010937 
0.021969 5.43924280849 0.11220747395 
0.022486 5.54627047575 0.10441128425 
0.023002 5.38105565036 0.10927791271 
0.023519 5.31085696375 0.10521356472 
0.024036 5.12672159792 0.10007162345 
0.024553 5.22358984935 0.10358453567 
0.025070 4.97109856273 0.09877411919 
0.025587 4.87696375581 0.09443406690 
0.026104 5.00345436434 0.09383704210 
0.026621 4.72009825651 0.09018760656 
0.027138 4.82854115207 0.08923780161 
0.027655 4.78767409611 0.09378892503 
0.028171 4.78421899362 0.08944068946 
0.028688 4.58866891242 0.08086558095 
0.029205 4.76802231998 0.08533532192 
0.029722 4.59708579327 0.08135333574 
0.030239 4.67439132246 0.08214660175 
0.030756 4.49695625550 0.08374613629 
0.031273 4.57896140104 0.08245375131 
0.031790 4.44548927214 0.08544901070 
0.032307 4.46078592303 0.08053886598 
0.032824 4.34145376770 0.07581538565 
0.033341 4.48144499020 0.07716909325 
0.033857 4.24557979587 0.07720276308 
0.034374 4.35169253371 0.07503048522 
0.034891 4.31382125183 0.07112862893 
0.035408 4.20891978425 0.07888784025 
0.035925 4.17913311834 0.07001415227 
0.036442 4.22542427131 0.07116282900 
0.036959 4.03066523867 0.07080846307 
0.037476 3.94850656130 0.06855772431 
0.037993 4.12007410005 0.07286993737 
0.038510 3.94643420271 0.06964974506 
0.039027 4.17809487953 0.06823378777 
0.039543 3.94135793580 0.06638254498 
0.040060 3.94463542984 0.06651549738 
0.040577 3.91394630641 0.06407813775 
0.041094 3.94722175749 0.06685473416 
0.041611 3.90786553143 0.06508889205 
0.042128 3.94926444783 0.06522842578 
0.042645 3.85356738667 0.06664858251 
0.043162 3.85906289053 0.06157431458 
0.043679 3.60548758821 0.06043968347 
0.044196 3.80580111971 0.06170044365 
0.044712 3.80324351124 0.06089698696 
0.045229 3.70464671071 0.05942918950 
0.045746 3.64681852717 0.05835294085 
0.046263 3.61087137176 0.05747507950 
0.046780 3.58738321688 0.05911083393 
0.047297 3.61013077673 0.05884977137 
0.047814 3.52145872645 0.05536798057 
0.048331 3.58400018379 0.05584697495 
0.048848 3.48084425437 0.05869334583 
0.049365 3.42636690573 0.05575689406 
0.049881 3.49386626014 0.05625926336 
0.050398 3.42102081955 0.05426148096 
0.050915 3.30969045929 0.05336117746 
0.051432 3.40833158716 0.05563279243 
0.051949 3.44580006667 0.05667770615 
0.052466 3.36328234962 0.05277611733 
0.052983 3.24348627342 0.05215979390 
0.053500 3.35320251523 0.05323170118 
0.054017 3.26422519420 0.05336727445 
0.054534 3.30482062258 0.05135535736 
0.055050 3.22469946306 0.05234095242 
0.055567 3.20437612310 0.04971923927 
0.056084 3.22032843022 0.05235089138 
0.056601 3.22242675538 0.04797008374 
0.057118 3.26313490847 0.04878715203 
0.057635 3.12581098950 0.04743975538 
0.058152 3.15226269707 0.04771471903 
0.058669 3.08471805069 0.04691631742 
0.059186 3.09291129231 0.04793755818 
0.059703 3.20938046965 0.04860934406 
0.060220 3.07668502970 0.04891267537 
0.060736 3.11167059477 0.04799562600 
0.061253 2.99469694482 0.04509832129 
0.061770 3.05088491747 0.04629109550 
0.062287 3.05155139395 0.04569878365 
0.062804 2.91797793690 0.04374582240 
0.063321 2.98967111361 0.04616389339 
0.063838 3.05567573516 0.04501952051 
0.064355 2.84174824617 0.04353108002 
0.064872 2.95540304041 0.04205899857 
0.065388 3.00542577463 0.04434282682 
0.065905 2.94396191173 0.04318017475 
0.066422 2.97664572475 0.04372715619 
0.066939 2.81929501608 0.04234796405 
0.067456 2.76403509644 0.04236041937 
0.067973 2.76826204122 0.04170501026 
0.068490 2.78200550480 0.04226553244 
0.069007 2.81818440575 0.04272872157 
0.069524 2.83497577311 0.04215331913 
0.070041 2.75794808993 0.04244285830 
0.070557 2.68846489329 0.04240699877 
0.071074 2.75080772798 0.04266409553 
0.071591 2.78133260857 0.04272623026 
0.072108 2.74029083980 0.04244308134 
0.072625 2.77374449052 0.04118636210 
0.073142 2.71416280845 0.04324001513 
0.073659 2.73298768243 0.04169995315 
0.074176 2.70714780597 0.03977246451 
0.074693 2.69187071557 0.03991438809 
0.075210 2.57067938362 0.03869996073 
0.075726 2.62926219641 0.03963388796 
0.076243 2.64296708219 0.04064162090 
0.076760 2.61903017779 0.03762867836 
0.077277 2.59421893397 0.03741000467 
0.077794 2.62045603135 0.03943518998 
0.078311 2.64363484157 0.03970776140 
0.078828 2.57574018943 0.03687557600 
0.079345 2.59403206019 0.03787556385 
0.079862 2.60117558496 0.04074851474 
0.080378 2.52773400300 0.03771455334 
0.080895 2.50237472062 0.03775028176 
0.081412 2.50677721398 0.03708232926 
0.081929 2.46799735565 0.03760152174 
0.082446 2.52783054732 0.03692950121 
0.082963 2.52440022683 0.03752014190 
0.083480 2.49682471796 0.03541902918 
0.083997 2.51997396757 0.03675086400 
0.084514 2.41801809542 0.03568847120 
0.085030 2.42481130241 0.03527543787 
0.085547 2.48115448831 0.03469401792 
0.086064 2.46545308701 0.03565253417 
0.086581 2.49983975513 0.03549589679 
0.087098 2.43451672901 0.03467801839 
0.087615 2.45247626843 0.03504269712 
0.088132 2.42509048405 0.03517809156 
0.088649 2.42182267058 0.03551216286 
0.089166 2.40142647557 0.03581567208 
0.089683 2.39521179796 0.03674304509 
0.090199 2.41413716945 0.03690839912 
0.090716 2.43245375896 0.03678514458 
0.091233 2.36206117045 0.03767187228 
0.091750 2.27705482529 0.03653346408 
0.092267 2.33229216735 0.03711843955 
0.092784 2.33536632345 0.03739271239 
0.093301 2.41196736197 0.03910196066 
0.093818 2.32962800070 0.03770761959 
0.094334 2.28416273870 0.03698909331 
0.094851 2.30388651633 0.03640593538 
0.095368 2.33235292273 0.03633807643 
0.095885 2.26842481685 0.03533893643 
0.096402 2.32587034912 0.03691899314 
0.096919 2.27114010423 0.03510940232 
0.097436 2.25384585904 0.03313341340 
0.097953 2.24565135812 0.03453606846 
0.098470 2.31068768426 0.03424613920 
0.098986 2.25577256382 0.03264955245 
0.099503 2.26596682411 0.03364778229 
0.100020 2.25032909879 0.03250010360 
0.100537 2.30046457827 0.03363722062 
0.101054 2.27152880326 0.03357276133 
0.101571 2.26261016611 0.03252688552 
0.102088 2.27662764810 0.03428427680 
0.102605 2.23525024063 0.03345182610 
0.103122 2.21505328701 0.03123032263 
0.103638 2.15124095035 0.03205237914 
0.104155 2.16668232178 0.03181222517 
0.104672 2.16401231470 0.03151720163 
0.105189 2.18697546746 0.03218963395 
0.105706 2.24801708603 0.03074860142 
0.106223 2.14422282159 0.03070274586 
0.106740 2.23217802563 0.03104561437 
0.107257 2.12547810426 0.03074219669 
0.107773 2.10065667653 0.03054239473 
0.108290 2.20306189829 0.03177845503 
0.108807 2.19038002984 0.03085134178 
0.109324 2.14372785618 0.02999498457 
0.109841 2.12090312648 0.03000649387 
0.110358 2.13600584290 0.03081771134 
0.110875 2.14451246442 0.02960876582 
0.111392 2.13513333725 0.03047527559 
0.111909 2.11417229192 0.02917715502 
0.112425 2.03246083061 0.02918119006 
0.112942 2.09885009890 0.02922309121 
0.113459 2.12903760555 0.02983620722 
0.113976 2.13638422168 0.02962626050 
0.114493 2.14510240049 0.02893610265 
0.115010 2.09432954840 0.02890690715 
0.115527 2.02371727955 0.02934582160 
0.116044 2.12976618904 0.02913402736 
0.116560 2.13240905994 0.02879677925 
0.117077 2.12097159428 0.02853578503 
0.117594 2.10212908192 0.02779326312 
0.118111 2.09706683104 0.02854640198 
0.118628 2.02804359519 0.02857736241 
0.119145 2.02897580253 0.02837846203 
0.119662 2.06110292365 0.02794682354 
0.120179 2.09647613686 0.02817122223 
0.120695 2.04609028357 0.02782333026 
0.121212 2.05660400910 0.02806125676 
0.121729 1.99710890517 0.02783022807 
0.122246 2.04161210552 0.02754724767 
0.122763 2.05855342075 0.02779811976 
0.123280 2.04783855114 0.02850090608 
0.123797 2.04744288903 0.02696409217 
0.124314 2.00975983763 0.02792929271 
0.124830 2.02624635766 0.02730605157 
0.125347 2.02812029875 0.02706990634 
0.125864 2.08533670749 0.02775924698 
0.126381 2.04024515840 0.02638616558 
0.126898 2.02376927815 0.02719028233 
0.127415 1.96306133624 0.02602298078 
0.127932 1.94487297436 0.02677975904 
0.128448 1.97558640520 0.02610728297 
0.128965 1.96922497618 0.02647083269 
0.129482 1.98100243343 0.02643583896 
0.129999 1.97153935449 0.02681636137 
0.130516 1.96683539812 0.02520546838 
0.131033 1.99817446299 0.02620178347 
0.131550 2.00575849008 0.02613913047 
0.132067 1.94048047219 0.02632860380 
0.132583 1.96483338582 0.02608511167 
0.133100 1.94082066307 0.02635709323 
0.133617 1.95379555634 0.02612338278 
0.134134 1.97537761354 0.02601147117 
0.134651 1.94275821778 0.02616145228 
0.135168 1.96182853518 0.02543635205 
0.135685 1.96582720356 0.02577410097 
0.136201 1.93538644438 0.02539114262 
0.136718 1.98222627417 0.02586979884 
0.137235 1.94784556633 0.02492951610 
0.137752 1.93370427411 0.02504845728 
0.138269 1.95054800233 0.02506743240 
0.138786 1.92528022244 0.02548389211 
0.139303 1.92699840442 0.02448476483 
0.139819 2.01734062060 0.02533275761 
0.140336 1.92523222483 0.02420231878 
0.140853 1.87079795067 0.02392230443 
0.141370 1.91314000819 0.02513288685 
0.141887 1.95380468566 0.02499123831 
0.142404 1.94295019809 0.02474459168 
0.142921 1.97222640019 0.02499195636 
0.143438 1.95728461444 0.02419142224 
0.143954 1.92403464962 0.02508295326 
0.144471 1.90850272920 0.02478679159 
0.144988 1.93251133049 0.02489220598 
0.145505 1.96527016845 0.02485161248 
0.146022 1.95603657467 0.02484539448 
0.146539 1.90571733628 0.02442200267 
0.147056 1.93725866536 0.02460042801 
0.147572 1.89437323738 0.02380513832 
0.148089 1.86676599110 0.02378553837 
0.148606 1.89876285804 0.02457727794 
0.149123 1.87046407367 0.02314363851 
0.149640 1.89020769718 0.02375760804 
0.150157 1.90048678921 0.02376197320 
0.150674 1.87830771570 0.02377479394 
0.151190 1.90337299067 0.02288672032 
0.151707 1.87529287590 0.02380319791 
0.152224 1.83536678520 0.02256809730 
0.152741 1.89290435144 0.02385373110 
0.153258 1.87484398186 0.02370318956 
0.153775 1.88253442422 0.02304263173 
0.154291 1.86592232040 0.02291437150 
0.154808 1.87626225689 0.02342081563 
0.155325 1.87989638074 0.02320165847 
0.155842 1.85127511143 0.02321940245 
0.156359 1.85908367230 0.02329666489 
0.156876 1.86723479360 0.02350462588 
0.157393 1.86347729335 0.02277292381 
0.157909 1.82351363747 0.02320272272 
0.158426 1.85358612734 0.02281354262 
0.158943 1.83982469952 0.02290577570 
0.159460 1.83194058537 0.02269106843 
0.159977 1.84402166556 0.02264417661 
0.160494 1.86309344863 0.02269156484 
0.161010 1.87283386896 0.02285150506 
0.161527 1.83168578479 0.02259477757 
0.162044 1.86256581663 0.02314412894 
0.162561 1.88018203232 0.02268386439 
0.163078 1.84999984046 0.02271918244 
0.163595 1.85587323960 0.02246256258 
0.164112 1.84008785637 0.02268683008 
0.164628 1.84019001056 0.02229837662 
0.165145 1.82752232126 0.02209594171 
0.165662 1.86173339176 0.02236257749 
0.166179 1.82442451026 0.02212913639 
0.166696 1.86102181052 0.02223799678 
0.167213 1.80860808922 0.02246227855 
0.167729 1.89530661540 0.02243144894 
0.168246 1.83119440852 0.02211970316 
0.168763 1.85420626251 0.02236515046 
0.169280 1.84207122677 0.02133371208 
0.169797 1.81582038238 0.02165830533 
0.170314 1.85875032718 0.02222529661 
0.170830 1.84593544604 0.02230701313 
0.171347 1.84856057091 0.02165574886 
0.171864 1.84884753735 0.02212276250 
0.172381 1.82203998482 0.02226739369 
0.172898 1.84384099310 0.02149669699 
0.173415 1.79681436885 0.02161110617 
0.173932 1.82226953754 0.02162074180 
0.174448 1.82056699076 0.02154737147 
0.174965 1.83292902472 0.02137666716 
0.175482 1.84495792817 0.02170486048 
0.175999 1.80159770074 0.02169100805 
0.176516 1.80112770787 0.02123497462 
0.177033 1.81328837127 0.02098278586 
0.177549 1.83578960019 0.02134186587 
0.178066 1.80699498069 0.02110737026 
0.178583 1.77309664596 0.02102676562 
0.179100 1.83770722468 0.02142941819 
0.179617 1.83899869751 0.02143819644 
0.180134 1.81644337450 0.02221837361 
0.180650 1.84118919874 0.02243337085 
0.181167 1.77941132199 0.02207788670 
0.181684 1.79658589032 0.02270320973 
0.182201 1.77754895423 0.02194342493 
0.182718 1.78986904989 0.02205947688 
0.183234 1.79956965591 0.02205719671 
0.183751 1.81814214826 0.02239116003 
0.184268 1.82059485607 0.02324793435 
0.184785 1.82118151101 0.02265319928 
0.185302 1.81536673799 0.02304807757 
0.185819 1.83518203822 0.02246065682 
0.186335 1.81540170929 0.02184225300 
0.186852 1.80103255645 0.02256955556 
0.187369 1.81059874878 0.02186092423 
0.187886 1.80875985034 0.02219829003 
0.188403 1.77707968367 0.02215771779 
0.188920 1.83097697604 0.02135574819 
0.189436 1.79282100436 0.02164967278 
0.189953 1.75907183173 0.02064253308 
0.190470 1.79452270032 0.02123993376 
0.190987 1.79370343712 0.02157498306 
0.191504 1.78829934229 0.02138018886 
0.192020 1.81618242781 0.02167669523 
0.192537 1.78531402482 0.02084930229 
0.193054 1.76187434477 0.02080065542 
0.193571 1.78637941111 0.02125379297 
0.194088 1.76899097619 0.02056579565 
0.194605 1.78127208499 0.02119282888 
0.195121 1.76569020989 0.02048126279 
0.195638 1.79187186497 0.02095500334 
0.196155 1.80516916005 0.02067107207 
0.196672 1.77287365271 0.02068744899 
0.197189 1.78627777759 0.02082117622 
0.197705 1.75136078745 0.02041569423 
0.198222 1.79095413162 0.02035995998 
0.198739 1.77589025739 0.02063428293 
0.199256 1.78296219014 0.02038354756 
0.199773 1.78478864887 0.02006006355 
0.200290 1.77531875770 0.02077675478 
0.200806 1.73330326451 0.02007847296 
0.201323 1.75202848219 0.02001648953 
0.201840 1.75743949154 0.01998165237 
0.202357 1.75968919771 0.02026021238 
0.202874 1.77521161385 0.01983171099 
0.203390 1.75466111681 0.02052382722 
0.203907 1.78491788012 0.02016998303 
0.204424 1.73897862430 0.02041412255 
0.204941 1.78463690765 0.01994285603 
0.205458 1.73742689169 0.01967055443 
0.205974 1.76939550275 0.01929015522 
0.206491 1.77034781335 0.01991382171 
0.207008 1.78320714960 0.01959467770 
0.207525 1.74707308967 0.02012321127 
0.208042 1.74122914395 0.01977535649 
0.208558 1.74785391386 0.02013593794 
0.209075 1.77204989446 0.01995299951 
0.209592 1.74528400986 0.01979323407 
0.210109 1.77871823147 0.01983475292 
0.210626 1.77718449881 0.01989404772 
0.211142 1.76482455147 0.01963938893 
0.211659 1.78537385894 0.01989649548 
0.212176 1.78515693872 0.02022960804 
0.212693 1.74540107661 0.01922377782 
0.213210 1.76219489997 0.01945845634 
0.213726 1.76037318846 0.01926195798 
0.214243 1.74819935870 0.01986189664 
0.214760 1.75084484425 0.01932383052 
0.215277 1.76932754684 0.01928402480 
0.215794 1.77594135991 0.01928603492 
0.216310 1.77825897248 0.01905746864 
0.216827 1.76796730660 0.01910252663 
0.217344 1.77696761054 0.01921914172 
0.217861 1.72459101327 0.01929773548 
0.218378 1.78872922987 0.01917940250 
0.218894 1.76368002172 0.01961738394 
0.219411 1.78489491255 0.01912802658 
0.219928 1.78808859511 0.01961120870 
0.220445 1.74312808772 0.01924906046 
0.220962 1.78359343896 0.01923715700 
0.221478 1.78435347078 0.01896721739 
0.221995 1.77405248534 0.01924752889 
0.222512 1.72704436753 0.01878020775 
0.223029 1.74897528498 0.01881388651 
0.223546 1.73296597224 0.01885940877 
0.224062 1.75746771368 0.01935554112 
0.224579 1.76133600722 0.01875879108 
0.225096 1.77064058996 0.01908152025 
0.225613 1.74565673492 0.01853475035 
0.226129 1.75649965981 0.01855910923 
0.226646 1.75620067220 0.01881326533 
0.227163 1.74863797855 0.01835741559 
0.227680 1.72641946560 0.01852761212 
0.228197 1.77937105207 0.01832390722 
0.228713 1.72064605702 0.01831704253 
0.229230 1.70466244373 0.01785272476 
0.229747 1.75803644996 0.01805598573 
0.230264 1.70774187288 0.01822314902 
0.230780 1.74963169114 0.01829823214 
0.231297 1.75457959805 0.01829926571 
0.231814 1.72067806389 0.01806380838 
0.232331 1.77254750623 0.01812096776 
0.232848 1.74786287351 0.01815791943 
0.233364 1.77309355743 0.01827882819 
0.233881 1.72100409973 0.01779990705 
0.234398 1.73830829936 0.01820962729 
0.234915 1.76343123000 0.01824595394 
0.235431 1.76393865464 0.01812431009 
0.235948 1.72363449514 0.01830307655 
0.236465 1.74500609320 0.01811272346 
0.236982 1.73626977543 0.01802564333 
0.237499 1.74858227984 0.01818703039 
0.238015 1.76963418393 0.01861916255 
0.238532 1.72873174574 0.01792977353 
0.239049 1.74325081443 0.01827676648 
0.239566 1.74086958021 0.01831431483 
0.240082 1.76465732287 0.01783460787 
0.240599 1.73529348592 0.01816198602 
0.241116 1.74938323049 0.01826564274 
0.241633 1.76076508731 0.01771516004 
0.242149 1.77334412969 3.09637498442 
0.242666 1.73737367128 0.01799517293 
0.243183 1.73060381041 0.01788748819 
0.243700 1.73035855785 0.01796147227 
0.244217 1.72230642583 0.01788464011 
0.244733 1.71187932956 0.01780745211 
0.245250 1.74629273580 0.01822323653 
0.245767 1.73883396584 0.01782092470 
0.246284 1.71376125185 0.01774018136 
0.246800 1.71318419208 0.01798890909 
0.247317 1.71344965488 0.01753642336 
0.247834 1.73730250162 0.01763865816 
0.248351 1.77336370209 0.01741085878 
0.248867 1.74666555428 0.01800449719 
0.249384 1.73520615813 0.01761951816 
0.249901 1.70852854721 0.01768355758 
0.250418 1.73335573624 0.01774542180 
0.250934 1.74479770631 0.01777136869 
0.251451 1.74327345353 0.01781193882 
0.251968 1.74844929690 0.01768353559 
0.252485 1.72417477788 0.01749674005 
0.253001 1.72502784270 0.01768600804 
0.253518 1.74098190332 0.01774140134 
0.254035 1.71856657916 0.01758980377 
0.254552 1.73902810056 0.01736303993 
0.255068 1.74755854055 0.01718324965 
0.255585 1.74894638238 0.01739540600 
0.256102 1.73753831931 0.01724584940 
0.256619 1.73066082041 0.01711273399 
0.257135 1.72486636231 0.01753993844 
0.257652 1.70684857613 0.01700998232 
0.258169 1.71680887961 0.01716023287 
0.258686 1.72820141282 0.01733659078 
0.259202 1.74489133343 0.01734637377 
0.259719 1.73355023732 0.01708678740 
0.260236 1.74998453960 0.01771132736 
0.260753 1.69995651622 0.01762255143 
0.261269 1.71527886154 0.01771623816 
0.261786 1.73680732470 0.01831716781 
0.262303 1.76976925323 0.01825832406 
0.262820 1.70800642576 0.01834026986 
0.263336 1.71680608690 0.01842554372 
0.263853 1.71628319590 0.01811719178 
0.264370 1.74076570188 0.01823157934 
0.264887 1.73760111323 0.01871375462 
0.265403 1.73659521125 0.01838550703 
0.265920 1.73191407735 0.01842136447 
0.266437 1.70444868562 0.01815003020 
0.266954 1.70679466196 0.01848860239 
0.267470 1.71207341373 0.01824238197 
0.267987 1.71443736214 0.01871200704 
0.268504 1.72619402099 0.01899196763 
0.269021 1.72887955907 0.01914923459 
0.269537 1.74445363510 0.01948167055 
0.270054 1.75802880947 0.01926333561 
0.270571 1.75433267377 0.01971344970 
0.271087 1.74422782995 0.01943892035 
0.271604 1.71119999451 0.01925209303 
0.272121 1.76053093727 0.02034909315 
0.272638 1.75964347419 0.02040700401 
0.273154 1.72774635455 0.02019144703 
0.273671 1.75934001921 0.02051359760 
0.274188 1.74138289966 0.02044925905 
0.274705 1.75562955761 0.02083629503 
0.275221 1.73934581615 0.02053419384 
0.275738 1.75067158441 0.02076798598 
0.276255 1.70523100813 0.02064567658 
0.276771 1.77748178380 0.02139151455 
0.277288 1.74552310578 0.02077299946 
0.277805 1.72445807841 0.02019502802 
0.278322 1.72163933472 0.02058613022 
0.278838 1.73306461712 0.02060884364 
0.279355 1.70836962903 0.02017043477 
0.279872 1.72314702794 0.02093878040 
0.280388 1.74617059619 0.01991826960 
0.280905 1.74004111104 0.01985612755 
0.281422 1.73722443099 0.02047674799 
0.281939 1.73585418042 0.02097734955 
0.282455 1.68032345870 0.02054121931 
0.282972 1.72647997683 0.02010922524 
0.283489 1.71821298996 0.02080807484 
0.284006 1.72206048796 0.02055439999 
0.284522 1.74134173797 0.02054763496 
0.285039 1.76239554047 0.02093048997 
0.285556 1.75561150833 0.02051424840 
0.286072 1.72284818129 0.02071227522 
0.286589 1.72088306373 0.02084829532 
0.287106 1.73211801326 0.02113697035 
0.287622 1.75637411384 0.02113389663 
0.288139 1.71949944913 0.02052482210 
0.288656 1.71981608348 0.02121318179 
0.289173 1.75853510131 0.02113280528 
0.289689 1.73510645894 0.02101435809 
0.290206 1.70814711318 0.02154787574 
0.290723 1.72100762817 0.02075377602 
0.291239 1.75462135176 0.02097805427 
0.291756 1.73213149993 0.02127944134 
0.292273 1.72883264371 0.02112588656 
0.292790 1.73015330926 0.02074252716 
0.293306 1.71012218256 0.02144892408 
0.293823 1.70361607988 0.02132866439 
0.294340 1.72649888230 0.02083283248 
0.294856 1.72405660106 0.02157348298 
0.295373 1.74585000618 0.02084061943 
0.295890 1.74236793192 0.02103815964 
0.296406 1.77000673077 0.02127021157 
0.296923 1.73683708880 0.02109886059 
0.297440 1.70999480889 0.02168753960 
0.297957 1.74968139335 0.02149581380 
0.298473 1.75127987670 0.02189307549 
0.298990 1.76128172324 0.02180501600 
0.299507 1.72121096177 0.02155874662 
0.300023 1.71783655929 0.02202443864 
0.300540 1.76430183153 0.02213298629 
0.301057 1.73559834610 0.02162163204 
0.301573 1.71619964343 0.02166037664 
0.302090 1.74760965802 0.02184916044 
0.302607 1.73713314432 0.02185202239 
0.303123 1.72154887544 0.02193965468 
0.303640 1.74241666425 0.02215462463 
0.304157 1.76807702263 0.02239155915 
0.304673 1.73620626052 0.02160122524 
0.305190 1.73614116299 0.02205313350 
0.305707 1.74501037633 0.02181731966 
0.306224 1.75944339721 0.02226150414 
0.306740 1.73445244218 0.02214063382 
0.307257 1.71980379183 0.02195072860 
0.307774 1.76765490647 0.02232783434 
0.308290 1.74911233442 0.02223627999 
0.308807 1.70689445841 0.02206264870 
0.309324 1.77011117650 0.02210224839 
0.309840 1.73277482777 0.02238863615 
0.310357 1.75304533477 0.02211270680 
0.310874 1.73451779752 0.02216011593 
0.311390 1.73610572641 0.02265583781 
0.311907 1.71639699385 0.02256504010 
0.312424 1.75469710610 0.02273584142 
0.312940 1.76089766111 0.02343339982 
0.313457 1.74804316224 0.02355163911 
0.313974 1.75785470716 0.02289117897 
0.314490 1.73162428866 0.02272570526 
0.315007 1.72332353520 0.02227048436 
0.315524 1.71473039091 0.02263226139 
0.316040 1.76560128471 0.02352602650 
0.316557 1.77351581740 0.02352730979 
0.317074 1.74204277022 0.02340202045 
0.317590 1.75956677319 0.02307576490 
0.318107 1.73226153008 0.02248062187 
0.318624 1.74376672567 0.02341454167 
0.319140 1.72218510491 0.02366114777 
0.319657 1.74052129086 0.02291255951 
0.320174 1.70889072869 0.02317203352 
0.320690 1.74443937951 0.02377794861 
0.321207 1.74477552099 0.02409128795 
0.321724 1.73266829715 0.02398923183 
0.322240 1.73848911067 0.02420531120 
0.322757 1.76255505188 0.02425200620 
0.323274 1.72220711090 0.02341960979 
0.323790 1.76662228450 0.02388165691 
0.324307 1.75441940876 0.02348375166 
0.324824 1.69086993799 0.02394566268 
0.325340 1.68358579816 0.02489249864 
0.325857 1.71902137711 0.02557350030 
0.326373 1.73454913674 0.02533156082 
0.326890 1.74729018627 0.02630978539 
0.327407 1.73430873554 0.02531029343 
0.327923 1.82638793613 0.02595363011 
0.328440 1.78620782081 0.02557391712 
0.328957 1.71924250617 0.02555340034 
0.329473 1.75478875242 0.02697603863 
0.329990 1.78354896505 0.02749798451 
0.330507 1.75992872863 0.02769058092 
0.331023 1.76019983070 0.02853081071 
0.331540 1.73532429862 0.02781773798 
0.332057 1.77325836296 0.02864144778 
0.332573 1.82543435997 0.02947242708 
0.333090 1.70875568233 0.02897492715 
0.333607 1.79388609299 0.02786049954 
0.334123 1.76790347482 0.02946243367 
0.334640 1.78581202539 0.03006632828 
0.335156 1.77844201115 0.02974369944 
0.335673 1.77009425254 0.02860637224 
0.336190 1.72936582008 0.02988571749 
0.336706 1.77782402586 0.03153745583 
0.337223 1.82109787109 0.03102998026 
0.337740 1.75606906886 0.03144234430 
0.338256 1.80105316970 0.03118550532 
0.338773 1.80100467120 0.03326511386 
0.339290 1.78167730190 0.03370970587 
0.339806 1.80957526812 0.03579111557 
0.340323 1.84582337465 0.03668369083 
0.340839 1.84358394587 0.03733524166 
0.341356 1.70829394588 0.03577968368 
0.341873 1.72023105938 0.03509835496 
0.342389 1.80431483312 0.03760820930 
0.342906 1.84162114229 0.03691523387 
0.343423 1.83012694689 0.03707747156 
0.343939 1.74647635706 0.03733047215 
0.344456 1.80532769196 0.03608501705 
0.344972 1.80462450850 0.03942487489 
0.345489 1.81079416234 0.03827366644 
0.346006 1.82494677401 0.03814005191 
0.346522 1.79174109109 0.03680387967 
0.347039 1.80461737010 0.03867737029 
0.347555 1.82525180068 0.03930560688 
0.348072 1.83229399145 0.03958844231 
0.348589 1.86092797326 0.03953232010 
0.349105 1.77216516741 0.03668477734 
0.349622 1.82269339771 0.03771177267 
0.350139 1.79013135338 0.03858961956 
0.350655 1.75567575944 0.03900727709 
0.351172 1.80463218750 0.04062582373 
0.351688 1.77678668045 0.03758858520 
0.352205 1.78499341710 0.03675183545 
0.352722 1.84209066303 0.03880715608 
0.353238 1.82784847061 0.03856573976 
0.353755 1.87166590344 0.03842718881 
0.354271 1.84559567848 0.03817017811 
0.354788 1.83643175289 0.03776507750 
0.355305 1.87665745974 0.04003386767 
0.355821 1.80091645271 0.04070087482 
0.356338 1.83738006498 0.04298867697 
0.356854 1.76079106476 0.04056792510 
0.357371 1.84986881936 0.04414788170 
0.357888 1.82689787288 0.04474149239 
0.358404 1.85204880675 0.04276381201 
0.358921 1.76408753628 0.04458563883 
0.359437 1.81683741328 0.04475225712 
0.359954 1.73820369609 0.04537303355 
0.360471 1.77160585621 0.04349871591 
0.360987 1.76330530701 0.04685997222 
0.361504 1.78957866404 0.04708649574 
0.362020 1.83286633836 0.04655049667 
0.362537 1.73881130021 0.05120294539 
0.363054 1.80503055190 0.04732808077 
0.363570 1.74173904755 0.05093674063 
0.364087 1.83086458887 0.05385393611 
0.364603 1.74564346136 0.05053315027 
0.365120 1.80575773873 0.05366870452 
0.365637 1.87555620636 0.05517009633 
0.366153 1.89359565972 0.05735022580 
0.366670 1.75879128614 0.05654389061 
0.367186 1.67044442590 0.05833540365 
0.367703 1.81625673771 0.05751655844 
0.368219 1.87849903900 0.06266433936 
0.368736 1.75850181580 0.06051622541 
0.369253 1.85878504005 0.06718273440 
0.369769 1.72966423629 0.06869488301 
0.370286 1.69024728449 0.07554676301 
0.370802 1.86370971777 0.07899024351 
0.371319 1.67788816431 0.07597149659 
0.371835 1.81504763949 0.08416269381 
0.372352 1.75863713727 0.09329246313 
0.372869 1.83571298302 0.11597917492 
0.373385 1.71443677621 0.16235346592 
0.373902 1.28238453103 0.31062712221 
