# Supplementary material for: A SAXS-based approach to rationally evaluate radical scavengers – toward eliminating radiation damage in solution and crystallographic studies
Source: J Synchrotron Radiat. 2021 Aug 9;28(Pt 5):1309–20. doi: 10.1107/S1600577521004045 (PMC8415334; doi:10.1107/S1600577521004045)
Supplement: Supplementary file 1 [file s-28-01309-sup1.zip › SupportingData/ascrobic_acid/50uM/E1_ascorbate-50um_00015.cbf.dat]

0.010597 14.25488565350 0.61888839184 
0.011114 11.10431516453 0.47867905861 
0.011630 10.96722569261 0.41337827675 
0.012147 10.23615341519 0.25505724386 
0.012664 9.68907520567 0.29241382364 
0.013181 8.66755055996 0.21293228830 
0.013698 8.59018562105 0.22154582721 
0.014215 8.27324737522 0.35451974963 
0.014732 7.96348633999 0.25919504072 
0.015249 7.92251955904 0.22199960075 
0.015766 7.39730786403 0.18643276690 
0.016283 6.85036744394 0.16818762016 
0.016800 7.04130466240 0.16148422361 
0.017316 6.54679761547 0.14958932892 
0.017833 6.42030472532 0.15803269690 
0.018350 6.32998772238 0.13933262474 
0.018867 6.03699913172 0.13467550092 
0.019384 5.91126814295 0.12942233846 
0.019901 5.83337505854 0.11561656436 
0.020418 5.69039187721 0.11717324506 
0.020935 5.77992229411 0.11671191164 
0.021452 5.56984268014 0.12646787496 
0.021969 5.40618943478 0.10643538025 
0.022486 5.31333837954 0.10710363409 
0.023002 5.30159405577 0.10705587147 
0.023519 5.32997238937 0.10048555016 
0.024036 5.20609708409 0.09847530141 
0.024553 5.09726446816 0.10258514327 
0.025070 5.23748671095 0.09750918193 
0.025587 4.95279619187 0.09684079735 
0.026104 5.00537289377 0.09374485414 
0.026621 4.97807589311 0.10140396504 
0.027138 4.99007084513 0.09117783570 
0.027655 4.77403984560 0.09118053046 
0.028171 4.64719514366 0.08853000481 
0.028688 4.56541385077 0.08551833462 
0.029205 4.66421233883 0.08616592650 
0.029722 4.34054240228 0.07966187740 
0.030239 4.42626194205 0.08220170960 
0.030756 4.52339131942 0.08142147012 
0.031273 4.59442519288 0.08268725644 
0.031790 4.41860805489 0.08085944841 
0.032307 4.27386333711 0.07619526873 
0.032824 4.26955839631 0.07716513366 
0.033341 4.36635678124 0.07944047701 
0.033857 4.28541997220 0.07454757976 
0.034374 4.25909432093 0.07523287364 
0.034891 4.34257218448 0.07181801606 
0.035408 4.14246373694 0.07217906431 
0.035925 4.11508210473 0.07210246313 
0.036442 4.29391812221 0.07162912057 
0.036959 4.14545274258 0.07713824112 
0.037476 4.04837689597 0.07287329824 
0.037993 4.05367091590 0.06753212780 
0.038510 4.12525917372 0.06968710838 
0.039027 4.03349411822 0.06782375198 
0.039543 4.10435031730 0.07037118507 
0.040060 3.98326375057 0.07032041813 
0.040577 3.97258866719 0.06440436079 
0.041094 3.87056029001 0.06613607506 
0.041611 3.84760877047 0.06232844237 
0.042128 3.88381541476 0.06401132429 
0.042645 3.87814394286 0.06203634459 
0.043162 3.80254327255 0.06311653895 
0.043679 3.77509740937 0.06347022679 
0.044196 3.73624352794 0.06083438938 
0.044712 3.78096415910 0.06094156167 
0.045229 3.77444846646 0.05927977118 
0.045746 3.68556389324 0.05662925832 
0.046263 3.63819871574 0.05830707583 
0.046780 3.62778293137 0.05577476969 
0.047297 3.56773544779 0.05666081058 
0.047814 3.53457134361 0.05417296778 
0.048331 3.61777932800 0.05789256954 
0.048848 3.55802922619 0.05614546265 
0.049365 3.54044369332 0.05776494518 
0.049881 3.48532396238 0.05697140072 
0.050398 3.41618635932 0.05804749231 
0.050915 3.41493102358 0.05444487304 
0.051432 3.39468826481 0.05417783201 
0.051949 3.40158619311 0.05334853194 
0.052466 3.38472789916 0.05397050810 
0.052983 3.31357590059 0.05195283383 
0.053500 3.26653600022 0.05114454162 
0.054017 3.36035222015 0.04999879923 
0.054534 3.32901208787 0.05066917591 
0.055050 3.26939519872 0.04819779182 
0.055567 3.24430181532 0.05219131818 
0.056084 3.18987724652 0.04975934683 
0.056601 3.25792129126 0.05005779494 
0.057118 3.22754169717 0.04832557445 
0.057635 3.21289711047 0.04821348468 
0.058152 3.17370714509 0.04968474432 
0.058669 3.23408284591 0.04853266004 
0.059186 3.07511958780 0.04904296376 
0.059703 3.08629582987 0.04642484527 
0.060220 3.06396279233 0.04951487716 
0.060736 3.08957051531 0.04921774657 
0.061253 3.06550310301 0.04759153901 
0.061770 2.94253856936 0.04567247664 
0.062287 2.94570311583 0.04554947463 
0.062804 3.00749570898 0.04565747627 
0.063321 2.87262913841 0.04483130036 
0.063838 3.13026670974 0.04697297804 
0.064355 2.95102386776 0.04472872065 
0.064872 2.82567364511 0.04257247036 
0.065388 2.90639963145 0.04391713850 
0.065905 2.82404951838 0.04326542353 
0.066422 2.87655330832 0.04408631847 
0.066939 2.86111999402 0.04294949159 
0.067456 2.87810061624 0.04326998421 
0.067973 2.77128760187 0.04216473225 
0.068490 2.82438493446 0.04059688253 
0.069007 2.85773449564 0.04264349697 
0.069524 2.78624007458 0.04226184231 
0.070041 2.77317488946 0.04251955395 
0.070557 2.76588369659 0.04235458995 
0.071074 2.70710225126 0.04202654042 
0.071591 2.68245494960 0.04140154126 
0.072108 2.74045422212 0.04205025356 
0.072625 2.63796315815 0.03946193700 
0.073142 2.72618150651 0.04174976610 
0.073659 2.72526825870 0.04074039249 
0.074176 2.72159530378 0.03983648492 
0.074693 2.69691306791 0.03982504147 
0.075210 2.65688770111 0.03962735599 
0.075726 2.64124655722 0.03963683141 
0.076243 2.61709292695 0.03872801033 
0.076760 2.66284762049 0.03818269155 
0.077277 2.66838213679 0.03854491283 
0.077794 2.59529019328 0.03698711961 
0.078311 2.58355186928 0.03775665685 
0.078828 2.60754440932 0.03777319582 
0.079345 2.60630148111 0.03892923629 
0.079862 2.56943013132 0.03812447764 
0.080378 2.55574336646 0.03705659791 
0.080895 2.52138601493 0.03777800149 
0.081412 2.50636484273 0.03668288222 
0.081929 2.51015356813 0.03637470324 
0.082446 2.52018779135 0.03675198718 
0.082963 2.50400646010 0.03687606324 
0.083480 2.53219970250 0.03583266146 
0.083997 2.44529611800 0.03618801969 
0.084514 2.53917344747 0.03678031247 
0.085030 2.53400565290 0.03642246740 
0.085547 2.45339624618 0.03458148047 
0.086064 2.46874014450 0.03483256003 
0.086581 2.44923097237 0.03458584883 
0.087098 2.47400291183 0.03481409910 
0.087615 2.39831874991 0.03477274999 
0.088132 2.39644184495 0.03423745302 
0.088649 2.40359038504 0.03564111461 
0.089166 2.43032089839 0.03585985017 
0.089683 2.40461679844 0.03723884513 
0.090199 2.37377908352 0.03574558679 
0.090716 2.36785724310 0.03696277829 
0.091233 2.36591408973 0.03636834907 
0.091750 2.37376972466 0.03646889360 
0.092267 2.37607806898 0.03696058440 
0.092784 2.29148728783 0.03703508643 
0.093301 2.34048700866 0.03691160329 
0.093818 2.38003380100 0.03728973571 
0.094334 2.36071248464 0.03732949729 
0.094851 2.24423746969 0.03608130715 
0.095368 2.30842610161 0.03799788585 
0.095885 2.30414317209 0.03588781465 
0.096402 2.29243082276 0.03629036027 
0.096919 2.30443230974 0.03516069199 
0.097436 2.32554950741 0.03484978452 
0.097953 2.28984227596 0.03330748220 
0.098470 2.24366712236 0.03332137087 
0.098986 2.25090250853 0.03373309231 
0.099503 2.25824578351 0.03356148033 
0.100020 2.21637362213 0.03311608877 
0.100537 2.21733344491 0.03225907074 
0.101054 2.17710442880 0.03300515392 
0.101571 2.31190693236 0.03203705253 
0.102088 2.16412744417 0.03276942536 
0.102605 2.29791695506 0.03245106911 
0.103122 2.24048154971 0.03188512443 
0.103638 2.14515059578 0.03126647056 
0.104155 2.26098335604 0.03201783525 
0.104672 2.15321853553 0.03186723171 
0.105189 2.19148627734 0.03174800354 
0.105706 2.18631458739 0.03181157758 
0.106223 2.13072881016 0.03037404922 
0.106740 2.17640744427 0.03110861252 
0.107257 2.17459120263 0.03122135240 
0.107773 2.13585465133 0.03057679202 
0.108290 2.14597304355 0.03006498675 
0.108807 2.16702195990 0.03072644407 
0.109324 2.10218500848 0.02903557294 
0.109841 2.17257718392 0.03044461503 
0.110358 2.08901240718 0.03044425334 
0.110875 2.12856777404 0.03016012538 
0.111392 2.12455203461 0.02925139732 
0.111909 2.14588091813 0.02974167009 
0.112425 2.18510489053 0.03029789697 
0.112942 2.17411245637 0.02972376001 
0.113459 2.13415838797 0.02950407882 
0.113976 2.14373411393 0.03033264985 
0.114493 2.11490854186 0.02936974137 
0.115010 2.07085807224 0.02892308352 
0.115527 2.11361174849 0.02923383877 
0.116044 2.09798613736 0.02910820265 
0.116560 2.05428823921 0.02865486576 
0.117077 2.08447612850 0.02953332460 
0.117594 2.06480981395 0.02904180162 
0.118111 2.07238635652 0.02820970276 
0.118628 2.07411274843 0.02825542127 
0.119145 2.14385764870 0.02844925197 
0.119662 2.03171154334 0.02743347746 
0.120179 2.01636863723 0.02774599298 
0.120695 2.06017277419 0.02801645764 
0.121212 2.04757986192 0.02786872165 
0.121729 1.99185675445 0.02767332243 
0.122246 2.08443184931 0.02838640365 
0.122763 2.02667674321 0.02795175575 
0.123280 2.02029375197 0.02701269877 
0.123797 2.05848595137 0.02784540283 
0.124314 2.03478372975 0.02724518808 
0.124830 2.07193196164 0.02754230731 
0.125347 2.04866678207 0.02718424283 
0.125864 2.01007358570 0.02687500904 
0.126381 2.00647578943 0.02644221720 
0.126898 2.00046707403 0.02653393627 
0.127415 1.96387619649 0.02667422967 
0.127932 1.96810364980 0.02605792726 
0.128448 1.96867669819 0.02638163153 
0.128965 2.02731649575 0.02680916369 
0.129482 1.95531401937 0.02668354776 
0.129999 2.02990933952 0.02742365721 
0.130516 2.02174329415 0.02658058210 
0.131033 1.95527915331 0.02614184836 
0.131550 1.95851598376 0.02572514068 
0.132067 1.99584126048 0.02624698615 
0.132583 1.98040184572 0.02658768649 
0.133100 1.98463087418 0.02667365503 
0.133617 1.97289373681 0.02528820475 
0.134134 1.94398782077 0.02533245471 
0.134651 1.97120058606 0.02611674646 
0.135168 1.94298284417 0.02558720478 
0.135685 1.96537134354 0.02608058392 
0.136201 1.95871280013 0.02567146183 
0.136718 1.96215088087 0.02498413553 
0.137235 1.94808505212 0.02583532890 
0.137752 1.96761606679 0.02586877371 
0.138269 1.94017698471 0.02509630082 
0.138786 1.92906837800 0.02451546387 
0.139303 1.94909157435 0.02532121540 
0.139819 1.91767480365 0.02484393869 
0.140336 1.91756816829 0.02444969341 
0.140853 1.97371136965 0.02439209784 
0.141370 1.90976741313 0.02527611207 
0.141887 1.94797346040 0.02435502785 
0.142404 1.93942242547 0.02497752189 
0.142921 1.95372183186 0.02475146812 
0.143438 1.91693936285 0.02529900449 
0.143954 1.91970470291 0.02506718706 
0.144471 1.93768855994 0.02499431553 
0.144988 1.95087108345 0.02551552724 
0.145505 1.93624304990 0.02427347936 
0.146022 1.94926480125 0.02507404355 
0.146539 1.92175568527 0.02435302073 
0.147056 1.92770573433 0.02401357218 
0.147572 1.89072298506 0.02449812159 
0.148089 1.89391282891 0.02501940777 
0.148606 1.89689475944 0.02453473747 
0.149123 1.87509472525 0.02415987191 
0.149640 1.93047308300 0.02375347310 
0.150157 1.93855950993 0.02459852255 
0.150674 1.88524445906 0.02365479139 
0.151190 1.87087042569 0.02387327183 
0.151707 1.89720032687 0.02403400918 
0.152224 1.89016603300 0.02264467142 
0.152741 1.88763412913 0.02360441579 
0.153258 1.83910401132 0.02332751301 
0.153775 1.85277447658 0.02321838216 
0.154291 1.82425959102 0.02338252579 
0.154808 1.86128415052 0.02369672688 
0.155325 1.88647737664 0.02369784299 
0.155842 1.84888774180 0.02361162532 
0.156359 1.86715887433 0.02351341645 
0.156876 1.87082897293 0.02305643900 
0.157393 1.92002249834 0.02383433247 
0.157909 1.82785501416 0.02265599897 
0.158426 1.86008315592 0.02375623441 
0.158943 1.84791322087 0.02325626984 
0.159460 1.84266145228 0.02248545503 
0.159977 1.84590576166 0.02245289300 
0.160494 1.84537081510 0.02300659214 
0.161010 1.85915043797 0.02253212750 
0.161527 1.85266771641 0.02256779131 
0.162044 1.83833857738 0.02217358671 
0.162561 1.85202435794 0.02284487050 
0.163078 1.86283274944 0.02254259551 
0.163595 1.82644315482 0.02238550507 
0.164112 1.86989308837 0.02269133282 
0.164628 1.83208512639 0.02275013786 
0.165145 1.83777614438 0.02222944844 
0.165662 1.81237327168 0.02257376936 
0.166179 1.83716390794 0.02148690833 
0.166696 1.84319862431 0.02139649697 
0.167213 1.84627788345 0.02171697315 
0.167729 1.85189663784 0.02234560929 
0.168246 1.82873136797 0.02250839348 
0.168763 1.79325084581 0.02149767854 
0.169280 1.83709089057 0.02220928821 
0.169797 1.82198673286 0.02186904597 
0.170314 1.84878227667 0.02245903295 
0.170830 1.87135866368 0.02175602029 
0.171347 1.85758861904 0.02127199691 
0.171864 1.84741515525 0.02175829760 
0.172381 1.85870574641 0.02186613767 
0.172898 1.85103408906 0.02167072185 
0.173415 1.81471286891 0.02169560133 
0.173932 1.79737628055 0.02123992337 
0.174448 1.84331859658 0.02229764589 
0.174965 1.85019894111 0.02180976985 
0.175482 1.80853174956 0.02160479386 
0.175999 1.85242920626 0.02216941971 
0.176516 1.84408588631 0.02156586636 
0.177033 1.79597349704 0.02141720309 
0.177549 1.79984421626 0.02135883058 
0.178066 1.82492390034 0.02134354974 
0.178583 1.78955691059 0.02139137594 
0.179100 1.80100935723 0.02161216443 
0.179617 1.79414341197 0.02127490692 
0.180134 1.80828910164 0.02147929905 
0.180650 1.83480077756 0.02241912643 
0.181167 1.81782965342 0.02175696727 
0.181684 1.81601526323 0.02275207295 
0.182201 1.85459122305 0.02264866863 
0.182718 1.84688009372 0.02290124134 
0.183234 1.79720929890 0.02271211685 
0.183751 1.83985196200 0.02276440682 
0.184268 1.83786660709 0.02296054103 
0.184785 1.80548454644 0.02231560037 
0.185302 1.78079585304 0.02333286314 
0.185819 1.80668557030 0.02210895176 
0.186335 1.78704741971 0.02240475297 
0.186852 1.82401162180 0.02261416112 
0.187369 1.81196023288 0.02250005594 
0.187886 1.79686788674 0.02234891851 
0.188403 1.80294874295 0.02173515348 
0.188920 1.80972487442 0.02103114697 
0.189436 1.81533386167 0.02261470151 
0.189953 1.76096991118 0.02148959686 
0.190470 1.76298544947 0.02147334637 
0.190987 1.77187796047 0.02113198756 
0.191504 1.76319042370 0.02168556372 
0.192020 1.80044704999 0.02076616606 
0.192537 1.79156247060 0.02070801949 
0.193054 1.80079304196 0.02089183516 
0.193571 1.73817215382 0.02043711762 
0.194088 1.76995931522 0.02020821360 
0.194605 1.75103249318 0.02030081318 
0.195121 1.74004670085 0.02002498883 
0.195638 1.73866454064 0.02031263021 
0.196155 1.72812014668 0.02002327709 
0.196672 1.80870526682 0.02074277527 
0.197189 1.75010885998 0.02045752684 
0.197705 1.78437802076 0.02006047404 
0.198222 1.74950701407 0.02032898330 
0.198739 1.74627159015 0.02043663314 
0.199256 1.73604563272 0.02017643178 
0.199773 1.74650923847 0.02075770367 
0.200290 1.77870988424 0.02091001806 
0.200806 1.77225299299 0.02069828084 
0.201323 1.77520372679 0.02052932652 
0.201840 1.75102317844 0.02050831327 
0.202357 1.77694408894 0.02012876073 
0.202874 1.79881691146 0.01952098853 
0.203390 1.74952022369 0.01992724520 
0.203907 1.73448681504 0.01994028178 
0.204424 1.77176209666 0.02004302838 
0.204941 1.78758889755 0.01943171392 
0.205458 1.79636368821 0.01985196524 
0.205974 1.75341673446 0.02010263902 
0.206491 1.76875442205 0.02006538486 
0.207008 1.78023925151 0.01996458525 
0.207525 1.74887709880 0.01948526273 
0.208042 1.76057193965 0.01905072780 
0.208558 1.75396329958 0.01925670609 
0.209075 1.76415488886 0.01923466366 
0.209592 1.77558875293 0.01991375370 
0.210109 1.77475932282 0.01968761479 
0.210626 1.74800610629 0.01969026758 
0.211142 1.76212049740 0.01951485109 
0.211659 1.79253870218 0.01960290648 
0.212176 1.77636151869 0.01962092378 
0.212693 1.76803721556 0.01932578513 
0.213210 1.76903605993 0.01943456085 
0.213726 1.76644027081 0.01926786569 
0.214243 1.75031278373 0.01958196133 
0.214760 1.74064314114 0.01942316715 
0.215277 1.74036648262 0.01932695094 
0.215794 1.77830172850 0.01957255116 
0.216310 1.77385112129 0.01964473295 
0.216827 1.77284799408 0.01915148966 
0.217344 1.74708568185 0.01931570677 
0.217861 1.73315872815 0.01904433111 
0.218378 1.73933304740 0.01996645726 
0.218894 1.78565080574 0.01879850040 
0.219411 1.76521906684 0.01937211531 
0.219928 1.76870492352 0.01887868874 
0.220445 1.76902942675 0.01934387968 
0.220962 1.72052742618 0.01907585842 
0.221478 1.75095990093 0.01879958737 
0.221995 1.77390764433 0.01896222986 
0.222512 1.72449122609 0.01897711521 
0.223029 1.78724158773 0.01905527874 
0.223546 1.78223783472 0.01904748782 
0.224062 1.76266031003 0.01919380439 
0.224579 1.76925214813 0.01879743303 
0.225096 1.75607490847 0.01881254350 
0.225613 1.75827389803 0.01896662576 
0.226129 1.79168173493 0.01905227074 
0.226646 1.76469834524 0.01856140678 
0.227163 1.74997814054 0.01857011432 
0.227680 1.75689205883 0.01846130353 
0.228197 1.77499378633 0.01834845611 
0.228713 1.77807595642 0.01841614154 
0.229230 1.71571921109 0.01794843964 
0.229747 1.74652837501 0.01839653636 
0.230264 1.75117585766 0.01810944440 
0.230780 1.73080672625 0.01815785510 
0.231297 1.72013470400 0.01799823546 
0.231814 1.71956570755 0.01830407714 
0.232331 1.72029537937 0.01840432919 
0.232848 1.74830375275 0.01865088200 
0.233364 1.73026353443 0.01800791974 
0.233881 1.74286758110 0.01818976427 
0.234398 1.72278049363 0.01834094106 
0.234915 1.73738045959 0.01799715787 
0.235431 1.77170672487 0.01825074224 
0.235948 1.74338606655 0.01812156974 
0.236465 1.76377127232 0.01806316423 
0.236982 1.73902104363 0.01817844909 
0.237499 1.74357500385 0.01837199762 
0.238015 1.74287873276 0.01826777271 
0.238532 1.74620915590 0.01835741483 
0.239049 1.75030455013 0.01798650398 
0.239566 1.73073536462 0.01832675254 
0.240082 1.77078371362 0.01837571922 
0.240599 1.71422731647 0.01804066112 
0.241116 1.78034345650 0.01838430326 
0.241633 1.76595949905 0.01848487701 
0.242149 1.73313933926 3.08817095292 
0.242666 1.75825146943 0.01792849661 
0.243183 1.74078552677 0.01788459750 
0.243700 1.73817019639 0.01823024308 
0.244217 1.72575500629 0.01784116709 
0.244733 1.74339927504 0.01835351950 
0.245250 1.72753358919 0.01796661445 
0.245767 1.75090031960 0.01812528117 
0.246284 1.74741312524 0.01795254450 
0.246800 1.74271861812 0.01804093257 
0.247317 1.71132253075 0.01759317019 
0.247834 1.72027304560 0.01744778905 
0.248351 1.77742652315 0.01822312909 
0.248867 1.74705445532 0.01750755730 
0.249384 1.73322592720 0.01710991953 
0.249901 1.73178698178 0.01749348418 
0.250418 1.76398725095 0.01773517752 
0.250934 1.74433267010 0.01735381683 
0.251451 1.74114174377 0.01706859605 
0.251968 1.70550459727 0.01711851435 
0.252485 1.72550624998 0.01713189980 
0.253001 1.74976089457 0.01738878559 
0.253518 1.72497331880 0.01738319098 
0.254035 1.71714652471 0.01741977743 
0.254552 1.72369274864 0.01751161689 
0.255068 1.70686136557 0.01719735493 
0.255585 1.71061872582 0.01744297987 
0.256102 1.71713487701 0.01727250429 
0.256619 1.73597913956 0.01758074476 
0.257135 1.72506202599 0.01729253959 
0.257652 1.73464155241 0.01693935635 
0.258169 1.69876808616 0.01712473358 
0.258686 1.70774410746 0.01693467495 
0.259202 1.72317354002 0.01721436670 
0.259719 1.75745010067 0.01718850730 
0.260236 1.72720593576 0.01741777758 
0.260753 1.73376520039 0.01760672733 
0.261269 1.70538121666 0.01749921054 
0.261786 1.74531270905 0.01769456147 
0.262303 1.73838037808 0.01799343679 
0.262820 1.73677696679 0.01768887460 
0.263336 1.72462792284 0.01830945246 
0.263853 1.73733724239 0.01823513903 
0.264370 1.71469939177 0.01818050294 
0.264887 1.74725173832 0.01854889474 
0.265403 1.73891038365 0.01878072059 
0.265920 1.71384035646 0.01837238517 
0.266437 1.72158091446 0.01842075351 
0.266954 1.70347379986 0.01834228828 
0.267470 1.72442848840 0.01836844190 
0.267987 1.72928394375 0.01888250052 
0.268504 1.69692339980 0.01902488671 
0.269021 1.73880352968 0.01901683748 
0.269537 1.71978659431 0.01928566532 
0.270054 1.74900921108 0.01909141444 
0.270571 1.73578461130 0.01972583303 
0.271087 1.74389310510 0.01973679452 
0.271604 1.71742200769 0.01990471317 
0.272121 1.76545659370 0.02002802900 
0.272638 1.75781665242 0.02008331110 
0.273154 1.74254918656 0.01995960574 
0.273671 1.72613583635 0.02022129347 
0.274188 1.71910583580 0.02041836212 
0.274705 1.71640735831 0.01989604459 
0.275221 1.77400911734 0.02067853639 
0.275738 1.72332037958 0.02080430632 
0.276255 1.73507441306 0.02063950484 
0.276771 1.72789032658 0.02090896318 
0.277288 1.71122779277 0.02036223891 
0.277805 1.73304447456 0.02086889508 
0.278322 1.76404850695 0.02084089423 
0.278838 1.71709924737 0.02008401593 
0.279355 1.74322033833 0.02041713218 
0.279872 1.71856405765 0.02050710119 
0.280388 1.72371900134 0.02070926941 
0.280905 1.69817121640 0.02071866119 
0.281422 1.73612031715 0.02079079769 
0.281939 1.74315667156 0.02040692034 
0.282455 1.74490312409 0.02042171131 
0.282972 1.70062374708 0.02072428313 
0.283489 1.69722621491 0.02029614816 
0.284006 1.71216537640 0.02069724461 
0.284522 1.72993916237 0.02119084583 
0.285039 1.75002216556 0.02070006580 
0.285556 1.74039324347 0.02021139816 
0.286072 1.73801001614 0.02057984562 
0.286589 1.75939640137 0.02101905617 
0.287106 1.73902491718 0.02096101785 
0.287622 1.70486564562 0.02088468679 
0.288139 1.71631414923 0.02117656591 
0.288656 1.71978846247 0.02089341287 
0.289173 1.74679005789 0.02085753319 
0.289689 1.74814131308 0.02026209547 
0.290206 1.74218893426 0.02124695499 
0.290723 1.73496317210 0.02135154816 
0.291239 1.71663403347 0.02089584039 
0.291756 1.73360443551 0.02116196654 
0.292273 1.70686586946 0.02096122183 
0.292790 1.77588225218 0.02150043527 
0.293306 1.70837537218 0.02132819731 
0.293823 1.72999269858 0.02076687546 
0.294340 1.70554128006 0.02071069727 
0.294856 1.71134086891 0.02118539638 
0.295373 1.71222601312 0.02151929764 
0.295890 1.73256886658 0.02103047538 
0.296406 1.73109927168 0.02142652590 
0.296923 1.75279502587 0.02123348363 
0.297440 1.72847131940 0.02144836996 
0.297957 1.74436044758 0.02082144492 
0.298473 1.71757952767 0.02183582694 
0.298990 1.73309175153 0.02162474841 
0.299507 1.72628808622 0.02161402684 
0.300023 1.76836685189 0.02194360013 
0.300540 1.72032945404 0.02130731851 
0.301057 1.73416508850 0.02107274709 
0.301573 1.79064749289 0.02188352077 
0.302090 1.72775174053 0.02182490519 
0.302607 1.74799088643 0.02161966240 
0.303123 1.73868894249 0.02151631105 
0.303640 1.76283298426 0.02216843378 
0.304157 1.72322360160 0.02201243226 
0.304673 1.73810929806 0.02199035088 
0.305190 1.70019725250 0.02205823633 
0.305707 1.72482849714 0.02220116518 
0.306224 1.73241586698 0.02182805517 
0.306740 1.74660084712 0.02144631268 
0.307257 1.76388885590 0.02262066276 
0.307774 1.71099161633 0.02207541961 
0.308290 1.73771072768 0.02175414810 
0.308807 1.76341445280 0.02220105415 
0.309324 1.70291973050 0.02262436159 
0.309840 1.74275798375 0.02184045621 
0.310357 1.76540435224 0.02259800507 
0.310874 1.73988742442 0.02237508139 
0.311390 1.75334738451 0.02248432006 
0.311907 1.72143735013 0.02293349470 
0.312424 1.74384540586 0.02292606703 
0.312940 1.70853328632 0.02278274483 
0.313457 1.73111477095 0.02207473992 
0.313974 1.73581276214 0.02327706720 
0.314490 1.73428252464 0.02287973069 
0.315007 1.70918192009 0.02257412702 
0.315524 1.74644558271 0.02288322740 
0.316040 1.70923471143 0.02316769779 
0.316557 1.72306799441 0.02280076829 
0.317074 1.75117942136 0.02342039754 
0.317590 1.69287099453 0.02319045567 
0.318107 1.70665715883 0.02314729916 
0.318624 1.74977704317 0.02269683312 
0.319140 1.71118970494 0.02328710127 
0.319657 1.74752328420 0.02331501476 
0.320174 1.76087835790 0.02301131088 
0.320690 1.73753324604 0.02351499466 
0.321207 1.71678122487 0.02408949593 
0.321724 1.72209109538 0.02306599446 
0.322240 1.72432253524 0.02344429346 
0.322757 1.77026374374 0.02369352086 
0.323274 1.73687931014 0.02367728820 
0.323790 1.73278641263 0.02396032732 
0.324307 1.69710879181 0.02374984914 
0.324824 1.72846444848 0.02393636861 
0.325340 1.73150836736 0.02530688726 
0.325857 1.74960463086 0.02459192983 
0.326373 1.74111611788 0.02568571554 
0.326890 1.73840907698 0.02580259315 
0.327407 1.77276906515 0.02558836273 
0.327923 1.76072434711 0.02614052408 
0.328440 1.72873199207 0.02576528680 
0.328957 1.70804828523 0.02627020464 
0.329473 1.74838041107 0.02724005831 
0.329990 1.74505083951 0.02773766694 
0.330507 1.77232471274 0.02848745842 
0.331023 1.74763352521 0.02851562106 
0.331540 1.76435295812 0.02803125009 
0.332057 1.76006501879 0.02923341988 
0.332573 1.76378135126 0.03038678989 
0.333090 1.78353045874 0.02981417644 
0.333607 1.76181804614 0.03036921918 
0.334123 1.80802458140 0.02985324683 
0.334640 1.75776878526 0.02959986299 
0.335156 1.80788428534 0.03040144078 
0.335673 1.79034071835 0.03045825489 
0.336190 1.75722160924 0.03061415568 
0.336706 1.75805673540 0.02988371203 
0.337223 1.74464332893 0.03059958790 
0.337740 1.77942954222 0.03135189115 
0.338256 1.73997881733 0.03105074608 
0.338773 1.83883866705 0.03381155340 
0.339290 1.86248228142 0.03595157629 
0.339806 1.78712429517 0.03401765318 
0.340323 1.81939089487 0.03593780689 
0.340839 1.83360359817 0.03658554879 
0.341356 1.75624432900 0.03659478465 
0.341873 1.79415351371 0.03604191181 
0.342389 1.80217646269 0.03616383168 
0.342906 1.83481768811 0.03793781104 
0.343423 1.82721647100 0.03838818765 
0.343939 1.77843284868 0.03530274045 
0.344456 1.78507369754 0.03557891636 
0.344972 1.77097282802 0.03861834850 
0.345489 1.83372577745 0.03583261710 
0.346006 1.78152806465 0.03849774013 
0.346522 1.80104205509 0.03856987911 
0.347039 1.85494839952 0.03744490526 
0.347555 1.79042744304 0.03701201604 
0.348072 1.81660671560 0.03839553237 
0.348589 1.89584719380 0.04286280494 
0.349105 1.78610720910 0.03849516944 
0.349622 1.80652527283 0.03880618931 
0.350139 1.79830080473 0.03874430981 
0.350655 1.79973652021 0.03775773638 
0.351172 1.81397157886 0.03928872905 
0.351688 1.82164981123 0.04062110525 
0.352205 1.79930801944 0.04012912379 
0.352722 1.82970159569 0.03918913645 
0.353238 1.77178350354 0.03943975738 
0.353755 1.76184374345 0.04021964342 
0.354271 1.75893542460 0.03946243085 
0.354788 1.77634371569 0.04006802765 
0.355305 1.86338986823 0.04057533787 
0.355821 1.86454647395 0.04464897779 
0.356338 1.79370265173 0.04058505752 
0.356854 1.69833982185 0.04044301980 
0.357371 1.84245334254 0.04125315207 
0.357888 1.80522709560 0.04256390556 
0.358404 1.76275838473 0.04082531033 
0.358921 1.85870125730 0.04760294064 
0.359437 1.81463673952 0.04638983610 
0.359954 1.81479049940 0.04588011627 
0.360471 1.79501821645 0.04652836676 
0.360987 1.86604211413 0.04510339090 
0.361504 1.86398765708 0.04797877616 
0.362020 1.86845554799 0.04849056630 
0.362537 1.75125312969 0.04927699115 
0.363054 1.88650521089 0.04959919274 
0.363570 1.79440093444 0.05202525954 
0.364087 1.80587709072 0.05026678894 
0.364603 1.82532288549 0.05014920375 
0.365120 1.92928062046 0.05314858239 
0.365637 1.76183828550 0.05612101376 
0.366153 1.86799313781 0.05521884911 
0.366670 1.78364996412 0.05336951583 
0.367186 1.86856511169 0.06177236617 
0.367703 1.77114683450 0.06092193396 
0.368219 1.78271012074 0.05948581138 
0.368736 1.82691819936 0.06706974991 
0.369253 1.71026992915 0.06132413987 
0.369769 1.71693145095 0.06781617893 
0.370286 1.81546849287 0.06731724208 
0.370802 1.70729770966 0.07056101619 
0.371319 1.72992918601 0.07355713924 
0.371835 1.67163522894 0.08183515094 
0.372352 1.71033136387 0.09077539242 
0.372869 1.73290288327 0.11663967487 
0.373385 1.66852562592 0.16931020997 
0.373902 1.27898545472 0.35966940099 
