# Supplementary material for: A SAXS-based approach to rationally evaluate radical scavengers – toward eliminating radiation damage in solution and crystallographic studies
Source: J Synchrotron Radiat. 2021 Aug 9;28(Pt 5):1309–20. doi: 10.1107/S1600577521004045 (PMC8415334; doi:10.1107/S1600577521004045)
Supplement: Supplementary file 1 [file s-28-01309-sup1.zip › SupportingData/ascrobic_acid/50uM/E1_ascorbate-50um_00005.cbf.dat]

0.010597 12.69069574830 0.55882521254 
0.011114 11.77359683669 0.47122224153 
0.011630 11.38819086600 0.41593904906 
0.012147 10.32927734315 0.29749751639 
0.012664 9.31710814285 0.26813497077 
0.013181 8.99758896369 0.24040929536 
0.013698 8.63945575991 0.21723130298 
0.014215 8.63597847402 0.29567258992 
0.014732 7.92793960880 0.26054970921 
0.015249 7.79948400681 0.24766239135 
0.015766 7.48272121504 0.19643424597 
0.016283 7.41131130431 0.21465809561 
0.016800 7.18661646254 0.15579501618 
0.017316 6.93018105612 0.14603092668 
0.017833 6.51529788520 0.14755906107 
0.018350 6.77718551840 0.14525087600 
0.018867 6.36989440366 0.12525446597 
0.019384 6.08171666879 0.12232214105 
0.019901 5.87486219438 0.12116113183 
0.020418 5.88629859694 0.12158234907 
0.020935 5.83565283645 0.11720492851 
0.021452 5.57520786816 0.11778958811 
0.021969 5.54512513311 0.10305847277 
0.022486 5.67343674832 0.10582870172 
0.023002 5.45888038397 0.11493268656 
0.023519 5.28520563238 0.10933206385 
0.024036 5.52084834783 0.10006422525 
0.024553 5.21873596207 0.09679654066 
0.025070 5.11804466028 0.09922173292 
0.025587 4.93203220629 0.10755239978 
0.026104 4.93709393938 0.09357366685 
0.026621 4.93231942690 0.09596667156 
0.027138 4.93343097974 0.09137350344 
0.027655 4.94441302571 0.08666018233 
0.028171 4.81683739669 0.08868762280 
0.028688 4.94376022325 0.08555978721 
0.029205 4.91144208933 0.08850323104 
0.029722 4.82240519791 0.08558632958 
0.030239 4.76990582216 0.08385035939 
0.030756 4.58518772488 0.08192436676 
0.031273 4.69707498268 0.08685765510 
0.031790 4.55035260783 0.08248263075 
0.032307 4.56491825254 0.08285092686 
0.032824 4.63858221362 0.07868808945 
0.033341 4.48194986270 0.07698023239 
0.033857 4.54085674370 0.07629666847 
0.034374 4.27711740042 0.07628478714 
0.034891 4.29873419776 0.07788237849 
0.035408 4.20677659035 0.07978493092 
0.035925 4.33846728030 0.07197698966 
0.036442 4.07736028915 0.07443986250 
0.036959 4.11483209457 0.07030840882 
0.037476 4.05263417253 0.06846130787 
0.037993 4.18928520705 0.07271239187 
0.038510 4.16560369440 0.07280483590 
0.039027 4.03699126527 0.06451447088 
0.039543 4.15850734501 0.07205533274 
0.040060 4.05165043139 0.06782557697 
0.040577 4.00559178580 0.06805399881 
0.041094 4.03856511395 0.06708764399 
0.041611 3.84253895478 0.06289559764 
0.042128 4.07019773378 0.06894439413 
0.042645 3.91357015529 0.06421568063 
0.043162 3.90904795008 0.06351617166 
0.043679 3.85154090444 0.06451739913 
0.044196 3.81980990594 0.06162528234 
0.044712 3.76436454672 0.06082256559 
0.045229 3.75524238012 0.06020017787 
0.045746 3.68804242625 0.05888561956 
0.046263 3.74272011887 0.06004513348 
0.046780 3.61109291225 0.05575888215 
0.047297 3.72105733120 0.05889219755 
0.047814 3.52807839015 0.05600172462 
0.048331 3.56791794184 0.05780042376 
0.048848 3.57586962150 0.05841714590 
0.049365 3.54217672776 0.05439709298 
0.049881 3.57767340968 0.05578760249 
0.050398 3.43808116777 0.05477927182 
0.050915 3.44004291400 0.05512563527 
0.051432 3.46987370115 0.05486166750 
0.051949 3.49723179196 0.05402932220 
0.052466 3.39246064838 0.05216314643 
0.052983 3.47897372977 0.05403902520 
0.053500 3.37178412869 0.05214724769 
0.054017 3.35232846326 0.05448666594 
0.054534 3.38708066730 0.05136722741 
0.055050 3.31840216690 0.05017053647 
0.055567 3.25790680969 0.05199244057 
0.056084 3.22613247167 0.05105241470 
0.056601 3.17109673355 0.04732554096 
0.057118 3.18966632975 0.04993166165 
0.057635 3.26751620341 0.04936411531 
0.058152 3.17287797651 0.04842740924 
0.058669 3.07973044466 0.04692551559 
0.059186 3.19488730062 0.04885805434 
0.059703 3.18520802426 0.04741648895 
0.060220 3.14570611213 0.04871051905 
0.060736 3.06468257127 0.04927617747 
0.061253 3.03322907920 0.04631657164 
0.061770 2.99830309896 0.04783226978 
0.062287 3.02338447865 0.04600397592 
0.062804 3.00792112268 0.04650981526 
0.063321 3.03741435135 0.04440994134 
0.063838 2.95787610839 0.04494837449 
0.064355 2.89939719751 0.04551304659 
0.064872 2.92050056215 0.04319498023 
0.065388 2.84718004758 0.04517398057 
0.065905 2.96667089275 0.04330395837 
0.066422 2.88527698477 0.04307219813 
0.066939 2.79234362157 0.04313125651 
0.067456 2.83912060558 0.04264675733 
0.067973 2.77044373258 0.04317439237 
0.068490 2.77153020194 0.04105698058 
0.069007 2.75663819254 0.04364915062 
0.069524 2.76350964581 0.04281522501 
0.070041 2.80238409217 0.04252464193 
0.070557 2.78924286243 0.04245988094 
0.071074 2.74481537113 0.04232531079 
0.071591 2.73157444793 0.04229191405 
0.072108 2.75367457968 0.04078893248 
0.072625 2.70369881912 0.04115435550 
0.073142 2.72845685383 0.04012038336 
0.073659 2.67105072770 0.03980388330 
0.074176 2.63735933417 0.04051396694 
0.074693 2.65959186561 0.04042092157 
0.075210 2.67785420483 0.04077945547 
0.075726 2.56095125316 0.03866220695 
0.076243 2.69971901691 0.04021982763 
0.076760 2.68474360356 0.03965308423 
0.077277 2.58318702119 0.03916267851 
0.077794 2.58953463463 0.03886730192 
0.078311 2.62840657754 0.03766124267 
0.078828 2.65595497220 0.03946323522 
0.079345 2.56360250196 0.03887859767 
0.079862 2.52560468872 0.03782251146 
0.080378 2.55483424589 0.03688352406 
0.080895 2.48904519426 0.03699271454 
0.081412 2.49037495040 0.03550200513 
0.081929 2.48048934423 0.03728957692 
0.082446 2.53889863149 0.03818810311 
0.082963 2.47261053798 0.03736574346 
0.083480 2.41835292873 0.03498729358 
0.083997 2.47189311010 0.03672704493 
0.084514 2.54062017554 0.03666266102 
0.085030 2.50369752362 0.03617548844 
0.085547 2.41308688484 0.03522554098 
0.086064 2.44365460839 0.03580232351 
0.086581 2.46263098700 0.03696893592 
0.087098 2.39419098462 0.03534805500 
0.087615 2.43511978925 0.03538027737 
0.088132 2.41928765545 0.03521794334 
0.088649 2.40104018667 0.03600470737 
0.089166 2.40886441993 0.03519673514 
0.089683 2.42327183857 0.03680563466 
0.090199 2.32202956818 0.03659579914 
0.090716 2.38620637128 0.03725828649 
0.091233 2.35795381235 0.03606672352 
0.091750 2.38361371709 0.03814965310 
0.092267 2.36867465971 0.03760475304 
0.092784 2.32505075689 0.03650693727 
0.093301 2.39706429910 0.03882403454 
0.093818 2.34852878209 0.03894503807 
0.094334 2.34631683235 0.03679910040 
0.094851 2.26014820537 0.03599741836 
0.095368 2.25873427662 0.03757014303 
0.095885 2.35654580565 0.03638732513 
0.096402 2.29541594805 0.03514148613 
0.096919 2.31555217564 0.03414670397 
0.097436 2.31691226381 0.03317912838 
0.097953 2.26524818845 0.03309789179 
0.098470 2.26080153788 0.03261744567 
0.098986 2.27575560924 0.03288492579 
0.099503 2.24360506227 0.03330198957 
0.100020 2.24058967579 0.03340875028 
0.100537 2.25197198723 0.03278889161 
0.101054 2.20440285450 0.03221561609 
0.101571 2.20353446999 0.03280527043 
0.102088 2.15134966938 0.03202495951 
0.102605 2.19279497454 0.03188653419 
0.103122 2.21009732574 0.03124836236 
0.103638 2.18611640029 0.03296030940 
0.104155 2.20010910058 0.03165785715 
0.104672 2.23041393033 0.03143346952 
0.105189 2.16084666776 0.03225835555 
0.105706 2.09028524843 0.02958942729 
0.106223 2.13017416479 0.03119524219 
0.106740 2.19591776579 0.03190010094 
0.107257 2.21720919905 0.03135984976 
0.107773 2.21794470989 0.02945547380 
0.108290 2.16165122770 0.02985621073 
0.108807 2.12597410057 0.02963901852 
0.109324 2.13339007946 0.03067661908 
0.109841 2.17675597979 0.03058221596 
0.110358 2.17717978477 0.03035494450 
0.110875 2.20432863680 0.03133907041 
0.111392 2.11858921041 0.02986891270 
0.111909 2.09076324605 0.02930441820 
0.112425 2.09887993100 0.02942976912 
0.112942 2.13742093253 0.02914503839 
0.113459 2.15052322404 0.03003590997 
0.113976 2.15926039816 0.02937377901 
0.114493 2.10636884722 0.02877737479 
0.115010 2.07966897620 0.02845865027 
0.115527 2.10478074110 0.02942482007 
0.116044 2.10617175721 0.02982494685 
0.116560 2.09249018297 0.02829650041 
0.117077 2.08577270336 0.02816345233 
0.117594 2.05349371588 0.02897418073 
0.118111 2.12266935849 0.02888357558 
0.118628 2.10848607699 0.02759624336 
0.119145 2.04793298321 0.02905492138 
0.119662 2.00300134813 0.02796196066 
0.120179 2.03200801611 0.02770826397 
0.120695 2.04787252067 0.02702165734 
0.121212 2.12597835753 0.02817639481 
0.121729 2.00538779293 0.02774122586 
0.122246 2.04904115413 0.02804009085 
0.122763 2.03059284405 0.02824777161 
0.123280 1.99457074229 0.02655474245 
0.123797 2.03739678993 0.02722170280 
0.124314 2.01799400233 0.02728753247 
0.124830 2.02075793988 0.02747162513 
0.125347 1.97447784643 0.02620133362 
0.125864 2.00919727101 0.02707387400 
0.126381 2.00718775059 0.02791067107 
0.126898 2.00428168902 0.02647253028 
0.127415 2.01668652291 0.02714132031 
0.127932 1.94645023124 0.02665183429 
0.128448 1.94538771581 0.02673534720 
0.128965 1.98459747035 0.02684735752 
0.129482 2.03763702828 0.02631916752 
0.129999 1.97991435829 0.02600373136 
0.130516 1.93887528414 0.02552958760 
0.131033 1.96915203998 0.02641410970 
0.131550 1.94258251309 0.02618477026 
0.132067 1.99927674100 0.02597241662 
0.132583 1.99613814107 0.02576058537 
0.133100 1.95098890286 0.02631495369 
0.133617 1.99612490726 0.02595402991 
0.134134 1.97096839926 0.02647826237 
0.134651 1.95352717171 0.02613378380 
0.135168 1.96733834179 0.02594014179 
0.135685 1.96232457962 0.02589904386 
0.136201 1.93558497881 0.02556881127 
0.136718 1.93049277960 0.02562660104 
0.137235 1.90181718546 0.02498590799 
0.137752 1.93136127907 0.02468558688 
0.138269 1.91601746896 0.02467270193 
0.138786 1.94636043423 0.02528962673 
0.139303 1.91495843730 0.02474443071 
0.139819 1.94833764738 0.02536220051 
0.140336 1.92380930888 0.02480530428 
0.140853 1.93726619428 0.02488113652 
0.141370 1.95078017066 0.02456795585 
0.141887 1.94007624126 0.02496177226 
0.142404 1.93858568982 0.02517495234 
0.142921 1.94461353162 0.02489621749 
0.143438 1.94777224271 0.02515697645 
0.143954 1.93621986996 0.02516208438 
0.144471 1.94204859014 0.02451800840 
0.144988 1.97838694207 0.02564623684 
0.145505 1.98047985940 0.02507370209 
0.146022 1.92845386304 0.02484399887 
0.146539 1.91770787684 0.02441771510 
0.147056 1.88560753526 0.02439184231 
0.147572 1.88636278458 0.02401297258 
0.148089 1.90063171610 0.02438769119 
0.148606 1.89151061322 0.02484094727 
0.149123 1.89680567539 0.02326182892 
0.149640 1.88240554096 0.02392605370 
0.150157 1.95347223416 0.02446653789 
0.150674 1.85791571491 0.02404031816 
0.151190 1.91146541169 0.02439426066 
0.151707 1.87746476849 0.02354086229 
0.152224 1.83789156643 0.02374192491 
0.152741 1.88326263346 0.02434856244 
0.153258 1.87897209045 0.02321968862 
0.153775 1.88441305716 0.02404747897 
0.154291 1.88745151136 0.02271875448 
0.154808 1.88274858733 0.02315994356 
0.155325 1.91188617891 0.02346966823 
0.155842 1.86101006210 0.02299848166 
0.156359 1.87590516799 0.02349416247 
0.156876 1.90616696244 0.02358475482 
0.157393 1.86660161873 0.02282016645 
0.157909 1.81926332177 0.02252678583 
0.158426 1.85902069114 0.02316884644 
0.158943 1.80048186309 0.02268610657 
0.159460 1.87483323154 0.02259522600 
0.159977 1.86229467528 0.02262124638 
0.160494 1.85427617024 0.02349107840 
0.161010 1.88155087017 0.02281425526 
0.161527 1.81895045645 0.02231260273 
0.162044 1.84444265405 0.02247155309 
0.162561 1.87031973957 0.02232503025 
0.163078 1.84847770558 0.02236254044 
0.163595 1.85909979027 0.02241100110 
0.164112 1.80967440443 0.02256228435 
0.164628 1.82552301224 0.02243822879 
0.165145 1.83496280474 0.02197226245 
0.165662 1.83104222187 0.02251125532 
0.166179 1.82149029370 0.02193656781 
0.166696 1.83804822956 0.02247968657 
0.167213 1.85641487189 0.02222914655 
0.167729 1.79452229406 0.02166963645 
0.168246 1.85703446421 0.02213685240 
0.168763 1.85667806715 0.02189535397 
0.169280 1.82698712194 0.02210031639 
0.169797 1.83851975041 0.02234399300 
0.170314 1.83494280155 0.02221081393 
0.170830 1.81701059328 0.02184794473 
0.171347 1.83791549798 0.02136918007 
0.171864 1.85655924449 0.02197031879 
0.172381 1.83336356578 0.02158097085 
0.172898 1.83831041170 0.02157067824 
0.173415 1.82735774945 0.02156632534 
0.173932 1.81490315625 0.02179024862 
0.174448 1.79571608185 0.02168388691 
0.174965 1.83847560119 0.02174252582 
0.175482 1.78019377693 0.02100031163 
0.175999 1.80359246741 0.02116880855 
0.176516 1.80528886576 0.02118513476 
0.177033 1.80342982632 0.02133552378 
0.177549 1.78447841331 0.02137817196 
0.178066 1.81333211800 0.02111006592 
0.178583 1.83214532448 0.02125023127 
0.179100 1.84792560658 0.02195127410 
0.179617 1.87260690940 0.02187549390 
0.180134 1.83635025657 0.02199670400 
0.180650 1.82659957651 0.02194533461 
0.181167 1.78977735521 0.02191025406 
0.181684 1.84814642575 0.02257298672 
0.182201 1.77813928420 0.02200028269 
0.182718 1.80971645747 0.02293577540 
0.183234 1.81475439556 0.02244789525 
0.183751 1.84962088464 0.02249646099 
0.184268 1.79210797936 0.02304270284 
0.184785 1.84137652745 0.02349119200 
0.185302 1.83044630786 0.02220568659 
0.185819 1.80132611925 0.02297806989 
0.186335 1.85015463201 0.02319168261 
0.186852 1.82271616750 0.02274910500 
0.187369 1.79460809745 0.02150970184 
0.187886 1.79897116510 0.02190789679 
0.188403 1.80655579068 0.02162687758 
0.188920 1.78762357065 0.02176864651 
0.189436 1.81055994929 0.02129595010 
0.189953 1.78085970871 0.02145970920 
0.190470 1.75884791981 0.02108147514 
0.190987 1.77376113522 0.02098399604 
0.191504 1.76303902577 0.02168384444 
0.192020 1.80484573893 0.02128863855 
0.192537 1.77223935704 0.02133017249 
0.193054 1.82544115173 0.02111284809 
0.193571 1.78991479262 0.02111843493 
0.194088 1.78260260895 0.02106987301 
0.194605 1.75619000511 0.02034097772 
0.195121 1.75996074314 0.02100518370 
0.195638 1.75578369494 0.02026342917 
0.196155 1.75783507046 0.02013957455 
0.196672 1.74097889155 0.02046353299 
0.197189 1.76342399808 0.02102188316 
0.197705 1.77009175801 0.02050879589 
0.198222 1.75539496436 0.02022365019 
0.198739 1.75896408015 0.02035958916 
0.199256 1.77640620234 0.02076965719 
0.199773 1.76392214800 0.02051354731 
0.200290 1.76644894900 0.01998830389 
0.200806 1.78203505558 0.02042316603 
0.201323 1.80047081370 0.02116481741 
0.201840 1.76463204827 0.01967058527 
0.202357 1.81612727973 0.02032305360 
0.202874 1.76519839548 0.01985760044 
0.203390 1.73250795661 0.01974144612 
0.203907 1.77274655276 0.01965468162 
0.204424 1.75559765304 0.01960950393 
0.204941 1.76172677446 0.01988300022 
0.205458 1.73773992897 0.01994643554 
0.205974 1.79564834228 0.01975563183 
0.206491 1.79348058271 0.01987594274 
0.207008 1.75069086445 0.01975742019 
0.207525 1.75395088293 0.01925252134 
0.208042 1.73206317623 0.01985062281 
0.208558 1.74845040312 0.01978907034 
0.209075 1.75859586096 0.01984785699 
0.209592 1.79647625447 0.02018637240 
0.210109 1.78670438085 0.01982695700 
0.210626 1.76352721476 0.01946319310 
0.211142 1.75595884703 0.01994890032 
0.211659 1.75002946811 0.01923790424 
0.212176 1.74862555548 0.01947495078 
0.212693 1.77412750816 0.01971757065 
0.213210 1.74218065827 0.01923449945 
0.213726 1.72603145761 0.01943510749 
0.214243 1.78171928078 0.02004455033 
0.214760 1.76874780083 0.01939965505 
0.215277 1.74580713499 0.01985391084 
0.215794 1.76393307929 0.01899096303 
0.216310 1.75781381255 0.01955345021 
0.216827 1.79091273068 0.01939430235 
0.217344 1.74592039331 0.01908057416 
0.217861 1.74449329973 0.01887712392 
0.218378 1.76181173300 0.01939934981 
0.218894 1.74212938059 0.01884896216 
0.219411 1.75159539511 0.01950720537 
0.219928 1.78035561438 0.01920418485 
0.220445 1.76318299059 0.01916427126 
0.220962 1.75427537607 0.01917468871 
0.221478 1.73791203009 0.01902306213 
0.221995 1.70680424918 0.01883747753 
0.222512 1.79217125091 0.01904776012 
0.223029 1.74122782955 0.01843258529 
0.223546 1.74928660654 0.01884474352 
0.224062 1.72858763990 0.01896209387 
0.224579 1.75211612090 0.01854414393 
0.225096 1.74708856137 0.01872982527 
0.225613 1.78348154119 0.01913069380 
0.226129 1.76014517149 0.01898333658 
0.226646 1.74447873455 0.01878951630 
0.227163 1.73825291896 0.01844340608 
0.227680 1.74012032268 0.01848795267 
0.228197 1.78999413986 0.01830053936 
0.228713 1.75662795450 0.01882856607 
0.229230 1.72083901336 0.01817213795 
0.229747 1.76110370440 0.01789352956 
0.230264 1.76640804194 0.01848603324 
0.230780 1.75866525783 0.01845636759 
0.231297 1.74390426593 0.01841750322 
0.231814 1.75346364369 0.01840154184 
0.232331 1.73556756749 0.01761042389 
0.232848 1.72780444977 0.01840711789 
0.233364 1.75224632924 0.01793772717 
0.233881 1.74998692651 0.01765556238 
0.234398 1.73591238329 0.01822372896 
0.234915 1.75977971153 0.01807105119 
0.235431 1.73012848943 0.01808742898 
0.235948 1.74134240370 0.01811321761 
0.236465 1.76095444994 0.01851224268 
0.236982 1.77560108755 0.01830282658 
0.237499 1.74963350051 0.01819191664 
0.238015 1.72903617258 0.01847062989 
0.238532 1.72345978993 0.01754916177 
0.239049 1.74974680871 0.01765975284 
0.239566 1.75397757307 0.01824645385 
0.240082 1.73181387535 0.01797933321 
0.240599 1.76360983903 0.01799933090 
0.241116 1.73068051278 0.01786362715 
0.241633 1.73233122046 0.01806149951 
0.242149 1.76546317367 3.09601193260 
0.242666 1.75969014387 0.01769715247 
0.243183 1.73079097450 0.01800564478 
0.243700 1.73012778646 0.01785590053 
0.244217 1.75181527536 0.01782975303 
0.244733 1.74920561865 0.01822915501 
0.245250 1.74009041014 0.01785740877 
0.245767 1.71388325375 0.01787434081 
0.246284 1.74687004531 0.01760538321 
0.246800 1.75294660241 0.01721528402 
0.247317 1.74645904007 0.01779182311 
0.247834 1.74017581355 0.01769799781 
0.248351 1.73589996268 0.01766186640 
0.248867 1.72412599686 0.01753256940 
0.249384 1.73384946141 0.01720677626 
0.249901 1.75192337881 0.01729438764 
0.250418 1.73526854217 0.01754953570 
0.250934 1.74021068197 0.01745378060 
0.251451 1.70541060377 0.01733699129 
0.251968 1.72999977234 0.01728065712 
0.252485 1.71463531789 0.01735852316 
0.253001 1.73052866374 0.01740622823 
0.253518 1.70487311462 0.01738200297 
0.254035 1.71593752853 0.01770138058 
0.254552 1.76201587769 0.01742515701 
0.255068 1.71416140715 0.01749469698 
0.255585 1.72033258085 0.01764051270 
0.256102 1.72566160031 0.01729381054 
0.256619 1.71995694694 0.01709842277 
0.257135 1.73729932412 0.01711808508 
0.257652 1.72179510372 0.01753373414 
0.258169 1.74574730801 0.01722254224 
0.258686 1.70624824734 0.01711158992 
0.259202 1.70019097763 0.01713196536 
0.259719 1.71903240562 0.01712594772 
0.260236 1.71402903288 0.01730463541 
0.260753 1.70803474212 0.01774445463 
0.261269 1.72930765433 0.01783911126 
0.261786 1.75021073521 0.01780175286 
0.262303 1.73032253231 0.01784386864 
0.262820 1.74199819272 0.01809084596 
0.263336 1.71315859893 0.01819169086 
0.263853 1.73640023214 0.01810987009 
0.264370 1.72799972954 0.01807043481 
0.264887 1.70574239149 0.01808783472 
0.265403 1.74750348784 0.01831056460 
0.265920 1.73638731186 0.01806624881 
0.266437 1.72976423988 0.01849531478 
0.266954 1.72456794527 0.01862010885 
0.267470 1.74178846316 0.01924125787 
0.267987 1.69714963542 0.01851026448 
0.268504 1.76062159057 0.01877453474 
0.269021 1.75296179075 0.01904778919 
0.269537 1.76664402209 0.01915956067 
0.270054 1.72209860096 0.01926091983 
0.270571 1.72293963859 0.01974661309 
0.271087 1.75219266654 0.01957525148 
0.271604 1.76384514853 0.01983145250 
0.272121 1.73672139474 0.02008697271 
0.272638 1.72638659174 0.02049566000 
0.273154 1.75291554053 0.02065987277 
0.273671 1.69368084908 0.02071927710 
0.274188 1.76053455694 0.02062691885 
0.274705 1.70867245944 0.02109468004 
0.275221 1.71027135904 0.02068455764 
0.275738 1.73806773346 0.02125791775 
0.276255 1.72593833960 0.02113877123 
0.276771 1.76827686921 0.02059917823 
0.277288 1.70880125645 0.02044628561 
0.277805 1.74712885729 0.02011964731 
0.278322 1.75883930170 0.02063333620 
0.278838 1.75162269658 0.02037571958 
0.279355 1.71100740022 0.02044760946 
0.279872 1.69997827536 0.01998773785 
0.280388 1.72160472577 0.02027417491 
0.280905 1.72838860983 0.02055548281 
0.281422 1.73275467440 0.02011410285 
0.281939 1.75464767782 0.02048545586 
0.282455 1.72093462671 0.02032036066 
0.282972 1.74042802247 0.02017796247 
0.283489 1.74320135057 0.02063637484 
0.284006 1.75690444531 0.02114436412 
0.284522 1.70847330462 0.02093715841 
0.285039 1.74320845692 0.02105731426 
0.285556 1.74891254820 0.02074356721 
0.286072 1.72311281179 0.02078942930 
0.286589 1.75875986928 0.02110352869 
0.287106 1.72173283649 0.02081413698 
0.287622 1.70416220703 0.02008983455 
0.288139 1.73870550042 0.02062831874 
0.288656 1.71739301823 0.02091535103 
0.289173 1.76496508003 0.02120693534 
0.289689 1.70074641939 0.02109187652 
0.290206 1.73088332072 0.02133054280 
0.290723 1.70303765630 0.02116223006 
0.291239 1.71520927275 0.02137116123 
0.291756 1.71780076998 0.02082269556 
0.292273 1.77446432958 0.02153140939 
0.292790 1.77049536121 0.02169580238 
0.293306 1.73137686176 0.02100728688 
0.293823 1.73869585473 0.02089844357 
0.294340 1.76823053399 0.02125199482 
0.294856 1.69754104028 0.02176606905 
0.295373 1.74030067933 0.02120216913 
0.295890 1.75650240512 0.02185312075 
0.296406 1.75528930392 0.02097322388 
0.296923 1.70604185096 0.02127745680 
0.297440 1.77166446796 0.02238331173 
0.297957 1.71443945451 0.02122327663 
0.298473 1.72731957603 0.02182355765 
0.298990 1.72369733827 0.02131679796 
0.299507 1.73415425869 0.02205868930 
0.300023 1.71397721058 0.02215835694 
0.300540 1.74236681208 0.02161007783 
0.301057 1.73909758372 0.02203512655 
0.301573 1.71767499066 0.02237388481 
0.302090 1.70451818147 0.02138313368 
0.302607 1.68176123668 0.02163428389 
0.303123 1.72163326196 0.02174928671 
0.303640 1.72337387436 0.02225406806 
0.304157 1.71875262665 0.02193274066 
0.304673 1.72496406744 0.02169899030 
0.305190 1.72447305093 0.02172375464 
0.305707 1.79563336671 0.02189356779 
0.306224 1.78265804583 0.02263614508 
0.306740 1.69022079057 0.02153856743 
0.307257 1.71408926371 0.02219819749 
0.307774 1.72400046263 0.02239843414 
0.308290 1.77515323248 0.02252631010 
0.308807 1.70401487184 0.02224282987 
0.309324 1.74504710599 0.02345427810 
0.309840 1.71389828447 0.02253792655 
0.310357 1.69937898718 0.02197971499 
0.310874 1.73393261259 0.02190623408 
0.311390 1.77776519379 0.02285401054 
0.311907 1.70413680066 0.02266309759 
0.312424 1.75352888684 0.02232498100 
0.312940 1.72420903271 0.02247758520 
0.313457 1.73569767819 0.02266807185 
0.313974 1.72978186740 0.02334799109 
0.314490 1.74474476933 0.02277934919 
0.315007 1.74256837606 0.02311289149 
0.315524 1.74565433404 0.02338864188 
0.316040 1.73585797399 0.02255210668 
0.316557 1.71044059910 0.02325922307 
0.317074 1.73400590017 0.02302249346 
0.317590 1.74243015129 0.02387910005 
0.318107 1.72706378340 0.02299183771 
0.318624 1.71874150312 0.02334412916 
0.319140 1.75093288535 0.02338468976 
0.319657 1.71957106087 0.02392501810 
0.320174 1.72595461378 0.02329063841 
0.320690 1.71327494410 0.02328571573 
0.321207 1.69542829450 0.02302734535 
0.321724 1.72731768975 0.02329385945 
0.322240 1.68632677158 0.02362491107 
0.322757 1.70017344282 0.02387633789 
0.323274 1.74292734226 0.02374020209 
0.323790 1.75744244846 0.02414883527 
0.324307 1.70219592045 0.02399925865 
0.324824 1.67493368401 0.02449706622 
0.325340 1.74255977426 0.02462614523 
0.325857 1.76569657745 0.02485888591 
0.326373 1.74267625359 0.02583499515 
0.326890 1.73619358247 0.02615761028 
0.327407 1.71237365818 0.02578653268 
0.327923 1.76513410771 0.02623932127 
0.328440 1.76741807838 0.02625190782 
0.328957 1.75999278086 0.02585378677 
0.329473 1.76935437187 0.02633166952 
0.329990 1.75017980211 0.02730460981 
0.330507 1.73471798756 0.02777072421 
0.331023 1.76872870993 0.02802609823 
0.331540 1.75639382417 0.02917206764 
0.332057 1.79431501361 0.02963911288 
0.332573 1.76378134099 0.02881541965 
0.333090 1.74869890668 0.02863070280 
0.333607 1.81208166907 0.02956659012 
0.334123 1.76043743671 0.03196991044 
0.334640 1.79744034238 0.02974170072 
0.335156 1.79682420006 0.03084521155 
0.335673 1.80692883326 0.03103932485 
0.336190 1.78070628922 0.03007041345 
0.336706 1.74654844302 0.03103571293 
0.337223 1.80373523159 0.03154201634 
0.337740 1.78105143698 0.03182373077 
0.338256 1.76063420954 0.03048362492 
0.338773 1.75161793642 0.03397593915 
0.339290 1.82559812336 0.03380727030 
0.339806 1.85039926492 0.03538020180 
0.340323 1.83280994748 0.03715141992 
0.340839 1.81716686784 0.03630834578 
0.341356 1.84184600216 0.03569824680 
0.341873 1.92422453994 0.03954247924 
0.342389 1.86976425096 0.03734816628 
0.342906 1.79717548576 0.03851353289 
0.343423 1.87214326859 0.03826752038 
0.343939 1.81397233610 0.03670592701 
0.344456 1.82293138393 0.03851498398 
0.344972 1.86061055140 0.03791305764 
0.345489 1.89753919215 0.03972435934 
0.346006 1.86894267499 0.03604111966 
0.346522 1.79018731903 0.03884737186 
0.347039 1.81918364968 0.03900838595 
0.347555 1.79871384251 0.03867330247 
0.348072 1.76177899816 0.03884326873 
0.348589 1.75130614805 0.03730669887 
0.349105 1.76462829732 0.03930281987 
0.349622 1.83213121825 0.04010361680 
0.350139 1.76234513070 0.03953848760 
0.350655 1.80463731742 0.03956511680 
0.351172 1.79710104289 0.04087665235 
0.351688 1.85827569572 0.04034515798 
0.352205 1.81125780428 0.03784533338 
0.352722 1.83813100496 0.03858790788 
0.353238 1.80305237209 0.03922477371 
0.353755 1.73526939470 0.03754495393 
0.354271 1.79546483502 0.04038665549 
0.354788 1.80146229598 0.03999684261 
0.355305 1.90149002810 0.04069255382 
0.355821 1.78911420853 0.03945885837 
0.356338 1.77024598765 0.03924478639 
0.356854 1.78842779514 0.04058221480 
0.357371 1.81918915768 0.04295283718 
0.357888 1.78540210826 0.04283058673 
0.358404 1.81317016916 0.04355361903 
0.358921 1.87604400981 0.04524125416 
0.359437 1.77362977152 0.04468429019 
0.359954 1.81664174935 0.04513407381 
0.360471 1.72923891917 0.04925388132 
0.360987 1.75923049990 0.04461849910 
0.361504 1.78896709824 0.04487974718 
0.362020 1.77707964492 0.04937383067 
0.362537 1.84992215063 0.04916095406 
0.363054 1.84531650693 0.04903741727 
0.363570 1.78929864219 0.05105159530 
0.364087 1.81054882847 0.04803999413 
0.364603 1.79441937821 0.05103080733 
0.365120 1.76568806528 0.04822733127 
0.365637 1.82638409387 0.05614001034 
0.366153 1.90127708324 0.05362969927 
0.366670 1.88381325218 0.06081949850 
0.367186 1.87330618919 0.06108880603 
0.367703 1.91223150565 0.06210715424 
0.368219 1.86424536713 0.06473915217 
0.368736 1.71575388491 0.06277950695 
0.369253 1.85099086453 0.06786374574 
0.369769 1.84385044229 0.07045420720 
0.370286 1.60718798731 0.06437977043 
0.370802 1.74321298966 0.07556921941 
0.371319 1.81557391165 0.08851735087 
0.371835 1.74325207934 0.08088219817 
0.372352 1.70790143583 0.09124903161 
0.372869 1.77190967247 0.11085452755 
0.373385 1.86630539242 0.15951103383 
0.373902 1.83176106758 0.40959334839 
