# Supplementary material for: A SAXS-based approach to rationally evaluate radical scavengers – toward eliminating radiation damage in solution and crystallographic studies
Source: J Synchrotron Radiat. 2021 Aug 9;28(Pt 5):1309–20. doi: 10.1107/S1600577521004045 (PMC8415334; doi:10.1107/S1600577521004045)
Supplement: Supplementary file 1 [file s-28-01309-sup1.zip › SupportingData/ascrobic_acid/50uM/E1_ascorbate-50um_00004.cbf.dat]

0.010597 13.80265881539 0.63963872057 
0.011114 12.60064372879 0.46203504096 
0.011630 10.87402808523 0.36317958434 
0.012147 10.61441194256 0.34339089050 
0.012664 10.62881758632 0.27669742367 
0.013181 8.91199292713 0.24233705243 
0.013698 9.27418637448 0.22647015076 
0.014215 8.48226461925 0.27685284501 
0.014732 8.06557928304 0.25585255334 
0.015249 7.91957260167 0.21999217689 
0.015766 7.47573199903 0.20909900487 
0.016283 7.37362206844 0.19536992246 
0.016800 7.05237881302 0.16476892989 
0.017316 6.72964655894 0.15873506048 
0.017833 6.62278286022 0.14501594952 
0.018350 6.68223907556 0.14102155603 
0.018867 6.52107924346 0.12653174421 
0.019384 6.17111759435 0.13095745879 
0.019901 5.95754379373 0.12071470908 
0.020418 6.10935526497 0.12767763489 
0.020935 5.87655174225 0.11328508307 
0.021452 5.81392653438 0.11063520296 
0.021969 5.52992475555 0.10481847652 
0.022486 5.75784760570 0.10699870438 
0.023002 5.58656111590 0.11309422247 
0.023519 5.34524260795 0.09861467137 
0.024036 5.40739576221 0.10621403472 
0.024553 5.18517117264 0.09319216385 
0.025070 5.37140272346 0.10229221899 
0.025587 5.18590028241 0.09477441752 
0.026104 5.24564316518 0.09569789455 
0.026621 5.06744998185 0.09206974589 
0.027138 5.08350068442 0.09250328165 
0.027655 5.07024981076 0.09796524898 
0.028171 4.90625426943 0.09471839773 
0.028688 4.75651964011 0.08306842484 
0.029205 4.88378718162 0.08775618193 
0.029722 4.71032287471 0.08891661455 
0.030239 4.65064918337 0.08984010053 
0.030756 4.55424130244 0.08198282786 
0.031273 4.68225150287 0.08546941856 
0.031790 4.51782070334 0.07942079926 
0.032307 4.42526472726 0.07612349608 
0.032824 4.60215380126 0.07726212269 
0.033341 4.56475685045 0.07894909253 
0.033857 4.44822492982 0.07750189312 
0.034374 4.39797418586 0.07754766484 
0.034891 4.30850275912 0.07804466240 
0.035408 4.38470506245 0.07385066170 
0.035925 4.24355759721 0.07316493381 
0.036442 4.32362266829 0.07180960907 
0.036959 4.27901557482 0.07190480824 
0.037476 4.13084798279 0.07165644357 
0.037993 4.14779162145 0.07101391177 
0.038510 4.20978909691 0.07268644287 
0.039027 4.10512617813 0.06776556531 
0.039543 4.12548269746 0.06757685430 
0.040060 4.08134449379 0.07098888313 
0.040577 4.20796742412 0.06970469481 
0.041094 3.99273018314 0.06823317641 
0.041611 3.95817109729 0.06661763154 
0.042128 3.96876549914 0.06552853953 
0.042645 3.91680187924 0.06331097029 
0.043162 3.96465388680 0.06313159760 
0.043679 3.98688225752 0.06370899654 
0.044196 3.74759013188 0.06150187380 
0.044712 3.79810014550 0.06173246943 
0.045229 3.85056470708 0.06080940921 
0.045746 3.75148066065 0.05848262501 
0.046263 3.65227443849 0.06006056283 
0.046780 3.66171463237 0.05595687992 
0.047297 3.76338200063 0.05617075573 
0.047814 3.66697192558 0.05788536917 
0.048331 3.54900681677 0.05748322575 
0.048848 3.61345290743 0.05719029773 
0.049365 3.58089740243 0.05410778803 
0.049881 3.52768234639 0.05276700946 
0.050398 3.45898559561 0.05322282514 
0.050915 3.44425380613 0.05425324714 
0.051432 3.46031244245 0.05695901362 
0.051949 3.37584530782 0.05245535651 
0.052466 3.34468518742 0.05344683385 
0.052983 3.44099065775 0.05230665334 
0.053500 3.36876151212 0.05243968264 
0.054017 3.34779177146 0.05400461352 
0.054534 3.30178597198 0.05282980116 
0.055050 3.20576814477 0.04972929979 
0.055567 3.31800070649 0.05291643587 
0.056084 3.23333215713 0.05014718980 
0.056601 3.22901911423 0.04868795095 
0.057118 3.16020904674 0.04949081173 
0.057635 3.25506754640 0.05048267091 
0.058152 3.16983572575 0.04691823951 
0.058669 3.24162739674 0.04895347177 
0.059186 3.14480304582 0.04974019478 
0.059703 3.08693103710 0.04711212964 
0.060220 3.14849930883 0.05014660954 
0.060736 3.04792998802 0.04649071995 
0.061253 3.03368668020 0.04703227488 
0.061770 2.98653357244 0.04548337153 
0.062287 3.01060816198 0.04566921471 
0.062804 2.99373773466 0.04523576782 
0.063321 2.92577883001 0.04465490239 
0.063838 2.90291800068 0.04445563953 
0.064355 3.03611531374 0.04652734382 
0.064872 2.96266224544 0.04268385304 
0.065388 2.92420526828 0.04344930112 
0.065905 2.93789936096 0.04411387092 
0.066422 2.87680494621 0.04403807012 
0.066939 2.74504631655 0.04260146177 
0.067456 2.85393706368 0.04384061693 
0.067973 2.82521483320 0.04192605214 
0.068490 2.89028195288 0.04375865678 
0.069007 2.80909200675 0.04341048094 
0.069524 2.86526932606 0.04374844153 
0.070041 2.86145464177 0.04316403143 
0.070557 2.76864587159 0.04255923111 
0.071074 2.78945753895 0.04391102233 
0.071591 2.71871549602 0.04186655442 
0.072108 2.70887048761 0.04046491248 
0.072625 2.67968277613 0.04185098727 
0.073142 2.73619194869 0.04124145157 
0.073659 2.69317209207 0.03984299067 
0.074176 2.67281121036 0.03958332453 
0.074693 2.72107685684 0.04153764294 
0.075210 2.67945561746 0.03965216846 
0.075726 2.63089802782 0.03874755003 
0.076243 2.60658001855 0.03837078335 
0.076760 2.60111067186 0.03856480109 
0.077277 2.58949544614 0.03864623536 
0.077794 2.69041100926 0.03897565223 
0.078311 2.63598253426 0.03947127385 
0.078828 2.54338877234 0.03616201142 
0.079345 2.56745858833 0.03984836146 
0.079862 2.58056867110 0.04004540829 
0.080378 2.57298064206 0.03684519012 
0.080895 2.50148169397 0.03644542700 
0.081412 2.54603153795 0.03724015657 
0.081929 2.47439367821 0.03689046352 
0.082446 2.51290948748 0.03681761085 
0.082963 2.53503654776 0.03704548420 
0.083480 2.52376808076 0.03614929041 
0.083997 2.47582613397 0.03579504682 
0.084514 2.50736555801 0.03573034016 
0.085030 2.50681570037 0.03683375903 
0.085547 2.44201476435 0.03592906366 
0.086064 2.43825860118 0.03452966414 
0.086581 2.36697375705 0.03489417216 
0.087098 2.39510603989 0.03475104190 
0.087615 2.45382382041 0.03513049427 
0.088132 2.43944632228 0.03607435348 
0.088649 2.44179514691 0.03665943342 
0.089166 2.37215641923 0.03781143110 
0.089683 2.46675614467 0.03785950950 
0.090199 2.32879244193 0.03652833547 
0.090716 2.37529873876 0.03673966885 
0.091233 2.41750405985 0.03749482635 
0.091750 2.38955500562 0.03720904159 
0.092267 2.38102899473 0.03713543166 
0.092784 2.29260421769 0.03717982848 
0.093301 2.34440537226 0.03842520642 
0.093818 2.29083281681 0.03614433330 
0.094334 2.38512422525 0.03687629000 
0.094851 2.28313877884 0.03532928499 
0.095368 2.31828308900 0.03757068344 
0.095885 2.31153345634 0.03615023466 
0.096402 2.25301466717 0.03513717330 
0.096919 2.32718935050 0.03566994813 
0.097436 2.26554329918 0.03382804490 
0.097953 2.21893527014 0.03374528260 
0.098470 2.26111638589 0.03467139521 
0.098986 2.23994053524 0.03291164078 
0.099503 2.25308216022 0.03292670121 
0.100020 2.24880665536 0.03281999682 
0.100537 2.18209558073 0.03236529637 
0.101054 2.20894956878 0.03160807785 
0.101571 2.25372039789 0.03210403165 
0.102088 2.19208970664 0.03256234867 
0.102605 2.20950024469 0.03260511573 
0.103122 2.20506882808 0.03186822885 
0.103638 2.19541936185 0.03102936573 
0.104155 2.12517513575 0.03094725884 
0.104672 2.16572145544 0.03121623542 
0.105189 2.16901279891 0.03213253626 
0.105706 2.12819988592 0.03106438427 
0.106223 2.21810491974 0.03116661148 
0.106740 2.13488545817 0.03001765666 
0.107257 2.15660309544 0.03090996609 
0.107773 2.13250562100 0.03107492954 
0.108290 2.19666980626 0.03020498037 
0.108807 2.19583052434 0.03138153464 
0.109324 2.13562539283 0.02990785562 
0.109841 2.08106256784 0.03064189673 
0.110358 2.20610201387 0.03104799446 
0.110875 2.12964903808 0.03004958969 
0.111392 2.08042320855 0.02905667153 
0.111909 2.11805799983 0.02880410762 
0.112425 2.18889221679 0.03142123719 
0.112942 2.07979131094 0.02845555340 
0.113459 2.15367730538 0.02956588135 
0.113976 2.14466767109 0.02971745537 
0.114493 2.09393613830 0.02865746199 
0.115010 2.11051437910 0.02905647368 
0.115527 2.06232357020 0.02864540783 
0.116044 2.08306690023 0.02963396923 
0.116560 2.07174202142 0.02801125474 
0.117077 2.08817855017 0.02872082236 
0.117594 2.07500447489 0.02886841970 
0.118111 2.09115439103 0.02842560613 
0.118628 2.05801344994 0.02769713050 
0.119145 2.07200115849 0.02861301214 
0.119662 2.10521000078 0.02857412665 
0.120179 2.07685492989 0.02832704372 
0.120695 2.04824691786 0.02796369466 
0.121212 2.06403720692 0.02804563891 
0.121729 2.08054457484 0.02848839329 
0.122246 2.06037479135 0.02796757797 
0.122763 2.09174693155 0.02781126025 
0.123280 2.04904277995 0.02711283831 
0.123797 1.98244746840 0.02604644926 
0.124314 2.02321606189 0.02730296415 
0.124830 2.05771785866 0.02789516808 
0.125347 1.98760760931 0.02653105722 
0.125864 2.01618199176 0.02733411248 
0.126381 2.03556688694 0.02723830250 
0.126898 2.03575049656 0.02663761245 
0.127415 2.00982459596 0.02712220168 
0.127932 2.02510766016 0.02733737875 
0.128448 1.96136310778 0.02627722572 
0.128965 1.92796353002 0.02506308457 
0.129482 1.96632162815 0.02658375140 
0.129999 2.00700157818 0.02744247186 
0.130516 1.97171865031 0.02656290355 
0.131033 2.01713552449 0.02660002109 
0.131550 2.01209870652 0.02647889095 
0.132067 1.91887873718 0.02616574304 
0.132583 2.00194691031 0.02560811811 
0.133100 1.94711355926 0.02628916054 
0.133617 1.97339069993 0.02590755386 
0.134134 1.95804254391 0.02547992939 
0.134651 1.95675201504 0.02556759184 
0.135168 1.97871626201 0.02608243377 
0.135685 1.95591827266 0.02528835919 
0.136201 1.96951366123 0.02496667437 
0.136718 2.01014348293 0.02607724325 
0.137235 1.94396305149 0.02576730440 
0.137752 1.96630757103 0.02572238449 
0.138269 1.94906609450 0.02507198774 
0.138786 1.92724235435 0.02484582420 
0.139303 1.91482947569 0.02420417346 
0.139819 1.89814757371 0.02534757073 
0.140336 1.91719006427 0.02476822930 
0.140853 1.95702171344 0.02484397707 
0.141370 1.93985451130 0.02471100603 
0.141887 1.93733569214 0.02495350939 
0.142404 1.90081562851 0.02472088063 
0.142921 1.91251796988 0.02521886147 
0.143438 1.94972327614 0.02518047399 
0.143954 1.93890082168 0.02490057550 
0.144471 1.94973176152 0.02555796469 
0.144988 1.99935610807 0.02544598840 
0.145505 1.94381825503 0.02554153401 
0.146022 1.86824612346 0.02499321311 
0.146539 1.92373269545 0.02479754754 
0.147056 1.98481297414 0.02510669929 
0.147572 1.87618186624 0.02375167337 
0.148089 1.87085658092 0.02404088279 
0.148606 1.92517231937 0.02527215034 
0.149123 1.85035412313 0.02351859528 
0.149640 1.89423382890 0.02370487369 
0.150157 1.91554443696 0.02331902888 
0.150674 1.90868833791 0.02354373738 
0.151190 1.84498064005 0.02387531470 
0.151707 1.89567663540 0.02390152498 
0.152224 1.93662861659 0.02443858249 
0.152741 1.85726224986 0.02320105623 
0.153258 1.87465837083 0.02298403484 
0.153775 1.85901921401 0.02340423981 
0.154291 1.88501592196 0.02365920936 
0.154808 1.87229517823 0.02350240626 
0.155325 1.88526276429 0.02327001852 
0.155842 1.83936642687 0.02232111733 
0.156359 1.89073422997 0.02322836647 
0.156876 1.83247311657 0.02296506239 
0.157393 1.89764317956 0.02304443883 
0.157909 1.84132446117 0.02234163148 
0.158426 1.84381849315 0.02305759794 
0.158943 1.85719993952 0.02312275540 
0.159460 1.88494863378 0.02254706146 
0.159977 1.82943995170 0.02292212350 
0.160494 1.83465046714 0.02240222905 
0.161010 1.89903424805 0.02307071551 
0.161527 1.85197752670 0.02283333884 
0.162044 1.82454683631 0.02258554741 
0.162561 1.86390953212 0.02293030540 
0.163078 1.84269926065 0.02235145120 
0.163595 1.86294535829 0.02242317221 
0.164112 1.85267155700 0.02214847242 
0.164628 1.84713498332 0.02236884407 
0.165145 1.84564289211 0.02213159316 
0.165662 1.84236155502 0.02301051604 
0.166179 1.81526470813 0.02197874306 
0.166696 1.89365851287 0.02262577304 
0.167213 1.84873891371 0.02199642782 
0.167729 1.81736824202 0.02126180803 
0.168246 1.81299650775 0.02162724073 
0.168763 1.83986580013 0.02223998513 
0.169280 1.81893630831 0.02152027835 
0.169797 1.85669897382 0.02170927765 
0.170314 1.80270559369 0.02115234529 
0.170830 1.87679472053 0.02262489231 
0.171347 1.80427432364 0.02163660868 
0.171864 1.83209744032 0.02197602142 
0.172381 1.81590930285 0.02155787388 
0.172898 1.81279146929 0.02223907064 
0.173415 1.86687606503 0.02190916412 
0.173932 1.83626737633 0.02134529817 
0.174448 1.79960155093 0.02198693153 
0.174965 1.84997570391 0.02168562937 
0.175482 1.79721014108 0.02073443899 
0.175999 1.82877491137 0.02120402068 
0.176516 1.81489783516 0.02140575075 
0.177033 1.80330979080 0.02053234848 
0.177549 1.84643734151 0.02152045159 
0.178066 1.79129536721 0.02116302754 
0.178583 1.83119717579 0.02106380937 
0.179100 1.81927523775 0.02140137003 
0.179617 1.82125800916 0.02159674582 
0.180134 1.80997008408 0.02175245120 
0.180650 1.80293116313 0.02187891044 
0.181167 1.78528497178 0.02196824611 
0.181684 1.78815566992 0.02198492126 
0.182201 1.81527792987 0.02144697517 
0.182718 1.78028885632 0.02279036763 
0.183234 1.80845725929 0.02218976342 
0.183751 1.84199607474 0.02248117379 
0.184268 1.79706944735 0.02256560864 
0.184785 1.81746827110 0.02312789471 
0.185302 1.80420193353 0.02287396084 
0.185819 1.79723104247 0.02282482088 
0.186335 1.78748256479 0.02246955633 
0.186852 1.81741567833 0.02294764148 
0.187369 1.78694795873 0.02219569985 
0.187886 1.81197157266 0.02155575854 
0.188403 1.84084938600 0.02242878634 
0.188920 1.79980299542 0.02146045387 
0.189436 1.79544845042 0.02146012163 
0.189953 1.77341907512 0.02116015614 
0.190470 1.81480961502 0.02157593257 
0.190987 1.77637651114 0.02140122708 
0.191504 1.77145887707 0.02133342279 
0.192020 1.76040869892 0.02076123098 
0.192537 1.75130108471 0.02105775862 
0.193054 1.72823599453 0.02060025568 
0.193571 1.74806980791 0.02086765492 
0.194088 1.78026171794 0.02063208249 
0.194605 1.79577339046 0.02100381626 
0.195121 1.79788720821 0.02114482084 
0.195638 1.74535682966 0.02042345726 
0.196155 1.79093367524 0.02080426755 
0.196672 1.75782863996 0.01971233726 
0.197189 1.78216398247 0.02048540759 
0.197705 1.77095433018 0.02065102464 
0.198222 1.79248063921 0.02047563249 
0.198739 1.76096976549 0.02043299512 
0.199256 1.77687088895 0.01982098191 
0.199773 1.75782481402 0.02034575611 
0.200290 1.76475299544 0.02004721015 
0.200806 1.73418662275 0.02024516314 
0.201323 1.79358408308 0.02049626835 
0.201840 1.76223711105 0.02001917331 
0.202357 1.76911696631 0.02009677655 
0.202874 1.76129624483 0.01987704471 
0.203390 1.72831753538 0.01990867724 
0.203907 1.76808127388 0.02052155817 
0.204424 1.80351148357 0.02017898531 
0.204941 1.78250278930 0.02067049069 
0.205458 1.75180388684 0.02030411886 
0.205974 1.74839364144 0.01941852291 
0.206491 1.76777625477 0.01985019894 
0.207008 1.75515845270 0.01997511252 
0.207525 1.76022176712 0.01992583424 
0.208042 1.80185529470 0.01956080021 
0.208558 1.77213680657 0.01909002546 
0.209075 1.77111794538 0.01981217590 
0.209592 1.76239711850 0.01949220656 
0.210109 1.74476388644 0.01949687321 
0.210626 1.79393354118 0.01986672037 
0.211142 1.73851142451 0.01920049833 
0.211659 1.76755806520 0.01931006382 
0.212176 1.79348329774 0.01952417999 
0.212693 1.77076109600 0.01987978165 
0.213210 1.76615445443 0.01938537714 
0.213726 1.73668091709 0.01910409029 
0.214243 1.76304045259 0.01921480883 
0.214760 1.76572808283 0.01938841626 
0.215277 1.77906993388 0.01936293763 
0.215794 1.75805481252 0.01943298180 
0.216310 1.77388946456 0.01956820122 
0.216827 1.74381579592 0.01907168631 
0.217344 1.76946339418 0.01927816761 
0.217861 1.76766237499 0.01967603851 
0.218378 1.79056209520 0.01922224404 
0.218894 1.77329542673 0.01959022384 
0.219411 1.76079771149 0.01887789912 
0.219928 1.78313750549 0.01956713523 
0.220445 1.72753202901 0.01898586369 
0.220962 1.73165930963 0.01880930064 
0.221478 1.71814575661 0.01869255595 
0.221995 1.78160087363 0.01921377989 
0.222512 1.74555284511 0.01896704458 
0.223029 1.75380594171 0.01896877282 
0.223546 1.73588952661 0.01924487844 
0.224062 1.74143007234 0.01863322762 
0.224579 1.73400762373 0.01887170025 
0.225096 1.76522231618 0.01916756324 
0.225613 1.72428671489 0.01844132706 
0.226129 1.74233969698 0.01901901062 
0.226646 1.74266798588 0.01891309256 
0.227163 1.75137629987 0.01847418216 
0.227680 1.75849160867 0.01851151712 
0.228197 1.72083202000 0.01844281361 
0.228713 1.77159504057 0.01836900324 
0.229230 1.73551333923 0.01814782689 
0.229747 1.79525575122 0.01853594660 
0.230264 1.76834337141 0.01817001633 
0.230780 1.74806485593 0.01831298463 
0.231297 1.78969800444 0.01878190471 
0.231814 1.75074977621 0.01818214718 
0.232331 1.73702772428 0.01862269787 
0.232848 1.73621095796 0.01800872474 
0.233364 1.74506923244 0.01820720479 
0.233881 1.75661898993 0.01828124902 
0.234398 1.76577644952 0.01801906546 
0.234915 1.75615212281 0.01823004521 
0.235431 1.75408058769 0.01814802331 
0.235948 1.74366629856 0.01842916495 
0.236465 1.73926309283 0.01802462414 
0.236982 1.72736938242 0.01800855989 
0.237499 1.74640720795 0.01806157608 
0.238015 1.76259767977 0.01826974604 
0.238532 1.74031209102 0.01816482096 
0.239049 1.74921582897 0.01784259835 
0.239566 1.73586051566 0.01843605281 
0.240082 1.73011174359 0.01787175241 
0.240599 1.72903154106 0.01786183905 
0.241116 1.71325339838 0.01750333520 
0.241633 1.76814224679 0.01783400574 
0.242149 1.73463273370 3.09351885400 
0.242666 1.74200102966 0.01744789923 
0.243183 1.74979884869 0.01831186369 
0.243700 1.73595128759 0.01783019005 
0.244217 1.72605336723 0.01791242445 
0.244733 1.72253625948 0.01770587387 
0.245250 1.73758350710 0.01797759894 
0.245767 1.72954280354 0.01780656770 
0.246284 1.72365207694 0.01753485631 
0.246800 1.71269638916 0.01751577035 
0.247317 1.73387916934 0.01747702020 
0.247834 1.73996083459 0.01798627116 
0.248351 1.73299281213 0.01779561330 
0.248867 1.72911436808 0.01771821606 
0.249384 1.73092578896 0.01779970487 
0.249901 1.75550205916 0.01759376706 
0.250418 1.70693295560 0.01720109433 
0.250934 1.73087965554 0.01765711077 
0.251451 1.74106629744 0.01727295078 
0.251968 1.71776397887 0.01726771970 
0.252485 1.71714911802 0.01725016030 
0.253001 1.73303570412 0.01733790287 
0.253518 1.73286871481 0.01780067218 
0.254035 1.76218490504 0.01732507708 
0.254552 1.72565759118 0.01730078302 
0.255068 1.71038505068 0.01732978334 
0.255585 1.73101260458 0.01718817826 
0.256102 1.69871139255 0.01712353595 
0.256619 1.74419387769 0.01724067736 
0.257135 1.72990535757 0.01684144727 
0.257652 1.73420599968 0.01712003002 
0.258169 1.70918816712 0.01745913117 
0.258686 1.72090899009 0.01712046519 
0.259202 1.70517663038 0.01726351478 
0.259719 1.72941152676 0.01730505849 
0.260236 1.75122144256 0.01733776147 
0.260753 1.72002512801 0.01800994584 
0.261269 1.72016452137 0.01772997642 
0.261786 1.71253701426 0.01795508001 
0.262303 1.69818255311 0.01826409728 
0.262820 1.75743082302 0.01827592756 
0.263336 1.74385240295 0.01840776178 
0.263853 1.69936594816 0.01807602018 
0.264370 1.70236084351 0.01819487049 
0.264887 1.72857562897 0.01798759326 
0.265403 1.71411833243 0.01832172077 
0.265920 1.74228512466 0.01847982096 
0.266437 1.67282241389 0.01814615414 
0.266954 1.71471967617 0.01873571678 
0.267470 1.72920171383 0.01886345737 
0.267987 1.72307277659 0.01856600583 
0.268504 1.71354012122 0.01906753902 
0.269021 1.72463458625 0.01909439049 
0.269537 1.73864988579 0.01889207606 
0.270054 1.71388167210 0.01913641774 
0.270571 1.72533811656 0.01908819402 
0.271087 1.73593700615 0.01984977361 
0.271604 1.71834231259 0.02002567294 
0.272121 1.74217608269 0.02041486893 
0.272638 1.75816154090 0.02021397358 
0.273154 1.73175762742 0.02030529338 
0.273671 1.76075509060 0.02032685299 
0.274188 1.75799042815 0.02014928846 
0.274705 1.73098322087 0.02081487037 
0.275221 1.74979801910 0.02118564894 
0.275738 1.70758613949 0.02017646965 
0.276255 1.74064990141 0.02096453905 
0.276771 1.73053348430 0.02059220651 
0.277288 1.75016412453 0.02055596099 
0.277805 1.75437989397 0.02082526261 
0.278322 1.73261827093 0.02042858210 
0.278838 1.71916760053 0.02007971654 
0.279355 1.75993137864 0.02047153060 
0.279872 1.75623214889 0.02039792507 
0.280388 1.74473595617 0.02012401559 
0.280905 1.73165113256 0.01995824776 
0.281422 1.71617102723 0.02028197629 
0.281939 1.70883281417 0.02023408014 
0.282455 1.71328503646 0.02030378862 
0.282972 1.71406049196 0.02008052283 
0.283489 1.73363158091 0.02051917621 
0.284006 1.70331946123 0.01996883597 
0.284522 1.69771271085 0.02039399177 
0.285039 1.73359737826 0.02078377048 
0.285556 1.73189650591 0.02042135897 
0.286072 1.75393169826 0.02083661007 
0.286589 1.74651996258 0.02053181055 
0.287106 1.73692215439 0.02017296964 
0.287622 1.72474845785 0.02080937770 
0.288139 1.71451530218 0.02086807184 
0.288656 1.75402473688 0.02091039838 
0.289173 1.73712033134 0.02095863235 
0.289689 1.76288055695 0.02142419231 
0.290206 1.75615274378 0.02129326932 
0.290723 1.73434678906 0.02073589490 
0.291239 1.69645802637 0.02053463379 
0.291756 1.72211525498 0.02133496642 
0.292273 1.74144833675 0.02124810286 
0.292790 1.72414857444 0.02080049885 
0.293306 1.74559977078 0.02089674579 
0.293823 1.70604046520 0.02157101253 
0.294340 1.73730041192 0.02108459173 
0.294856 1.73912241406 0.02116898446 
0.295373 1.69415573289 0.02120028255 
0.295890 1.75539062364 0.02130645746 
0.296406 1.73763182410 0.02169435555 
0.296923 1.74475013744 0.02166325994 
0.297440 1.75675295607 0.02182204776 
0.297957 1.74659165069 0.02187481188 
0.298473 1.73008886908 0.02155617091 
0.298990 1.73559318918 0.02173470289 
0.299507 1.74961281317 0.02181637111 
0.300023 1.69381191475 0.02153807550 
0.300540 1.75578533710 0.02144579355 
0.301057 1.73927997933 0.02158955871 
0.301573 1.74177761148 0.02218336656 
0.302090 1.75078484948 0.02222281319 
0.302607 1.77281033654 0.02180548494 
0.303123 1.77340407012 0.02183703921 
0.303640 1.74620437168 0.02210220565 
0.304157 1.72618560134 0.02186263661 
0.304673 1.73826068399 0.02199996738 
0.305190 1.75511333735 0.02157564550 
0.305707 1.70366179114 0.02183079841 
0.306224 1.73553587303 0.02188226442 
0.306740 1.73449596625 0.02170770085 
0.307257 1.71299749908 0.02212063666 
0.307774 1.71270825765 0.02212668035 
0.308290 1.72114577856 0.02213996407 
0.308807 1.70913508854 0.02246268297 
0.309324 1.68472312189 0.02100254945 
0.309840 1.74716214659 0.02240327465 
0.310357 1.72930037264 0.02228446583 
0.310874 1.73466173811 0.02276315195 
0.311390 1.69677254096 0.02234889301 
0.311907 1.73712941856 0.02327279141 
0.312424 1.71768310562 0.02180535828 
0.312940 1.74702915897 0.02295306818 
0.313457 1.74856229213 0.02314624534 
0.313974 1.73758412820 0.02293078088 
0.314490 1.73796116820 0.02279738716 
0.315007 1.70280981821 0.02316011704 
0.315524 1.75196788819 0.02343933554 
0.316040 1.74077843305 0.02304481500 
0.316557 1.70658907161 0.02312600201 
0.317074 1.75296370979 0.02303936334 
0.317590 1.70869024475 0.02324745965 
0.318107 1.72931957079 0.02305389483 
0.318624 1.74490717394 0.02274559673 
0.319140 1.75110548609 0.02346683114 
0.319657 1.73345765481 0.02287699491 
0.320174 1.71983929456 0.02301069242 
0.320690 1.70614443603 0.02297775406 
0.321207 1.76342042891 0.02398109910 
0.321724 1.71646245661 0.02439930420 
0.322240 1.74154787215 0.02393270755 
0.322757 1.74078403073 0.02448748305 
0.323274 1.72515500294 0.02398842057 
0.323790 1.75981888613 0.02361340814 
0.324307 1.72080519652 0.02472403556 
0.324824 1.72724170994 0.02465985243 
0.325340 1.74580295516 0.02509133845 
0.325857 1.76179531502 0.02549775916 
0.326373 1.70883754362 0.02524034398 
0.326890 1.74904080430 0.02576721366 
0.327407 1.68632767475 0.02574455503 
0.327923 1.72565624774 0.02659003146 
0.328440 1.72478378579 0.02565898508 
0.328957 1.76432380822 0.02664537338 
0.329473 1.75308547718 0.02675870617 
0.329990 1.80470945913 0.02777391555 
0.330507 1.76315024118 0.02727864462 
0.331023 1.71231214390 0.02742100362 
0.331540 1.77310300415 0.02916988712 
0.332057 1.78092651834 0.02906324939 
0.332573 1.75769293984 0.02968350289 
0.333090 1.76357123787 0.02927791865 
0.333607 1.76848643546 0.03023190628 
0.334123 1.72526655880 0.03050045559 
0.334640 1.76690002582 0.03098908724 
0.335156 1.72853092755 0.03097780091 
0.335673 1.77860241243 0.02971838020 
0.336190 1.85582016435 0.03131833843 
0.336706 1.76827008559 0.03003970498 
0.337223 1.77632687592 0.03137528509 
0.337740 1.78875846180 0.03098377699 
0.338256 1.73748034146 0.03215059052 
0.338773 1.83543734358 0.03305104557 
0.339290 1.75479079369 0.03413903132 
0.339806 1.76290163714 0.03396566354 
0.340323 1.82401708674 0.03523397679 
0.340839 1.81238890661 0.03538942134 
0.341356 1.83067269967 0.03870310031 
0.341873 1.77521005843 0.03618387710 
0.342389 1.83293987013 0.03787044494 
0.342906 1.86891267586 0.03749295836 
0.343423 1.80756223441 0.03685030239 
0.343939 1.80078788456 0.03818219805 
0.344456 1.80785742820 0.03801226158 
0.344972 1.84947308738 0.03738874042 
0.345489 1.71887497308 0.03891367237 
0.346006 1.82085145568 0.03916858824 
0.346522 1.83984659383 0.04017114562 
0.347039 1.75696777768 0.03812421182 
0.347555 1.78117837298 0.03863665597 
0.348072 1.83644360063 0.03748908275 
0.348589 1.74408024292 0.04126048201 
0.349105 1.74186283781 0.03875049022 
0.349622 1.76042887103 0.04060658911 
0.350139 1.80745158994 0.03841030462 
0.350655 1.81121471300 0.03937398190 
0.351172 1.78852298379 0.03841964106 
0.351688 1.83288018045 0.03934830095 
0.352205 1.79601863382 0.03958309757 
0.352722 1.77069697007 0.03748878004 
0.353238 1.81982092435 0.04018028198 
0.353755 1.78978358561 0.03783579405 
0.354271 1.81309227091 0.03995737933 
0.354788 1.87283391093 0.04102581046 
0.355305 1.80009901525 0.04109828057 
0.355821 1.85276663158 0.04127980521 
0.356338 1.79311329544 0.04029716138 
0.356854 1.74433805824 0.04258030246 
0.357371 1.80469918958 0.04339099217 
0.357888 1.82425802237 0.04023825451 
0.358404 1.81430994548 0.04235448346 
0.358921 1.84665429627 0.04485212143 
0.359437 1.89281275129 0.04237866717 
0.359954 1.87454105651 0.04682354344 
0.360471 1.86284839685 0.04575899216 
0.360987 1.83462481126 0.04765881713 
0.361504 1.86556092923 0.04726123696 
0.362020 1.70652077844 0.04943410271 
0.362537 1.82590118807 0.04523985388 
0.363054 1.80459884609 0.05022865908 
0.363570 1.83265694814 0.05158901279 
0.364087 1.75404625440 0.05098988948 
0.364603 1.77518430117 0.05070175579 
0.365120 1.79209574853 0.05604445721 
0.365637 1.82067629671 0.05721169880 
0.366153 1.81963377587 0.05804078713 
0.366670 1.74416044048 0.05894976383 
0.367186 1.79531173099 0.05650854334 
0.367703 1.74813537699 0.06065779891 
0.368219 1.98816629456 0.06616552759 
0.368736 1.75451907836 0.06155368587 
0.369253 1.80570166049 0.07413034955 
0.369769 1.70352629133 0.06669924716 
0.370286 1.67327393658 0.07206118664 
0.370802 1.82069699320 0.06633672623 
0.371319 1.61268348976 0.07243340130 
0.371835 1.51465222293 0.08552172014 
0.372352 1.88614908032 0.09564254405 
0.372869 1.75854775976 0.11642490223 
0.373385 1.86480429345 0.15076974333 
0.373902 2.28786073494 0.41812184108 
