# Supplementary material for: A SAXS-based approach to rationally evaluate radical scavengers – toward eliminating radiation damage in solution and crystallographic studies
Source: J Synchrotron Radiat. 2021 Aug 9;28(Pt 5):1309–20. doi: 10.1107/S1600577521004045 (PMC8415334; doi:10.1107/S1600577521004045)
Supplement: Supplementary file 1 [file s-28-01309-sup1.zip › SupportingData/ascrobic_acid/50uM/E1_ascorbate-50um_00014.cbf.dat]

0.010597 12.72640469352 0.46777028652 
0.011114 11.91638544370 0.47342196961 
0.011630 11.35869427198 0.37521354781 
0.012147 9.82679638043 0.31162010411 
0.012664 9.55678601308 0.25652770084 
0.013181 9.12820976318 0.22847070616 
0.013698 8.36255604979 0.22159860934 
0.014215 8.20994916970 0.33253810218 
0.014732 7.59026242565 0.24129593045 
0.015249 7.66968532220 0.22227412179 
0.015766 7.05711975170 0.17788051072 
0.016283 7.12520858617 0.18073317545 
0.016800 6.85879094821 0.17023100231 
0.017316 6.79251271911 0.14356473641 
0.017833 6.58214369596 0.14723381810 
0.018350 6.45108046063 0.12757942257 
0.018867 6.15264329268 0.12930229967 
0.019384 6.09864826042 0.13082111034 
0.019901 5.78067784198 0.11690227186 
0.020418 5.86000293610 0.12499496305 
0.020935 5.81944929757 0.11737156984 
0.021452 5.59510396064 0.11908255288 
0.021969 5.42668721304 0.10038044714 
0.022486 5.31612346927 0.11125183096 
0.023002 5.33113157857 0.10475816907 
0.023519 5.03576151088 0.09267814805 
0.024036 5.19287385550 0.10309554314 
0.024553 4.96337657183 0.09381677367 
0.025070 5.03720951594 0.09563536734 
0.025587 4.85969400008 0.09565242971 
0.026104 5.05071979898 0.08922358957 
0.026621 4.87622156212 0.09312371107 
0.027138 4.89034601992 0.09498215956 
0.027655 4.58482845926 0.08353931244 
0.028171 4.89230569473 0.09281943434 
0.028688 4.77177913300 0.08718548988 
0.029205 4.63417546845 0.08709378742 
0.029722 4.59123340594 0.08488625103 
0.030239 4.43182422729 0.07915913870 
0.030756 4.61220571798 0.07996909877 
0.031273 4.61860247874 0.08418034621 
0.031790 4.50193958544 0.08406236426 
0.032307 4.50160791898 0.07487797006 
0.032824 4.49634343597 0.07993887688 
0.033341 4.40284300854 0.07610392023 
0.033857 4.26988918861 0.08036991093 
0.034374 4.36530858738 0.07880170580 
0.034891 4.21947570350 0.07108243156 
0.035408 4.10373744675 0.07353098998 
0.035925 4.08095709250 0.07147441544 
0.036442 4.18427145823 0.07139983282 
0.036959 4.26255120693 0.07603658132 
0.037476 4.26436768977 0.07051439444 
0.037993 4.03989334413 0.07183983648 
0.038510 4.07316533873 0.07225509534 
0.039027 4.11973655100 0.06810654012 
0.039543 3.95680683298 0.06712422340 
0.040060 3.92975882557 0.06522170646 
0.040577 3.96090703501 0.06798052996 
0.041094 3.93865159338 0.06770120257 
0.041611 3.81698182458 0.06022849103 
0.042128 3.91628609947 0.06517506983 
0.042645 3.83599946855 0.06054584951 
0.043162 3.90337554303 0.06114833105 
0.043679 3.78805901340 0.06646424740 
0.044196 3.73946278877 0.05885102239 
0.044712 3.62950873098 0.05755605229 
0.045229 3.65682499603 0.06056501310 
0.045746 3.68023838656 0.06036004749 
0.046263 3.54719048303 0.05627028877 
0.046780 3.56162434298 0.05386452625 
0.047297 3.52708304778 0.05891419213 
0.047814 3.53864259714 0.05785514380 
0.048331 3.52585067495 0.05595560074 
0.048848 3.54823891970 0.05687694614 
0.049365 3.46165596230 0.05342938515 
0.049881 3.48928086442 0.05644545270 
0.050398 3.47877115440 0.05169708420 
0.050915 3.48957377044 0.05577435545 
0.051432 3.40334397270 0.05360712203 
0.051949 3.40046203068 0.05158308434 
0.052466 3.44298055498 0.05547643404 
0.052983 3.36181443883 0.05177026228 
0.053500 3.29067314822 0.05371465270 
0.054017 3.44213629628 0.05159664072 
0.054534 3.29906553343 0.05109529377 
0.055050 3.28584540349 0.04905547598 
0.055567 3.24703401983 0.05277909461 
0.056084 3.24241972350 0.04981952475 
0.056601 3.20680085674 0.04835684462 
0.057118 3.21559603600 0.05071226335 
0.057635 3.19776958370 0.05068805450 
0.058152 3.10669118318 0.05003431631 
0.058669 3.21864506001 0.04967050841 
0.059186 3.18900822610 0.05029669555 
0.059703 3.08701073953 0.04582807206 
0.060220 3.04788671584 0.04723965352 
0.060736 3.02210979887 0.04671910278 
0.061253 2.99796565300 0.04535380742 
0.061770 2.99502047755 0.04674448520 
0.062287 3.10864470479 0.04550733639 
0.062804 3.02664146707 0.04734893188 
0.063321 3.03024693401 0.04684675248 
0.063838 2.98627759277 0.04575341852 
0.064355 2.97123860685 0.04348706971 
0.064872 2.84029940322 0.04328296542 
0.065388 2.99296283452 0.04187276642 
0.065905 2.84913331508 0.04380976520 
0.066422 2.86527035538 0.04267858859 
0.066939 2.82372209509 0.04327075830 
0.067456 2.80466805327 0.04259364866 
0.067973 2.82245511880 0.04341314528 
0.068490 2.72613842774 0.04137561777 
0.069007 2.66554140226 0.04233958967 
0.069524 2.80491487363 0.04436414052 
0.070041 2.74614849227 0.04221521979 
0.070557 2.84754324796 0.04322375427 
0.071074 2.77521700781 0.04268693352 
0.071591 2.72148832000 0.04188229108 
0.072108 2.72316721627 0.04183481918 
0.072625 2.77540371338 0.04061178811 
0.073142 2.64560236027 0.03957340257 
0.073659 2.69168151784 0.04065126073 
0.074176 2.71801994474 0.03861122418 
0.074693 2.75759907391 0.04282163259 
0.075210 2.69274958381 0.03880576655 
0.075726 2.66321466819 0.03790770637 
0.076243 2.67418890559 0.03922132824 
0.076760 2.59995380090 0.03942261066 
0.077277 2.61246096760 0.03983115378 
0.077794 2.64231817365 0.03927369392 
0.078311 2.62877937010 0.03736982984 
0.078828 2.61502375787 0.03834254709 
0.079345 2.62535135144 0.03929304843 
0.079862 2.56269303779 0.03857582624 
0.080378 2.52803768704 0.03571864625 
0.080895 2.52615352165 0.03587251983 
0.081412 2.61770590597 0.03914117958 
0.081929 2.50127345623 0.03755404948 
0.082446 2.54755828581 0.03580422866 
0.082963 2.52495860681 0.03684284950 
0.083480 2.49239704649 0.03522254100 
0.083997 2.42744243535 0.03588630504 
0.084514 2.45708965032 0.03655302656 
0.085030 2.50502803224 0.03579129984 
0.085547 2.53027716572 0.03644806397 
0.086064 2.43065459423 0.03580468323 
0.086581 2.46351187082 0.03553731621 
0.087098 2.52736710321 0.03558746057 
0.087615 2.45344383024 0.03499423929 
0.088132 2.45494330921 0.03584907883 
0.088649 2.36521409957 0.03562646388 
0.089166 2.43223745071 0.03524916381 
0.089683 2.37115636254 0.03667509981 
0.090199 2.35866799011 0.03657549446 
0.090716 2.36612447629 0.03617296024 
0.091233 2.38657573832 0.03767406207 
0.091750 2.33580535685 0.03675085366 
0.092267 2.30954169313 0.03636450848 
0.092784 2.33594925046 0.03696465910 
0.093301 2.26887574113 0.03771607285 
0.093818 2.34485809648 0.03768112617 
0.094334 2.32007084437 0.03813615983 
0.094851 2.28079893674 0.03640993375 
0.095368 2.30058781390 0.03574027948 
0.095885 2.26932841529 0.03577704543 
0.096402 2.27543899322 0.03581132893 
0.096919 2.23494692653 0.03549598150 
0.097436 2.32899355499 0.03441151742 
0.097953 2.27779700726 0.03434371079 
0.098470 2.28601599565 0.03453810692 
0.098986 2.34189804227 0.03419588688 
0.099503 2.28987778513 0.03426873351 
0.100020 2.23039973465 0.03293145949 
0.100537 2.21684823004 0.03303498179 
0.101054 2.21532505244 0.03279644100 
0.101571 2.20827997612 0.03114564252 
0.102088 2.27326900298 0.03424799599 
0.102605 2.31626585834 0.03335955424 
0.103122 2.20095601905 0.03123371996 
0.103638 2.21086510919 0.03171168867 
0.104155 2.18464090082 0.03307343715 
0.104672 2.24152229778 0.03232660169 
0.105189 2.20703037317 0.03167546237 
0.105706 2.16742208534 0.03106164116 
0.106223 2.20549009023 0.03125396928 
0.106740 2.17349835878 0.03157007013 
0.107257 2.13719406132 0.03152569969 
0.107773 2.16667207681 0.03046288239 
0.108290 2.14960274031 0.02942394443 
0.108807 2.17387721160 0.03087588578 
0.109324 2.14535696273 0.02976019462 
0.109841 2.09702330642 0.02937275465 
0.110358 2.15766944921 0.03067079846 
0.110875 2.14806491240 0.03059159507 
0.111392 2.11550815586 0.02907288539 
0.111909 2.10288068520 0.02949122175 
0.112425 2.08051538141 0.02930638399 
0.112942 2.07101026637 0.02932236197 
0.113459 2.19984246091 0.03028015102 
0.113976 2.10610599143 0.02961316961 
0.114493 2.11097807545 0.02869325586 
0.115010 2.10228654732 0.02895096498 
0.115527 2.15579458201 0.02966625223 
0.116044 2.08265379491 0.02882779641 
0.116560 2.12480426247 0.02864878659 
0.117077 2.10366182146 0.02820830061 
0.117594 2.08690742652 0.02854455125 
0.118111 2.05604688971 0.02781744379 
0.118628 2.11915153117 0.02983008707 
0.119145 2.05624838769 0.02888903086 
0.119662 2.02129828619 0.02680431708 
0.120179 2.04717461092 0.02845334531 
0.120695 2.06322584195 0.02804470892 
0.121212 2.04713914000 0.02811954920 
0.121729 1.98779662967 0.02784539654 
0.122246 2.04936632045 0.02780850950 
0.122763 1.97944655121 0.02752426073 
0.123280 2.04922800513 0.02735776627 
0.123797 1.96112420208 0.02680884499 
0.124314 2.00002312086 0.02740318609 
0.124830 1.97081391404 0.02715262821 
0.125347 2.00154850766 0.02697581885 
0.125864 1.99187595804 0.02582083421 
0.126381 1.99325085685 0.02704030759 
0.126898 1.96416229856 0.02694183536 
0.127415 2.00887346237 0.02673273937 
0.127932 2.00275309340 0.02583880969 
0.128448 1.99273780353 0.02652144306 
0.128965 1.95750283507 0.02514621105 
0.129482 2.00477780796 0.02641212717 
0.129999 1.93843186216 0.02563160007 
0.130516 1.96200666463 0.02653926028 
0.131033 1.98338712330 0.02621900550 
0.131550 2.02059993265 0.02658819397 
0.132067 2.01222950919 0.02599248709 
0.132583 1.94923608131 0.02647770979 
0.133100 2.02161575994 0.02666472488 
0.133617 1.97102990370 0.02509755395 
0.134134 1.96794169621 0.02541779721 
0.134651 1.92407272214 0.02609057135 
0.135168 1.98362077421 0.02585976385 
0.135685 1.92962045505 0.02587839349 
0.136201 1.90911480231 0.02501251547 
0.136718 1.93883929233 0.02505196488 
0.137235 1.98157080660 0.02508898613 
0.137752 1.90992289436 0.02455297745 
0.138269 1.90402446653 0.02445157062 
0.138786 1.95247679670 0.02484450213 
0.139303 1.93764227556 0.02465343011 
0.139819 1.92583509883 0.02533681459 
0.140336 1.95045474324 0.02428805103 
0.140853 1.94341017772 0.02554883735 
0.141370 1.93493684054 0.02495984497 
0.141887 1.90223765892 0.02352026655 
0.142404 1.89712566642 0.02452882563 
0.142921 1.91884277338 0.02419150856 
0.143438 1.91127748932 0.02528182941 
0.143954 1.91290278714 0.02429104075 
0.144471 1.95091503357 0.02524131729 
0.144988 1.94103544675 0.02448569869 
0.145505 2.00392651216 0.02465114135 
0.146022 1.95589563305 0.02462492969 
0.146539 1.89777292099 0.02447873380 
0.147056 1.88964534813 0.02455517094 
0.147572 1.88090780819 0.02350697732 
0.148089 1.91222298836 0.02455636049 
0.148606 1.86493865190 0.02415378266 
0.149123 1.89493127627 0.02428763946 
0.149640 1.86731477170 0.02425070866 
0.150157 1.91132124918 0.02412865872 
0.150674 1.88749110692 0.02459605777 
0.151190 1.89858152333 0.02393495599 
0.151707 1.88677452340 0.02438290498 
0.152224 1.89860879794 0.02370932841 
0.152741 1.87147970878 0.02358038380 
0.153258 1.87278395925 0.02397262206 
0.153775 1.87712392212 0.02357994655 
0.154291 1.84891649177 0.02295021931 
0.154808 1.87548254313 0.02405350460 
0.155325 1.90275631987 0.02347601292 
0.155842 1.89938461020 0.02326415972 
0.156359 1.85894692377 0.02301799612 
0.156876 1.86744538587 0.02317552819 
0.157393 1.89190574464 0.02306450894 
0.157909 1.88919864190 0.02340577469 
0.158426 1.81571313475 0.02263765012 
0.158943 1.84833119633 0.02250577317 
0.159460 1.84692641330 0.02263061312 
0.159977 1.82047818748 0.02195771393 
0.160494 1.82000934937 0.02253822047 
0.161010 1.82763586086 0.02224606397 
0.161527 1.86659285553 0.02305580872 
0.162044 1.85949033661 0.02336953416 
0.162561 1.81292945063 0.02287580521 
0.163078 1.85639798250 0.02232720102 
0.163595 1.86730333768 0.02271865314 
0.164112 1.79145082227 0.02253646060 
0.164628 1.83213653062 0.02204842976 
0.165145 1.83297812331 0.02246298821 
0.165662 1.83510187828 0.02214421355 
0.166179 1.85923248061 0.02283475564 
0.166696 1.83724898523 0.02192070224 
0.167213 1.83023007689 0.02251176550 
0.167729 1.84277470702 0.02198651434 
0.168246 1.84307070003 0.02249559698 
0.168763 1.82754708936 0.02219975044 
0.169280 1.84876877412 0.02168387195 
0.169797 1.86654405437 0.02231978798 
0.170314 1.88067959415 0.02198159573 
0.170830 1.81319561797 0.02169015496 
0.171347 1.82822058647 0.02132409470 
0.171864 1.84808956764 0.02190924049 
0.172381 1.82323475061 0.02195578090 
0.172898 1.83381039153 0.02180889904 
0.173415 1.84583425614 0.02152560166 
0.173932 1.79285329368 0.02152233150 
0.174448 1.82777832277 0.02112589454 
0.174965 1.80834882053 0.02111086115 
0.175482 1.84531237809 0.02116568507 
0.175999 1.81613243455 0.02103244907 
0.176516 1.79405536578 0.02136046563 
0.177033 1.78658809362 0.02125313502 
0.177549 1.82705984915 0.02188709159 
0.178066 1.83061739152 0.02125111809 
0.178583 1.79929344266 0.02166420779 
0.179100 1.82965395420 0.02138797915 
0.179617 1.75715132798 0.02181667051 
0.180134 1.82514975791 0.02190264229 
0.180650 1.78207530206 0.02200504840 
0.181167 1.79241614641 0.02207440344 
0.181684 1.87082398531 0.02242690851 
0.182201 1.83778174945 0.02266916675 
0.182718 1.81897314500 0.02294146170 
0.183234 1.84051087818 0.02263572305 
0.183751 1.82914782344 0.02299123562 
0.184268 1.79298630503 0.02264495087 
0.184785 1.77895762681 0.02291056879 
0.185302 1.79594752785 0.02336342634 
0.185819 1.81965289820 0.02302736820 
0.186335 1.80101987170 0.02287363246 
0.186852 1.81016372657 0.02331553296 
0.187369 1.80555384561 0.02198279548 
0.187886 1.76908238870 0.02121609638 
0.188403 1.80708810559 0.02217317101 
0.188920 1.82283926602 0.02140671101 
0.189436 1.83102647311 0.02197386700 
0.189953 1.82937376078 0.02171175299 
0.190470 1.77778871782 0.02117719708 
0.190987 1.77158779970 0.02145819725 
0.191504 1.78944545278 0.02203754906 
0.192020 1.80652551854 0.02123091748 
0.192537 1.80914821235 0.02057846339 
0.193054 1.77260818416 0.02105849278 
0.193571 1.76383753317 0.02089003389 
0.194088 1.73619750754 0.02118396825 
0.194605 1.77173197546 0.02070468277 
0.195121 1.77333317889 0.02073513722 
0.195638 1.76068439725 0.02087121860 
0.196155 1.79301819078 0.02110385770 
0.196672 1.78301507084 0.02039079736 
0.197189 1.77890572936 0.02026009619 
0.197705 1.77488140343 0.02022960977 
0.198222 1.76057869261 0.02069108889 
0.198739 1.75128989225 0.02066325533 
0.199256 1.74723728319 0.02006965477 
0.199773 1.75847607374 0.01998320191 
0.200290 1.73475694993 0.02001267225 
0.200806 1.77530838802 0.02013874295 
0.201323 1.78960751558 0.01996213777 
0.201840 1.77104080863 0.01987795890 
0.202357 1.76161428062 0.02021839803 
0.202874 1.75387722412 0.02027939564 
0.203390 1.73772534880 0.02016178616 
0.203907 1.78251318603 0.02004218410 
0.204424 1.77473216234 0.02001197621 
0.204941 1.76198575231 0.02014726207 
0.205458 1.76991036100 0.02046319299 
0.205974 1.77479686264 0.02011086321 
0.206491 1.77678875509 0.01974246355 
0.207008 1.75539939048 0.01959821584 
0.207525 1.71719998365 0.01944827544 
0.208042 1.77194044121 0.01926031157 
0.208558 1.73726989393 0.01936851112 
0.209075 1.73607842652 0.01955841124 
0.209592 1.75192308352 0.01942516563 
0.210109 1.72168183874 0.02007656811 
0.210626 1.75265411744 0.01952091142 
0.211142 1.77543276784 0.01969549476 
0.211659 1.73316516570 0.01963347418 
0.212176 1.78228722769 0.01933300633 
0.212693 1.74988084239 0.01964571676 
0.213210 1.75630861980 0.01929945613 
0.213726 1.75012437477 0.01960675109 
0.214243 1.75616625829 0.02004034376 
0.214760 1.77092040882 0.01903796395 
0.215277 1.71224448482 0.01967227861 
0.215794 1.73132927981 0.01922086249 
0.216310 1.75868375986 0.01981139510 
0.216827 1.75036888413 0.01922767354 
0.217344 1.74461977307 0.01909934151 
0.217861 1.73305710212 0.01908499415 
0.218378 1.74560658837 0.01942551918 
0.218894 1.73927473558 0.01910515712 
0.219411 1.72955666304 0.01898789612 
0.219928 1.76804575053 0.01897051858 
0.220445 1.75439796974 0.01908363257 
0.220962 1.76176105845 0.01907378321 
0.221478 1.74753221083 0.01850379209 
0.221995 1.77939186435 0.01962552319 
0.222512 1.73977724835 0.01856472190 
0.223029 1.74220063113 0.01871354233 
0.223546 1.75996727818 0.01893394684 
0.224062 1.76039278507 0.01874698705 
0.224579 1.77836055829 0.01923787344 
0.225096 1.75330943140 0.01882756598 
0.225613 1.72492777122 0.01890505231 
0.226129 1.75248002103 0.01871904177 
0.226646 1.75373722251 0.01850051122 
0.227163 1.72638454199 0.01871023459 
0.227680 1.73343267349 0.01893488873 
0.228197 1.73936223310 0.01831395146 
0.228713 1.77195458485 0.01870248504 
0.229230 1.73584252023 0.01851366034 
0.229747 1.75137688691 0.01811164209 
0.230264 1.74906889200 0.01844863808 
0.230780 1.76948310442 0.01869751445 
0.231297 1.73319932911 0.01819259551 
0.231814 1.75532425792 0.01830289893 
0.232331 1.74445469335 0.01767891667 
0.232848 1.74480399992 0.01829300598 
0.233364 1.77782549104 0.01841448907 
0.233881 1.70039847740 0.01831336678 
0.234398 1.76636217499 0.01836958539 
0.234915 1.73500979224 0.01818026243 
0.235431 1.74924403996 0.01869173499 
0.235948 1.75328698305 0.01829773554 
0.236465 1.77638133796 0.01807153730 
0.236982 1.72235294770 0.01801960545 
0.237499 1.72166626149 0.01813377098 
0.238015 1.70457088546 0.01795568374 
0.238532 1.72972311261 0.01822776743 
0.239049 1.76825791629 0.01818311050 
0.239566 1.74836225975 0.01843569948 
0.240082 1.71897553596 0.01792253189 
0.240599 1.71771850071 0.01815870076 
0.241116 1.76639850982 0.01817466653 
0.241633 1.73702563613 0.01778659477 
0.242149 1.74721235339 3.09104365502 
0.242666 1.71843273591 0.01808397422 
0.243183 1.72380151458 0.01819973406 
0.243700 1.74609053147 0.01792205435 
0.244217 1.72975702638 0.01748494686 
0.244733 1.73148093454 0.01839213202 
0.245250 1.73002264633 0.01751525012 
0.245767 1.76057257083 0.01791588585 
0.246284 1.74479156128 0.01786132432 
0.246800 1.73859176870 0.01769035689 
0.247317 1.73940600329 0.01773117229 
0.247834 1.71356348214 0.01774536543 
0.248351 1.75464172543 0.01808706674 
0.248867 1.70787193422 0.01734881170 
0.249384 1.73587553337 0.01760773205 
0.249901 1.74534510912 0.01749966357 
0.250418 1.72903182012 0.01763667902 
0.250934 1.71541603130 0.01741604192 
0.251451 1.72354670396 0.01764294924 
0.251968 1.68567025313 0.01725267323 
0.252485 1.72568140295 0.01739838953 
0.253001 1.75288916806 0.01737128466 
0.253518 1.69342206907 0.01769091016 
0.254035 1.72464211203 0.01702602922 
0.254552 1.71738698323 0.01713803691 
0.255068 1.76273161406 0.01716380118 
0.255585 1.71836497541 0.01757884709 
0.256102 1.72333538122 0.01740935570 
0.256619 1.75273470823 0.01755339183 
0.257135 1.70380260637 0.01726054308 
0.257652 1.73605891753 0.01697270652 
0.258169 1.71816809954 0.01703304740 
0.258686 1.72191523054 0.01708310835 
0.259202 1.70859480363 0.01711561871 
0.259719 1.71379745312 0.01686547984 
0.260236 1.75738998116 0.01798920458 
0.260753 1.71700815777 0.01790896128 
0.261269 1.72435790453 0.01780013161 
0.261786 1.72704387124 0.01851040362 
0.262303 1.74901083555 0.01799854355 
0.262820 1.72358369697 0.01792267596 
0.263336 1.72038872105 0.01818234845 
0.263853 1.72234120460 0.01789885486 
0.264370 1.72620976844 0.01844239280 
0.264887 1.71541471311 0.01861901693 
0.265403 1.72830429250 0.01845735993 
0.265920 1.72233924178 0.01868124018 
0.266437 1.71322863723 0.01853727336 
0.266954 1.67762119614 0.01841108814 
0.267470 1.69878518963 0.01868375318 
0.267987 1.69669391130 0.01859526832 
0.268504 1.71888558113 0.01901725561 
0.269021 1.74160022974 0.01930942576 
0.269537 1.72505309162 0.01880540960 
0.270054 1.74010369035 0.01967932105 
0.270571 1.74863275469 0.01943990933 
0.271087 1.72792228275 0.01997007338 
0.271604 1.75161797941 0.02021424372 
0.272121 1.76855926789 0.01986884925 
0.272638 1.73564644297 0.02037753994 
0.273154 1.74578078699 0.02003008340 
0.273671 1.75626099696 0.02038693914 
0.274188 1.74710842073 0.02092999488 
0.274705 1.75568583745 0.02038777883 
0.275221 1.73701984306 0.02079745917 
0.275738 1.76769138047 0.02080338126 
0.276255 1.79999170676 0.02080983489 
0.276771 1.72938111674 0.02077409837 
0.277288 1.74561668955 0.02036211297 
0.277805 1.76161192304 0.02117582629 
0.278322 1.72518853441 0.02016468205 
0.278838 1.72549698322 0.02085464122 
0.279355 1.75295473670 0.02064255687 
0.279872 1.70353965627 0.02032521209 
0.280388 1.69458450956 0.02017611377 
0.280905 1.71744423975 0.02025524454 
0.281422 1.71878062764 0.02019785875 
0.281939 1.76793555931 0.02064496729 
0.282455 1.73926774841 0.02014634057 
0.282972 1.72560980454 0.02017008219 
0.283489 1.70465483845 0.02079766419 
0.284006 1.73984133681 0.02057949224 
0.284522 1.71808304729 0.02085328275 
0.285039 1.72588531297 0.02037990197 
0.285556 1.71578211963 0.02024433617 
0.286072 1.72636585337 0.02076178670 
0.286589 1.74389132685 0.02083134610 
0.287106 1.73255135430 0.02072525790 
0.287622 1.71931336652 0.02072507327 
0.288139 1.67875908807 0.02012890691 
0.288656 1.72823456045 0.02086384242 
0.289173 1.74385074665 0.02070058460 
0.289689 1.73313906980 0.02122744379 
0.290206 1.76464851867 0.02115955541 
0.290723 1.72392292809 0.02110437175 
0.291239 1.74952114417 0.02106587972 
0.291756 1.72431050168 0.02105344016 
0.292273 1.73432352237 0.02074605295 
0.292790 1.72934671410 0.02167241985 
0.293306 1.75629335537 0.02073224446 
0.293823 1.72401087467 0.02098808446 
0.294340 1.76097760295 0.02104940378 
0.294856 1.75175889208 0.02137244984 
0.295373 1.74052849565 0.02129448033 
0.295890 1.71564754204 0.02114138865 
0.296406 1.71092119890 0.02213817754 
0.296923 1.70509797321 0.02170220085 
0.297440 1.73456248767 0.02089039843 
0.297957 1.73085755547 0.02104930698 
0.298473 1.75291476173 0.02170880119 
0.298990 1.74985874514 0.02181790079 
0.299507 1.73846236486 0.02188148378 
0.300023 1.72103279681 0.02207735633 
0.300540 1.73762262469 0.02161434937 
0.301057 1.77034442864 0.02138535483 
0.301573 1.74490013293 0.02129951479 
0.302090 1.74482998138 0.02187142656 
0.302607 1.75608088700 0.02145787138 
0.303123 1.74132456552 0.02155201925 
0.303640 1.74578184061 0.02202556365 
0.304157 1.77634270958 0.02237555311 
0.304673 1.70866493513 0.02154694713 
0.305190 1.76270638795 0.02243161488 
0.305707 1.73529754687 0.02207744427 
0.306224 1.76723345651 0.02223201345 
0.306740 1.76054230322 0.02183648215 
0.307257 1.75132143292 0.02186096041 
0.307774 1.72228505228 0.02253951932 
0.308290 1.69157129470 0.02161673268 
0.308807 1.74870959961 0.02261805971 
0.309324 1.73253459392 0.02259875295 
0.309840 1.70952960370 0.02242851687 
0.310357 1.77295545960 0.02290445275 
0.310874 1.74808030271 0.02281916419 
0.311390 1.71739747457 0.02228020041 
0.311907 1.74528134180 0.02208707936 
0.312424 1.72937559067 0.02277322638 
0.312940 1.72874750190 0.02253490208 
0.313457 1.69830141961 0.02209696618 
0.313974 1.74217576777 0.02295841939 
0.314490 1.78253339984 0.02300312220 
0.315007 1.73766184182 0.02337881044 
0.315524 1.70360676612 0.02242603630 
0.316040 1.75194048378 0.02319652085 
0.316557 1.75833518965 0.02301152350 
0.317074 1.72077020788 0.02308564789 
0.317590 1.73794927953 0.02317898607 
0.318107 1.73358250562 0.02356168400 
0.318624 1.72204345179 0.02332699460 
0.319140 1.77674691838 0.02384723711 
0.319657 1.79436379528 0.02318482308 
0.320174 1.73872500930 0.02341692165 
0.320690 1.69807410579 0.02329894128 
0.321207 1.70437249279 0.02285694732 
0.321724 1.72177651415 0.02328063902 
0.322240 1.71430954853 0.02306646273 
0.322757 1.72227643661 0.02354011184 
0.323274 1.74752496659 0.02356117020 
0.323790 1.70115055103 0.02384015505 
0.324307 1.75417816728 0.02431429888 
0.324824 1.73491517407 0.02429216102 
0.325340 1.71670344779 0.02479769057 
0.325857 1.75464649761 0.02587652870 
0.326373 1.72884381783 0.02511359001 
0.326890 1.75156839290 0.02624905236 
0.327407 1.75567830997 0.02576233203 
0.327923 1.72548890578 0.02574649286 
0.328440 1.77270990276 0.02579734181 
0.328957 1.70886622323 0.02628293411 
0.329473 1.73382809150 0.02681453533 
0.329990 1.73298369462 0.02675103639 
0.330507 1.72903358018 0.02675872141 
0.331023 1.77529321156 0.02772060563 
0.331540 1.70872268979 0.02756347577 
0.332057 1.78054984134 0.02952705330 
0.332573 1.74907128410 0.03050784389 
0.333090 1.78141432482 0.02908341487 
0.333607 1.80479458853 0.02898060841 
0.334123 1.74381632459 0.02938120306 
0.334640 1.80970721096 0.02995722465 
0.335156 1.75292290357 0.02992063957 
0.335673 1.76764924548 0.02907879853 
0.336190 1.82295739745 0.03000393248 
0.336706 1.81878357344 0.03020503140 
0.337223 1.77985478215 0.02983097508 
0.337740 1.80343630411 0.03153002831 
0.338256 1.78244909112 0.03254392234 
0.338773 1.79203213364 0.03429209712 
0.339290 1.80300911472 0.03508666031 
0.339806 1.81775564952 0.03522940774 
0.340323 1.82549536791 0.03510108053 
0.340839 1.79827809016 0.03436972991 
0.341356 1.75862606499 0.03613877277 
0.341873 1.77900208115 0.03624961614 
0.342389 1.81688779740 0.03492111207 
0.342906 1.81201655905 0.03898111903 
0.343423 1.79939373188 0.03903193112 
0.343939 1.84443984961 0.03560199893 
0.344456 1.80409075532 0.03821938717 
0.344972 1.80527512477 0.03610612412 
0.345489 1.89642791661 0.03741798192 
0.346006 1.74494467316 0.03618142673 
0.346522 1.83188932315 0.03866593636 
0.347039 1.81217870850 0.03721198059 
0.347555 1.76398470631 0.03807638595 
0.348072 1.78318179523 0.03934104361 
0.348589 1.81130182550 0.03852208794 
0.349105 1.79584933401 0.04031043550 
0.349622 1.78703667400 0.04009125865 
0.350139 1.82320254620 0.04052537352 
0.350655 1.80095875407 0.03740152221 
0.351172 1.78633544504 0.03720516822 
0.351688 1.77324841769 0.03793304935 
0.352205 1.86494659381 0.04035138545 
0.352722 1.73791145656 0.03749987464 
0.353238 1.77937076995 0.03741938181 
0.353755 1.88998608428 0.03811802426 
0.354271 1.79565655640 0.03758821326 
0.354788 1.79824823552 0.03893299052 
0.355305 1.78240347746 0.03862734969 
0.355821 1.82141505669 0.03984448184 
0.356338 1.72603942126 0.03890196370 
0.356854 1.86179601109 0.04302135958 
0.357371 1.79688290607 0.04250105304 
0.357888 1.81782381103 0.04148377294 
0.358404 1.87049636910 0.04733559311 
0.358921 1.83317960220 0.04334228568 
0.359437 1.77390102531 0.04301022471 
0.359954 1.73731278838 0.04416728666 
0.360471 1.82362519149 0.04287277292 
0.360987 1.83492962596 0.04555448460 
0.361504 1.72740038072 0.04662761490 
0.362020 1.76721327824 0.04689122457 
0.362537 1.77748212366 0.04791157340 
0.363054 1.72422217573 0.04828376620 
0.363570 1.85857057594 0.04808505877 
0.364087 1.75233413344 0.05048463022 
0.364603 1.75388336460 0.04957389742 
0.365120 1.81436330035 0.05372976075 
0.365637 1.85322794065 0.05749355557 
0.366153 1.84143398060 0.05781396826 
0.366670 1.79986048423 0.05297905703 
0.367186 1.89650941826 0.05773009316 
0.367703 1.78428349523 0.05663025225 
0.368219 1.74420348383 0.06094311196 
0.368736 1.79429531341 0.06546258171 
0.369253 1.86727063885 0.06563802899 
0.369769 1.69405703746 0.06538181378 
0.370286 1.73364410112 0.06978479554 
0.370802 1.73528437051 0.06904724831 
0.371319 1.78808018173 0.07831168797 
0.371835 1.76320012404 0.08670518836 
0.372352 1.72534111235 0.09099669062 
0.372869 1.89596316889 0.12303243407 
0.373385 1.79429942156 0.16627725199 
0.373902 1.64594111709 0.25042190173 
