# Supplementary material for: A SAXS-based approach to rationally evaluate radical scavengers – toward eliminating radiation damage in solution and crystallographic studies
Source: J Synchrotron Radiat. 2021 Aug 9;28(Pt 5):1309–20. doi: 10.1107/S1600577521004045 (PMC8415334; doi:10.1107/S1600577521004045)
Supplement: Supplementary file 1 [file s-28-01309-sup1.zip › SupportingData/ascrobic_acid/50uM/E1_ascorbate-50um_00022.cbf.dat]

0.010597 12.68948265411 0.38033146751 
0.011114 11.78057577791 0.59997059149 
0.011630 11.11546737071 0.37038173254 
0.012147 10.58174693013 0.33649967107 
0.012664 9.38660172558 0.27162726237 
0.013181 9.43311351832 0.22942184341 
0.013698 8.57025598090 0.21022436156 
0.014215 8.64642191292 0.28178421281 
0.014732 8.15090817774 0.21349221046 
0.015249 7.76896704484 0.20438700303 
0.015766 7.17224367588 0.17902654561 
0.016283 7.36299804261 0.19683390022 
0.016800 7.01761918550 0.17204656454 
0.017316 6.92599160597 0.16180432700 
0.017833 6.70332161223 0.14185768385 
0.018350 6.38944060843 0.13502448974 
0.018867 6.17997967371 0.12471059408 
0.019384 6.21024481000 0.12581548566 
0.019901 6.00687376555 0.12384369971 
0.020418 5.94010945099 0.10439267007 
0.020935 5.85626126049 0.11009669372 
0.021452 5.64708787649 0.11008766725 
0.021969 5.45264955803 0.10364391793 
0.022486 5.39452607382 0.10174800885 
0.023002 5.29193780398 0.10210168744 
0.023519 5.29002064955 0.10389475864 
0.024036 5.03493939014 0.09805255589 
0.024553 5.26576682379 0.09864896534 
0.025070 5.08088903962 0.10042290915 
0.025587 5.17750713695 0.09872144037 
0.026104 4.82202582023 0.08882701034 
0.026621 4.90066763641 0.09518586363 
0.027138 4.90552076950 0.09398865030 
0.027655 4.85285834585 0.08576922587 
0.028171 4.73953163482 0.08850872750 
0.028688 4.73511037333 0.08923641096 
0.029205 4.73352547404 0.08487137127 
0.029722 4.56692530122 0.08107572192 
0.030239 4.58232514935 0.08180069391 
0.030756 4.49798360708 0.08071457365 
0.031273 4.57369758302 0.08283763974 
0.031790 4.52752303984 0.07552270290 
0.032307 4.60490001650 0.07697434453 
0.032824 4.30830517271 0.07880528762 
0.033341 4.37438884436 0.07870215226 
0.033857 4.27459038671 0.07517246111 
0.034374 4.18676840931 0.07568378966 
0.034891 4.48451236486 0.07495714695 
0.035408 4.25548058406 0.07484531067 
0.035925 4.22681298417 0.07435854727 
0.036442 4.06088905965 0.07019236529 
0.036959 4.11239434342 0.07044872391 
0.037476 4.09425121458 0.07057816464 
0.037993 4.05096794631 0.07041241981 
0.038510 4.07009832996 0.06736327877 
0.039027 4.07662230405 0.06711713379 
0.039543 4.03822047200 0.06982096193 
0.040060 4.07454725950 0.06573631969 
0.040577 3.98895139309 0.06306011557 
0.041094 3.89832034344 0.06558317105 
0.041611 3.86776805424 0.06401527603 
0.042128 3.83764205360 0.06718519794 
0.042645 3.77907266573 0.06200141909 
0.043162 3.74523562997 0.06126248949 
0.043679 3.77047484283 0.06349486103 
0.044196 3.68994618220 0.05862267244 
0.044712 3.70263736755 0.05920272986 
0.045229 3.66040486820 0.06115775537 
0.045746 3.69324986123 0.05760197562 
0.046263 3.56697078453 0.05584345653 
0.046780 3.67532607319 0.05702863686 
0.047297 3.51976839312 0.05839942158 
0.047814 3.60836629202 0.05784637985 
0.048331 3.55326264465 0.05465100165 
0.048848 3.44153098328 0.05533041236 
0.049365 3.53564630682 0.05676359051 
0.049881 3.41117485873 0.05558235449 
0.050398 3.42619122493 0.05533817373 
0.050915 3.47985831182 0.05610694544 
0.051432 3.39198787711 0.05270720748 
0.051949 3.43685087720 0.05417012627 
0.052466 3.40269099685 0.05257278198 
0.052983 3.37074193938 0.05138282951 
0.053500 3.32131707368 0.05001876283 
0.054017 3.32818216949 0.05395481364 
0.054534 3.26800134382 0.04836007182 
0.055050 3.27380668735 0.04871172162 
0.055567 3.28110311511 0.04988069580 
0.056084 3.26355733595 0.05030794714 
0.056601 3.20110563683 0.04786496343 
0.057118 3.16441675045 0.04805748676 
0.057635 3.13729282087 0.04840208856 
0.058152 3.16029552128 0.04822467583 
0.058669 3.03346886367 0.04743098585 
0.059186 3.14446858259 0.04777529177 
0.059703 3.07965784958 0.04610022137 
0.060220 3.09600321658 0.04697005096 
0.060736 3.04229016116 0.04811689816 
0.061253 2.99418337581 0.04559894602 
0.061770 3.03288091771 0.04659838297 
0.062287 3.08335056042 0.04525956137 
0.062804 2.95851972657 0.04596418585 
0.063321 2.94356008170 0.04524382259 
0.063838 2.95384930499 0.04565745149 
0.064355 2.94108325843 0.04414164916 
0.064872 2.94559807260 0.04369170212 
0.065388 2.84547711779 0.04380386951 
0.065905 2.92327236213 0.04561717199 
0.066422 2.88990892905 0.04397993845 
0.066939 2.86551379413 0.04373385635 
0.067456 2.82625006833 0.04207679927 
0.067973 2.77391478409 0.04298709360 
0.068490 2.80150968830 0.04196917347 
0.069007 2.72685388918 0.04341160621 
0.069524 2.78273271964 0.03933835688 
0.070041 2.76415559576 0.04311427138 
0.070557 2.76558078751 0.04226015678 
0.071074 2.82310650288 0.04416184915 
0.071591 2.74176853274 0.04295612127 
0.072108 2.72996097112 0.03961525833 
0.072625 2.77712011714 0.04086459579 
0.073142 2.72424339508 0.04055866602 
0.073659 2.70803823506 0.03971382804 
0.074176 2.57213134593 0.04083740776 
0.074693 2.68595410805 0.03942792615 
0.075210 2.61861855386 0.03937767773 
0.075726 2.66093200212 0.03970165573 
0.076243 2.61636884147 0.03828437195 
0.076760 2.63181978937 0.03852105454 
0.077277 2.64636966840 0.03987798011 
0.077794 2.60912552352 0.03920912524 
0.078311 2.63329810754 0.03743967498 
0.078828 2.57970187674 0.03785458147 
0.079345 2.58290941817 0.03724848670 
0.079862 2.58646326146 0.03921584893 
0.080378 2.61626477774 0.03739982287 
0.080895 2.58121193663 0.03789567709 
0.081412 2.51440641802 0.03759306225 
0.081929 2.46067363157 0.03635925266 
0.082446 2.54494877700 0.03681780724 
0.082963 2.55221294549 0.03644092981 
0.083480 2.54713809553 0.03757216601 
0.083997 2.45571265819 0.03654756402 
0.084514 2.49802011134 0.03538989632 
0.085030 2.43768177130 0.03439791896 
0.085547 2.50976942981 0.03566432518 
0.086064 2.46381859321 0.03486796103 
0.086581 2.48504869393 0.03653848175 
0.087098 2.42980836847 0.03480965684 
0.087615 2.42829694936 0.03522348344 
0.088132 2.43863255183 0.03534382260 
0.088649 2.39651336595 0.03610580118 
0.089166 2.42998033789 0.03502651501 
0.089683 2.46740185642 0.03602096682 
0.090199 2.32018146777 0.03666407288 
0.090716 2.35793167595 0.03693755427 
0.091233 2.45465727129 0.03722172142 
0.091750 2.33018878867 0.03664121198 
0.092267 2.36604713605 0.03736463818 
0.092784 2.32391004355 0.03734233635 
0.093301 2.39012588184 0.03901931055 
0.093818 2.37855003739 0.03812549073 
0.094334 2.39009549102 0.03759452328 
0.094851 2.39334700379 0.03764523724 
0.095368 2.35863507714 0.03951204860 
0.095885 2.30488029030 0.03601557457 
0.096402 2.33322564952 0.03671621302 
0.096919 2.25448533341 0.03454709304 
0.097436 2.32809002713 0.03522033395 
0.097953 2.33505096008 0.03590415392 
0.098470 2.28767556065 0.03507201086 
0.098986 2.31678027042 0.03343605771 
0.099503 2.29160305695 0.03335726456 
0.100020 2.27217930698 0.03342421317 
0.100537 2.28418962585 0.03373081024 
0.101054 2.22681058783 0.03253462240 
0.101571 2.23297870697 0.03116394933 
0.102088 2.19864439747 0.03263662093 
0.102605 2.26454594810 0.03184183103 
0.103122 2.27191307851 0.03216084754 
0.103638 2.24131102945 0.03258205970 
0.104155 2.23094084431 0.03292993941 
0.104672 2.15183361954 0.03190049713 
0.105189 2.20596993683 0.03111224839 
0.105706 2.21356734693 0.03158268615 
0.106223 2.24355083573 0.03058203254 
0.106740 2.19354358215 0.03054290583 
0.107257 2.15611132603 0.03071271639 
0.107773 2.19257372737 0.03093983421 
0.108290 2.13297094422 0.03044111449 
0.108807 2.16536554370 0.03053249491 
0.109324 2.12498036437 0.02995350412 
0.109841 2.13168289655 0.03044444105 
0.110358 2.08918677237 0.03176753119 
0.110875 2.18728720501 0.03048419038 
0.111392 2.12285002214 0.02865514702 
0.111909 2.11934154444 0.02810369880 
0.112425 2.13357958118 0.02976854523 
0.112942 2.09904499171 0.02917368172 
0.113459 2.14518475923 0.02952550386 
0.113976 2.08779543677 0.02971828358 
0.114493 2.09974755119 0.02903178291 
0.115010 2.10547352699 0.03050849807 
0.115527 2.08992394709 0.02955716776 
0.116044 2.08011751136 0.02854017679 
0.116560 2.09963382425 0.02928230503 
0.117077 2.06606513619 0.02788642845 
0.117594 2.06945259728 0.02846472577 
0.118111 2.07779973630 0.02761761913 
0.118628 2.04408895793 0.02822300707 
0.119145 2.04072264050 0.02858517504 
0.119662 2.06412077923 0.02754943920 
0.120179 2.04553060111 0.02727758437 
0.120695 2.04253540193 0.02821338063 
0.121212 2.10053228929 0.02781557678 
0.121729 2.00191991165 0.02764085762 
0.122246 2.00082936054 0.02769649174 
0.122763 2.07909790313 0.02811667110 
0.123280 2.05796806433 0.02763580143 
0.123797 2.02877406852 0.02777355255 
0.124314 2.03726408390 0.02712991447 
0.124830 1.99318296117 0.02711777032 
0.125347 2.01614777357 0.02658268863 
0.125864 2.01154520828 0.02738108305 
0.126381 1.96516014789 0.02697873302 
0.126898 2.00157357241 0.02658070291 
0.127415 1.97068046631 0.02680188908 
0.127932 1.96455415607 0.02691777289 
0.128448 1.97006693922 0.02684243265 
0.128965 2.01805276167 0.02680404651 
0.129482 2.01581414416 0.02672037513 
0.129999 1.99878647036 0.02715101855 
0.130516 1.97897409144 0.02637768966 
0.131033 1.96403368437 0.02631464831 
0.131550 1.95600002933 0.02614478714 
0.132067 1.96074012373 0.02627575720 
0.132583 1.99649346682 0.02597570189 
0.133100 1.95474089726 0.02538519759 
0.133617 1.97062197258 0.02610026945 
0.134134 1.97472452894 0.02585600902 
0.134651 1.95926294372 0.02556923484 
0.135168 1.93681214121 0.02559650030 
0.135685 1.93761285780 0.02522585142 
0.136201 1.97981035047 0.02621402009 
0.136718 1.96191581678 0.02424019495 
0.137235 1.95307394891 0.02528030859 
0.137752 1.91974155343 0.02419674902 
0.138269 1.93380450431 0.02538975670 
0.138786 1.89281997935 0.02547316903 
0.139303 1.93639242184 0.02486038396 
0.139819 1.97067197854 0.02502457140 
0.140336 1.88562375807 0.02434743279 
0.140853 1.91783258955 0.02407473440 
0.141370 1.95517594990 0.02547450526 
0.141887 1.91489202652 0.02525040805 
0.142404 1.86323250924 0.02454074528 
0.142921 1.94261979187 0.02489090249 
0.143438 1.96428747191 0.02478236147 
0.143954 1.94903866870 0.02519680553 
0.144471 1.97424490025 0.02590899797 
0.144988 1.90250565790 0.02506747263 
0.145505 1.93710831661 0.02460854477 
0.146022 1.93361815499 0.02475367209 
0.146539 1.89831825819 0.02467995848 
0.147056 1.91982919868 0.02450203369 
0.147572 1.87242524074 0.02439075816 
0.148089 1.97255436124 0.02530968686 
0.148606 1.90268824992 0.02390579098 
0.149123 1.86964958467 0.02375843405 
0.149640 1.90059033042 0.02394064575 
0.150157 1.86442232870 0.02387116027 
0.150674 1.87645711475 0.02361485824 
0.151190 1.88989147766 0.02302220933 
0.151707 1.89142939427 0.02363293679 
0.152224 1.91769994893 0.02357806288 
0.152741 1.87962355663 0.02348034647 
0.153258 1.85791260953 0.02367260282 
0.153775 1.87165428221 0.02364228326 
0.154291 1.84506875055 0.02282905286 
0.154808 1.93445098454 0.02336023525 
0.155325 1.87931536457 0.02389817123 
0.155842 1.85347244135 0.02254904352 
0.156359 1.89493409765 0.02315214595 
0.156876 1.86884434631 0.02399702549 
0.157393 1.83769842825 0.02203804512 
0.157909 1.85228723066 0.02284433775 
0.158426 1.87413183709 0.02298004081 
0.158943 1.88599964785 0.02294365713 
0.159460 1.85536171292 0.02290059716 
0.159977 1.85280162055 0.02261310271 
0.160494 1.86694743687 0.02248063249 
0.161010 1.81519889114 0.02283588183 
0.161527 1.84283157229 0.02225656038 
0.162044 1.86269883095 0.02293451598 
0.162561 1.83828240251 0.02210506615 
0.163078 1.84764013136 0.02234451309 
0.163595 1.83776912463 0.02215038268 
0.164112 1.87298031784 0.02247417280 
0.164628 1.83427377851 0.02234195602 
0.165145 1.83254200842 0.02264124265 
0.165662 1.83162047099 0.02261993243 
0.166179 1.82853657296 0.02223177401 
0.166696 1.81125776170 0.02268184043 
0.167213 1.81276785760 0.02198340931 
0.167729 1.85330024907 0.02225771865 
0.168246 1.84354345697 0.02235263996 
0.168763 1.82970412550 0.02196517834 
0.169280 1.80004073245 0.02242250464 
0.169797 1.82317993640 0.02147448946 
0.170314 1.82408166249 0.02171597596 
0.170830 1.85881323145 0.02236997865 
0.171347 1.84792927709 0.02154283467 
0.171864 1.83801179892 0.02161645552 
0.172381 1.83240981158 0.02143457560 
0.172898 1.84496842804 0.02214829306 
0.173415 1.81538478062 0.02127207393 
0.173932 1.78797494766 0.02119955709 
0.174448 1.82911316318 0.02095317681 
0.174965 1.83788548044 0.02118779450 
0.175482 1.81695803631 0.02184250603 
0.175999 1.78630573430 0.02150452395 
0.176516 1.84334931805 0.02132803795 
0.177033 1.82260007332 0.02141428971 
0.177549 1.80969462924 0.02105883949 
0.178066 1.82970256460 0.02077827092 
0.178583 1.78267770891 0.02098807147 
0.179100 1.82433144090 0.02159233984 
0.179617 1.79695333382 0.02115938767 
0.180134 1.79588619864 0.02227193696 
0.180650 1.80372730391 0.02184457258 
0.181167 1.77947747523 0.02164093028 
0.181684 1.79809959577 0.02208596132 
0.182201 1.84246550739 0.02240942232 
0.182718 1.80300312517 0.02270202826 
0.183234 1.79366522721 0.02268988048 
0.183751 1.80165008033 0.02274093333 
0.184268 1.82271155609 0.02291273660 
0.184785 1.81329719028 0.02252354760 
0.185302 1.78809814086 0.02221623599 
0.185819 1.83388777917 0.02290734030 
0.186335 1.79459999824 0.02223168780 
0.186852 1.83529572067 0.02315651954 
0.187369 1.78978089563 0.02169744030 
0.187886 1.80710429426 0.02198830187 
0.188403 1.76345988818 0.02145383336 
0.188920 1.83229818386 0.02113682281 
0.189436 1.78423359831 0.02225949161 
0.189953 1.75326841640 0.02151343616 
0.190470 1.75360611491 0.02090269423 
0.190987 1.75556922523 0.02137539563 
0.191504 1.77269305697 0.02106687023 
0.192020 1.77928765028 0.02109275247 
0.192537 1.79863241620 0.02100650572 
0.193054 1.78603936280 0.02070006051 
0.193571 1.75992673398 0.02070034494 
0.194088 1.76827595101 0.02072028361 
0.194605 1.76821836267 0.02057417414 
0.195121 1.76104254283 0.02077753594 
0.195638 1.74816553495 0.02078847119 
0.196155 1.76458895635 0.02072972481 
0.196672 1.79428707051 0.02099907675 
0.197189 1.76968901805 0.02061989088 
0.197705 1.78093519679 0.02057740954 
0.198222 1.77894624275 0.02036969587 
0.198739 1.76306367012 0.02013400172 
0.199256 1.74862426522 0.01972450395 
0.199773 1.80034660683 0.02046242454 
0.200290 1.78116792029 0.02087379209 
0.200806 1.75018442884 0.02035872202 
0.201323 1.78058232084 0.01999580163 
0.201840 1.76353111191 0.02037850091 
0.202357 1.78138897236 0.02020021246 
0.202874 1.75179176296 0.02012385666 
0.203390 1.77300159436 0.02005680700 
0.203907 1.77669498921 0.02000828675 
0.204424 1.78883995522 0.01971929377 
0.204941 1.76450449071 0.01982302207 
0.205458 1.75353990149 0.01988356848 
0.205974 1.74726433207 0.01990980757 
0.206491 1.76798391447 0.01967434254 
0.207008 1.75302601093 0.01972746293 
0.207525 1.77717465536 0.02005160198 
0.208042 1.75145062680 0.01966715884 
0.208558 1.72988170478 0.01975875418 
0.209075 1.76564748315 0.01994014124 
0.209592 1.80202249031 0.01988725514 
0.210109 1.75437523655 0.01934319212 
0.210626 1.77668263636 0.01976844259 
0.211142 1.74969874838 0.01945928508 
0.211659 1.76351864198 0.01980255897 
0.212176 1.73443778650 0.01974665526 
0.212693 1.76568083315 0.01937329828 
0.213210 1.78455694737 0.02013171798 
0.213726 1.79869981105 0.01989770695 
0.214243 1.75262317822 0.01929300188 
0.214760 1.79998351575 0.01928256907 
0.215277 1.75211370912 0.01943456591 
0.215794 1.75816281807 0.01906006310 
0.216310 1.75241304468 0.01892727301 
0.216827 1.75040197605 0.01894236226 
0.217344 1.79697044112 0.01927303604 
0.217861 1.77644252078 0.01938924231 
0.218378 1.75141268437 0.01883886173 
0.218894 1.74889559998 0.01910583790 
0.219411 1.79082112780 0.01925984103 
0.219928 1.76681596141 0.01894675902 
0.220445 1.73921010867 0.01906117886 
0.220962 1.74842172448 0.01942280608 
0.221478 1.75831709780 0.01898721924 
0.221995 1.73173197041 0.01859394659 
0.222512 1.77331457532 0.01898623972 
0.223029 1.76541460322 0.01948445785 
0.223546 1.73340404874 0.01893418929 
0.224062 1.72693712604 0.01859408584 
0.224579 1.76114613758 0.01895547804 
0.225096 1.74528166921 0.01884115124 
0.225613 1.77084579997 0.01869947664 
0.226129 1.75835901011 0.01858413195 
0.226646 1.75525248670 0.01853714525 
0.227163 1.77566206372 0.01891638995 
0.227680 1.75418388570 0.01881670258 
0.228197 1.75302467464 0.01841721040 
0.228713 1.75369142312 0.01853265829 
0.229230 1.73602262421 0.01792042745 
0.229747 1.74070001378 0.01824915666 
0.230264 1.77302642924 0.01793702270 
0.230780 1.75928872926 0.01810958562 
0.231297 1.78256202004 0.01846814237 
0.231814 1.78296240372 0.01862164008 
0.232331 1.78396087181 0.01865252662 
0.232848 1.72935355483 0.01864040156 
0.233364 1.73026545131 0.01781657460 
0.233881 1.74091702033 0.01799888607 
0.234398 1.77139329018 0.01838790006 
0.234915 1.73887686500 0.01831755828 
0.235431 1.74430031091 0.01798410208 
0.235948 1.75060739723 0.01749087013 
0.236465 1.74703316256 0.01845119686 
0.236982 1.71304838857 0.01786798381 
0.237499 1.73902734282 0.01812704757 
0.238015 1.77184925547 0.01858439662 
0.238532 1.72759384300 0.01774601478 
0.239049 1.72376032927 0.01770221240 
0.239566 1.72862276205 0.01758980756 
0.240082 1.72967455393 0.01773710009 
0.240599 1.72629004065 0.01767221854 
0.241116 1.73578113485 0.01778767984 
0.241633 1.78112224118 0.01855944114 
0.242149 1.72423047485 3.08887980108 
0.242666 1.75163466722 0.01839020772 
0.243183 1.73041205174 0.01796045233 
0.243700 1.75024307786 0.01792154164 
0.244217 1.71860434126 0.01777428989 
0.244733 1.74939116127 0.01792298706 
0.245250 1.73775602527 0.01754720035 
0.245767 1.70040046134 0.01753596029 
0.246284 1.75698089823 0.01786420054 
0.246800 1.73417738960 0.01818490758 
0.247317 1.75047173098 0.01777922416 
0.247834 1.74093860477 0.01759760098 
0.248351 1.71989544242 0.01755681810 
0.248867 1.74068290438 0.01738902791 
0.249384 1.74498804200 0.01762743321 
0.249901 1.73028678250 0.01718753600 
0.250418 1.73601120290 0.01761487777 
0.250934 1.70933511131 0.01751604601 
0.251451 1.72208506886 0.01777579944 
0.251968 1.72155082345 0.01746718981 
0.252485 1.69321844223 0.01719093101 
0.253001 1.75254703681 0.01730687083 
0.253518 1.74278820809 0.01775347580 
0.254035 1.75331634179 0.01724039456 
0.254552 1.70749482857 0.01718450043 
0.255068 1.74140876212 0.01735377986 
0.255585 1.72188361581 0.01732345993 
0.256102 1.71865918855 0.01718484970 
0.256619 1.72123289828 0.01752116816 
0.257135 1.74075643357 0.01708980373 
0.257652 1.73013346641 0.01721872658 
0.258169 1.75708593632 0.01734452952 
0.258686 1.73570741632 0.01694829305 
0.259202 1.74093965077 0.01739808793 
0.259719 1.73287013477 0.01725957492 
0.260236 1.73319580153 0.01765935182 
0.260753 1.70702710347 0.01777625679 
0.261269 1.71555690376 0.01767034138 
0.261786 1.72261664432 0.01793437506 
0.262303 1.71345146276 0.01843941611 
0.262820 1.72281139454 0.01809775589 
0.263336 1.69314831597 0.01814698325 
0.263853 1.73038716841 0.01842095297 
0.264370 1.72264975121 0.01804927299 
0.264887 1.72472092623 0.01888933305 
0.265403 1.72518979115 0.01869290148 
0.265920 1.69616936916 0.01834141547 
0.266437 1.72272260670 0.01862977510 
0.266954 1.73333757980 0.01861519358 
0.267470 1.74167130276 0.01869580076 
0.267987 1.74179733335 0.01892128980 
0.268504 1.72894426334 0.01839814787 
0.269021 1.73977835010 0.01925210443 
0.269537 1.76126563214 0.01868507927 
0.270054 1.77963264532 0.01951220976 
0.270571 1.74092908421 0.01927310893 
0.271087 1.73519280199 0.01987158757 
0.271604 1.73624730745 0.01967624169 
0.272121 1.73804299218 0.01985522705 
0.272638 1.75239463550 0.02033315870 
0.273154 1.74769287619 0.02020920781 
0.273671 1.73506552733 0.02000097489 
0.274188 1.74498481752 0.02055120489 
0.274705 1.73762835803 0.02132801886 
0.275221 1.75109756638 0.02038721650 
0.275738 1.80667398941 0.02143836740 
0.276255 1.74285937515 0.02049903281 
0.276771 1.76583761793 0.02127712740 
0.277288 1.74654429140 0.02079463516 
0.277805 1.71076333737 0.01973672890 
0.278322 1.71462208385 0.02009947120 
0.278838 1.75843804805 0.02060108216 
0.279355 1.74876612136 0.02025365489 
0.279872 1.75779298988 0.02067930578 
0.280388 1.69085514446 0.02022084528 
0.280905 1.68517334562 0.02013359505 
0.281422 1.76933593647 0.02023775057 
0.281939 1.71929049887 0.02009514840 
0.282455 1.75084287043 0.02032721375 
0.282972 1.71662996368 0.02047842537 
0.283489 1.72183727000 0.02047524113 
0.284006 1.74167092785 0.02085571189 
0.284522 1.73165236749 0.02055059986 
0.285039 1.76126005968 0.02047161536 
0.285556 1.75088818116 0.02026566495 
0.286072 1.71077262425 0.02051022033 
0.286589 1.72144992879 0.02126832135 
0.287106 1.75271249134 0.02112390507 
0.287622 1.74120535942 0.02084590360 
0.288139 1.73538667421 0.02089985919 
0.288656 1.74557231714 0.02051692962 
0.289173 1.75578187488 0.02115535400 
0.289689 1.70083904508 0.02092114502 
0.290206 1.75993979251 0.02091956213 
0.290723 1.72494690289 0.02125366120 
0.291239 1.70491286901 0.02090023000 
0.291756 1.73123169513 0.02098146401 
0.292273 1.73855680292 0.02119847721 
0.292790 1.70613620277 0.02080819902 
0.293306 1.71461929668 0.02089769171 
0.293823 1.74948988060 0.02144587945 
0.294340 1.76934046915 0.02172602702 
0.294856 1.70291998158 0.02137709549 
0.295373 1.75592857466 0.02134030683 
0.295890 1.75355846956 0.02213574402 
0.296406 1.75826497700 0.02136704709 
0.296923 1.72897469159 0.02109920435 
0.297440 1.73367588385 0.02168735373 
0.297957 1.77369761749 0.02116246252 
0.298473 1.73361581301 0.02159037042 
0.298990 1.70211755610 0.02180663865 
0.299507 1.73860259683 0.02203067709 
0.300023 1.71638719893 0.02234533006 
0.300540 1.72853358780 0.02190629173 
0.301057 1.73326548287 0.02181274471 
0.301573 1.75566937829 0.02220286964 
0.302090 1.79517397432 0.02206951529 
0.302607 1.76707272422 0.02165644249 
0.303123 1.74856788050 0.02241699374 
0.303640 1.75439329576 0.02144183679 
0.304157 1.73819074289 0.02141396129 
0.304673 1.74859972309 0.02173561362 
0.305190 1.74805354130 0.02204087382 
0.305707 1.73153400491 0.02207494768 
0.306224 1.71705322084 0.02212320731 
0.306740 1.76246178975 0.02271195973 
0.307257 1.73947246410 0.02207290287 
0.307774 1.72235065755 0.02218870494 
0.308290 1.69406361940 0.02171455496 
0.308807 1.71305505343 0.02217717955 
0.309324 1.76259822199 0.02237668747 
0.309840 1.74992040235 0.02258121549 
0.310357 1.71618454664 0.02250561232 
0.310874 1.74208924079 0.02259865222 
0.311390 1.73741353982 0.02312013821 
0.311907 1.70149106332 0.02244740251 
0.312424 1.72820370716 0.02216610389 
0.312940 1.73347983016 0.02233148002 
0.313457 1.73637069161 0.02295977339 
0.313974 1.71721757216 0.02271234764 
0.314490 1.74996450917 0.02273001756 
0.315007 1.74565878607 0.02337091740 
0.315524 1.71279503530 0.02283219277 
0.316040 1.72333244164 0.02348487911 
0.316557 1.71738975922 0.02317650121 
0.317074 1.72517003451 0.02318555856 
0.317590 1.71307037418 0.02283827075 
0.318107 1.73506179543 0.02379255563 
0.318624 1.71991804703 0.02303705153 
0.319140 1.75467190506 0.02363074979 
0.319657 1.76630981124 0.02393174725 
0.320174 1.74200712560 0.02310051092 
0.320690 1.71805645113 0.02331754253 
0.321207 1.71267577441 0.02291534009 
0.321724 1.72359681477 0.02434889501 
0.322240 1.74382546604 0.02374016725 
0.322757 1.75645986764 0.02356085296 
0.323274 1.75846682364 0.02358700016 
0.323790 1.73916606792 0.02420825663 
0.324307 1.72433854854 0.02446579266 
0.324824 1.74645425289 0.02414411380 
0.325340 1.75538909131 0.02471463938 
0.325857 1.74017550413 0.02533711467 
0.326373 1.74006403010 0.02480891822 
0.326890 1.74698066087 0.02632457999 
0.327407 1.74127324867 0.02561921975 
0.327923 1.73726216307 0.02542961683 
0.328440 1.72871573144 0.02619170554 
0.328957 1.72922814841 0.02603027656 
0.329473 1.75251930713 0.02699226027 
0.329990 1.75813166239 0.02738063921 
0.330507 1.78338635055 0.02731240522 
0.331023 1.73789887353 0.02842233365 
0.331540 1.79512655481 0.02952261393 
0.332057 1.77607972372 0.02901468976 
0.332573 1.74158744663 0.02769707043 
0.333090 1.75008520043 0.03009526687 
0.333607 1.78688540953 0.03008636799 
0.334123 1.80362705185 0.02999805614 
0.334640 1.82179883305 0.03029801927 
0.335156 1.80645714671 0.03070572488 
0.335673 1.78831937445 0.02982570649 
0.336190 1.75074025911 0.02955288179 
0.336706 1.72715919324 0.02938551393 
0.337223 1.74266059199 0.03066486080 
0.337740 1.75226729315 0.03183885059 
0.338256 1.75059024418 0.02983475478 
0.338773 1.79226148608 0.03325356082 
0.339290 1.82040632521 0.03395162410 
0.339806 1.83844669414 0.03623997969 
0.340323 1.82821709949 0.03616560355 
0.340839 1.83403865794 0.03699574550 
0.341356 1.79838195917 0.03601396290 
0.341873 1.78072932369 0.03559911297 
0.342389 1.85224606331 0.03743637039 
0.342906 1.81537170404 0.03740702961 
0.343423 1.81066753501 0.03622388678 
0.343939 1.84934088522 0.03592141877 
0.344456 1.79739080425 0.03738211612 
0.344972 1.83963996614 0.03966203533 
0.345489 1.79478361781 0.03822826440 
0.346006 1.84466875523 0.03944807522 
0.346522 1.85010517495 0.03993501265 
0.347039 1.78498161173 0.03756698792 
0.347555 1.78380707290 0.03831238659 
0.348072 1.82117938626 0.03930201901 
0.348589 1.86937596015 0.03811583074 
0.349105 1.80489844193 0.03901055331 
0.349622 1.76179411839 0.03825314683 
0.350139 1.84387743269 0.03851066796 
0.350655 1.76510593295 0.03850373756 
0.351172 1.77319277396 0.03903672024 
0.351688 1.74621224317 0.03795218596 
0.352205 1.71956508408 0.03898191216 
0.352722 1.81297360754 0.03878448091 
0.353238 1.85725616034 0.03941316235 
0.353755 1.84500969011 0.03863794075 
0.354271 1.87109724089 0.03886673052 
0.354788 1.83114420022 0.03978151159 
0.355305 1.81888365058 0.04060881938 
0.355821 1.83501199612 0.03840347674 
0.356338 1.85402941773 0.04305245156 
0.356854 1.80774818647 0.04153650507 
0.357371 1.82296670078 0.04289797556 
0.357888 1.80710571050 0.04260321582 
0.358404 1.81771741875 0.04215428021 
0.358921 1.87451391738 0.04460035812 
0.359437 1.83024860972 0.04465980769 
0.359954 1.82646847455 0.04487827529 
0.360471 1.79894241635 0.04574043836 
0.360987 1.82109332656 0.04523583282 
0.361504 1.85783945509 0.04655670958 
0.362020 1.73275356826 0.04869306095 
0.362537 1.78754632809 0.04628356360 
0.363054 1.79800898269 0.04934936577 
0.363570 1.83540048379 0.04767486965 
0.364087 1.85551819251 0.05296601008 
0.364603 1.80696869039 0.04995808145 
0.365120 1.72470149258 0.05272399393 
0.365637 1.84575648002 0.05461313736 
0.366153 1.75861761769 0.05381063883 
0.366670 1.87947181753 0.05422978054 
0.367186 1.74111742639 0.05585422672 
0.367703 1.76038714063 0.05916616388 
0.368219 1.83819672263 0.06516625135 
0.368736 1.75565512305 0.05958588470 
0.369253 1.91228972496 0.06932364827 
0.369769 1.77710593220 0.07647019833 
0.370286 1.67946653718 0.07628784134 
0.370802 1.71191891331 0.07045318297 
0.371319 1.76917197334 0.06833140361 
0.371835 1.79385094441 0.07781968725 
0.372352 1.89049728658 0.08978270990 
0.372869 1.81258386595 0.10923555694 
0.373385 1.65511715964 0.16102689058 
0.373902 1.73616616696 0.28714806443 
