# Supplementary material for: A SAXS-based approach to rationally evaluate radical scavengers – toward eliminating radiation damage in solution and crystallographic studies
Source: J Synchrotron Radiat. 2021 Aug 9;28(Pt 5):1309–20. doi: 10.1107/S1600577521004045 (PMC8415334; doi:10.1107/S1600577521004045)
Supplement: Supplementary file 1 [file s-28-01309-sup1.zip › SupportingData/ascrobic_acid/50uM/E1_ascorbate-50um_00032.cbf.dat]

0.010597 12.66679516272 0.74994365199 
0.011114 12.10639010554 0.47102617869 
0.011630 10.86228675259 0.41025095298 
0.012147 9.99157139472 0.29844321773 
0.012664 9.81787015963 0.30858959921 
0.013181 8.56006372431 0.25582413472 
0.013698 8.73815090376 0.22447521265 
0.014215 8.29815852723 0.33176644817 
0.014732 8.12647524400 0.23605887150 
0.015249 7.85178081874 0.24502047750 
0.015766 7.45520786475 0.18339563915 
0.016283 7.17162647463 0.21259826920 
0.016800 7.15246059312 0.17558665402 
0.017316 6.64595448854 0.15433461535 
0.017833 6.70615536864 0.14786698889 
0.018350 6.41443295432 0.14239332382 
0.018867 6.31864544602 0.14309973100 
0.019384 6.06194464313 0.12620040954 
0.019901 6.08003167932 0.12361081856 
0.020418 6.08254798893 0.11746929531 
0.020935 5.71993039804 0.11792158385 
0.021452 5.57672219848 0.11522022215 
0.021969 5.77608737088 0.10922114087 
0.022486 5.44003612575 0.10713430805 
0.023002 5.23802329553 0.10985075719 
0.023519 5.39968938769 0.10302568985 
0.024036 5.02911961237 0.09654195555 
0.024553 5.31918955981 0.10512840587 
0.025070 4.92870002216 0.09598812247 
0.025587 5.08928021913 0.10274147936 
0.026104 4.83935049270 0.09157180254 
0.026621 4.95745824324 0.09287382667 
0.027138 4.88427283195 0.08715690098 
0.027655 4.92443401016 0.08953538608 
0.028171 4.83566247204 0.09402317968 
0.028688 4.73948319492 0.08350484466 
0.029205 4.83176855598 0.08909849203 
0.029722 4.67746129722 0.08485740105 
0.030239 4.65579256439 0.08732783695 
0.030756 4.48226174040 0.08243081632 
0.031273 4.57455673346 0.08316724258 
0.031790 4.67573792790 0.08201019931 
0.032307 4.34206695233 0.08199318057 
0.032824 4.50908015127 0.07670094056 
0.033341 4.54713665118 0.08176265594 
0.033857 4.36125487780 0.07590428903 
0.034374 4.39969650826 0.07397940171 
0.034891 4.32266318946 0.07460022522 
0.035408 4.26300540863 0.07642763465 
0.035925 4.05466720680 0.07282449535 
0.036442 4.21769113651 0.07504800325 
0.036959 4.21730611900 0.07799815180 
0.037476 4.15874912404 0.06694224367 
0.037993 4.04955842178 0.06763962076 
0.038510 4.00037390699 0.06756151464 
0.039027 4.08289327691 0.06337674836 
0.039543 4.03515632962 0.06974927722 
0.040060 4.10116077268 0.06756904193 
0.040577 3.90425354987 0.06770982140 
0.041094 3.87383186116 0.06693649239 
0.041611 3.96826629435 0.06476541825 
0.042128 3.93624814795 0.06460216922 
0.042645 3.87355741641 0.06356792686 
0.043162 3.86446344719 0.06766193676 
0.043679 3.78413886438 0.06319332700 
0.044196 3.80438877513 0.06019581137 
0.044712 3.61344339876 0.05943254528 
0.045229 3.76990260254 0.05946619831 
0.045746 3.62667387335 0.05891944945 
0.046263 3.64639205137 0.05940535162 
0.046780 3.65968321322 0.05727404885 
0.047297 3.59512150753 0.05981690755 
0.047814 3.54329750296 0.05720730346 
0.048331 3.53218506376 0.05467245500 
0.048848 3.50743440378 0.05951146538 
0.049365 3.50168837942 0.05335139391 
0.049881 3.55267985901 0.05656113137 
0.050398 3.43560292747 0.05517378397 
0.050915 3.43131735611 0.05365071850 
0.051432 3.35538408476 0.05333968608 
0.051949 3.43021479515 0.05673345840 
0.052466 3.47000011146 0.05434496010 
0.052983 3.33115731102 0.05331700397 
0.053500 3.23543727619 0.05503935495 
0.054017 3.31088559302 0.05317762819 
0.054534 3.34642413983 0.05184386339 
0.055050 3.22001490352 0.05025055918 
0.055567 3.27236063573 0.05196932027 
0.056084 3.26297349533 0.05017816391 
0.056601 3.17427256266 0.04894130460 
0.057118 3.15757053777 0.04829314222 
0.057635 3.16120722381 0.04787813548 
0.058152 3.14421673651 0.04951933904 
0.058669 3.17369358498 0.04873378096 
0.059186 3.08827453954 0.04756316536 
0.059703 3.07391532965 0.04625841392 
0.060220 3.05804584718 0.04645152196 
0.060736 3.05272956812 0.04669737782 
0.061253 2.95834697518 0.04482906146 
0.061770 2.95809151830 0.04710368394 
0.062287 3.04208983857 0.04672125075 
0.062804 2.96536771040 0.04592011475 
0.063321 2.91845229570 0.04229367319 
0.063838 2.92120946371 0.04508157284 
0.064355 2.94163453310 0.04342316312 
0.064872 2.94620526966 0.04416685801 
0.065388 2.92438903352 0.04549536710 
0.065905 2.78845528080 0.04233828380 
0.066422 2.92231019415 0.04390844478 
0.066939 2.94520754589 0.04379240489 
0.067456 2.77898838341 0.04331359204 
0.067973 2.83620614130 0.04200108384 
0.068490 2.81809741970 0.04243934733 
0.069007 2.78913130132 0.04168038849 
0.069524 2.80580465830 0.04356815209 
0.070041 2.76295663823 0.04194021619 
0.070557 2.74553046140 0.04162329046 
0.071074 2.70545488324 0.04209219288 
0.071591 2.75778421019 0.04082819045 
0.072108 2.74512438381 0.04139468061 
0.072625 2.71128766906 0.04218874750 
0.073142 2.77908773896 0.04273189017 
0.073659 2.71157719871 0.04144216950 
0.074176 2.71058013827 0.04030620513 
0.074693 2.69562040084 0.03910923473 
0.075210 2.65681540953 0.03959452758 
0.075726 2.64253824256 0.03898590788 
0.076243 2.64192193576 0.03982061287 
0.076760 2.63283705397 0.03954441624 
0.077277 2.58514134839 0.03957976885 
0.077794 2.56407439822 0.03713198385 
0.078311 2.58450829495 0.03786429778 
0.078828 2.63688876223 0.03758284796 
0.079345 2.57727241604 0.03908039634 
0.079862 2.57475078929 0.03833098064 
0.080378 2.49994186644 0.03706990587 
0.080895 2.50820232956 0.03727407800 
0.081412 2.53434072224 0.03657651699 
0.081929 2.55706569583 0.03635253338 
0.082446 2.53795870792 0.03709271157 
0.082963 2.48798633362 0.03437828405 
0.083480 2.44003209953 0.03707413186 
0.083997 2.46098591235 0.03553810645 
0.084514 2.52625014693 0.03579005072 
0.085030 2.43804656391 0.03561851505 
0.085547 2.46795317636 0.03481897306 
0.086064 2.41553489657 0.03609099518 
0.086581 2.47564886164 0.03594657471 
0.087098 2.42456768614 0.03483957719 
0.087615 2.45031752026 0.03417131399 
0.088132 2.48216808988 0.03462678899 
0.088649 2.33966139318 0.03521180362 
0.089166 2.39386175123 0.03531632094 
0.089683 2.40530335826 0.03543876148 
0.090199 2.40290901813 0.03693465951 
0.090716 2.29675257718 0.03552231993 
0.091233 2.42195546067 0.03723418219 
0.091750 2.43500068916 0.03812136934 
0.092267 2.34343817019 0.03574162960 
0.092784 2.34446301332 0.03867956679 
0.093301 2.26389551313 0.03678989641 
0.093818 2.32321954465 0.03801345884 
0.094334 2.40634945712 0.03825274971 
0.094851 2.33179202225 0.03803312184 
0.095368 2.34698673522 0.03653911220 
0.095885 2.31644739441 0.03574393172 
0.096402 2.34406940473 0.03451391953 
0.096919 2.28097191125 0.03463087270 
0.097436 2.25576772059 0.03327035156 
0.097953 2.21702857521 0.03427466391 
0.098470 2.32347973554 0.03383476999 
0.098986 2.32656344186 0.03437635072 
0.099503 2.28315730194 0.03323783233 
0.100020 2.21778450182 0.03369770481 
0.100537 2.24372761609 0.03379605117 
0.101054 2.27132648416 0.03316621764 
0.101571 2.22898606780 0.03120482021 
0.102088 2.18083914305 0.03292402315 
0.102605 2.20997221996 0.03223655361 
0.103122 2.18911514465 0.03145454206 
0.103638 2.23946380212 0.03300297941 
0.104155 2.27343511082 0.03184289777 
0.104672 2.19782024429 0.03177235962 
0.105189 2.19850241559 0.03154677728 
0.105706 2.20726981869 0.03231902022 
0.106223 2.19763593337 0.03091598864 
0.106740 2.18594840749 0.03059737974 
0.107257 2.18548495088 0.03141287020 
0.107773 2.12193451293 0.03213403317 
0.108290 2.14618137313 0.03001008129 
0.108807 2.21010540942 0.03006385329 
0.109324 2.15857635371 0.03073678192 
0.109841 2.12472962213 0.03025274610 
0.110358 2.10812597303 0.02930431194 
0.110875 2.13976746264 0.03035317204 
0.111392 2.19234427406 0.02962992785 
0.111909 2.15530978713 0.02975462236 
0.112425 2.16970764475 0.03100405189 
0.112942 2.08696697012 0.02892837490 
0.113459 2.09573638971 0.02894922797 
0.113976 2.13132294342 0.02943954064 
0.114493 2.09429829905 0.02782026588 
0.115010 2.12116192690 0.02977378865 
0.115527 2.09850023912 0.02921149466 
0.116044 2.11872083187 0.02884116482 
0.116560 2.10380809058 0.02850953962 
0.117077 2.10375423541 0.02845302745 
0.117594 2.07794126757 0.02844335581 
0.118111 2.06536633722 0.02825618527 
0.118628 2.10748839243 0.02808092816 
0.119145 2.06537443268 0.02873147441 
0.119662 2.06410505439 0.02789768835 
0.120179 2.06520898633 0.02812911155 
0.120695 2.06153349200 0.02806397470 
0.121212 2.07010824550 0.02719607100 
0.121729 2.02882285658 0.02808950068 
0.122246 2.05532233669 0.02762881659 
0.122763 2.00801357155 0.02704102087 
0.123280 2.01310572578 0.02730871851 
0.123797 1.96645689825 0.02603194260 
0.124314 1.98202194580 0.02746833091 
0.124830 1.98778374190 0.02683873479 
0.125347 2.00862264593 0.02686162324 
0.125864 2.01866868243 0.02667099233 
0.126381 2.03989378535 0.02657922310 
0.126898 1.98041138958 0.02592221754 
0.127415 2.04745004350 0.02711439862 
0.127932 1.96475034517 0.02648438750 
0.128448 1.95521147680 0.02665159484 
0.128965 2.00049345926 0.02590254460 
0.129482 1.96160085907 0.02631414738 
0.129999 1.97324507472 0.02667319459 
0.130516 1.96058417932 0.02646931035 
0.131033 1.95762618894 0.02668190672 
0.131550 1.97469289047 0.02568909381 
0.132067 1.94831730168 0.02634266821 
0.132583 1.93648521772 0.02607172302 
0.133100 1.93846301382 0.02532273745 
0.133617 1.97109129784 0.02610491764 
0.134134 1.97739723266 0.02571567334 
0.134651 1.99225193131 0.02591732052 
0.135168 1.96858476489 0.02567021226 
0.135685 1.98510847407 0.02518218971 
0.136201 1.97192016734 0.02526345272 
0.136718 1.92207135502 0.02556515523 
0.137235 1.95003132709 0.02544983512 
0.137752 1.93047647721 0.02454757904 
0.138269 1.93918573682 0.02474316817 
0.138786 1.90428536235 0.02477694276 
0.139303 1.89809398139 0.02440345292 
0.139819 1.91273339986 0.02573707924 
0.140336 1.98869740867 0.02474653230 
0.140853 1.89849472780 0.02508042339 
0.141370 1.99132196169 0.02532096956 
0.141887 1.90172196981 0.02437066353 
0.142404 1.91053108753 0.02407885284 
0.142921 1.94526684833 0.02475767088 
0.143438 1.90078227086 0.02526053711 
0.143954 1.95866756083 0.02451342523 
0.144471 1.89203317433 0.02428782636 
0.144988 1.95039487556 0.02558509092 
0.145505 1.89243690590 0.02453279883 
0.146022 1.90656730764 0.02455742511 
0.146539 1.90555790607 0.02522762807 
0.147056 1.90488857433 0.02510471523 
0.147572 1.90040610145 0.02453034336 
0.148089 1.86738116314 0.02427112498 
0.148606 1.90220492456 0.02449457660 
0.149123 1.91756098816 0.02375863353 
0.149640 1.88126089511 0.02418571816 
0.150157 1.89789114266 0.02380319604 
0.150674 1.86090310712 0.02448227379 
0.151190 1.86973993799 0.02380188562 
0.151707 1.91892643512 0.02420398882 
0.152224 1.86584375758 0.02391861040 
0.152741 1.87203709603 0.02323599425 
0.153258 1.88275904840 0.02362543821 
0.153775 1.87699206980 0.02362450290 
0.154291 1.87913571765 0.02270917002 
0.154808 1.90622949015 0.02310948852 
0.155325 1.86386240151 0.02353961711 
0.155842 1.89717872764 0.02345296025 
0.156359 1.88653823978 0.02348183929 
0.156876 1.86158887732 0.02343446093 
0.157393 1.89472523968 0.02344823931 
0.157909 1.84665768558 0.02348215587 
0.158426 1.84628586743 0.02336273531 
0.158943 1.87705728582 0.02275675331 
0.159460 1.81937409627 0.02243745793 
0.159977 1.91216440806 0.02286036118 
0.160494 1.81520301792 0.02296031497 
0.161010 1.85079389290 0.02308980407 
0.161527 1.84915812433 0.02285770927 
0.162044 1.87535119618 0.02335977064 
0.162561 1.84793539982 0.02213424663 
0.163078 1.87848394559 0.02276910556 
0.163595 1.83759764877 0.02265158559 
0.164112 1.80988641472 0.02233688514 
0.164628 1.85888429773 0.02289477217 
0.165145 1.85268153174 0.02230845437 
0.165662 1.79831590673 0.02222688944 
0.166179 1.88667903602 0.02134314245 
0.166696 1.78756855906 0.02140126468 
0.167213 1.83932594992 0.02246201128 
0.167729 1.84945779941 0.02233457339 
0.168246 1.80928213158 0.02220501186 
0.168763 1.88702672442 0.02195532687 
0.169280 1.87375450439 0.02161208418 
0.169797 1.83646679500 0.02158028771 
0.170314 1.84366070695 0.02167920193 
0.170830 1.81040510966 0.02194428538 
0.171347 1.82268564811 0.02167856159 
0.171864 1.80685499277 0.02263928279 
0.172381 1.82650098961 0.02213084451 
0.172898 1.82142742767 0.02182003355 
0.173415 1.82299501596 0.02159819685 
0.173932 1.80063323275 0.02128473986 
0.174448 1.82095540429 0.02165877610 
0.174965 1.76837905984 0.02145426818 
0.175482 1.78416499400 0.02112778168 
0.175999 1.79867475465 0.02151576691 
0.176516 1.77981959079 0.02074191353 
0.177033 1.80170629269 0.02116811098 
0.177549 1.83706708278 0.02122773871 
0.178066 1.80159731713 0.02127218106 
0.178583 1.85846100043 0.02145770622 
0.179100 1.83951482872 0.02133709733 
0.179617 1.82899401182 0.02146729376 
0.180134 1.80059607833 0.02148869288 
0.180650 1.80231366607 0.02218969545 
0.181167 1.82023179402 0.02265210393 
0.181684 1.80106779807 0.02176371799 
0.182201 1.80758894923 0.02164425864 
0.182718 1.81917901456 0.02226867473 
0.183234 1.86199606494 0.02261157482 
0.183751 1.78325453493 0.02243623220 
0.184268 1.82319784341 0.02259798442 
0.184785 1.79657216015 0.02338774040 
0.185302 1.80247780749 0.02242840009 
0.185819 1.78488308182 0.02282898299 
0.186335 1.82105808258 0.02301244545 
0.186852 1.83300448720 0.02245973763 
0.187369 1.77380904371 0.02187752305 
0.187886 1.80172885512 0.02163497748 
0.188403 1.76240609086 0.02139197051 
0.188920 1.83073975842 0.02240449150 
0.189436 1.80208093885 0.02205229877 
0.189953 1.79297931425 0.02096773709 
0.190470 1.75496419210 0.02154968401 
0.190987 1.78707438514 0.02126945662 
0.191504 1.75897062241 0.02135081586 
0.192020 1.73898421980 0.02110603089 
0.192537 1.74184103626 0.02085589835 
0.193054 1.78691007003 0.02096316970 
0.193571 1.80717284636 0.02091963514 
0.194088 1.78794046110 0.02116183458 
0.194605 1.78028941329 0.02063756242 
0.195121 1.81503596398 0.02108949486 
0.195638 1.76734987238 0.02077469580 
0.196155 1.79520930280 0.02072888451 
0.196672 1.77082345184 0.02053990241 
0.197189 1.78338710393 0.02066467895 
0.197705 1.79632048934 0.01999212410 
0.198222 1.77916031451 0.02031108986 
0.198739 1.77407659223 0.02021232835 
0.199256 1.75789492006 0.02056403296 
0.199773 1.77029267514 0.02075309943 
0.200290 1.78220193174 0.02024591451 
0.200806 1.80773881322 0.02022539186 
0.201323 1.78494433883 0.01984143389 
0.201840 1.76647114632 0.01999490441 
0.202357 1.75409261708 0.02019900811 
0.202874 1.76327752236 0.01971564659 
0.203390 1.73742644006 0.01982331340 
0.203907 1.76217907923 0.02008726848 
0.204424 1.77484714668 0.02001837768 
0.204941 1.77214267033 0.02013551197 
0.205458 1.75121545543 0.01976735046 
0.205974 1.76503685229 0.02012477810 
0.206491 1.78532969240 0.01989897967 
0.207008 1.75889193914 0.01982236050 
0.207525 1.77798057505 0.01956644549 
0.208042 1.75169454623 0.01983503872 
0.208558 1.75535956065 0.01946537157 
0.209075 1.76920462148 0.01992362887 
0.209592 1.79903446016 0.01994914446 
0.210109 1.76235129895 0.01972354105 
0.210626 1.75391887419 0.01997813388 
0.211142 1.78225177110 0.01928209160 
0.211659 1.76263591625 0.01960296073 
0.212176 1.76111034569 0.01980150802 
0.212693 1.74952068797 0.01950715295 
0.213210 1.80364644925 0.01978977861 
0.213726 1.75501569049 0.01951227989 
0.214243 1.75666916469 0.01971228536 
0.214760 1.73006707306 0.01919945074 
0.215277 1.76104724609 0.01981863630 
0.215794 1.75637174480 0.01887117331 
0.216310 1.75920986991 0.01878977018 
0.216827 1.74055492060 0.01904659931 
0.217344 1.73846988473 0.01893803042 
0.217861 1.76906692942 0.01917776973 
0.218378 1.79132490537 0.01969866399 
0.218894 1.75119674437 0.01898357387 
0.219411 1.77917802938 0.01856389753 
0.219928 1.77643453994 0.01903149511 
0.220445 1.77172520147 0.01920558318 
0.220962 1.74727280828 0.01892640162 
0.221478 1.76884954110 0.01882241761 
0.221995 1.76893567912 0.01868379272 
0.222512 1.73717966521 0.01862635680 
0.223029 1.78159470283 0.01889794480 
0.223546 1.77117473077 0.01946630241 
0.224062 1.74144066298 0.01884312878 
0.224579 1.75115049852 0.01841284112 
0.225096 1.77660998327 0.01864220667 
0.225613 1.76539068584 0.01912006660 
0.226129 1.75742030387 0.01838149283 
0.226646 1.77166233514 0.01830605128 
0.227163 1.74381664736 0.01844529819 
0.227680 1.74311272890 0.01846900845 
0.228197 1.74249211674 0.01800505672 
0.228713 1.76496714730 0.01856014203 
0.229230 1.77010858091 0.01835160435 
0.229747 1.75617498842 0.01853300830 
0.230264 1.77200960805 0.01846445918 
0.230780 1.74952595883 0.01824139490 
0.231297 1.73777613861 0.01826953569 
0.231814 1.76562065246 0.01818776790 
0.232331 1.79105300520 0.01813696761 
0.232848 1.76477487117 0.01847748582 
0.233364 1.76234140178 0.01802624326 
0.233881 1.74980263829 0.01871165262 
0.234398 1.75365174828 0.01843140120 
0.234915 1.73581879162 0.01802897530 
0.235431 1.75208546382 0.01815344747 
0.235948 1.75713238750 0.01838768915 
0.236465 1.74001177064 0.01820558794 
0.236982 1.72953225496 0.01801088562 
0.237499 1.77916952725 0.01838368768 
0.238015 1.74195322141 0.01825472791 
0.238532 1.74354819774 0.01822767863 
0.239049 1.76298236894 0.01823716470 
0.239566 1.72026791006 0.01800703279 
0.240082 1.73444509445 0.01798511942 
0.240599 1.75005910713 0.01849457724 
0.241116 1.72290174638 0.01812356598 
0.241633 1.74110321135 0.01818040311 
0.242149 1.79005958008 3.09018184792 
0.242666 1.75645343913 0.01807011189 
0.243183 1.73692682124 0.01800911122 
0.243700 1.75742585028 0.01798114697 
0.244217 1.73778790481 0.01803360804 
0.244733 1.71381883733 0.01766433988 
0.245250 1.76855178830 0.01808669476 
0.245767 1.70985470802 0.01743633248 
0.246284 1.73819061801 0.01767710151 
0.246800 1.74320858733 0.01793123092 
0.247317 1.73341516563 0.01750576008 
0.247834 1.71769925308 0.01792862440 
0.248351 1.75273689777 0.01785876758 
0.248867 1.71831285808 0.01736354009 
0.249384 1.74717330852 0.01773512629 
0.249901 1.74249245053 0.01799524422 
0.250418 1.73322556365 0.01759511683 
0.250934 1.75031384849 0.01746807619 
0.251451 1.72140837990 0.01764437567 
0.251968 1.74059954174 0.01732406269 
0.252485 1.74222499943 0.01732882679 
0.253001 1.74363391980 0.01751410847 
0.253518 1.71552440352 0.01738593980 
0.254035 1.73180220318 0.01733009215 
0.254552 1.72611344396 0.01767835961 
0.255068 1.72334791963 0.01751678811 
0.255585 1.72786549333 0.01753952019 
0.256102 1.72616319772 0.01713454130 
0.256619 1.70620835968 0.01720602636 
0.257135 1.73846443260 0.01724312734 
0.257652 1.75910700650 0.01717599230 
0.258169 1.73338202654 0.01720227343 
0.258686 1.73679860508 0.01727667089 
0.259202 1.69559929297 0.01715262890 
0.259719 1.73270592259 0.01710529670 
0.260236 1.70707029561 0.01732544685 
0.260753 1.73807346200 0.01777429388 
0.261269 1.76889774892 0.01800569319 
0.261786 1.73169722328 0.01813610948 
0.262303 1.71809152816 0.01822724607 
0.262820 1.71561767227 0.01797912882 
0.263336 1.73431699117 0.01834883033 
0.263853 1.73770322877 0.01833420581 
0.264370 1.73236272605 0.01877661318 
0.264887 1.74654956810 0.01806266909 
0.265403 1.72285337569 0.01864564221 
0.265920 1.72947284179 0.01847284822 
0.266437 1.72463963061 0.01875820021 
0.266954 1.71434118798 0.01862816824 
0.267470 1.72949157078 0.01854011555 
0.267987 1.73607520084 0.01851363966 
0.268504 1.71149096883 0.01907082407 
0.269021 1.73259023646 0.01927617747 
0.269537 1.75120091173 0.01914103824 
0.270054 1.71974724709 0.01895576286 
0.270571 1.73046807003 0.01924597087 
0.271087 1.76244871242 0.01989529234 
0.271604 1.76876127839 0.02035033081 
0.272121 1.76114688453 0.02033924753 
0.272638 1.75892331245 0.02000317991 
0.273154 1.74723427341 0.02038917062 
0.273671 1.75251598683 0.02045617989 
0.274188 1.73152028431 0.02022984451 
0.274705 1.79391311741 0.02083987031 
0.275221 1.74796426140 0.02033591288 
0.275738 1.76064538095 0.02084852473 
0.276255 1.76411564988 0.02051925084 
0.276771 1.73124834633 0.02094648675 
0.277288 1.73770960151 0.02028126017 
0.277805 1.75790966566 0.02098494585 
0.278322 1.75294041800 0.02091828947 
0.278838 1.74350101073 0.02051083854 
0.279355 1.72717902028 0.02065537524 
0.279872 1.75350199455 0.02044608180 
0.280388 1.72966758077 0.02057140346 
0.280905 1.71396532827 0.02029424638 
0.281422 1.77883867843 0.02060746350 
0.281939 1.72996640141 0.02029690385 
0.282455 1.68888747512 0.02053244136 
0.282972 1.72908298071 0.02078324035 
0.283489 1.74570208453 0.02058910194 
0.284006 1.73129518039 0.02119292605 
0.284522 1.72080152033 0.02124917429 
0.285039 1.77606992727 0.02069168190 
0.285556 1.78640507133 0.02133904410 
0.286072 1.75368331802 0.02078832732 
0.286589 1.74882739618 0.02093877154 
0.287106 1.73301084992 0.02056929765 
0.287622 1.70187967810 0.02082069638 
0.288139 1.75358713224 0.02094828311 
0.288656 1.75447263674 0.02053120119 
0.289173 1.73248786499 0.02114839273 
0.289689 1.72990106106 0.02128058991 
0.290206 1.75283735317 0.02130963033 
0.290723 1.73262123386 0.02055966289 
0.291239 1.69923851344 0.02046457464 
0.291756 1.77373585128 0.02130065190 
0.292273 1.73575800707 0.02152714610 
0.292790 1.77593440141 0.02139306263 
0.293306 1.76810461867 0.02108898382 
0.293823 1.68903404040 0.02095613105 
0.294340 1.74852430336 0.02175727497 
0.294856 1.76198865063 0.02140380245 
0.295373 1.69790533805 0.02106167899 
0.295890 1.71894287703 0.02088286811 
0.296406 1.72308362591 0.02201716894 
0.296923 1.72767822749 0.02151148521 
0.297440 1.74962872276 0.02169239941 
0.297957 1.75326939413 0.02131068222 
0.298473 1.77241190757 0.02164266157 
0.298990 1.77813054473 0.02210414104 
0.299507 1.76991723084 0.02219475179 
0.300023 1.74422050748 0.02192979142 
0.300540 1.74930312738 0.02201879738 
0.301057 1.76654686388 0.02171047081 
0.301573 1.73129564157 0.02165082308 
0.302090 1.71317056164 0.02203992653 
0.302607 1.69502503224 0.02182585402 
0.303123 1.75346964199 0.02186163109 
0.303640 1.72335886460 0.02091171747 
0.304157 1.71680810460 0.02255583971 
0.304673 1.75254572090 0.02256540943 
0.305190 1.76064492935 0.02238342392 
0.305707 1.72315779618 0.02172120992 
0.306224 1.72559872119 0.02212228867 
0.306740 1.76849895364 0.02199475068 
0.307257 1.72625428007 0.02234075496 
0.307774 1.75518918318 0.02200620802 
0.308290 1.73426930363 0.02196627115 
0.308807 1.76232136239 0.02186390680 
0.309324 1.77247257562 0.02274629210 
0.309840 1.75801965382 0.02183033209 
0.310357 1.72620509947 0.02250476967 
0.310874 1.71657107566 0.02261906287 
0.311390 1.72191121040 0.02223651306 
0.311907 1.74881767558 0.02318360008 
0.312424 1.68570064425 0.02209391782 
0.312940 1.72838335275 0.02281195643 
0.313457 1.74798869469 0.02264210632 
0.313974 1.70937908706 0.02322170281 
0.314490 1.75281331107 0.02365083353 
0.315007 1.76941638732 0.02357237745 
0.315524 1.73785955798 0.02286383821 
0.316040 1.74995129515 0.02329262532 
0.316557 1.75032134245 0.02311046224 
0.317074 1.70362142016 0.02299430803 
0.317590 1.72944027289 0.02238900252 
0.318107 1.75425032960 0.02304312836 
0.318624 1.71546619396 0.02290101360 
0.319140 1.75707026474 0.02368363624 
0.319657 1.71915203250 0.02280406961 
0.320174 1.74339117756 0.02411408253 
0.320690 1.69971978183 0.02373660316 
0.321207 1.72387075123 0.02357841586 
0.321724 1.70290150803 0.02348903006 
0.322240 1.69878396807 0.02413007146 
0.322757 1.69841679051 0.02334251126 
0.323274 1.79367926073 0.02355782572 
0.323790 1.75015040037 0.02368195283 
0.324307 1.73531178939 0.02433410968 
0.324824 1.73303046770 0.02451970308 
0.325340 1.72591404997 0.02520934555 
0.325857 1.72392019053 0.02418717681 
0.326373 1.76144744357 0.02459498875 
0.326890 1.72988298654 0.02629711143 
0.327407 1.78705697754 0.02539175614 
0.327923 1.73301527657 0.02532070278 
0.328440 1.74215305214 0.02539926984 
0.328957 1.76164675799 0.02622025596 
0.329473 1.79216703886 0.02735513012 
0.329990 1.73839763209 0.02718899111 
0.330507 1.79130772448 0.02845014760 
0.331023 1.75640268976 0.02738823950 
0.331540 1.76356817772 0.02843079143 
0.332057 1.78998671202 0.02904589429 
0.332573 1.78847352820 0.02825325109 
0.333090 1.76917296657 0.02853924711 
0.333607 1.73357257721 0.02897305367 
0.334123 1.86254085565 0.02940729302 
0.334640 1.80298805319 0.03153890435 
0.335156 1.81473849210 0.03026797813 
0.335673 1.75504718584 0.03001571844 
0.336190 1.75741958589 0.03077177263 
0.336706 1.78959229426 0.03031231904 
0.337223 1.73180472168 0.03049722166 
0.337740 1.83372886069 0.03303906347 
0.338256 1.76164325241 0.03221977634 
0.338773 1.80053643963 0.03284224754 
0.339290 1.80407654051 0.03549007634 
0.339806 1.83713395075 0.03749286060 
0.340323 1.75423085835 0.03714837746 
0.340839 1.82028350257 0.03599253010 
0.341356 1.85374608736 0.03767929735 
0.341873 1.81120686886 0.03626360080 
0.342389 1.83208533667 0.03746087041 
0.342906 1.84212828834 0.03965997330 
0.343423 1.83765035463 0.03655871399 
0.343939 1.71268997904 0.03704125406 
0.344456 1.79114634060 0.03630416518 
0.344972 1.88186728160 0.03616255205 
0.345489 1.92851143129 0.03981293849 
0.346006 1.83972907321 0.03761258565 
0.346522 1.81115951188 0.03755802430 
0.347039 1.79067018700 0.03868761293 
0.347555 1.85698926949 0.03962913208 
0.348072 1.79437991276 0.04015900375 
0.348589 1.82993268181 0.03864836983 
0.349105 1.85953743080 0.04066101704 
0.349622 1.88059529924 0.03825724003 
0.350139 1.77622341207 0.03869420076 
0.350655 1.75706977791 0.03867706165 
0.351172 1.78659191443 0.03893824406 
0.351688 1.78520846233 0.03728217200 
0.352205 1.82238467896 0.03909301382 
0.352722 1.75495795105 0.03749244092 
0.353238 1.74380967231 0.03855167983 
0.353755 1.80640939954 0.03896705167 
0.354271 1.80437861592 0.04021749150 
0.354788 1.80623963459 0.03859789272 
0.355305 1.72860959223 0.03830509535 
0.355821 1.74879543513 0.03956678696 
0.356338 1.79478641949 0.04074911472 
0.356854 1.83392647667 0.04273867254 
0.357371 1.83270011252 0.04249414984 
0.357888 1.77622114517 0.04139700018 
0.358404 1.90065074089 0.04420087176 
0.358921 1.80639098299 0.04635539169 
0.359437 1.76264286608 0.04025265827 
0.359954 1.80702446324 0.04430021069 
0.360471 1.83133589139 0.04964363861 
0.360987 1.85364114883 0.04838229005 
0.361504 1.71823851727 0.04545659677 
0.362020 1.78665758452 0.04805093850 
0.362537 1.80475390974 0.04522803533 
0.363054 1.82193581964 0.04584964069 
0.363570 1.89445593789 0.05024465449 
0.364087 1.79079327009 0.05156785551 
0.364603 1.77511172589 0.05285334838 
0.365120 1.89009056930 0.05320654469 
0.365637 1.75622867175 0.05491683466 
0.366153 1.86654511237 0.05999767895 
0.366670 1.82713669499 0.05530514502 
0.367186 1.74185025452 0.05692201835 
0.367703 1.75494816287 0.06051741699 
0.368219 1.81398564588 0.06021522402 
0.368736 1.75026479547 0.05648769699 
0.369253 1.90638386010 0.06903781703 
0.369769 1.79144648190 0.06750097847 
0.370286 1.72452313133 0.06362519111 
0.370802 1.87905888779 0.07913405456 
0.371319 1.81755740191 0.08010692086 
0.371835 1.74837471526 0.07923468615 
0.372352 1.70128771087 0.09076255168 
0.372869 1.79842281995 0.12494389718 
0.373385 1.80759737909 0.15316156691 
0.373902 1.64548097242 0.28176163527 
