# Supplementary material for: A SAXS-based approach to rationally evaluate radical scavengers – toward eliminating radiation damage in solution and crystallographic studies
Source: J Synchrotron Radiat. 2021 Aug 9;28(Pt 5):1309–20. doi: 10.1107/S1600577521004045 (PMC8415334; doi:10.1107/S1600577521004045)
Supplement: Supplementary file 1 [file s-28-01309-sup1.zip › SupportingData/ascrobic_acid/50uM/E1_ascorbate-50um_00027.cbf.dat]

0.010597 12.71615438875 0.62412297674 
0.011114 11.60465034105 0.39456060728 
0.011630 10.97038734569 0.31877280254 
0.012147 10.63754208802 0.29579509256 
0.012664 9.58505917245 0.27918215256 
0.013181 9.34698993232 0.25611045377 
0.013698 8.24805018200 0.21366715916 
0.014215 8.25471314279 0.27495587080 
0.014732 7.69849581733 0.25950232514 
0.015249 7.44051353059 0.22300055882 
0.015766 7.42548888763 0.19223905211 
0.016283 7.16851516817 0.18776757277 
0.016800 7.12316147451 0.16793438659 
0.017316 6.60940894891 0.15101361404 
0.017833 6.36951132283 0.14582877451 
0.018350 6.73555178533 0.14680444501 
0.018867 6.28519234832 0.13140321097 
0.019384 6.02702383799 0.12071664626 
0.019901 6.03808254505 0.13223288906 
0.020418 5.86801633245 0.11689645790 
0.020935 5.63664838864 0.10612086502 
0.021452 5.58453634889 0.10811703975 
0.021969 5.46524752594 0.10966469381 
0.022486 5.50334578250 0.11317605057 
0.023002 5.58039079822 0.10959859418 
0.023519 5.53140611181 0.10869061485 
0.024036 5.16455132160 0.10077874821 
0.024553 5.02409877944 0.09907305166 
0.025070 4.97540774258 0.10393828889 
0.025587 5.11295807246 0.09923640660 
0.026104 5.00794672736 0.09492110318 
0.026621 4.81723960016 0.09328723709 
0.027138 4.80507352023 0.09624057049 
0.027655 4.83592098218 0.08976657535 
0.028171 4.66500456313 0.08751251353 
0.028688 4.75223627062 0.08740829147 
0.029205 4.55143895546 0.08518728938 
0.029722 4.59767244101 0.08660182100 
0.030239 4.51926898367 0.08336589490 
0.030756 4.55731690884 0.08611255816 
0.031273 4.65906134562 0.08566961703 
0.031790 4.38685831823 0.08166424556 
0.032307 4.47933652515 0.07884995782 
0.032824 4.40456911558 0.07414703265 
0.033341 4.45559595936 0.07814909785 
0.033857 4.42668505638 0.07630924152 
0.034374 4.29195167895 0.07689200473 
0.034891 4.21897271469 0.07249138882 
0.035408 4.21908368769 0.07332811345 
0.035925 4.28689429755 0.07192638573 
0.036442 4.11141087947 0.07440017246 
0.036959 4.08304197843 0.07084914722 
0.037476 4.08770353438 0.06861734410 
0.037993 4.14056358920 0.06994337467 
0.038510 4.11856485577 0.07135235170 
0.039027 4.14107937113 0.06958266489 
0.039543 3.92090650900 0.06712809696 
0.040060 4.01854270861 0.06771692639 
0.040577 3.83576683358 0.06647779209 
0.041094 3.92535311840 0.06582970627 
0.041611 3.95361801765 0.06805632674 
0.042128 3.81485203569 0.06685701102 
0.042645 3.90317168865 0.06705089114 
0.043162 3.76042738963 0.06295846896 
0.043679 3.81744290449 0.06596392324 
0.044196 3.79397334476 0.06223179691 
0.044712 3.66256825237 0.05760003612 
0.045229 3.79970023013 0.06102988178 
0.045746 3.70215952462 0.05918624747 
0.046263 3.70688936575 0.06224566252 
0.046780 3.53226862946 0.05652148928 
0.047297 3.61278452924 0.05643074629 
0.047814 3.48233265579 0.05831065370 
0.048331 3.49254766885 0.05858210844 
0.048848 3.54697421870 0.05646177665 
0.049365 3.39981375189 0.05579476256 
0.049881 3.42188911256 0.05401452550 
0.050398 3.45561005866 0.05594885795 
0.050915 3.43691590273 0.05628452718 
0.051432 3.49164467864 0.05494203851 
0.051949 3.44944240363 0.05486393408 
0.052466 3.42072311319 0.05512131406 
0.052983 3.36752914034 0.05106147720 
0.053500 3.38634791284 0.05322979405 
0.054017 3.36195457134 0.05216024953 
0.054534 3.27486426247 0.04933576710 
0.055050 3.22888802286 0.05157269526 
0.055567 3.21079799279 0.05083184643 
0.056084 3.18436404486 0.04917496787 
0.056601 3.14343937422 0.05095353501 
0.057118 3.27824069858 0.04958006845 
0.057635 3.26956445538 0.04886317755 
0.058152 3.16490764731 0.04700416563 
0.058669 3.13119535728 0.04779454145 
0.059186 3.12873582002 0.04970924167 
0.059703 3.16652376001 0.04844410805 
0.060220 3.04015395185 0.04401612749 
0.060736 3.08682375833 0.04829371846 
0.061253 2.99855816876 0.04628269563 
0.061770 3.01325877532 0.04588701382 
0.062287 2.99362425237 0.04735427669 
0.062804 3.03454562074 0.04664849415 
0.063321 2.97474580418 0.04480085453 
0.063838 2.90875631128 0.04398504048 
0.064355 2.99740260860 0.04518804681 
0.064872 2.85699878405 0.04302267402 
0.065388 2.87136916132 0.04433319882 
0.065905 2.90633070308 0.04464053309 
0.066422 2.90463588432 0.04303239413 
0.066939 2.85936422414 0.04432705541 
0.067456 2.76509459114 0.04395586531 
0.067973 2.82459627733 0.04201684714 
0.068490 2.75409339115 0.04266566179 
0.069007 2.83570606579 0.04327018984 
0.069524 2.80407599666 0.04349951563 
0.070041 2.79464017732 0.04106577866 
0.070557 2.76815631767 0.04249811842 
0.071074 2.82356138320 0.04314594520 
0.071591 2.73746497300 0.04202768991 
0.072108 2.62318742120 0.04142505241 
0.072625 2.76664819584 0.04130553695 
0.073142 2.71461695831 0.03914774347 
0.073659 2.72115843645 0.04051544573 
0.074176 2.66329807634 0.03971246894 
0.074693 2.69081869442 0.03932572596 
0.075210 2.68701290687 0.03962538763 
0.075726 2.62841930483 0.03882513652 
0.076243 2.69869000575 0.03935915924 
0.076760 2.64813677377 0.03889942352 
0.077277 2.54957223384 0.03751356497 
0.077794 2.64989114176 0.03857992200 
0.078311 2.60193444517 0.03812099863 
0.078828 2.65510249220 0.03766773174 
0.079345 2.56788677394 0.03856325451 
0.079862 2.58208333116 0.03940668490 
0.080378 2.59687627555 0.03698288220 
0.080895 2.57030861201 0.03742093993 
0.081412 2.63541897112 0.03828029919 
0.081929 2.45042354415 0.03699632839 
0.082446 2.48754360212 0.03624315687 
0.082963 2.53570521083 0.03604649912 
0.083480 2.47684642554 0.03556381666 
0.083997 2.51727160289 0.03625375673 
0.084514 2.53559752881 0.03527827556 
0.085030 2.49273016076 0.03656264241 
0.085547 2.46736975673 0.03419209196 
0.086064 2.36793887197 0.03370214757 
0.086581 2.41642859814 0.03574143063 
0.087098 2.40413891815 0.03473972897 
0.087615 2.40429706263 0.03394948030 
0.088132 2.39593153730 0.03518974803 
0.088649 2.34841003013 0.03621669149 
0.089166 2.44726943063 0.03680338928 
0.089683 2.40639885320 0.03688493251 
0.090199 2.36883016063 0.03667484056 
0.090716 2.37482686853 0.03691551298 
0.091233 2.32426029450 0.03657912750 
0.091750 2.37219951518 0.03686513249 
0.092267 2.36448259341 0.03664475624 
0.092784 2.35071027585 0.03701954873 
0.093301 2.36953826839 0.03813903985 
0.093818 2.28793648061 0.03722553777 
0.094334 2.34881848123 0.03765053284 
0.094851 2.38097998352 0.03712407762 
0.095368 2.29978235851 0.03830848153 
0.095885 2.29582054662 0.03494713984 
0.096402 2.35107464803 0.03582312046 
0.096919 2.29465104452 0.03382225905 
0.097436 2.31422761120 0.03332784232 
0.097953 2.27265488607 0.03389294832 
0.098470 2.28705227561 0.03395258748 
0.098986 2.25199139479 0.03380399427 
0.099503 2.21832775846 0.03349748746 
0.100020 2.23107347249 0.03283519141 
0.100537 2.22657157424 0.03451255478 
0.101054 2.25921828622 0.03292060451 
0.101571 2.19577497424 0.03152449387 
0.102088 2.23630340870 0.03333515100 
0.102605 2.24965656704 0.03110084107 
0.103122 2.17966695146 0.03117523056 
0.103638 2.24695165675 0.03299318619 
0.104155 2.20978504249 0.03142878702 
0.104672 2.25755463032 0.03077870021 
0.105189 2.16043382408 0.03147908560 
0.105706 2.15576437216 0.03200389472 
0.106223 2.11992775358 0.03053330642 
0.106740 2.15623171332 0.03023291300 
0.107257 2.20993547679 0.03116569011 
0.107773 2.23697176506 0.03043409166 
0.108290 2.10025004252 0.03016269601 
0.108807 2.14879465578 0.03095249467 
0.109324 2.19055764033 0.03145145738 
0.109841 2.18756514779 0.02997312970 
0.110358 2.11703961798 0.02982627328 
0.110875 2.14085027278 0.03044100413 
0.111392 2.12654657495 0.02989464962 
0.111909 2.14100523770 0.02925181900 
0.112425 2.15313778079 0.03024610595 
0.112942 2.06653698547 0.02932746782 
0.113459 2.05924989977 0.02940147394 
0.113976 2.13563982925 0.03047190382 
0.114493 2.14403891145 0.02874617595 
0.115010 2.10448767559 0.02903006977 
0.115527 2.11503144382 0.02856808780 
0.116044 2.14627706136 0.02913548518 
0.116560 2.11874651100 0.02844771994 
0.117077 2.05085421768 0.02793404007 
0.117594 2.11874923744 0.02863755639 
0.118111 2.04146200087 0.02781650663 
0.118628 2.00446044677 0.02801427789 
0.119145 2.07988993421 0.02834290605 
0.119662 2.12480296795 0.02899448552 
0.120179 2.06499030919 0.02773584368 
0.120695 2.00275963824 0.02802987697 
0.121212 2.06564730339 0.02770673846 
0.121729 2.02573570079 0.02773962313 
0.122246 2.05095244494 0.02831539338 
0.122763 2.04552409599 0.02757721960 
0.123280 2.06698945625 0.02814154807 
0.123797 2.05200503996 0.02689988410 
0.124314 2.01742947326 0.02702420277 
0.124830 2.01317484630 0.02740032560 
0.125347 1.98618016010 0.02653891467 
0.125864 1.99093175188 0.02695067473 
0.126381 1.99122593753 0.02670817376 
0.126898 2.02805379779 0.02678281339 
0.127415 2.01760586754 0.02718063689 
0.127932 2.01843002217 0.02658833734 
0.128448 2.04509908261 0.02676099086 
0.128965 1.98947351980 0.02672457191 
0.129482 2.01943023813 0.02684871487 
0.129999 1.97303996367 0.02675111748 
0.130516 1.97757274056 0.02602639096 
0.131033 1.93445439127 0.02651616827 
0.131550 1.99065661247 0.02622564162 
0.132067 1.96581960316 0.02597569329 
0.132583 1.95705229571 0.02587492120 
0.133100 1.91442159921 0.02596505275 
0.133617 1.95842767769 0.02554554178 
0.134134 1.93507928916 0.02526514897 
0.134651 1.94013975982 0.02611782208 
0.135168 1.94210896993 0.02587097823 
0.135685 1.94708045902 0.02551304068 
0.136201 1.92493580262 0.02487718437 
0.136718 1.91323797832 0.02497066584 
0.137235 1.92196215434 0.02510570896 
0.137752 1.94065428764 0.02428145734 
0.138269 1.96729622901 0.02520518276 
0.138786 1.95030526539 0.02531643521 
0.139303 1.94114596452 0.02516524888 
0.139819 1.90120676919 0.02507508356 
0.140336 1.94353757669 0.02481316330 
0.140853 1.87511963948 0.02474508118 
0.141370 1.92969839874 0.02532016482 
0.141887 1.96959232711 0.02471698744 
0.142404 1.96199466297 0.02429643759 
0.142921 1.92365891141 0.02445396154 
0.143438 1.95648302170 0.02511784640 
0.143954 1.92068442238 0.02541272213 
0.144471 1.97170865411 0.02534862326 
0.144988 1.94395627310 0.02566003917 
0.145505 1.95979131064 0.02564120614 
0.146022 1.96728774858 0.02561246055 
0.146539 1.91837797663 0.02433068645 
0.147056 1.92978014270 0.02398851510 
0.147572 1.85817155951 0.02371219801 
0.148089 1.87840529034 0.02473440471 
0.148606 1.95212221272 0.02392851879 
0.149123 1.87593220042 0.02423696455 
0.149640 1.86545411633 0.02373178655 
0.150157 1.85921300001 0.02386130576 
0.150674 1.91405517286 0.02397797108 
0.151190 1.90979269808 0.02430688143 
0.151707 1.88954450514 0.02416113177 
0.152224 1.89696089018 0.02344226113 
0.152741 1.87286184159 0.02393141300 
0.153258 1.89270784840 0.02428428567 
0.153775 1.85994980470 0.02358156112 
0.154291 1.85794841317 0.02330111466 
0.154808 1.87252661403 0.02319348444 
0.155325 1.84511451180 0.02252533428 
0.155842 1.84957617260 0.02396721830 
0.156359 1.85378655760 0.02327248251 
0.156876 1.89260933891 0.02356871803 
0.157393 1.86022696478 0.02359565467 
0.157909 1.85720125155 0.02345676775 
0.158426 1.87077646161 0.02352102344 
0.158943 1.84997356686 0.02300411904 
0.159460 1.86596057452 0.02258374666 
0.159977 1.85433557823 0.02247199168 
0.160494 1.85967099394 0.02295632863 
0.161010 1.85360309751 0.02287744016 
0.161527 1.84587151965 0.02280122439 
0.162044 1.86265947382 0.02274588041 
0.162561 1.85320204439 0.02252348329 
0.163078 1.81347766051 0.02235721383 
0.163595 1.85500499663 0.02331587358 
0.164112 1.85137667159 0.02232266559 
0.164628 1.83596125928 0.02192779574 
0.165145 1.84348297360 0.02255963740 
0.165662 1.80683184033 0.02200852200 
0.166179 1.83657587664 0.02181669376 
0.166696 1.82141460291 0.02239437610 
0.167213 1.84656662733 0.02158206782 
0.167729 1.82218797564 0.02176709982 
0.168246 1.81992183034 0.02226800333 
0.168763 1.82029397015 0.02225680196 
0.169280 1.85262432065 0.02236433500 
0.169797 1.84283263558 0.02145998902 
0.170314 1.83405936791 0.02215241523 
0.170830 1.83177332424 0.02198466222 
0.171347 1.89018978059 0.02217601370 
0.171864 1.84255377145 0.02184955071 
0.172381 1.86616071683 0.02185809296 
0.172898 1.78300197274 0.02117175907 
0.173415 1.81792288268 0.02164756688 
0.173932 1.83024673583 0.02160817298 
0.174448 1.83360435377 0.02161424229 
0.174965 1.80973263239 0.02130204143 
0.175482 1.82791161930 0.02174097671 
0.175999 1.79795951333 0.02104592531 
0.176516 1.81688384641 0.02110497274 
0.177033 1.81170593279 0.02105540665 
0.177549 1.82758269340 0.02162648677 
0.178066 1.79449516287 0.02068468699 
0.178583 1.82459407534 0.02123711791 
0.179100 1.78097389609 0.02133455636 
0.179617 1.80538780453 0.02056646700 
0.180134 1.79991603561 0.02191100130 
0.180650 1.78440766776 0.02229943540 
0.181167 1.81761876777 0.02240900355 
0.181684 1.81144145623 0.02171349469 
0.182201 1.78843602560 0.02231664085 
0.182718 1.83311375139 0.02285906112 
0.183234 1.82623212989 0.02231348077 
0.183751 1.82495738268 0.02256662367 
0.184268 1.88101934435 0.02302038999 
0.184785 1.79772738935 0.02283204810 
0.185302 1.80694189325 0.02283565731 
0.185819 1.82760713325 0.02304242116 
0.186335 1.80961046251 0.02234835516 
0.186852 1.80277643147 0.02297723888 
0.187369 1.79649857331 0.02232648078 
0.187886 1.82025918319 0.02216324180 
0.188403 1.81395902783 0.02169485109 
0.188920 1.78370037674 0.02186071405 
0.189436 1.80074107510 0.02203183566 
0.189953 1.75931299407 0.02127447016 
0.190470 1.78250386476 0.02134084801 
0.190987 1.79747146978 0.02127999642 
0.191504 1.77465873975 0.02160483677 
0.192020 1.77793301889 0.02075085022 
0.192537 1.80186817908 0.02079847677 
0.193054 1.80755665489 0.02133794783 
0.193571 1.77479433037 0.02062389395 
0.194088 1.81766915598 0.02142124747 
0.194605 1.77044739435 0.02087774086 
0.195121 1.74925114361 0.02028705352 
0.195638 1.77965150565 0.02084403994 
0.196155 1.78003087965 0.02028568838 
0.196672 1.77154962752 0.02077524974 
0.197189 1.75741525009 0.02055612996 
0.197705 1.75258235317 0.01967918548 
0.198222 1.74526435528 0.02007962974 
0.198739 1.76268321691 0.01993250844 
0.199256 1.74955495506 0.02008364935 
0.199773 1.77227217579 0.02028832886 
0.200290 1.78666668184 0.02057932933 
0.200806 1.73512864129 0.02034509035 
0.201323 1.75008012261 0.02026255708 
0.201840 1.77064873438 0.02051904738 
0.202357 1.83416721978 0.02040922252 
0.202874 1.77335946040 0.02048718580 
0.203390 1.76824733066 0.02005903377 
0.203907 1.77876942883 0.01982122043 
0.204424 1.76827052029 0.01997477589 
0.204941 1.74449831080 0.01952144401 
0.205458 1.75533852475 0.02035640044 
0.205974 1.77128333974 0.01986040880 
0.206491 1.77318666378 0.01951854499 
0.207008 1.76066331950 0.01946209583 
0.207525 1.76426341046 0.01933060954 
0.208042 1.74142018151 0.01924103931 
0.208558 1.79014860075 0.02008627940 
0.209075 1.79453118179 0.01951274887 
0.209592 1.79129630526 0.01971987838 
0.210109 1.75701410040 0.01981804813 
0.210626 1.74496797354 0.01982865273 
0.211142 1.75678068725 0.01967656513 
0.211659 1.75089751806 0.01935797465 
0.212176 1.78720531382 0.01981093490 
0.212693 1.74920861308 0.01885447774 
0.213210 1.75443530573 0.01975550837 
0.213726 1.76739060493 0.01957229053 
0.214243 1.75666009120 0.01943558557 
0.214760 1.78447471736 0.01950178345 
0.215277 1.73841256668 0.01974299733 
0.215794 1.77269094547 0.01959310913 
0.216310 1.74854437129 0.01895874651 
0.216827 1.76582751877 0.01938148771 
0.217344 1.72074247622 0.01926234196 
0.217861 1.77213913985 0.01947536705 
0.218378 1.75038182081 0.01854200962 
0.218894 1.75544248784 0.01898732825 
0.219411 1.77115510829 0.01926850268 
0.219928 1.74269967274 0.01913280362 
0.220445 1.75488908005 0.01930013989 
0.220962 1.77137094155 0.01887451676 
0.221478 1.78092708845 0.01875597837 
0.221995 1.75652691644 0.01950615307 
0.222512 1.72534910894 0.01897324836 
0.223029 1.71895852899 0.01859475667 
0.223546 1.76805985600 0.01911760044 
0.224062 1.73572916693 0.01872729869 
0.224579 1.77269249984 0.01918752545 
0.225096 1.77123636184 0.01845290574 
0.225613 1.71022519341 0.01918204931 
0.226129 1.74311031962 0.01864473308 
0.226646 1.73276032087 0.01860744067 
0.227163 1.77219963396 0.01881476235 
0.227680 1.74986559883 0.01832442290 
0.228197 1.77736567390 0.01849018748 
0.228713 1.71828266044 0.01842731795 
0.229230 1.71438617905 0.01795674678 
0.229747 1.74587104728 0.01851830391 
0.230264 1.75690481667 0.01840470113 
0.230780 1.75930009597 0.01781649180 
0.231297 1.72174513795 0.01802855154 
0.231814 1.72676341891 0.01837908928 
0.232331 1.77373642838 0.01792833147 
0.232848 1.77438474771 0.01866043808 
0.233364 1.76873536833 0.01817507549 
0.233881 1.75734568908 0.01841489817 
0.234398 1.73113942785 0.01803787394 
0.234915 1.73536623102 0.01801577494 
0.235431 1.74292057441 0.01822882862 
0.235948 1.75066486206 0.01803830049 
0.236465 1.77277884135 0.01818590592 
0.236982 1.75770933846 0.01802847719 
0.237499 1.75419136247 0.01808885832 
0.238015 1.74484616685 0.01836923381 
0.238532 1.74050907132 0.01825005728 
0.239049 1.69696817428 0.01774144294 
0.239566 1.72528238775 0.01810216065 
0.240082 1.72762496017 0.01788703983 
0.240599 1.72022770164 0.01818606603 
0.241116 1.71922058153 0.01780267731 
0.241633 1.73352835625 0.01790365605 
0.242149 1.73622341082 3.09537462864 
0.242666 1.77585581736 0.01827453377 
0.243183 1.75736448142 0.01783793397 
0.243700 1.74850007294 0.01837225015 
0.244217 1.71680633000 0.01778143626 
0.244733 1.76058108603 0.01806418185 
0.245250 1.72377229943 0.01765097903 
0.245767 1.73625407430 0.01790886230 
0.246284 1.73975528194 0.01773972267 
0.246800 1.72822366875 0.01748510331 
0.247317 1.75945833339 0.01763283349 
0.247834 1.73563215644 0.01734658379 
0.248351 1.70713494489 0.01736690371 
0.248867 1.73948960390 0.01769182156 
0.249384 1.73746512527 0.01787756080 
0.249901 1.75885463512 0.01793348903 
0.250418 1.76320362059 0.01731211897 
0.250934 1.72068807470 0.01763348304 
0.251451 1.71230502651 0.01734191269 
0.251968 1.74892510198 0.01769488842 
0.252485 1.77024585424 0.01763603941 
0.253001 1.72347660301 0.01741695198 
0.253518 1.70958472079 0.01763578949 
0.254035 1.73623545459 0.01757903718 
0.254552 1.72407707020 0.01753606691 
0.255068 1.75819136211 0.01735069586 
0.255585 1.73316357588 0.01740985732 
0.256102 1.71498753563 0.01706843906 
0.256619 1.72960486780 0.01732095926 
0.257135 1.74018245410 0.01745232607 
0.257652 1.71883306542 0.01728019184 
0.258169 1.71533937581 0.01684637512 
0.258686 1.72906784402 0.01730864054 
0.259202 1.73230353091 0.01748242701 
0.259719 1.74703204903 0.01705633096 
0.260236 1.69319977432 0.01739756891 
0.260753 1.73227675696 0.01810995733 
0.261269 1.71509799315 0.01762033359 
0.261786 1.73714323540 0.01779715549 
0.262303 1.71527412934 0.01818561770 
0.262820 1.72411320172 0.01800303914 
0.263336 1.76129225417 0.01869819985 
0.263853 1.71820753206 0.01836441954 
0.264370 1.72230173654 0.01868922737 
0.264887 1.69571941522 0.01815305518 
0.265403 1.74064997185 0.01925448999 
0.265920 1.71358815946 0.01852649403 
0.266437 1.71064828081 0.01874101201 
0.266954 1.71315635683 0.01909751890 
0.267470 1.71290309689 0.01896431308 
0.267987 1.74723160715 0.01844507542 
0.268504 1.72433735530 0.01903669577 
0.269021 1.73211213188 0.01864758533 
0.269537 1.75109875900 0.01904459598 
0.270054 1.77060274369 0.01917444776 
0.270571 1.73822977578 0.01905427648 
0.271087 1.70765762117 0.01968971836 
0.271604 1.72729345320 0.02022154152 
0.272121 1.71983397281 0.01934271443 
0.272638 1.73603250199 0.02067924736 
0.273154 1.73509413874 0.02043016508 
0.273671 1.75530612152 0.02050274424 
0.274188 1.74857095001 0.02045768044 
0.274705 1.72875099904 0.02066934474 
0.275221 1.77983123597 0.02086777093 
0.275738 1.75871286409 0.02031653848 
0.276255 1.75840431393 0.02073789147 
0.276771 1.76941996677 0.02057716178 
0.277288 1.72567986184 0.02029397372 
0.277805 1.72227237438 0.02008622420 
0.278322 1.72669240902 0.02030804805 
0.278838 1.70528758483 0.02039364913 
0.279355 1.74310468753 0.02133762982 
0.279872 1.69793554866 0.02021910409 
0.280388 1.73775817208 0.01998299302 
0.280905 1.73120539691 0.02004877531 
0.281422 1.71156003871 0.02048805440 
0.281939 1.69664946908 0.02038444622 
0.282455 1.69534861187 0.02047803417 
0.282972 1.70315050667 0.02045987445 
0.283489 1.70167831808 0.02057689202 
0.284006 1.71871640948 0.02081493280 
0.284522 1.74625048093 0.02034550389 
0.285039 1.70710156280 0.02050868956 
0.285556 1.74831014125 0.02061157452 
0.286072 1.73414372407 0.02120274659 
0.286589 1.71923475283 0.02062351752 
0.287106 1.71865410456 0.02072674468 
0.287622 1.75092224784 0.02093564349 
0.288139 1.73844561247 0.02140059179 
0.288656 1.74687187520 0.02109608787 
0.289173 1.73792917350 0.02087809627 
0.289689 1.70889539636 0.02041385133 
0.290206 1.75355875432 0.02097613538 
0.290723 1.76130696459 0.02116195759 
0.291239 1.70516924615 0.02066971541 
0.291756 1.73699313447 0.02130332845 
0.292273 1.74970869476 0.02069875300 
0.292790 1.72186266883 0.02110982954 
0.293306 1.69665879333 0.02047351581 
0.293823 1.74474302224 0.02077870061 
0.294340 1.71266793353 0.02147721344 
0.294856 1.74961904708 0.02110315432 
0.295373 1.74841842244 0.02127300530 
0.295890 1.73426550597 0.02176043164 
0.296406 1.73987580873 0.02172091373 
0.296923 1.72725327289 0.02123338575 
0.297440 1.74164150803 0.02197127981 
0.297957 1.71220566623 0.02128419049 
0.298473 1.72511887406 0.02149271356 
0.298990 1.74047976489 0.02123104933 
0.299507 1.73659489899 0.02191928121 
0.300023 1.72420821028 0.02129272026 
0.300540 1.71845733893 0.02197849108 
0.301057 1.72983581578 0.02172322305 
0.301573 1.74371275248 0.02180059988 
0.302090 1.72781780976 0.02137387988 
0.302607 1.75160951388 0.02174307312 
0.303123 1.72758543430 0.02204254053 
0.303640 1.74990677038 0.02157471087 
0.304157 1.69803401683 0.02183063440 
0.304673 1.79591629536 0.02224680611 
0.305190 1.69982445038 0.02156418942 
0.305707 1.73441727565 0.02210726269 
0.306224 1.74782498845 0.02215576468 
0.306740 1.72941420493 0.02229629314 
0.307257 1.71523445083 0.02198751342 
0.307774 1.69490332083 0.02225464971 
0.308290 1.73670606627 0.02237338353 
0.308807 1.71016388539 0.02197160098 
0.309324 1.73298323344 0.02219308096 
0.309840 1.74268906941 0.02203634443 
0.310357 1.72279719899 0.02233495948 
0.310874 1.71100899134 0.02201746347 
0.311390 1.69581876989 0.02234462989 
0.311907 1.70151863614 0.02253300849 
0.312424 1.74338838696 0.02311851111 
0.312940 1.71605558900 0.02274795766 
0.313457 1.72696363376 0.02318857927 
0.313974 1.74317094191 0.02276090124 
0.314490 1.73400875211 0.02295378013 
0.315007 1.74132069447 0.02306161528 
0.315524 1.75004075200 0.02248681289 
0.316040 1.75694447534 0.02314164137 
0.316557 1.72583540290 0.02321129972 
0.317074 1.70183221586 0.02245114016 
0.317590 1.71395481863 0.02278581764 
0.318107 1.70385951474 0.02271372028 
0.318624 1.75771784352 0.02298543580 
0.319140 1.75279111107 0.02381534274 
0.319657 1.72308775935 0.02320608011 
0.320174 1.72893020881 0.02388038624 
0.320690 1.68988641127 0.02346983454 
0.321207 1.71102713097 0.02404853179 
0.321724 1.68428759377 0.02355813212 
0.322240 1.75052776978 0.02392862333 
0.322757 1.75014917550 0.02358870341 
0.323274 1.70622468201 0.02386748787 
0.323790 1.74412559375 0.02401346796 
0.324307 1.75716545182 0.02418427459 
0.324824 1.68528891392 0.02403948161 
0.325340 1.76271772258 0.02465095856 
0.325857 1.71323598662 0.02472137364 
0.326373 1.75972326264 0.02587531875 
0.326890 1.76190531783 0.02536560698 
0.327407 1.75308197029 0.02657932180 
0.327923 1.73438980513 0.02508766726 
0.328440 1.78379141721 0.02584114364 
0.328957 1.70929371661 0.02581839714 
0.329473 1.75867815900 0.02659719977 
0.329990 1.73820849919 0.02732355756 
0.330507 1.72079706992 0.02825732816 
0.331023 1.77595184109 0.02795912793 
0.331540 1.75164227110 0.02766318054 
0.332057 1.83711739003 0.02820921640 
0.332573 1.80019878188 0.03028932020 
0.333090 1.73814936115 0.02841799360 
0.333607 1.78674606122 0.02980121501 
0.334123 1.72965938829 0.02928322533 
0.334640 1.75920536650 0.02990614565 
0.335156 1.80042208949 0.03027666454 
0.335673 1.78396071606 0.03094803730 
0.336190 1.78499398792 0.03014816347 
0.336706 1.75340338382 0.02960140935 
0.337223 1.75134792449 0.03222624474 
0.337740 1.78592160481 0.03201187381 
0.338256 1.79620888171 0.03229536997 
0.338773 1.79203929148 0.03290344266 
0.339290 1.81613845344 0.03614916938 
0.339806 1.77672780941 0.03575275521 
0.340323 1.83499139275 0.03645981338 
0.340839 1.75820333301 0.03560266429 
0.341356 1.85311971486 0.03648543776 
0.341873 1.80572719581 0.03543144537 
0.342389 1.87936454194 0.03690894987 
0.342906 1.88314413264 0.03851546353 
0.343423 1.81830207362 0.03750386870 
0.343939 1.78836166545 0.03636992368 
0.344456 1.81905758322 0.03909531439 
0.344972 1.78078262531 0.03759331741 
0.345489 1.77842245605 0.03891373205 
0.346006 1.81753490084 0.03859394814 
0.346522 1.85150468569 0.03795068848 
0.347039 1.81639688562 0.03875750295 
0.347555 1.85351969681 0.04004203052 
0.348072 1.87830300448 0.03957421749 
0.348589 1.75179974620 0.03832734789 
0.349105 1.82706095233 0.03812846766 
0.349622 1.76400963864 0.03941556707 
0.350139 1.82663988487 0.03940358501 
0.350655 1.80394178100 0.03840649949 
0.351172 1.70511227707 0.03939270192 
0.351688 1.82164695472 0.03815422048 
0.352205 1.79841833977 0.03814623085 
0.352722 1.80677560756 0.04039032919 
0.353238 1.79411873719 0.03846774689 
0.353755 1.83240814876 0.03945933134 
0.354271 1.73566896055 0.03792420590 
0.354788 1.75713591926 0.03965689302 
0.355305 1.67329188514 0.03921179050 
0.355821 1.75298807256 0.03920323502 
0.356338 1.84743427464 0.04220146836 
0.356854 1.86388238261 0.04224532775 
0.357371 1.76669547357 0.03957907586 
0.357888 1.75400768332 0.04140586048 
0.358404 1.88150669347 0.04369672829 
0.358921 1.82482050870 0.04455210025 
0.359437 1.76043445283 0.04455786171 
0.359954 1.76611828251 0.04327882498 
0.360471 1.75765414348 0.04796962523 
0.360987 1.78874273040 0.04875151975 
0.361504 1.79584104731 0.04958974885 
0.362020 1.83093848595 0.04576849450 
0.362537 1.84752189918 0.04915199866 
0.363054 1.81968204661 0.04835557573 
0.363570 1.80208988948 0.04798428413 
0.364087 1.81910695619 0.05006185254 
0.364603 1.78370799535 0.05399976466 
0.365120 1.80914026642 0.04989827229 
0.365637 1.83868170764 0.05342600680 
0.366153 1.87311026243 0.06048342507 
0.366670 1.76902074998 0.05683762223 
0.367186 1.88600733204 0.05985101194 
0.367703 1.78120215475 0.06293879700 
0.368219 1.83224925190 0.06444197331 
0.368736 1.90206407762 0.06372371886 
0.369253 1.78219499190 0.06940089665 
0.369769 1.85581602137 0.06871652593 
0.370286 1.74582942911 0.07096921915 
0.370802 1.79622670523 0.07689334045 
0.371319 1.68088406543 0.07857378568 
0.371835 1.80604112238 0.09041878638 
0.372352 1.80353673418 0.09822600040 
0.372869 1.68932190758 0.10325510286 
0.373385 1.94885050118 0.17476944726 
0.373902 1.73981603282 0.18025437456 
