# Supplementary material for: A SAXS-based approach to rationally evaluate radical scavengers – toward eliminating radiation damage in solution and crystallographic studies
Source: J Synchrotron Radiat. 2021 Aug 9;28(Pt 5):1309–20. doi: 10.1107/S1600577521004045 (PMC8415334; doi:10.1107/S1600577521004045)
Supplement: Supplementary file 1 [file s-28-01309-sup1.zip › SupportingData/ascrobic_acid/50uM/E1_ascorbate-50um_00008.cbf.dat]

0.010597 12.54250101603 0.51893633159 
0.011114 11.54509168875 0.42216862905 
0.011630 11.50192779789 0.48095224610 
0.012147 10.26413739752 0.33243403393 
0.012664 9.66295586077 0.26945452454 
0.013181 8.54882752217 0.24816689822 
0.013698 8.19099649938 0.22141474531 
0.014215 8.06689582672 0.28447326079 
0.014732 8.25292018062 0.25129412044 
0.015249 7.58997605882 0.21214845892 
0.015766 7.31096548307 0.20401110347 
0.016283 7.24756222374 0.17915876786 
0.016800 6.78255488243 0.16163821832 
0.017316 6.56949208316 0.14964098978 
0.017833 6.52073803631 0.15170255224 
0.018350 6.31427752814 0.14411643621 
0.018867 6.19998346082 0.13034401163 
0.019384 5.99469824091 0.11842643030 
0.019901 5.91059862711 0.11813028548 
0.020418 5.97669087690 0.11374324723 
0.020935 5.91435117758 0.11110994822 
0.021452 5.61025617994 0.10543500012 
0.021969 5.63763431677 0.10906137598 
0.022486 5.14815586242 0.10013262402 
0.023002 5.21623061305 0.10010536059 
0.023519 5.32690665569 0.10071387481 
0.024036 5.17841283145 0.10291974692 
0.024553 5.08131709867 0.09593686187 
0.025070 5.14030520651 0.09968097691 
0.025587 5.05801781822 0.09587025839 
0.026104 5.00281176527 0.09660254785 
0.026621 4.99341218756 0.09980583807 
0.027138 4.89687452306 0.09359717822 
0.027655 4.98633049939 0.09125241507 
0.028171 4.83653981411 0.08406734577 
0.028688 4.91750449006 0.08764885822 
0.029205 4.79554673818 0.08546361029 
0.029722 4.54195485154 0.08923631506 
0.030239 4.49989393006 0.08440240867 
0.030756 4.60579298175 0.08501342394 
0.031273 4.57303332109 0.08042079371 
0.031790 4.57677784298 0.08187148668 
0.032307 4.48582729638 0.08109447745 
0.032824 4.45595396533 0.07791736420 
0.033341 4.44836713202 0.08021996724 
0.033857 4.48467685297 0.07926771420 
0.034374 4.25152548451 0.07276276756 
0.034891 4.23243805726 0.07358986758 
0.035408 4.16359700316 0.07428366242 
0.035925 4.09666404575 0.07179991519 
0.036442 4.21654507957 0.06965460241 
0.036959 4.26504204580 0.07380023651 
0.037476 4.09918281991 0.06976348105 
0.037993 4.11340003355 0.07064024780 
0.038510 4.01829810812 0.07187750979 
0.039027 4.02990782838 0.06421473578 
0.039543 4.01868527028 0.06659590575 
0.040060 3.98458843287 0.06391747350 
0.040577 3.91218574833 0.06860758151 
0.041094 3.85883163927 0.06751602563 
0.041611 3.85557989657 0.06423870229 
0.042128 3.92164828179 0.06829569324 
0.042645 3.93627860480 0.06327448429 
0.043162 3.87383657415 0.06405106591 
0.043679 3.81118185054 0.06412826971 
0.044196 3.88726670069 0.06149930222 
0.044712 3.73403526305 0.06033800545 
0.045229 3.69874309223 0.06114527673 
0.045746 3.61237894896 0.05864528127 
0.046263 3.70166028773 0.06088048599 
0.046780 3.57063586850 0.05631168897 
0.047297 3.66354295472 0.05811072233 
0.047814 3.54763899460 0.06097933271 
0.048331 3.52090262561 0.05519138404 
0.048848 3.50689707400 0.05751062964 
0.049365 3.49332091318 0.05693454294 
0.049881 3.56129885063 0.05766397491 
0.050398 3.48739793256 0.05636217847 
0.050915 3.46640657114 0.05425327142 
0.051432 3.47944867726 0.05399427975 
0.051949 3.38075355580 0.05330960205 
0.052466 3.38486999221 0.05428189626 
0.052983 3.31782339216 0.05073522576 
0.053500 3.26812613488 0.05196596957 
0.054017 3.32897399551 0.05190652797 
0.054534 3.30193233183 0.04987990025 
0.055050 3.27605803619 0.05285545235 
0.055567 3.26474079141 0.05112228138 
0.056084 3.30127274772 0.05019561251 
0.056601 3.19861950100 0.05138921107 
0.057118 3.21754891083 0.04871047093 
0.057635 3.24123100404 0.04959147790 
0.058152 3.14965289975 0.04679055906 
0.058669 3.04185311690 0.04738951348 
0.059186 3.08889505589 0.04780357388 
0.059703 3.17508851933 0.04825551446 
0.060220 3.06529058260 0.04839512156 
0.060736 3.14438562212 0.04807392173 
0.061253 3.05875492702 0.04724051341 
0.061770 2.99987899670 0.04613323084 
0.062287 3.05289714361 0.04588842569 
0.062804 2.95001765856 0.04488515823 
0.063321 2.97907224968 0.04383055765 
0.063838 2.96233212631 0.04485485226 
0.064355 2.88413897887 0.04471789355 
0.064872 2.95453801566 0.04300990090 
0.065388 2.84025080813 0.04341235110 
0.065905 2.79583921742 0.04329509745 
0.066422 2.81504925086 0.04452502594 
0.066939 2.85081892336 0.04393001098 
0.067456 2.81886483395 0.04329013476 
0.067973 2.77937356080 0.04121021756 
0.068490 2.80762295853 0.04029070783 
0.069007 2.84707376180 0.04356888619 
0.069524 2.75430195506 0.04244807428 
0.070041 2.72735407152 0.04372045888 
0.070557 2.75843186185 0.04234507574 
0.071074 2.69052069880 0.04322706350 
0.071591 2.74537803262 0.04257511382 
0.072108 2.79630254625 0.04019724172 
0.072625 2.68183470129 0.04113722638 
0.073142 2.74970746466 0.04225194729 
0.073659 2.72342723632 0.04050274662 
0.074176 2.71243374954 0.03982013701 
0.074693 2.71556285917 0.04171224326 
0.075210 2.69746474960 0.03967418542 
0.075726 2.60541259869 0.03963016014 
0.076243 2.61624948731 0.03912062103 
0.076760 2.62978317898 0.03904707377 
0.077277 2.60100254671 0.03954090717 
0.077794 2.63740986807 0.03964564430 
0.078311 2.60754514728 0.03916767107 
0.078828 2.59362612172 0.03819821753 
0.079345 2.60900702895 0.03718013178 
0.079862 2.53829585240 0.03851703956 
0.080378 2.52946909604 0.03594853186 
0.080895 2.52144430342 0.03653638335 
0.081412 2.53886106363 0.03902396987 
0.081929 2.57159920555 0.03792922946 
0.082446 2.52528161830 0.03657095691 
0.082963 2.52978543342 0.03765430408 
0.083480 2.52768253739 0.03754465355 
0.083997 2.49556249861 0.03614024279 
0.084514 2.45880050109 0.03490107597 
0.085030 2.41953281205 0.03464266092 
0.085547 2.48096404631 0.03595755430 
0.086064 2.41876146746 0.03635506618 
0.086581 2.46912483995 0.03521401459 
0.087098 2.37970775309 0.03412307659 
0.087615 2.44203513435 0.03481325820 
0.088132 2.40545715759 0.03531553794 
0.088649 2.34906751938 0.03437327302 
0.089166 2.46017840807 0.03598088444 
0.089683 2.37277871730 0.03731146841 
0.090199 2.49544672939 0.03654358305 
0.090716 2.39868975693 0.03586127825 
0.091233 2.42090381796 0.03789512854 
0.091750 2.38556476531 0.03789207520 
0.092267 2.31973717181 0.03581782576 
0.092784 2.41809195389 0.03894019714 
0.093301 2.30560898180 0.03871357829 
0.093818 2.30242082492 0.03760665378 
0.094334 2.34917228670 0.03851940061 
0.094851 2.32518991569 0.03785954642 
0.095368 2.36138645863 0.03749381790 
0.095885 2.30969994558 0.03581900393 
0.096402 2.31170098195 0.03679743030 
0.096919 2.31652804711 0.03506239886 
0.097436 2.30508163708 0.03450352102 
0.097953 2.29841625358 0.03443679540 
0.098470 2.25836311380 0.03356316450 
0.098986 2.23114995731 0.03277727510 
0.099503 2.29003399471 0.03271619573 
0.100020 2.25022561928 0.03326178023 
0.100537 2.21802494168 0.03379767794 
0.101054 2.23982805763 0.03343954583 
0.101571 2.21722477404 0.03143772385 
0.102088 2.18804360433 0.03209906265 
0.102605 2.21462713292 0.03129811636 
0.103122 2.23318864621 0.03258374156 
0.103638 2.21591244712 0.03247240008 
0.104155 2.22168720839 0.03211226421 
0.104672 2.18590963176 0.03053475645 
0.105189 2.21721584750 0.03291424614 
0.105706 2.13348045160 0.03083890068 
0.106223 2.19817414030 0.03103846450 
0.106740 2.18734527403 0.03093070526 
0.107257 2.14395065087 0.03039112343 
0.107773 2.11166385177 0.03019654146 
0.108290 2.14389271650 0.03125589348 
0.108807 2.06504148405 0.02938871186 
0.109324 2.13308498718 0.02953469789 
0.109841 2.14559398892 0.03010827096 
0.110358 2.15195056760 0.03025018513 
0.110875 2.09768291424 0.03006091034 
0.111392 2.08032063615 0.02982966546 
0.111909 2.18590121788 0.03007257146 
0.112425 2.12991457660 0.03095367923 
0.112942 2.11601642385 0.03021070375 
0.113459 2.17131301745 0.02925635164 
0.113976 2.13105281451 0.02949396155 
0.114493 2.11288197448 0.02963393986 
0.115010 2.09681662061 0.02876965725 
0.115527 2.12173516576 0.02888482936 
0.116044 2.08139623548 0.02889506998 
0.116560 2.05854508766 0.02777798095 
0.117077 2.09550550870 0.02869650860 
0.117594 2.09197469693 0.02965771867 
0.118111 2.05119678203 0.02769750021 
0.118628 2.08650685653 0.02856118457 
0.119145 2.05529948310 0.02830947010 
0.119662 2.03742785894 0.02853653439 
0.120179 1.99241535270 0.02784195631 
0.120695 2.02665912708 0.02747332245 
0.121212 2.06131125108 0.02799161116 
0.121729 2.02090585902 0.02724320127 
0.122246 2.04277857342 0.02837894335 
0.122763 2.06957286717 0.02842811093 
0.123280 2.02791697451 0.02791665784 
0.123797 1.97967250034 0.02687440704 
0.124314 2.02281248731 0.02742456982 
0.124830 1.99051854186 0.02708632693 
0.125347 2.04755056909 0.02769835772 
0.125864 1.96300241792 0.02657854747 
0.126381 2.02546765424 0.02639025285 
0.126898 1.98220015914 0.02673058608 
0.127415 2.04406467025 0.02657276325 
0.127932 2.01291497256 0.02616237134 
0.128448 2.00518652451 0.02653054539 
0.128965 2.00008894141 0.02651776759 
0.129482 1.90923204088 0.02536335033 
0.129999 1.99462418717 0.02656950243 
0.130516 1.93895027930 0.02582050006 
0.131033 1.98639558874 0.02680802833 
0.131550 1.98728353828 0.02530962691 
0.132067 1.94110835626 0.02591488060 
0.132583 1.97133171891 0.02624883886 
0.133100 1.97003915224 0.02623986332 
0.133617 1.96088053633 0.02538251677 
0.134134 1.96672882830 0.02602203909 
0.134651 1.95912740632 0.02541126179 
0.135168 1.95881216153 0.02604145748 
0.135685 1.95656371918 0.02622434249 
0.136201 1.93082296790 0.02564998547 
0.136718 1.96738101223 0.02549585760 
0.137235 1.90181805505 0.02574869932 
0.137752 1.90054299232 0.02413938294 
0.138269 1.98791626104 0.02472565775 
0.138786 1.90528943026 0.02508221818 
0.139303 1.91756710237 0.02531143345 
0.139819 1.91830566277 0.02429406001 
0.140336 1.95106993765 0.02438282651 
0.140853 1.95992018076 0.02463188191 
0.141370 1.96486117525 0.02468538049 
0.141887 1.93711738588 0.02435973403 
0.142404 1.91995594687 0.02458351057 
0.142921 1.88583268195 0.02479345495 
0.143438 1.92491441670 0.02453145262 
0.143954 1.93364039728 0.02410361161 
0.144471 1.92910101800 0.02451916551 
0.144988 1.96778815573 0.02515559452 
0.145505 1.94793716126 0.02489235142 
0.146022 1.89018526199 0.02474966838 
0.146539 1.94720201764 0.02489210312 
0.147056 1.89315620675 0.02434262483 
0.147572 1.94980162105 0.02526906923 
0.148089 1.91023333837 0.02482661816 
0.148606 1.89893061389 0.02442114252 
0.149123 1.88872953398 0.02386736218 
0.149640 1.88000542294 0.02335485439 
0.150157 1.89321747165 0.02438647067 
0.150674 1.90903106114 0.02395771156 
0.151190 1.83708890661 0.02360877530 
0.151707 1.87046396499 0.02390280417 
0.152224 1.86012737534 0.02374568691 
0.152741 1.89780673599 0.02311900328 
0.153258 1.88772717986 0.02363496458 
0.153775 1.89084751024 0.02375795897 
0.154291 1.89668495300 0.02304379625 
0.154808 1.85454287281 0.02368788738 
0.155325 1.89405263057 0.02408738497 
0.155842 1.91443887384 0.02355409261 
0.156359 1.83286894462 0.02292494231 
0.156876 1.90633051388 0.02332563817 
0.157393 1.87991664259 0.02308775616 
0.157909 1.87991665674 0.02287056838 
0.158426 1.87351989228 0.02403819625 
0.158943 1.90807097920 0.02311049210 
0.159460 1.79995067629 0.02251062309 
0.159977 1.87946423854 0.02308583996 
0.160494 1.85419828494 0.02369764408 
0.161010 1.81759759225 0.02230413008 
0.161527 1.84712220390 0.02340978673 
0.162044 1.87844010574 0.02276715684 
0.162561 1.90993947091 0.02254284427 
0.163078 1.83678708827 0.02214048205 
0.163595 1.85072111869 0.02280667435 
0.164112 1.83113494544 0.02240610026 
0.164628 1.82002908690 0.02260722060 
0.165145 1.80786334875 0.02244847353 
0.165662 1.82714973381 0.02280302490 
0.166179 1.83443514691 0.02200788842 
0.166696 1.82484706210 0.02171982158 
0.167213 1.83015399909 0.02248135291 
0.167729 1.82951680649 0.02222657085 
0.168246 1.86596782697 0.02254355983 
0.168763 1.84095602863 0.02245342753 
0.169280 1.83741556393 0.02138072821 
0.169797 1.81620243749 0.02188328336 
0.170314 1.82807962491 0.02229786775 
0.170830 1.86160610417 0.02249921773 
0.171347 1.82732956497 0.02175384983 
0.171864 1.79450783679 0.02134930399 
0.172381 1.85407556739 0.02200956733 
0.172898 1.81118729416 0.02131534583 
0.173415 1.80094797505 0.02193594135 
0.173932 1.76998110795 0.02177865369 
0.174448 1.81133798441 0.02114895397 
0.174965 1.80695200545 0.02095535848 
0.175482 1.81517602855 0.02132505912 
0.175999 1.83386599040 0.02152057657 
0.176516 1.81093639048 0.02085667803 
0.177033 1.86286970801 0.02113202553 
0.177549 1.81829589237 0.02154627315 
0.178066 1.85935201476 0.02145699384 
0.178583 1.83797000826 0.02123329884 
0.179100 1.85562484099 0.02159292947 
0.179617 1.80018134709 0.02149884864 
0.180134 1.83226073445 0.02192995070 
0.180650 1.79397657767 0.02192839364 
0.181167 1.79498805048 0.02156342071 
0.181684 1.81606586705 0.02191052749 
0.182201 1.78793307176 0.02242460629 
0.182718 1.88033722855 0.02325762051 
0.183234 1.77569565751 0.02291780287 
0.183751 1.76569277651 0.02209148467 
0.184268 1.86539313919 0.02355404066 
0.184785 1.78208762836 0.02313347930 
0.185302 1.81072481525 0.02268578077 
0.185819 1.75653570022 0.02243288680 
0.186335 1.81017940928 0.02308277150 
0.186852 1.79747724418 0.02208040218 
0.187369 1.79569630890 0.02166494558 
0.187886 1.75022785902 0.02201282180 
0.188403 1.80675955909 0.02203287129 
0.188920 1.76535708567 0.02169739372 
0.189436 1.77318352584 0.02168376179 
0.189953 1.82452442083 0.02167281556 
0.190470 1.76659809613 0.02161007958 
0.190987 1.78246716935 0.02124230613 
0.191504 1.78456733385 0.02148214692 
0.192020 1.80041511290 0.02099515510 
0.192537 1.75262891812 0.02072178633 
0.193054 1.74804556991 0.02055383033 
0.193571 1.77592318315 0.02113662938 
0.194088 1.74580234159 0.02101253698 
0.194605 1.80596781900 0.02082922415 
0.195121 1.78083396582 0.02113016515 
0.195638 1.74622989079 0.02070335764 
0.196155 1.77013871218 0.02050499310 
0.196672 1.74735072850 0.02075343559 
0.197189 1.76127108622 0.02024175918 
0.197705 1.76499480615 0.02020317638 
0.198222 1.75754394251 0.02065056099 
0.198739 1.78986926778 0.02091300049 
0.199256 1.78835818202 0.02071877340 
0.199773 1.75976451841 0.02028259843 
0.200290 1.76980655564 0.02021607914 
0.200806 1.75363301599 0.02005394302 
0.201323 1.77083591427 0.02005618340 
0.201840 1.72099189449 0.02033920362 
0.202357 1.76154030393 0.02021534967 
0.202874 1.74203035374 0.01968788919 
0.203390 1.77663793316 0.02016081767 
0.203907 1.78164761546 0.01993736661 
0.204424 1.78028281706 0.02003821456 
0.204941 1.76456891635 0.01974750838 
0.205458 1.77069928051 0.01984435999 
0.205974 1.79217373330 0.01983995129 
0.206491 1.76359271514 0.02023364257 
0.207008 1.77294540487 0.01979577955 
0.207525 1.77232198166 0.01969529800 
0.208042 1.76236849529 0.01965122781 
0.208558 1.75931760490 0.02001196096 
0.209075 1.76030636537 0.01949906863 
0.209592 1.74484357513 0.01909387742 
0.210109 1.75348331348 0.01938395343 
0.210626 1.77570832042 0.01996512124 
0.211142 1.72775946442 0.01912672298 
0.211659 1.76525096692 0.01958982920 
0.212176 1.76606568388 0.01987054760 
0.212693 1.74120456128 0.02002674665 
0.213210 1.73517934824 0.01989381785 
0.213726 1.76489664916 0.01907949982 
0.214243 1.75450389858 0.01946083630 
0.214760 1.79389577840 0.01939014996 
0.215277 1.75919710632 0.01927327849 
0.215794 1.73597051219 0.01957058256 
0.216310 1.77702433115 0.01955455864 
0.216827 1.79055547939 0.01970187406 
0.217344 1.75271978016 0.01925995201 
0.217861 1.75430540667 0.01922235345 
0.218378 1.76617036400 0.01900335938 
0.218894 1.76978827260 0.01967277802 
0.219411 1.75679695192 0.01914125889 
0.219928 1.79230917712 0.01920903132 
0.220445 1.75053038239 0.01892814820 
0.220962 1.73661130792 0.01913250136 
0.221478 1.74171597121 0.01870218971 
0.221995 1.76179774697 0.01917053727 
0.222512 1.77353249653 0.01924829032 
0.223029 1.74794311304 0.01904919207 
0.223546 1.75187696093 0.01896842154 
0.224062 1.71468463979 0.01846858129 
0.224579 1.74661578372 0.01863442475 
0.225096 1.71207540099 0.01850499506 
0.225613 1.75341321278 0.01856996141 
0.226129 1.71484386111 0.01835963220 
0.226646 1.75321641566 0.01838000803 
0.227163 1.74187362268 0.01899434064 
0.227680 1.72641270435 0.01837308815 
0.228197 1.76399631599 0.01842510679 
0.228713 1.79938331997 0.01850222395 
0.229230 1.77469505816 0.01881819197 
0.229747 1.77365617514 0.01838607271 
0.230264 1.73775469493 0.01853928537 
0.230780 1.77325678473 0.01814216107 
0.231297 1.74959358522 0.01851075463 
0.231814 1.73791303374 0.01827880561 
0.232331 1.74481564344 0.01813549253 
0.232848 1.75186023244 0.01804014698 
0.233364 1.71959516957 0.01783621995 
0.233881 1.73195063168 0.01807580547 
0.234398 1.77117436399 0.01819669231 
0.234915 1.74148799784 0.01831500765 
0.235431 1.77299055531 0.01802812715 
0.235948 1.71735773792 0.01810861232 
0.236465 1.73389699416 0.01832329640 
0.236982 1.73124259287 0.01838875942 
0.237499 1.78387292483 0.01795948035 
0.238015 1.74612324052 0.01818956916 
0.238532 1.76427556128 0.01809831569 
0.239049 1.70640406284 0.01793130231 
0.239566 1.74804573635 0.01824825121 
0.240082 1.76938645478 0.01819642694 
0.240599 1.75562887187 0.01825401855 
0.241116 1.73340919229 0.01825649457 
0.241633 1.75324587131 0.01803369763 
0.242149 1.74929142075 3.09408206570 
0.242666 1.72863465773 0.01804294494 
0.243183 1.74256031895 0.01775824174 
0.243700 1.76781769911 0.01808604821 
0.244217 1.76965338181 0.01815743274 
0.244733 1.70945865293 0.01796682662 
0.245250 1.72213682704 0.01762422090 
0.245767 1.73137768131 0.01773469228 
0.246284 1.72109049391 0.01774986537 
0.246800 1.75591671717 0.01778122829 
0.247317 1.74016560644 0.01788776883 
0.247834 1.74972289647 0.01785250838 
0.248351 1.74271638473 0.01791661425 
0.248867 1.74640392288 0.01746178838 
0.249384 1.72969081078 0.01767110946 
0.249901 1.74137683785 0.01755395267 
0.250418 1.74201409917 0.01767875307 
0.250934 1.71370792150 0.01762262291 
0.251451 1.76535969810 0.01724416476 
0.251968 1.71291984579 0.01751115185 
0.252485 1.74674315593 0.01735484739 
0.253001 1.71483302286 0.01774462908 
0.253518 1.73666418739 0.01698958673 
0.254035 1.73824483537 0.01738382474 
0.254552 1.70684134674 0.01715700945 
0.255068 1.71351912554 0.01731935927 
0.255585 1.70788685585 0.01707725998 
0.256102 1.70999188635 0.01698375392 
0.256619 1.71440654003 0.01722422150 
0.257135 1.72584456119 0.01701031702 
0.257652 1.73133153138 0.01715110859 
0.258169 1.68978176090 0.01700795504 
0.258686 1.71728744089 0.01687241802 
0.259202 1.71205952280 0.01710047918 
0.259719 1.71438198599 0.01675925182 
0.260236 1.70755825129 0.01778632331 
0.260753 1.72107172164 0.01780334847 
0.261269 1.73372218859 0.01753713989 
0.261786 1.71730473843 0.01800295257 
0.262303 1.69824786287 0.01797515173 
0.262820 1.73089631230 0.01856042216 
0.263336 1.73748423958 0.01844209125 
0.263853 1.73730513694 0.01828786396 
0.264370 1.70275333276 0.01793169154 
0.264887 1.74111496590 0.01851759526 
0.265403 1.71437730293 0.01860931638 
0.265920 1.70825854915 0.01853460767 
0.266437 1.71950378322 0.01840990291 
0.266954 1.73784886535 0.01839857800 
0.267470 1.73161662248 0.01896729015 
0.267987 1.73374020608 0.01908284620 
0.268504 1.74595601482 0.01869551291 
0.269021 1.69738536375 0.01901775693 
0.269537 1.76308734686 0.01900487733 
0.270054 1.74639525011 0.01886050421 
0.270571 1.72564319205 0.01955220088 
0.271087 1.74602973638 0.01951883334 
0.271604 1.75145610224 0.02000316417 
0.272121 1.73416748122 0.02042172225 
0.272638 1.73314738004 0.02035388823 
0.273154 1.72923915692 0.02047575914 
0.273671 1.73372055278 0.01979366307 
0.274188 1.74577839420 0.02083886608 
0.274705 1.72701747846 0.02058124458 
0.275221 1.74107535137 0.02090281515 
0.275738 1.73117329880 0.02118642360 
0.276255 1.74983540761 0.02085654676 
0.276771 1.76870732190 0.02041435808 
0.277288 1.68886351521 0.02051723951 
0.277805 1.75773536496 0.02075614845 
0.278322 1.72523190457 0.02000500444 
0.278838 1.74009071564 0.02043111254 
0.279355 1.72165944024 0.02063889321 
0.279872 1.74892523213 0.02027785806 
0.280388 1.71103064966 0.02006704621 
0.280905 1.79278424426 0.02025214220 
0.281422 1.74205352744 0.02050209199 
0.281939 1.72495921700 0.02016708635 
0.282455 1.74100285118 0.02065030898 
0.282972 1.72925841657 0.02092909305 
0.283489 1.70831100279 0.02046952329 
0.284006 1.72192492159 0.02044968757 
0.284522 1.74353268569 0.02030846696 
0.285039 1.70405707552 0.02046928777 
0.285556 1.71633336175 0.02033770421 
0.286072 1.74305158517 0.02051861539 
0.286589 1.72225480664 0.02090968358 
0.287106 1.74420736360 0.02081040513 
0.287622 1.73226887020 0.02099944053 
0.288139 1.71157528923 0.02107636650 
0.288656 1.72761245261 0.02126039441 
0.289173 1.72501180217 0.02113713716 
0.289689 1.69645869979 0.02025714416 
0.290206 1.69840380640 0.02094603878 
0.290723 1.70804536023 0.02117375285 
0.291239 1.71711834077 0.02065505401 
0.291756 1.72372140509 0.02123883396 
0.292273 1.74370551090 0.02109235141 
0.292790 1.73476863374 0.02089034262 
0.293306 1.74114038212 0.02139872066 
0.293823 1.73002251592 0.02145729399 
0.294340 1.71914035231 0.02090755191 
0.294856 1.73210708544 0.02178867920 
0.295373 1.71575330427 0.02096444734 
0.295890 1.73231895080 0.02142348014 
0.296406 1.71803234805 0.02136917165 
0.296923 1.74793200708 0.02105035835 
0.297440 1.73913678783 0.02119678625 
0.297957 1.75864452063 0.02137133642 
0.298473 1.76232333359 0.02165251760 
0.298990 1.74112642578 0.02184007375 
0.299507 1.75743682926 0.02145758181 
0.300023 1.69473206501 0.02170022489 
0.300540 1.76548126656 0.02188168713 
0.301057 1.71627096612 0.02215904239 
0.301573 1.71997101348 0.02173637224 
0.302090 1.73564402022 0.02175549081 
0.302607 1.72780631875 0.02154200155 
0.303123 1.75618267625 0.02134351614 
0.303640 1.73945462070 0.02205606623 
0.304157 1.76977539370 0.02203897735 
0.304673 1.71998867749 0.02157296792 
0.305190 1.74398573121 0.02222796374 
0.305707 1.72792007314 0.02238030224 
0.306224 1.75295139270 0.02262608501 
0.306740 1.74285887984 0.02236867075 
0.307257 1.73345947497 0.02197736348 
0.307774 1.73857366501 0.02250838531 
0.308290 1.71398686657 0.02277579193 
0.308807 1.70304687226 0.02230494181 
0.309324 1.74262436727 0.02254827559 
0.309840 1.73588448032 0.02298157404 
0.310357 1.70748515451 0.02199738911 
0.310874 1.73047588112 0.02225045148 
0.311390 1.72485933682 0.02257200502 
0.311907 1.74879911206 0.02247054647 
0.312424 1.74634188925 0.02320322970 
0.312940 1.72129024138 0.02305662508 
0.313457 1.71953809071 0.02262958112 
0.313974 1.70676350316 0.02272915370 
0.314490 1.72338092786 0.02256365877 
0.315007 1.72966377711 0.02275866225 
0.315524 1.70790749145 0.02291299039 
0.316040 1.72272789186 0.02326405926 
0.316557 1.70978808237 0.02309430435 
0.317074 1.71771054081 0.02330886067 
0.317590 1.74306370004 0.02321020352 
0.318107 1.74511555949 0.02302052428 
0.318624 1.73976222519 0.02283785297 
0.319140 1.72509532993 0.02319419327 
0.319657 1.70951031297 0.02241343826 
0.320174 1.72626765786 0.02366196626 
0.320690 1.72885281275 0.02374621591 
0.321207 1.69691421974 0.02338244021 
0.321724 1.73472912818 0.02394300396 
0.322240 1.69215198546 0.02379211121 
0.322757 1.79035658889 0.02454395457 
0.323274 1.69215415526 0.02361926804 
0.323790 1.70315036133 0.02357919693 
0.324307 1.74611527898 0.02429806559 
0.324824 1.72094247441 0.02504041689 
0.325340 1.75526054341 0.02450751667 
0.325857 1.70875794883 0.02528256689 
0.326373 1.75470596634 0.02564936215 
0.326890 1.79325557536 0.02530475755 
0.327407 1.68445028227 0.02543533314 
0.327923 1.73194567562 0.02561436823 
0.328440 1.71238574470 0.02561028794 
0.328957 1.71079435121 0.02549640011 
0.329473 1.71301657349 0.02694000002 
0.329990 1.71481899381 0.02781925764 
0.330507 1.78330306541 0.02734829675 
0.331023 1.71293443267 0.02709470948 
0.331540 1.75894781085 0.02815185806 
0.332057 1.75336980532 0.03033534114 
0.332573 1.81239209397 0.02970780688 
0.333090 1.68957961707 0.02853560118 
0.333607 1.74935107843 0.03007461677 
0.334123 1.80741383906 0.02937036630 
0.334640 1.78865643506 0.02916886504 
0.335156 1.77358936370 0.03022648031 
0.335673 1.75529529237 0.03008578251 
0.336190 1.76646329126 0.03147214987 
0.336706 1.76480998761 0.03046793315 
0.337223 1.78517569687 0.03121634284 
0.337740 1.79442210168 0.03119923699 
0.338256 1.82015702903 0.03277785884 
0.338773 1.79961755788 0.03275755813 
0.339290 1.80872124350 0.03569424250 
0.339806 1.79054146542 0.03615913318 
0.340323 1.78327134525 0.03725031301 
0.340839 1.80655014564 0.03773199630 
0.341356 1.79616660591 0.03628948664 
0.341873 1.83397000926 0.03673663269 
0.342389 1.80448855375 0.03620704022 
0.342906 1.78777557554 0.03665092390 
0.343423 1.75296405329 0.03649271465 
0.343939 1.78260772520 0.03662274252 
0.344456 1.80196556620 0.03598652182 
0.344972 1.72828263613 0.03644774405 
0.345489 1.87304006074 0.03794538235 
0.346006 1.73239323330 0.03833259108 
0.346522 1.82964545036 0.03722081904 
0.347039 1.75232650448 0.03883212736 
0.347555 1.81353719322 0.03830930954 
0.348072 1.79153801296 0.04063747112 
0.348589 1.82459185426 0.03821599771 
0.349105 1.76523343183 0.03804215934 
0.349622 1.80287617599 0.03928732505 
0.350139 1.85697853856 0.04082184297 
0.350655 1.70441240848 0.03745921919 
0.351172 1.80551091377 0.03724260364 
0.351688 1.76563819122 0.04013246962 
0.352205 1.78099369296 0.03902003523 
0.352722 1.81227609467 0.03891866744 
0.353238 1.77156789949 0.03850821885 
0.353755 1.89633338669 0.03949757287 
0.354271 1.79995565428 0.04002377165 
0.354788 1.70622980146 0.04000185714 
0.355305 1.81125695580 0.03917333331 
0.355821 1.87063730829 0.03988888961 
0.356338 1.79394529192 0.03957198544 
0.356854 1.83430875445 0.04105853363 
0.357371 1.77144842758 0.04455172020 
0.357888 1.82804969608 0.04187681482 
0.358404 1.79659691377 0.04200662155 
0.358921 1.78371398786 0.04363305735 
0.359437 1.77440386455 0.04391056054 
0.359954 1.73413761390 0.04385912253 
0.360471 1.76255839550 0.04368822309 
0.360987 1.78281111454 0.04669028501 
0.361504 1.78962584339 0.04766118187 
0.362020 1.81751122237 0.04939910110 
0.362537 1.84548018344 0.04941870543 
0.363054 1.83088008542 0.04846544229 
0.363570 1.78680788258 0.05083347104 
0.364087 1.76749891111 0.05099189382 
0.364603 1.74546212011 0.05158283732 
0.365120 1.72716306289 0.05181560765 
0.365637 1.72402808710 0.05611619440 
0.366153 1.87500677962 0.05396461610 
0.366670 1.88776543694 0.05695778207 
0.367186 1.73810046335 0.05960316192 
0.367703 1.83349202222 0.06663956305 
0.368219 1.82173448279 0.06004815378 
0.368736 1.63148334051 0.06178643952 
0.369253 1.71359913918 0.07187961136 
0.369769 1.81003967093 0.06848289392 
0.370286 1.84200640162 0.07174460183 
0.370802 1.70425497101 0.07686094782 
0.371319 1.80208137433 0.07733754513 
0.371835 1.81791289536 0.08410455279 
0.372352 1.96437858308 0.08939830553 
0.372869 1.65318434422 0.11228951103 
0.373385 1.96185335016 0.16437233553 
0.373902 0.91531088173 0.21465948783 
