# Supplementary material for: A SAXS-based approach to rationally evaluate radical scavengers – toward eliminating radiation damage in solution and crystallographic studies
Source: J Synchrotron Radiat. 2021 Aug 9;28(Pt 5):1309–20. doi: 10.1107/S1600577521004045 (PMC8415334; doi:10.1107/S1600577521004045)
Supplement: Supplementary file 1 [file s-28-01309-sup1.zip › SupportingData/ascrobic_acid/50uM/E1_ascorbate-50um_00018.cbf.dat]

0.010597 12.71388527487 0.61383506621 
0.011114 12.44171675625 0.56046273403 
0.011630 10.56423826760 0.38139914057 
0.012147 10.60659163805 0.30147876242 
0.012664 9.60691879193 0.28830322776 
0.013181 8.89922984871 0.24073887205 
0.013698 8.70155231232 0.20884664844 
0.014215 8.09012873657 0.26113649120 
0.014732 7.97633587562 0.22979397119 
0.015249 7.55324849111 0.23207803197 
0.015766 7.52017020397 0.18216369784 
0.016283 7.12290791169 0.20311938344 
0.016800 7.00690891906 0.17883198376 
0.017316 6.42240934865 0.14013613982 
0.017833 6.67425046004 0.13803086730 
0.018350 6.63926433888 0.13862812940 
0.018867 6.22348971332 0.13288196443 
0.019384 6.03976582853 0.13356665872 
0.019901 5.97331654577 0.11278354771 
0.020418 5.87663640166 0.11413849523 
0.020935 5.64246291378 0.11418710160 
0.021452 5.69919905869 0.12747976541 
0.021969 5.55850521128 0.10462698588 
0.022486 5.39276247431 0.10908151947 
0.023002 5.22656989778 0.11281538430 
0.023519 5.39294506659 0.10198191549 
0.024036 5.15981816008 0.09914583228 
0.024553 5.04298001436 0.10255206386 
0.025070 4.99284125014 0.09843959844 
0.025587 4.90838673196 0.08989992997 
0.026104 4.74963016724 0.09360972158 
0.026621 4.82775116771 0.09197453053 
0.027138 4.78452369884 0.09836270688 
0.027655 4.85372027107 0.09195203519 
0.028171 4.76271156901 0.09473512404 
0.028688 4.57682967708 0.08362824987 
0.029205 4.84810568786 0.08987232766 
0.029722 4.68288652304 0.08902852409 
0.030239 4.44401521339 0.08880703684 
0.030756 4.50093270402 0.08568711002 
0.031273 4.55370607382 0.07936189945 
0.031790 4.49869999571 0.08285059052 
0.032307 4.46550107806 0.07656401783 
0.032824 4.46261752308 0.07711484161 
0.033341 4.28260309539 0.07660068704 
0.033857 4.29480667669 0.07897936820 
0.034374 4.25541884840 0.07443189167 
0.034891 4.29722961338 0.07822038282 
0.035408 4.37063596379 0.07141133063 
0.035925 4.28273593033 0.07855435941 
0.036442 4.13577857924 0.07178701659 
0.036959 4.13708589245 0.07411625187 
0.037476 4.09296417732 0.06777106306 
0.037993 4.15679723376 0.06972950091 
0.038510 4.07987659372 0.06609077523 
0.039027 4.07287518097 0.06742378298 
0.039543 3.94312608654 0.06787182697 
0.040060 3.91257734343 0.06717582034 
0.040577 3.93873585697 0.06351089327 
0.041094 3.93461307580 0.06319549919 
0.041611 3.85293835649 0.06689906421 
0.042128 3.81579360098 0.06202639119 
0.042645 3.83029633148 0.06337233675 
0.043162 3.73558349489 0.05874975994 
0.043679 3.81760550207 0.06585429381 
0.044196 3.77122714793 0.06179740473 
0.044712 3.74878431961 0.06064837588 
0.045229 3.76904151102 0.06058233142 
0.045746 3.86184051168 0.06043659731 
0.046263 3.64895650578 0.05838603973 
0.046780 3.64132775684 0.05639061776 
0.047297 3.69531434238 0.05810465609 
0.047814 3.54003767879 0.06049144322 
0.048331 3.50396341829 0.05581165319 
0.048848 3.58769439748 0.05615246080 
0.049365 3.48166487679 0.05581818208 
0.049881 3.52511601671 0.05756294984 
0.050398 3.50630691877 0.05391772898 
0.050915 3.42351980951 0.05418212731 
0.051432 3.38712803692 0.05591335432 
0.051949 3.41175895427 0.05398076808 
0.052466 3.29703403648 0.05440083893 
0.052983 3.30326612770 0.05156432929 
0.053500 3.28582467693 0.05296929465 
0.054017 3.30530855828 0.05318610594 
0.054534 3.28852065079 0.05290492898 
0.055050 3.34315851793 0.04924294572 
0.055567 3.22172960100 0.04953069828 
0.056084 3.20054215201 0.05083782703 
0.056601 3.21385827081 0.05003629058 
0.057118 3.13329966683 0.05070238114 
0.057635 3.22058782194 0.04914336402 
0.058152 3.21609298396 0.05022726152 
0.058669 3.11861872733 0.04922234775 
0.059186 3.07959200544 0.04859561514 
0.059703 3.11167413319 0.04505033158 
0.060220 3.06822873246 0.04655405262 
0.060736 3.11781269592 0.04833834274 
0.061253 2.98648325437 0.04537249887 
0.061770 3.01784656972 0.04486406149 
0.062287 3.03098115253 0.04509691643 
0.062804 2.93859429714 0.04525864227 
0.063321 2.98614844846 0.04482357990 
0.063838 2.97619708676 0.04563116679 
0.064355 3.02222576162 0.04484595319 
0.064872 2.95589063570 0.04290698695 
0.065388 3.00137518114 0.04439123241 
0.065905 2.98858102109 0.04500503917 
0.066422 2.85924560375 0.04378232609 
0.066939 2.86458775228 0.04433423654 
0.067456 2.80928717053 0.04194471096 
0.067973 2.84774888678 0.04297223799 
0.068490 2.76084632395 0.04068910419 
0.069007 2.79121477764 0.04214307187 
0.069524 2.79304171181 0.04165702677 
0.070041 2.71173759889 0.04103444709 
0.070557 2.79037660819 0.04278678110 
0.071074 2.72756258984 0.04347675499 
0.071591 2.70441884510 0.04162263967 
0.072108 2.68326643430 0.04091940795 
0.072625 2.76015587041 0.04066259153 
0.073142 2.73411221378 0.04121323168 
0.073659 2.72432646953 0.03988798059 
0.074176 2.65520881608 0.03989091558 
0.074693 2.75476962622 0.04117085313 
0.075210 2.57476258831 0.03999956796 
0.075726 2.59400403424 0.04098418559 
0.076243 2.60552110552 0.03961301269 
0.076760 2.67094830142 0.03908897725 
0.077277 2.62552136384 0.03944464845 
0.077794 2.61452806203 0.03723468828 
0.078311 2.59374521732 0.04002623668 
0.078828 2.56343033515 0.03790800725 
0.079345 2.57730339706 0.03838761529 
0.079862 2.58299203202 0.03987545554 
0.080378 2.51076127803 0.03772951661 
0.080895 2.56464663457 0.03951040451 
0.081412 2.52431168048 0.03607937605 
0.081929 2.48559855466 0.03623237267 
0.082446 2.54930461734 0.03683620158 
0.082963 2.50515845677 0.03647660341 
0.083480 2.50699833732 0.03677370149 
0.083997 2.48829835034 0.03578133116 
0.084514 2.43941778090 0.03547696701 
0.085030 2.45433252091 0.03680611079 
0.085547 2.50452645646 0.03533912425 
0.086064 2.45933624135 0.03442683628 
0.086581 2.45629654871 0.03683684437 
0.087098 2.46119336343 0.03504850956 
0.087615 2.49594640786 0.03524768321 
0.088132 2.41975939740 0.03619770466 
0.088649 2.45175912188 0.03668285055 
0.089166 2.41475422955 0.03620388770 
0.089683 2.45994962056 0.03711972610 
0.090199 2.41177559461 0.03754417855 
0.090716 2.32084253910 0.03572584476 
0.091233 2.36892363716 0.03780287743 
0.091750 2.39039017285 0.03708585190 
0.092267 2.28692008809 0.03748375247 
0.092784 2.35029256480 0.03598021761 
0.093301 2.33040842600 0.03816510750 
0.093818 2.35297214342 0.03721501914 
0.094334 2.35012555867 0.03842472411 
0.094851 2.27994755937 0.03643135933 
0.095368 2.27879806456 0.03614152034 
0.095885 2.29444769111 0.03662444627 
0.096402 2.29092095951 0.03542776147 
0.096919 2.26438542014 0.03551618480 
0.097436 2.30079813000 0.03321444371 
0.097953 2.32021408734 0.03477165030 
0.098470 2.27736484052 0.03501585731 
0.098986 2.29486880684 0.03233060404 
0.099503 2.20471449643 0.03229911257 
0.100020 2.23815589954 0.03218250653 
0.100537 2.27205628429 0.03198777224 
0.101054 2.22292405031 0.03262180430 
0.101571 2.19538532913 0.03159159623 
0.102088 2.26165960096 0.03389170621 
0.102605 2.21522298971 0.03304656472 
0.103122 2.16660008465 0.03124697934 
0.103638 2.20202299157 0.03221982685 
0.104155 2.25576246617 0.03152536315 
0.104672 2.18548561488 0.03158310030 
0.105189 2.18870483688 0.03055438090 
0.105706 2.18100850806 0.03138406209 
0.106223 2.19642896698 0.03114798033 
0.106740 2.14996969454 0.03046039350 
0.107257 2.14029707616 0.03098717371 
0.107773 2.13564386640 0.03006617308 
0.108290 2.16423655330 0.03143907726 
0.108807 2.11120242443 0.03053402601 
0.109324 2.19453081602 0.03082340487 
0.109841 2.11476099336 0.03035571274 
0.110358 2.15730839943 0.03105486108 
0.110875 2.21806905249 0.03090620822 
0.111392 2.09941871852 0.02994088980 
0.111909 2.12265431030 0.03018972809 
0.112425 2.11967686843 0.02900866033 
0.112942 2.05516222269 0.02883145734 
0.113459 2.09451305926 0.03078271874 
0.113976 2.12429445479 0.02917812799 
0.114493 2.12715352586 0.02920082865 
0.115010 2.15562364621 0.02907626115 
0.115527 2.07241869622 0.02860773456 
0.116044 2.08629338742 0.02853574515 
0.116560 2.05042015438 0.02825987870 
0.117077 2.09108625462 0.02899093722 
0.117594 2.09432602971 0.02930721109 
0.118111 2.06061300690 0.02845727154 
0.118628 2.12727372128 0.02822511953 
0.119145 2.06328978633 0.02791198946 
0.119662 2.01215623102 0.02750513570 
0.120179 2.02040424318 0.02773025800 
0.120695 2.06391969622 0.02885154272 
0.121212 2.08995638897 0.02819215456 
0.121729 2.04947146437 0.02803896370 
0.122246 2.05807058424 0.02788062042 
0.122763 2.02410579810 0.02714689893 
0.123280 2.03669572501 0.02716840507 
0.123797 2.02831286454 0.02711132016 
0.124314 2.03804278574 0.02792511200 
0.124830 1.99499280637 0.02637554005 
0.125347 2.02255027188 0.02726912463 
0.125864 1.96273976439 0.02675314214 
0.126381 2.02831149298 0.02712369575 
0.126898 1.96776076806 0.02634135803 
0.127415 2.01086975779 0.02643646624 
0.127932 1.98807469969 0.02620538070 
0.128448 2.01973894326 0.02653554450 
0.128965 1.94563018160 0.02677478688 
0.129482 1.97370565620 0.02677048181 
0.129999 1.91796663466 0.02609933423 
0.130516 1.98411388638 0.02552527862 
0.131033 1.94299465680 0.02620174577 
0.131550 1.99195374446 0.02576521059 
0.132067 2.02260416601 0.02723212695 
0.132583 2.04755166794 0.02699093850 
0.133100 1.98802268240 0.02571933354 
0.133617 1.97768352018 0.02664749212 
0.134134 1.95998693037 0.02585228320 
0.134651 1.99516970236 0.02625728587 
0.135168 1.94604474784 0.02511986877 
0.135685 1.93538586794 0.02511007879 
0.136201 1.96647337113 0.02566775562 
0.136718 1.95264053084 0.02587172897 
0.137235 1.93497540782 0.02610921260 
0.137752 1.92176249377 0.02432595351 
0.138269 1.94500359543 0.02526796292 
0.138786 1.88269166526 0.02467832651 
0.139303 1.93871755040 0.02443615904 
0.139819 1.95470280211 0.02586399297 
0.140336 1.91481081301 0.02515575743 
0.140853 1.92828730907 0.02479723938 
0.141370 1.89656417685 0.02493389119 
0.141887 1.91685963725 0.02471929620 
0.142404 1.94541859725 0.02480210882 
0.142921 1.95667178588 0.02499452939 
0.143438 1.93506707242 0.02577098401 
0.143954 1.92480918474 0.02498754889 
0.144471 1.89482535834 0.02466168662 
0.144988 1.89797243334 0.02516964510 
0.145505 1.95780859627 0.02502161009 
0.146022 1.95033407600 0.02512658407 
0.146539 1.92661803752 0.02490992295 
0.147056 1.89583709486 0.02376915241 
0.147572 1.90339049282 0.02421674247 
0.148089 1.86854840289 0.02453285654 
0.148606 1.87793345796 0.02420277919 
0.149123 1.88088531029 0.02458146246 
0.149640 1.92160320894 0.02513079292 
0.150157 1.89113443760 0.02417569496 
0.150674 1.88137477535 0.02338772587 
0.151190 1.88452928139 0.02393034251 
0.151707 1.84776519688 0.02354613367 
0.152224 1.88896385749 0.02314065869 
0.152741 1.86673938003 0.02301975384 
0.153258 1.87060211000 0.02417765888 
0.153775 1.83798930434 0.02367959822 
0.154291 1.81239973932 0.02378021450 
0.154808 1.91304631609 0.02422702021 
0.155325 1.91327480795 0.02444068625 
0.155842 1.86368023770 0.02329776849 
0.156359 1.82543599016 0.02348203639 
0.156876 1.83527682370 0.02354040974 
0.157393 1.84157106954 0.02319883684 
0.157909 1.87037961683 0.02289518857 
0.158426 1.84327087297 0.02223440039 
0.158943 1.81221355690 0.02303240924 
0.159460 1.88673026151 0.02274589732 
0.159977 1.84253433353 0.02274999531 
0.160494 1.86347342532 0.02353073963 
0.161010 1.83431509113 0.02196664495 
0.161527 1.82511116652 0.02247385131 
0.162044 1.84555938042 0.02315086327 
0.162561 1.83266989002 0.02244090824 
0.163078 1.86656946363 0.02207404358 
0.163595 1.83201442341 0.02210055829 
0.164112 1.81343754330 0.02248666552 
0.164628 1.81200601677 0.02213425365 
0.165145 1.82932227460 0.02279862007 
0.165662 1.87811550288 0.02278412796 
0.166179 1.85921346909 0.02223066459 
0.166696 1.80538829616 0.02209245293 
0.167213 1.84381018887 0.02259066596 
0.167729 1.85629614830 0.02250231981 
0.168246 1.81494176433 0.02190911607 
0.168763 1.82759350231 0.02191660543 
0.169280 1.82338590688 0.02113020998 
0.169797 1.87388935806 0.02240477233 
0.170314 1.83540991450 0.02211981887 
0.170830 1.85870137013 0.02245229907 
0.171347 1.83541518127 0.02170742946 
0.171864 1.82064618057 0.02191794885 
0.172381 1.84014783565 0.02200981926 
0.172898 1.81950966868 0.02158462049 
0.173415 1.84834599475 0.02174371218 
0.173932 1.79715212444 0.02164844053 
0.174448 1.82356156926 0.02117970111 
0.174965 1.86883293310 0.02104285768 
0.175482 1.85930563037 0.02143158923 
0.175999 1.84576311795 0.02158016604 
0.176516 1.84052183558 0.02102005200 
0.177033 1.80606137365 0.02108664875 
0.177549 1.80590842201 0.02108004028 
0.178066 1.83765296249 0.02121409630 
0.178583 1.84031605494 0.02156010254 
0.179100 1.80538996392 0.02155706094 
0.179617 1.80275748609 0.02131810877 
0.180134 1.83003239272 0.02210178145 
0.180650 1.78555561546 0.02197255563 
0.181167 1.77465922270 0.02201857546 
0.181684 1.82383873876 0.02267551456 
0.182201 1.79331472649 0.02265562365 
0.182718 1.78625498115 0.02260801163 
0.183234 1.77738168662 0.02210443071 
0.183751 1.82420432205 0.02289131466 
0.184268 1.77673452945 0.02236084630 
0.184785 1.83597185867 0.02325993796 
0.185302 1.81667014471 0.02299871952 
0.185819 1.83672085224 0.02235689457 
0.186335 1.76325400550 0.02287402170 
0.186852 1.81466281079 0.02272612989 
0.187369 1.75434944221 0.02221508513 
0.187886 1.81667511436 0.02198452106 
0.188403 1.82714972039 0.02179197326 
0.188920 1.72949545522 0.02133561870 
0.189436 1.81264180456 0.02175690503 
0.189953 1.79619441255 0.02185968644 
0.190470 1.79384180120 0.02119758723 
0.190987 1.78397176108 0.02103949268 
0.191504 1.76371782607 0.02076730066 
0.192020 1.80059953764 0.02092898175 
0.192537 1.76048067204 0.02132067032 
0.193054 1.76692186648 0.02096714504 
0.193571 1.79757517592 0.02095318049 
0.194088 1.79967140243 0.02121526995 
0.194605 1.78405982362 0.02089397021 
0.195121 1.79355741252 0.02101496536 
0.195638 1.78067129945 0.02120643504 
0.196155 1.73962528796 0.02052768192 
0.196672 1.77829581323 0.02073346461 
0.197189 1.77728483565 0.02048090930 
0.197705 1.74173168811 0.01990402587 
0.198222 1.75289276779 0.02048697983 
0.198739 1.79998866341 0.02073682485 
0.199256 1.74854978204 0.01982337538 
0.199773 1.76049266035 0.02072603136 
0.200290 1.74995987815 0.02048392072 
0.200806 1.73522025579 0.01975833491 
0.201323 1.74487530847 0.02015846189 
0.201840 1.75813628107 0.01987350668 
0.202357 1.76113771274 0.02015190443 
0.202874 1.78930458490 0.02021655279 
0.203390 1.81728786554 0.01998059381 
0.203907 1.73697134602 0.01971643887 
0.204424 1.76586378450 0.01981107648 
0.204941 1.74739634260 0.01975389154 
0.205458 1.73679390356 0.01983350322 
0.205974 1.73810595013 0.01997920364 
0.206491 1.76228591350 0.02012120480 
0.207008 1.75359722276 0.01969421435 
0.207525 1.76274160392 0.02009239879 
0.208042 1.74047891686 0.01951320273 
0.208558 1.74302669085 0.02013778921 
0.209075 1.78492066587 0.01960256085 
0.209592 1.76997787900 0.01959655801 
0.210109 1.77385603192 0.01988645534 
0.210626 1.76549139477 0.01942704861 
0.211142 1.76037016597 0.01989338962 
0.211659 1.76085807985 0.01937959840 
0.212176 1.72942979379 0.01917402534 
0.212693 1.78886183433 0.01936713480 
0.213210 1.73198440550 0.01916069204 
0.213726 1.76286021389 0.01935606017 
0.214243 1.76347134647 0.02002457820 
0.214760 1.78486456006 0.01947487741 
0.215277 1.74657431883 0.01896722337 
0.215794 1.76929908743 0.01967979176 
0.216310 1.75763077319 0.01938009240 
0.216827 1.77283201743 0.01923135129 
0.217344 1.75735768926 0.01919956084 
0.217861 1.78775837715 0.01933944224 
0.218378 1.74925648271 0.01938637873 
0.218894 1.72875658863 0.01914343051 
0.219411 1.76552740706 0.01885893514 
0.219928 1.73472036158 0.01900040423 
0.220445 1.75383457180 0.01928185091 
0.220962 1.77945431185 0.01920311284 
0.221478 1.77111614947 0.01928739727 
0.221995 1.78278845045 0.01935754368 
0.222512 1.77756742360 0.01919598725 
0.223029 1.76261191890 0.01885876556 
0.223546 1.72628763285 0.01872601296 
0.224062 1.73647368794 0.01864871895 
0.224579 1.76116121137 0.01850240259 
0.225096 1.74639436146 0.01895417560 
0.225613 1.76228422810 0.01869331024 
0.226129 1.76814438474 0.01894238526 
0.226646 1.76421866363 0.01835834882 
0.227163 1.79054097162 0.01848640770 
0.227680 1.75426091043 0.01887799334 
0.228197 1.73360861304 0.01821250132 
0.228713 1.74773655546 0.01824521592 
0.229230 1.69563829326 0.01809705208 
0.229747 1.74013565839 0.01816395053 
0.230264 1.71601041174 0.01772176858 
0.230780 1.75473046803 0.01837100619 
0.231297 1.75187416505 0.01839551759 
0.231814 1.75196543253 0.01817406919 
0.232331 1.76142513235 0.01858862366 
0.232848 1.73272396048 0.01805801047 
0.233364 1.74314065651 0.01802502415 
0.233881 1.75701651170 0.01794333265 
0.234398 1.73826513989 0.01840498155 
0.234915 1.75343274292 0.01797635643 
0.235431 1.76861865722 0.01812453988 
0.235948 1.73173588559 0.01803871026 
0.236465 1.75259602474 0.01809730048 
0.236982 1.73753998878 0.01815288341 
0.237499 1.70433289241 0.01809717508 
0.238015 1.70594621448 0.01800356950 
0.238532 1.74029865778 0.01787896091 
0.239049 1.72764126153 0.01798670571 
0.239566 1.74304676764 0.01798192177 
0.240082 1.72427980535 0.01796508417 
0.240599 1.73080158213 0.01808985110 
0.241116 1.73707424598 0.01799086334 
0.241633 1.73407913396 0.01778213043 
0.242149 1.71652802367 3.09482098258 
0.242666 1.72973831004 0.01788339690 
0.243183 1.74733090458 0.01792681580 
0.243700 1.76289100356 0.01799843785 
0.244217 1.74074891531 0.01785394916 
0.244733 1.72727789282 0.01794508702 
0.245250 1.72277691301 0.01788420869 
0.245767 1.72813766833 0.01756232833 
0.246284 1.73038725647 0.01749150396 
0.246800 1.74070919732 0.01805843584 
0.247317 1.72110813920 0.01757945195 
0.247834 1.73188541273 0.01788962913 
0.248351 1.74212936617 0.01771682942 
0.248867 1.74154929349 0.01746710877 
0.249384 1.76736664566 0.01768671599 
0.249901 1.74129720146 0.01760560677 
0.250418 1.70833176946 0.01793246879 
0.250934 1.74277353086 0.01758024096 
0.251451 1.75208735214 0.01768519163 
0.251968 1.75907418996 0.01772597297 
0.252485 1.73667474119 0.01767777985 
0.253001 1.69577243488 0.01762278326 
0.253518 1.73958995786 0.01780998898 
0.254035 1.75459325384 0.01749363372 
0.254552 1.70188467455 0.01726963204 
0.255068 1.75545078315 0.01767068822 
0.255585 1.76147092009 0.01721796762 
0.256102 1.69893237065 0.01715764872 
0.256619 1.71716316724 0.01703814399 
0.257135 1.73814255398 0.01728315327 
0.257652 1.69570875395 0.01707174205 
0.258169 1.72107114009 0.01729802494 
0.258686 1.72787826218 0.01717036331 
0.259202 1.73569056131 0.01718920415 
0.259719 1.72146810916 0.01712645100 
0.260236 1.70059750738 0.01744409768 
0.260753 1.69870825899 0.01774310145 
0.261269 1.72386217130 0.01765446293 
0.261786 1.74191190582 0.01824315545 
0.262303 1.70047143291 0.01802132566 
0.262820 1.73620124417 0.01812170946 
0.263336 1.71565518769 0.01864511475 
0.263853 1.73207100873 0.01801367592 
0.264370 1.74494457760 0.01848745886 
0.264887 1.70776139470 0.01876371049 
0.265403 1.69334558479 0.01823981836 
0.265920 1.75165087982 0.01876453424 
0.266437 1.73906231972 0.01912063590 
0.266954 1.72550055744 0.01842271085 
0.267470 1.72689198490 0.01881917957 
0.267987 1.70256761020 0.01855901189 
0.268504 1.72940327432 0.01912696984 
0.269021 1.72584981533 0.01920588053 
0.269537 1.73507487356 0.01887475007 
0.270054 1.73888420064 0.01927744577 
0.270571 1.72005938980 0.01932708473 
0.271087 1.74936213882 0.01975314199 
0.271604 1.72078754385 0.02002956389 
0.272121 1.77212276076 0.02016249535 
0.272638 1.76549317743 0.02004070376 
0.273154 1.73990226540 0.02031156155 
0.273671 1.74558888924 0.01997105212 
0.274188 1.76389899261 0.02034188977 
0.274705 1.71647675343 0.02081744464 
0.275221 1.75327826863 0.02077504630 
0.275738 1.74110487694 0.02073295039 
0.276255 1.72286378998 0.02070324371 
0.276771 1.73222225808 0.02034464381 
0.277288 1.71306073851 0.02093465219 
0.277805 1.74022647024 0.02078195588 
0.278322 1.72966006564 0.02038417990 
0.278838 1.75171571207 0.02079398995 
0.279355 1.73346175985 0.02035400792 
0.279872 1.71446758306 0.02061025823 
0.280388 1.67926214278 0.02020878930 
0.280905 1.74007897693 0.02058366530 
0.281422 1.70394055051 0.02098910399 
0.281939 1.73715215336 0.01984411219 
0.282455 1.73975653378 0.02044936559 
0.282972 1.74677549751 0.02067921363 
0.283489 1.72757973481 0.02063682723 
0.284006 1.73026767176 0.02038339374 
0.284522 1.74578690556 0.02103437201 
0.285039 1.74464632183 0.02056429470 
0.285556 1.74220235980 0.02028332782 
0.286072 1.70718039291 0.02084505182 
0.286589 1.70674351455 0.02093953038 
0.287106 1.72625954156 0.02054822721 
0.287622 1.72625573405 0.02066925171 
0.288139 1.74223421055 0.02066197398 
0.288656 1.72117427045 0.02104131793 
0.289173 1.72551618767 0.02148363005 
0.289689 1.71427985083 0.02059274636 
0.290206 1.72436901554 0.02108491895 
0.290723 1.75496406413 0.02081108779 
0.291239 1.74446443329 0.02095172319 
0.291756 1.72180964811 0.02142812968 
0.292273 1.72805907500 0.02109755187 
0.292790 1.72625209978 0.02109017491 
0.293306 1.72123896405 0.02096917243 
0.293823 1.73268764453 0.02164228969 
0.294340 1.73591778597 0.02078824789 
0.294856 1.72806006260 0.02197460949 
0.295373 1.71869253478 0.02064882304 
0.295890 1.72510347193 0.02106629424 
0.296406 1.71542941558 0.02111292995 
0.296923 1.76098422943 0.02166111632 
0.297440 1.71412790358 0.02148565969 
0.297957 1.74042827839 0.02167910361 
0.298473 1.74462904949 0.02106384863 
0.298990 1.70916064767 0.02083849164 
0.299507 1.74448438143 0.02206314854 
0.300023 1.74242871332 0.02128493826 
0.300540 1.74266278338 0.02176369028 
0.301057 1.74936553264 0.02194706931 
0.301573 1.72050030608 0.02151470003 
0.302090 1.74566016901 0.02192513379 
0.302607 1.75509105284 0.02183654888 
0.303123 1.71518889540 0.02149447200 
0.303640 1.72030299315 0.02201569089 
0.304157 1.75230453983 0.02185222627 
0.304673 1.77307724541 0.02249109789 
0.305190 1.74841317825 0.02208363486 
0.305707 1.75409663146 0.02180876582 
0.306224 1.74224628697 0.02233381519 
0.306740 1.74981150980 0.02225237846 
0.307257 1.75271931263 0.02211132595 
0.307774 1.75575200798 0.02274397943 
0.308290 1.73402363639 0.02221498368 
0.308807 1.72162090156 0.02239474551 
0.309324 1.75596733203 0.02291678974 
0.309840 1.73090377665 0.02258432763 
0.310357 1.73483865995 0.02229340321 
0.310874 1.74815388671 0.02214515895 
0.311390 1.76149971685 0.02224058246 
0.311907 1.75739010407 0.02345873608 
0.312424 1.73755598133 0.02295401266 
0.312940 1.73962992750 0.02178702330 
0.313457 1.72996494483 0.02268935829 
0.313974 1.72879321713 0.02272564448 
0.314490 1.76850349565 0.02288423887 
0.315007 1.70870715846 0.02227805752 
0.315524 1.73574260744 0.02259408339 
0.316040 1.75999378281 0.02303837066 
0.316557 1.74054109842 0.02234548437 
0.317074 1.75233175134 0.02371698899 
0.317590 1.71982527326 0.02312259035 
0.318107 1.74441303385 0.02337058136 
0.318624 1.72615275304 0.02342684668 
0.319140 1.71622145080 0.02345550585 
0.319657 1.72162023860 0.02283235749 
0.320174 1.74716124268 0.02328221595 
0.320690 1.73341442057 0.02343776703 
0.321207 1.73226772389 0.02393058437 
0.321724 1.71564695258 0.02326285962 
0.322240 1.70224539161 0.02357032081 
0.322757 1.74127573361 0.02422545622 
0.323274 1.74127711002 0.02374229867 
0.323790 1.71584832181 0.02356876477 
0.324307 1.75569517547 0.02456663770 
0.324824 1.72820151332 0.02422794567 
0.325340 1.76519609123 0.02526821440 
0.325857 1.76384010034 0.02472582987 
0.326373 1.76614386411 0.02567046066 
0.326890 1.74282623026 0.02614901268 
0.327407 1.71540936448 0.02512636526 
0.327923 1.69180216182 0.02541230979 
0.328440 1.73306561751 0.02610460324 
0.328957 1.79161211303 0.02720236173 
0.329473 1.74961010005 0.02647995814 
0.329990 1.77585520407 0.02777045523 
0.330507 1.74594931955 0.02806473167 
0.331023 1.77875867636 0.02869414733 
0.331540 1.73876542022 0.02765174160 
0.332057 1.81306426783 0.02984430006 
0.332573 1.75044844651 0.02819159204 
0.333090 1.77544428402 0.02938378394 
0.333607 1.77787811022 0.02973629976 
0.334123 1.78461982095 0.03049958683 
0.334640 1.75876297722 0.02997311660 
0.335156 1.82603056344 0.03002061950 
0.335673 1.78779261929 0.03042833878 
0.336190 1.78467974587 0.03164273930 
0.336706 1.79799227224 0.03081034384 
0.337223 1.76017283946 0.03224448319 
0.337740 1.74328237341 0.03164176652 
0.338256 1.77297972756 0.03229404827 
0.338773 1.74645876347 0.03165408248 
0.339290 1.81221026001 0.03429012080 
0.339806 1.80836745424 0.03560389999 
0.340323 1.79797332095 0.03786815336 
0.340839 1.79240311149 0.03591715958 
0.341356 1.80897542385 0.03422177886 
0.341873 1.78475617387 0.03507455205 
0.342389 1.82399558361 0.03586872398 
0.342906 1.80572567295 0.03803596950 
0.343423 1.79242292577 0.03779315076 
0.343939 1.84631590957 0.03772656028 
0.344456 1.82689919415 0.03713988844 
0.344972 1.78998533871 0.03751191697 
0.345489 1.83124490519 0.03769687758 
0.346006 1.86597247812 0.03916413351 
0.346522 1.81624665593 0.03899784152 
0.347039 1.80231352311 0.03938491475 
0.347555 1.87095237857 0.03873564453 
0.348072 1.83303513878 0.03783803379 
0.348589 1.81180817578 0.03976873628 
0.349105 1.74567726432 0.03732307217 
0.349622 1.83059470786 0.03966630699 
0.350139 1.85609530675 0.03912604818 
0.350655 1.78841625130 0.03993298784 
0.351172 1.86350624573 0.04025141273 
0.351688 1.84601802776 0.04075966977 
0.352205 1.89472799915 0.03974941630 
0.352722 1.80768106233 0.03972729987 
0.353238 1.76067649899 0.03913801707 
0.353755 1.82296243042 0.03928541193 
0.354271 1.78734347035 0.03867931116 
0.354788 1.80300930465 0.03828319400 
0.355305 1.81084867552 0.03951353523 
0.355821 1.90869238548 0.04049947900 
0.356338 1.74573023297 0.03974148215 
0.356854 1.76718728133 0.04018572224 
0.357371 1.77176683245 0.04089766939 
0.357888 1.80170595347 0.04232332231 
0.358404 1.89649442119 0.04147638867 
0.358921 1.86061217633 0.04606211229 
0.359437 1.79852866051 0.04471844207 
0.359954 1.91382665313 0.04605342095 
0.360471 1.78949150609 0.04575685602 
0.360987 1.91220259316 0.04679674760 
0.361504 1.78582486030 0.04546121859 
0.362020 1.81927669173 0.04901504599 
0.362537 1.78061801623 0.05014594898 
0.363054 1.80793655958 0.05009028976 
0.363570 1.76403702950 0.04707942267 
0.364087 1.74138611799 0.05000839769 
0.364603 1.78809711269 0.04956320077 
0.365120 1.86789531965 0.05574031587 
0.365637 1.86617588231 0.05536526630 
0.366153 1.72590055049 0.05731552666 
0.366670 1.77847213163 0.05800832140 
0.367186 1.73328857585 0.06109533702 
0.367703 1.73019767605 0.06203438611 
0.368219 1.87943970369 0.06213395741 
0.368736 1.72135371449 0.06044064480 
0.369253 1.84500433449 0.07601748001 
0.369769 1.67434569389 0.06860297617 
0.370286 1.83814882698 0.07247053335 
0.370802 1.75257769883 0.07960769681 
0.371319 1.80795443052 0.07332824508 
0.371835 1.71311794632 0.08407683836 
0.372352 1.71734628891 0.08904105247 
0.372869 1.68606093003 0.11596282170 
0.373385 1.71357543974 0.13948900986 
0.373902 1.55639995816 0.32850821501 
