# Supplementary material for: A SAXS-based approach to rationally evaluate radical scavengers – toward eliminating radiation damage in solution and crystallographic studies
Source: J Synchrotron Radiat. 2021 Aug 9;28(Pt 5):1309–20. doi: 10.1107/S1600577521004045 (PMC8415334; doi:10.1107/S1600577521004045)
Supplement: Supplementary file 1 [file s-28-01309-sup1.zip › SupportingData/ascrobic_acid/50uM/E1_ascorbate-50um_00011.cbf.dat]

0.010597 13.29888943544 0.54448193599 
0.011114 12.89357562279 0.45291587326 
0.011630 10.87502037041 0.39415036928 
0.012147 10.74114935517 0.29159205184 
0.012664 9.36434753002 0.25951300326 
0.013181 8.73022773197 0.24570361022 
0.013698 8.92947614951 0.22348937433 
0.014215 7.86927020863 0.31687654974 
0.014732 7.89355945372 0.22394694777 
0.015249 7.51883021589 0.20182978846 
0.015766 7.14988720814 0.17896548003 
0.016283 6.87078844895 0.20216640619 
0.016800 6.77541471207 0.15451757322 
0.017316 6.69329759592 0.15174387693 
0.017833 6.38966018948 0.14604232096 
0.018350 6.41849695018 0.14491251371 
0.018867 6.36660006977 0.12602634239 
0.019384 6.12730423946 0.13292536349 
0.019901 5.80156197962 0.12171536511 
0.020418 5.86985780947 0.12310601577 
0.020935 5.76333372805 0.11259846674 
0.021452 5.48924902314 0.11234204931 
0.021969 5.55753487579 0.10471779046 
0.022486 5.45188833977 0.11331141988 
0.023002 5.41142714373 0.10231359806 
0.023519 5.31700332006 0.10447093416 
0.024036 5.01340372989 0.09011432354 
0.024553 4.99754130714 0.10164199382 
0.025070 4.87447894519 0.09751191927 
0.025587 5.11224846549 0.09575216243 
0.026104 4.99326641501 0.08899594269 
0.026621 4.92468023790 0.09231520204 
0.027138 4.83802331722 0.09712991713 
0.027655 4.77934416403 0.09216273337 
0.028171 4.58653023409 0.08570507056 
0.028688 4.77616754493 0.08334284986 
0.029205 4.75135796265 0.08455653872 
0.029722 4.45676084671 0.08178595887 
0.030239 4.59901210909 0.08737187845 
0.030756 4.49025915011 0.08219383626 
0.031273 4.57262300275 0.08000267814 
0.031790 4.40559362435 0.07915590024 
0.032307 4.34279617286 0.07740708606 
0.032824 4.46673848683 0.07878685318 
0.033341 4.43816656246 0.08051695676 
0.033857 4.40686509258 0.07794634405 
0.034374 4.24739536580 0.07428952145 
0.034891 4.37184472479 0.07303586782 
0.035408 4.24294989896 0.07705121032 
0.035925 4.11826539605 0.06981877263 
0.036442 4.11211990580 0.07315456934 
0.036959 4.21348327022 0.07600998818 
0.037476 4.08103702235 0.06578982714 
0.037993 4.08877196852 0.07136678625 
0.038510 4.03402826677 0.06734054714 
0.039027 3.97990723465 0.06727226089 
0.039543 3.99668941973 0.06957391921 
0.040060 3.95705439306 0.06791916907 
0.040577 3.91308077008 0.06512978301 
0.041094 3.94215445455 0.06224931442 
0.041611 3.87791817157 0.06662037380 
0.042128 3.86091312472 0.06561489139 
0.042645 3.86102383096 0.06487950315 
0.043162 3.90552050349 0.06380648660 
0.043679 3.81144670702 0.06181328783 
0.044196 3.82637090202 0.06227890985 
0.044712 3.70171884383 0.05945714867 
0.045229 3.69612348941 0.06278433125 
0.045746 3.84077321241 0.05883942466 
0.046263 3.54242370737 0.05923657814 
0.046780 3.69728879192 0.05591221306 
0.047297 3.54894231327 0.05488415234 
0.047814 3.55181375515 0.05381546841 
0.048331 3.56986287042 0.05669991007 
0.048848 3.74770523050 0.05697704070 
0.049365 3.47944632740 0.05667457011 
0.049881 3.58042785553 0.05639791818 
0.050398 3.46993603944 0.05440443056 
0.050915 3.40638748553 0.05422479922 
0.051432 3.28997919676 0.05258249809 
0.051949 3.42707203708 0.05241644206 
0.052466 3.42157808147 0.05448480942 
0.052983 3.37082046850 0.05248420652 
0.053500 3.33784314289 0.05345842645 
0.054017 3.32276050545 0.05178688376 
0.054534 3.24200885657 0.04967835192 
0.055050 3.20574389889 0.05198676233 
0.055567 3.24779278648 0.05265072285 
0.056084 3.22112831847 0.05031501299 
0.056601 3.21359410120 0.04906331806 
0.057118 3.11864106901 0.04597534804 
0.057635 3.17193557550 0.04881862583 
0.058152 3.21411291536 0.05065710951 
0.058669 3.10186907030 0.04966271629 
0.059186 3.17389433379 0.04859322408 
0.059703 3.09607111513 0.04666700828 
0.060220 3.08572159828 0.04653916041 
0.060736 3.15074835381 0.04717470762 
0.061253 2.96981300915 0.04709582101 
0.061770 2.98462710542 0.04538647397 
0.062287 2.92954543163 0.04406196764 
0.062804 2.86342885316 0.04633991218 
0.063321 2.99825380216 0.04583416678 
0.063838 2.88373900831 0.04500791535 
0.064355 3.03616264141 0.04306067686 
0.064872 2.88057690244 0.04476360704 
0.065388 2.88060600286 0.04425831727 
0.065905 2.84963216809 0.04369630720 
0.066422 2.86917914707 0.04398687927 
0.066939 2.89475857219 0.04435306530 
0.067456 2.83427657716 0.04350542300 
0.067973 2.94271405772 0.04444040848 
0.068490 2.89440149004 0.04253014223 
0.069007 2.81546614601 0.04253169440 
0.069524 2.83243153362 0.04450346282 
0.070041 2.74961133632 0.04189487451 
0.070557 2.83670805324 0.04160495491 
0.071074 2.71904301473 0.04281591654 
0.071591 2.70776372539 0.04199088665 
0.072108 2.80023413248 0.04163800027 
0.072625 2.69371044691 0.04272182990 
0.073142 2.74287065258 0.04093789898 
0.073659 2.74353175225 0.04072955718 
0.074176 2.74417639551 0.04172642629 
0.074693 2.58984136402 0.03954622556 
0.075210 2.65441689202 0.03960964488 
0.075726 2.67235021520 0.03957287027 
0.076243 2.53530522498 0.03875841121 
0.076760 2.63095092210 0.03812544471 
0.077277 2.62997797095 0.03816177209 
0.077794 2.65253491594 0.04095565733 
0.078311 2.60615512285 0.03816700994 
0.078828 2.63741299319 0.03854538086 
0.079345 2.64302502418 0.03874699344 
0.079862 2.60387838192 0.03882589759 
0.080378 2.53878734939 0.03721682661 
0.080895 2.57646080088 0.03748259803 
0.081412 2.56897410491 0.03718912757 
0.081929 2.55410711298 0.03537164413 
0.082446 2.51794819306 0.03744003249 
0.082963 2.50835720879 0.03658086466 
0.083480 2.50006420048 0.03660408030 
0.083997 2.50629752978 0.03548024729 
0.084514 2.40810544554 0.03549831079 
0.085030 2.52092901069 0.03666365042 
0.085547 2.53589420265 0.03630077401 
0.086064 2.44741280372 0.03610019577 
0.086581 2.43352047649 0.03524358134 
0.087098 2.43808333178 0.03549286544 
0.087615 2.46062208669 0.03514451835 
0.088132 2.43932180028 0.03662531399 
0.088649 2.39987840527 0.03587976235 
0.089166 2.43476725277 0.03613553878 
0.089683 2.39886150903 0.03717981331 
0.090199 2.42597924650 0.03741306250 
0.090716 2.40545072990 0.03624346421 
0.091233 2.37740796635 0.03639285737 
0.091750 2.45062856860 0.03987657483 
0.092267 2.35951898919 0.03764153997 
0.092784 2.38625337227 0.03823432651 
0.093301 2.34412990384 0.03806784743 
0.093818 2.30161770056 0.03750695531 
0.094334 2.32018572735 0.03855656439 
0.094851 2.25569551668 0.03722745622 
0.095368 2.28478622184 0.03764548646 
0.095885 2.35884833020 0.03608863261 
0.096402 2.33930923337 0.03606144946 
0.096919 2.31722848099 0.03528171182 
0.097436 2.32293893835 0.03432845591 
0.097953 2.35137986637 0.03406196781 
0.098470 2.23271315468 0.03407396416 
0.098986 2.30318503717 0.03309325981 
0.099503 2.28227537478 0.03376168827 
0.100020 2.24955194778 0.03272446414 
0.100537 2.22086930569 0.03299670515 
0.101054 2.29473806093 0.03205245546 
0.101571 2.18541536374 0.03158217044 
0.102088 2.25440121262 0.03184507967 
0.102605 2.21214095145 0.03226583303 
0.103122 2.23373809413 0.03169678254 
0.103638 2.30003663415 0.03303907626 
0.104155 2.19486116907 0.03109406054 
0.104672 2.11754912057 0.03058545369 
0.105189 2.20391390847 0.03155562610 
0.105706 2.20665793237 0.03149862511 
0.106223 2.13090583779 0.03091807316 
0.106740 2.11183206724 0.03106831721 
0.107257 2.13919695842 0.03080053118 
0.107773 2.26543607760 0.03168708671 
0.108290 2.22053168992 0.03160455752 
0.108807 2.19996016793 0.02992027276 
0.109324 2.16150906786 0.03046483470 
0.109841 2.12679273017 0.03018955919 
0.110358 2.14388755252 0.03113837123 
0.110875 2.09777277839 0.03011960310 
0.111392 2.14385795883 0.02970360228 
0.111909 2.19245386851 0.02990134526 
0.112425 2.06715882134 0.02972651354 
0.112942 2.17195063255 0.02980549065 
0.113459 2.09218187388 0.02956260274 
0.113976 2.11065927560 0.02906814435 
0.114493 2.07599314317 0.02850123164 
0.115010 2.15941943401 0.02900919485 
0.115527 2.02401283066 0.02823469258 
0.116044 2.08152871018 0.02898173419 
0.116560 2.11517369667 0.02894114077 
0.117077 2.06047049280 0.02832518081 
0.117594 2.07301887943 0.02845302661 
0.118111 2.08724865478 0.02824577302 
0.118628 2.08730964276 0.02775980112 
0.119145 2.07285090316 0.02775992942 
0.119662 2.06779381748 0.02793457279 
0.120179 2.03328258871 0.02753323177 
0.120695 2.05763071377 0.02802147971 
0.121212 2.00912888739 0.02717602962 
0.121729 2.02503007862 0.02741989350 
0.122246 2.07997337869 0.02809708846 
0.122763 2.02902219728 0.02698836836 
0.123280 2.06745368717 0.02715137902 
0.123797 1.98438043292 0.02702210110 
0.124314 2.06244789632 0.02712281800 
0.124830 2.00301526220 0.02707181983 
0.125347 2.07830922088 0.02755164536 
0.125864 1.97853376191 0.02646815093 
0.126381 2.00430728235 0.02683836572 
0.126898 1.98717357572 0.02628208687 
0.127415 2.03058210738 0.02687623245 
0.127932 1.95938895273 0.02691678556 
0.128448 1.97481315526 0.02690640594 
0.128965 1.99447089204 0.02639820887 
0.129482 1.97754590662 0.02652060706 
0.129999 2.03149167633 0.02699465453 
0.130516 1.97326455918 0.02622131225 
0.131033 1.96643857373 0.02596045370 
0.131550 2.03940072386 0.02650547287 
0.132067 1.96776210737 0.02618260458 
0.132583 1.97258246883 0.02595547750 
0.133100 1.94222785568 0.02594004355 
0.133617 1.93975293065 0.02621261492 
0.134134 1.98930401767 0.02577478750 
0.134651 1.95038511227 0.02613972895 
0.135168 1.96432865696 0.02529582776 
0.135685 1.94790107906 0.02554776086 
0.136201 1.93053878101 0.02522837989 
0.136718 1.97847081540 0.02560300717 
0.137235 1.94249398136 0.02529470213 
0.137752 1.95008586925 0.02456365147 
0.138269 1.96140498219 0.02544188961 
0.138786 2.02286411475 0.02533353403 
0.139303 1.96095732218 0.02475918404 
0.139819 1.95979791236 0.02512580320 
0.140336 1.93719718324 0.02459776110 
0.140853 1.89698401287 0.02416843055 
0.141370 1.90731676342 0.02421823101 
0.141887 1.90577237563 0.02396481265 
0.142404 1.90863728139 0.02478457191 
0.142921 1.97405253179 0.02494934311 
0.143438 1.91554038773 0.02531569029 
0.143954 1.94469295387 0.02497833676 
0.144471 1.89075463537 0.02498890308 
0.144988 1.96931156962 0.02509981715 
0.145505 1.95476673563 0.02484801973 
0.146022 1.92301391110 0.02473540863 
0.146539 1.92369524310 0.02492029188 
0.147056 1.90297279261 0.02351547828 
0.147572 1.89611431137 0.02437848008 
0.148089 1.90484248138 0.02537112221 
0.148606 1.87497141087 0.02433360806 
0.149123 1.85016533809 0.02354236416 
0.149640 1.90166690767 0.02359696039 
0.150157 1.88336563984 0.02403997580 
0.150674 1.86334964364 0.02312339207 
0.151190 1.88483166889 0.02399357450 
0.151707 1.85177891692 0.02425284961 
0.152224 1.86989961601 0.02369939346 
0.152741 1.87963113658 0.02396593698 
0.153258 1.82789100823 0.02358197184 
0.153775 1.87435233041 0.02337320123 
0.154291 1.84272666800 0.02301942580 
0.154808 1.83760348680 0.02300979014 
0.155325 1.87636779673 0.02370903478 
0.155842 1.83037279725 0.02328809432 
0.156359 1.86860589369 0.02305108423 
0.156876 1.84568361897 0.02304168918 
0.157393 1.86090415237 0.02285073256 
0.157909 1.85092027746 0.02275019656 
0.158426 1.88363609706 0.02388914015 
0.158943 1.82489090060 0.02319595037 
0.159460 1.86986367100 0.02304603770 
0.159977 1.87331355573 0.02229902335 
0.160494 1.87919187202 0.02292082387 
0.161010 1.86812378198 0.02238053742 
0.161527 1.87864406938 0.02304646072 
0.162044 1.87124827716 0.02246758074 
0.162561 1.84026689084 0.02274847000 
0.163078 1.82515329117 0.02212108950 
0.163595 1.85291866982 0.02215886437 
0.164112 1.86106652859 0.02250872084 
0.164628 1.82873116767 0.02211037402 
0.165145 1.83569947856 0.02270178254 
0.165662 1.83868933196 0.02272821652 
0.166179 1.85736263520 0.02260643081 
0.166696 1.83010044283 0.02206941583 
0.167213 1.81535459597 0.02191220760 
0.167729 1.81263988818 0.02118186445 
0.168246 1.84204415884 0.02204107133 
0.168763 1.83855355703 0.02258704486 
0.169280 1.83528990556 0.02177741496 
0.169797 1.82633802397 0.02205944298 
0.170314 1.81480738513 0.02098514474 
0.170830 1.84294569090 0.02169435960 
0.171347 1.85897493661 0.02180085375 
0.171864 1.83002465170 0.02154649549 
0.172381 1.84978430276 0.02209393117 
0.172898 1.84140022743 0.02205845180 
0.173415 1.84773718202 0.02177397696 
0.173932 1.77005367859 0.02113100990 
0.174448 1.83125167910 0.02184589834 
0.174965 1.81859993441 0.02106317859 
0.175482 1.84429118547 0.02156291959 
0.175999 1.82969742256 0.02134716825 
0.176516 1.81862668452 0.02093132288 
0.177033 1.78553000018 0.02117946823 
0.177549 1.78919826005 0.02143284826 
0.178066 1.83876367896 0.02114305974 
0.178583 1.77729088394 0.02094355059 
0.179100 1.75261170748 0.02138096462 
0.179617 1.80237932092 0.02146361785 
0.180134 1.82732069452 0.02183191704 
0.180650 1.77887919182 0.02196717779 
0.181167 1.77586797433 0.02187842755 
0.181684 1.82252591816 0.02249621324 
0.182201 1.84332183375 0.02248286130 
0.182718 1.81116843269 0.02244920466 
0.183234 1.83815913620 0.02268832085 
0.183751 1.81633822335 0.02269533872 
0.184268 1.80493872666 0.02266974165 
0.184785 1.78499781737 0.02285938828 
0.185302 1.84357233640 0.02271051955 
0.185819 1.82056921040 0.02287351453 
0.186335 1.81081473487 0.02242047317 
0.186852 1.85165382215 0.02266303238 
0.187369 1.84078849760 0.02196506466 
0.187886 1.81417577004 0.02217524862 
0.188403 1.79873775298 0.02148322038 
0.188920 1.81236057978 0.02123588282 
0.189436 1.79220402254 0.02126059039 
0.189953 1.78779581763 0.02132637229 
0.190470 1.76649670712 0.02136380151 
0.190987 1.78986166199 0.02108323944 
0.191504 1.78855841427 0.02156938261 
0.192020 1.75655786384 0.02114369639 
0.192537 1.76026305675 0.02075044357 
0.193054 1.77085364923 0.02030269972 
0.193571 1.77749340457 0.02023114072 
0.194088 1.81590441730 0.02077741291 
0.194605 1.79773960055 0.02104003389 
0.195121 1.77026250502 0.02096008344 
0.195638 1.77974017155 0.02050584594 
0.196155 1.75354354630 0.02073986307 
0.196672 1.79143041606 0.02094245358 
0.197189 1.79440166541 0.02094043824 
0.197705 1.77312754554 0.01969227186 
0.198222 1.79397742541 0.02083424012 
0.198739 1.76363480195 0.02021060519 
0.199256 1.75606793807 0.02032362854 
0.199773 1.77432396520 0.02016756578 
0.200290 1.75307844217 0.02017284758 
0.200806 1.76198146857 0.02007854254 
0.201323 1.74017257764 0.02002105353 
0.201840 1.77892192715 0.02033967453 
0.202357 1.76175442932 0.02009734286 
0.202874 1.78811478983 0.02014269299 
0.203390 1.79189190243 0.01960402554 
0.203907 1.77009335006 0.02069629872 
0.204424 1.75401342702 0.01968758834 
0.204941 1.74759347876 0.01982073138 
0.205458 1.74850139680 0.01989364315 
0.205974 1.79045221207 0.02011326252 
0.206491 1.78018346402 0.01989873036 
0.207008 1.77708521364 0.02038894331 
0.207525 1.75823953532 0.01941016983 
0.208042 1.76992968006 0.01994307722 
0.208558 1.74879207574 0.01992165955 
0.209075 1.79101683355 0.01996202907 
0.209592 1.77055688436 0.01998427994 
0.210109 1.76604133531 0.01940155379 
0.210626 1.75360195408 0.01947333500 
0.211142 1.78099940487 0.01987102131 
0.211659 1.72787739358 0.01909462101 
0.212176 1.76490374571 0.01951047333 
0.212693 1.74573368955 0.01938930803 
0.213210 1.76940796382 0.01866058297 
0.213726 1.75528804828 0.01932459641 
0.214243 1.75053705841 0.01948909020 
0.214760 1.74771954708 0.01898746277 
0.215277 1.72296878727 0.01968043980 
0.215794 1.73740236878 0.01949473291 
0.216310 1.75651825826 0.01880147379 
0.216827 1.76208949600 0.01961149950 
0.217344 1.78217930127 0.01973182379 
0.217861 1.75372455394 0.01914087452 
0.218378 1.77810570803 0.01933722512 
0.218894 1.73633958946 0.01948705697 
0.219411 1.76295830724 0.01980712645 
0.219928 1.76960367337 0.01920142607 
0.220445 1.74674084349 0.01907753340 
0.220962 1.73163611781 0.01883394908 
0.221478 1.78383816199 0.01922943166 
0.221995 1.77827668942 0.01904001656 
0.222512 1.72885652030 0.01936893465 
0.223029 1.75919117975 0.01866378046 
0.223546 1.75576091074 0.01900153574 
0.224062 1.74759305014 0.01889086520 
0.224579 1.75330007111 0.01870299198 
0.225096 1.78052775333 0.01858191892 
0.225613 1.74570220014 0.01902003561 
0.226129 1.74897188058 0.01862164480 
0.226646 1.76975166709 0.01851958143 
0.227163 1.75457759194 0.01826718189 
0.227680 1.73089914343 0.01808454428 
0.228197 1.75283762604 0.01846982227 
0.228713 1.72859640194 0.01846747035 
0.229230 1.76094971889 0.01836417090 
0.229747 1.74507349622 0.01836289296 
0.230264 1.75644205088 0.01792682148 
0.230780 1.75506934936 0.01831366365 
0.231297 1.73461512967 0.01826908396 
0.231814 1.73854335628 0.01813078566 
0.232331 1.67665138802 0.01792773986 
0.232848 1.73740543398 0.01796378410 
0.233364 1.72508493530 0.01823482192 
0.233881 1.76693163540 0.01822859296 
0.234398 1.77684016425 0.01835556866 
0.234915 1.75144732147 0.01825593059 
0.235431 1.77980765279 0.01819890170 
0.235948 1.74194653313 0.01843542438 
0.236465 1.73937599571 0.01818804421 
0.236982 1.73482515610 0.01813177798 
0.237499 1.74908419159 0.01805920603 
0.238015 1.73570687832 0.01829070970 
0.238532 1.74168753045 0.01796396878 
0.239049 1.76664198930 0.01781709905 
0.239566 1.74167458098 0.01798357124 
0.240082 1.78484562002 0.01832605238 
0.240599 1.73758000449 0.01830182245 
0.241116 1.71908561950 0.01806033102 
0.241633 1.75785156921 0.01807452894 
0.242149 1.76627599524 3.09380126356 
0.242666 1.72425655296 0.01781231287 
0.243183 1.74690493469 0.01733215154 
0.243700 1.72895445397 0.01789366812 
0.244217 1.72015351069 0.01728826134 
0.244733 1.73219439756 0.01808288204 
0.245250 1.68403558993 0.01739189369 
0.245767 1.75463359658 0.01784520500 
0.246284 1.75714465645 0.01788580468 
0.246800 1.77828022635 0.01810844367 
0.247317 1.76014898479 0.01765763609 
0.247834 1.73974455278 0.01766651679 
0.248351 1.73029662793 0.01756605699 
0.248867 1.76778737758 0.01763439510 
0.249384 1.69284195792 0.01749934879 
0.249901 1.76422333382 0.01772441410 
0.250418 1.73662788255 0.01709581210 
0.250934 1.72149243451 0.01765857914 
0.251451 1.73792536237 0.01779504504 
0.251968 1.73951082530 0.01719730194 
0.252485 1.69982947152 0.01706335228 
0.253001 1.73050093687 0.01751026290 
0.253518 1.70371101704 0.01734519649 
0.254035 1.73611038904 0.01758302002 
0.254552 1.70997000368 0.01698502543 
0.255068 1.73293196702 0.01709121946 
0.255585 1.72332736242 0.01769360265 
0.256102 1.71511962649 0.01751490191 
0.256619 1.70831528806 0.01734764037 
0.257135 1.75824694028 0.01706436588 
0.257652 1.72086614904 0.01729923634 
0.258169 1.71667039225 0.01709619060 
0.258686 1.72408072644 0.01678349299 
0.259202 1.75686397837 0.01716625260 
0.259719 1.72201779150 0.01739434388 
0.260236 1.74372837537 0.01737526760 
0.260753 1.71694285430 0.01727131097 
0.261269 1.73113503308 0.01789893151 
0.261786 1.71703066095 0.01805178668 
0.262303 1.70005511097 0.01797735986 
0.262820 1.72441104362 0.01808476099 
0.263336 1.70844041529 0.01819731509 
0.263853 1.72198106394 0.01841479184 
0.264370 1.70939509887 0.01843042436 
0.264887 1.72921365706 0.01874045388 
0.265403 1.69532704928 0.01809572768 
0.265920 1.74999334616 0.01865535741 
0.266437 1.72697342176 0.01820281214 
0.266954 1.74797061778 0.01898158554 
0.267470 1.73745813254 0.01838122414 
0.267987 1.73301075032 0.01888310505 
0.268504 1.74153800201 0.01906078695 
0.269021 1.76939619351 0.01925517660 
0.269537 1.71093712875 0.01852601758 
0.270054 1.73704890309 0.01921963058 
0.270571 1.75804227102 0.01959106992 
0.271087 1.75397257892 0.01979569184 
0.271604 1.73803008928 0.02027067835 
0.272121 1.69969673105 0.01966788032 
0.272638 1.71554372100 0.01995802119 
0.273154 1.72547250474 0.02029701781 
0.273671 1.74914348720 0.02042283513 
0.274188 1.72543942027 0.02104408081 
0.274705 1.76117691118 0.02095400358 
0.275221 1.75341851996 0.02045399949 
0.275738 1.72764012416 0.02084546757 
0.276255 1.75743290966 0.02069849336 
0.276771 1.72574506412 0.02044775195 
0.277288 1.72234789411 0.02030521886 
0.277805 1.79444665688 0.02078006007 
0.278322 1.73994275141 0.02070697305 
0.278838 1.72734386195 0.02045073134 
0.279355 1.71937472555 0.02016070258 
0.279872 1.72331576538 0.02095109860 
0.280388 1.73682572948 0.02074787121 
0.280905 1.70379624242 0.01991418502 
0.281422 1.73054660758 0.02057625565 
0.281939 1.73358096426 0.02005881034 
0.282455 1.73934842869 0.02029553805 
0.282972 1.72198498256 0.02015261684 
0.283489 1.70561130055 0.01998163325 
0.284006 1.74327601724 0.02096757849 
0.284522 1.76120293894 0.02031622080 
0.285039 1.73792838645 0.02023392097 
0.285556 1.74798043690 0.02009838995 
0.286072 1.70351755370 0.02073120892 
0.286589 1.74089218698 0.02099556832 
0.287106 1.72601116885 0.02060543800 
0.287622 1.70815037279 0.02098036551 
0.288139 1.68851813421 0.02016860893 
0.288656 1.75332047933 0.02112946437 
0.289173 1.69626089965 0.02109898585 
0.289689 1.72965067788 0.02103133128 
0.290206 1.72671359367 0.02057134678 
0.290723 1.74403172540 0.02091912071 
0.291239 1.74399438916 0.02111065100 
0.291756 1.75456136668 0.02102635080 
0.292273 1.73885327983 0.02139721892 
0.292790 1.73680735037 0.02146446107 
0.293306 1.70791835354 0.02089126742 
0.293823 1.74434742379 0.02119197417 
0.294340 1.73728747983 0.02119596625 
0.294856 1.76325082069 0.02148525359 
0.295373 1.74894023151 0.02110245179 
0.295890 1.77038622508 0.02174855514 
0.296406 1.75735267317 0.02145319393 
0.296923 1.73631929783 0.02129093912 
0.297440 1.74410936296 0.02122678222 
0.297957 1.76136307440 0.02228659801 
0.298473 1.76983071995 0.02153140793 
0.298990 1.73948544288 0.02172560425 
0.299507 1.72344844641 0.02165311821 
0.300023 1.77188876452 0.02188134871 
0.300540 1.72108466278 0.02082002532 
0.301057 1.71890456237 0.02134929673 
0.301573 1.68566943124 0.02164015713 
0.302090 1.76795121554 0.02195526180 
0.302607 1.75077357368 0.02168829510 
0.303123 1.76345652548 0.02175215581 
0.303640 1.72168135400 0.02211490507 
0.304157 1.76805217268 0.02226556359 
0.304673 1.73748482766 0.02181801679 
0.305190 1.75234730923 0.02193775902 
0.305707 1.74497691617 0.02231600808 
0.306224 1.69089606158 0.02201906543 
0.306740 1.74286100087 0.02187460453 
0.307257 1.76400236461 0.02307588888 
0.307774 1.72712201233 0.02208699506 
0.308290 1.73351289751 0.02203592747 
0.308807 1.74147417499 0.02315578578 
0.309324 1.75157698944 0.02209601077 
0.309840 1.72444994544 0.02192798163 
0.310357 1.71169393952 0.02223750532 
0.310874 1.71845264218 0.02184657870 
0.311390 1.69863989460 0.02286695107 
0.311907 1.71283031349 0.02253985399 
0.312424 1.72387915042 0.02232587637 
0.312940 1.78767236738 0.02239066829 
0.313457 1.76536378177 0.02328103600 
0.313974 1.72214500975 0.02248762261 
0.314490 1.73812643134 0.02282391826 
0.315007 1.72488084441 0.02363724019 
0.315524 1.75139068260 0.02303605224 
0.316040 1.71235656937 0.02281206803 
0.316557 1.74025104697 0.02345821891 
0.317074 1.75870548452 0.02284986841 
0.317590 1.74481797259 0.02295681320 
0.318107 1.77110990648 0.02326861710 
0.318624 1.76054250727 0.02322082512 
0.319140 1.69192888353 0.02336397841 
0.319657 1.73363868313 0.02271784654 
0.320174 1.72882315663 0.02360708128 
0.320690 1.75081723447 0.02403655535 
0.321207 1.74587318975 0.02325738554 
0.321724 1.73456980739 0.02318163268 
0.322240 1.72857205425 0.02321742255 
0.322757 1.68201712276 0.02368108318 
0.323274 1.72828188092 0.02355344161 
0.323790 1.76442492793 0.02429879861 
0.324307 1.80894454175 0.02467917411 
0.324824 1.72924303192 0.02422283676 
0.325340 1.71918056110 0.02481315490 
0.325857 1.71187967263 0.02606420739 
0.326373 1.75087876934 0.02580259082 
0.326890 1.69451285337 0.02507730347 
0.327407 1.74903466005 0.02542175960 
0.327923 1.72849073612 0.02482161312 
0.328440 1.77385625981 0.02646961304 
0.328957 1.74179642662 0.02524438470 
0.329473 1.73057875614 0.02648463261 
0.329990 1.75179429444 0.02712103867 
0.330507 1.76901858011 0.02782957500 
0.331023 1.77927618506 0.02883989592 
0.331540 1.74832852167 0.02820569400 
0.332057 1.77226444075 0.02853793828 
0.332573 1.77156001875 0.02958556334 
0.333090 1.74232739455 0.02855951765 
0.333607 1.77419512000 0.02962152422 
0.334123 1.77389929585 0.02977193528 
0.334640 1.75439744702 0.02952974928 
0.335156 1.75656711462 0.02981225373 
0.335673 1.78891963128 0.03045853572 
0.336190 1.80375774312 0.03178548533 
0.336706 1.72358488449 0.03015562408 
0.337223 1.75250269110 0.03118939040 
0.337740 1.75700337416 0.03119396990 
0.338256 1.81547191361 0.03081294137 
0.338773 1.80071303639 0.03363227140 
0.339290 1.84433107790 0.03285178183 
0.339806 1.79131866565 0.03629721260 
0.340323 1.79158170542 0.03753089379 
0.340839 1.75991392108 0.03542952567 
0.341356 1.83195217170 0.03777664610 
0.341873 1.78811340675 0.03536748018 
0.342389 1.81661399992 0.03645829034 
0.342906 1.84653884561 0.03681812133 
0.343423 1.79244877284 0.03865072222 
0.343939 1.87298710800 0.03733944443 
0.344456 1.87912062104 0.03785431372 
0.344972 1.87307615947 0.03844340096 
0.345489 1.84798069115 0.03922745621 
0.346006 1.83025618782 0.03711466250 
0.346522 1.74722060674 0.03767594806 
0.347039 1.75018749068 0.03727072278 
0.347555 1.73698804193 0.03897673901 
0.348072 1.77950561721 0.03725725745 
0.348589 1.75005451461 0.03787246059 
0.349105 1.80133186019 0.03798064823 
0.349622 1.76460277767 0.03835465958 
0.350139 1.88592081835 0.03840899876 
0.350655 1.84695346505 0.03969217108 
0.351172 1.82920034781 0.03806908326 
0.351688 1.75867656792 0.03955977640 
0.352205 1.79875011147 0.03913917282 
0.352722 1.82173701697 0.03889759964 
0.353238 1.80254728008 0.04016504581 
0.353755 1.83970374525 0.03891720489 
0.354271 1.77458992053 0.03992229484 
0.354788 1.74731010919 0.03925103127 
0.355305 1.86758750808 0.04076814802 
0.355821 1.76889003901 0.03790631293 
0.356338 1.86761269725 0.04132286170 
0.356854 1.81781409953 0.04127230599 
0.357371 1.81991416784 0.04181403942 
0.357888 1.64440343576 0.04052528035 
0.358404 1.82678878849 0.04292128216 
0.358921 1.72830749198 0.04487471833 
0.359437 1.89298689131 0.04262840302 
0.359954 1.90157069693 0.04674200610 
0.360471 1.90906316718 0.04790456841 
0.360987 1.76658096763 0.04529921123 
0.361504 1.84472880174 0.04796863372 
0.362020 1.87925281114 0.05195580413 
0.362537 1.85266055651 0.04961462352 
0.363054 1.83537676312 0.04969079450 
0.363570 1.79767122722 0.05172003555 
0.364087 1.87874223224 0.05349118674 
0.364603 1.88713884615 0.04918821790 
0.365120 1.82386495409 0.05311329497 
0.365637 1.90436025878 0.05635718991 
0.366153 1.79235203013 0.05115431619 
0.366670 1.74543058261 0.05808512465 
0.367186 1.78046057462 0.06055899877 
0.367703 1.73431930428 0.05849759720 
0.368219 1.79891865781 0.06222149728 
0.368736 1.74903712009 0.06403300605 
0.369253 1.76066818342 0.07572966235 
0.369769 1.71282123591 0.07026299194 
0.370286 1.70443056056 0.06571958370 
0.370802 1.87135471595 0.07177296470 
0.371319 1.81613340950 0.07765645950 
0.371835 1.81555915776 0.08434268963 
0.372352 1.60159372346 0.09640729797 
0.372869 1.97983578806 0.11869806546 
0.373385 1.71301315318 0.15251684758 
0.373902 2.10502314207 0.35298592844 
