# Supplementary material for: A SAXS-based approach to rationally evaluate radical scavengers – toward eliminating radiation damage in solution and crystallographic studies
Source: J Synchrotron Radiat. 2021 Aug 9;28(Pt 5):1309–20. doi: 10.1107/S1600577521004045 (PMC8415334; doi:10.1107/S1600577521004045)
Supplement: Supplementary file 1 [file s-28-01309-sup1.zip › SupportingData/ascrobic_acid/50uM/E1_ascorbate-50um_00001.cbf.dat]

0.010597 12.81533791467 0.60945182109 
0.011114 12.35833721661 0.43588938376 
0.011630 11.66587819017 0.33726811949 
0.012147 10.65184253769 0.30248348288 
0.012664 9.60503628567 0.28602772416 
0.013181 9.22961458475 0.24486190436 
0.013698 9.06984652417 0.23119601859 
0.014215 8.18295777157 0.30237644893 
0.014732 8.34545761993 0.27683091245 
0.015249 8.30113343786 0.22165753279 
0.015766 7.57374936650 0.18791926755 
0.016283 7.22750664111 0.19690389146 
0.016800 7.13993984221 0.16117502023 
0.017316 7.22039162235 0.15257330995 
0.017833 6.66261125528 0.15580624513 
0.018350 6.86765856223 0.13741914332 
0.018867 6.51539636387 0.12824645995 
0.019384 6.44807421732 0.14039257855 
0.019901 6.24401637054 0.13014985629 
0.020418 6.20125644425 0.11555294726 
0.020935 5.99432458630 0.11752868207 
0.021452 5.90001059015 0.11947147574 
0.021969 5.86400938673 0.11160551664 
0.022486 5.76816564988 0.11291416090 
0.023002 5.76559018654 0.11221360421 
0.023519 5.63932679865 0.10591785011 
0.024036 5.59531333500 0.10693309698 
0.024553 5.36675694886 0.10326250712 
0.025070 5.27404254716 0.09786901282 
0.025587 5.26873825437 0.09494714799 
0.026104 5.25262519665 0.09269483081 
0.026621 5.23287182504 0.10258607259 
0.027138 5.23040232137 0.09210623543 
0.027655 5.07853454593 0.09091023541 
0.028171 5.21534927486 0.09393916184 
0.028688 5.03742320066 0.08441512251 
0.029205 5.10398669585 0.09264121792 
0.029722 5.13260457762 0.09146544638 
0.030239 4.88478661141 0.08713375133 
0.030756 4.72009519447 0.08362550139 
0.031273 4.74308473109 0.08046901321 
0.031790 4.77165431914 0.08288717248 
0.032307 4.51124172277 0.07519981482 
0.032824 4.63479031884 0.08415722415 
0.033341 4.64903286721 0.07754355873 
0.033857 4.50475373821 0.07611855248 
0.034374 4.54104396980 0.07696597372 
0.034891 4.51331250908 0.07578743865 
0.035408 4.52737109336 0.07374588531 
0.035925 4.50470014125 0.07637957679 
0.036442 4.41199684849 0.07349737210 
0.036959 4.41993986176 0.07263997079 
0.037476 4.42164611420 0.07194336910 
0.037993 4.32016384958 0.07270985282 
0.038510 4.17699483989 0.07323784488 
0.039027 4.25303764209 0.07214442148 
0.039543 4.18185309137 0.06829264490 
0.040060 4.21833101833 0.06991986613 
0.040577 4.07851598042 0.06948117433 
0.041094 4.06200608776 0.06566273421 
0.041611 4.07020031108 0.06826116971 
0.042128 4.09464902839 0.06652387758 
0.042645 3.96518213591 0.06383061777 
0.043162 4.05641060046 0.06536771619 
0.043679 3.81607013664 0.06219885875 
0.044196 3.97947524021 0.06330322170 
0.044712 3.87757001644 0.06124267682 
0.045229 3.75592737284 0.05963933946 
0.045746 3.70241640563 0.05956441194 
0.046263 3.80803017805 0.06006373859 
0.046780 3.69164357960 0.05838248824 
0.047297 3.69411494683 0.05662382415 
0.047814 3.72423810594 0.05823698350 
0.048331 3.69539548984 0.05586715480 
0.048848 3.50517191351 0.05907833336 
0.049365 3.60151784517 0.05372898026 
0.049881 3.57069330962 0.05726504999 
0.050398 3.53465413672 0.05708855862 
0.050915 3.50294428164 0.05708103865 
0.051432 3.62593603716 0.05312500174 
0.051949 3.46066264638 0.05402676344 
0.052466 3.47981176518 0.05576152741 
0.052983 3.46534162487 0.05377305737 
0.053500 3.37634220500 0.05165053581 
0.054017 3.39337814867 0.05246291061 
0.054534 3.38083465138 0.04943140302 
0.055050 3.29891580738 0.05131507019 
0.055567 3.23304263893 0.05138020992 
0.056084 3.30806455346 0.05216521830 
0.056601 3.25940244639 0.05044351183 
0.057118 3.18527961526 0.04986258192 
0.057635 3.26895754966 0.05079490098 
0.058152 3.27003766048 0.04963861256 
0.058669 3.15184094817 0.05056024886 
0.059186 3.22152103839 0.05266563552 
0.059703 3.13375016432 0.04727898987 
0.060220 3.15161395215 0.04515613343 
0.060736 3.07185089897 0.04495678070 
0.061253 3.07707978932 0.04412837131 
0.061770 3.04404872632 0.04676467219 
0.062287 3.00924112292 0.04593082938 
0.062804 2.93821000273 0.04375832871 
0.063321 2.97244388909 0.04532192226 
0.063838 2.95976107131 0.04612480127 
0.064355 2.94212535769 0.04646801079 
0.064872 2.95282251105 0.04391753000 
0.065388 2.88066128784 0.04546149094 
0.065905 2.92713586368 0.04360060666 
0.066422 2.87630331368 0.04320018699 
0.066939 2.89124006380 0.04329464245 
0.067456 2.79759588249 0.04292718871 
0.067973 2.78993588513 0.04199361291 
0.068490 2.79596635105 0.04363579459 
0.069007 2.77697479804 0.04267651985 
0.069524 2.83225159431 0.04233596772 
0.070041 2.75708363304 0.04384371356 
0.070557 2.78717709748 0.04215923434 
0.071074 2.80712682273 0.04341939872 
0.071591 2.70891365590 0.04090740932 
0.072108 2.75781642405 0.04262524634 
0.072625 2.76939609609 0.03872171610 
0.073142 2.72074694151 0.04079715504 
0.073659 2.64594073711 0.03912829516 
0.074176 2.64495835538 0.04070659291 
0.074693 2.68039854936 0.04072265589 
0.075210 2.62829898512 0.03829528171 
0.075726 2.62310256050 0.04032437203 
0.076243 2.70679834094 0.03932482925 
0.076760 2.64601984512 0.03832514824 
0.077277 2.61428982157 0.03858223352 
0.077794 2.56288170173 0.03929593088 
0.078311 2.60902432795 0.03776300220 
0.078828 2.57065879689 0.03895752796 
0.079345 2.60766198237 0.03980151551 
0.079862 2.58455241116 0.03758010608 
0.080378 2.51617811781 0.03719927447 
0.080895 2.50199813086 0.03574104263 
0.081412 2.46668634029 0.03750021403 
0.081929 2.48626877337 0.03568451465 
0.082446 2.43619914882 0.03561132732 
0.082963 2.43601480711 0.03439811097 
0.083480 2.49515309859 0.03657280489 
0.083997 2.45042015479 0.03636574191 
0.084514 2.45557792098 0.03637515512 
0.085030 2.45857794189 0.03431749588 
0.085547 2.44542863220 0.03523362579 
0.086064 2.47432549670 0.03634699592 
0.086581 2.37340886033 0.03445875012 
0.087098 2.43765693173 0.03473044382 
0.087615 2.37278476007 0.03471404726 
0.088132 2.37834043120 0.03554107345 
0.088649 2.35299271609 0.03514196144 
0.089166 2.43664435527 0.03566957479 
0.089683 2.33741839193 0.03577583279 
0.090199 2.38332396127 0.03597743154 
0.090716 2.35106815647 0.03612372836 
0.091233 2.23921174402 0.03596651417 
0.091750 2.30726667151 0.03523228772 
0.092267 2.35614653772 0.03579319300 
0.092784 2.31737041219 0.03640657939 
0.093301 2.31721891009 0.03763014329 
0.093818 2.37492209504 0.03696483042 
0.094334 2.31383064907 0.03761662685 
0.094851 2.33658510343 0.03727774378 
0.095368 2.33537596800 0.03729099176 
0.095885 2.25159082383 0.03595633248 
0.096402 2.28050578802 0.03613023199 
0.096919 2.30845329833 0.03503496707 
0.097436 2.30572256766 0.03449182012 
0.097953 2.22163568332 0.03332314064 
0.098470 2.26916847832 0.03396254325 
0.098986 2.20289028393 0.03277958627 
0.099503 2.24036109230 0.03288618285 
0.100020 2.20369848654 0.03295568848 
0.100537 2.19067789620 0.03278469261 
0.101054 2.21763177717 0.03219718489 
0.101571 2.22708261849 0.03269781477 
0.102088 2.23011078317 0.03288503013 
0.102605 2.19624437725 0.03204219697 
0.103122 2.22098218070 0.03172135413 
0.103638 2.21316815760 0.03300277776 
0.104155 2.21167084417 0.03037834892 
0.104672 2.19007533914 0.03099365939 
0.105189 2.14310908241 0.03199507319 
0.105706 2.11534877190 0.03128841291 
0.106223 2.13446977562 0.03104771112 
0.106740 2.11979593972 0.03092859989 
0.107257 2.15291600360 0.03174024407 
0.107773 2.11176094759 0.03017093669 
0.108290 2.15843486310 0.03200002338 
0.108807 2.10359864199 0.03047561379 
0.109324 2.11952826265 0.02983469839 
0.109841 2.14371736154 0.02918471208 
0.110358 2.13656493270 0.03006462169 
0.110875 2.10908067347 0.02982332158 
0.111392 2.13649995762 0.02929053660 
0.111909 2.11930227532 0.02925189088 
0.112425 2.05984767076 0.02823651955 
0.112942 2.06880648272 0.02874278224 
0.113459 2.05271113777 0.02879344078 
0.113976 2.09081974240 0.02844561895 
0.114493 2.11844880698 0.02915930365 
0.115010 2.11332374097 0.02871120914 
0.115527 2.12983089325 0.02843729443 
0.116044 2.08927254508 0.02939424577 
0.116560 2.07162009852 0.02777529240 
0.117077 2.02496958667 0.02817257148 
0.117594 2.06306188734 0.02808789710 
0.118111 2.05129361178 0.02815884241 
0.118628 2.03291965908 0.02841872722 
0.119145 2.02612095311 0.02803398620 
0.119662 2.05038932658 0.02772488208 
0.120179 2.06649502972 0.02813464294 
0.120695 2.06231457231 0.02865915736 
0.121212 2.06506182977 0.02839574850 
0.121729 2.03837860273 0.02704562504 
0.122246 2.03428155174 0.02778462168 
0.122763 2.03031971110 0.02768695108 
0.123280 2.06817995171 0.02758598605 
0.123797 2.07204143937 0.02759616905 
0.124314 2.05826677383 0.02755638177 
0.124830 2.04132437864 0.02623295363 
0.125347 2.01890559986 0.02638460265 
0.125864 1.99319925360 0.02755584539 
0.126381 1.98324088870 0.02681602846 
0.126898 2.04151510857 0.02680553159 
0.127415 2.02355882664 0.02664841773 
0.127932 1.97479657719 0.02678039818 
0.128448 1.96059445692 0.02652847157 
0.128965 2.00612809942 0.02696516038 
0.129482 1.91656787913 0.02575175404 
0.129999 1.96174692866 0.02660263084 
0.130516 1.99594576793 0.02663970016 
0.131033 2.00924199083 0.02586512502 
0.131550 1.95290383495 0.02643356516 
0.132067 1.95992792504 0.02597118046 
0.132583 1.94925353239 0.02584223439 
0.133100 1.99352184564 0.02592149670 
0.133617 1.97484614847 0.02571845186 
0.134134 1.95791799190 0.02522638504 
0.134651 2.00882200527 0.02685856178 
0.135168 1.98118761536 0.02639415055 
0.135685 1.91314556524 0.02482888577 
0.136201 1.92452762428 0.02483683386 
0.136718 1.92244475483 0.02556074065 
0.137235 1.97169373610 0.02459094886 
0.137752 1.91211728641 0.02458871025 
0.138269 1.96534131217 0.02533262518 
0.138786 1.93106713599 0.02402286643 
0.139303 1.93666315005 0.02536084132 
0.139819 1.97222836495 0.02478082479 
0.140336 1.90400946796 0.02473780585 
0.140853 1.92421948292 0.02421057165 
0.141370 1.90969922948 0.02465603312 
0.141887 1.95095003688 0.02501424497 
0.142404 1.93089439935 0.02496030427 
0.142921 1.97907143429 0.02545597542 
0.143438 1.93587528468 0.02488446615 
0.143954 1.94876808383 0.02427587059 
0.144471 1.93228506578 0.02560238117 
0.144988 1.94765555563 0.02592669654 
0.145505 1.93897852666 0.02488179342 
0.146022 1.91755775244 0.02441352775 
0.146539 1.86850582731 0.02426405422 
0.147056 1.87723404046 0.02404047655 
0.147572 1.86799674821 0.02457435204 
0.148089 1.93480894418 0.02533222356 
0.148606 1.90275699689 0.02456781844 
0.149123 1.88511344219 0.02367647764 
0.149640 1.88041050107 0.02357917780 
0.150157 1.91089781307 0.02428021185 
0.150674 1.88805703888 0.02405515758 
0.151190 1.89277956583 0.02356625679 
0.151707 1.85951028757 0.02352395807 
0.152224 1.90730263070 0.02342253820 
0.152741 1.89251584960 0.02359858368 
0.153258 1.88191386551 0.02331749499 
0.153775 1.86486594020 0.02365598280 
0.154291 1.87717673691 0.02337628290 
0.154808 1.86991623203 0.02347644868 
0.155325 1.85288476755 0.02305321901 
0.155842 1.85367646812 0.02385760262 
0.156359 1.86511983534 0.02274286453 
0.156876 1.82300931676 0.02291191425 
0.157393 1.86059684092 0.02285734523 
0.157909 1.86759169398 0.02321546539 
0.158426 1.86701421042 0.02285548926 
0.158943 1.84923028010 0.02330416965 
0.159460 1.87828696753 0.02298252710 
0.159977 1.83703115198 0.02287078095 
0.160494 1.90496890529 0.02261905291 
0.161010 1.83041240953 0.02237423191 
0.161527 1.88336058739 0.02361997804 
0.162044 1.85634771030 0.02254504252 
0.162561 1.81666958680 0.02253414099 
0.163078 1.84421118776 0.02235056850 
0.163595 1.85534128944 0.02296327282 
0.164112 1.83999177513 0.02219785785 
0.164628 1.81074324847 0.02229696180 
0.165145 1.82181429609 0.02246676423 
0.165662 1.85535149194 0.02297038264 
0.166179 1.86135367473 0.02228791086 
0.166696 1.82550832238 0.02161577017 
0.167213 1.83187307494 0.02203367270 
0.167729 1.82323278683 0.02187367882 
0.168246 1.83745811793 0.02200315084 
0.168763 1.79013393727 0.02109917676 
0.169280 1.86905926761 0.02215549692 
0.169797 1.82956651224 0.02165254314 
0.170314 1.83578761033 0.02141477394 
0.170830 1.85009088611 0.02129225012 
0.171347 1.85361316086 0.02212562960 
0.171864 1.85089233184 0.02175352813 
0.172381 1.80518118279 0.02190747555 
0.172898 1.81370964537 0.02143715256 
0.173415 1.80326950136 0.02143582507 
0.173932 1.83640230969 0.02162088477 
0.174448 1.82937704962 0.02183635847 
0.174965 1.82363506953 0.02143336614 
0.175482 1.83723181877 0.02138438148 
0.175999 1.79912264128 0.02116551307 
0.176516 1.80534607668 0.02195735224 
0.177033 1.78763771907 0.02114940111 
0.177549 1.81861219003 0.02155443723 
0.178066 1.80980366719 0.02134647924 
0.178583 1.80179565059 0.02119172797 
0.179100 1.84988080426 0.02124607836 
0.179617 1.81293850593 0.02149381492 
0.180134 1.81043815992 0.02150292033 
0.180650 1.80897321250 0.02189297306 
0.181167 1.82226016858 0.02228990349 
0.181684 1.81429858238 0.02211446026 
0.182201 1.83318816074 0.02217910150 
0.182718 1.79002435613 0.02277792138 
0.183234 1.83038637906 0.02252018657 
0.183751 1.80013849509 0.02281926697 
0.184268 1.77025047390 0.02260470914 
0.184785 1.80639026401 0.02298631156 
0.185302 1.81251294470 0.02242792320 
0.185819 1.79057738397 0.02222328915 
0.186335 1.82056570504 0.02248150327 
0.186852 1.80527418344 0.02253301890 
0.187369 1.82504634311 0.02207481666 
0.187886 1.74546042624 0.02130114242 
0.188403 1.78832455110 0.02133370456 
0.188920 1.77473909486 0.02079719536 
0.189436 1.79222489578 0.02130446881 
0.189953 1.79406314186 0.02159810710 
0.190470 1.79323943432 0.02110877725 
0.190987 1.76544658249 0.02152901970 
0.191504 1.77358182656 0.02126132951 
0.192020 1.81325126954 0.02085392722 
0.192537 1.79764070503 0.02132235872 
0.193054 1.80060065214 0.02130754923 
0.193571 1.75693421579 0.02088001785 
0.194088 1.75283834511 0.02096348019 
0.194605 1.75783486695 0.02103752065 
0.195121 1.75890360667 0.02062585423 
0.195638 1.78839485422 0.02080722118 
0.196155 1.75144330048 0.02049713955 
0.196672 1.78353399110 0.02040636280 
0.197189 1.78273900755 0.02069861107 
0.197705 1.77232414055 0.02121888263 
0.198222 1.74886354614 0.02061610407 
0.198739 1.78971509275 0.02016675811 
0.199256 1.76904926376 0.02035859406 
0.199773 1.76549459608 0.02052518464 
0.200290 1.76451295160 0.02037773077 
0.200806 1.78399514982 0.02012480117 
0.201323 1.73805843704 0.02017602811 
0.201840 1.77366517964 0.01965987779 
0.202357 1.79746299343 0.01981666803 
0.202874 1.74451318789 0.01934581711 
0.203390 1.77808865886 0.02055474998 
0.203907 1.77637617012 0.01996227412 
0.204424 1.75854647041 0.01956065336 
0.204941 1.76843433973 0.02036195127 
0.205458 1.76353612404 0.01986911381 
0.205974 1.77639579876 0.01971900667 
0.206491 1.79165203592 0.01984306092 
0.207008 1.75598756606 0.02007162777 
0.207525 1.80486531781 0.01988916824 
0.208042 1.75953514516 0.01953851650 
0.208558 1.76357614976 0.01996309840 
0.209075 1.74511778637 0.01948261259 
0.209592 1.74669754356 0.01968224626 
0.210109 1.71707886109 0.01950166354 
0.210626 1.77207054842 0.01977949639 
0.211142 1.77527236160 0.01961635169 
0.211659 1.73771244655 0.01946382303 
0.212176 1.77099804342 0.01975447054 
0.212693 1.74796844614 0.01937094132 
0.213210 1.71182306791 0.01941146056 
0.213726 1.74234682743 0.01899099674 
0.214243 1.75070025361 0.01926592949 
0.214760 1.72915567016 0.01933616811 
0.215277 1.76195240915 0.01904172159 
0.215794 1.73485858414 0.01975124670 
0.216310 1.75740028709 0.01833655641 
0.216827 1.75287203887 0.01877604772 
0.217344 1.72707858668 0.01947258671 
0.217861 1.74308581715 0.01930142269 
0.218378 1.75916475609 0.01936297425 
0.218894 1.75934536505 0.01937411100 
0.219411 1.77495341452 0.01889023274 
0.219928 1.75697347172 0.01911954432 
0.220445 1.78353817906 0.01937754862 
0.220962 1.76228438008 0.01924362743 
0.221478 1.76796222833 0.01867362126 
0.221995 1.72386828786 0.01910292948 
0.222512 1.72627393319 0.01908211581 
0.223029 1.77019653049 0.01932433619 
0.223546 1.76508467277 0.01912966110 
0.224062 1.75694890144 0.01866947523 
0.224579 1.74735254646 0.01926320177 
0.225096 1.76441979660 0.01879545358 
0.225613 1.74923630534 0.01870562544 
0.226129 1.74943039566 0.01884508021 
0.226646 1.76151625710 0.01882197280 
0.227163 1.76126772714 0.01871926019 
0.227680 1.76320699275 0.01900514935 
0.228197 1.74671031069 0.01829318370 
0.228713 1.74566493088 0.01820025542 
0.229230 1.73373878178 0.01799431495 
0.229747 1.75334904936 0.01830775671 
0.230264 1.73889984946 0.01840948591 
0.230780 1.74505867216 0.01800258346 
0.231297 1.74096258879 0.01832482187 
0.231814 1.71825399979 0.01844064239 
0.232331 1.78670814450 0.01833534770 
0.232848 1.74342660721 0.01797470372 
0.233364 1.73274167265 0.01819442039 
0.233881 1.73774957817 0.01812630791 
0.234398 1.73828383775 0.01823518073 
0.234915 1.76658870192 0.01854175274 
0.235431 1.70556614097 0.01810474296 
0.235948 1.75514770075 0.01845626657 
0.236465 1.74714125534 0.01776187242 
0.236982 1.74071193949 0.01796000770 
0.237499 1.72964818295 0.01815316605 
0.238015 1.73920729037 0.01808834490 
0.238532 1.74899706697 0.01810571013 
0.239049 1.71527954519 0.01821093780 
0.239566 1.75935209515 0.01850214163 
0.240082 1.73628382377 0.01827391255 
0.240599 1.74796229882 0.01803994968 
0.241116 1.73146158904 0.01831274479 
0.241633 1.72098232617 0.01783243684 
0.242149 1.74043438212 3.09221255370 
0.242666 1.73462158423 0.01785637633 
0.243183 1.71707849002 0.01760944402 
0.243700 1.72967965507 0.01728802539 
0.244217 1.71070373803 0.01732846053 
0.244733 1.72999126046 0.01773728483 
0.245250 1.70345631311 0.01756247789 
0.245767 1.74230891883 0.01782000446 
0.246284 1.72517224740 0.01762943286 
0.246800 1.74346793345 0.01765296578 
0.247317 1.72470506260 0.01743054488 
0.247834 1.70532417911 0.01740058624 
0.248351 1.71723597843 0.01777723481 
0.248867 1.70934811418 0.01733670907 
0.249384 1.69624506077 0.01721757361 
0.249901 1.75471411035 0.01776366235 
0.250418 1.72616075328 0.01763159679 
0.250934 1.72343266308 0.01735142789 
0.251451 1.71856016980 0.01721980498 
0.251968 1.72616814088 0.01747971800 
0.252485 1.70013594560 0.01725684647 
0.253001 1.75031264919 0.01757022793 
0.253518 1.71515398225 0.01751942387 
0.254035 1.72651914558 0.01728996783 
0.254552 1.73788582466 0.01743716420 
0.255068 1.70856348378 0.01713902297 
0.255585 1.72909380222 0.01751683016 
0.256102 1.72374072478 0.01733795263 
0.256619 1.68608157406 0.01674198095 
0.257135 1.72035420974 0.01715957917 
0.257652 1.74362866485 0.01742212909 
0.258169 1.73545972644 0.01709479772 
0.258686 1.71422159212 0.01723990994 
0.259202 1.69996174618 0.01700849109 
0.259719 1.74149792370 0.01748578736 
0.260236 1.72019372224 0.01766490255 
0.260753 1.73023221348 0.01789597593 
0.261269 1.71502237464 0.01792355748 
0.261786 1.71693971385 0.01803774242 
0.262303 1.69658320267 0.01773776249 
0.262820 1.72521897860 0.01808700594 
0.263336 1.71960354293 0.01828332803 
0.263853 1.70509845698 0.01814526296 
0.264370 1.73886320161 0.01859331011 
0.264887 1.73718268866 0.01840585554 
0.265403 1.69398513443 0.01821495861 
0.265920 1.74461953448 0.01927856164 
0.266437 1.73563166029 0.01868987663 
0.266954 1.72870884078 0.01904172718 
0.267470 1.75578134469 0.01886617277 
0.267987 1.73406727658 0.01898390094 
0.268504 1.77858879340 0.01937380364 
0.269021 1.73689882003 0.01921068801 
0.269537 1.78873525664 0.01920040656 
0.270054 1.71330495398 0.01931976568 
0.270571 1.76619418581 0.01936989346 
0.271087 1.69545201881 0.01958794720 
0.271604 1.73060497743 0.02010530545 
0.272121 1.69107071678 0.01968947967 
0.272638 1.73726629706 0.01960115057 
0.273154 1.79542371311 0.02027013057 
0.273671 1.76425075590 0.02019732514 
0.274188 1.77120351830 0.02139172444 
0.274705 1.75681463937 0.02005341610 
0.275221 1.73946651340 0.02059339360 
0.275738 1.74983436008 0.02138337246 
0.276255 1.73492657713 0.02094383522 
0.276771 1.72092175660 0.02076833635 
0.277288 1.75554959362 0.02056505532 
0.277805 1.69402014098 0.02006441504 
0.278322 1.71346355032 0.02026391034 
0.278838 1.72463998882 0.01999742687 
0.279355 1.74457985696 0.02050489173 
0.279872 1.73877439283 0.02028030489 
0.280388 1.69118220656 0.01998557859 
0.280905 1.71849057903 0.02070122000 
0.281422 1.70641229653 0.01997576313 
0.281939 1.74321137294 0.02042680401 
0.282455 1.75164604540 0.02056060530 
0.282972 1.76431597763 0.02066245217 
0.283489 1.73794988204 0.02002150327 
0.284006 1.71695498315 0.02089759641 
0.284522 1.74175515291 0.02074986899 
0.285039 1.72803136875 0.02088743412 
0.285556 1.72217597216 0.02064965215 
0.286072 1.71060037855 0.02065198782 
0.286589 1.71173555666 0.02120636972 
0.287106 1.78526977043 0.02106629795 
0.287622 1.73771179510 0.02047299673 
0.288139 1.76277789395 0.02119211037 
0.288656 1.69318018746 0.02045779872 
0.289173 1.70016588672 0.02037718309 
0.289689 1.69527738788 0.02069887603 
0.290206 1.74366189437 0.02111940589 
0.290723 1.69585606725 0.02065313650 
0.291239 1.72859110159 0.02149575986 
0.291756 1.72122231329 0.02150213454 
0.292273 1.71307376207 0.02071818257 
0.292790 1.75244971273 0.02063302336 
0.293306 1.71197221041 0.02098252832 
0.293823 1.72992622898 0.02132089913 
0.294340 1.73668858197 0.02154885802 
0.294856 1.72818976939 0.02134582703 
0.295373 1.72960916662 0.02113238814 
0.295890 1.73437761121 0.02154887171 
0.296406 1.71865140792 0.02099218131 
0.296923 1.71648908666 0.02162386577 
0.297440 1.72556312232 0.02144856913 
0.297957 1.70719866770 0.02152976535 
0.298473 1.73631715330 0.02125166859 
0.298990 1.73908384539 0.02207126725 
0.299507 1.71942832450 0.02210513932 
0.300023 1.71131896061 0.02184445143 
0.300540 1.73400590609 0.02183455901 
0.301057 1.71921506223 0.02181592353 
0.301573 1.72197740607 0.02133898175 
0.302090 1.72705629759 0.02185563848 
0.302607 1.70085489210 0.02179737524 
0.303123 1.76020023364 0.02137680314 
0.303640 1.75618179289 0.02282403293 
0.304157 1.74531305701 0.02188426807 
0.304673 1.72120905236 0.02205517209 
0.305190 1.75278283519 0.02229256116 
0.305707 1.75063023568 0.02254375288 
0.306224 1.71764797249 0.02186545767 
0.306740 1.75982658099 0.02256215282 
0.307257 1.73090888651 0.02214088001 
0.307774 1.75431226189 0.02196607455 
0.308290 1.72640227090 0.02194092077 
0.308807 1.74296633805 0.02240322793 
0.309324 1.72196609882 0.02206468098 
0.309840 1.74909320600 0.02218525717 
0.310357 1.75579361073 0.02218058875 
0.310874 1.72558526339 0.02259362312 
0.311390 1.73134340946 0.02236763317 
0.311907 1.73487942566 0.02300137025 
0.312424 1.73832447576 0.02243898967 
0.312940 1.71678535889 0.02237107775 
0.313457 1.77040446203 0.02315018629 
0.313974 1.75039267241 0.02322789887 
0.314490 1.72968876857 0.02258093426 
0.315007 1.73972895640 0.02261344482 
0.315524 1.71764995285 0.02280358633 
0.316040 1.74611404807 0.02367139362 
0.316557 1.76704048650 0.02346222847 
0.317074 1.72048368584 0.02358990772 
0.317590 1.71952481322 0.02323341892 
0.318107 1.72310110716 0.02232860154 
0.318624 1.73799167278 0.02296341146 
0.319140 1.73707317749 0.02298714192 
0.319657 1.71340203651 0.02285003839 
0.320174 1.76325451708 0.02409450725 
0.320690 1.75316896565 0.02361270131 
0.321207 1.71260967054 0.02393063960 
0.321724 1.72982197711 0.02380667249 
0.322240 1.77707804306 0.02406376554 
0.322757 1.69023869370 0.02368473341 
0.323274 1.69467948328 0.02342627602 
0.323790 1.72909563319 0.02326228206 
0.324307 1.70160746198 0.02382678301 
0.324824 1.72185826537 0.02467167670 
0.325340 1.73742572908 0.02468507335 
0.325857 1.73626847907 0.02519563830 
0.326373 1.70518538398 0.02512739213 
0.326890 1.73243921089 0.02572798525 
0.327407 1.71693075030 0.02548021856 
0.327923 1.74120069172 0.02646508982 
0.328440 1.70017443299 0.02581259362 
0.328957 1.76876432649 0.02627298476 
0.329473 1.70963139413 0.02670545807 
0.329990 1.74880881090 0.02772950714 
0.330507 1.73099144735 0.02765525071 
0.331023 1.70689318042 0.02824391414 
0.331540 1.80523270879 0.02892444541 
0.332057 1.78683189677 0.02958607376 
0.332573 1.75247207017 0.02890530105 
0.333090 1.74534463063 0.02809729946 
0.333607 1.75935648827 0.02969183044 
0.334123 1.76290824978 0.02910925769 
0.334640 1.77599968162 0.03024440640 
0.335156 1.76501363951 0.03043636532 
0.335673 1.74624380710 0.02845099368 
0.336190 1.72743809670 0.03064457829 
0.336706 1.79360996389 0.03069902969 
0.337223 1.79884513775 0.03136663012 
0.337740 1.74421947616 0.03114916572 
0.338256 1.78578860759 0.03130308202 
0.338773 1.75301595843 0.03317225908 
0.339290 1.82004127999 0.03446177482 
0.339806 1.79300126384 0.03641464947 
0.340323 1.77517059808 0.03722934163 
0.340839 1.77105954932 0.03609802377 
0.341356 1.80858985056 0.03673530362 
0.341873 1.81574248257 0.03468985052 
0.342389 1.79822749142 0.03572365093 
0.342906 1.79602166045 0.03741071830 
0.343423 1.81490557634 0.03728942015 
0.343939 1.82303759168 0.03702649065 
0.344456 1.78121006373 0.03672969113 
0.344972 1.78794387701 0.03849036975 
0.345489 1.78794655133 0.03850071567 
0.346006 1.77833453343 0.03794044048 
0.346522 1.78880101809 0.03691608921 
0.347039 1.88385833665 0.03870854852 
0.347555 1.82855530857 0.03942723170 
0.348072 1.79844872013 0.03947519297 
0.348589 1.80255900247 0.04018008771 
0.349105 1.78284363003 0.03957389215 
0.349622 1.86898000172 0.03992299642 
0.350139 1.78562447545 0.03794839135 
0.350655 1.80710581124 0.03900349364 
0.351172 1.79660887790 0.04010815308 
0.351688 1.78411562733 0.03853874150 
0.352205 1.78809448937 0.03844799954 
0.352722 1.77901982648 0.03912392240 
0.353238 1.86488262316 0.04058574537 
0.353755 1.81274435078 0.04038370753 
0.354271 1.80302753561 0.03815724696 
0.354788 1.86985714985 0.03956477320 
0.355305 1.85513984145 0.03923971100 
0.355821 1.73945203093 0.03779577450 
0.356338 1.79555015762 0.04133105105 
0.356854 1.80290827135 0.04181248834 
0.357371 1.79856318049 0.04102886464 
0.357888 1.83289848650 0.04189170256 
0.358404 1.81967884232 0.04363007999 
0.358921 1.80057703315 0.04516061344 
0.359437 1.83441509920 0.04652529504 
0.359954 1.82844341045 0.04599824424 
0.360471 1.77962025144 0.04525139155 
0.360987 1.76546485939 0.04505996836 
0.361504 1.83396057038 0.04826409387 
0.362020 1.82973318126 0.04771989055 
0.362537 1.84362045227 0.04913586821 
0.363054 1.89828361783 0.04887969231 
0.363570 1.79749652173 0.04959336627 
0.364087 1.79561936478 0.05204996918 
0.364603 1.82407250566 0.05258115841 
0.365120 1.79620947623 0.05602829646 
0.365637 1.89663711971 0.05544294575 
0.366153 1.88616700979 0.05756917236 
0.366670 1.77440674162 0.05303716953 
0.367186 1.93592120153 0.06053751923 
0.367703 1.86328097203 0.05576487639 
0.368219 1.68857899387 0.06318200729 
0.368736 1.75754957203 0.05890310926 
0.369253 1.87570631565 0.06513370587 
0.369769 1.73550004439 0.06243633400 
0.370286 1.77175170899 0.06631858755 
0.370802 1.81196664719 0.07742655433 
0.371319 1.90187917031 0.07742735521 
0.371835 1.71587956497 0.08319308684 
0.372352 1.77863374187 0.08832247171 
0.372869 1.70999802016 0.11613604206 
0.373385 1.56210814458 0.15161706957 
0.373902 1.92099156664 0.38674913369 
