# Supplementary material for: A SAXS-based approach to rationally evaluate radical scavengers – toward eliminating radiation damage in solution and crystallographic studies
Source: J Synchrotron Radiat. 2021 Aug 9;28(Pt 5):1309–20. doi: 10.1107/S1600577521004045 (PMC8415334; doi:10.1107/S1600577521004045)
Supplement: Supplementary file 1 [file s-28-01309-sup1.zip › SupportingData/ascrobic_acid/50uM/E1_ascorbate-50um_00010.cbf.dat]

0.010597 13.70415058715 0.45710732135 
0.011114 11.64021544185 0.51555557689 
0.011630 11.32226596856 0.42687876097 
0.012147 10.53632473340 0.32606672363 
0.012664 8.83321020675 0.24007086073 
0.013181 9.02018916331 0.23834558828 
0.013698 8.72194296414 0.22857374213 
0.014215 8.16005250515 0.31882647122 
0.014732 7.36096060591 0.26017454625 
0.015249 7.52961277281 0.22682881101 
0.015766 7.29828689415 0.19542163312 
0.016283 6.92237605036 0.19824329961 
0.016800 6.86052527450 0.15468641193 
0.017316 6.92408050645 0.15568846774 
0.017833 6.29782174446 0.14705414239 
0.018350 6.47807235526 0.13442286719 
0.018867 6.29135853981 0.12645247953 
0.019384 6.11093991203 0.13757827970 
0.019901 5.79509147784 0.12546353385 
0.020418 5.87299340823 0.11321059086 
0.020935 5.73149700169 0.12293211971 
0.021452 5.62982229730 0.10837757095 
0.021969 5.63070079584 0.11305508026 
0.022486 5.39914509605 0.10636903243 
0.023002 5.31892052553 0.09895590201 
0.023519 5.21256630592 0.10675289602 
0.024036 5.06900507918 0.09287677554 
0.024553 5.15590535255 0.09928989540 
0.025070 5.02284253756 0.09488275336 
0.025587 4.87991854113 0.09267687657 
0.026104 4.81000690411 0.09108522470 
0.026621 5.01246440198 0.09904262513 
0.027138 4.71646709982 0.08906265852 
0.027655 4.83287145067 0.08912966606 
0.028171 4.67966965628 0.09048424440 
0.028688 4.73725740170 0.09077594386 
0.029205 4.51626649057 0.08493578285 
0.029722 4.68785186341 0.08633305571 
0.030239 4.55032606660 0.08379516783 
0.030756 4.56506836724 0.08040796725 
0.031273 4.44354472009 0.08111100920 
0.031790 4.56367264962 0.08366067368 
0.032307 4.41628484408 0.07925689945 
0.032824 4.46464182204 0.08404070332 
0.033341 4.42864716426 0.07791814755 
0.033857 4.27249447374 0.07573732118 
0.034374 4.27111680047 0.07695631921 
0.034891 4.20786341512 0.07765837024 
0.035408 4.29122154244 0.07695000860 
0.035925 4.17508619741 0.07374084558 
0.036442 4.17334834742 0.07335465644 
0.036959 4.15087822174 0.07770327398 
0.037476 4.05889038725 0.06757183096 
0.037993 4.11638514294 0.07117486393 
0.038510 4.15091913324 0.07206889484 
0.039027 3.89938838046 0.06608204491 
0.039543 3.96585626745 0.06652870768 
0.040060 4.03326348747 0.07019611353 
0.040577 3.93457278869 0.06503287689 
0.041094 4.02614780841 0.06775156215 
0.041611 3.91412765732 0.06238153012 
0.042128 3.89939337008 0.06886734618 
0.042645 3.94250173711 0.06908737267 
0.043162 3.75399206777 0.06456161793 
0.043679 3.75333677267 0.06112083005 
0.044196 3.77135416025 0.06239788421 
0.044712 3.79391958089 0.06102585146 
0.045229 3.77536267047 0.06024111087 
0.045746 3.69600914992 0.05715541852 
0.046263 3.79286292658 0.05845123763 
0.046780 3.55720817657 0.05746318559 
0.047297 3.60389619363 0.05928511228 
0.047814 3.51114861505 0.05578941739 
0.048331 3.51905595004 0.05612882064 
0.048848 3.53764315603 0.05717993781 
0.049365 3.53726812839 0.05418085254 
0.049881 3.49988438626 0.05661716777 
0.050398 3.52324284048 0.05554171010 
0.050915 3.42974946185 0.05502182125 
0.051432 3.39499470540 0.05409647430 
0.051949 3.43242030467 0.05453374518 
0.052466 3.46753199165 0.05289163840 
0.052983 3.31851439547 0.05480750127 
0.053500 3.37422921127 0.05202979426 
0.054017 3.34427719341 0.05280435287 
0.054534 3.34212299466 0.05183304467 
0.055050 3.17849765166 0.05242151440 
0.055567 3.25468809976 0.05188038310 
0.056084 3.21984462732 0.05014937762 
0.056601 3.24019206227 0.04781670912 
0.057118 3.27822851966 0.04922406998 
0.057635 3.18654804624 0.05018992670 
0.058152 3.15894769047 0.04830907606 
0.058669 3.15190644919 0.04703625310 
0.059186 3.10685580746 0.05011337137 
0.059703 3.05545113824 0.04879747768 
0.060220 3.14524755908 0.04721969670 
0.060736 3.05976817249 0.04878834807 
0.061253 3.05215256656 0.04667693061 
0.061770 3.06872210617 0.04686878011 
0.062287 2.89554877813 0.04546459116 
0.062804 3.01817641906 0.04698788123 
0.063321 2.93035713826 0.04527208415 
0.063838 3.00825891380 0.04400380802 
0.064355 2.79939961855 0.04495781525 
0.064872 2.92969906678 0.04378361325 
0.065388 2.91580742011 0.04253028750 
0.065905 2.94837043593 0.04408578599 
0.066422 2.92972094895 0.04357727530 
0.066939 2.81563608306 0.04362867932 
0.067456 2.86396264545 0.04357684922 
0.067973 2.82978952084 0.04341945965 
0.068490 2.84025325963 0.04155023126 
0.069007 2.79156637061 0.04306970897 
0.069524 2.82455686040 0.04278446633 
0.070041 2.86441056080 0.04410644014 
0.070557 2.87643565238 0.04418894368 
0.071074 2.76570637394 0.04382516822 
0.071591 2.74418510435 0.04350762876 
0.072108 2.73248685863 0.04025228089 
0.072625 2.70480748210 0.04146972429 
0.073142 2.75253950458 0.03978401412 
0.073659 2.69365995796 0.04044940007 
0.074176 2.67538217848 0.04097576727 
0.074693 2.62852465114 0.04032293122 
0.075210 2.62986314237 0.03894493308 
0.075726 2.66673736348 0.03829905141 
0.076243 2.70304807173 0.03920854877 
0.076760 2.61282225854 0.03842401175 
0.077277 2.60236017489 0.03760266230 
0.077794 2.57838345260 0.03818647597 
0.078311 2.61730766261 0.03790753516 
0.078828 2.57206362933 0.03715200958 
0.079345 2.57482287224 0.03841420818 
0.079862 2.56433876961 0.03787238944 
0.080378 2.62455184969 0.03673125532 
0.080895 2.56802444649 0.03761321843 
0.081412 2.48981589126 0.03627125521 
0.081929 2.47060461089 0.03653979674 
0.082446 2.49134391731 0.03725303080 
0.082963 2.54071971079 0.03665343069 
0.083480 2.48433922428 0.03573861993 
0.083997 2.48654442697 0.03495465276 
0.084514 2.43250933567 0.03522440350 
0.085030 2.45465570070 0.03616467456 
0.085547 2.53510512487 0.03555928189 
0.086064 2.45111364027 0.03447430134 
0.086581 2.45617232688 0.03505720408 
0.087098 2.47194379268 0.03489366344 
0.087615 2.49973375780 0.03530268939 
0.088132 2.43422253647 0.03561689861 
0.088649 2.41409648950 0.03654109540 
0.089166 2.36403641901 0.03606089971 
0.089683 2.36229648662 0.03649865874 
0.090199 2.35386629998 0.03569020397 
0.090716 2.36743636432 0.03656162639 
0.091233 2.36173859885 0.03760674587 
0.091750 2.37223367351 0.03525677551 
0.092267 2.32877350476 0.03618662492 
0.092784 2.33002531365 0.03791311022 
0.093301 2.31222009460 0.03871788409 
0.093818 2.30799283663 0.03861284085 
0.094334 2.34431379264 0.03655932097 
0.094851 2.30838933875 0.03564918992 
0.095368 2.34481486303 0.03715800430 
0.095885 2.32942150439 0.03533081724 
0.096402 2.29478964335 0.03499130655 
0.096919 2.36188550635 0.03629096089 
0.097436 2.30271442273 0.03278288999 
0.097953 2.29552121305 0.03318138546 
0.098470 2.27195045012 0.03417338321 
0.098986 2.25581894929 0.03289247705 
0.099503 2.13570361146 0.03168620384 
0.100020 2.31784160816 0.03471930847 
0.100537 2.20728029555 0.03246954710 
0.101054 2.21722558453 0.03198762691 
0.101571 2.27907728939 0.03260544544 
0.102088 2.24017355297 0.03433551891 
0.102605 2.22044937436 0.03180142346 
0.103122 2.25885349609 0.03068514532 
0.103638 2.19596984169 0.03236250773 
0.104155 2.22543037677 0.03125521202 
0.104672 2.20977934880 0.03125661261 
0.105189 2.20836992998 0.03109133700 
0.105706 2.14994988052 0.03057521095 
0.106223 2.18374702803 0.03013778718 
0.106740 2.14042644809 0.03118463817 
0.107257 2.20674266860 0.03133094408 
0.107773 2.16220240224 0.03002498261 
0.108290 2.19482303747 0.03029481752 
0.108807 2.14574944103 0.03023440074 
0.109324 2.14336952117 0.03060225125 
0.109841 2.17447847215 0.03049919786 
0.110358 2.15934027806 0.02977660544 
0.110875 2.06521687696 0.02904335734 
0.111392 2.13680833395 0.02971071475 
0.111909 2.09999503296 0.03049518107 
0.112425 2.11714408307 0.03055374403 
0.112942 2.01237456029 0.02864598134 
0.113459 2.09202210547 0.02796569154 
0.113976 2.09901663878 0.02904753836 
0.114493 2.13928651368 0.02912747684 
0.115010 2.10970545196 0.02845543815 
0.115527 2.07650101493 0.02915865804 
0.116044 2.03621547191 0.02839636153 
0.116560 2.10156620662 0.02820339525 
0.117077 2.10496630792 0.02891105981 
0.117594 2.04202823925 0.02897691901 
0.118111 2.08180559941 0.02781053242 
0.118628 2.07109450222 0.02820979488 
0.119145 2.02406414518 0.02826456510 
0.119662 2.04089010659 0.02756666088 
0.120179 2.02990188629 0.02814905752 
0.120695 2.07114676800 0.02842741644 
0.121212 2.05396113264 0.02817239975 
0.121729 2.03632909723 0.02724999325 
0.122246 2.07965633546 0.02815708460 
0.122763 2.05027105984 0.02706149188 
0.123280 2.03997044109 0.02733771546 
0.123797 2.05323094264 0.02728922028 
0.124314 2.02965007714 0.02735378566 
0.124830 1.97244864728 0.02730216407 
0.125347 2.02036825872 0.02690024214 
0.125864 1.97727700644 0.02622377530 
0.126381 2.01950601866 0.02727434983 
0.126898 2.03641739240 0.02706495742 
0.127415 1.98996063410 0.02638788050 
0.127932 2.05069218189 0.02696503759 
0.128448 1.94707272505 0.02657170834 
0.128965 1.97519649088 0.02608921919 
0.129482 2.04887143248 0.02691486935 
0.129999 1.96691435741 0.02616927129 
0.130516 1.96241735889 0.02616742772 
0.131033 1.96219590714 0.02603617814 
0.131550 1.94247569857 0.02601185423 
0.132067 1.95217528341 0.02537659542 
0.132583 1.97874530159 0.02565491306 
0.133100 1.96979869885 0.02638741360 
0.133617 1.96142538817 0.02531535540 
0.134134 1.99108074979 0.02669291835 
0.134651 1.92599565084 0.02585075234 
0.135168 1.93377763754 0.02567761128 
0.135685 1.92482298392 0.02498579633 
0.136201 1.99430604238 0.02559294803 
0.136718 1.97699527321 0.02497222792 
0.137235 1.97456425242 0.02525724824 
0.137752 1.97077723845 0.02494791430 
0.138269 1.93313450333 0.02560219804 
0.138786 1.92444486788 0.02439715057 
0.139303 1.94181120634 0.02470352817 
0.139819 1.96170645923 0.02587331977 
0.140336 1.91766909795 0.02467737150 
0.140853 1.91125963050 0.02469646167 
0.141370 1.92005348359 0.02466250622 
0.141887 1.92275256654 0.02455893839 
0.142404 1.95178311402 0.02468915715 
0.142921 1.98218426919 0.02575027451 
0.143438 1.89901373332 0.02485598504 
0.143954 1.91561224657 0.02490656866 
0.144471 1.95724508314 0.02534311689 
0.144988 1.94588012263 0.02582219230 
0.145505 1.93441608225 0.02531351587 
0.146022 1.94446234164 0.02475595091 
0.146539 1.88567838296 0.02495233647 
0.147056 1.87916388768 0.02381137191 
0.147572 1.92872792459 0.02477039324 
0.148089 1.90224691169 0.02507754303 
0.148606 1.89019607303 0.02429786717 
0.149123 1.85264887889 0.02423834544 
0.149640 1.91278688342 0.02414480819 
0.150157 1.89091161670 0.02428187123 
0.150674 1.87839876697 0.02367521663 
0.151190 1.88233981738 0.02365527881 
0.151707 1.88143091439 0.02418462084 
0.152224 1.88616167817 0.02395710103 
0.152741 1.86872678872 0.02430602087 
0.153258 1.86278360450 0.02352547713 
0.153775 1.84840206849 0.02322651200 
0.154291 1.88999997096 0.02283790619 
0.154808 1.87994284049 0.02278305709 
0.155325 1.85037024960 0.02297673079 
0.155842 1.91604177586 0.02285311966 
0.156359 1.84777789707 0.02276465023 
0.156876 1.88789751389 0.02361233547 
0.157393 1.87605649934 0.02235768283 
0.157909 1.85707332809 0.02278486961 
0.158426 1.85405634358 0.02276803091 
0.158943 1.83015751732 0.02291012782 
0.159460 1.80823517007 0.02229766823 
0.159977 1.83019938099 0.02267544285 
0.160494 1.82155019836 0.02323672020 
0.161010 1.83655279823 0.02276658150 
0.161527 1.83103743946 0.02251565401 
0.162044 1.83958535071 0.02272664904 
0.162561 1.85505811748 0.02271973023 
0.163078 1.86256695582 0.02309685446 
0.163595 1.83749554935 0.02237018080 
0.164112 1.84064377614 0.02225255413 
0.164628 1.82011905050 0.02245952987 
0.165145 1.83089341229 0.02261870523 
0.165662 1.82999282192 0.02211838388 
0.166179 1.84955451163 0.02175413299 
0.166696 1.79501387095 0.02247400478 
0.167213 1.86126115228 0.02171542043 
0.167729 1.80586648115 0.02184437474 
0.168246 1.84218495594 0.02215228871 
0.168763 1.86621702248 0.02191029766 
0.169280 1.85761180633 0.02200423915 
0.169797 1.81133991653 0.02171577454 
0.170314 1.84268994069 0.02157523554 
0.170830 1.84150129732 0.02180660287 
0.171347 1.87097999573 0.02165138063 
0.171864 1.82885289041 0.02137811057 
0.172381 1.85793099139 0.02217093234 
0.172898 1.80098550023 0.02133671141 
0.173415 1.77683014032 0.02123862393 
0.173932 1.79219476412 0.02145518079 
0.174448 1.81430919227 0.02152355304 
0.174965 1.80635657380 0.02139327997 
0.175482 1.81563053357 0.02156033558 
0.175999 1.78155307145 0.02103059930 
0.176516 1.81440156406 0.02151727882 
0.177033 1.85060222523 0.02079240121 
0.177549 1.80911805536 0.02116432352 
0.178066 1.79688787910 0.02142791146 
0.178583 1.81992854862 0.02111397062 
0.179100 1.80118767719 0.02163709729 
0.179617 1.80833194789 0.02125841683 
0.180134 1.79867419150 0.02154962422 
0.180650 1.80526437691 0.02152212370 
0.181167 1.85297364356 0.02245540797 
0.181684 1.84174031731 0.02249837142 
0.182201 1.80762766497 0.02225832504 
0.182718 1.82637014033 0.02284901461 
0.183234 1.81030038605 0.02229530450 
0.183751 1.82709211336 0.02199550711 
0.184268 1.82152204807 0.02262679831 
0.184785 1.79642213776 0.02235408925 
0.185302 1.80828241767 0.02323394092 
0.185819 1.79358367392 0.02333957685 
0.186335 1.78276237696 0.02296511488 
0.186852 1.81510908441 0.02242954582 
0.187369 1.78870017795 0.02150197484 
0.187886 1.76240335444 0.02200444986 
0.188403 1.79347111638 0.02164456527 
0.188920 1.76684918724 0.02168207137 
0.189436 1.77652162617 0.02208037753 
0.189953 1.77628789359 0.02142940034 
0.190470 1.77637311522 0.02118744682 
0.190987 1.78099390906 0.02117851849 
0.191504 1.79255966605 0.02100925647 
0.192020 1.77260708767 0.02100471240 
0.192537 1.81605795113 0.02167690729 
0.193054 1.77062692218 0.02116642714 
0.193571 1.77435632524 0.02107573950 
0.194088 1.80697671606 0.02079952592 
0.194605 1.76229312455 0.02077842321 
0.195121 1.80272652210 0.02038334011 
0.195638 1.76522829245 0.02088811082 
0.196155 1.75741514553 0.02002455575 
0.196672 1.72609516526 0.02044274384 
0.197189 1.79766703702 0.02083889772 
0.197705 1.77730301210 0.02055140440 
0.198222 1.76419091604 0.02038912976 
0.198739 1.76581068775 0.02015257569 
0.199256 1.79157444009 0.02039515179 
0.199773 1.78917109514 0.02035078750 
0.200290 1.80404109718 0.02063722696 
0.200806 1.78175203651 0.01990723039 
0.201323 1.77280458947 0.02008469517 
0.201840 1.78172157007 0.02037509655 
0.202357 1.79183171408 0.01988840804 
0.202874 1.76705420061 0.01987130068 
0.203390 1.78003624099 0.01976698286 
0.203907 1.78797485784 0.02083714288 
0.204424 1.80709200968 0.02046382896 
0.204941 1.72680080057 0.01973664876 
0.205458 1.72911845910 0.02024110056 
0.205974 1.78861165947 0.01994313737 
0.206491 1.74051387826 0.01968422264 
0.207008 1.78496266223 0.02034423712 
0.207525 1.74542650496 0.01995007168 
0.208042 1.74801069459 0.01948620051 
0.208558 1.74999194432 0.01985116106 
0.209075 1.75762538167 0.02018614318 
0.209592 1.74364222061 0.01928711246 
0.210109 1.76749028771 0.01990038815 
0.210626 1.75727157277 0.01922066856 
0.211142 1.77904648308 0.01933452368 
0.211659 1.74921612910 0.01914216758 
0.212176 1.75181719995 0.01927067833 
0.212693 1.75133341227 0.01976348592 
0.213210 1.74863838981 0.01923951785 
0.213726 1.74141620951 0.01911024512 
0.214243 1.76774070094 0.02048363659 
0.214760 1.77265499951 0.01933928613 
0.215277 1.72646128166 0.01927416964 
0.215794 1.73242801608 0.01968391646 
0.216310 1.76959697033 0.01898851016 
0.216827 1.73720343900 0.01914631056 
0.217344 1.76656710572 0.01941378117 
0.217861 1.74583745028 0.01897020011 
0.218378 1.75003044723 0.01929438874 
0.218894 1.76607787904 0.01899808405 
0.219411 1.80024846034 0.01958708749 
0.219928 1.72508529098 0.01887931709 
0.220445 1.78914140234 0.01905166536 
0.220962 1.74449308594 0.01936670435 
0.221478 1.75621891483 0.01909437456 
0.221995 1.74498460351 0.01931709588 
0.222512 1.77054869269 0.01915577088 
0.223029 1.76795095907 0.01896385937 
0.223546 1.73925567481 0.01850191475 
0.224062 1.75295532242 0.01877682058 
0.224579 1.77041192785 0.01934709260 
0.225096 1.74284531668 0.01899658094 
0.225613 1.73928020412 0.01900136475 
0.226129 1.74659985967 0.01890415856 
0.226646 1.75438196109 0.01892174012 
0.227163 1.74769852054 0.01841539692 
0.227680 1.74762848219 0.01879172296 
0.228197 1.73418038765 0.01826138407 
0.228713 1.76205313166 0.01834491841 
0.229230 1.75269508035 0.01811922068 
0.229747 1.75365099675 0.01823077226 
0.230264 1.75032031093 0.01866223724 
0.230780 1.75245979115 0.01868764945 
0.231297 1.75268657977 0.01825947598 
0.231814 1.78018852635 0.01861366010 
0.232331 1.74831833621 0.01845154330 
0.232848 1.74740472325 0.01811566408 
0.233364 1.73599197231 0.01782154322 
0.233881 1.70825140194 0.01835113756 
0.234398 1.74926086440 0.01837569961 
0.234915 1.70640103601 0.01831241726 
0.235431 1.75202402131 0.01818772279 
0.235948 1.74207359346 0.01782020051 
0.236465 1.74503403425 0.01813485158 
0.236982 1.75542055258 0.01801369279 
0.237499 1.73983657960 0.01839314159 
0.238015 1.75638820814 0.01821451997 
0.238532 1.70408761188 0.01791897006 
0.239049 1.74297920827 0.01774611449 
0.239566 1.76755146080 0.01828422827 
0.240082 1.74182588826 0.01820096328 
0.240599 1.71606880935 0.01791848415 
0.241116 1.75380252419 0.01800302402 
0.241633 1.72760643592 0.01837326028 
0.242149 1.76408910144 3.09028386303 
0.242666 1.72274647849 0.01801103677 
0.243183 1.73651863637 0.01795469582 
0.243700 1.72351190501 0.01807731920 
0.244217 1.72566940657 0.01775188580 
0.244733 1.76047740025 0.01780422301 
0.245250 1.78451625049 0.01763536668 
0.245767 1.76304203407 0.01774830179 
0.246284 1.70566943075 0.01775341387 
0.246800 1.70020721795 0.01716828660 
0.247317 1.70759764631 0.01743149088 
0.247834 1.72216247283 0.01748405158 
0.248351 1.74185595270 0.01730609006 
0.248867 1.70900240956 0.01733212122 
0.249384 1.75440285826 0.01769484644 
0.249901 1.73835957859 0.01758789899 
0.250418 1.70698916090 0.01762549166 
0.250934 1.71397597668 0.01728603277 
0.251451 1.73282553590 0.01776770119 
0.251968 1.75661887260 0.01745636939 
0.252485 1.72990769791 0.01749317552 
0.253001 1.70869364561 0.01753192606 
0.253518 1.73681399087 0.01750925030 
0.254035 1.73483589885 0.01754512388 
0.254552 1.74039066489 0.01734417325 
0.255068 1.73702837903 0.01695217638 
0.255585 1.72285808732 0.01701858688 
0.256102 1.72058383645 0.01751728082 
0.256619 1.75889070722 0.01741191557 
0.257135 1.70834380735 0.01706749638 
0.257652 1.71775131829 0.01706654040 
0.258169 1.75750961870 0.01731176309 
0.258686 1.69865452736 0.01697572646 
0.259202 1.73630898251 0.01733558898 
0.259719 1.73113108434 0.01713538789 
0.260236 1.74214506418 0.01780402502 
0.260753 1.74111326776 0.01805506790 
0.261269 1.70084396285 0.01737326127 
0.261786 1.73047101763 0.01830065415 
0.262303 1.69696590174 0.01759780139 
0.262820 1.70640437046 0.01802070646 
0.263336 1.75085722093 0.01872761363 
0.263853 1.69523871904 0.01835572366 
0.264370 1.72766622343 0.01827477751 
0.264887 1.71642603876 0.01857979432 
0.265403 1.74110824710 0.01860344213 
0.265920 1.72700388362 0.01879642167 
0.266437 1.74764778905 0.01852639427 
0.266954 1.70275418814 0.01889633137 
0.267470 1.72326028971 0.01896821179 
0.267987 1.71555558047 0.01870512676 
0.268504 1.74825016711 0.01874244887 
0.269021 1.74875445410 0.01880994588 
0.269537 1.73255128721 0.01882943839 
0.270054 1.72094382408 0.01909448066 
0.270571 1.76769240994 0.01965454426 
0.271087 1.76327039850 0.01994830994 
0.271604 1.68907286188 0.02009246684 
0.272121 1.70309834946 0.01981752897 
0.272638 1.73566737509 0.02031324829 
0.273154 1.75753313994 0.02027762757 
0.273671 1.72518317391 0.02051486697 
0.274188 1.75016271161 0.02014637012 
0.274705 1.76447296290 0.02079276687 
0.275221 1.69662974376 0.02063172301 
0.275738 1.76700260873 0.02123697540 
0.276255 1.76233704144 0.02155901934 
0.276771 1.75744079595 0.02088014455 
0.277288 1.73255968049 0.02046974522 
0.277805 1.74351489002 0.02031440876 
0.278322 1.78620156019 0.02048499536 
0.278838 1.72555947460 0.02061079970 
0.279355 1.76106227426 0.02050453738 
0.279872 1.68400013397 0.02042367959 
0.280388 1.74203157038 0.02038184806 
0.280905 1.77403354310 0.02082576905 
0.281422 1.70828216878 0.02034907171 
0.281939 1.70081717942 0.02012556790 
0.282455 1.72077313841 0.02063124850 
0.282972 1.68806274284 0.02033951328 
0.283489 1.72518157758 0.02012385084 
0.284006 1.72971651135 0.02078026553 
0.284522 1.74438377065 0.02087793408 
0.285039 1.70680824105 0.02045898580 
0.285556 1.69346525567 0.02028340992 
0.286072 1.74535189225 0.01985879045 
0.286589 1.76055523734 0.02098477647 
0.287106 1.74672350446 0.02073618888 
0.287622 1.75638639129 0.02114596030 
0.288139 1.72869715025 0.02064394648 
0.288656 1.73635069621 0.02137899239 
0.289173 1.74813880933 0.02124662829 
0.289689 1.76675092972 0.02123396233 
0.290206 1.69526862715 0.02072820713 
0.290723 1.75615743399 0.02139289273 
0.291239 1.74447353353 0.02101361254 
0.291756 1.71046035304 0.02140827388 
0.292273 1.77863667024 0.02125253697 
0.292790 1.73845423747 0.02109725136 
0.293306 1.70700934039 0.02105223733 
0.293823 1.72374756479 0.02107274976 
0.294340 1.73811240011 0.02070462594 
0.294856 1.73717515953 0.02174724860 
0.295373 1.75468953560 0.02122182320 
0.295890 1.72021108270 0.02102750814 
0.296406 1.72198326732 0.02143428993 
0.296923 1.76971592562 0.02114586407 
0.297440 1.78245047145 0.02132017484 
0.297957 1.71329785750 0.02115884568 
0.298473 1.74180286008 0.02163022632 
0.298990 1.73221051419 0.02134976253 
0.299507 1.71331435765 0.02128161761 
0.300023 1.75171184067 0.02152982097 
0.300540 1.71672697503 0.02179376948 
0.301057 1.73140493370 0.02146290376 
0.301573 1.75505638720 0.02240717074 
0.302090 1.77631150392 0.02197751881 
0.302607 1.73061416648 0.02140664469 
0.303123 1.75671601500 0.02094129268 
0.303640 1.74647643268 0.02220199358 
0.304157 1.75821218301 0.02242230530 
0.304673 1.74915350563 0.02177470743 
0.305190 1.70771224470 0.02196331095 
0.305707 1.70215839764 0.02168722602 
0.306224 1.72772004133 0.02194365073 
0.306740 1.72676760363 0.02182761161 
0.307257 1.71424451727 0.02238109784 
0.307774 1.70929945655 0.02189296793 
0.308290 1.77755261451 0.02222367441 
0.308807 1.76682102004 0.02218927331 
0.309324 1.72226736014 0.02172627551 
0.309840 1.69150312145 0.02183212050 
0.310357 1.73473603600 0.02274150505 
0.310874 1.74446071301 0.02290393595 
0.311390 1.73388998358 0.02224137630 
0.311907 1.70899656245 0.02236056556 
0.312424 1.72820879063 0.02313393228 
0.312940 1.75056671371 0.02264462469 
0.313457 1.71115824192 0.02304751421 
0.313974 1.74556053615 0.02269250076 
0.314490 1.71383315597 0.02283856949 
0.315007 1.78873794130 0.02327331950 
0.315524 1.75769925183 0.02315890686 
0.316040 1.72453464830 0.02291014325 
0.316557 1.69223500056 0.02317414911 
0.317074 1.71114056009 0.02272624616 
0.317590 1.74096007611 0.02337729429 
0.318107 1.72792782817 0.02286491520 
0.318624 1.72463326624 0.02247135667 
0.319140 1.74258736144 0.02288491214 
0.319657 1.70856144451 0.02312346288 
0.320174 1.77139910380 0.02372288102 
0.320690 1.72702435234 0.02297843468 
0.321207 1.75457586098 0.02324257179 
0.321724 1.73681714015 0.02392316872 
0.322240 1.74297530631 0.02378393600 
0.322757 1.69573121299 0.02346793099 
0.323274 1.71415986939 0.02324283740 
0.323790 1.71698661676 0.02362834226 
0.324307 1.73176573627 0.02354420860 
0.324824 1.73366332812 0.02448165234 
0.325340 1.71328001397 0.02590041175 
0.325857 1.75070768665 0.02530084272 
0.326373 1.72875413138 0.02455510108 
0.326890 1.71179551280 0.02570969527 
0.327407 1.74023285985 0.02609467100 
0.327923 1.71954905212 0.02555571190 
0.328440 1.77084265968 0.02691071483 
0.328957 1.73716195119 0.02597499939 
0.329473 1.73796140882 0.02707935673 
0.329990 1.69519355169 0.02740401757 
0.330507 1.74416886692 0.02809332602 
0.331023 1.78396010705 0.02769163241 
0.331540 1.76199940531 0.02854185104 
0.332057 1.77386700349 0.02877679545 
0.332573 1.75302790588 0.02893770220 
0.333090 1.75841804101 0.02880159967 
0.333607 1.73288097552 0.02984723141 
0.334123 1.74261870856 0.02952183676 
0.334640 1.78651850754 0.02962732493 
0.335156 1.81220363682 0.03032993210 
0.335673 1.78465342789 0.02916314254 
0.336190 1.75280589709 0.02957955607 
0.336706 1.74861051406 0.03081876100 
0.337223 1.76765910559 0.03047696830 
0.337740 1.79514336773 0.03142149576 
0.338256 1.78650324895 0.03094938498 
0.338773 1.78414391655 0.03355223885 
0.339290 1.78729108002 0.03432673178 
0.339806 1.81130152020 0.03548709428 
0.340323 1.78149274760 0.03628511859 
0.340839 1.91386095770 0.03698844317 
0.341356 1.90454210029 0.03745095446 
0.341873 1.75966812138 0.03572701589 
0.342389 1.78583980252 0.03659505498 
0.342906 1.79406282368 0.03623218526 
0.343423 1.85672376043 0.03676354807 
0.343939 1.77066948724 0.03714738344 
0.344456 1.79094619599 0.03763307976 
0.344972 1.81509750051 0.03594505683 
0.345489 1.91361441096 0.03785922964 
0.346006 1.81534957044 0.03703982389 
0.346522 1.85326782370 0.03811035702 
0.347039 1.75067938529 0.03918764440 
0.347555 1.79202253003 0.03858117249 
0.348072 1.80652240942 0.03877500257 
0.348589 1.82063570464 0.03965708671 
0.349105 1.80741782524 0.03831606108 
0.349622 1.78761707240 0.03932889323 
0.350139 1.78881229252 0.03869931289 
0.350655 1.77652417420 0.03654053601 
0.351172 1.82202028106 0.03737490903 
0.351688 1.73545255825 0.03772904205 
0.352205 1.88580049938 0.03881356494 
0.352722 1.83933420122 0.03953332080 
0.353238 1.76063660989 0.03946292073 
0.353755 1.83807874084 0.03805149232 
0.354271 1.80906278719 0.04057424236 
0.354788 1.88541529298 0.04186381644 
0.355305 1.82905336206 0.04187648411 
0.355821 1.85773794480 0.04093918534 
0.356338 1.83512574076 0.03945718421 
0.356854 1.76611441658 0.03851095440 
0.357371 1.78295777789 0.04281669533 
0.357888 1.85103810245 0.04152235628 
0.358404 1.86487876756 0.04190582674 
0.358921 1.86564170000 0.04643868181 
0.359437 1.88068198118 0.04589132171 
0.359954 1.74872775614 0.04206339389 
0.360471 1.80907284030 0.04514779286 
0.360987 1.80023481515 0.04680762787 
0.361504 1.85121826754 0.04549685335 
0.362020 1.75667943177 0.04886484036 
0.362537 1.78084587127 0.04833390200 
0.363054 1.90135576279 0.04823294933 
0.363570 1.84578980653 0.04769314046 
0.364087 1.82352936863 0.05138126386 
0.364603 1.77310977272 0.04782392040 
0.365120 1.78811472088 0.05299855659 
0.365637 1.78519608354 0.05287104450 
0.366153 1.86524349911 0.05819749937 
0.366670 1.82629550976 0.05731602609 
0.367186 1.75974720177 0.06066167810 
0.367703 1.74343952987 0.06054162366 
0.368219 1.72568862028 0.05764358906 
0.368736 1.86461594153 0.05849984454 
0.369253 1.62534418246 0.06883569928 
0.369769 1.80509977436 0.06730648783 
0.370286 1.86305242952 0.08201299500 
0.370802 1.93317514475 0.07867933826 
0.371319 1.85123324904 0.07639093772 
0.371835 1.93883769271 0.09023468102 
0.372352 1.76736707075 0.09734662949 
0.372869 1.69400755455 0.09356374382 
0.373385 1.78006065816 0.15914824418 
0.373902 2.10262893678 0.61240196712 
