# Supplementary material for: A SAXS-based approach to rationally evaluate radical scavengers – toward eliminating radiation damage in solution and crystallographic studies
Source: J Synchrotron Radiat. 2021 Aug 9;28(Pt 5):1309–20. doi: 10.1107/S1600577521004045 (PMC8415334; doi:10.1107/S1600577521004045)
Supplement: Supplementary file 1 [file s-28-01309-sup1.zip › SupportingData/ascrobic_acid/50uM/E1_ascorbate-50um_00026.cbf.dat]

0.010597 13.97764471108 0.62217438713 
0.011114 11.14713872522 0.44240067687 
0.011630 11.55095022559 0.39562391742 
0.012147 9.89811479734 0.28090576387 
0.012664 9.84452459335 0.29585017612 
0.013181 8.73968565915 0.21422093661 
0.013698 9.00058045176 0.22022644354 
0.014215 8.21907784309 0.28688352001 
0.014732 7.53021767939 0.25208723141 
0.015249 7.65013310120 0.23807147717 
0.015766 7.44762926330 0.17729361794 
0.016283 7.07174671694 0.21317697868 
0.016800 6.99003622693 0.17577392704 
0.017316 6.69250286135 0.16614918631 
0.017833 6.36463660036 0.14449383572 
0.018350 6.69688173929 0.14763504754 
0.018867 6.27230882436 0.12350470229 
0.019384 6.13799217171 0.13071437675 
0.019901 6.07628598622 0.12364472141 
0.020418 5.86497843763 0.12047498353 
0.020935 5.58972298681 0.11446889968 
0.021452 5.71627711740 0.11649497636 
0.021969 5.57515453220 0.09885336528 
0.022486 5.44736398822 0.10806775434 
0.023002 5.38520932042 0.10942286419 
0.023519 5.36448188366 0.10525383922 
0.024036 5.34255338428 0.10474984401 
0.024553 5.11248906935 0.10204653822 
0.025070 5.07345240862 0.10145439291 
0.025587 4.81815039859 0.09115769249 
0.026104 4.97925345963 0.09651587359 
0.026621 4.82073751352 0.09405471324 
0.027138 4.60399569591 0.09133879990 
0.027655 4.87041334346 0.08679829772 
0.028171 4.95457248474 0.08965539395 
0.028688 4.67770819389 0.08071377155 
0.029205 4.81126063541 0.08480775895 
0.029722 4.71415925131 0.08887029548 
0.030239 4.71991787973 0.08467529317 
0.030756 4.38778509103 0.08376103464 
0.031273 4.52564507035 0.07688145086 
0.031790 4.31548692830 0.08447823630 
0.032307 4.52620817726 0.07707374629 
0.032824 4.35629324879 0.07756750381 
0.033341 4.43671199211 0.07859216808 
0.033857 4.31260259987 0.07482488553 
0.034374 4.17823922788 0.07537571818 
0.034891 4.18273613358 0.07351638354 
0.035408 4.13159122157 0.07458023781 
0.035925 4.24338451996 0.07031161420 
0.036442 4.06839525073 0.07172287339 
0.036959 4.07221134699 0.07707476879 
0.037476 4.09828889321 0.07116528920 
0.037993 4.14044681545 0.07026499892 
0.038510 4.08304813491 0.07062695530 
0.039027 4.02309230010 0.06900248715 
0.039543 3.96037240543 0.06418551847 
0.040060 4.04455857968 0.06552054225 
0.040577 3.92406305828 0.06805170330 
0.041094 3.97359605634 0.06529376055 
0.041611 3.88880263876 0.06364630866 
0.042128 3.88053356814 0.06509713411 
0.042645 3.85795110808 0.06655238507 
0.043162 3.81072800255 0.06148629513 
0.043679 3.77682923330 0.06395444390 
0.044196 3.76426715952 0.05929267541 
0.044712 3.75000514292 0.05985365141 
0.045229 3.79204619739 0.06189425523 
0.045746 3.72552000602 0.06134910265 
0.046263 3.66954850195 0.05783378623 
0.046780 3.59553226103 0.05701886072 
0.047297 3.55602198582 0.05719142578 
0.047814 3.54493421403 0.05447247937 
0.048331 3.49147245252 0.05361747617 
0.048848 3.51736312802 0.05282184156 
0.049365 3.59675962159 0.05403654762 
0.049881 3.47776643655 0.05388734679 
0.050398 3.52095710235 0.05314513473 
0.050915 3.36754951833 0.05459166763 
0.051432 3.40799828199 0.05651061544 
0.051949 3.37511513360 0.05330192181 
0.052466 3.34114455320 0.05252159058 
0.052983 3.37191943722 0.05223898546 
0.053500 3.39745933651 0.05195748828 
0.054017 3.20544416952 0.05093149568 
0.054534 3.28275704430 0.04912974290 
0.055050 3.36536195055 0.05327265013 
0.055567 3.28962215959 0.05155631862 
0.056084 3.27442506084 0.05049424745 
0.056601 3.22583834033 0.04963315812 
0.057118 3.29823171292 0.04938929136 
0.057635 3.07685969851 0.04709249321 
0.058152 3.14047455626 0.04901581562 
0.058669 3.16251103401 0.04890723382 
0.059186 3.04923821695 0.04886848977 
0.059703 3.00025145751 0.04875797671 
0.060220 3.08158657689 0.04680793647 
0.060736 3.05689018367 0.04554949527 
0.061253 3.03028904469 0.04579892532 
0.061770 3.02006746099 0.04718560722 
0.062287 3.03212386591 0.04606126453 
0.062804 3.03073635495 0.04599585804 
0.063321 2.92718498968 0.04450565461 
0.063838 3.02213018124 0.04447754636 
0.064355 2.94830952783 0.04470503453 
0.064872 2.88161860227 0.04473894841 
0.065388 2.90813021792 0.04509789315 
0.065905 2.88422085982 0.04461635922 
0.066422 2.93615578532 0.04293979030 
0.066939 2.85820934853 0.04106641914 
0.067456 2.92673036151 0.04160923455 
0.067973 2.84178455034 0.04297993150 
0.068490 2.79273627087 0.04275042647 
0.069007 2.79727831785 0.04379271723 
0.069524 2.83259118701 0.04364533890 
0.070041 2.86414315488 0.04167676019 
0.070557 2.81024730390 0.04291907183 
0.071074 2.82986609491 0.04464361284 
0.071591 2.79048276192 0.04084738059 
0.072108 2.75007934958 0.04218741800 
0.072625 2.70135180389 0.04020435038 
0.073142 2.67120258398 0.04178953043 
0.073659 2.78172545235 0.04123370057 
0.074176 2.71846355746 0.03955602141 
0.074693 2.70026329391 0.04002542964 
0.075210 2.65878251118 0.03874951445 
0.075726 2.63216641891 0.03780587444 
0.076243 2.60817735828 0.03981510641 
0.076760 2.61160352743 0.03875120901 
0.077277 2.62439017324 0.03813463919 
0.077794 2.55649660007 0.03844965805 
0.078311 2.63193685307 0.04027691123 
0.078828 2.60546479677 0.03842266222 
0.079345 2.55991193592 0.03652044180 
0.079862 2.59348795156 0.03956559485 
0.080378 2.51237335002 0.03793934837 
0.080895 2.56727265624 0.03874253501 
0.081412 2.54386784362 0.03741184667 
0.081929 2.47449314160 0.03673217759 
0.082446 2.49782455151 0.03734938087 
0.082963 2.48832624847 0.03700628787 
0.083480 2.53995788229 0.03580710361 
0.083997 2.49418495513 0.03543638128 
0.084514 2.52042857275 0.03616645259 
0.085030 2.46111778627 0.03637571128 
0.085547 2.46151626555 0.03484560413 
0.086064 2.46629784658 0.03550828879 
0.086581 2.48106088950 0.03510894832 
0.087098 2.42748096051 0.03497762191 
0.087615 2.50087252401 0.03523978779 
0.088132 2.43204479504 0.03561601925 
0.088649 2.42416858550 0.03551509419 
0.089166 2.41505720666 0.03637203116 
0.089683 2.40214139946 0.03603908991 
0.090199 2.34625361602 0.03708817719 
0.090716 2.34612028969 0.03809436591 
0.091233 2.43392165880 0.03767366830 
0.091750 2.32676230747 0.03848135547 
0.092267 2.39050936221 0.03839132175 
0.092784 2.35977926436 0.03713232034 
0.093301 2.37704635088 0.03742939115 
0.093818 2.36150720934 0.03664217071 
0.094334 2.33876899961 0.03693014889 
0.094851 2.30182957971 0.03645030156 
0.095368 2.38339079499 0.03706996507 
0.095885 2.24745960727 0.03531141727 
0.096402 2.27197440259 0.03418078648 
0.096919 2.33541123045 0.03617500333 
0.097436 2.32669560313 0.03518525887 
0.097953 2.23203846721 0.03321440534 
0.098470 2.25545077679 0.03333662921 
0.098986 2.20382501368 0.03246586079 
0.099503 2.24037439217 0.03270868485 
0.100020 2.24292429239 0.03262270475 
0.100537 2.23721648860 0.03246202631 
0.101054 2.21867224217 0.03160782129 
0.101571 2.23060418118 0.03292077540 
0.102088 2.20986869104 0.03186518450 
0.102605 2.21389561095 0.03241460911 
0.103122 2.22107259607 0.03228226450 
0.103638 2.22519087841 0.03154421032 
0.104155 2.18974355028 0.03146718360 
0.104672 2.21915144905 0.03222651225 
0.105189 2.10511422334 0.03110400161 
0.105706 2.20614736330 0.03222556760 
0.106223 2.14676385581 0.03069721129 
0.106740 2.18575353825 0.03080303731 
0.107257 2.14861407095 0.03086587845 
0.107773 2.09181687014 0.03002272068 
0.108290 2.18895743888 0.03023852434 
0.108807 2.10239426608 0.02900250881 
0.109324 2.15449390528 0.02981550293 
0.109841 2.16179679364 0.03044285917 
0.110358 2.13023496056 0.03077781569 
0.110875 2.15291553718 0.03109143016 
0.111392 2.12130490217 0.02930491621 
0.111909 2.12487948683 0.02919566708 
0.112425 2.13977342846 0.03039039057 
0.112942 2.12005789385 0.02836385865 
0.113459 2.14737190445 0.02962747811 
0.113976 2.09657287362 0.02915486415 
0.114493 2.15461395928 0.02918890244 
0.115010 2.13776792585 0.02867310229 
0.115527 2.10921538772 0.02871376412 
0.116044 2.11961385510 0.02864171104 
0.116560 2.06565268157 0.02856634765 
0.117077 2.05845777745 0.02892330857 
0.117594 2.08983710037 0.02831896838 
0.118111 2.05723151461 0.02811041293 
0.118628 2.09154955485 0.02864085152 
0.119145 2.10972323320 0.02870931991 
0.119662 2.07939289461 0.02786950001 
0.120179 2.08950958018 0.02821619317 
0.120695 2.09415692222 0.02817079900 
0.121212 2.00854876331 0.02843400757 
0.121729 2.03318159838 0.02882772828 
0.122246 2.03362031087 0.02853717973 
0.122763 1.98518372309 0.02743867463 
0.123280 2.04203908659 0.02764269398 
0.123797 2.01626312469 0.02678197810 
0.124314 2.03329089279 0.02655250076 
0.124830 1.99430104673 0.02626317257 
0.125347 1.95178942365 0.02704933715 
0.125864 2.03754056433 0.02700104950 
0.126381 2.01701864240 0.02699891301 
0.126898 2.00178253122 0.02699719903 
0.127415 2.02624546963 0.02662330122 
0.127932 1.99579867162 0.02593529883 
0.128448 1.94543312649 0.02673726505 
0.128965 1.98402799384 0.02657187471 
0.129482 1.99490382288 0.02720870074 
0.129999 2.01401601833 0.02661400009 
0.130516 1.97804548352 0.02663039357 
0.131033 1.98467592024 0.02644785756 
0.131550 1.97546859809 0.02651033269 
0.132067 1.99947285204 0.02553116129 
0.132583 2.02249836292 0.02661799861 
0.133100 1.98193217790 0.02567307350 
0.133617 1.99715273455 0.02654505255 
0.134134 1.98704967534 0.02540309661 
0.134651 1.95915846657 0.02618630729 
0.135168 1.95399897330 0.02579809044 
0.135685 1.91124639113 0.02461330362 
0.136201 1.96463882556 0.02529467028 
0.136718 1.95286242222 0.02493296811 
0.137235 1.92206944709 0.02516601133 
0.137752 1.93535487203 0.02535776624 
0.138269 1.88477754142 0.02532927920 
0.138786 1.93386692393 0.02489654909 
0.139303 1.91316018001 0.02529071544 
0.139819 1.96708343718 0.02511821895 
0.140336 1.95316937533 0.02523596662 
0.140853 1.94238797228 0.02399105192 
0.141370 1.95101063961 0.02554958148 
0.141887 1.92547815312 0.02408172765 
0.142404 1.94997339890 0.02404119369 
0.142921 1.92786879620 0.02480042926 
0.143438 1.90932358070 0.02457896024 
0.143954 1.94349400983 0.02532314449 
0.144471 1.95260417961 0.02545253100 
0.144988 1.90753486732 0.02500230922 
0.145505 1.93025002135 0.02494225100 
0.146022 1.89748470944 0.02446984195 
0.146539 1.96466869404 0.02593448444 
0.147056 1.90284695270 0.02437908199 
0.147572 1.85813182439 0.02360834834 
0.148089 1.90535053767 0.02473696509 
0.148606 1.88439108512 0.02448936714 
0.149123 1.84928050569 0.02460632686 
0.149640 1.89879250135 0.02427714222 
0.150157 1.90880996806 0.02463455199 
0.150674 1.87518491631 0.02413444191 
0.151190 1.88340605802 0.02341854401 
0.151707 1.84707216513 0.02404680570 
0.152224 1.87047020667 0.02405057097 
0.152741 1.84799655596 0.02369222482 
0.153258 1.91071411272 0.02335288034 
0.153775 1.85566192782 0.02334754516 
0.154291 1.87209728488 0.02329723131 
0.154808 1.88019673194 0.02358919543 
0.155325 1.88197851455 0.02360362319 
0.155842 1.85856564884 0.02364652369 
0.156359 1.83646902820 0.02325623208 
0.156876 1.89994218130 0.02313184356 
0.157393 1.84309016824 0.02292495988 
0.157909 1.91297076186 0.02300933277 
0.158426 1.84077427755 0.02285401010 
0.158943 1.88117484645 0.02304968308 
0.159460 1.86076671048 0.02349519153 
0.159977 1.84020482317 0.02268194796 
0.160494 1.85380076646 0.02334116360 
0.161010 1.87997838369 0.02306661051 
0.161527 1.83326903528 0.02294750084 
0.162044 1.82822617387 0.02279663378 
0.162561 1.82806414604 0.02230021882 
0.163078 1.85079843802 0.02264188040 
0.163595 1.81807044877 0.02178828713 
0.164112 1.84456231948 0.02259604329 
0.164628 1.85365528763 0.02208094135 
0.165145 1.83644094697 0.02268569570 
0.165662 1.80329545907 0.02258369983 
0.166179 1.81030852989 0.02203531524 
0.166696 1.83931774904 0.02179889590 
0.167213 1.82431862813 0.02227765076 
0.167729 1.82914884647 0.02200577255 
0.168246 1.83623026551 0.02190056402 
0.168763 1.81848428525 0.02209672130 
0.169280 1.86055904426 0.02184299408 
0.169797 1.84762556058 0.02218618058 
0.170314 1.84732763456 0.02179922172 
0.170830 1.85115442716 0.02176506876 
0.171347 1.85310683082 0.02140776187 
0.171864 1.83971111340 0.02195183240 
0.172381 1.80161153980 0.02131406203 
0.172898 1.83432992521 0.02117183312 
0.173415 1.82534469140 0.02168611264 
0.173932 1.81754882456 0.02184874098 
0.174448 1.81938643412 0.02235566045 
0.174965 1.81522883282 0.02075286107 
0.175482 1.79863671959 0.02127871032 
0.175999 1.78918652330 0.02153330293 
0.176516 1.83925705284 0.02125308667 
0.177033 1.81559154389 0.02146459689 
0.177549 1.82215809248 0.02172516081 
0.178066 1.79529867266 0.02103691047 
0.178583 1.80873031642 0.02069967615 
0.179100 1.81611517653 0.02193511832 
0.179617 1.78735961377 0.02169589933 
0.180134 1.81388099790 0.02224855960 
0.180650 1.78742989701 0.02170495167 
0.181167 1.79884515387 0.02206070925 
0.181684 1.82103112407 0.02232321509 
0.182201 1.77726578294 0.02140684066 
0.182718 1.78441127105 0.02292179653 
0.183234 1.85000535152 0.02332108514 
0.183751 1.78894307869 0.02252666680 
0.184268 1.82313665272 0.02274337023 
0.184785 1.82457282194 0.02250668412 
0.185302 1.79349630521 0.02248738773 
0.185819 1.81049949444 0.02260236442 
0.186335 1.79808598222 0.02256868771 
0.186852 1.78108289953 0.02281107109 
0.187369 1.78297094589 0.02179773579 
0.187886 1.83201441588 0.02220595038 
0.188403 1.77164152155 0.02181651636 
0.188920 1.75437880458 0.02155930564 
0.189436 1.79911994701 0.02194132583 
0.189953 1.75641462235 0.02133492219 
0.190470 1.74933308787 0.02156638141 
0.190987 1.77247015827 0.02145318311 
0.191504 1.75865883024 0.02121501677 
0.192020 1.78515204238 0.02134885105 
0.192537 1.77575622629 0.02088372056 
0.193054 1.76356891322 0.02131731390 
0.193571 1.77818091167 0.02114446175 
0.194088 1.76057222573 0.02074117666 
0.194605 1.74789479491 0.02080644844 
0.195121 1.77884800113 0.02039197183 
0.195638 1.78632447053 0.02068670388 
0.196155 1.79979066600 0.02075859672 
0.196672 1.76255695671 0.02021851463 
0.197189 1.77927676475 0.02037591956 
0.197705 1.79228781003 0.02041072638 
0.198222 1.78289331537 0.02048292439 
0.198739 1.76446482472 0.02041925598 
0.199256 1.72964495201 0.02020664958 
0.199773 1.75692340904 0.02013477666 
0.200290 1.75739078918 0.02031120768 
0.200806 1.76212415347 0.02005970650 
0.201323 1.77948038387 0.02053900923 
0.201840 1.78854261238 0.01975341217 
0.202357 1.76476867975 0.02031786783 
0.202874 1.80885702098 0.02000304326 
0.203390 1.79393662545 0.02013351126 
0.203907 1.74384746196 0.01959202161 
0.204424 1.72110877192 0.01974202909 
0.204941 1.73901083686 0.02006607737 
0.205458 1.73551866801 0.02001622455 
0.205974 1.76136569335 0.01968467302 
0.206491 1.75381223860 0.02005879084 
0.207008 1.75556276484 0.01982801047 
0.207525 1.78304083288 0.02019417821 
0.208042 1.72989839378 0.01966832899 
0.208558 1.74191302469 0.01974802405 
0.209075 1.78717140860 0.02001840213 
0.209592 1.76256943186 0.01978590965 
0.210109 1.73238650294 0.01991229905 
0.210626 1.78191662276 0.01985812311 
0.211142 1.75153895964 0.01961332502 
0.211659 1.77769780271 0.01960472453 
0.212176 1.72596124253 0.01936169644 
0.212693 1.76591338723 0.01978243766 
0.213210 1.74738795073 0.01939282164 
0.213726 1.78127185721 0.01937413444 
0.214243 1.76157809355 0.02019348820 
0.214760 1.74455182232 0.01915398766 
0.215277 1.79478962484 0.01939779685 
0.215794 1.76310671981 0.01974207942 
0.216310 1.77803724375 0.01950565634 
0.216827 1.76851329148 0.01952060880 
0.217344 1.77122686341 0.01930813545 
0.217861 1.76090949357 0.01903674789 
0.218378 1.72794699284 0.01892473856 
0.218894 1.76291773991 0.01880845519 
0.219411 1.72904909710 0.01951546315 
0.219928 1.78571708219 0.01930015256 
0.220445 1.75491320287 0.01894031546 
0.220962 1.77758402920 0.01905794999 
0.221478 1.78153302207 0.01901258098 
0.221995 1.73528053760 0.01901545414 
0.222512 1.75081601614 0.01912978721 
0.223029 1.74974282507 0.01878565089 
0.223546 1.79794588266 0.01892764325 
0.224062 1.76717065616 0.01903435070 
0.224579 1.73660301379 0.01851919561 
0.225096 1.76522034637 0.01898019181 
0.225613 1.76207338856 0.01889061230 
0.226129 1.75417368469 0.01894424552 
0.226646 1.76114752762 0.01914371239 
0.227163 1.79313018596 0.01886965479 
0.227680 1.75154856374 0.01843214263 
0.228197 1.75232402206 0.01836004834 
0.228713 1.78134977680 0.01845590199 
0.229230 1.77313684682 0.01836697639 
0.229747 1.76658085856 0.01847770978 
0.230264 1.78642806270 0.01824099511 
0.230780 1.78576958088 0.01854566019 
0.231297 1.76064181670 0.01821966782 
0.231814 1.73690649265 0.01797896696 
0.232331 1.76464537479 0.01833881193 
0.232848 1.79325403354 0.01860184373 
0.233364 1.76563815132 0.01799111242 
0.233881 1.76021370738 0.01826675066 
0.234398 1.76678340616 0.01831633925 
0.234915 1.75314479977 0.01841255639 
0.235431 1.72295529919 0.01826117812 
0.235948 1.76250638597 0.01806045504 
0.236465 1.76154726917 0.01827646425 
0.236982 1.76665764258 0.01840480584 
0.237499 1.76043346121 0.01801616072 
0.238015 1.75248518043 0.01865011066 
0.238532 1.72510302479 0.01809602568 
0.239049 1.72555931709 0.01843935441 
0.239566 1.73322364144 0.01799666450 
0.240082 1.71753082219 0.01802539092 
0.240599 1.73970175111 0.01819527843 
0.241116 1.72755571014 0.01773838195 
0.241633 1.74452365436 0.01826252147 
0.242149 1.78444823683 3.09499848712 
0.242666 1.76478147754 0.01751257627 
0.243183 1.72795876859 0.01765810323 
0.243700 1.72065391422 0.01787046267 
0.244217 1.74518528000 0.01857775561 
0.244733 1.75594424209 0.01813248456 
0.245250 1.71996385928 0.01772772505 
0.245767 1.73639870354 0.01801968009 
0.246284 1.78627715957 0.01788413068 
0.246800 1.72620385870 0.01743720900 
0.247317 1.73564813037 0.01773214966 
0.247834 1.70379725767 0.01768746659 
0.248351 1.73812351996 0.01769375120 
0.248867 1.74393278697 0.01787465792 
0.249384 1.71838738219 0.01767113903 
0.249901 1.73557526932 0.01753911002 
0.250418 1.77665832007 0.01754590998 
0.250934 1.73325796632 0.01767251348 
0.251451 1.72221537402 0.01760743363 
0.251968 1.74625919098 0.01725790887 
0.252485 1.74190728806 0.01769428853 
0.253001 1.74457130521 0.01767617934 
0.253518 1.71187644527 0.01765133017 
0.254035 1.72102070769 0.01697676681 
0.254552 1.74576921218 0.01725345459 
0.255068 1.71940581842 0.01739170804 
0.255585 1.73050030966 0.01742005286 
0.256102 1.69538767310 0.01705702353 
0.256619 1.70406702617 0.01751641453 
0.257135 1.72679417383 0.01736199240 
0.257652 1.72734952577 0.01737094351 
0.258169 1.72492164785 0.01741453440 
0.258686 1.72101749429 0.01747161442 
0.259202 1.74184465989 0.01724256060 
0.259719 1.72067826293 0.01707087933 
0.260236 1.74610781734 0.01728774532 
0.260753 1.69259363576 0.01725778844 
0.261269 1.73787963411 0.01802830951 
0.261786 1.69281894490 0.01825395656 
0.262303 1.71930667157 0.01792748104 
0.262820 1.72087769443 0.01816445037 
0.263336 1.70917834653 0.01793840864 
0.263853 1.73634648519 0.01819385288 
0.264370 1.75623450134 0.01851920768 
0.264887 1.74002510094 0.01862775924 
0.265403 1.71828529844 0.01888773264 
0.265920 1.74146897400 0.01863557511 
0.266437 1.70397836545 0.01833012955 
0.266954 1.71557518648 0.01886504584 
0.267470 1.76463362286 0.01885699585 
0.267987 1.74485751504 0.01925981003 
0.268504 1.73780048465 0.01897030205 
0.269021 1.73261521151 0.01928840087 
0.269537 1.78611171178 0.01884467037 
0.270054 1.74344918569 0.01958433869 
0.270571 1.73889740859 0.01964361271 
0.271087 1.71124109066 0.01964972717 
0.271604 1.74673211296 0.01941356952 
0.272121 1.72997918514 0.01988379295 
0.272638 1.76901990132 0.02009072616 
0.273154 1.73506344960 0.01982808766 
0.273671 1.73335174874 0.02041348080 
0.274188 1.75658514691 0.02090181630 
0.274705 1.78016029454 0.02016326017 
0.275221 1.76050210095 0.02018302281 
0.275738 1.76610975039 0.02072710222 
0.276255 1.70718571744 0.02112856317 
0.276771 1.73016786047 0.02078407577 
0.277288 1.76856001905 0.02065869253 
0.277805 1.72927911124 0.02017249819 
0.278322 1.75014364510 0.02062610131 
0.278838 1.72691090905 0.02092789057 
0.279355 1.72468241961 0.02065125000 
0.279872 1.70824641027 0.02043766976 
0.280388 1.72164559412 0.01984077094 
0.280905 1.74192746254 0.02060524026 
0.281422 1.71966582941 0.02009941871 
0.281939 1.72747761772 0.02016607049 
0.282455 1.76858169424 0.02045866029 
0.282972 1.71046267040 0.02023354626 
0.283489 1.68807004402 0.02071137782 
0.284006 1.71630624169 0.02087012762 
0.284522 1.71957926222 0.02016090655 
0.285039 1.72528086470 0.02082720158 
0.285556 1.73805230355 0.02090906763 
0.286072 1.73171438882 0.02072111607 
0.286589 1.75638492044 0.02081525630 
0.287106 1.73744475073 0.02010063289 
0.287622 1.70030614184 0.02080420354 
0.288139 1.70166740402 0.02133484560 
0.288656 1.75185825394 0.02088522673 
0.289173 1.76142112228 0.02192490743 
0.289689 1.75929063850 0.02126529533 
0.290206 1.73951200117 0.02071090511 
0.290723 1.73355328001 0.02147661476 
0.291239 1.72322964152 0.02111724361 
0.291756 1.73639490394 0.02063928328 
0.292273 1.72073294341 0.02104569497 
0.292790 1.75061013244 0.02062067404 
0.293306 1.75329386465 0.02121262791 
0.293823 1.76243885942 0.02177373065 
0.294340 1.71469570687 0.02110134376 
0.294856 1.73224520078 0.02115158901 
0.295373 1.72246830362 0.02131631654 
0.295890 1.72353904110 0.02080624449 
0.296406 1.76279878005 0.02176198109 
0.296923 1.74383277195 0.02124838678 
0.297440 1.71742954516 0.02105899881 
0.297957 1.77675986275 0.02115955615 
0.298473 1.70273732079 0.02165596303 
0.298990 1.78255247360 0.02216900027 
0.299507 1.76731686598 0.02193048477 
0.300023 1.77555429807 0.02168978827 
0.300540 1.78406432233 0.02193731830 
0.301057 1.72683707819 0.02186791755 
0.301573 1.74503111670 0.02216739501 
0.302090 1.75208223454 0.02150561044 
0.302607 1.72529271001 0.02160526679 
0.303123 1.77959937662 0.02175457595 
0.303640 1.75263693203 0.02222754661 
0.304157 1.77701165545 0.02246839861 
0.304673 1.75772581988 0.02163899722 
0.305190 1.71745206048 0.02185254416 
0.305707 1.75575262661 0.02211022796 
0.306224 1.77662902839 0.02213765543 
0.306740 1.77647920544 0.02253625678 
0.307257 1.73020386307 0.02264917368 
0.307774 1.74894511076 0.02233730000 
0.308290 1.75424209056 0.02244812867 
0.308807 1.75961730945 0.02198787372 
0.309324 1.74252390117 0.02267073992 
0.309840 1.73979477392 0.02266897205 
0.310357 1.70064979586 0.02239179263 
0.310874 1.70721732691 0.02259685324 
0.311390 1.76539294635 0.02193162865 
0.311907 1.74355138757 0.02232992455 
0.312424 1.73814302213 0.02277373464 
0.312940 1.73431879872 0.02256403046 
0.313457 1.72489711660 0.02301745234 
0.313974 1.73139748501 0.02269849822 
0.314490 1.72039005458 0.02305465139 
0.315007 1.73784176417 0.02287179462 
0.315524 1.72141369911 0.02303945470 
0.316040 1.74506004090 0.02309422860 
0.316557 1.73140485557 0.02316539205 
0.317074 1.70472659141 0.02280302448 
0.317590 1.71604621600 0.02299125347 
0.318107 1.74232324157 0.02371605822 
0.318624 1.75241433578 0.02263257589 
0.319140 1.74377839478 0.02321717616 
0.319657 1.68162761218 0.02299077758 
0.320174 1.72540164153 0.02349816706 
0.320690 1.74323610871 0.02290626950 
0.321207 1.74236553950 0.02373256206 
0.321724 1.71239715203 0.02339523415 
0.322240 1.69894989406 0.02366038411 
0.322757 1.74418931946 0.02413143792 
0.323274 1.73030346171 0.02398914354 
0.323790 1.71716460886 0.02347872289 
0.324307 1.73158168906 0.02440947437 
0.324824 1.72318277893 0.02471603132 
0.325340 1.75979319582 0.02515589002 
0.325857 1.71073262609 0.02482161247 
0.326373 1.74994904114 0.02514982797 
0.326890 1.77118143287 0.02616823998 
0.327407 1.77893596357 0.02640877133 
0.327923 1.70327660074 0.02527215160 
0.328440 1.74887525095 0.02627639164 
0.328957 1.68984955184 0.02617022826 
0.329473 1.78062152113 0.02773869713 
0.329990 1.75972363493 0.02771390122 
0.330507 1.73627837738 0.02774433923 
0.331023 1.78296684604 0.02945673591 
0.331540 1.76048906754 0.02924217031 
0.332057 1.74733947453 0.02953230105 
0.332573 1.73038111676 0.02830343158 
0.333090 1.79414047443 0.02904339671 
0.333607 1.81443735034 0.02936649234 
0.334123 1.74919900672 0.02983374675 
0.334640 1.80898111798 0.02905756032 
0.335156 1.71130889185 0.02948725747 
0.335673 1.81691714789 0.03007477086 
0.336190 1.83351731149 0.03091074097 
0.336706 1.80087738676 0.03054048497 
0.337223 1.75665205464 0.03060139490 
0.337740 1.80122369273 0.03169076820 
0.338256 1.78600869130 0.03217966286 
0.338773 1.84292677123 0.03450891583 
0.339290 1.80021797791 0.03379752727 
0.339806 1.84523850459 0.03583612066 
0.340323 1.84429912868 0.03688627138 
0.340839 1.74852003800 0.03553696729 
0.341356 1.81017939764 0.03733621795 
0.341873 1.85122734771 0.03713889410 
0.342389 1.79439722297 0.03678361720 
0.342906 1.86370651633 0.03751989711 
0.343423 1.86610940320 0.03761884052 
0.343939 1.74121729004 0.03598178799 
0.344456 1.77395316594 0.03549539160 
0.344972 1.77250471727 0.03839171090 
0.345489 1.81849693295 0.03661075104 
0.346006 1.84142180859 0.03822944058 
0.346522 1.80502357461 0.03967671149 
0.347039 1.85128133161 0.03925013990 
0.347555 1.79274044046 0.03774433514 
0.348072 1.82270223609 0.03999083416 
0.348589 1.82130672727 0.03908386995 
0.349105 1.78502981566 0.03719835938 
0.349622 1.86477668410 0.03983097271 
0.350139 1.81348258135 0.03892723705 
0.350655 1.77500908500 0.03833836557 
0.351172 1.80638883527 0.04103527565 
0.351688 1.73617720996 0.03932672478 
0.352205 1.70178872130 0.03784779990 
0.352722 1.80365534933 0.03806550257 
0.353238 1.77752179642 0.03729340314 
0.353755 1.78473877558 0.04090669421 
0.354271 1.83891422805 0.04061472925 
0.354788 1.82491814347 0.03842435849 
0.355305 1.81581790923 0.03851012277 
0.355821 1.80333129759 0.04192445854 
0.356338 1.79674039749 0.03980558742 
0.356854 1.82910134062 0.03929540975 
0.357371 1.81905007554 0.04366211874 
0.357888 1.75577607887 0.04126108141 
0.358404 1.79025930656 0.04428522470 
0.358921 1.80649896318 0.04484934667 
0.359437 1.82304943719 0.04248827492 
0.359954 1.81220360274 0.04624681532 
0.360471 1.90765428630 0.04566345872 
0.360987 1.84455599226 0.04745950553 
0.361504 1.77804231047 0.04473240307 
0.362020 1.88607325336 0.05081869864 
0.362537 1.84861609863 0.04673566937 
0.363054 1.77977427923 0.04647241252 
0.363570 1.88800663867 0.04758406912 
0.364087 1.74792092777 0.05498573492 
0.364603 1.79318163879 0.05390308112 
0.365120 1.88179406954 0.05181061788 
0.365637 1.76166319925 0.05523249253 
0.366153 1.85401795609 0.05462311636 
0.366670 1.70100862301 0.05894738944 
0.367186 1.83189759336 0.06022837621 
0.367703 1.77418665059 0.05844605748 
0.368219 1.77026881766 0.05985210175 
0.368736 1.76244372612 0.06503679034 
0.369253 1.84253982704 0.06627773445 
0.369769 1.78607110640 0.06524411472 
0.370286 1.75027833872 0.07239874628 
0.370802 1.78368237638 0.07397202874 
0.371319 1.76705923188 0.07380485702 
0.371835 1.84791448061 0.07777746136 
0.372352 1.75988931835 0.09800821201 
0.372869 1.71153739749 0.11332055227 
0.373385 1.60311418864 0.15271721177 
0.373902 1.83116163383 0.28953207474 
