# Supplementary material for: A SAXS-based approach to rationally evaluate radical scavengers – toward eliminating radiation damage in solution and crystallographic studies
Source: J Synchrotron Radiat. 2021 Aug 9;28(Pt 5):1309–20. doi: 10.1107/S1600577521004045 (PMC8415334; doi:10.1107/S1600577521004045)
Supplement: Supplementary file 1 [file s-28-01309-sup1.zip › SupportingData/ascrobic_acid/50uM/E1_ascorbate-50um_00019.cbf.dat]

0.010597 12.67039845299 0.52753931832 
0.011114 11.93464075109 0.40634873430 
0.011630 11.08961343968 0.41060353039 
0.012147 10.28762635452 0.27337819844 
0.012664 9.16694953238 0.26815876722 
0.013181 9.20465937620 0.22634796296 
0.013698 8.36257743052 0.22267660295 
0.014215 8.34013111938 0.33295347041 
0.014732 7.83631180239 0.25839843713 
0.015249 7.24246499569 0.23135933012 
0.015766 7.40682794914 0.15909676107 
0.016283 6.90618428118 0.19596776148 
0.016800 6.67368903206 0.16971225580 
0.017316 6.84989068965 0.15470133065 
0.017833 6.35329203697 0.14644620872 
0.018350 6.56829452521 0.13787733313 
0.018867 6.11416719624 0.12292347509 
0.019384 6.17728512734 0.13178515018 
0.019901 5.93123464881 0.12069411708 
0.020418 5.75068838444 0.11932166689 
0.020935 5.67321665975 0.10960110693 
0.021452 5.52058758642 0.11409768949 
0.021969 5.41787668616 0.10109554425 
0.022486 5.34064256992 0.10753672606 
0.023002 5.32461641932 0.10500262494 
0.023519 5.20986910497 0.09831442596 
0.024036 5.22880554693 0.09935238824 
0.024553 5.28178594934 0.09904028729 
0.025070 4.86819876003 0.09005920631 
0.025587 4.99412803200 0.09495009553 
0.026104 4.95983057571 0.09345835981 
0.026621 4.86766846795 0.09314435878 
0.027138 5.03945178129 0.09656794439 
0.027655 4.82447823737 0.09045759710 
0.028171 4.72194388338 0.09269437706 
0.028688 4.78131462404 0.08542203401 
0.029205 4.69644420402 0.08484682389 
0.029722 4.65270357715 0.08747283157 
0.030239 4.55941922232 0.07754065383 
0.030756 4.40149680670 0.08074183011 
0.031273 4.51783489862 0.08031114322 
0.031790 4.42722910245 0.08117286526 
0.032307 4.29019197423 0.07783482136 
0.032824 4.44193533955 0.07569232361 
0.033341 4.47053709821 0.07912188829 
0.033857 4.17141198673 0.07651762833 
0.034374 4.25288660488 0.07663076294 
0.034891 4.24936635263 0.07306164983 
0.035408 4.38916786110 0.07302313923 
0.035925 4.19900389911 0.07674095271 
0.036442 4.20652793518 0.07320355029 
0.036959 4.29589986620 0.07348804739 
0.037476 4.09306093036 0.06677965781 
0.037993 4.22267145349 0.07095559437 
0.038510 3.92884193753 0.06636573418 
0.039027 4.04988572312 0.06533890531 
0.039543 3.90802868455 0.06928186592 
0.040060 3.90394266773 0.06606264355 
0.040577 3.86820596442 0.06995555918 
0.041094 3.95699534575 0.06538781116 
0.041611 3.91834163906 0.06748266114 
0.042128 3.90893955459 0.06659310273 
0.042645 3.94817995589 0.06434091196 
0.043162 3.83815884841 0.06343163929 
0.043679 3.73354857691 0.06452212155 
0.044196 3.71559530782 0.05825642378 
0.044712 3.64951406027 0.06162053043 
0.045229 3.64348852843 0.05899497640 
0.045746 3.72353800747 0.05777206765 
0.046263 3.67762525810 0.05877768037 
0.046780 3.61013411849 0.05757626394 
0.047297 3.63970432616 0.05847035082 
0.047814 3.53204824331 0.05334603013 
0.048331 3.54269145055 0.05685213513 
0.048848 3.62286496316 0.05754796844 
0.049365 3.50018461416 0.05247293390 
0.049881 3.51382820701 0.05426856383 
0.050398 3.51887254081 0.05757875904 
0.050915 3.42696843062 0.05394144907 
0.051432 3.40740855681 0.05595897901 
0.051949 3.35813927764 0.05344379181 
0.052466 3.41022992019 0.05227411121 
0.052983 3.19898761357 0.05331511711 
0.053500 3.33560424893 0.05422068359 
0.054017 3.34764810137 0.05342778245 
0.054534 3.31100234037 0.05045841730 
0.055050 3.38216439902 0.05001526182 
0.055567 3.22833242407 0.05092857785 
0.056084 3.18389153594 0.05137100880 
0.056601 3.20980986781 0.05221586200 
0.057118 3.24790238629 0.05119697066 
0.057635 3.15403620061 0.04729693581 
0.058152 3.17612995867 0.04799883406 
0.058669 3.18712351141 0.04844267942 
0.059186 3.16208882023 0.04964558823 
0.059703 3.19911648269 0.04852731998 
0.060220 3.04836841427 0.04698259028 
0.060736 3.07480586704 0.04718457951 
0.061253 3.03317466348 0.04901487589 
0.061770 3.07466480952 0.04517290670 
0.062287 2.92626348003 0.04455543524 
0.062804 2.92077970487 0.04638470920 
0.063321 2.96233902352 0.04554677846 
0.063838 2.99941999874 0.04595496445 
0.064355 3.02227585391 0.04574634839 
0.064872 2.93113531077 0.04507606857 
0.065388 2.85915442046 0.04323393110 
0.065905 2.81687690058 0.04345245264 
0.066422 2.86854541933 0.04404042143 
0.066939 2.86950758738 0.04386827514 
0.067456 2.82336447934 0.04287415206 
0.067973 2.86287202364 0.04247453548 
0.068490 2.80632654265 0.04356007717 
0.069007 2.78969917100 0.04375842168 
0.069524 2.77779135227 0.04240344270 
0.070041 2.73906126323 0.04139475792 
0.070557 2.80541520736 0.04308106279 
0.071074 2.75538774829 0.04156414861 
0.071591 2.84655670287 0.04248765875 
0.072108 2.78914789859 0.04128417976 
0.072625 2.74598422208 0.04111486266 
0.073142 2.69582241340 0.04377029916 
0.073659 2.65237802089 0.04058303190 
0.074176 2.71903349142 0.04085774920 
0.074693 2.71414735695 0.03952952167 
0.075210 2.66526647591 0.03937760046 
0.075726 2.71060107187 0.03972069528 
0.076243 2.65969173755 0.03886457911 
0.076760 2.59878713578 0.03900401730 
0.077277 2.62672383528 0.03897815220 
0.077794 2.63205815244 0.03786851862 
0.078311 2.60846857681 0.03931309345 
0.078828 2.57409966095 0.03650980336 
0.079345 2.57340179113 0.03804936883 
0.079862 2.55097512214 0.03785854510 
0.080378 2.56708653211 0.03705933198 
0.080895 2.62801719076 0.03755515633 
0.081412 2.51074598462 0.03784774079 
0.081929 2.56853227322 0.03665151048 
0.082446 2.50670627397 0.03698761681 
0.082963 2.47729180904 0.03588970750 
0.083480 2.50826814191 0.03728085307 
0.083997 2.51987324563 0.03750310582 
0.084514 2.41760577618 0.03526165003 
0.085030 2.44152301858 0.03494561155 
0.085547 2.44215193464 0.03595994714 
0.086064 2.45949272556 0.03670494870 
0.086581 2.46913127703 0.03636072813 
0.087098 2.39919662366 0.03465771289 
0.087615 2.45207108633 0.03484967075 
0.088132 2.41651619327 0.03486916030 
0.088649 2.44312177894 0.03585105902 
0.089166 2.41916239607 0.03656195211 
0.089683 2.45788097923 0.03618151812 
0.090199 2.38428104000 0.03547540606 
0.090716 2.39942331185 0.03663488193 
0.091233 2.39962525096 0.03729666063 
0.091750 2.41973682045 0.03839243432 
0.092267 2.35300514774 0.03674440030 
0.092784 2.32830818517 0.03735775380 
0.093301 2.31426689239 0.03655093899 
0.093818 2.39156197994 0.03672535942 
0.094334 2.39492033648 0.03807462526 
0.094851 2.35094165367 0.03697997089 
0.095368 2.28760213921 0.03761718138 
0.095885 2.25874379820 0.03630093996 
0.096402 2.34923033339 0.03536148157 
0.096919 2.29143334113 0.03452264714 
0.097436 2.27802722222 0.03443645197 
0.097953 2.27359221319 0.03322400549 
0.098470 2.33865937557 0.03409824689 
0.098986 2.32561620362 0.03430459665 
0.099503 2.28176399316 0.03392574952 
0.100020 2.28161065548 0.03386752465 
0.100537 2.24642711402 0.03353946468 
0.101054 2.27469778877 0.03248146884 
0.101571 2.22192486633 0.03320063737 
0.102088 2.26525275878 0.03258094800 
0.102605 2.25228567640 0.03164717409 
0.103122 2.26220656049 0.03270125909 
0.103638 2.22088749411 0.03298682005 
0.104155 2.19615450474 0.03042348053 
0.104672 2.18971952420 0.03212848065 
0.105189 2.14655013493 0.03169389928 
0.105706 2.19742090979 0.03141990971 
0.106223 2.16345255132 0.03138722496 
0.106740 2.22303493259 0.03203935084 
0.107257 2.12632643870 0.03056349658 
0.107773 2.16492381604 0.03043010403 
0.108290 2.13123738467 0.03102083474 
0.108807 2.13832216700 0.03011472836 
0.109324 2.14962063423 0.03092026305 
0.109841 2.16467677924 0.03022192492 
0.110358 2.19313004424 0.03085571065 
0.110875 2.24781459739 0.02993264172 
0.111392 2.18503813497 0.03012977834 
0.111909 2.12898144349 0.02982718889 
0.112425 2.11325963712 0.02944972594 
0.112942 2.15404637181 0.02965804068 
0.113459 2.10496973269 0.02878817232 
0.113976 2.14759453516 0.02945756341 
0.114493 2.07870287096 0.02843689357 
0.115010 2.09786831824 0.02903627579 
0.115527 2.07925514204 0.02924387157 
0.116044 2.14453176568 0.02955177342 
0.116560 2.09662272256 0.02932591070 
0.117077 2.11535394233 0.02886255844 
0.117594 2.09002058250 0.02882104772 
0.118111 2.12781082572 0.02831691172 
0.118628 2.02004425873 0.02772608590 
0.119145 2.01757974820 0.02840743109 
0.119662 2.08616307550 0.02900190433 
0.120179 1.99547224101 0.02774909535 
0.120695 2.05926600876 0.02791390889 
0.121212 2.05322515916 0.02765691883 
0.121729 2.00761308324 0.02781070911 
0.122246 2.03340800495 0.02728007636 
0.122763 2.02389536986 0.02767351410 
0.123280 2.03929350415 0.02808974339 
0.123797 1.99102853569 0.02776577270 
0.124314 2.00660744880 0.02708056380 
0.124830 1.99588980900 0.02684313723 
0.125347 2.01009673393 0.02703622939 
0.125864 2.05042767520 0.02771083321 
0.126381 1.99834093365 0.02625815177 
0.126898 1.96332604111 0.02631930431 
0.127415 1.97788784702 0.02651708828 
0.127932 2.02992819892 0.02617169786 
0.128448 1.97466899134 0.02632491945 
0.128965 1.97786237613 0.02620660431 
0.129482 1.97714027182 0.02619261161 
0.129999 1.97628814316 0.02659627857 
0.130516 1.98570566024 0.02574220847 
0.131033 1.95312381680 0.02590959389 
0.131550 2.03619665392 0.02672378733 
0.132067 2.00468388852 0.02657231994 
0.132583 1.98364528809 0.02628504681 
0.133100 2.01276644247 0.02665632502 
0.133617 2.02467874213 0.02653867796 
0.134134 1.95202885219 0.02617805329 
0.134651 1.94305425874 0.02561321738 
0.135168 1.94691648119 0.02539647794 
0.135685 1.95154857604 0.02597207054 
0.136201 1.92415929680 0.02520844325 
0.136718 1.92678864242 0.02545418579 
0.137235 1.99353310421 0.02454992768 
0.137752 1.92827565488 0.02542117748 
0.138269 1.92332483018 0.02496463375 
0.138786 1.93576396639 0.02425145941 
0.139303 1.87404649516 0.02449145098 
0.139819 1.89540470601 0.02480293813 
0.140336 1.91197205244 0.02510568981 
0.140853 1.93193525672 0.02467830946 
0.141370 1.90529860651 0.02553588388 
0.141887 1.93952187410 0.02422453191 
0.142404 1.92129277484 0.02380397303 
0.142921 1.95428508019 0.02506596980 
0.143438 1.91672702685 0.02475953481 
0.143954 1.94717328958 0.02540569643 
0.144471 1.95321121171 0.02558099547 
0.144988 1.96368509556 0.02529003727 
0.145505 1.96039197112 0.02461872560 
0.146022 1.94055070402 0.02478531842 
0.146539 1.91449746751 0.02493911167 
0.147056 1.87367309535 0.02394446660 
0.147572 1.90131182416 0.02429522344 
0.148089 1.90692583393 0.02452783226 
0.148606 1.86847230746 0.02408513452 
0.149123 1.92554642214 0.02360279435 
0.149640 1.84142621376 0.02411429809 
0.150157 1.87069636386 0.02439189827 
0.150674 1.92499795691 0.02431078769 
0.151190 1.90150832213 0.02402811497 
0.151707 1.85898636545 0.02333108144 
0.152224 1.90217336497 0.02339730638 
0.152741 1.89678004768 0.02365747138 
0.153258 1.90237318300 0.02374332542 
0.153775 1.87835793284 0.02299150384 
0.154291 1.90286125464 0.02399924741 
0.154808 1.83010425623 0.02367121758 
0.155325 1.82554437466 0.02357104468 
0.155842 1.83457694633 0.02326067275 
0.156359 1.87903004920 0.02317577670 
0.156876 1.84437434496 0.02267095102 
0.157393 1.85419198813 0.02266808387 
0.157909 1.84732291745 0.02298453902 
0.158426 1.87220529284 0.02355107994 
0.158943 1.87677259418 0.02317872303 
0.159460 1.86241702299 0.02250219704 
0.159977 1.82993759342 0.02237366264 
0.160494 1.84339855749 0.02299032616 
0.161010 1.86965516424 0.02275568740 
0.161527 1.77737298748 0.02203513124 
0.162044 1.87009056850 0.02263668890 
0.162561 1.84483790249 0.02234512233 
0.163078 1.84755576483 0.02149217917 
0.163595 1.83946088970 0.02253831171 
0.164112 1.87226302921 0.02264119723 
0.164628 1.84515769394 0.02260185278 
0.165145 1.84362242732 0.02220751467 
0.165662 1.84144888939 0.02189476659 
0.166179 1.87823039319 0.02286288693 
0.166696 1.81482180492 0.02212982786 
0.167213 1.84936436999 0.02258678700 
0.167729 1.78532365066 0.02183838611 
0.168246 1.82829872252 0.02210579752 
0.168763 1.81217039000 0.02179764936 
0.169280 1.80505716204 0.02172927468 
0.169797 1.83375018367 0.02169123291 
0.170314 1.84085665785 0.02213412982 
0.170830 1.86875344244 0.02162546375 
0.171347 1.80021302099 0.02142056479 
0.171864 1.85917061782 0.02176256894 
0.172381 1.83316295937 0.02131577123 
0.172898 1.84014008922 0.02122623955 
0.173415 1.80717138040 0.02091006134 
0.173932 1.83287768596 0.02140397310 
0.174448 1.83169613788 0.02160521568 
0.174965 1.79707685247 0.02094854264 
0.175482 1.84459430966 0.02166603194 
0.175999 1.81690800381 0.02114681025 
0.176516 1.84100280795 0.02183146519 
0.177033 1.79904230657 0.02111923902 
0.177549 1.83315634832 0.02125703855 
0.178066 1.82602559788 0.02129110755 
0.178583 1.85164197333 0.02065546424 
0.179100 1.81215501818 0.02159898348 
0.179617 1.81826166556 0.02176356052 
0.180134 1.83101825129 0.02210567686 
0.180650 1.82014214341 0.02203864771 
0.181167 1.82312855510 0.02231402695 
0.181684 1.78762282463 0.02219988251 
0.182201 1.78062170954 0.02189079210 
0.182718 1.82899089195 0.02302975993 
0.183234 1.83709693141 0.02269450038 
0.183751 1.76991562576 0.02273338860 
0.184268 1.80846247112 0.02346352377 
0.184785 1.77660946006 0.02226841526 
0.185302 1.79813940204 0.02299031077 
0.185819 1.87479612245 0.02332619231 
0.186335 1.80775271469 0.02339755847 
0.186852 1.81574121901 0.02202001206 
0.187369 1.80081006135 0.02178113387 
0.187886 1.79228390693 0.02185914726 
0.188403 1.79844743425 0.02182368250 
0.188920 1.81836858617 0.02133730529 
0.189436 1.78901671742 0.02160791812 
0.189953 1.79315732999 0.02163554628 
0.190470 1.76512766452 0.02106061029 
0.190987 1.80215308558 0.02123892524 
0.191504 1.77486648596 0.02104131011 
0.192020 1.76172931565 0.02068897936 
0.192537 1.76385759935 0.02054297604 
0.193054 1.76697137731 0.02026457826 
0.193571 1.77526581565 0.02029512191 
0.194088 1.76868046947 0.02079394796 
0.194605 1.75761787257 0.02059559785 
0.195121 1.79451004109 0.02068601141 
0.195638 1.74729125028 0.02088697210 
0.196155 1.74905225005 0.02085050260 
0.196672 1.74836394750 0.02098640527 
0.197189 1.76212459773 0.02063920133 
0.197705 1.72284764908 0.01961930900 
0.198222 1.76238959781 0.02020416189 
0.198739 1.77775969181 0.02032062386 
0.199256 1.76549860123 0.01996608237 
0.199773 1.77166040454 0.02059070676 
0.200290 1.74806839587 0.02003854481 
0.200806 1.77818702320 0.02026455600 
0.201323 1.80143207199 0.02000049181 
0.201840 1.78044221651 0.01968198565 
0.202357 1.77755102204 0.01921707425 
0.202874 1.78435128448 0.02014594978 
0.203390 1.76589110732 0.02079457000 
0.203907 1.77074358732 0.01920199332 
0.204424 1.78201532174 0.02048959502 
0.204941 1.77879386359 0.02011617625 
0.205458 1.78979691977 0.01986879993 
0.205974 1.77972657049 0.01954705520 
0.206491 1.75286842225 0.02021752856 
0.207008 1.76182623656 0.01983219243 
0.207525 1.75325959916 0.01935613256 
0.208042 1.79034377527 0.01995857186 
0.208558 1.79102182976 0.01949298447 
0.209075 1.74661543005 0.01955594383 
0.209592 1.72928245917 0.01966956782 
0.210109 1.75054253473 0.01964308430 
0.210626 1.72885390968 0.01898147896 
0.211142 1.73372774419 0.01971825720 
0.211659 1.73551659435 0.01945420757 
0.212176 1.77861461689 0.01943004186 
0.212693 1.78265555842 0.01919510957 
0.213210 1.75847394968 0.01975457809 
0.213726 1.76993312544 0.01965626722 
0.214243 1.74791497621 0.01931221775 
0.214760 1.77253878101 0.01914636351 
0.215277 1.76937202265 0.01961633616 
0.215794 1.79488414948 0.01937724762 
0.216310 1.76098661035 0.01958907822 
0.216827 1.72245422630 0.01897358565 
0.217344 1.78684851217 0.01956825862 
0.217861 1.73815179482 0.01853568338 
0.218378 1.78105527602 0.01949747765 
0.218894 1.77223094748 0.01915404311 
0.219411 1.75513185493 0.01855068122 
0.219928 1.73727005895 0.01890563786 
0.220445 1.72484555864 0.01915455622 
0.220962 1.75806570469 0.01947597200 
0.221478 1.76517631065 0.01940434953 
0.221995 1.75436570239 0.01917792183 
0.222512 1.70240255390 0.01904064581 
0.223029 1.77031285395 0.01918059683 
0.223546 1.73498366214 0.01894147992 
0.224062 1.77387292527 0.01879756744 
0.224579 1.75600669852 0.01901427199 
0.225096 1.74488702566 0.01899496913 
0.225613 1.76465005620 0.01877530510 
0.226129 1.75993514969 0.01833444448 
0.226646 1.76181094322 0.01828578858 
0.227163 1.74763690432 0.01844466481 
0.227680 1.75921773738 0.01846594302 
0.228197 1.75608461762 0.01861421762 
0.228713 1.74417875333 0.01839377013 
0.229230 1.76186517392 0.01828042301 
0.229747 1.77446917278 0.01785582168 
0.230264 1.74432066991 0.01836350030 
0.230780 1.76490553692 0.01820743455 
0.231297 1.76362738545 0.01872564894 
0.231814 1.75599605921 0.01801901026 
0.232331 1.74490015988 0.01858104632 
0.232848 1.74667275897 0.01844500132 
0.233364 1.73210410980 0.01815466619 
0.233881 1.74141574495 0.01838273428 
0.234398 1.74603423597 0.01829677525 
0.234915 1.77982002218 0.01805261661 
0.235431 1.74085387941 0.01821969432 
0.235948 1.74750261816 0.01824380235 
0.236465 1.75123819179 0.01806912740 
0.236982 1.73911047259 0.01826421695 
0.237499 1.73967929243 0.01812726555 
0.238015 1.73875972685 0.01812831462 
0.238532 1.72808869349 0.01811742904 
0.239049 1.74317441761 0.01841040500 
0.239566 1.75316063494 0.01792822752 
0.240082 1.73584076661 0.01800092179 
0.240599 1.71329283108 0.01810080785 
0.241116 1.77444170459 0.01805195780 
0.241633 1.75598153427 0.01776503607 
0.242149 1.75521311347 3.09105523275 
0.242666 1.69948510724 0.01798932255 
0.243183 1.72897700075 0.01743712459 
0.243700 1.74595664509 0.01756121983 
0.244217 1.74513172843 0.01792678401 
0.244733 1.73532491570 0.01805216732 
0.245250 1.75645155418 0.01780936218 
0.245767 1.73138959499 0.01783330852 
0.246284 1.74221538549 0.01790685719 
0.246800 1.72919232773 0.01790816097 
0.247317 1.74709568021 0.01800598860 
0.247834 1.73287353290 0.01786958464 
0.248351 1.72073131948 0.01771047215 
0.248867 1.72825125630 0.01780350441 
0.249384 1.73499195770 0.01780905940 
0.249901 1.73260484118 0.01750342522 
0.250418 1.71594305361 0.01806057489 
0.250934 1.71821845670 0.01740317408 
0.251451 1.70721542855 0.01759354730 
0.251968 1.73012531051 0.01771842387 
0.252485 1.77998685311 0.01796398026 
0.253001 1.72407133021 0.01757811700 
0.253518 1.70932300902 0.01749779213 
0.254035 1.70915346623 0.01708032502 
0.254552 1.71706457347 0.01728383209 
0.255068 1.73152121278 0.01744212098 
0.255585 1.72970930595 0.01765407575 
0.256102 1.74341061854 0.01701944050 
0.256619 1.69611605309 0.01687794005 
0.257135 1.73711071049 0.01741892508 
0.257652 1.72268118506 0.01716892452 
0.258169 1.70903797009 0.01723294043 
0.258686 1.71773745720 0.01683625571 
0.259202 1.72772484207 0.01716448716 
0.259719 1.73561075111 0.01696649560 
0.260236 1.73651858991 0.01759293721 
0.260753 1.70929432352 0.01751211266 
0.261269 1.71264559107 0.01738683079 
0.261786 1.75170126013 0.01757984153 
0.262303 1.73495114000 0.01803762694 
0.262820 1.71046783848 0.01780695407 
0.263336 1.68079471389 0.01783015950 
0.263853 1.73512648730 0.01847681898 
0.264370 1.72541674166 0.01852787507 
0.264887 1.73025678707 0.01845153264 
0.265403 1.71941052714 0.01860750018 
0.265920 1.72805000606 0.01875562525 
0.266437 1.73925512390 0.01865853534 
0.266954 1.72546748084 0.01869782410 
0.267470 1.72607879972 0.01908681035 
0.267987 1.75797131989 0.01893155862 
0.268504 1.72927408272 0.01914892170 
0.269021 1.75520692121 0.01912461310 
0.269537 1.75407755330 0.01872029654 
0.270054 1.74222350287 0.01933754140 
0.270571 1.72661339021 0.01966856783 
0.271087 1.73416950369 0.01964228948 
0.271604 1.73131016837 0.01980265274 
0.272121 1.75280064577 0.01974654443 
0.272638 1.76580826296 0.02016941266 
0.273154 1.75283484751 0.02063570891 
0.273671 1.72548315992 0.01999201918 
0.274188 1.73172265554 0.02025394683 
0.274705 1.74420902010 0.02066838228 
0.275221 1.70515421895 0.02045243734 
0.275738 1.75846254155 0.02098246386 
0.276255 1.72481487409 0.02047431215 
0.276771 1.75297272602 0.02072006176 
0.277288 1.72228209710 0.02054361542 
0.277805 1.75407004732 0.02078161509 
0.278322 1.78724880765 0.02049517125 
0.278838 1.72350971244 0.02023319418 
0.279355 1.71664215306 0.01992980193 
0.279872 1.73457421905 0.02052168666 
0.280388 1.70823913497 0.02016771680 
0.280905 1.70155028775 0.01978749923 
0.281422 1.70189386686 0.01967685768 
0.281939 1.69089493929 0.02030308336 
0.282455 1.74702218696 0.02039571965 
0.282972 1.74596615888 0.02013132398 
0.283489 1.75183871889 0.02037892112 
0.284006 1.71222591328 0.02045661342 
0.284522 1.69512059027 0.02022513776 
0.285039 1.75266206334 0.02056138799 
0.285556 1.72667086255 0.02019322643 
0.286072 1.71447641092 0.02044854508 
0.286589 1.70779459194 0.02060534319 
0.287106 1.70801782620 0.02083611712 
0.287622 1.71736768180 0.02036633220 
0.288139 1.71524980972 0.02115757789 
0.288656 1.71915913484 0.02035659844 
0.289173 1.75009162004 0.02096669627 
0.289689 1.76610492710 0.02133081924 
0.290206 1.72129176152 0.02121550437 
0.290723 1.73183225591 0.02092242405 
0.291239 1.75482673422 0.02084615751 
0.291756 1.71445987239 0.02100256539 
0.292273 1.74752048958 0.02168311961 
0.292790 1.70192693016 0.02104078821 
0.293306 1.75577161029 0.02087465003 
0.293823 1.77947285616 0.02081711212 
0.294340 1.77432906174 0.02173222530 
0.294856 1.73838967149 0.02159641940 
0.295373 1.72479267964 0.02159198651 
0.295890 1.80066142865 0.02137648323 
0.296406 1.72062300881 0.02171567299 
0.296923 1.72982806464 0.02119530727 
0.297440 1.74949077721 0.02142896828 
0.297957 1.72906838548 0.02158577313 
0.298473 1.74337354569 0.02175043463 
0.298990 1.76339357311 0.02152389445 
0.299507 1.75957135502 0.02242545799 
0.300023 1.71493457398 0.02114488344 
0.300540 1.71331447359 0.02139621596 
0.301057 1.74320970265 0.02157550233 
0.301573 1.74616812674 0.02189125444 
0.302090 1.76487148377 0.02203988804 
0.302607 1.75332855592 0.02154008780 
0.303123 1.72954050638 0.02141729205 
0.303640 1.73943201996 0.02213064924 
0.304157 1.74338420257 0.02237439949 
0.304673 1.74864541802 0.02231047634 
0.305190 1.70467289968 0.02237234684 
0.305707 1.71273629098 0.02178213390 
0.306224 1.79824750955 0.02244948989 
0.306740 1.71208237519 0.02213336153 
0.307257 1.75417472580 0.02269323459 
0.307774 1.75111656190 0.02276474428 
0.308290 1.71477407393 0.02224070559 
0.308807 1.74696681726 0.02205304330 
0.309324 1.75145431660 0.02353790815 
0.309840 1.73386099345 0.02194794728 
0.310357 1.73374666871 0.02282600206 
0.310874 1.72377858151 0.02247740092 
0.311390 1.73699054752 0.02217193825 
0.311907 1.70694603022 0.02251420705 
0.312424 1.69988957426 0.02208056366 
0.312940 1.73795444141 0.02225432026 
0.313457 1.73666508084 0.02285755691 
0.313974 1.73090740568 0.02299128586 
0.314490 1.74477969203 0.02372023627 
0.315007 1.74961275813 0.02359209580 
0.315524 1.75582532404 0.02311185156 
0.316040 1.70889253435 0.02256403074 
0.316557 1.73052251028 0.02256325911 
0.317074 1.71509800481 0.02282319760 
0.317590 1.73978590542 0.02288470970 
0.318107 1.72426700785 0.02242704942 
0.318624 1.72861989062 0.02321228639 
0.319140 1.68435075494 0.02350693651 
0.319657 1.71118882004 0.02309625159 
0.320174 1.72351778224 0.02318538909 
0.320690 1.73701631482 0.02289028835 
0.321207 1.76317174229 0.02332733449 
0.321724 1.73915278501 0.02401144995 
0.322240 1.70776288105 0.02340099263 
0.322757 1.70316255917 0.02348322712 
0.323274 1.74293945197 0.02395618644 
0.323790 1.71620125106 0.02379401187 
0.324307 1.72269658444 0.02378263375 
0.324824 1.74145823710 0.02442354817 
0.325340 1.71714551996 0.02464903957 
0.325857 1.71365055936 0.02510276025 
0.326373 1.76312722680 0.02531878024 
0.326890 1.75026118988 0.02558437606 
0.327407 1.77318149120 0.02594120957 
0.327923 1.75608897554 0.02510227814 
0.328440 1.75749852131 0.02647902998 
0.328957 1.76697752795 0.02608601043 
0.329473 1.69965025440 0.02526750922 
0.329990 1.78433149008 0.02802888450 
0.330507 1.75505599820 0.02651535042 
0.331023 1.75063122866 0.02842541159 
0.331540 1.79193000380 0.02870425290 
0.332057 1.76651117702 0.02831295649 
0.332573 1.73492774954 0.02869816637 
0.333090 1.79496109296 0.02856303008 
0.333607 1.74962365612 0.03020040503 
0.334123 1.75496714430 0.02929231518 
0.334640 1.73906812566 0.03019392155 
0.335156 1.79753588330 0.03118440455 
0.335673 1.79003302729 0.03116884580 
0.336190 1.75101855945 0.03078334503 
0.336706 1.83116872507 0.03040179791 
0.337223 1.78136400019 0.03066441820 
0.337740 1.81563512835 0.03090500185 
0.338256 1.78146011727 0.03165397290 
0.338773 1.83399281076 0.03259683639 
0.339290 1.81663880725 0.03510447298 
0.339806 1.79945442485 0.03407691344 
0.340323 1.80310849688 0.03733828659 
0.340839 1.76997018875 0.03508593769 
0.341356 1.87339109063 0.03733659832 
0.341873 1.78026892496 0.03706782500 
0.342389 1.82585695619 0.03677239090 
0.342906 1.79569994606 0.03658721323 
0.343423 1.80612843873 0.03620250425 
0.343939 1.79630773612 0.03812411394 
0.344456 1.84682824097 0.03808566920 
0.344972 1.82860388098 0.03747060560 
0.345489 1.81657032061 0.03838415703 
0.346006 1.82702906748 0.03877479447 
0.346522 1.82865998872 0.03926195614 
0.347039 1.79777726677 0.03804926696 
0.347555 1.81761762438 0.03629803824 
0.348072 1.90017226924 0.03807877047 
0.348589 1.85091356455 0.03956666670 
0.349105 1.76656394069 0.03786437029 
0.349622 1.77141210115 0.03845838275 
0.350139 1.73602550140 0.04031718399 
0.350655 1.78859018428 0.04050338778 
0.351172 1.77162932981 0.03919410160 
0.351688 1.80727048660 0.03839362364 
0.352205 1.73825953367 0.03891725424 
0.352722 1.77572595831 0.03979580360 
0.353238 1.84162711637 0.03847070036 
0.353755 1.82377600553 0.04037043701 
0.354271 1.84835304996 0.03936244828 
0.354788 1.74851847390 0.03934319189 
0.355305 1.82059814234 0.03905515435 
0.355821 1.72287660329 0.03894042471 
0.356338 1.78070885574 0.03888694449 
0.356854 1.76199387239 0.04031674035 
0.357371 1.81875202971 0.04274835062 
0.357888 1.79347480160 0.04308970141 
0.358404 1.82413744093 0.04276049156 
0.358921 1.83374480995 0.04532605029 
0.359437 1.84726559818 0.04488412044 
0.359954 1.71541425901 0.04748124117 
0.360471 1.71822139029 0.04516176815 
0.360987 1.71047062308 0.04561524797 
0.361504 1.78527277038 0.04677912637 
0.362020 1.88100482444 0.04907133823 
0.362537 1.81250841785 0.04853023018 
0.363054 1.80254286359 0.05062915084 
0.363570 1.92842996391 0.04895391577 
0.364087 1.76838029483 0.04969147079 
0.364603 1.89700303654 0.04804685683 
0.365120 1.85433907683 0.05045250868 
0.365637 1.77795829566 0.05316176894 
0.366153 1.86022284415 0.05195385556 
0.366670 1.88233636181 0.05571260262 
0.367186 1.79170050211 0.05671059610 
0.367703 1.80780734332 0.06345548322 
0.368219 1.74769559926 0.05767835192 
0.368736 1.87919144994 0.06259241294 
0.369253 1.81048689342 0.07577897572 
0.369769 1.76588807123 0.06436644334 
0.370286 1.60750769811 0.06805200845 
0.370802 1.76695647481 0.07551457989 
0.371319 1.71387843454 0.07906869939 
0.371835 1.89180655915 0.08240369541 
0.372352 1.58409127374 0.09220226114 
0.372869 1.92582800423 0.12815742941 
0.373385 1.87712056047 0.13734469420 
0.373902 2.28603792962 0.45606322112 
