# Supplementary material for: A SAXS-based approach to rationally evaluate radical scavengers – toward eliminating radiation damage in solution and crystallographic studies
Source: J Synchrotron Radiat. 2021 Aug 9;28(Pt 5):1309–20. doi: 10.1107/S1600577521004045 (PMC8415334; doi:10.1107/S1600577521004045)
Supplement: Supplementary file 1 [file s-28-01309-sup1.zip › SupportingData/ascrobic_acid/50uM/E1_ascorbate-50um_00009.cbf.dat]

0.010597 13.33248787265 0.64575810591 
0.011114 11.39712496755 0.40754842594 
0.011630 10.80065241970 0.40132187734 
0.012147 10.94069873446 0.27483607214 
0.012664 9.75726276951 0.25106621559 
0.013181 9.23253052581 0.24562449094 
0.013698 8.29565364580 0.20528995874 
0.014215 8.01620177385 0.29136214053 
0.014732 8.02480019768 0.23288911247 
0.015249 7.75147381648 0.24218851296 
0.015766 7.44840995800 0.20438073355 
0.016283 7.12834395409 0.17895927486 
0.016800 6.87544192706 0.16115971442 
0.017316 6.76687149336 0.15980173223 
0.017833 6.47426689977 0.14738124695 
0.018350 6.20190007585 0.15286976815 
0.018867 6.16000723784 0.14158363404 
0.019384 6.17366750931 0.13131862253 
0.019901 5.98776092851 0.11847577976 
0.020418 5.73668225103 0.11243413640 
0.020935 5.63338132642 0.11041641682 
0.021452 5.74502489151 0.11371927277 
0.021969 5.65356079479 0.10989220009 
0.022486 5.50948744998 0.11026745075 
0.023002 5.12412273916 0.09806136010 
0.023519 5.34006108690 0.10002095756 
0.024036 5.19071813944 0.10069448344 
0.024553 5.27314656138 0.09907589214 
0.025070 5.24247083294 0.10023575515 
0.025587 4.84827604254 0.08898491048 
0.026104 4.89822777928 0.09258982290 
0.026621 4.98973699086 0.09342685431 
0.027138 4.95373271487 0.08653400122 
0.027655 4.89136971519 0.08964400041 
0.028171 4.73210183108 0.08529675602 
0.028688 4.69021826508 0.08701419008 
0.029205 4.66070460117 0.08738536477 
0.029722 4.65215616986 0.08394246561 
0.030239 4.56966951067 0.08012170501 
0.030756 4.58333498018 0.08074988124 
0.031273 4.64539349540 0.08178666939 
0.031790 4.42242487165 0.08224858292 
0.032307 4.50086546830 0.07812961425 
0.032824 4.19854638376 0.07513870581 
0.033341 4.49935570822 0.07945635352 
0.033857 4.21168303462 0.07835655808 
0.034374 4.39747527633 0.07781887441 
0.034891 4.25599106398 0.07211192961 
0.035408 4.29787784539 0.07939925667 
0.035925 4.22997168095 0.07139503897 
0.036442 4.22094329389 0.07082428388 
0.036959 4.28230447132 0.07342125212 
0.037476 4.12106685040 0.07128257380 
0.037993 3.96979326055 0.06793318442 
0.038510 4.08387451242 0.07043618140 
0.039027 4.11344184794 0.06891284454 
0.039543 3.89829574093 0.06707259847 
0.040060 4.04257057435 0.06554173283 
0.040577 3.95926279391 0.06694703292 
0.041094 3.90678274807 0.06419999105 
0.041611 3.92599129379 0.06713744220 
0.042128 3.92357332762 0.06510695378 
0.042645 3.79361753359 0.06345137667 
0.043162 3.69671045992 0.06033888564 
0.043679 3.68332399944 0.06062015184 
0.044196 3.71441553791 0.05798047895 
0.044712 3.79144299223 0.06071466764 
0.045229 3.67242749317 0.06286006363 
0.045746 3.75343028021 0.05998420305 
0.046263 3.69398195021 0.06131092061 
0.046780 3.60238473615 0.05615947243 
0.047297 3.52264424277 0.05665001847 
0.047814 3.60050000659 0.05466058849 
0.048331 3.60704789880 0.05768015779 
0.048848 3.57551039934 0.05694619741 
0.049365 3.48108278582 0.05524528263 
0.049881 3.48010571112 0.05512858811 
0.050398 3.46812176024 0.05164565342 
0.050915 3.41345093122 0.05663633595 
0.051432 3.40583678520 0.05161139506 
0.051949 3.37294973378 0.05121487732 
0.052466 3.29425201869 0.05280650769 
0.052983 3.32658313784 0.05409111818 
0.053500 3.38085794678 0.05384406287 
0.054017 3.43121845230 0.05373087101 
0.054534 3.31731720390 0.05060559158 
0.055050 3.24747751456 0.05052525798 
0.055567 3.27795433848 0.05048858787 
0.056084 3.27915801665 0.05167139945 
0.056601 3.24895702640 0.04785394437 
0.057118 3.19365995443 0.04667156163 
0.057635 3.21222015908 0.04959680418 
0.058152 3.18296359103 0.04906521162 
0.058669 3.12099662325 0.04956498884 
0.059186 3.03829121087 0.04647448191 
0.059703 3.09444320077 0.04469154317 
0.060220 3.13327671299 0.04833939269 
0.060736 3.08225799414 0.04776232806 
0.061253 3.00071853182 0.04734423195 
0.061770 3.01904880541 0.04619076972 
0.062287 3.00033620178 0.04539641058 
0.062804 2.96809918147 0.04410385669 
0.063321 3.04308112208 0.04577750209 
0.063838 2.97228060957 0.04547426139 
0.064355 2.97600005361 0.04718105286 
0.064872 2.91348223777 0.04382461272 
0.065388 3.00356296111 0.04357592766 
0.065905 2.93392141389 0.04328039925 
0.066422 2.85100696342 0.04343259598 
0.066939 2.84359260373 0.04260814503 
0.067456 2.85227827899 0.04223464863 
0.067973 2.82833159647 0.04320103129 
0.068490 2.79062707964 0.04346886086 
0.069007 2.83318069995 0.04304595866 
0.069524 2.77720981618 0.04282717313 
0.070041 2.67687898194 0.04224220337 
0.070557 2.76079877775 0.04158178664 
0.071074 2.75053367763 0.04438903879 
0.071591 2.71850347837 0.04228750243 
0.072108 2.69912135880 0.04086864125 
0.072625 2.69092054212 0.04139196170 
0.073142 2.65715794397 0.04014499062 
0.073659 2.63652308637 0.03842312775 
0.074176 2.71484047057 0.04085080381 
0.074693 2.64241533093 0.03953419432 
0.075210 2.58903618503 0.03924035295 
0.075726 2.69137379510 0.03839696586 
0.076243 2.61840566877 0.03846435557 
0.076760 2.64563893123 0.03923963483 
0.077277 2.62128098373 0.03818178159 
0.077794 2.58361339931 0.03813386392 
0.078311 2.56737778693 0.04001541732 
0.078828 2.62256511193 0.03840455065 
0.079345 2.55232808262 0.03811110513 
0.079862 2.53269785591 0.03631665753 
0.080378 2.54078355754 0.03739423847 
0.080895 2.53903854971 0.03826699264 
0.081412 2.58514889318 0.03706179904 
0.081929 2.52558368291 0.03566402691 
0.082446 2.53766542623 0.03748460717 
0.082963 2.47725025011 0.03541624760 
0.083480 2.52913166579 0.03567908724 
0.083997 2.53951144261 0.03700939035 
0.084514 2.47747440854 0.03724801361 
0.085030 2.37641653274 0.03579626410 
0.085547 2.44153549518 0.03464212487 
0.086064 2.45905416367 0.03574316373 
0.086581 2.42402626042 0.03466879952 
0.087098 2.41876025312 0.03492894706 
0.087615 2.43291736494 0.03597504747 
0.088132 2.43822391809 0.03603523568 
0.088649 2.35841431426 0.03688094777 
0.089166 2.43909546145 0.03615405148 
0.089683 2.33445563179 0.03617653386 
0.090199 2.31345824981 0.03606598136 
0.090716 2.28435041328 0.03758183914 
0.091233 2.41162596994 0.03861589580 
0.091750 2.35925332192 0.03822272335 
0.092267 2.36181000351 0.03576872563 
0.092784 2.35507568924 0.03670955263 
0.093301 2.34103171368 0.03775307111 
0.093818 2.37074080800 0.03842503828 
0.094334 2.36917019425 0.03762119391 
0.094851 2.30008921617 0.03879296154 
0.095368 2.31971300175 0.03830350169 
0.095885 2.31599014366 0.03618092904 
0.096402 2.24827786267 0.03581795399 
0.096919 2.31519051495 0.03402281665 
0.097436 2.30389661772 0.03306872157 
0.097953 2.28068163758 0.03258751855 
0.098470 2.30986270036 0.03442866084 
0.098986 2.27239656304 0.03258277095 
0.099503 2.25354950160 0.03404084447 
0.100020 2.25417002162 0.03219546073 
0.100537 2.24707635170 0.03315906015 
0.101054 2.28465758215 0.03380527237 
0.101571 2.23904492927 0.03254274128 
0.102088 2.19499354815 0.03235830957 
0.102605 2.17854338212 0.03298793056 
0.103122 2.21181221975 0.03224559279 
0.103638 2.14781123586 0.03260951062 
0.104155 2.27093955545 0.03198453930 
0.104672 2.18291521490 0.03046528965 
0.105189 2.19034429252 0.03294243928 
0.105706 2.20158854733 0.03154741933 
0.106223 2.14237178239 0.03073446590 
0.106740 2.16369543742 0.03031008050 
0.107257 2.15687636176 0.03112045627 
0.107773 2.18086829942 0.03141476845 
0.108290 2.13356428828 0.03081271683 
0.108807 2.14410503576 0.03105744641 
0.109324 2.14475378923 0.02989501012 
0.109841 2.12806673079 0.02964547367 
0.110358 2.11688373008 0.02960220895 
0.110875 2.14852127125 0.02976991833 
0.111392 2.08752110102 0.02991013475 
0.111909 2.09309015085 0.02914597678 
0.112425 2.11493495467 0.03004463658 
0.112942 2.14945499115 0.02915674194 
0.113459 2.14088326010 0.02960011166 
0.113976 2.08930278766 0.02896216866 
0.114493 2.12554574936 0.02988925548 
0.115010 2.10352890043 0.02829326811 
0.115527 2.08987559225 0.02917203510 
0.116044 2.06499101007 0.02847219288 
0.116560 2.03787459002 0.02786032766 
0.117077 2.02104298159 0.02790789469 
0.117594 2.08775985659 0.02811007439 
0.118111 2.03274847833 0.02814792724 
0.118628 2.01370505454 0.02767184151 
0.119145 2.02179889080 0.02836434947 
0.119662 2.06443265651 0.02820431590 
0.120179 2.05247411261 0.02755016655 
0.120695 2.04148725198 0.02785256267 
0.121212 2.03569331228 0.02823603117 
0.121729 2.03386328989 0.02736830774 
0.122246 2.03755416111 0.02643120626 
0.122763 2.01641743584 0.02758563334 
0.123280 1.99952581513 0.02729391785 
0.123797 2.01990017864 0.02746803964 
0.124314 2.04468895577 0.02760891851 
0.124830 1.98109908069 0.02744668910 
0.125347 2.02292662871 0.02684519085 
0.125864 1.98663959264 0.02684096904 
0.126381 2.00509411892 0.02709864971 
0.126898 2.02437108585 0.02710972582 
0.127415 2.04152663498 0.02700905491 
0.127932 2.02695318388 0.02686210877 
0.128448 1.98951097521 0.02680794726 
0.128965 1.93571695026 0.02606331360 
0.129482 1.97561228627 0.02626267090 
0.129999 1.96275113144 0.02623629294 
0.130516 1.98610882155 0.02546528584 
0.131033 1.97877748978 0.02621931232 
0.131550 1.98180712470 0.02633813597 
0.132067 1.95532207443 0.02565762021 
0.132583 1.97428903591 0.02599311562 
0.133100 1.96693281064 0.02533289397 
0.133617 2.00500051833 0.02630781391 
0.134134 2.01290866058 0.02621688523 
0.134651 1.94700092802 0.02571702866 
0.135168 1.97110213766 0.02619694884 
0.135685 1.95863112928 0.02515472346 
0.136201 1.95479794398 0.02529438408 
0.136718 1.97015709848 0.02537032528 
0.137235 1.91843698490 0.02480690899 
0.137752 1.97401878192 0.02529146888 
0.138269 1.95041552433 0.02568259032 
0.138786 1.96583538594 0.02471623820 
0.139303 1.95514950682 0.02467193870 
0.139819 1.94849375393 0.02483172623 
0.140336 1.91661717573 0.02372587171 
0.140853 1.91611667973 0.02427480918 
0.141370 1.94694575678 0.02473879175 
0.141887 1.91738622197 0.02414158133 
0.142404 1.93269494032 0.02460066382 
0.142921 1.89971777754 0.02467530023 
0.143438 1.92737665426 0.02473864739 
0.143954 1.92532207823 0.02504826615 
0.144471 1.90416010733 0.02460142142 
0.144988 1.91665463926 0.02539753597 
0.145505 1.92583799724 0.02412593106 
0.146022 1.90809036124 0.02464715523 
0.146539 1.91519946757 0.02492185313 
0.147056 1.92326120301 0.02451787788 
0.147572 1.92260352500 0.02415215947 
0.148089 1.87505906681 0.02393891112 
0.148606 1.90124712159 0.02515442286 
0.149123 1.89680353898 0.02429292410 
0.149640 1.90836675992 0.02399880976 
0.150157 1.92216823473 0.02479677010 
0.150674 1.90604373231 0.02364016853 
0.151190 1.88618213189 0.02434194363 
0.151707 1.91004074486 0.02449315156 
0.152224 1.90124188109 0.02429168261 
0.152741 1.86314221633 0.02317392915 
0.153258 1.86239648000 0.02295974060 
0.153775 1.88757294028 0.02372898368 
0.154291 1.87655191624 0.02354163462 
0.154808 1.89087304009 0.02333165595 
0.155325 1.84719356761 0.02329774104 
0.155842 1.89794992984 0.02331242136 
0.156359 1.89010784432 0.02349995814 
0.156876 1.86034900918 0.02375491779 
0.157393 1.86021629854 0.02277470626 
0.157909 1.81548372901 0.02285809931 
0.158426 1.87874165203 0.02333016253 
0.158943 1.84934318190 0.02310422102 
0.159460 1.85330941038 0.02277026849 
0.159977 1.86120914946 0.02274832766 
0.160494 1.84932070529 0.02267499511 
0.161010 1.87081729888 0.02291271827 
0.161527 1.84971865666 0.02318816971 
0.162044 1.84911744324 0.02276442422 
0.162561 1.83325725132 0.02288050757 
0.163078 1.84850866578 0.02249605856 
0.163595 1.86700173937 0.02180355363 
0.164112 1.81142814749 0.02228954912 
0.164628 1.79334109835 0.02197241710 
0.165145 1.81160947368 0.02203221715 
0.165662 1.85880509015 0.02280687944 
0.166179 1.86273715657 0.02323287802 
0.166696 1.84278322684 0.02208779755 
0.167213 1.84307707099 0.02196504463 
0.167729 1.82018253959 0.02193221498 
0.168246 1.84835171050 0.02194852838 
0.168763 1.84090964335 0.02216736401 
0.169280 1.83169991096 0.02207566659 
0.169797 1.82952473711 0.02161818284 
0.170314 1.86055526817 0.02206574499 
0.170830 1.84447056669 0.02211316187 
0.171347 1.84854584486 0.02187142359 
0.171864 1.84457399865 0.02160732847 
0.172381 1.82925030004 0.02173791713 
0.172898 1.84730979458 0.02131293096 
0.173415 1.81518956882 0.02141505410 
0.173932 1.84709445289 0.02171909903 
0.174448 1.83165890694 0.02182098339 
0.174965 1.81235627544 0.02137450503 
0.175482 1.83546506307 0.02196521880 
0.175999 1.80981634836 0.02176079373 
0.176516 1.78942686527 0.02120353507 
0.177033 1.82832924821 0.02163020666 
0.177549 1.80949541795 0.02156415244 
0.178066 1.82680008381 0.02085256824 
0.178583 1.79452424276 0.02110102979 
0.179100 1.83664307589 0.02124945351 
0.179617 1.84444219657 0.02161183977 
0.180134 1.77038176742 0.02123091337 
0.180650 1.79786580611 0.02180251614 
0.181167 1.85979954390 0.02241154256 
0.181684 1.82014903702 0.02232528150 
0.182201 1.79672990574 0.02225511501 
0.182718 1.79823437264 0.02265415498 
0.183234 1.82480054848 0.02242529023 
0.183751 1.81628714869 0.02226419624 
0.184268 1.85017430185 0.02288493736 
0.184785 1.81992783267 0.02265467968 
0.185302 1.78514033748 0.02272194990 
0.185819 1.82985915988 0.02351745953 
0.186335 1.81969394445 0.02271407975 
0.186852 1.79904571040 0.02270602745 
0.187369 1.80481488785 0.02210708693 
0.187886 1.77267719927 0.02167321784 
0.188403 1.79411505162 0.02206905024 
0.188920 1.79534820391 0.02176857269 
0.189436 1.77820322201 0.02164996588 
0.189953 1.78475105680 0.02150926759 
0.190470 1.78084070894 0.02112129148 
0.190987 1.77897297130 0.02148307889 
0.191504 1.79506170716 0.02098901774 
0.192020 1.75047674756 0.02057603508 
0.192537 1.73704893934 0.02044245278 
0.193054 1.78329609091 0.02084658931 
0.193571 1.76192179295 0.02041048223 
0.194088 1.76476025952 0.02096289848 
0.194605 1.76692536908 0.02081292218 
0.195121 1.75616543054 0.02092063282 
0.195638 1.76675371527 0.02051739365 
0.196155 1.75324179432 0.02015672537 
0.196672 1.78990862463 0.02054086098 
0.197189 1.77811745822 0.02058895905 
0.197705 1.80249569986 0.02072684656 
0.198222 1.73800399313 0.02026357013 
0.198739 1.75710122810 0.02056827604 
0.199256 1.78374536913 0.02036263917 
0.199773 1.78524464562 0.02026697720 
0.200290 1.77307904024 0.02062938280 
0.200806 1.77915012292 0.02013291900 
0.201323 1.76678762870 0.02041876460 
0.201840 1.74156289982 0.02045255707 
0.202357 1.75595862519 0.01948789556 
0.202874 1.74915886743 0.01983035639 
0.203390 1.75907065327 0.02012764889 
0.203907 1.78493715512 0.02012692053 
0.204424 1.77350844511 0.01973176940 
0.204941 1.78407884794 0.01994980187 
0.205458 1.76048897155 0.01992433575 
0.205974 1.79525743810 0.02012810970 
0.206491 1.78072779790 0.02024308215 
0.207008 1.77442148771 0.01995931204 
0.207525 1.74707572180 0.01974676016 
0.208042 1.74797500022 0.02008265610 
0.208558 1.76840502089 0.01984461897 
0.209075 1.77946702426 0.01949324310 
0.209592 1.76140005256 0.01952044024 
0.210109 1.79969148223 0.01978573980 
0.210626 1.79854579750 0.01965258407 
0.211142 1.76604107395 0.01949687575 
0.211659 1.77967670230 0.01961692558 
0.212176 1.79541395270 0.01988079277 
0.212693 1.77380723734 0.01994971655 
0.213210 1.74322216019 0.01964208335 
0.213726 1.77359143447 0.01957442848 
0.214243 1.73272455937 0.01996326572 
0.214760 1.74949242428 0.01932300822 
0.215277 1.75057200580 0.01874934694 
0.215794 1.75464646946 0.01926215126 
0.216310 1.73784210844 0.01934009301 
0.216827 1.75124400980 0.01928857910 
0.217344 1.72932013399 0.01976502674 
0.217861 1.76118547539 0.01937866136 
0.218378 1.77289046842 0.01954079109 
0.218894 1.75509172858 0.01871495493 
0.219411 1.73168961794 0.01914762837 
0.219928 1.77202185303 0.01934652674 
0.220445 1.72842579455 0.01933030184 
0.220962 1.77992736234 0.01929583200 
0.221478 1.75367340916 0.01889757916 
0.221995 1.71029593170 0.01875706333 
0.222512 1.77585642891 0.01871575068 
0.223029 1.74005539878 0.01851248702 
0.223546 1.70774831862 0.01879616405 
0.224062 1.74861657677 0.01854849251 
0.224579 1.72105542111 0.01842071302 
0.225096 1.73428395127 0.01833824889 
0.225613 1.76190112940 0.01879976297 
0.226129 1.73647492463 0.01837265443 
0.226646 1.76834507858 0.01882785962 
0.227163 1.75949327753 0.01879920227 
0.227680 1.75453523387 0.01849914397 
0.228197 1.77077943375 0.01841936552 
0.228713 1.77427160513 0.01874288462 
0.229230 1.75443907737 0.01809309565 
0.229747 1.78311554144 0.01869107777 
0.230264 1.73958444243 0.01832264317 
0.230780 1.77876099102 0.01805050287 
0.231297 1.74387973896 0.01820566988 
0.231814 1.75706661958 0.01843049314 
0.232331 1.75299814123 0.01826100846 
0.232848 1.73417428682 0.01827570125 
0.233364 1.74471050993 0.01823362803 
0.233881 1.76840793761 0.01814558475 
0.234398 1.75327310682 0.01842416733 
0.234915 1.74244420660 0.01815088839 
0.235431 1.74049641539 0.01800995853 
0.235948 1.74965361822 0.01809837086 
0.236465 1.71448578069 0.01846932440 
0.236982 1.71721212010 0.01809730216 
0.237499 1.73029819380 0.01779855218 
0.238015 1.74747997388 0.01785284963 
0.238532 1.74026178640 0.01809607067 
0.239049 1.72935028200 0.01764640315 
0.239566 1.72574729834 0.01796679040 
0.240082 1.75278877374 0.01785074344 
0.240599 1.71567574673 0.01827020138 
0.241116 1.75252218649 0.01819312572 
0.241633 1.73203603641 0.01800572037 
0.242149 1.74228893916 3.08858698320 
0.242666 1.73462169631 0.01796397954 
0.243183 1.75169677159 0.01798944633 
0.243700 1.71766654831 0.01741442016 
0.244217 1.76074370997 0.01810704553 
0.244733 1.73302506652 0.01764024016 
0.245250 1.72282939050 0.01770447540 
0.245767 1.73173760707 0.01779472648 
0.246284 1.77194443793 0.01817929325 
0.246800 1.72955398245 0.01784830647 
0.247317 1.71286432733 0.01734382409 
0.247834 1.71635510544 0.01776237851 
0.248351 1.71533412316 0.01764573425 
0.248867 1.73453242385 0.01748571072 
0.249384 1.72230772361 0.01723335790 
0.249901 1.70638628890 0.01760648423 
0.250418 1.76613152658 0.01767134064 
0.250934 1.73762979262 0.01744951430 
0.251451 1.71159396127 0.01758236530 
0.251968 1.72079332926 0.01750874283 
0.252485 1.73193519185 0.01746086827 
0.253001 1.69958629619 0.01746671083 
0.253518 1.71241754815 0.01721474835 
0.254035 1.73637945072 0.01715037101 
0.254552 1.74563053732 0.01757185079 
0.255068 1.73791101778 0.01708780646 
0.255585 1.72433596021 0.01768825043 
0.256102 1.72189313159 0.01734616268 
0.256619 1.75065297522 0.01722679640 
0.257135 1.74052700025 0.01751372395 
0.257652 1.74332538073 0.01727614841 
0.258169 1.70779899209 0.01708400334 
0.258686 1.70722050040 0.01713710657 
0.259202 1.72347423507 0.01759916680 
0.259719 1.72635119169 0.01729573459 
0.260236 1.72895444480 0.01756196774 
0.260753 1.72560399780 0.01769207932 
0.261269 1.73865749835 0.01777644401 
0.261786 1.70941606240 0.01828796108 
0.262303 1.71214201582 0.01791499942 
0.262820 1.71670740221 0.01797423560 
0.263336 1.70063532348 0.01843736536 
0.263853 1.74149681332 0.01813013711 
0.264370 1.71446143694 0.01873258186 
0.264887 1.73177262438 0.01849696505 
0.265403 1.70927101721 0.01838368861 
0.265920 1.75273119292 0.01853549740 
0.266437 1.74054333791 0.01866629847 
0.266954 1.73389311325 0.01876038215 
0.267470 1.71979488527 0.01863684773 
0.267987 1.70314665514 0.01813600662 
0.268504 1.70769922977 0.01874212847 
0.269021 1.69853143250 0.01855066247 
0.269537 1.73672969737 0.01904964576 
0.270054 1.72874740517 0.01916072184 
0.270571 1.75092746634 0.01972349063 
0.271087 1.73364979701 0.01988972603 
0.271604 1.75033841324 0.01976918422 
0.272121 1.69387353715 0.02012331257 
0.272638 1.74273837575 0.01998056653 
0.273154 1.72458311845 0.02015958231 
0.273671 1.76408434871 0.02044303213 
0.274188 1.69166230499 0.02002894431 
0.274705 1.76325897151 0.02099303340 
0.275221 1.71648830351 0.02028659136 
0.275738 1.74541322686 0.02107610938 
0.276255 1.75267449826 0.02071899508 
0.276771 1.74947777665 0.02123756811 
0.277288 1.74825225235 0.02065720792 
0.277805 1.77485983706 0.02073970715 
0.278322 1.71250255588 0.02039875134 
0.278838 1.74428540803 0.02019708538 
0.279355 1.72718015979 0.02057841808 
0.279872 1.73396154475 0.02061782940 
0.280388 1.73795072632 0.01989291150 
0.280905 1.70464419686 0.02052283131 
0.281422 1.75988714491 0.02073753829 
0.281939 1.74576784550 0.02082343271 
0.282455 1.74054315504 0.02089996598 
0.282972 1.75496928414 0.02069156820 
0.283489 1.75123956788 0.02050649728 
0.284006 1.71323412710 0.02060368547 
0.284522 1.71779218053 0.02023612430 
0.285039 1.75458427430 0.02070906713 
0.285556 1.73684147048 0.02069600952 
0.286072 1.74949919438 0.02048625609 
0.286589 1.70669660536 0.02105796265 
0.287106 1.76192687524 0.02119516323 
0.287622 1.75225087459 0.02141308740 
0.288139 1.68667898094 0.02077451128 
0.288656 1.76751871869 0.02103004429 
0.289173 1.68300514732 0.02082847435 
0.289689 1.74678813088 0.02103287206 
0.290206 1.74505410617 0.02073114474 
0.290723 1.73558926556 0.02061535392 
0.291239 1.70526538474 0.02078424798 
0.291756 1.73470958085 0.02167033046 
0.292273 1.76713440456 0.02146227962 
0.292790 1.73387248811 0.02093375639 
0.293306 1.73943087070 0.02101129416 
0.293823 1.74717488158 0.02130691905 
0.294340 1.74815180015 0.02106680673 
0.294856 1.74081543252 0.02180357718 
0.295373 1.71950959468 0.02105452179 
0.295890 1.71218208644 0.02103914808 
0.296406 1.72210644793 0.02177959321 
0.296923 1.73116911290 0.02170245806 
0.297440 1.70474173847 0.02172279752 
0.297957 1.75342551682 0.02187830571 
0.298473 1.77095356160 0.02185884621 
0.298990 1.74660197400 0.02186407606 
0.299507 1.72505124954 0.02183467061 
0.300023 1.70995870097 0.02132861107 
0.300540 1.76649896974 0.02162908894 
0.301057 1.74343764748 0.02188939998 
0.301573 1.70929887172 0.02132843395 
0.302090 1.72329290242 0.02169992582 
0.302607 1.75468044441 0.02192648158 
0.303123 1.70245225786 0.02167851036 
0.303640 1.75661802319 0.02209855319 
0.304157 1.74950024335 0.02209253289 
0.304673 1.77491930229 0.02192687210 
0.305190 1.73835356024 0.02221621009 
0.305707 1.74487469066 0.02194968225 
0.306224 1.78131466966 0.02218025844 
0.306740 1.74612833280 0.02203068703 
0.307257 1.72639462792 0.02248359405 
0.307774 1.74055178521 0.02186171054 
0.308290 1.68830431753 0.02213157892 
0.308807 1.74997699421 0.02240962574 
0.309324 1.70575561067 0.02217737060 
0.309840 1.70434244047 0.02198783776 
0.310357 1.71389493253 0.02269426270 
0.310874 1.76770269524 0.02254567013 
0.311390 1.71838899850 0.02217447132 
0.311907 1.70608535930 0.02249391503 
0.312424 1.73764118100 0.02266920485 
0.312940 1.71091137771 0.02228424952 
0.313457 1.69833892312 0.02268020662 
0.313974 1.75977565413 0.02239930415 
0.314490 1.72404285415 0.02268896771 
0.315007 1.73213540145 0.02227259488 
0.315524 1.70374755711 0.02330587579 
0.316040 1.73558146969 0.02325589283 
0.316557 1.71735718863 0.02289987561 
0.317074 1.74063722553 0.02364059987 
0.317590 1.71973808318 0.02265106030 
0.318107 1.71274787565 0.02305506815 
0.318624 1.77954153360 0.02330709973 
0.319140 1.74509767946 0.02306324314 
0.319657 1.72541064432 0.02264884040 
0.320174 1.74215358088 0.02312072530 
0.320690 1.77201651955 0.02340043401 
0.321207 1.73005290392 0.02350659510 
0.321724 1.71695503588 0.02433847389 
0.322240 1.73116005526 0.02379697862 
0.322757 1.74688985958 0.02402981977 
0.323274 1.72471998522 0.02349845619 
0.323790 1.69725704485 0.02412381018 
0.324307 1.72991489300 0.02449851932 
0.324824 1.74900870748 0.02404213290 
0.325340 1.70450327553 0.02486550153 
0.325857 1.74888436211 0.02504767185 
0.326373 1.74591116033 0.02502855433 
0.326890 1.74146779335 0.02564916641 
0.327407 1.74897520043 0.02664928894 
0.327923 1.73671360494 0.02506700048 
0.328440 1.72779743186 0.02575403786 
0.328957 1.71929631584 0.02648856044 
0.329473 1.74322353112 0.02606579576 
0.329990 1.72330578303 0.02729781648 
0.330507 1.79568883332 0.02803777008 
0.331023 1.74921580778 0.02768780871 
0.331540 1.77025400692 0.02905486331 
0.332057 1.73540239952 0.02815161022 
0.332573 1.73622101961 0.02855094966 
0.333090 1.76281913384 0.02912689457 
0.333607 1.81536979497 0.02958665777 
0.334123 1.76174843178 0.03056203821 
0.334640 1.78656151309 0.02921052553 
0.335156 1.81249781983 0.03086806544 
0.335673 1.73019965450 0.02960128134 
0.336190 1.77766676689 0.03101602488 
0.336706 1.78943645303 0.02975929125 
0.337223 1.78653594726 0.03092080243 
0.337740 1.75618355866 0.03195247040 
0.338256 1.74441362994 0.03112174342 
0.338773 1.72064180987 0.03333604244 
0.339290 1.79813983303 0.03587798759 
0.339806 1.82055483051 0.03576133255 
0.340323 1.80795316013 0.03686512959 
0.340839 1.81245455993 0.03386906667 
0.341356 1.81017345861 0.03645781256 
0.341873 1.77503044084 0.03496219226 
0.342389 1.80487395900 0.03664993361 
0.342906 1.82897498653 0.03836161430 
0.343423 1.83828632897 0.03864537246 
0.343939 1.80770419892 0.03788663235 
0.344456 1.82401273096 0.03693312139 
0.344972 1.84453032258 0.03619459506 
0.345489 1.79467380919 0.03751617917 
0.346006 1.79133201717 0.03874896042 
0.346522 1.75349174509 0.03798764608 
0.347039 1.80116854260 0.04063287671 
0.347555 1.74905335901 0.03840650394 
0.348072 1.77460392688 0.03850789674 
0.348589 1.76343656432 0.03871576395 
0.349105 1.83115112057 0.03931657185 
0.349622 1.83655990303 0.03935395002 
0.350139 1.80289784939 0.03793229968 
0.350655 1.89217700330 0.03952220086 
0.351172 1.81250803990 0.03868236464 
0.351688 1.82275890664 0.03913879962 
0.352205 1.74889293237 0.03695477057 
0.352722 1.83538069554 0.03782279840 
0.353238 1.80204500146 0.03832985165 
0.353755 1.81197541499 0.03945720784 
0.354271 1.78570711280 0.03799704867 
0.354788 1.73396587141 0.03895257567 
0.355305 1.86422501612 0.04040921962 
0.355821 1.77388602626 0.03965867358 
0.356338 1.83733886031 0.04103408012 
0.356854 1.89483719445 0.04170824015 
0.357371 1.82976946242 0.04214858907 
0.357888 1.79860571467 0.04031116744 
0.358404 1.73456243664 0.04268479800 
0.358921 1.84928281549 0.04471796057 
0.359437 1.88026824317 0.04623803868 
0.359954 1.79435052414 0.04466506194 
0.360471 1.86052012667 0.04717034940 
0.360987 1.79823456802 0.04575060538 
0.361504 1.80548554670 0.04581579714 
0.362020 1.83224020561 0.04773825891 
0.362537 1.82363124541 0.04987928056 
0.363054 1.74091402822 0.04980905286 
0.363570 1.82079194571 0.05052276575 
0.364087 1.78458214998 0.05112585761 
0.364603 1.81620923891 0.05117632335 
0.365120 1.75833022245 0.05397879047 
0.365637 1.74557479336 0.05284427967 
0.366153 1.71787648339 0.05539902303 
0.366670 1.69806806229 0.05716194725 
0.367186 1.74369800003 0.06127841310 
0.367703 1.79409361720 0.05409352953 
0.368219 1.78294923323 0.06126425931 
0.368736 1.80013765515 0.06484275749 
0.369253 1.79115390035 0.06772820400 
0.369769 1.87901793597 0.07349744028 
0.370286 1.74953040296 0.07063877092 
0.370802 1.81300480944 0.07733569750 
0.371319 1.86786980469 0.08599216759 
0.371835 1.88189350243 0.08107688478 
0.372352 1.75624448363 0.09296188630 
0.372869 1.77834797345 0.12689350402 
0.373385 1.48999384136 0.12613892587 
0.373902 1.82736960181 0.42855668357 
