# Supplementary material for: A SAXS-based approach to rationally evaluate radical scavengers – toward eliminating radiation damage in solution and crystallographic studies
Source: J Synchrotron Radiat. 2021 Aug 9;28(Pt 5):1309–20. doi: 10.1107/S1600577521004045 (PMC8415334; doi:10.1107/S1600577521004045)
Supplement: Supplementary file 1 [file s-28-01309-sup1.zip › SupportingData/ascrobic_acid/50uM/E1_ascorbate-50um_00012.cbf.dat]

0.010597 13.04725576775 0.51309908478 
0.011114 11.82940241032 0.51264031400 
0.011630 11.24440478410 0.40382026982 
0.012147 10.68536293053 0.29689847662 
0.012664 9.39684087271 0.26722237182 
0.013181 8.84730813057 0.23054333727 
0.013698 8.38830567829 0.20305330775 
0.014215 8.55507928598 0.28531121868 
0.014732 8.08664997425 0.22777453147 
0.015249 7.50575757938 0.23006555091 
0.015766 7.26835032134 0.17874284654 
0.016283 7.09388104649 0.21145114641 
0.016800 6.78880242905 0.17026567126 
0.017316 6.79790797098 0.15473099051 
0.017833 6.55187547954 0.13706693515 
0.018350 6.69232855866 0.13422282663 
0.018867 6.07390162486 0.11432397295 
0.019384 6.05919943936 0.12710978927 
0.019901 5.70260175103 0.11510443267 
0.020418 5.92306802463 0.11232948093 
0.020935 5.74681153780 0.11290224436 
0.021452 5.32176847891 0.12511147901 
0.021969 5.24687637606 0.10519481741 
0.022486 5.38323619895 0.11390236729 
0.023002 5.24197209630 0.10996995973 
0.023519 5.39115198237 0.10591693204 
0.024036 5.14921613597 0.09979981453 
0.024553 5.19235514361 0.09975369432 
0.025070 5.16038337288 0.10539672894 
0.025587 4.96016713538 0.09694987965 
0.026104 5.08003028731 0.09487031185 
0.026621 5.04253299490 0.09694559701 
0.027138 4.85852145567 0.09078016432 
0.027655 4.72604344844 0.08871341671 
0.028171 4.78075468779 0.09084915118 
0.028688 4.52694933905 0.08724105109 
0.029205 4.78989189146 0.08351334982 
0.029722 4.61812180985 0.08575279139 
0.030239 4.51992370809 0.08304941337 
0.030756 4.78760803157 0.08150347921 
0.031273 4.56670168046 0.08223577733 
0.031790 4.52082244810 0.08614072445 
0.032307 4.30378548946 0.07969440190 
0.032824 4.49799999912 0.07860400299 
0.033341 4.15359207640 0.07521228255 
0.033857 4.32077599483 0.07835837668 
0.034374 4.33370062139 0.07726132323 
0.034891 4.17705791953 0.07272334742 
0.035408 4.41846183906 0.07686267897 
0.035925 4.20853565121 0.07621347654 
0.036442 4.15461185675 0.07175773178 
0.036959 4.15457424119 0.07182796883 
0.037476 4.15099511281 0.07240042501 
0.037993 3.96229192084 0.06643685145 
0.038510 4.00469037203 0.06790835361 
0.039027 3.98590246553 0.06650153023 
0.039543 4.00819028841 0.06343180367 
0.040060 3.89357766516 0.06543084504 
0.040577 3.99205402405 0.06618707705 
0.041094 3.90344402207 0.06476923031 
0.041611 3.80706045441 0.06178576681 
0.042128 3.87137457753 0.06616399633 
0.042645 3.84360348580 0.06129234263 
0.043162 3.69104596550 0.05925829026 
0.043679 3.81255129967 0.06659304411 
0.044196 3.67698807216 0.05816566217 
0.044712 3.75501289572 0.06171543226 
0.045229 3.60619365148 0.06041031294 
0.045746 3.73882151989 0.05742486961 
0.046263 3.69947250238 0.06024367310 
0.046780 3.54667434163 0.05838967310 
0.047297 3.57936032883 0.05907280037 
0.047814 3.57771506385 0.05747682155 
0.048331 3.65882248056 0.05777734158 
0.048848 3.51511557957 0.05676065732 
0.049365 3.50547745609 0.05743895053 
0.049881 3.54250292295 0.05465216339 
0.050398 3.48343533385 0.05311484546 
0.050915 3.49231833327 0.05716881365 
0.051432 3.42505278509 0.05244213968 
0.051949 3.43393144411 0.05207640754 
0.052466 3.36893909813 0.05206753357 
0.052983 3.41084569731 0.05253180551 
0.053500 3.37676717749 0.05348112473 
0.054017 3.30535270404 0.05229932804 
0.054534 3.28769482933 0.05244442950 
0.055050 3.23005992386 0.04906762119 
0.055567 3.30053952081 0.05048431034 
0.056084 3.31681448329 0.05100672707 
0.056601 3.14578895916 0.05017480579 
0.057118 3.10984431303 0.04995250627 
0.057635 3.15208519027 0.04906756513 
0.058152 3.21153592630 0.04968778021 
0.058669 3.12804823441 0.04721118319 
0.059186 3.14984781514 0.04871288302 
0.059703 3.18900732009 0.04710023689 
0.060220 3.09412246474 0.04753144519 
0.060736 3.13336158416 0.04803024020 
0.061253 3.04553485904 0.04739294665 
0.061770 2.99622987822 0.04650457086 
0.062287 2.98795908125 0.04478578155 
0.062804 3.01665022797 0.04598559931 
0.063321 2.97399479012 0.04508747457 
0.063838 2.92065053592 0.04400474410 
0.064355 2.88354068441 0.04495652872 
0.064872 2.91435562575 0.04359309930 
0.065388 2.85635382467 0.04375210577 
0.065905 2.85322574944 0.04298056153 
0.066422 2.94746769887 0.04415054138 
0.066939 2.82942648902 0.04382250067 
0.067456 2.78073116874 0.04287834520 
0.067973 2.70886790926 0.04235005468 
0.068490 2.82131799393 0.04273889480 
0.069007 2.88640404076 0.04368810074 
0.069524 2.81207652990 0.04414292781 
0.070041 2.77296403356 0.04222446049 
0.070557 2.83516041632 0.04420629853 
0.071074 2.82605486063 0.04244183308 
0.071591 2.76389382043 0.04245494214 
0.072108 2.74263198800 0.04140060083 
0.072625 2.74189475829 0.04182692644 
0.073142 2.69427487622 0.04220128522 
0.073659 2.69888862113 0.04023858755 
0.074176 2.66091227307 0.04020723022 
0.074693 2.73867852640 0.03973064593 
0.075210 2.65362198918 0.03981316605 
0.075726 2.66261260692 0.03955305288 
0.076243 2.65482644380 0.03883029490 
0.076760 2.60491690971 0.03968510259 
0.077277 2.59717231020 0.03980542826 
0.077794 2.71866884706 0.03882039673 
0.078311 2.58541268781 0.03781762471 
0.078828 2.59646981733 0.03834565745 
0.079345 2.61508614962 0.03742462130 
0.079862 2.56107934754 0.03795245384 
0.080378 2.51931848223 0.03680676475 
0.080895 2.55789507247 0.03652563911 
0.081412 2.47267582745 0.03629586534 
0.081929 2.50957480752 0.03561317828 
0.082446 2.46377300020 0.03644942367 
0.082963 2.49775391944 0.03557875881 
0.083480 2.49457217184 0.03546278256 
0.083997 2.57075702208 0.03510073734 
0.084514 2.45351544478 0.03633937929 
0.085030 2.44035965474 0.03444214594 
0.085547 2.51375921147 0.03744784154 
0.086064 2.42894024520 0.03585924158 
0.086581 2.41387082198 0.03518757341 
0.087098 2.49480980782 0.03410987474 
0.087615 2.45235636395 0.03424310838 
0.088132 2.37382318619 0.03546736609 
0.088649 2.41202879115 0.03563166414 
0.089166 2.38705085473 0.03658577735 
0.089683 2.46449313585 0.03658053306 
0.090199 2.44012115465 0.03697823795 
0.090716 2.37824459118 0.03469703688 
0.091233 2.30417137634 0.03794043021 
0.091750 2.41686476003 0.03595847808 
0.092267 2.44182641623 0.03799098898 
0.092784 2.33086542603 0.03687832017 
0.093301 2.37943564833 0.03869643312 
0.093818 2.39863437205 0.03847332370 
0.094334 2.31782542394 0.03612632588 
0.094851 2.31042128621 0.03678936831 
0.095368 2.29495847840 0.03613545331 
0.095885 2.24986986183 0.03686550439 
0.096402 2.29725392727 0.03528559741 
0.096919 2.30271727108 0.03486202268 
0.097436 2.34095685100 0.03356076465 
0.097953 2.29709573902 0.03363766942 
0.098470 2.22952954782 0.03395045405 
0.098986 2.26202629536 0.03328606369 
0.099503 2.27188544937 0.03342178675 
0.100020 2.25694512277 0.03383992878 
0.100537 2.23525029699 0.03245550913 
0.101054 2.26197925298 0.03247505987 
0.101571 2.19299951470 0.03313546628 
0.102088 2.20786828293 0.03282902237 
0.102605 2.24489766093 0.03314171077 
0.103122 2.14118781064 0.03230279296 
0.103638 2.23260191535 0.03265570337 
0.104155 2.21004518126 0.03167821052 
0.104672 2.19991997185 0.03107964462 
0.105189 2.18435033652 0.03067164191 
0.105706 2.23929062095 0.03094393868 
0.106223 2.18259021773 0.03053941086 
0.106740 2.16863890462 0.03122015275 
0.107257 2.24305180504 0.03201925690 
0.107773 2.17164024253 0.03090655666 
0.108290 2.18005869186 0.03016689405 
0.108807 2.11791688809 0.02981088847 
0.109324 2.19793876099 0.03043544090 
0.109841 2.20080842886 0.03015680127 
0.110358 2.21205648535 0.02965235095 
0.110875 2.14597574400 0.03024846019 
0.111392 2.09592492745 0.03041681623 
0.111909 2.16602919556 0.02973213618 
0.112425 2.10654809566 0.02973504789 
0.112942 2.10952169963 0.02912179806 
0.113459 2.14338963498 0.02931120380 
0.113976 2.02020511421 0.02877323991 
0.114493 2.12281441031 0.02848203528 
0.115010 2.11012506919 0.02942651661 
0.115527 2.08349901809 0.02849890970 
0.116044 2.08675312014 0.02843715113 
0.116560 2.06252291730 0.02688804692 
0.117077 2.12301814365 0.02937090119 
0.117594 2.04397231629 0.02852551247 
0.118111 2.07539701907 0.02830594878 
0.118628 2.05223132130 0.02797063452 
0.119145 2.09439452729 0.02850032184 
0.119662 2.07179809273 0.02878318675 
0.120179 2.06481768790 0.02773449662 
0.120695 2.06339881252 0.02807747292 
0.121212 2.06699734340 0.02857774308 
0.121729 2.07533408539 0.02775941713 
0.122246 2.04513722870 0.02849449547 
0.122763 2.04652116208 0.02734964169 
0.123280 2.02175356692 0.02716259472 
0.123797 2.07654944302 0.02767897413 
0.124314 2.02328433728 0.02725198051 
0.124830 2.08926841972 0.02768472078 
0.125347 2.05432209254 0.02676917338 
0.125864 2.03938775526 0.02673934066 
0.126381 2.00913217951 0.02678264464 
0.126898 2.02746512975 0.02632531701 
0.127415 1.98042456447 0.02667362201 
0.127932 2.01186469122 0.02650048240 
0.128448 2.02386985736 0.02716198939 
0.128965 1.97004222692 0.02610465897 
0.129482 1.96986058581 0.02663006620 
0.129999 1.99457380285 0.02675199301 
0.130516 2.00075046240 0.02619915670 
0.131033 1.97901140446 0.02648367937 
0.131550 1.98415735355 0.02559659216 
0.132067 1.96639012973 0.02577474637 
0.132583 1.97590644661 0.02609059704 
0.133100 1.96513339507 0.02600218202 
0.133617 1.95992253046 0.02591719560 
0.134134 1.94911224666 0.02543823131 
0.134651 1.93174463699 0.02557234356 
0.135168 1.92272112233 0.02527538414 
0.135685 1.91926471299 0.02519736079 
0.136201 1.95258140964 0.02537156495 
0.136718 1.95400311059 0.02502173139 
0.137235 1.96741613528 0.02499454797 
0.137752 1.95334244697 0.02459655212 
0.138269 1.95189540980 0.02506744194 
0.138786 1.94669865418 0.02524096038 
0.139303 1.94020272176 0.02473291609 
0.139819 1.92445115736 0.02515444110 
0.140336 1.92259586471 0.02487418000 
0.140853 1.89095535868 0.02490412755 
0.141370 1.94164808118 0.02452658410 
0.141887 1.94652307741 0.02441365502 
0.142404 1.93551477476 0.02452638228 
0.142921 1.90060473953 0.02457066984 
0.143438 1.98099011439 0.02545203936 
0.143954 1.94344914912 0.02433784679 
0.144471 1.94466935013 0.02523240968 
0.144988 1.94760010895 0.02481420942 
0.145505 1.91591369276 0.02451275763 
0.146022 1.89944365475 0.02489018185 
0.146539 1.91037056204 0.02420156395 
0.147056 1.91649886344 0.02440911949 
0.147572 1.90523978638 0.02476617206 
0.148089 1.91955540667 0.02438550100 
0.148606 1.88868636152 0.02426325719 
0.149123 1.86549173179 0.02393858739 
0.149640 1.90397777865 0.02417682263 
0.150157 1.90419080334 0.02442946026 
0.150674 1.91930209796 0.02314598531 
0.151190 1.88281395959 0.02324163195 
0.151707 1.90258609406 0.02275301778 
0.152224 1.89073066325 0.02359518786 
0.152741 1.85911960004 0.02410101312 
0.153258 1.87255705183 0.02339373221 
0.153775 1.92546601073 0.02361747439 
0.154291 1.86399295699 0.02281431903 
0.154808 1.81848818128 0.02300143032 
0.155325 1.90131534348 0.02352323112 
0.155842 1.87159695980 0.02266862723 
0.156359 1.87968587651 0.02327246234 
0.156876 1.82104808181 0.02311044451 
0.157393 1.87776361797 0.02334380939 
0.157909 1.81417828077 0.02295849209 
0.158426 1.83003685772 0.02294982747 
0.158943 1.84561547408 0.02284489683 
0.159460 1.87324316408 0.02235071929 
0.159977 1.88154753592 0.02277594326 
0.160494 1.86586690811 0.02265380985 
0.161010 1.83698855674 0.02228662373 
0.161527 1.86992047841 0.02307403617 
0.162044 1.82425331673 0.02287503424 
0.162561 1.89715201272 0.02287129955 
0.163078 1.86488286686 0.02268819123 
0.163595 1.82330929356 0.02278785380 
0.164112 1.80824063983 0.02265283916 
0.164628 1.88925967949 0.02312190616 
0.165145 1.86314302676 0.02237195843 
0.165662 1.80304043635 0.02178490414 
0.166179 1.85639447158 0.02252714959 
0.166696 1.82830444975 0.02165043138 
0.167213 1.86172655196 0.02166239295 
0.167729 1.81016010355 0.02122675747 
0.168246 1.83381396186 0.02198563989 
0.168763 1.82001782349 0.02150457255 
0.169280 1.82134301941 0.02232877694 
0.169797 1.80440849211 0.02195572735 
0.170314 1.83294905682 0.02213423733 
0.170830 1.81102385201 0.02153495187 
0.171347 1.86763561272 0.02204034996 
0.171864 1.81520055396 0.02173139917 
0.172381 1.73860665088 0.02161666901 
0.172898 1.83204607988 0.02159058212 
0.173415 1.82005124256 0.02179227164 
0.173932 1.79420020606 0.02127731222 
0.174448 1.78994078498 0.02160798323 
0.174965 1.81582793288 0.02138999504 
0.175482 1.79306778188 0.02105644757 
0.175999 1.83088435498 0.02171206196 
0.176516 1.81710966159 0.02199694239 
0.177033 1.82661608705 0.02176945667 
0.177549 1.80602936231 0.02118746355 
0.178066 1.84794884397 0.02165166103 
0.178583 1.81924189819 0.02042955717 
0.179100 1.85463835080 0.02164580240 
0.179617 1.80899741359 0.02140206201 
0.180134 1.79193997730 0.02187142305 
0.180650 1.81157873558 0.02137078254 
0.181167 1.79140895224 0.02166705915 
0.181684 1.83158108783 0.02207494354 
0.182201 1.83784766734 0.02260695010 
0.182718 1.81053418304 0.02274681075 
0.183234 1.80614097444 0.02266228010 
0.183751 1.81783245042 0.02240687499 
0.184268 1.79891416749 0.02219646490 
0.184785 1.82023409953 0.02266776918 
0.185302 1.83447957266 0.02281392439 
0.185819 1.79816645776 0.02328001400 
0.186335 1.79424561842 0.02274048098 
0.186852 1.79259199135 0.02191905999 
0.187369 1.78523042179 0.02171592302 
0.187886 1.82032216736 0.02181966663 
0.188403 1.81086847851 0.02206644046 
0.188920 1.78420582690 0.02139704166 
0.189436 1.79862452367 0.02197540221 
0.189953 1.77649529805 0.02133812639 
0.190470 1.80586880965 0.02147218493 
0.190987 1.76696156907 0.02102067796 
0.191504 1.75557216724 0.02119799453 
0.192020 1.75437338077 0.02121130802 
0.192537 1.75007573373 0.02070048240 
0.193054 1.78116277040 0.02115909133 
0.193571 1.77092363946 0.02088206881 
0.194088 1.75669959344 0.02070008132 
0.194605 1.76707285542 0.02068861280 
0.195121 1.78232235757 0.02033801703 
0.195638 1.81300612702 0.02052001097 
0.196155 1.75722853785 0.02025427739 
0.196672 1.71918678322 0.02012096205 
0.197189 1.75459526566 0.02113931458 
0.197705 1.75699920975 0.02034015535 
0.198222 1.78956070776 0.02037211543 
0.198739 1.77148639931 0.02062104374 
0.199256 1.80333728543 0.02055529210 
0.199773 1.76303238835 0.02072812799 
0.200290 1.75136085004 0.02032471591 
0.200806 1.79698951578 0.02033185174 
0.201323 1.75414680187 0.02043072880 
0.201840 1.75373467901 0.02027432987 
0.202357 1.80102105241 0.02000469324 
0.202874 1.74343713612 0.01966580931 
0.203390 1.78374657468 0.01998411950 
0.203907 1.71898060411 0.01973654290 
0.204424 1.76931410234 0.01977486973 
0.204941 1.74870593422 0.01962517185 
0.205458 1.78051181535 0.02004150654 
0.205974 1.77306658264 0.01954409435 
0.206491 1.74579021313 0.01976254501 
0.207008 1.74452821252 0.01983431896 
0.207525 1.79478770166 0.02030002415 
0.208042 1.75456423291 0.01976105863 
0.208558 1.73910660942 0.01947078717 
0.209075 1.75760654999 0.01928510814 
0.209592 1.74116645144 0.02003038982 
0.210109 1.75095830024 0.01950109926 
0.210626 1.76983407762 0.01922571940 
0.211142 1.75197078398 0.01956790760 
0.211659 1.76207052754 0.01910929556 
0.212176 1.77592364323 0.01978097144 
0.212693 1.75359317716 0.01894296186 
0.213210 1.77039173590 0.01956982019 
0.213726 1.74939166558 0.01935947471 
0.214243 1.78986619801 0.02005021479 
0.214760 1.74046706845 0.01926727197 
0.215277 1.74900183457 0.01945941484 
0.215794 1.76535240305 0.01933911199 
0.216310 1.74706463383 0.01927524532 
0.216827 1.73967341305 0.01955351786 
0.217344 1.75957645385 0.01931655499 
0.217861 1.77411652123 0.01901592031 
0.218378 1.75334282691 0.01942343013 
0.218894 1.72875250551 0.01871974134 
0.219411 1.73944653712 0.01942106103 
0.219928 1.75034463512 0.01910539768 
0.220445 1.78100055002 0.01901669890 
0.220962 1.78577095273 0.01897384444 
0.221478 1.75919926350 0.01893276532 
0.221995 1.68655424179 0.01876480284 
0.222512 1.76872797700 0.01940318513 
0.223029 1.73618732809 0.01931390631 
0.223546 1.75265123278 0.01896857468 
0.224062 1.74127944499 0.01825265140 
0.224579 1.76625604143 0.01873737459 
0.225096 1.75278423757 0.01815866046 
0.225613 1.76652169528 0.01900427074 
0.226129 1.73486170470 0.01848258776 
0.226646 1.75628865929 0.01843809404 
0.227163 1.79523264924 0.01895126267 
0.227680 1.75267894049 0.01861577344 
0.228197 1.78755022425 0.01840848264 
0.228713 1.76731850897 0.01854854382 
0.229230 1.74222941807 0.01806722850 
0.229747 1.74276603911 0.01810809849 
0.230264 1.75052923988 0.01819949942 
0.230780 1.77135152916 0.01856115755 
0.231297 1.72915732902 0.01836332383 
0.231814 1.74766250685 0.01803495813 
0.232331 1.76425915596 0.01834793418 
0.232848 1.77168209043 0.01851164617 
0.233364 1.75941094420 0.01827102009 
0.233881 1.77707452400 0.01839585578 
0.234398 1.76255174992 0.01802969597 
0.234915 1.78340872750 0.01845034190 
0.235431 1.74866577240 0.01843840759 
0.235948 1.74967831819 0.01809821466 
0.236465 1.71323532386 0.01787407077 
0.236982 1.73130813276 0.01786745069 
0.237499 1.73071985554 0.01792223485 
0.238015 1.73066858638 0.01776781842 
0.238532 1.79240818289 0.01833090276 
0.239049 1.69727933599 0.01820278838 
0.239566 1.73794414422 0.01842424810 
0.240082 1.76937054449 0.01831685555 
0.240599 1.74239207602 0.01806739553 
0.241116 1.73025727753 0.01788902215 
0.241633 1.71585754132 0.01799204318 
0.242149 1.70442186512 3.08736746938 
0.242666 1.73049728585 0.01805897428 
0.243183 1.71254378466 0.01793262969 
0.243700 1.74882227704 0.01791628198 
0.244217 1.73331192696 0.01789217834 
0.244733 1.73835666573 0.01737739498 
0.245250 1.73831839378 0.01819839825 
0.245767 1.72654305100 0.01768069852 
0.246284 1.74735766507 0.01770081663 
0.246800 1.69628278571 0.01800690337 
0.247317 1.73520220958 0.01757444849 
0.247834 1.71831083193 0.01757022221 
0.248351 1.75576581199 0.01746916257 
0.248867 1.71293794159 0.01759791993 
0.249384 1.75233267907 0.01764160487 
0.249901 1.75880371592 0.01731361949 
0.250418 1.72614407833 0.01758990614 
0.250934 1.71639662143 0.01752872033 
0.251451 1.73711501792 0.01764519952 
0.251968 1.73950615323 0.01711734380 
0.252485 1.71707896082 0.01725006250 
0.253001 1.72422184344 0.01762861011 
0.253518 1.72035821548 0.01740354285 
0.254035 1.69668591798 0.01748381119 
0.254552 1.71823144587 0.01701141884 
0.255068 1.70629658870 0.01726437034 
0.255585 1.72399139475 0.01724395163 
0.256102 1.73387699823 0.01751741279 
0.256619 1.73201597651 0.01728221616 
0.257135 1.73561182203 0.01710666364 
0.257652 1.70342777309 0.01687325570 
0.258169 1.70608002481 0.01751333112 
0.258686 1.70319850791 0.01700206838 
0.259202 1.72886627432 0.01707316311 
0.259719 1.71754838505 0.01721644807 
0.260236 1.74452797481 0.01722428407 
0.260753 1.73867385483 0.01759547371 
0.261269 1.74316998617 0.01798484851 
0.261786 1.70699463733 0.01800190662 
0.262303 1.69483377304 0.01821635758 
0.262820 1.73123802042 0.01808271030 
0.263336 1.72467505308 0.01855075622 
0.263853 1.66434753290 0.01811368802 
0.264370 1.71588650419 0.01853047136 
0.264887 1.70097692631 0.01828268712 
0.265403 1.71976206194 0.01869726715 
0.265920 1.70619640821 0.01837406671 
0.266437 1.71316574528 0.01840459158 
0.266954 1.73220345368 0.01851671130 
0.267470 1.72779874671 0.01868215119 
0.267987 1.75878190137 0.01853443952 
0.268504 1.74609139340 0.01904851955 
0.269021 1.75245985115 0.01952118800 
0.269537 1.76926896159 0.01936039799 
0.270054 1.74225051888 0.01983797949 
0.270571 1.74866222930 0.01957693693 
0.271087 1.74325195186 0.01996096505 
0.271604 1.73093175765 0.01935739746 
0.272121 1.76542733759 0.02020450255 
0.272638 1.74020353426 0.01989056751 
0.273154 1.73137954674 0.02026617069 
0.273671 1.73171919008 0.02036514365 
0.274188 1.74996634664 0.02056227864 
0.274705 1.76699280553 0.02073451897 
0.275221 1.76125892082 0.02073161667 
0.275738 1.72885932095 0.02059397816 
0.276255 1.72963973821 0.02058699882 
0.276771 1.75816546104 0.02063337946 
0.277288 1.74322495130 0.02049646123 
0.277805 1.75548272267 0.02079188797 
0.278322 1.71746178138 0.02030371495 
0.278838 1.70679262869 0.02034501226 
0.279355 1.70963744084 0.02054808135 
0.279872 1.75219194081 0.02034601825 
0.280388 1.71974608529 0.02005470198 
0.280905 1.71841982488 0.02098966863 
0.281422 1.74323512832 0.02192765762 
0.281939 1.71240701280 0.02026158328 
0.282455 1.73792979733 0.02066003103 
0.282972 1.71916612595 0.02046796461 
0.283489 1.71922193126 0.02076830533 
0.284006 1.71773325887 0.02058428865 
0.284522 1.75063428091 0.02127203838 
0.285039 1.73065149290 0.02062634453 
0.285556 1.70780609606 0.02039339012 
0.286072 1.71808950302 0.01991611808 
0.286589 1.74605766462 0.02100691590 
0.287106 1.75520386094 0.02125011660 
0.287622 1.76411960786 0.02067080960 
0.288139 1.71973705463 0.02054321713 
0.288656 1.72196295265 0.02095815137 
0.289173 1.73594040962 0.02092420657 
0.289689 1.74169401903 0.02049753165 
0.290206 1.72646389893 0.02110895724 
0.290723 1.72986099726 0.02064826406 
0.291239 1.72122912306 0.02118019788 
0.291756 1.76673771329 0.02114027587 
0.292273 1.72645616104 0.02056656714 
0.292790 1.72056465865 0.02095755538 
0.293306 1.73157804337 0.02136567836 
0.293823 1.76782430723 0.02147909731 
0.294340 1.72417558859 0.02104115914 
0.294856 1.74989664846 0.02147387278 
0.295373 1.73353583805 0.02089196566 
0.295890 1.74823091231 0.02119223286 
0.296406 1.73508474446 0.02156917019 
0.296923 1.77947352617 0.02164277450 
0.297440 1.76746289798 0.02144518652 
0.297957 1.71946615020 0.02100870479 
0.298473 1.74388572926 0.02159703980 
0.298990 1.77600322175 0.02167969785 
0.299507 1.72524642712 0.02149186154 
0.300023 1.72953336658 0.02227836339 
0.300540 1.72462645273 0.02165834978 
0.301057 1.72709635207 0.02114849545 
0.301573 1.72603814922 0.02146946646 
0.302090 1.74557777787 0.02164196506 
0.302607 1.72134712196 0.02219818507 
0.303123 1.75164059589 0.02212125967 
0.303640 1.72881322301 0.02178723467 
0.304157 1.74828791939 0.02224417840 
0.304673 1.72793992147 0.02101492204 
0.305190 1.75359409864 0.02189759617 
0.305707 1.71690173054 0.02179837394 
0.306224 1.72356053913 0.02230781012 
0.306740 1.74631628676 0.02172938517 
0.307257 1.76179289052 0.02229844277 
0.307774 1.77358407928 0.02268911334 
0.308290 1.75411834864 0.02205245711 
0.308807 1.72136849239 0.02224612020 
0.309324 1.72649411006 0.02247666351 
0.309840 1.71800143226 0.02191058232 
0.310357 1.77012202287 0.02303537990 
0.310874 1.73740100425 0.02171941475 
0.311390 1.74406939174 0.02177798091 
0.311907 1.72149310659 0.02274751803 
0.312424 1.74017721938 0.02265698261 
0.312940 1.74884483513 0.02270511876 
0.313457 1.73290727128 0.02218424427 
0.313974 1.76821035709 0.02267168550 
0.314490 1.71191655453 0.02331303177 
0.315007 1.71105189292 0.02280914292 
0.315524 1.75381501347 0.02309368949 
0.316040 1.74789230573 0.02344675199 
0.316557 1.76262756557 0.02327578869 
0.317074 1.74854267487 0.02263799546 
0.317590 1.74398103372 0.02339131644 
0.318107 1.71708410349 0.02336095970 
0.318624 1.71474696699 0.02214060118 
0.319140 1.73587385319 0.02234409479 
0.319657 1.74042928431 0.02293478532 
0.320174 1.77211214179 0.02312544946 
0.320690 1.70732258587 0.02397956398 
0.321207 1.71838101066 0.02352245798 
0.321724 1.72717166208 0.02373972780 
0.322240 1.70999281840 0.02470411073 
0.322757 1.74543029706 0.02393246137 
0.323274 1.70647926571 0.02296976325 
0.323790 1.69881396132 0.02420275480 
0.324307 1.72405686317 0.02467082865 
0.324824 1.74950214779 0.02461922987 
0.325340 1.75833738390 0.02581768190 
0.325857 1.74696931384 0.02473665866 
0.326373 1.77331547627 0.02567727877 
0.326890 1.73361747472 0.02495897628 
0.327407 1.71526787277 0.02506393572 
0.327923 1.74298912681 0.02597332039 
0.328440 1.71146981187 0.02533979717 
0.328957 1.71949957803 0.02585779982 
0.329473 1.75274464492 0.02706904244 
0.329990 1.71483794868 0.02715292651 
0.330507 1.72974754021 0.02741893600 
0.331023 1.77654372938 0.02754373901 
0.331540 1.71770661130 0.02700967161 
0.332057 1.79461892474 0.02918051879 
0.332573 1.77324039037 0.02876179684 
0.333090 1.78361043896 0.02906031941 
0.333607 1.78230249876 0.02851010333 
0.334123 1.71274941374 0.02984369361 
0.334640 1.75300180801 0.03001254341 
0.335156 1.80038102188 0.03064461583 
0.335673 1.71428835193 0.02943167449 
0.336190 1.81097064245 0.03007223819 
0.336706 1.70123368124 0.02938796600 
0.337223 1.73253004550 0.03044950838 
0.337740 1.76800996962 0.03089997699 
0.338256 1.73301572733 0.03202057400 
0.338773 1.82333564929 0.03471944377 
0.339290 1.78398062998 0.03552255342 
0.339806 1.86362519923 0.03519046853 
0.340323 1.87838972443 0.03707293369 
0.340839 1.81462572906 0.03701245985 
0.341356 1.81731584189 0.03677353556 
0.341873 1.83925330297 0.03695020220 
0.342389 1.85196326523 0.03497328707 
0.342906 1.79741471499 0.03694210724 
0.343423 1.86066401811 0.03722859688 
0.343939 1.83141698516 0.03591788736 
0.344456 1.84499397463 0.03858566980 
0.344972 1.83196306574 0.03779089874 
0.345489 1.90507616969 0.03908667394 
0.346006 1.82042163360 0.03925912236 
0.346522 1.80171031707 0.03914605296 
0.347039 1.81947936700 0.03907326599 
0.347555 1.84799858905 0.03968381789 
0.348072 1.86665838810 0.03915921279 
0.348589 1.86639264118 0.03807809843 
0.349105 1.83085474931 0.03904084169 
0.349622 1.79309767811 0.03826024891 
0.350139 1.82277411021 0.03915085376 
0.350655 1.75159498422 0.03850459536 
0.351172 1.73814822066 0.03887011036 
0.351688 1.78772165571 0.03821374719 
0.352205 1.76087537931 0.03870650027 
0.352722 1.80759830570 0.03628822314 
0.353238 1.78074642536 0.03795059335 
0.353755 1.86920543158 0.04073325853 
0.354271 1.83438623645 0.03892782270 
0.354788 1.79347291151 0.03973242165 
0.355305 1.84334202145 0.03965179522 
0.355821 1.78812924468 0.04003368408 
0.356338 1.87633807765 0.04207710488 
0.356854 1.77990152022 0.04222239388 
0.357371 1.87736978645 0.04198299368 
0.357888 1.79522007572 0.04245505802 
0.358404 1.76581725587 0.04057558587 
0.358921 1.79994263714 0.04257746759 
0.359437 1.75888475952 0.04298894820 
0.359954 1.72266441286 0.04384306704 
0.360471 1.81037450713 0.04526447734 
0.360987 1.79743100528 0.04686618904 
0.361504 1.83598986459 0.04618720056 
0.362020 1.84284163728 0.04941003321 
0.362537 1.76947508975 0.05177820413 
0.363054 1.81237678693 0.04583732682 
0.363570 1.86271894609 0.04957093526 
0.364087 1.85300936541 0.04910825747 
0.364603 1.69005081922 0.05225192678 
0.365120 1.74323149209 0.05247404924 
0.365637 1.87272981513 0.05795276948 
0.366153 1.87265583661 0.05645049955 
0.366670 1.78858454570 0.05881796026 
0.367186 1.83534704298 0.05854208101 
0.367703 1.76655952147 0.05782073808 
0.368219 1.72423305571 0.06378201155 
0.368736 1.71251194190 0.05971516897 
0.369253 1.79677653677 0.07190359558 
0.369769 1.65473901245 0.06714703118 
0.370286 1.70955026408 0.06763198247 
0.370802 1.74903609490 0.07458061359 
0.371319 1.80713195672 0.08599402827 
0.371835 1.68086235332 0.09077538147 
0.372352 1.61454954445 0.09704892239 
0.372869 1.72968670521 0.12268287492 
0.373385 1.72827493334 0.18422448821 
0.373902 1.64398446461 0.21419328298 
