# Supplementary material for: A SAXS-based approach to rationally evaluate radical scavengers – toward eliminating radiation damage in solution and crystallographic studies
Source: J Synchrotron Radiat. 2021 Aug 9;28(Pt 5):1309–20. doi: 10.1107/S1600577521004045 (PMC8415334; doi:10.1107/S1600577521004045)
Supplement: Supplementary file 1 [file s-28-01309-sup1.zip › SupportingData/ascrobic_acid/50uM/E1_ascorbate-50um_00002.cbf.dat]

0.010597 13.37710501638 0.56220202874 
0.011114 12.24983284192 0.50530874850 
0.011630 11.24035238870 0.38660248134 
0.012147 11.00535577641 0.33724527989 
0.012664 9.80661087674 0.28569185357 
0.013181 9.52039643463 0.21174204409 
0.013698 8.59538305513 0.23126582566 
0.014215 8.63027291250 0.30348138713 
0.014732 8.16955347791 0.23082014495 
0.015249 7.78067941793 0.22922599965 
0.015766 7.79066609245 0.19714440009 
0.016283 7.17683575333 0.18263498691 
0.016800 6.95815402229 0.16301717656 
0.017316 7.05656177357 0.15174736946 
0.017833 7.03576006079 0.15821982888 
0.018350 6.65699212911 0.13286002297 
0.018867 6.58471995804 0.13375911044 
0.019384 6.57368565799 0.13019528491 
0.019901 6.28852344095 0.12919398129 
0.020418 6.03274526516 0.12274982518 
0.020935 6.12194963520 0.11557831134 
0.021452 5.85498388329 0.11392571118 
0.021969 5.86440401150 0.10810027203 
0.022486 5.70365141871 0.10945772134 
0.023002 5.63538486265 0.11243497099 
0.023519 5.54543598966 0.10179537114 
0.024036 5.47885291288 0.10736934874 
0.024553 5.42245277683 0.10390119389 
0.025070 5.26028781851 0.09364245313 
0.025587 5.21954840055 0.09885339843 
0.026104 5.10961310275 0.09459455963 
0.026621 5.20376088919 0.10418532898 
0.027138 5.25017221255 0.08795316935 
0.027655 4.98279598460 0.09195316255 
0.028171 4.97175596232 0.09081926407 
0.028688 4.96075067103 0.08585869814 
0.029205 5.04872994649 0.09159877261 
0.029722 4.81395988163 0.08789405173 
0.030239 4.89101796070 0.08563550876 
0.030756 4.89006439890 0.08522353910 
0.031273 4.71575777641 0.08407498306 
0.031790 4.66026811633 0.08236425113 
0.032307 4.57391653283 0.07464146972 
0.032824 4.69429814114 0.07609711447 
0.033341 4.64934873989 0.07923204125 
0.033857 4.50644153688 0.07996424314 
0.034374 4.56508467284 0.08030084018 
0.034891 4.51520484684 0.07109840840 
0.035408 4.57106544379 0.07493377580 
0.035925 4.36887936334 0.07699017232 
0.036442 4.34193164295 0.07346849759 
0.036959 4.29005870069 0.07824686970 
0.037476 4.40517045147 0.07490827581 
0.037993 4.26502112235 0.07317562156 
0.038510 4.33976349814 0.07518067354 
0.039027 4.11278379567 0.06539062279 
0.039543 4.08428273082 0.06807237752 
0.040060 4.06588957006 0.06874950260 
0.040577 4.06750778101 0.06847623818 
0.041094 4.14962845933 0.06468812430 
0.041611 3.95118543276 0.06409831659 
0.042128 3.96747374242 0.06452502579 
0.042645 3.94010732548 0.06189186697 
0.043162 3.87732459432 0.06439589838 
0.043679 3.86830163282 0.06494610749 
0.044196 3.89118302172 0.06023402129 
0.044712 3.80995159856 0.06219855043 
0.045229 3.94602131614 0.05814300154 
0.045746 3.84950470942 0.05962316359 
0.046263 3.81173588049 0.05698127754 
0.046780 3.75180149817 0.05817837843 
0.047297 3.65391155377 0.05881845168 
0.047814 3.67501771225 0.05903171944 
0.048331 3.65737905308 0.05810781907 
0.048848 3.65840863073 0.05664085385 
0.049365 3.62660159627 0.05837549821 
0.049881 3.64529016785 0.05686639849 
0.050398 3.64437849508 0.05654348562 
0.050915 3.52866812860 0.05717448624 
0.051432 3.41646708912 0.05422484046 
0.051949 3.52182113739 0.05381846803 
0.052466 3.51838055924 0.05190808244 
0.052983 3.38021179187 0.05319890106 
0.053500 3.42405807675 0.05107912703 
0.054017 3.43462040647 0.05236873777 
0.054534 3.37731452794 0.05372374992 
0.055050 3.27918282710 0.05243642730 
0.055567 3.29823027424 0.05092211051 
0.056084 3.37270446865 0.05202740100 
0.056601 3.19707929146 0.05012370769 
0.057118 3.24395522396 0.04876058661 
0.057635 3.23471564718 0.05024370460 
0.058152 3.25362063857 0.05066619127 
0.058669 3.21177843823 0.04892256307 
0.059186 3.12872273863 0.04606073353 
0.059703 3.07399705951 0.04727949845 
0.060220 3.17802956646 0.04616855728 
0.060736 3.02459987822 0.04740957135 
0.061253 2.96179095317 0.04622127736 
0.061770 3.07210817883 0.04730685952 
0.062287 3.07016640538 0.04682593596 
0.062804 2.98475883802 0.04536048204 
0.063321 2.98021948819 0.04381621835 
0.063838 3.02664374235 0.04454314084 
0.064355 2.94173959869 0.04524901598 
0.064872 2.96688065036 0.04426264316 
0.065388 2.89355952586 0.04355932713 
0.065905 2.81962874516 0.04449950648 
0.066422 2.86264884195 0.04280715913 
0.066939 2.88081130645 0.04364415308 
0.067456 2.86515792811 0.04316927774 
0.067973 2.86925342666 0.04270026833 
0.068490 2.82324013572 0.04335295590 
0.069007 2.80706090359 0.04228213284 
0.069524 2.75639485583 0.04314082457 
0.070041 2.75896588464 0.04290878397 
0.070557 2.84549658314 0.04238634715 
0.071074 2.78083867111 0.04295696884 
0.071591 2.71803785973 0.04226850228 
0.072108 2.74515479925 0.04106379877 
0.072625 2.65454506649 0.04066404741 
0.073142 2.79020319783 0.04210651302 
0.073659 2.68481011612 0.03799046554 
0.074176 2.69040380263 0.04044560881 
0.074693 2.58890856238 0.03837023804 
0.075210 2.73033317659 0.03836243410 
0.075726 2.58526980689 0.04111053657 
0.076243 2.62469864996 0.03894923573 
0.076760 2.62181123408 0.03947696341 
0.077277 2.54106504565 0.03763420818 
0.077794 2.58011258592 0.03733293721 
0.078311 2.58500597785 0.03797141240 
0.078828 2.58297951913 0.03901000307 
0.079345 2.56626009070 0.03873601869 
0.079862 2.55151546855 0.03756318550 
0.080378 2.49385672876 0.03587917723 
0.080895 2.53309517467 0.03762018085 
0.081412 2.52131231835 0.03630231071 
0.081929 2.50168478650 0.03712749301 
0.082446 2.44658888804 0.03765104641 
0.082963 2.42882187365 0.03550659900 
0.083480 2.47332285423 0.03529128018 
0.083997 2.42959587259 0.03564152590 
0.084514 2.47473154912 0.03460072343 
0.085030 2.46844629428 0.03583877428 
0.085547 2.39486126372 0.03444840591 
0.086064 2.46140266069 0.03513549656 
0.086581 2.45071432836 0.03507131076 
0.087098 2.40974732601 0.03434096626 
0.087615 2.40850037051 0.03545051610 
0.088132 2.35527934047 0.03598369121 
0.088649 2.36679642424 0.03611433688 
0.089166 2.40735538086 0.03496816759 
0.089683 2.36808461913 0.03675502579 
0.090199 2.34346153247 0.03634237991 
0.090716 2.36762878897 0.03642120344 
0.091233 2.34999757906 0.03757089713 
0.091750 2.39016711057 0.03795199628 
0.092267 2.32196216748 0.03580222449 
0.092784 2.38052026381 0.03827014653 
0.093301 2.40891831745 0.03661109070 
0.093818 2.31630618772 0.03781050414 
0.094334 2.30988378831 0.03771080133 
0.094851 2.34595276602 0.03690679873 
0.095368 2.35364874434 0.03571449884 
0.095885 2.22792504394 0.03456270695 
0.096402 2.22082235847 0.03526351054 
0.096919 2.38044579132 0.03530535603 
0.097436 2.31370360108 0.03375743266 
0.097953 2.27911737274 0.03488713552 
0.098470 2.24313254327 0.03318008471 
0.098986 2.24566181773 0.03299535704 
0.099503 2.26636714685 0.03315277215 
0.100020 2.20335877931 0.03182811323 
0.100537 2.17628922098 0.03189570933 
0.101054 2.22164178698 0.03231473067 
0.101571 2.20440134557 0.03118507752 
0.102088 2.21347434607 0.03240046130 
0.102605 2.21676411950 0.03259276507 
0.103122 2.20379939849 0.03310156095 
0.103638 2.23192427487 0.03158544772 
0.104155 2.20075669137 0.03146013518 
0.104672 2.16207765132 0.03044315571 
0.105189 2.20385220658 0.03267211426 
0.105706 2.19523213108 0.03117755249 
0.106223 2.12516439301 0.02972477740 
0.106740 2.23657083036 0.03100519369 
0.107257 2.13940638117 0.02977020119 
0.107773 2.10418236490 0.02989711951 
0.108290 2.10651754432 0.03054097624 
0.108807 2.20862974420 0.03096911578 
0.109324 2.13299048861 0.03099269357 
0.109841 2.11858627225 0.02982002230 
0.110358 2.13965907327 0.02997775232 
0.110875 2.19192562875 0.03088282659 
0.111392 2.14375593160 0.03069229083 
0.111909 2.13451465199 0.03025262363 
0.112425 2.14816515897 0.02968680516 
0.112942 2.19301686265 0.03001049043 
0.113459 2.09669438455 0.03065749047 
0.113976 2.11512374486 0.02911740547 
0.114493 2.07256501932 0.02851328180 
0.115010 2.11701154700 0.02909713504 
0.115527 2.13666729904 0.02904671023 
0.116044 2.03778186056 0.02763788183 
0.116560 2.12694943469 0.02852284871 
0.117077 2.13129911403 0.02903513158 
0.117594 2.08649676095 0.02784754944 
0.118111 2.05220957619 0.02771798257 
0.118628 2.04313456251 0.02798505836 
0.119145 2.07829541969 0.02953364299 
0.119662 2.08531343848 0.02825890774 
0.120179 2.09605708286 0.02818194732 
0.120695 2.02060232824 0.02833954897 
0.121212 2.08476146144 0.02792786340 
0.121729 2.02391304584 0.02741239759 
0.122246 2.04630128512 0.02783929505 
0.122763 2.05312009043 0.02773455086 
0.123280 2.08145759078 0.02755932541 
0.123797 2.02476717582 0.02656531290 
0.124314 2.02143247618 0.02660278049 
0.124830 2.04387401695 0.02732190369 
0.125347 1.99056420828 0.02609495287 
0.125864 1.98408098869 0.02657059611 
0.126381 2.00179845696 0.02710767943 
0.126898 2.02181154131 0.02703326264 
0.127415 1.94452576361 0.02579131278 
0.127932 1.99807153892 0.02666251499 
0.128448 1.97751177492 0.02691352960 
0.128965 1.98948260865 0.02612925242 
0.129482 2.08044699757 0.02699315807 
0.129999 1.99012241113 0.02680755018 
0.130516 1.99407466084 0.02621885006 
0.131033 1.96403745742 0.02614439099 
0.131550 2.03111967218 0.02655879055 
0.132067 1.92843428902 0.02585372410 
0.132583 1.95698342859 0.02662480211 
0.133100 1.97484459110 0.02621466510 
0.133617 1.97936454896 0.02621262724 
0.134134 1.94381876096 0.02604500097 
0.134651 1.92174590265 0.02539679796 
0.135168 1.97063202236 0.02561883987 
0.135685 1.95737237412 0.02563866146 
0.136201 2.00307564982 0.02489413653 
0.136718 1.95477761196 0.02553141993 
0.137235 1.95397853199 0.02506197256 
0.137752 1.94711527436 0.02439286435 
0.138269 1.90861311928 0.02457788935 
0.138786 1.88869078431 0.02447059940 
0.139303 1.94552357075 0.02503720330 
0.139819 1.92388408113 0.02468854852 
0.140336 1.90482571722 0.02507908558 
0.140853 1.93860546376 0.02535608393 
0.141370 1.95734650494 0.02549152010 
0.141887 1.96422015219 0.02418345069 
0.142404 1.92583317802 0.02458880689 
0.142921 1.90183992924 0.02419216568 
0.143438 1.96049159909 0.02552412094 
0.143954 1.91404989505 0.02504784066 
0.144471 1.94578168146 0.02488419106 
0.144988 1.97490351998 0.02561608868 
0.145505 1.96683854133 0.02498710243 
0.146022 1.91716501226 0.02539355073 
0.146539 1.91260410469 0.02481624477 
0.147056 1.89991527872 0.02483572718 
0.147572 1.90818218224 0.02434591758 
0.148089 1.89596366034 0.02443787517 
0.148606 1.88074259334 0.02443527186 
0.149123 1.89682756512 0.02441056694 
0.149640 1.90522116099 0.02405348911 
0.150157 1.86011047173 0.02419917182 
0.150674 1.88586544052 0.02305766035 
0.151190 1.86755832345 0.02344234945 
0.151707 1.87705284404 0.02308116172 
0.152224 1.87120654016 0.02317798484 
0.152741 1.87696217706 0.02378459033 
0.153258 1.87699246842 0.02365350642 
0.153775 1.90485373300 0.02410177250 
0.154291 1.87705954012 0.02289521984 
0.154808 1.87674228737 0.02344763607 
0.155325 1.86286838973 0.02352232035 
0.155842 1.85382529121 0.02316665460 
0.156359 1.89307501903 0.02393382938 
0.156876 1.86890675480 0.02320030700 
0.157393 1.86288945954 0.02328634319 
0.157909 1.82820960478 0.02360902827 
0.158426 1.88677545833 0.02378324376 
0.158943 1.85221390967 0.02344912197 
0.159460 1.86598145078 0.02305000912 
0.159977 1.80447846008 0.02236030579 
0.160494 1.85170153913 0.02320671072 
0.161010 1.88558818978 0.02257428909 
0.161527 1.83623756032 0.02243543797 
0.162044 1.86679372338 0.02229829080 
0.162561 1.85762193869 0.02225840338 
0.163078 1.84080135440 0.02223515014 
0.163595 1.82158259604 0.02284239770 
0.164112 1.84201836705 0.02237408982 
0.164628 1.83282789375 0.02222849901 
0.165145 1.81114109205 0.02209332676 
0.165662 1.82561482555 0.02278599257 
0.166179 1.82779381258 0.02225471964 
0.166696 1.86396487885 0.02259176943 
0.167213 1.83631572135 0.02200735646 
0.167729 1.84510451444 0.02227499758 
0.168246 1.85115705240 0.02187654317 
0.168763 1.83419986959 0.02181114936 
0.169280 1.85438290859 0.02256244407 
0.169797 1.85525864305 0.02221201475 
0.170314 1.85054124701 0.02138740016 
0.170830 1.85752523295 0.02190970961 
0.171347 1.85933699745 0.02186998299 
0.171864 1.84923643039 0.02208637927 
0.172381 1.83071981981 0.02120155391 
0.172898 1.84485311791 0.02164510124 
0.173415 1.81747166311 0.02122541017 
0.173932 1.80764316302 0.02163256406 
0.174448 1.77775660580 0.02192274815 
0.174965 1.80532275814 0.02128531921 
0.175482 1.80042047034 0.02125321887 
0.175999 1.79972668622 0.02117738584 
0.176516 1.82125655534 0.02122602387 
0.177033 1.78094939401 0.02147436165 
0.177549 1.79992861591 0.02123122891 
0.178066 1.80994499997 0.02136021970 
0.178583 1.81716621154 0.02147695996 
0.179100 1.77489570581 0.02117983720 
0.179617 1.79626899955 0.02134249168 
0.180134 1.82648658100 0.02140145048 
0.180650 1.82909947335 0.02235962930 
0.181167 1.82544834935 0.02203515015 
0.181684 1.81802033001 0.02241606804 
0.182201 1.84265300642 0.02242225444 
0.182718 1.79995011414 0.02251634218 
0.183234 1.81481391288 0.02241349003 
0.183751 1.81100312167 0.02262563534 
0.184268 1.79716673136 0.02322602784 
0.184785 1.79299111124 0.02318883966 
0.185302 1.83704313081 0.02265429771 
0.185819 1.79944087381 0.02229779211 
0.186335 1.84137757080 0.02258259749 
0.186852 1.80948390625 0.02261675614 
0.187369 1.77694372068 0.02184420354 
0.187886 1.80399422496 0.02176095598 
0.188403 1.76142198057 0.02176117267 
0.188920 1.78010548115 0.02158069758 
0.189436 1.74870217021 0.02217498057 
0.189953 1.77288957588 0.02129915027 
0.190470 1.79460350846 0.02086040230 
0.190987 1.77508185955 0.02107850536 
0.191504 1.76696331468 0.02155660577 
0.192020 1.78357170289 0.02136278163 
0.192537 1.75923508468 0.02071028013 
0.193054 1.77583748207 0.02068570215 
0.193571 1.77144634662 0.02080073159 
0.194088 1.75118859580 0.02069271496 
0.194605 1.79671965535 0.02087970756 
0.195121 1.75148389578 0.02019808296 
0.195638 1.75280195210 0.01999368245 
0.196155 1.75497634014 0.02023455037 
0.196672 1.76392146959 0.02057166644 
0.197189 1.77724548924 0.02034865205 
0.197705 1.77276752245 0.02071619303 
0.198222 1.78960231908 0.02046456990 
0.198739 1.75736943145 0.02001169211 
0.199256 1.74999781472 0.02041278475 
0.199773 1.72604976523 0.01949084152 
0.200290 1.78619013218 0.02019112112 
0.200806 1.76567611149 0.02030034565 
0.201323 1.76222957595 0.01997468112 
0.201840 1.78359692065 0.02009489520 
0.202357 1.75723224880 0.02042709944 
0.202874 1.73218641811 0.01970614274 
0.203390 1.81452335829 0.02055230591 
0.203907 1.80946121945 0.02024782796 
0.204424 1.75885035124 0.02002621743 
0.204941 1.77168421738 0.01991880687 
0.205458 1.76754438205 0.01984983624 
0.205974 1.74269420096 0.01987851793 
0.206491 1.73888663333 0.01955537893 
0.207008 1.73248292486 0.01945598772 
0.207525 1.76431074172 0.02016937051 
0.208042 1.74621541115 0.02018777905 
0.208558 1.78215111131 0.01987284282 
0.209075 1.75083637635 0.01983026979 
0.209592 1.76044236772 0.01975291075 
0.210109 1.75359899787 0.01956194492 
0.210626 1.74935656523 0.01914667754 
0.211142 1.74730359557 0.01932350487 
0.211659 1.77110163592 0.01955297127 
0.212176 1.76550700162 0.01950747154 
0.212693 1.77684072263 0.01994550433 
0.213210 1.78138529694 0.01963638466 
0.213726 1.74580770396 0.01967473378 
0.214243 1.75767315224 0.01947169016 
0.214760 1.73948604894 0.01903708036 
0.215277 1.74432473361 0.01949537458 
0.215794 1.74850277874 0.01920638038 
0.216310 1.74692124457 0.01877222112 
0.216827 1.75142098723 0.01952745187 
0.217344 1.75798768069 0.01911646208 
0.217861 1.78678399438 0.01952514226 
0.218378 1.73944330424 0.01935406175 
0.218894 1.75409860023 0.01951573982 
0.219411 1.73062427675 0.01884561073 
0.219928 1.76130352265 0.01890148098 
0.220445 1.76922185999 0.01912532590 
0.220962 1.75374144239 0.01932543918 
0.221478 1.76370609315 0.01902501763 
0.221995 1.74445797596 0.01892667430 
0.222512 1.75253137095 0.01916189726 
0.223029 1.75075322636 0.01880227709 
0.223546 1.78788811140 0.01894181010 
0.224062 1.75719425585 0.01861748570 
0.224579 1.72818443713 0.01843482830 
0.225096 1.75715742994 0.01861155804 
0.225613 1.72065369923 0.01883631481 
0.226129 1.74414525531 0.01896570201 
0.226646 1.74548178088 0.01863874534 
0.227163 1.75897952155 0.01872314110 
0.227680 1.73418067533 0.01917269497 
0.228197 1.73540357184 0.01844330277 
0.228713 1.77054238939 0.01843333817 
0.229230 1.74739806875 0.01841320874 
0.229747 1.74019095271 0.01807095521 
0.230264 1.74676835812 0.01817626734 
0.230780 1.73531645159 0.01841190597 
0.231297 1.75085463159 0.01852203330 
0.231814 1.76220947601 0.01838377507 
0.232331 1.73022831332 0.01837783074 
0.232848 1.74289118227 0.01868809674 
0.233364 1.75051408787 0.01799072450 
0.233881 1.72592976712 0.01835678881 
0.234398 1.75425022631 0.01795363471 
0.234915 1.73065254853 0.01820899519 
0.235431 1.73758508599 0.01778484009 
0.235948 1.73962409086 0.01791438171 
0.236465 1.73685106807 0.01830839034 
0.236982 1.76458392654 0.01853192245 
0.237499 1.74122451857 0.01816875471 
0.238015 1.72616752531 0.01779341061 
0.238532 1.76242924104 0.01823470236 
0.239049 1.73030077419 0.01791713558 
0.239566 1.72756868542 0.01800592577 
0.240082 1.72206582716 0.01773716589 
0.240599 1.74087352657 0.01811137684 
0.241116 1.75141596380 0.01803022783 
0.241633 1.75210731326 0.01804279434 
0.242149 1.75508699882 3.09242552496 
0.242666 1.68115359466 0.01780672348 
0.243183 1.71766700879 0.01780760430 
0.243700 1.73874474084 0.01774330475 
0.244217 1.75896392731 0.01791734607 
0.244733 1.75160063871 0.01749842091 
0.245250 1.72868581341 0.01753643156 
0.245767 1.73798789982 0.01742460788 
0.246284 1.75057229264 0.01786461775 
0.246800 1.71364488699 0.01761432630 
0.247317 1.76528088533 0.01801255322 
0.247834 1.75626478391 0.01783402221 
0.248351 1.71617010842 0.01756804752 
0.248867 1.74826957270 0.01745667720 
0.249384 1.74354591654 0.01743395696 
0.249901 1.70416317726 0.01763797414 
0.250418 1.74271203016 0.01760683948 
0.250934 1.75141637636 0.01749233885 
0.251451 1.73228020675 0.01737616778 
0.251968 1.74559561569 0.01775277142 
0.252485 1.74874866183 0.01778167312 
0.253001 1.69772257401 0.01704405584 
0.253518 1.74972013320 0.01765720538 
0.254035 1.74489447918 0.01725804190 
0.254552 1.73349456351 0.01742844973 
0.255068 1.75935413753 0.01734678037 
0.255585 1.70855444696 0.01771654814 
0.256102 1.71987565634 0.01726092801 
0.256619 1.71173617019 0.01715451645 
0.257135 1.73866384451 0.01739260869 
0.257652 1.74230418081 0.01714977538 
0.258169 1.73240040406 0.01698148044 
0.258686 1.72795224637 0.01716379964 
0.259202 1.74332568469 0.01746027719 
0.259719 1.69473212926 0.01729549513 
0.260236 1.71946542165 0.01718164627 
0.260753 1.72285844633 0.01827132000 
0.261269 1.71897314709 0.01780582463 
0.261786 1.73315430344 0.01812960350 
0.262303 1.71485402663 0.01821386293 
0.262820 1.73490287389 0.01814488515 
0.263336 1.72745895479 0.01831029886 
0.263853 1.71288172109 0.01815739791 
0.264370 1.70851173374 0.01829676297 
0.264887 1.73445061492 0.01894619528 
0.265403 1.68592659104 0.01832514721 
0.265920 1.74809374855 0.01846388935 
0.266437 1.75886923612 0.01868758577 
0.266954 1.73636335776 0.01849648677 
0.267470 1.71860773661 0.01913430711 
0.267987 1.73829631009 0.01914420402 
0.268504 1.71805985178 0.01887037963 
0.269021 1.72532723597 0.01890716587 
0.269537 1.72056136191 0.01931167432 
0.270054 1.74911965409 0.01963090554 
0.270571 1.75424847795 0.01966766662 
0.271087 1.75412105056 0.01977340627 
0.271604 1.72005336546 0.01941402323 
0.272121 1.72510629269 0.01992735271 
0.272638 1.74480020885 0.02033727978 
0.273154 1.73246432943 0.02006469456 
0.273671 1.73904563632 0.02058772261 
0.274188 1.75988501850 0.02051671955 
0.274705 1.75070660948 0.02114170331 
0.275221 1.70908982260 0.02029143617 
0.275738 1.74662832892 0.02085198947 
0.276255 1.77515962794 0.02133994081 
0.276771 1.72437606811 0.02041522765 
0.277288 1.72592369100 0.02075356651 
0.277805 1.74571600826 0.02013280318 
0.278322 1.72953057424 0.02055002106 
0.278838 1.70867747114 0.01998735654 
0.279355 1.76705222032 0.02084608272 
0.279872 1.74343699136 0.02058807595 
0.280388 1.72352088461 0.02061336181 
0.280905 1.73594764531 0.02015455453 
0.281422 1.78913247004 0.02045347055 
0.281939 1.73493123422 0.02062495317 
0.282455 1.74312601510 0.02008434056 
0.282972 1.75094259804 0.02027188879 
0.283489 1.69263221552 0.02073930288 
0.284006 1.69573285395 0.02016964944 
0.284522 1.76590858355 0.02078088257 
0.285039 1.73160671818 0.02114528505 
0.285556 1.70561698993 0.02045401442 
0.286072 1.74860378341 0.02118735539 
0.286589 1.69233184817 0.02098024711 
0.287106 1.73052494757 0.02060633068 
0.287622 1.71259455080 0.02092836170 
0.288139 1.69744101874 0.02057354532 
0.288656 1.78817686752 0.02101761541 
0.289173 1.78747704070 0.02163008677 
0.289689 1.70715953331 0.02035522705 
0.290206 1.72117783078 0.02123126271 
0.290723 1.74112832396 0.02105205816 
0.291239 1.76311026962 0.02133988020 
0.291756 1.72505778494 0.02080417885 
0.292273 1.75192756715 0.02157725520 
0.292790 1.72436202228 0.02084182879 
0.293306 1.70468449983 0.02037808025 
0.293823 1.74558932331 0.02144045290 
0.294340 1.72367329850 0.02074925223 
0.294856 1.72217482619 0.02105226541 
0.295373 1.74952631824 0.02162961979 
0.295890 1.78017015768 0.02137447161 
0.296406 1.73273614359 0.02140874309 
0.296923 1.73656028724 0.02129956834 
0.297440 1.71350869801 0.02159196729 
0.297957 1.72963928100 0.02107576636 
0.298473 1.79525946768 0.02182633812 
0.298990 1.72678292497 0.02080866601 
0.299507 1.71235915097 0.02158614893 
0.300023 1.76181782801 0.02211747593 
0.300540 1.73428724088 0.02194459606 
0.301057 1.71235105438 0.02193330679 
0.301573 1.79170186514 0.02198138938 
0.302090 1.79309318093 0.02208630576 
0.302607 1.70244977185 0.02139113468 
0.303123 1.75074467224 0.02232748255 
0.303640 1.74081044037 0.02168607157 
0.304157 1.72870330569 0.02233146010 
0.304673 1.74072446257 0.02164889348 
0.305190 1.74823918556 0.02212677199 
0.305707 1.73247408993 0.02245725017 
0.306224 1.75200095583 0.02183427123 
0.306740 1.73796211905 0.02246756947 
0.307257 1.70429974914 0.02252948186 
0.307774 1.72531423724 0.02251866874 
0.308290 1.76294521679 0.02249704697 
0.308807 1.74801193857 0.02281423119 
0.309324 1.74771046454 0.02276915889 
0.309840 1.68254457721 0.02174795896 
0.310357 1.72772964241 0.02255384966 
0.310874 1.73492543606 0.02262353430 
0.311390 1.77784681381 0.02291167269 
0.311907 1.73612037204 0.02281331411 
0.312424 1.74268217363 0.02264902145 
0.312940 1.68319694689 0.02257257950 
0.313457 1.69716950804 0.02273941251 
0.313974 1.76315257469 0.02308119897 
0.314490 1.70121201777 0.02315133316 
0.315007 1.72257349253 0.02297024503 
0.315524 1.74163177871 0.02328323892 
0.316040 1.70199653708 0.02259464842 
0.316557 1.73410710072 0.02291026431 
0.317074 1.74668277872 0.02310112582 
0.317590 1.75894726400 0.02369482860 
0.318107 1.76656801087 0.02325864136 
0.318624 1.75484656776 0.02283413991 
0.319140 1.75555420487 0.02374723953 
0.319657 1.70636368140 0.02377972645 
0.320174 1.72237966625 0.02361609747 
0.320690 1.76173127539 0.02374959630 
0.321207 1.71508088620 0.02397660803 
0.321724 1.68706261807 0.02335504211 
0.322240 1.71113790872 0.02405078999 
0.322757 1.73903944000 0.02404244610 
0.323274 1.75624217963 0.02329387272 
0.323790 1.78605087610 0.02430509727 
0.324307 1.75182968189 0.02453423475 
0.324824 1.76767688617 0.02496450979 
0.325340 1.76259270807 0.02513342110 
0.325857 1.71695391310 0.02491177606 
0.326373 1.75705461003 0.02558782387 
0.326890 1.74141735066 0.02640843575 
0.327407 1.77929462722 0.02600229439 
0.327923 1.76226225003 0.02586261089 
0.328440 1.77812576010 0.02550793922 
0.328957 1.72794774081 0.02635152302 
0.329473 1.70481434295 0.02679724537 
0.329990 1.76005057798 0.02683143272 
0.330507 1.69280051025 0.02759964889 
0.331023 1.73330781190 0.02796284718 
0.331540 1.74056904655 0.02840704511 
0.332057 1.73068036472 0.02913790664 
0.332573 1.77225594579 0.02976468939 
0.333090 1.77057272015 0.02956961654 
0.333607 1.74378688667 0.02939333606 
0.334123 1.84038087461 0.02984401319 
0.334640 1.75279651019 0.02918943042 
0.335156 1.74292182006 0.03044925139 
0.335673 1.74173165667 0.02875827475 
0.336190 1.81258584229 0.03131934181 
0.336706 1.81110178613 0.03140496219 
0.337223 1.79323874392 0.03164894403 
0.337740 1.76731961621 0.03255930195 
0.338256 1.71478867327 0.03198486346 
0.338773 1.81597069579 0.03345128483 
0.339290 1.78007551162 0.03464476857 
0.339806 1.88264352285 0.03607375510 
0.340323 1.80171526797 0.03667663985 
0.340839 1.77873779107 0.03508131577 
0.341356 1.85129987842 0.03734233538 
0.341873 1.84383811903 0.03790511782 
0.342389 1.79972117923 0.03694257266 
0.342906 1.89268762760 0.03979356721 
0.343423 1.83281239095 0.03650800038 
0.343939 1.74035639660 0.03640889915 
0.344456 1.80963769611 0.03703748248 
0.344972 1.81588940257 0.03784917353 
0.345489 1.84023886249 0.03669344786 
0.346006 1.85033562425 0.03944290029 
0.346522 1.86271730878 0.03824444412 
0.347039 1.77287928289 0.03800597912 
0.347555 1.77301977818 0.03810290049 
0.348072 1.79326012567 0.03834792819 
0.348589 1.81722427740 0.03929907978 
0.349105 1.79455062201 0.03922567589 
0.349622 1.77206300747 0.03869392898 
0.350139 1.78440609878 0.03903444606 
0.350655 1.87393373773 0.03946141749 
0.351172 1.89805890288 0.04045825706 
0.351688 1.76957333125 0.03881266852 
0.352205 1.80648515263 0.03959932829 
0.352722 1.81886559252 0.03926364758 
0.353238 1.81450591375 0.03855619476 
0.353755 1.84151014081 0.03851031943 
0.354271 1.80327155614 0.03700941219 
0.354788 1.81223991326 0.03767011852 
0.355305 1.80186801917 0.04002070315 
0.355821 1.83530083007 0.03857405590 
0.356338 1.88457854927 0.04269749926 
0.356854 1.85775291648 0.03912659232 
0.357371 1.78872464126 0.04123874295 
0.357888 1.82557743897 0.04241136130 
0.358404 1.76065090571 0.04402293509 
0.358921 1.84990469666 0.04440135794 
0.359437 1.77854188449 0.04206908854 
0.359954 1.82912367917 0.04575452214 
0.360471 1.84976675693 0.04673258790 
0.360987 1.86580124323 0.04514969684 
0.361504 1.77620825460 0.04708275127 
0.362020 1.78721427230 0.04809876576 
0.362537 1.79356121249 0.04775151517 
0.363054 1.80779464971 0.05138759434 
0.363570 1.75168941653 0.04704920965 
0.364087 1.83595151438 0.04960897280 
0.364603 1.71455089144 0.04962222671 
0.365120 1.76557719031 0.05310490335 
0.365637 1.74398424598 0.05554492066 
0.366153 1.87669144419 0.05746225212 
0.366670 1.81228288682 0.05723623302 
0.367186 1.80062529969 0.05807648110 
0.367703 1.86867417756 0.06439064270 
0.368219 1.79694171095 0.06414674715 
0.368736 1.77649378893 0.06305450533 
0.369253 1.67742974465 0.07017374363 
0.369769 1.72473812292 0.07185902643 
0.370286 1.75749105035 0.07673839022 
0.370802 1.77407542199 0.07035825332 
0.371319 1.74645552896 0.08131907417 
0.371835 1.84859169350 0.09113303260 
0.372352 1.87752530394 0.09517889104 
0.372869 1.71265585320 0.10707238460 
0.373385 2.00222787611 0.16702066372 
0.373902 2.74446153732 0.42418516904 
