# Supplementary material for: A SAXS-based approach to rationally evaluate radical scavengers – toward eliminating radiation damage in solution and crystallographic studies
Source: J Synchrotron Radiat. 2021 Aug 9;28(Pt 5):1309–20. doi: 10.1107/S1600577521004045 (PMC8415334; doi:10.1107/S1600577521004045)
Supplement: Supplementary file 1 [file s-28-01309-sup1.zip › SupportingData/ascrobic_acid/50uM/E1_ascorbate-50um_00024.cbf.dat]

0.010597 14.14799838450 0.47152937853 
0.011114 12.64485484175 0.43591732584 
0.011630 11.41970940665 0.36608082563 
0.012147 10.49831749095 0.34642651310 
0.012664 9.77142955392 0.29049175278 
0.013181 9.17390495718 0.24544020733 
0.013698 8.58291778669 0.21856432291 
0.014215 8.72233505490 0.25491557759 
0.014732 7.67072746741 0.24864534041 
0.015249 7.55741333465 0.21771282363 
0.015766 7.05045100333 0.18415605880 
0.016283 6.93188756032 0.20695754274 
0.016800 7.24030755182 0.16204534995 
0.017316 6.90687042224 0.16140403623 
0.017833 6.70080475580 0.15351884822 
0.018350 6.64627390236 0.13757401463 
0.018867 6.13656549631 0.12928599131 
0.019384 6.22616944621 0.13258437095 
0.019901 5.78602212190 0.11808127126 
0.020418 5.93368059551 0.11475583897 
0.020935 5.69084612340 0.11262126431 
0.021452 5.78852436842 0.11739903653 
0.021969 5.46637217703 0.10736761853 
0.022486 5.45679946421 0.10062015002 
0.023002 5.16605072991 0.10519494846 
0.023519 5.27009505380 0.10264850791 
0.024036 5.22229559857 0.09581801427 
0.024553 5.14296259974 0.09857134927 
0.025070 5.18361193750 0.09414726616 
0.025587 5.02941457671 0.09660656217 
0.026104 4.95719161787 0.10051500769 
0.026621 4.81218391667 0.09926936773 
0.027138 4.86250334139 0.08812073632 
0.027655 4.81153413814 0.09040690343 
0.028171 4.85842993580 0.09038936995 
0.028688 4.79987374495 0.08668073608 
0.029205 4.74513827900 0.08608188454 
0.029722 4.53877113447 0.08168745494 
0.030239 4.69584847899 0.08883959249 
0.030756 4.60433023008 0.08563643388 
0.031273 4.50348649752 0.08511943245 
0.031790 4.27407327003 0.07805393480 
0.032307 4.50487934379 0.07633044300 
0.032824 4.36115711504 0.07521323138 
0.033341 4.57285227057 0.07648083965 
0.033857 4.44159750098 0.07981387064 
0.034374 4.26796946280 0.07288977303 
0.034891 4.38079685854 0.07509873458 
0.035408 4.36216720546 0.07784643287 
0.035925 4.08749352832 0.07310567027 
0.036442 4.16914642133 0.07232947713 
0.036959 4.20150748345 0.07074366204 
0.037476 4.04879339029 0.06901164260 
0.037993 4.06319775003 0.06677347212 
0.038510 3.99363727894 0.06913143722 
0.039027 4.04428232411 0.06613776091 
0.039543 3.91629736267 0.06296594568 
0.040060 3.95699658958 0.06439585461 
0.040577 4.12589803136 0.06708812467 
0.041094 3.88810579982 0.06345025463 
0.041611 3.84239289628 0.06422993562 
0.042128 3.89145439911 0.06209809520 
0.042645 3.79561603545 0.06144137902 
0.043162 3.78747064181 0.06302050689 
0.043679 3.88819000219 0.06622831706 
0.044196 3.79743755578 0.06150871411 
0.044712 3.65963323530 0.05839910584 
0.045229 3.67017623101 0.05983741763 
0.045746 3.72998545333 0.06014304337 
0.046263 3.60593419133 0.05801151214 
0.046780 3.64011204541 0.05852897174 
0.047297 3.68750045067 0.05952882177 
0.047814 3.52755453999 0.05686873070 
0.048331 3.54288636009 0.05681354374 
0.048848 3.49369729901 0.05753752681 
0.049365 3.48631066510 0.05383844594 
0.049881 3.43565875111 0.05368976561 
0.050398 3.53873977053 0.05436818223 
0.050915 3.30428678078 0.05462270922 
0.051432 3.48685061542 0.05312126688 
0.051949 3.34409388596 0.05379402076 
0.052466 3.46381472931 0.05594070294 
0.052983 3.33205364158 0.05164764377 
0.053500 3.26236514989 0.05203768443 
0.054017 3.36915545048 0.05463245113 
0.054534 3.31559486270 0.04980341620 
0.055050 3.24160973515 0.05265524095 
0.055567 3.18757389331 0.05312859932 
0.056084 3.25106935802 0.04862571592 
0.056601 3.13120639262 0.04988065029 
0.057118 3.22292757490 0.04994100493 
0.057635 3.20433675127 0.04776942191 
0.058152 3.05643815272 0.04790383582 
0.058669 3.23271930395 0.04896877555 
0.059186 3.14958604110 0.04966402267 
0.059703 3.13502584488 0.04622919126 
0.060220 3.10144909456 0.04594236177 
0.060736 2.97161093325 0.04543704974 
0.061253 3.06516445391 0.04712719607 
0.061770 3.11795046025 0.04591927856 
0.062287 3.05408973427 0.04531909636 
0.062804 3.05382706367 0.04756102815 
0.063321 2.97597461637 0.04477664064 
0.063838 3.03640947094 0.04610019112 
0.064355 2.97328155207 0.04566586011 
0.064872 2.95113246592 0.04414335410 
0.065388 2.91795963962 0.04238186097 
0.065905 2.82268602989 0.04174687194 
0.066422 2.84870756413 0.04261303935 
0.066939 2.83374887564 0.04286115887 
0.067456 2.83967337766 0.04305363938 
0.067973 2.77702503310 0.04157722485 
0.068490 2.74513629258 0.04213492750 
0.069007 2.90997907941 0.04356882980 
0.069524 2.77345215637 0.04335241439 
0.070041 2.79292831971 0.04431177065 
0.070557 2.76542110535 0.04074726602 
0.071074 2.80184219951 0.04223712756 
0.071591 2.76662590363 0.04162635047 
0.072108 2.75929603677 0.04184626785 
0.072625 2.76886440697 0.04175831909 
0.073142 2.68931691343 0.04103850216 
0.073659 2.66435968565 0.04087464518 
0.074176 2.61312756890 0.03935065354 
0.074693 2.64833393596 0.04117820885 
0.075210 2.69663469759 0.03952119750 
0.075726 2.69492263792 0.03938911468 
0.076243 2.64960834841 0.03937355672 
0.076760 2.66083035232 0.03995592469 
0.077277 2.66018585456 0.03737718679 
0.077794 2.70204623759 0.03837349966 
0.078311 2.59042164428 0.03791894965 
0.078828 2.61488064913 0.03842061933 
0.079345 2.53751699609 0.03730662940 
0.079862 2.59062808921 0.03707221556 
0.080378 2.59509626604 0.03704071387 
0.080895 2.61197074986 0.03840183603 
0.081412 2.58356486489 0.03902592026 
0.081929 2.57678007721 0.03763231488 
0.082446 2.49926400981 0.03661796238 
0.082963 2.49395217843 0.03600519144 
0.083480 2.55521670659 0.03671755078 
0.083997 2.49664894119 0.03579860650 
0.084514 2.52418793361 0.03707521254 
0.085030 2.46345731223 0.03530912004 
0.085547 2.51462456036 0.03520293115 
0.086064 2.41516170858 0.03584699591 
0.086581 2.49040101101 0.03583558615 
0.087098 2.42395890006 0.03533080543 
0.087615 2.44191167310 0.03487795758 
0.088132 2.45126654473 0.03495453772 
0.088649 2.39386454633 0.03638198491 
0.089166 2.43345797013 0.03714013969 
0.089683 2.41497698913 0.03818754533 
0.090199 2.43208482683 0.03734699422 
0.090716 2.38884742225 0.03676520839 
0.091233 2.41575647949 0.03788537402 
0.091750 2.38935873191 0.03655861162 
0.092267 2.40224929931 0.03748389763 
0.092784 2.37890642764 0.03772959967 
0.093301 2.35286017811 0.03831407482 
0.093818 2.28735325950 0.03771430449 
0.094334 2.36376372443 0.03695453391 
0.094851 2.35138577993 0.03715521242 
0.095368 2.29540016647 0.03708340334 
0.095885 2.28742182211 0.03496150178 
0.096402 2.33908282038 0.03554631093 
0.096919 2.27045471453 0.03624925962 
0.097436 2.29430446719 0.03378465496 
0.097953 2.31329748293 0.03484631011 
0.098470 2.24061387530 0.03422084802 
0.098986 2.27810473075 0.03366344760 
0.099503 2.35655719001 0.03410741680 
0.100020 2.20299473765 0.03343252614 
0.100537 2.26806694015 0.03410723309 
0.101054 2.18656416302 0.03284078118 
0.101571 2.27465823174 0.03311877365 
0.102088 2.23345229911 0.03381280395 
0.102605 2.21135022722 0.03264729332 
0.103122 2.13799317405 0.03083753773 
0.103638 2.20969258695 0.03331716604 
0.104155 2.19050536061 0.03125080039 
0.104672 2.21758687419 0.03074623197 
0.105189 2.21109382214 0.03169891995 
0.105706 2.18962132081 0.03140605105 
0.106223 2.19640426424 0.03043796879 
0.106740 2.15943539319 0.03151426061 
0.107257 2.14571806859 0.03111966201 
0.107773 2.13880670470 0.02990452624 
0.108290 2.16338548739 0.03049594034 
0.108807 2.11566190711 0.03037573026 
0.109324 2.12245871263 0.03005536186 
0.109841 2.12045916513 0.02968045588 
0.110358 2.09581868232 0.03020899596 
0.110875 2.09658212634 0.02979854626 
0.111392 2.12153703635 0.02967787569 
0.111909 2.12153172874 0.02937863778 
0.112425 2.13042093656 0.03036127170 
0.112942 2.15870824391 0.02984223977 
0.113459 2.09134470759 0.02927846070 
0.113976 2.15843507814 0.02997749475 
0.114493 2.07332030687 0.02932007212 
0.115010 2.06195826092 0.02926870079 
0.115527 2.12712789444 0.02954905025 
0.116044 2.06909160340 0.02830222721 
0.116560 2.13048556566 0.02924308674 
0.117077 2.06162043986 0.02743095917 
0.117594 2.04162347828 0.02771920772 
0.118111 2.06063521026 0.02812076789 
0.118628 2.04977647434 0.02800725721 
0.119145 2.09904241053 0.02796695059 
0.119662 2.06511738527 0.02651051830 
0.120179 2.05645890374 0.02822519720 
0.120695 2.03426226315 0.02847453284 
0.121212 2.11269800163 0.02873704727 
0.121729 2.05339676583 0.02745009613 
0.122246 2.05028427329 0.02758311393 
0.122763 2.07401566895 0.02802721962 
0.123280 2.06959121694 0.02655446983 
0.123797 2.02912766442 0.02741075054 
0.124314 2.02263734217 0.02721078299 
0.124830 1.98839503163 0.02712248113 
0.125347 2.00951639382 0.02727673526 
0.125864 2.01092061614 0.02685529799 
0.126381 2.04210983098 0.02738059659 
0.126898 1.98838447076 0.02671118607 
0.127415 1.97260864588 0.02649346254 
0.127932 1.99282258926 0.02655531447 
0.128448 2.00667183398 0.02676345190 
0.128965 2.02381691661 0.02639755066 
0.129482 2.01901589156 0.02725238365 
0.129999 2.01859758676 0.02681983862 
0.130516 1.95343951068 0.02634480720 
0.131033 1.96190998367 0.02540644685 
0.131550 1.97548242172 0.02624928923 
0.132067 1.96967403758 0.02578558307 
0.132583 1.98629543489 0.02552919058 
0.133100 1.98442940350 0.02595331922 
0.133617 1.93681839667 0.02543960222 
0.134134 1.99894547112 0.02654780720 
0.134651 1.96924774267 0.02578388725 
0.135168 1.94157604302 0.02579265714 
0.135685 2.01982861782 0.02569226936 
0.136201 1.92134036413 0.02527751304 
0.136718 1.95165662759 0.02455108665 
0.137235 1.96109471411 0.02553529936 
0.137752 1.92565957562 0.02487165804 
0.138269 1.96386173260 0.02495755308 
0.138786 1.94555386074 0.02521150337 
0.139303 1.90641057237 0.02443165351 
0.139819 1.97088644860 0.02477371017 
0.140336 1.96722937662 0.02515826704 
0.140853 1.89841912683 0.02450891998 
0.141370 1.88762357869 0.02480261873 
0.141887 1.88635752026 0.02463733805 
0.142404 1.92920575807 0.02410449332 
0.142921 1.97350739234 0.02510253620 
0.143438 1.93450723271 0.02489811300 
0.143954 1.94819086757 0.02505260594 
0.144471 1.94157367618 0.02572523609 
0.144988 1.93957173928 0.02447174156 
0.145505 1.91314598706 0.02493966089 
0.146022 1.94404363672 0.02491321531 
0.146539 1.94902154114 0.02533581427 
0.147056 1.87613802907 0.02465610743 
0.147572 1.91561034951 0.02456268263 
0.148089 1.89255832961 0.02514485003 
0.148606 1.89988739523 0.02486268253 
0.149123 1.87620709940 0.02422957712 
0.149640 1.88765253334 0.02432198102 
0.150157 1.84059144596 0.02372103766 
0.150674 1.88212269362 0.02382575239 
0.151190 1.89272123705 0.02332403471 
0.151707 1.89336097089 0.02362406683 
0.152224 1.88155618290 0.02381204999 
0.152741 1.90397476831 0.02434959858 
0.153258 1.87034446052 0.02310451443 
0.153775 1.88116811108 0.02321473487 
0.154291 1.86698746314 0.02406085168 
0.154808 1.87931866622 0.02349046042 
0.155325 1.87239998474 0.02427044489 
0.155842 1.84987845778 0.02296264066 
0.156359 1.88803679997 0.02362073047 
0.156876 1.87859744787 0.02297338710 
0.157393 1.88671272422 0.02325650759 
0.157909 1.88681293506 0.02288103670 
0.158426 1.86508908719 0.02314463591 
0.158943 1.83885450869 0.02294932444 
0.159460 1.88486442743 0.02312864033 
0.159977 1.84144539021 0.02293246302 
0.160494 1.86057962821 0.02230204486 
0.161010 1.85003754270 0.02258236767 
0.161527 1.84053406792 0.02220506875 
0.162044 1.87343547977 0.02318062285 
0.162561 1.83983166804 0.02239761448 
0.163078 1.84282530505 0.02253268946 
0.163595 1.83404397921 0.02242589433 
0.164112 1.86596063549 0.02223069795 
0.164628 1.84664810955 0.02241456588 
0.165145 1.88673812186 0.02248012926 
0.165662 1.83166936432 0.02254751119 
0.166179 1.82820377476 0.02278107227 
0.166696 1.82078742635 0.02239884853 
0.167213 1.81886611374 0.02206774055 
0.167729 1.83618543481 0.02149118928 
0.168246 1.85457200255 0.02200466754 
0.168763 1.86771174312 0.02182114880 
0.169280 1.82529521530 0.02216861432 
0.169797 1.82157429233 0.02216714601 
0.170314 1.83368306335 0.02127592373 
0.170830 1.85151893457 0.02171497716 
0.171347 1.85042538623 0.02200914811 
0.171864 1.83409669884 0.02146275390 
0.172381 1.85740564690 0.02225424098 
0.172898 1.80451734868 0.02104273341 
0.173415 1.82246956976 0.02178745199 
0.173932 1.83312966667 0.02170617417 
0.174448 1.85269844956 0.02146620420 
0.174965 1.77520561248 0.02124525011 
0.175482 1.79070511351 0.02128104221 
0.175999 1.84128832458 0.02120501437 
0.176516 1.78894219945 0.02069899847 
0.177033 1.83631220091 0.02158031896 
0.177549 1.83333070370 0.02189880178 
0.178066 1.80806782761 0.02127776972 
0.178583 1.79728074038 0.02105022742 
0.179100 1.82014895957 0.02158613411 
0.179617 1.80600459147 0.02180806918 
0.180134 1.79711971079 0.02181675052 
0.180650 1.84453940074 0.02251520050 
0.181167 1.80150096600 0.02216995074 
0.181684 1.81891510158 0.02242355093 
0.182201 1.76978903651 0.02205149253 
0.182718 1.80679135409 0.02271725113 
0.183234 1.81471050107 0.02231211985 
0.183751 1.79290920267 0.02221608778 
0.184268 1.84593474362 0.02267666453 
0.184785 1.80873871826 0.02187217586 
0.185302 1.80084828264 0.02277262037 
0.185819 1.76654536912 0.02218655932 
0.186335 1.77130082890 0.02197209537 
0.186852 1.77935781056 0.02192933450 
0.187369 1.80049832307 0.02281895171 
0.187886 1.81527759178 0.02173550421 
0.188403 1.77299104293 0.02185413817 
0.188920 1.80372967527 0.02179456848 
0.189436 1.74530787397 0.02146205441 
0.189953 1.77546066490 0.02118451979 
0.190470 1.81070194667 0.02125465874 
0.190987 1.79782679255 0.02152175802 
0.191504 1.79438745761 0.02142077726 
0.192020 1.78426001340 0.02075171676 
0.192537 1.73899947638 0.02086401005 
0.193054 1.79576137726 0.02061141272 
0.193571 1.76068846492 0.02068589903 
0.194088 1.78005255753 0.02039049207 
0.194605 1.77532032716 0.02113692614 
0.195121 1.75844214201 0.02058560987 
0.195638 1.78523582312 0.02078905577 
0.196155 1.75379008748 0.02015860918 
0.196672 1.78948092903 0.02139944748 
0.197189 1.76872980698 0.02090147276 
0.197705 1.76835087919 0.02023722806 
0.198222 1.75015894622 0.02068342429 
0.198739 1.76638035573 0.02084004963 
0.199256 1.77764266005 0.02059514946 
0.199773 1.75876898254 0.01998964386 
0.200290 1.78050101724 0.01980987462 
0.200806 1.71743297232 0.01981951107 
0.201323 1.73967333671 0.01994320623 
0.201840 1.76480435534 0.02005796888 
0.202357 1.72564140109 0.02040087059 
0.202874 1.78566600274 0.01971036628 
0.203390 1.79934335742 0.02041794778 
0.203907 1.76970767055 0.02011384406 
0.204424 1.75178690465 0.01990066952 
0.204941 1.77927597016 0.02007298434 
0.205458 1.76828074243 0.02005297738 
0.205974 1.76375254771 0.01999962032 
0.206491 1.73397191591 0.01997064877 
0.207008 1.78547589860 0.01980332086 
0.207525 1.78142073874 0.01970969720 
0.208042 1.74684981093 0.01953255691 
0.208558 1.73458303163 0.01963242716 
0.209075 1.76161939702 0.01945550415 
0.209592 1.74678203374 0.01991128074 
0.210109 1.75482180212 0.01968433225 
0.210626 1.78317053515 0.01941890133 
0.211142 1.75081045098 0.01995647473 
0.211659 1.78478361936 0.01943502170 
0.212176 1.76953938006 0.01937243079 
0.212693 1.73687485069 0.01948116050 
0.213210 1.76478529819 0.01988751135 
0.213726 1.75707583336 0.01996536923 
0.214243 1.75502705503 0.01946326079 
0.214760 1.76822181333 0.01935246539 
0.215277 1.78503499413 0.01951805518 
0.215794 1.77842752953 0.01900351674 
0.216310 1.76120859408 0.01888381133 
0.216827 1.76697613350 0.01946232532 
0.217344 1.75093760847 0.01925247029 
0.217861 1.78334460787 0.01902940319 
0.218378 1.76185550718 0.01924113241 
0.218894 1.76399218371 0.01929903512 
0.219411 1.75549486707 0.01899027339 
0.219928 1.73291925252 0.01916529512 
0.220445 1.73533633759 0.01948166149 
0.220962 1.78766914123 0.01926390425 
0.221478 1.73400581390 0.01904017203 
0.221995 1.75040212275 0.01919369957 
0.222512 1.77681432475 0.01920795769 
0.223029 1.75130491280 0.01881051542 
0.223546 1.74651209902 0.01881432577 
0.224062 1.76403095118 0.01913812803 
0.224579 1.77825432367 0.01889670798 
0.225096 1.76390750653 0.01870287443 
0.225613 1.75019519582 0.01859207160 
0.226129 1.75551705290 0.01875874858 
0.226646 1.75128090694 0.01869804234 
0.227163 1.74679049328 0.01892630035 
0.227680 1.76015790884 0.01835481066 
0.228197 1.74770845939 0.01827038956 
0.228713 1.76251996179 0.01821559145 
0.229230 1.75414055782 0.01839771632 
0.229747 1.74415221966 0.01839655145 
0.230264 1.73761303450 0.01814738693 
0.230780 1.75113464224 0.01832327141 
0.231297 1.73699459700 0.01852446158 
0.231814 1.75485002250 0.01840442779 
0.232331 1.75196850184 0.01791610776 
0.232848 1.77092448426 0.01850286634 
0.233364 1.75834330466 0.01835242739 
0.233881 1.72418052544 0.01830875026 
0.234398 1.73586520675 0.01842228828 
0.234915 1.76211213228 0.01867510047 
0.235431 1.73281173827 0.01800321974 
0.235948 1.73044269212 0.01797959137 
0.236465 1.76212380410 0.01781850043 
0.236982 1.73464283445 0.01797792650 
0.237499 1.74292778451 0.01828026232 
0.238015 1.75711963719 0.01821603509 
0.238532 1.70693446129 0.01822975920 
0.239049 1.72580552420 0.01796313217 
0.239566 1.73582308335 0.01813939771 
0.240082 1.72751991240 0.01814195159 
0.240599 1.73789430047 0.01769517245 
0.241116 1.75246951838 0.01789385195 
0.241633 1.75800705931 0.01792163960 
0.242149 1.77127174563 3.09542256315 
0.242666 1.72045604794 0.01783502880 
0.243183 1.71612516153 0.01781996153 
0.243700 1.71719819178 0.01752956786 
0.244217 1.75953168375 0.01787845752 
0.244733 1.72862634768 0.01781409064 
0.245250 1.71053986467 0.01760258686 
0.245767 1.73549488076 0.01777550977 
0.246284 1.71232364832 0.01772814639 
0.246800 1.76874479948 0.01774891471 
0.247317 1.74336907493 0.01783451813 
0.247834 1.77131146351 0.01800279171 
0.248351 1.74550662501 0.01768477739 
0.248867 1.75227238161 0.01793111074 
0.249384 1.73114605396 0.01731657833 
0.249901 1.73199081852 0.01741033705 
0.250418 1.72538333083 0.01747273302 
0.250934 1.72713766062 0.01756743090 
0.251451 1.71162380246 0.01745738831 
0.251968 1.70527542761 0.01774556233 
0.252485 1.75430368563 0.01730028917 
0.253001 1.73355374676 0.01727414671 
0.253518 1.75065060072 0.01779187003 
0.254035 1.73210108836 0.01719103242 
0.254552 1.72607586312 0.01754557728 
0.255068 1.75839463081 0.01769268351 
0.255585 1.70884772549 0.01728446243 
0.256102 1.72429809043 0.01761873545 
0.256619 1.70453640448 0.01730748294 
0.257135 1.74103505132 0.01713440746 
0.257652 1.70053511535 0.01678027566 
0.258169 1.75509668800 0.01704504954 
0.258686 1.72573098878 0.01722536416 
0.259202 1.74653546887 0.01748909977 
0.259719 1.72283395930 0.01708907976 
0.260236 1.73575601721 0.01760054604 
0.260753 1.73990460595 0.01770834746 
0.261269 1.73369267397 0.01832987329 
0.261786 1.74291133419 0.01799204600 
0.262303 1.73469005044 0.01790243162 
0.262820 1.70643497325 0.01776559527 
0.263336 1.72374007329 0.01858784742 
0.263853 1.72084543234 0.01864206044 
0.264370 1.68873082258 0.01796143856 
0.264887 1.72187302419 0.01824897085 
0.265403 1.74791222922 0.01844129358 
0.265920 1.72421381721 0.01855884279 
0.266437 1.71753324733 0.01860628348 
0.266954 1.72607643144 0.01895648031 
0.267470 1.69511959651 0.01875031298 
0.267987 1.72495962758 0.01897201858 
0.268504 1.75694088950 0.01940628323 
0.269021 1.74983934801 0.01873068717 
0.269537 1.72314340555 0.01889571483 
0.270054 1.71632937569 0.01972798109 
0.270571 1.71449848170 0.01926550915 
0.271087 1.75249394942 0.01992417989 
0.271604 1.72030493179 0.01948631394 
0.272121 1.73674925576 0.02008767794 
0.272638 1.73972347948 0.01994691635 
0.273154 1.71677348536 0.02037429835 
0.273671 1.70785752665 0.01995163370 
0.274188 1.75170949866 0.02039330508 
0.274705 1.72087451702 0.02049436753 
0.275221 1.73838015468 0.02098323491 
0.275738 1.69938021962 0.02055342981 
0.276255 1.74937940477 0.02063948756 
0.276771 1.75408929020 0.02065577982 
0.277288 1.71665841417 0.02063127369 
0.277805 1.74842490623 0.02082086228 
0.278322 1.73482396707 0.02053923424 
0.278838 1.76256526650 0.02004880265 
0.279355 1.75059255933 0.02037922457 
0.279872 1.71809383317 0.02083085730 
0.280388 1.75166893832 0.02080621060 
0.280905 1.73386999029 0.02028986988 
0.281422 1.71372492969 0.02043142842 
0.281939 1.71702597595 0.02050074731 
0.282455 1.72133802844 0.02067413869 
0.282972 1.73748686786 0.02064155206 
0.283489 1.71199108264 0.02068926754 
0.284006 1.72671413674 0.02075855773 
0.284522 1.72984355274 0.02081773239 
0.285039 1.74123637749 0.02092899164 
0.285556 1.77379697129 0.02091073566 
0.286072 1.73644482936 0.02100132484 
0.286589 1.75760849113 0.02072818043 
0.287106 1.75206007365 0.02056042557 
0.287622 1.74338623392 0.02026544722 
0.288139 1.70050730121 0.02076551118 
0.288656 1.73199405586 0.02122132048 
0.289173 1.76371676465 0.02139119044 
0.289689 1.75529414463 0.02124680451 
0.290206 1.76915827773 0.02169997980 
0.290723 1.73418016917 0.02065268259 
0.291239 1.73112649816 0.02076413476 
0.291756 1.76611619481 0.02062492878 
0.292273 1.72050897543 0.02129435093 
0.292790 1.72870417142 0.02073147008 
0.293306 1.71538825143 0.02131760715 
0.293823 1.69373460836 0.02083834094 
0.294340 1.74929692042 0.02101979536 
0.294856 1.73313680626 0.02130439515 
0.295373 1.73126070742 0.02098058312 
0.295890 1.78448078131 0.02133924590 
0.296406 1.71295059066 0.02153084654 
0.296923 1.72483808716 0.02144773459 
0.297440 1.72763166948 0.02158582412 
0.297957 1.74665128604 0.02157653465 
0.298473 1.71741010018 0.02159559996 
0.298990 1.73031736967 0.02150093352 
0.299507 1.71924915405 0.02179061857 
0.300023 1.74748277105 0.02188673450 
0.300540 1.73839745141 0.02159468429 
0.301057 1.77279140480 0.02201028248 
0.301573 1.72301767802 0.02194884407 
0.302090 1.72769965594 0.02230883846 
0.302607 1.78073607952 0.02191256881 
0.303123 1.75441027937 0.02143558858 
0.303640 1.72756555504 0.02180735767 
0.304157 1.77371447636 0.02245051940 
0.304673 1.74659610696 0.02176232516 
0.305190 1.73934788742 0.02162107925 
0.305707 1.74978090095 0.02213009161 
0.306224 1.73756515958 0.02148984921 
0.306740 1.71897551038 0.02160267602 
0.307257 1.72906273114 0.02176816902 
0.307774 1.78691697151 0.02218358282 
0.308290 1.71841711925 0.02295645666 
0.308807 1.75085472256 0.02213339232 
0.309324 1.76535693630 0.02251727680 
0.309840 1.76104774321 0.02248374594 
0.310357 1.74448439733 0.02206613507 
0.310874 1.74775150671 0.02255485232 
0.311390 1.75833878791 0.02219842749 
0.311907 1.71777297216 0.02303937954 
0.312424 1.72242793290 0.02224731231 
0.312940 1.74823425293 0.02278980226 
0.313457 1.71049466230 0.02320040319 
0.313974 1.75186617242 0.02291541031 
0.314490 1.78027179422 0.02323965699 
0.315007 1.70974442539 0.02271592794 
0.315524 1.73986479938 0.02313174014 
0.316040 1.78070537544 0.02305764709 
0.316557 1.77104031381 0.02335866831 
0.317074 1.74817428582 0.02366382153 
0.317590 1.73051707298 0.02291706180 
0.318107 1.73969443790 0.02326148600 
0.318624 1.73375146257 0.02266276214 
0.319140 1.71203883058 0.02347891108 
0.319657 1.75111735011 0.02336785267 
0.320174 1.73226030080 0.02317470170 
0.320690 1.73191981580 0.02277110374 
0.321207 1.70824997900 0.02371875975 
0.321724 1.71891160331 0.02381788357 
0.322240 1.75688375092 0.02391084794 
0.322757 1.71454453461 0.02409693522 
0.323274 1.76728317604 0.02322646910 
0.323790 1.73069590526 0.02452130205 
0.324307 1.67808688615 0.02377522175 
0.324824 1.75848789797 0.02481344570 
0.325340 1.74083859835 0.02521099576 
0.325857 1.75704918469 0.02550188261 
0.326373 1.75880872297 0.02628042847 
0.326890 1.73879222918 0.02597115783 
0.327407 1.75523467984 0.02537541277 
0.327923 1.77438998542 0.02624934178 
0.328440 1.68761577914 0.02562775032 
0.328957 1.75330970217 0.02590927827 
0.329473 1.79023113631 0.02771312243 
0.329990 1.73684693144 0.02650062559 
0.330507 1.77874199142 0.02784339268 
0.331023 1.75609374784 0.02958917671 
0.331540 1.72311701004 0.02854373581 
0.332057 1.73234304521 0.02903298873 
0.332573 1.76548343989 0.02932451106 
0.333090 1.75603892796 0.02888019531 
0.333607 1.75615619389 0.02870156492 
0.334123 1.76232076995 0.03065790479 
0.334640 1.83974084967 0.02936153352 
0.335156 1.80820704214 0.03095359150 
0.335673 1.76832809560 0.02990251789 
0.336190 1.82686703801 0.02974341787 
0.336706 1.82450964992 0.03093192589 
0.337223 1.79122621379 0.03029354107 
0.337740 1.78434941196 0.03207500106 
0.338256 1.78875964928 0.03263832397 
0.338773 1.70891195544 0.03171099725 
0.339290 1.76642149109 0.03338052506 
0.339806 1.78343664152 0.03417444214 
0.340323 1.75557687544 0.03665554655 
0.340839 1.84190346289 0.03538101299 
0.341356 1.68237356274 0.03585252740 
0.341873 1.79484288502 0.03636290446 
0.342389 1.83106659480 0.03581864477 
0.342906 1.81037171865 0.03749030490 
0.343423 1.82647529640 0.03556769681 
0.343939 1.83501003262 0.03722817403 
0.344456 1.83269135062 0.03667091526 
0.344972 1.76495138150 0.03633639567 
0.345489 1.86257746846 0.03830163118 
0.346006 1.85123512329 0.03633500023 
0.346522 1.85191585144 0.03828115233 
0.347039 1.85319394513 0.04073532168 
0.347555 1.83870351426 0.03954430477 
0.348072 1.83755087034 0.03666692429 
0.348589 1.77272402456 0.03811073638 
0.349105 1.77796178548 0.03899727506 
0.349622 1.80791002909 0.03742849658 
0.350139 1.82451880558 0.03618866758 
0.350655 1.80481090949 0.03825864298 
0.351172 1.80071498633 0.03850575614 
0.351688 1.78145715210 0.03815427044 
0.352205 1.85384219455 0.04148546328 
0.352722 1.86088411551 0.04021764129 
0.353238 1.85361128125 0.04020704945 
0.353755 1.83330527160 0.03788525387 
0.354271 1.75833111476 0.03844569393 
0.354788 1.76985344977 0.03933330696 
0.355305 1.84230384894 0.03905745030 
0.355821 1.84117168861 0.04028592365 
0.356338 1.79388939596 0.04044364104 
0.356854 1.74177879306 0.04151763677 
0.357371 1.76078265276 0.04279105138 
0.357888 1.75719614829 0.04338482205 
0.358404 1.76629151328 0.04355162733 
0.358921 1.85105742240 0.04355844805 
0.359437 1.81086399673 0.04328251829 
0.359954 1.86131979662 0.04716258732 
0.360471 1.86197376634 0.04653594126 
0.360987 1.76680468971 0.04559398524 
0.361504 1.82910736079 0.04749615068 
0.362020 1.81562933443 0.04935033222 
0.362537 1.83631736395 0.04877339253 
0.363054 1.81502997093 0.04661800753 
0.363570 1.84755074435 0.04831699826 
0.364087 1.78818421627 0.05379507448 
0.364603 1.80866944645 0.04887345654 
0.365120 1.71955531581 0.05272952657 
0.365637 1.82179789819 0.05542847951 
0.366153 1.86971292510 0.05535960400 
0.366670 1.75824969848 0.05658344925 
0.367186 1.77061230824 0.05362180641 
0.367703 1.80815120897 0.06238955416 
0.368219 1.73367000926 0.06005121637 
0.368736 1.84187460370 0.06577387985 
0.369253 1.81317223081 0.06550184346 
0.369769 1.77542332105 0.06745718561 
0.370286 1.68505523986 0.07229023782 
0.370802 1.97337091010 0.08045299115 
0.371319 1.73045333361 0.07163913769 
0.371835 1.76396940421 0.08930936477 
0.372352 1.89450019800 0.10093539150 
0.372869 1.60858679085 0.12036073542 
0.373385 1.94887978936 0.15873255828 
0.373902 1.55670193958 0.35317128838 
