# Supplementary material for: A SAXS-based approach to rationally evaluate radical scavengers – toward eliminating radiation damage in solution and crystallographic studies
Source: J Synchrotron Radiat. 2021 Aug 9;28(Pt 5):1309–20. doi: 10.1107/S1600577521004045 (PMC8415334; doi:10.1107/S1600577521004045)
Supplement: Supplementary file 1 [file s-28-01309-sup1.zip › SupportingData/ascrobic_acid/50uM/E1_ascorbate-50um_00025.cbf.dat]

0.010597 13.45007862620 0.59471743443 
0.011114 11.32897308063 0.47210951260 
0.011630 10.50248977662 0.36660062052 
0.012147 9.73929913455 0.28499183218 
0.012664 9.65911040204 0.29450171513 
0.013181 8.77218879507 0.23610548688 
0.013698 8.63240899274 0.21510495356 
0.014215 8.12794729646 0.30083819980 
0.014732 8.13029750109 0.25371215968 
0.015249 7.25640255036 0.23593109373 
0.015766 7.38542819490 0.21937489471 
0.016283 7.43930921340 0.19276481568 
0.016800 7.09581976357 0.16645066413 
0.017316 6.59443566047 0.15016840603 
0.017833 6.67644820869 0.15047727385 
0.018350 6.53997721157 0.13393360315 
0.018867 6.14203078908 0.13098092863 
0.019384 6.25637164020 0.13502914167 
0.019901 5.92968738265 0.13663245334 
0.020418 5.88892473448 0.12160735694 
0.020935 5.94928996644 0.11473205116 
0.021452 5.72829937568 0.11376690343 
0.021969 5.68025947557 0.11399238896 
0.022486 5.54195167907 0.11168865873 
0.023002 5.24837087529 0.10214283125 
0.023519 5.17192698547 0.10186830454 
0.024036 5.40018907670 0.10845929930 
0.024553 5.01295330398 0.09644379201 
0.025070 5.05516323714 0.09581102861 
0.025587 4.89516927139 0.09743664915 
0.026104 5.08596728781 0.09616888194 
0.026621 4.86519078739 0.09580146950 
0.027138 4.85375749312 0.08616733550 
0.027655 4.63599492709 0.09066979287 
0.028171 4.87123264395 0.09395322664 
0.028688 4.84929891771 0.08976396214 
0.029205 4.54651486583 0.07907083180 
0.029722 4.63401982576 0.08468358204 
0.030239 4.58357096585 0.08478742164 
0.030756 4.55593255943 0.09059132317 
0.031273 4.46353151913 0.08552488433 
0.031790 4.41652877737 0.07767085458 
0.032307 4.54122666943 0.07820606551 
0.032824 4.57153222236 0.07574390276 
0.033341 4.26829001003 0.08119449130 
0.033857 4.38238459114 0.07872685052 
0.034374 4.29223015906 0.07571616180 
0.034891 4.25437178929 0.07409593575 
0.035408 4.38886002144 0.07506961762 
0.035925 4.05479500263 0.07424731061 
0.036442 4.12585499692 0.07082328801 
0.036959 4.09904185770 0.07140382499 
0.037476 4.09720709592 0.07110155698 
0.037993 4.13764939566 0.06877946381 
0.038510 4.07160908903 0.07173093525 
0.039027 4.05466240376 0.06712607896 
0.039543 4.04523505311 0.06809802536 
0.040060 4.01022961221 0.06862583255 
0.040577 4.09142647580 0.06741214780 
0.041094 3.91352088485 0.06426683716 
0.041611 3.94441798782 0.06325250173 
0.042128 3.86863102071 0.06078882783 
0.042645 3.75066480792 0.06343627700 
0.043162 3.84037247531 0.06419753807 
0.043679 3.76379885696 0.06383351019 
0.044196 3.69112539835 0.06466308428 
0.044712 3.87233215286 0.06234956209 
0.045229 3.67599613759 0.05961626153 
0.045746 3.70538489579 0.05745521625 
0.046263 3.65765031735 0.05813683864 
0.046780 3.60874449535 0.05579067539 
0.047297 3.58499710824 0.05683356491 
0.047814 3.67012319376 0.05846873355 
0.048331 3.52028381225 0.05694781219 
0.048848 3.52265599908 0.05965497567 
0.049365 3.57046819628 0.05532014346 
0.049881 3.43855902047 0.05611761394 
0.050398 3.45784477287 0.05419224872 
0.050915 3.44663318379 0.05525753437 
0.051432 3.34981988248 0.05386642605 
0.051949 3.46464566050 0.05210524736 
0.052466 3.46038316417 0.05310860260 
0.052983 3.38428346048 0.05188668019 
0.053500 3.34431809862 0.05221879317 
0.054017 3.26370869444 0.05264807021 
0.054534 3.23079437697 0.04739307724 
0.055050 3.19709090842 0.05071652299 
0.055567 3.33349354536 0.05053573316 
0.056084 3.18663750286 0.05052893615 
0.056601 3.13941150314 0.05153986802 
0.057118 3.15182885282 0.05079858793 
0.057635 3.18425558139 0.05082677334 
0.058152 3.17718638533 0.04896592242 
0.058669 3.12432483389 0.04820983711 
0.059186 3.16854907197 0.04787565162 
0.059703 3.05189496691 0.04803854650 
0.060220 3.02838320120 0.04572909916 
0.060736 3.03976582658 0.04636743318 
0.061253 2.99514419331 0.04841559633 
0.061770 3.04630276906 0.04563499445 
0.062287 3.07580658398 0.04837862584 
0.062804 3.03470261863 0.04634380840 
0.063321 2.94448094792 0.04514604461 
0.063838 2.92229977482 0.04523985795 
0.064355 2.99184103858 0.04567355493 
0.064872 2.92862205273 0.04380584593 
0.065388 2.94284004578 0.04440577151 
0.065905 2.90047117041 0.04379130566 
0.066422 2.87212717345 0.04282781741 
0.066939 2.97050025565 0.04376848128 
0.067456 2.84015630911 0.04300785946 
0.067973 2.78094439397 0.04351882253 
0.068490 2.78127106249 0.04138443738 
0.069007 2.75858587578 0.04324490066 
0.069524 2.84229881807 0.04445776020 
0.070041 2.80638906340 0.04191521078 
0.070557 2.71304269225 0.04120949762 
0.071074 2.77035670995 0.04256535233 
0.071591 2.76929930074 0.04306688315 
0.072108 2.83251752335 0.04260790424 
0.072625 2.72458555649 0.04044705160 
0.073142 2.62765160746 0.03939663980 
0.073659 2.71877630217 0.04089945438 
0.074176 2.68593102503 0.04215686331 
0.074693 2.70972323958 0.04036915703 
0.075210 2.72003903604 0.04115373330 
0.075726 2.72100706657 0.03892121280 
0.076243 2.68811879152 0.04132809769 
0.076760 2.64838303916 0.03921581487 
0.077277 2.64689159192 0.03776164193 
0.077794 2.57974466937 0.03914329395 
0.078311 2.60794642395 0.03838851910 
0.078828 2.56949463775 0.03794743256 
0.079345 2.52989279836 0.03607603618 
0.079862 2.58825357098 0.03759549018 
0.080378 2.60769561227 0.03723471803 
0.080895 2.50232131639 0.03790982814 
0.081412 2.51246486241 0.03732323802 
0.081929 2.50662719814 0.03658966632 
0.082446 2.56599859508 0.03844930634 
0.082963 2.54576703620 0.03664831779 
0.083480 2.42043720366 0.03657813161 
0.083997 2.55751722355 0.03617169171 
0.084514 2.48273338625 0.03528993716 
0.085030 2.48744750602 0.03589499836 
0.085547 2.44650096553 0.03601326492 
0.086064 2.46419817226 0.03532026809 
0.086581 2.45579835476 0.03529055279 
0.087098 2.46717541713 0.03479712448 
0.087615 2.46516648455 0.03513207812 
0.088132 2.41373400302 0.03565581005 
0.088649 2.46399097617 0.03578733578 
0.089166 2.38881905046 0.03482121860 
0.089683 2.42240701622 0.03818116879 
0.090199 2.39240730195 0.03711467897 
0.090716 2.32573643240 0.03626735886 
0.091233 2.35070914663 0.03757141601 
0.091750 2.38251169619 0.03820601551 
0.092267 2.33618396220 0.03577046330 
0.092784 2.29170498118 0.03651076743 
0.093301 2.34586359245 0.03684784409 
0.093818 2.28369275379 0.03813116020 
0.094334 2.23937861069 0.03678636120 
0.094851 2.27755699993 0.03789738335 
0.095368 2.37284284164 0.03782257566 
0.095885 2.25889498752 0.03575036990 
0.096402 2.27001878727 0.03474334299 
0.096919 2.32531630376 0.03635201575 
0.097436 2.27918952104 0.03450098105 
0.097953 2.22155787421 0.03523117320 
0.098470 2.31176430327 0.03400134450 
0.098986 2.32014440691 0.03362895657 
0.099503 2.28980758955 0.03293692177 
0.100020 2.24309944946 0.03213411345 
0.100537 2.23206566664 0.03368844215 
0.101054 2.29463007335 0.03235710116 
0.101571 2.28120244354 0.03293436785 
0.102088 2.24023750289 0.03249990153 
0.102605 2.22437627696 0.03214639016 
0.103122 2.20150148761 0.03194921192 
0.103638 2.12610325435 0.03135298925 
0.104155 2.15295261966 0.03173327380 
0.104672 2.18563876842 0.03112275213 
0.105189 2.22731757305 0.03234567139 
0.105706 2.24197076120 0.03246121424 
0.106223 2.16491399600 0.03125037626 
0.106740 2.13662506839 0.03084154312 
0.107257 2.14996620527 0.03109402700 
0.107773 2.20825843673 0.03009084303 
0.108290 2.17132124799 0.03054684558 
0.108807 2.16380731668 0.03052699353 
0.109324 2.15083827112 0.03132514101 
0.109841 2.10540509476 0.02915239104 
0.110358 2.16461811122 0.02999867968 
0.110875 2.18411774607 0.03074353680 
0.111392 2.15148954498 0.03070301065 
0.111909 2.15175222881 0.03021659138 
0.112425 2.14180988069 0.02974143002 
0.112942 2.11921428647 0.02977612449 
0.113459 2.08168397608 0.02927152061 
0.113976 2.08456494077 0.02953183591 
0.114493 2.06319728589 0.02928824537 
0.115010 2.08976842020 0.02906727980 
0.115527 2.11950628026 0.02933820912 
0.116044 2.14133493853 0.02893001617 
0.116560 2.11060645557 0.02914231695 
0.117077 2.06441372092 0.02741376646 
0.117594 2.04263584665 0.02792646901 
0.118111 2.06451418420 0.02870319556 
0.118628 2.05782553984 0.02795518645 
0.119145 2.06715007479 0.02847454286 
0.119662 2.10365594455 0.02790132020 
0.120179 1.99074187956 0.02753788934 
0.120695 2.06949838154 0.02838616542 
0.121212 2.00655147417 0.02839558943 
0.121729 2.08488357205 0.02758601471 
0.122246 2.02017275890 0.02716182467 
0.122763 2.02368853367 0.02740701149 
0.123280 2.05578697518 0.02775777361 
0.123797 1.98131848374 0.02672122881 
0.124314 2.05061415883 0.02747029981 
0.124830 2.04807503060 0.02741327607 
0.125347 1.99283820370 0.02621518591 
0.125864 2.00739759682 0.02757416134 
0.126381 2.00000303914 0.02698058245 
0.126898 2.01220058109 0.02706957180 
0.127415 2.05292390733 0.02702295007 
0.127932 2.00843939094 0.02732695877 
0.128448 2.01961328864 0.02755935411 
0.128965 1.99835176844 0.02644130729 
0.129482 1.96384154873 0.02701536001 
0.129999 2.02565519686 0.02723395412 
0.130516 2.01467075245 0.02647195234 
0.131033 1.98644330790 0.02603578527 
0.131550 2.00457744744 0.02568171701 
0.132067 2.01696863736 0.02696787320 
0.132583 1.99196224300 0.02620122076 
0.133100 1.98663629167 0.02653286995 
0.133617 1.94845119309 0.02614414196 
0.134134 1.94300338807 0.02483663954 
0.134651 1.95182499002 0.02615147340 
0.135168 1.96758318555 0.02628601942 
0.135685 1.96448686397 0.02567506639 
0.136201 1.91670197469 0.02536794415 
0.136718 1.96162680792 0.02592782438 
0.137235 1.92732570764 0.02498768288 
0.137752 1.93807581445 0.02426849829 
0.138269 1.93800139135 0.02484349801 
0.138786 1.94879564457 0.02472364295 
0.139303 1.94787612119 0.02462332885 
0.139819 1.94622349356 0.02523337104 
0.140336 1.92111090048 0.02345775572 
0.140853 1.93871251708 0.02461235082 
0.141370 1.92510114947 0.02500188241 
0.141887 1.90314905964 0.02433973739 
0.142404 1.96297044258 0.02391489320 
0.142921 1.94010223455 0.02517579027 
0.143438 1.91998643683 0.02449308360 
0.143954 1.93973525117 0.02471273483 
0.144471 1.94294656882 0.02523776400 
0.144988 1.95579165561 0.02475031003 
0.145505 1.91905548020 0.02463244624 
0.146022 1.90501494922 0.02428495997 
0.146539 1.91290015256 0.02485996621 
0.147056 1.98724548423 0.02434101004 
0.147572 1.83522539960 0.02357765911 
0.148089 1.88354864047 0.02424263496 
0.148606 1.89711312931 0.02374907024 
0.149123 1.86976407023 0.02278368144 
0.149640 1.90971693388 0.02387000771 
0.150157 1.89083329310 0.02332102268 
0.150674 1.87757741848 0.02402882566 
0.151190 1.86938399170 0.02367635393 
0.151707 1.87028882408 0.02399703384 
0.152224 1.88650412131 0.02429181062 
0.152741 1.86556585842 0.02406190875 
0.153258 1.90191894259 0.02391872416 
0.153775 1.86970528856 0.02363661513 
0.154291 1.83642236656 0.02298491900 
0.154808 1.85670849868 0.02286881716 
0.155325 1.88734213554 0.02301215034 
0.155842 1.82890857868 0.02334858640 
0.156359 1.88107385256 0.02270613061 
0.156876 1.88164671711 0.02342805219 
0.157393 1.84316668867 0.02284069407 
0.157909 1.89173872250 0.02315460340 
0.158426 1.93620781214 0.02423581975 
0.158943 1.87027566423 0.02313213510 
0.159460 1.86508509455 0.02241355794 
0.159977 1.86300091817 0.02334715692 
0.160494 1.85041026472 0.02247390241 
0.161010 1.86872146895 0.02326175335 
0.161527 1.86329766713 0.02238024016 
0.162044 1.83988594492 0.02225422046 
0.162561 1.90222343860 0.02260832896 
0.163078 1.83611161133 0.02251697811 
0.163595 1.86694220965 0.02232052511 
0.164112 1.82517917088 0.02217632108 
0.164628 1.82259357697 0.02173945028 
0.165145 1.87820632457 0.02259151059 
0.165662 1.84747965163 0.02285180236 
0.166179 1.84784643682 0.02246738201 
0.166696 1.82438680978 0.02125350444 
0.167213 1.83383595478 0.02218211478 
0.167729 1.86592800267 0.02204705050 
0.168246 1.84941906111 0.02200789797 
0.168763 1.84978201887 0.02186414533 
0.169280 1.81202092583 0.02208791684 
0.169797 1.83041340907 0.02154614117 
0.170314 1.85119683940 0.02218593689 
0.170830 1.85335689811 0.02165063601 
0.171347 1.81082491502 0.02136416552 
0.171864 1.82378501343 0.02200033331 
0.172381 1.81072931483 0.02202922091 
0.172898 1.85267005842 0.02145674024 
0.173415 1.81895220727 0.02190524953 
0.173932 1.81285720890 0.02161056342 
0.174448 1.80627722888 0.02168050021 
0.174965 1.80069120330 0.02156490212 
0.175482 1.79147079954 0.02074305146 
0.175999 1.83999944280 0.02162620418 
0.176516 1.82353704910 0.02120818996 
0.177033 1.83802177071 0.02136826955 
0.177549 1.81697545082 0.02143422809 
0.178066 1.80530264793 0.02126605192 
0.178583 1.81491199288 0.02113018198 
0.179100 1.80340439377 0.02155889374 
0.179617 1.80275161158 0.02162737970 
0.180134 1.79028856459 0.02174619932 
0.180650 1.84939884605 0.02232331060 
0.181167 1.83527146437 0.02259465115 
0.181684 1.77330875165 0.02235903019 
0.182201 1.78681586028 0.02213490642 
0.182718 1.80957216093 0.02225882845 
0.183234 1.81756540301 0.02238333739 
0.183751 1.82273722318 0.02227568524 
0.184268 1.78016974242 0.02294785031 
0.184785 1.81910779082 0.02266270796 
0.185302 1.79088268862 0.02271310489 
0.185819 1.85049447478 0.02268559933 
0.186335 1.81413748259 0.02228613610 
0.186852 1.80909141658 0.02266610401 
0.187369 1.81775534899 0.02228900780 
0.187886 1.77528322328 0.02183058895 
0.188403 1.75610538485 0.02173780929 
0.188920 1.78718031846 0.02125027102 
0.189436 1.75869432509 0.02202788966 
0.189953 1.78588005260 0.02132131535 
0.190470 1.74321743676 0.02091058581 
0.190987 1.76313998234 0.02067904449 
0.191504 1.80410003192 0.02136367631 
0.192020 1.78761556663 0.02099375262 
0.192537 1.77718120299 0.02125502540 
0.193054 1.77105004392 0.02090702011 
0.193571 1.78044499273 0.02075595370 
0.194088 1.80193457118 0.02087762042 
0.194605 1.78599536767 0.02061631299 
0.195121 1.75346882120 0.02045083247 
0.195638 1.76054282978 0.02089981149 
0.196155 1.76443777993 0.02025175827 
0.196672 1.77715079814 0.02034051194 
0.197189 1.78600128475 0.02015351731 
0.197705 1.74019068784 0.02041946511 
0.198222 1.79305032494 0.02046361435 
0.198739 1.77540925557 0.02013882175 
0.199256 1.81063970934 0.02065354750 
0.199773 1.73369654819 0.02068282247 
0.200290 1.74318065734 0.02028528255 
0.200806 1.79031491739 0.02044694951 
0.201323 1.77633768710 0.02019871103 
0.201840 1.78510576291 0.01987948789 
0.202357 1.76656704868 0.01967950757 
0.202874 1.76614565357 0.02000928106 
0.203390 1.74860971737 0.02009237794 
0.203907 1.76689110423 0.01997682716 
0.204424 1.73646749959 0.01959495445 
0.204941 1.75610474467 0.01976362586 
0.205458 1.75263015100 0.01983846605 
0.205974 1.79996659427 0.02022292132 
0.206491 1.73453203308 0.01954283433 
0.207008 1.74743661731 0.01971695406 
0.207525 1.75001730839 0.02001101455 
0.208042 1.73983748260 0.01928440480 
0.208558 1.76699326942 0.01980673363 
0.209075 1.78390243221 0.01960361765 
0.209592 1.76454701071 0.01950826540 
0.210109 1.79403798070 0.02043303372 
0.210626 1.76912531071 0.01976510318 
0.211142 1.74332305593 0.01959487351 
0.211659 1.75337445948 0.01952654824 
0.212176 1.78440858820 0.01968521951 
0.212693 1.73077295270 0.01920645442 
0.213210 1.74082035256 0.01946944315 
0.213726 1.77487159655 0.01950952520 
0.214243 1.76373800667 0.01939969329 
0.214760 1.78377997440 0.01939440620 
0.215277 1.74064791232 0.01910874580 
0.215794 1.74534254860 0.01972305755 
0.216310 1.73841019510 0.01981982961 
0.216827 1.76368998145 0.01890420583 
0.217344 1.75709896472 0.01971875613 
0.217861 1.76880568643 0.01929525937 
0.218378 1.73236313225 0.01897730685 
0.218894 1.74363903677 0.01900374054 
0.219411 1.77408690515 0.01946929811 
0.219928 1.76303266194 0.01908286097 
0.220445 1.73861925864 0.01900963744 
0.220962 1.75537012802 0.01910179596 
0.221478 1.75790435076 0.01889796936 
0.221995 1.73417035254 0.01900287817 
0.222512 1.76736714247 0.01901005384 
0.223029 1.74811650705 0.01913707058 
0.223546 1.74653468610 0.01875137329 
0.224062 1.77464293333 0.01903259620 
0.224579 1.76034888886 0.01890174074 
0.225096 1.75017181061 0.01858278963 
0.225613 1.74457753522 0.01930484928 
0.226129 1.76391053654 0.01889442305 
0.226646 1.78852034270 0.01853828565 
0.227163 1.76810885784 0.01895138755 
0.227680 1.73814839998 0.01899381098 
0.228197 1.74211875511 0.01837826594 
0.228713 1.74944757965 0.01842897884 
0.229230 1.74503944083 0.01841633927 
0.229747 1.75364218077 0.01880612948 
0.230264 1.79391978356 0.01871869177 
0.230780 1.73412585975 0.01848047858 
0.231297 1.73432949619 0.01839407346 
0.231814 1.74227120980 0.01830786290 
0.232331 1.77449602108 0.01869054508 
0.232848 1.72487255437 0.01830484570 
0.233364 1.76973646833 0.01863131008 
0.233881 1.75262715180 0.01815576057 
0.234398 1.78992850275 0.01860746340 
0.234915 1.74834390622 0.01829042104 
0.235431 1.76904301425 0.01827746584 
0.235948 1.74625722177 0.01838117876 
0.236465 1.74939283070 0.01809028972 
0.236982 1.72304623358 0.01813528931 
0.237499 1.74386276097 0.01849001688 
0.238015 1.76744424119 0.01850017968 
0.238532 1.73284895705 0.01768056522 
0.239049 1.73568945114 0.01811638386 
0.239566 1.74318169245 0.01802643281 
0.240082 1.76315708634 0.01803621853 
0.240599 1.71800138534 0.01804251553 
0.241116 1.74140733631 0.01760845304 
0.241633 1.74846683385 0.01766407001 
0.242149 1.75284985796 3.08986127200 
0.242666 1.74137742644 0.01797250353 
0.243183 1.73979113611 0.01772835440 
0.243700 1.73853306892 0.01787756070 
0.244217 1.75169436037 0.01778309073 
0.244733 1.71898528707 0.01778769216 
0.245250 1.73169271147 0.01769532867 
0.245767 1.72649549554 0.01765161743 
0.246284 1.71341495788 0.01764964986 
0.246800 1.74039470299 0.01776696645 
0.247317 1.76291913176 0.01765009830 
0.247834 1.75991550135 0.01779038462 
0.248351 1.73495649860 0.01776786366 
0.248867 1.71230923892 0.01748415848 
0.249384 1.73685469097 0.01737093714 
0.249901 1.74641941983 0.01737766319 
0.250418 1.74074195649 0.01774819879 
0.250934 1.72622816580 0.01750594519 
0.251451 1.73895938905 0.01732734227 
0.251968 1.71081247451 0.01738725250 
0.252485 1.74744526336 0.01772122271 
0.253001 1.73065309293 0.01731787187 
0.253518 1.71174774904 0.01745800362 
0.254035 1.73286790522 0.01730937432 
0.254552 1.71031751689 0.01721038681 
0.255068 1.74673303773 0.01757235268 
0.255585 1.70330076871 0.01726657188 
0.256102 1.72657248825 0.01696114495 
0.256619 1.72544080424 0.01726355580 
0.257135 1.74352743794 0.01738205249 
0.257652 1.74256316839 0.01737799962 
0.258169 1.71741285687 0.01695949888 
0.258686 1.72951020889 0.01724943673 
0.259202 1.72804490173 0.01713903551 
0.259719 1.72976019812 0.01741293716 
0.260236 1.73122929562 0.01765291329 
0.260753 1.74339407170 0.01782493129 
0.261269 1.72248698403 0.01778915780 
0.261786 1.72560520624 0.01806210440 
0.262303 1.74091191820 0.01793149228 
0.262820 1.74506416584 0.01831648360 
0.263336 1.71914695068 0.01845922874 
0.263853 1.71197098678 0.01846921542 
0.264370 1.72285417595 0.01830340499 
0.264887 1.71701579540 0.01810316417 
0.265403 1.75313329444 0.01890545438 
0.265920 1.74037612648 0.01880313754 
0.266437 1.73388428134 0.01826732207 
0.266954 1.69852976904 0.01880328394 
0.267470 1.76886256315 0.01904035516 
0.267987 1.72113555444 0.01906286471 
0.268504 1.74115856898 0.01880645486 
0.269021 1.71024310179 0.01912096769 
0.269537 1.76427494488 0.01904661643 
0.270054 1.71987617768 0.01918539622 
0.270571 1.73674990085 0.01923875534 
0.271087 1.75625266256 0.01998461989 
0.271604 1.73167297067 0.02012437526 
0.272121 1.75788707335 0.02010138151 
0.272638 1.72190610501 0.01994942994 
0.273154 1.74466524270 0.02007677216 
0.273671 1.73874186031 0.02041773310 
0.274188 1.73388920870 0.02088464528 
0.274705 1.74623933836 0.02074748369 
0.275221 1.73327355058 0.02010051713 
0.275738 1.73362829876 0.02002114193 
0.276255 1.75031024777 0.02027437185 
0.276771 1.77183801984 0.02076661377 
0.277288 1.74964520437 0.02098145936 
0.277805 1.77249963621 0.02059198358 
0.278322 1.73635045676 0.02077027518 
0.278838 1.71680103781 0.01999096284 
0.279355 1.71573937572 0.02059000137 
0.279872 1.70540255775 0.02064563055 
0.280388 1.70182890689 0.02024279137 
0.280905 1.72393242617 0.02052812836 
0.281422 1.70847422281 0.02087700701 
0.281939 1.70285861907 0.02035128807 
0.282455 1.71447846345 0.02041256529 
0.282972 1.74223108259 0.02069322098 
0.283489 1.72445763013 0.02058605375 
0.284006 1.74279497782 0.02034719292 
0.284522 1.69744765964 0.02046037148 
0.285039 1.73211263951 0.02046308001 
0.285556 1.68914121619 0.02067268007 
0.286072 1.73499299663 0.02070402424 
0.286589 1.70686966446 0.02116920438 
0.287106 1.70462883826 0.02035217234 
0.287622 1.71528751277 0.02051498198 
0.288139 1.73791531815 0.02074217410 
0.288656 1.72483602900 0.02055127942 
0.289173 1.71146328355 0.02093255575 
0.289689 1.72140128456 0.02086813761 
0.290206 1.71786547632 0.02104279270 
0.290723 1.73348993939 0.02129662137 
0.291239 1.77216748054 0.02121025703 
0.291756 1.74887360307 0.02115129117 
0.292273 1.77421452971 0.02080442161 
0.292790 1.71723839846 0.02090111073 
0.293306 1.71859090585 0.02095558045 
0.293823 1.75475987398 0.02153856229 
0.294340 1.72227133493 0.02107821162 
0.294856 1.74862745887 0.02160520014 
0.295373 1.72320108389 0.02124885912 
0.295890 1.74526028085 0.02144914477 
0.296406 1.73545888812 0.02100333953 
0.296923 1.75019234995 0.02165227069 
0.297440 1.73092420724 0.02184466494 
0.297957 1.74403199122 0.02138580204 
0.298473 1.74679109018 0.02169893105 
0.298990 1.72915335470 0.02119163592 
0.299507 1.73723259359 0.02198920149 
0.300023 1.77807113280 0.02155103144 
0.300540 1.73664773717 0.02171109421 
0.301057 1.78126543943 0.02179471090 
0.301573 1.73431181996 0.02210870480 
0.302090 1.75364248912 0.02178241964 
0.302607 1.74794061958 0.02193420418 
0.303123 1.71592554456 0.02153960877 
0.303640 1.75666879071 0.02200782771 
0.304157 1.73078324779 0.02213437222 
0.304673 1.75168435218 0.02160378680 
0.305190 1.72765292028 0.02270477755 
0.305707 1.75199380224 0.02187377229 
0.306224 1.75916016908 0.02211566020 
0.306740 1.73117358121 0.02267330143 
0.307257 1.77669630189 0.02295404546 
0.307774 1.77944948093 0.02239277069 
0.308290 1.71750527036 0.02206147786 
0.308807 1.72338664626 0.02165752972 
0.309324 1.76113736648 0.02236051618 
0.309840 1.74446717867 0.02251000066 
0.310357 1.75863338386 0.02248158374 
0.310874 1.74292085830 0.02209176451 
0.311390 1.72008501228 0.02246694678 
0.311907 1.73667410874 0.02312642544 
0.312424 1.71104709106 0.02261710970 
0.312940 1.74493157761 0.02242692667 
0.313457 1.76750683556 0.02268170214 
0.313974 1.73147671468 0.02341950817 
0.314490 1.71450096597 0.02290385392 
0.315007 1.76781537480 0.02318302739 
0.315524 1.73329747146 0.02253851354 
0.316040 1.73477501449 0.02293493021 
0.316557 1.75891042494 0.02302565252 
0.317074 1.75404186147 0.02335954612 
0.317590 1.74875368243 0.02327800661 
0.318107 1.72092567838 0.02273635492 
0.318624 1.74037312647 0.02346273072 
0.319140 1.75321205696 0.02351094139 
0.319657 1.72510775582 0.02355749685 
0.320174 1.75045261965 0.02344189264 
0.320690 1.69858884319 0.02311020027 
0.321207 1.73663807820 0.02361943413 
0.321724 1.67960073960 0.02306913627 
0.322240 1.73031221040 0.02392214471 
0.322757 1.70017834922 0.02406715685 
0.323274 1.72652379568 0.02352340635 
0.323790 1.72690639989 0.02359486978 
0.324307 1.72513305189 0.02419770796 
0.324824 1.66586759135 0.02432515142 
0.325340 1.70330428254 0.02493036338 
0.325857 1.73103608505 0.02488700125 
0.326373 1.72599941200 0.02473360540 
0.326890 1.78796471664 0.02578582670 
0.327407 1.77603846800 0.02559356263 
0.327923 1.72841786527 0.02601727959 
0.328440 1.71732522982 0.02544682455 
0.328957 1.72909153767 0.02603411483 
0.329473 1.77681303081 0.02641300802 
0.329990 1.72385036684 0.02657822837 
0.330507 1.78965856264 0.02839068253 
0.331023 1.79922037404 0.02779517988 
0.331540 1.75908738677 0.02850538179 
0.332057 1.72952887104 0.02923888294 
0.332573 1.76495273720 0.02804727396 
0.333090 1.77058100568 0.02990471779 
0.333607 1.79865115766 0.02954091316 
0.334123 1.83732777159 0.02918088501 
0.334640 1.76929396388 0.02997522873 
0.335156 1.71627879421 0.03022268380 
0.335673 1.75023096553 0.03049119147 
0.336190 1.76285376315 0.03154301617 
0.336706 1.75047363907 0.03027468334 
0.337223 1.72945893766 0.03038089689 
0.337740 1.77371744751 0.03101812660 
0.338256 1.78095660666 0.03178594556 
0.338773 1.77695326162 0.03244630427 
0.339290 1.77259815219 0.03360764762 
0.339806 1.83051270953 0.03557560085 
0.340323 1.77403712366 0.03431526077 
0.340839 1.78888786540 0.03509363766 
0.341356 1.78482423759 0.03622079899 
0.341873 1.82293299781 0.03521030367 
0.342389 1.79700588487 0.03847800941 
0.342906 1.82437702957 0.03760617122 
0.343423 1.84256534495 0.03773706651 
0.343939 1.78212126297 0.03824926695 
0.344456 1.86043646380 0.03843852073 
0.344972 1.85362250787 0.03664543704 
0.345489 1.83794982217 0.03834020190 
0.346006 1.80988192799 0.03731406996 
0.346522 1.75599399582 0.03658188506 
0.347039 1.76906799866 0.03682915112 
0.347555 1.77025821834 0.03899496542 
0.348072 1.79495508089 0.03955658599 
0.348589 1.74901494943 0.03739954896 
0.349105 1.77781054660 0.03954842818 
0.349622 1.81382953240 0.03796669380 
0.350139 1.83844011017 0.04052505816 
0.350655 1.79897823846 0.04093022469 
0.351172 1.80560045755 0.03809482429 
0.351688 1.78737719079 0.03942138740 
0.352205 1.80851448051 0.03969369662 
0.352722 1.82360136124 0.03717682577 
0.353238 1.81006062460 0.04139087308 
0.353755 1.79670541780 0.03951008183 
0.354271 1.77859042977 0.03896039983 
0.354788 1.84288884916 0.04051122047 
0.355305 1.83589989248 0.03949175448 
0.355821 1.84865941848 0.03872335393 
0.356338 1.77264425081 0.04104719512 
0.356854 1.82366034377 0.04349425355 
0.357371 1.77902867144 0.04323069056 
0.357888 1.90579189730 0.04159106624 
0.358404 1.86566117522 0.04267560115 
0.358921 1.77411446504 0.04557384275 
0.359437 1.88320368279 0.04482993785 
0.359954 1.78848764751 0.04409837664 
0.360471 1.82351014709 0.04631349731 
0.360987 1.84385162883 0.04701607854 
0.361504 1.80738675965 0.04855455926 
0.362020 1.83698250832 0.05047808133 
0.362537 1.86802407018 0.05180014086 
0.363054 1.89042204632 0.05043029458 
0.363570 1.76509077854 0.04938873750 
0.364087 1.80695388228 0.05005803520 
0.364603 1.86613726901 0.05142065527 
0.365120 1.82151577456 0.05416109620 
0.365637 1.79335424407 0.05497314227 
0.366153 1.80128695344 0.05033512373 
0.366670 1.83322260243 0.05447172390 
0.367186 1.80203560374 0.05919515903 
0.367703 1.83820816136 0.05950698217 
0.368219 1.67864044818 0.05942394722 
0.368736 1.77737236441 0.06158894316 
0.369253 1.71465773400 0.06752498683 
0.369769 1.79794535937 0.06948937582 
0.370286 1.91901662380 0.07388272094 
0.370802 1.90871541169 0.07145957530 
0.371319 1.75560505162 0.08267035002 
0.371835 1.69067272810 0.09074585782 
0.372352 1.71459573637 0.09281713764 
0.372869 1.68108279668 0.12930901212 
0.373385 1.69703412584 0.14571837748 
0.373902 1.73671720446 0.34047991340 
