# Supplementary material for: A SAXS-based approach to rationally evaluate radical scavengers – toward eliminating radiation damage in solution and crystallographic studies
Source: J Synchrotron Radiat. 2021 Aug 9;28(Pt 5):1309–20. doi: 10.1107/S1600577521004045 (PMC8415334; doi:10.1107/S1600577521004045)
Supplement: Supplementary file 1 [file s-28-01309-sup1.zip › SupportingData/ascrobic_acid/50uM/E1_ascorbate-50um_00003.cbf.dat]

0.010597 11.34856271971 0.48884547375 
0.011114 11.96651210279 0.46783595540 
0.011630 11.62342771188 0.36748112639 
0.012147 10.22507603114 0.34026087224 
0.012664 9.79851695715 0.28967928727 
0.013181 9.15413273059 0.23855404953 
0.013698 8.67109129967 0.20595587310 
0.014215 8.61369501286 0.29968697731 
0.014732 8.27585458998 0.25193884796 
0.015249 7.55108745824 0.22321593788 
0.015766 7.36629647925 0.19480589387 
0.016283 6.97294842870 0.18654290369 
0.016800 7.39230221448 0.17409253715 
0.017316 7.13470456908 0.14695581695 
0.017833 6.65028509574 0.14214294054 
0.018350 6.75016698894 0.14118331551 
0.018867 6.25044760428 0.13063738487 
0.019384 6.29405936850 0.13912248337 
0.019901 6.25784382309 0.12799677033 
0.020418 6.07231135568 0.11272433427 
0.020935 5.99080650223 0.11830170423 
0.021452 5.68678562097 0.11290914136 
0.021969 5.66206735708 0.10394809616 
0.022486 5.54726153616 0.11156401265 
0.023002 5.85693984190 0.10962152382 
0.023519 5.46738121448 0.09910969223 
0.024036 5.35479634284 0.10588496419 
0.024553 5.24263228536 0.10497578268 
0.025070 5.34884703415 0.10246863542 
0.025587 5.15093408060 0.10034819677 
0.026104 4.99170511295 0.09932274844 
0.026621 5.16252384985 0.09442992974 
0.027138 4.96798273794 0.09985130857 
0.027655 5.00627441421 0.09365640015 
0.028171 4.82473786935 0.09112986360 
0.028688 4.77948347392 0.08597531908 
0.029205 4.83446412755 0.08900709632 
0.029722 4.69042276156 0.08611834098 
0.030239 4.74775919957 0.08524578109 
0.030756 4.82152788998 0.08674499912 
0.031273 4.82966041146 0.08198001469 
0.031790 4.54960576558 0.08117247333 
0.032307 4.45159655899 0.07990616424 
0.032824 4.48647239795 0.07793267754 
0.033341 4.57774225377 0.07765402275 
0.033857 4.54327262340 0.07997604101 
0.034374 4.52658473343 0.08193872880 
0.034891 4.49415595355 0.07506240707 
0.035408 4.38746565870 0.07687220381 
0.035925 4.31469477444 0.07201791690 
0.036442 4.45064838698 0.07672143448 
0.036959 4.25815615334 0.07257851371 
0.037476 4.23240791789 0.06950081648 
0.037993 4.13320671461 0.06984220801 
0.038510 4.29828761995 0.07106986810 
0.039027 4.13335876690 0.06568874453 
0.039543 4.10851503049 0.07149872130 
0.040060 4.02410418306 0.06432607250 
0.040577 4.01598645869 0.06625620078 
0.041094 4.01569561908 0.06689560432 
0.041611 3.92804769530 0.06764339521 
0.042128 4.03066313886 0.06771561123 
0.042645 3.98036067925 0.06524059662 
0.043162 3.94999220871 0.06323744041 
0.043679 3.83791881581 0.06684669739 
0.044196 3.93294584007 0.06239395992 
0.044712 3.73195228127 0.05844290298 
0.045229 3.85247389646 0.05888127526 
0.045746 3.79120860942 0.05710424463 
0.046263 3.78441118973 0.06048808746 
0.046780 3.71639721726 0.05872442513 
0.047297 3.67498942423 0.06068649944 
0.047814 3.64036330500 0.05832739544 
0.048331 3.55875883428 0.05830823295 
0.048848 3.55516849255 0.05731179584 
0.049365 3.58562863161 0.05342579881 
0.049881 3.66288670164 0.05626784023 
0.050398 3.49168370856 0.05396445983 
0.050915 3.51450025702 0.05536114725 
0.051432 3.50460878129 0.05449451381 
0.051949 3.51366365422 0.05261617049 
0.052466 3.51058046194 0.05376501219 
0.052983 3.43326859171 0.05368024117 
0.053500 3.38258731104 0.05288848913 
0.054017 3.45370869252 0.05260970520 
0.054534 3.39718541380 0.05070202043 
0.055050 3.31796274438 0.05197462692 
0.055567 3.33654280041 0.05088253360 
0.056084 3.30830786016 0.04961425817 
0.056601 3.24222438111 0.05103012505 
0.057118 3.31465044433 0.04965217050 
0.057635 3.16010691960 0.04852535848 
0.058152 3.23805292123 0.05200156065 
0.058669 3.19146566125 0.04921628978 
0.059186 3.20809773261 0.04979786887 
0.059703 3.12901267546 0.04656963163 
0.060220 3.06419251426 0.04739774603 
0.060736 3.06348705240 0.04876500197 
0.061253 3.08204640160 0.04656138029 
0.061770 3.10601658770 0.04715057589 
0.062287 3.10936690206 0.04421468341 
0.062804 2.99646165276 0.04573886967 
0.063321 3.02860803542 0.04532699225 
0.063838 3.01782129494 0.04754407990 
0.064355 2.96396270230 0.04459463609 
0.064872 3.00704407548 0.04253258169 
0.065388 3.02324461203 0.04460694343 
0.065905 2.85879451571 0.04372909523 
0.066422 2.79196822377 0.04432751432 
0.066939 2.81489819326 0.04296795220 
0.067456 2.92251479547 0.04320149236 
0.067973 2.82203634089 0.04271050541 
0.068490 2.85023439691 0.04148142696 
0.069007 2.79038896781 0.04306692015 
0.069524 2.81892245724 0.04414699240 
0.070041 2.73125051260 0.04289424428 
0.070557 2.81228498104 0.04263525541 
0.071074 2.82410542242 0.04315189874 
0.071591 2.78818922605 0.04303760229 
0.072108 2.78539615179 0.04082733831 
0.072625 2.73169137604 0.04029768660 
0.073142 2.74225275063 0.04184269206 
0.073659 2.70009238249 0.04018038001 
0.074176 2.64219009294 0.03956195172 
0.074693 2.68020061485 0.04042667003 
0.075210 2.59301117966 0.03996000461 
0.075726 2.67697870970 0.03906498596 
0.076243 2.67014173325 0.03899243513 
0.076760 2.60450715668 0.03819725299 
0.077277 2.57398519114 0.03852310103 
0.077794 2.60977455348 0.03832070827 
0.078311 2.56327251203 0.03853860042 
0.078828 2.55734743309 0.03749055091 
0.079345 2.49892160261 0.03748634994 
0.079862 2.57111581675 0.03700779357 
0.080378 2.57221502522 0.03762219611 
0.080895 2.53070949647 0.03691902350 
0.081412 2.50598287378 0.03767801369 
0.081929 2.53145469869 0.03807600767 
0.082446 2.50905716857 0.03763064837 
0.082963 2.49500852168 0.03759971928 
0.083480 2.46864092655 0.03529189959 
0.083997 2.53688036587 0.03667626894 
0.084514 2.43058419234 0.03593703877 
0.085030 2.46799421503 0.03604315180 
0.085547 2.47049044774 0.03573943769 
0.086064 2.40749138987 0.03482280009 
0.086581 2.43739402250 0.03451434476 
0.087098 2.43243298723 0.03556872272 
0.087615 2.37732650900 0.03482905274 
0.088132 2.41733456042 0.03548453237 
0.088649 2.41164083913 0.03500017032 
0.089166 2.43333026687 0.03716166695 
0.089683 2.36441994730 0.03699625860 
0.090199 2.43764193864 0.03723100003 
0.090716 2.30126085449 0.03581721183 
0.091233 2.34533740196 0.03786748932 
0.091750 2.41700223350 0.03737745247 
0.092267 2.34140304581 0.03660785377 
0.092784 2.38432511453 0.03881399321 
0.093301 2.30381209594 0.03776094232 
0.093818 2.34312094885 0.03916991875 
0.094334 2.28938961958 0.03727684159 
0.094851 2.27456587555 0.03605233492 
0.095368 2.33844558734 0.03588765792 
0.095885 2.22946297238 0.03628829693 
0.096402 2.28383221223 0.03513854416 
0.096919 2.23794599535 0.03461197758 
0.097436 2.31310519041 0.03401212928 
0.097953 2.24880973075 0.03511495614 
0.098470 2.26108042895 0.03433286347 
0.098986 2.23119660948 0.03355107309 
0.099503 2.20020317240 0.03396012454 
0.100020 2.23061350409 0.03246857066 
0.100537 2.27998350870 0.03409714568 
0.101054 2.26336165288 0.03286932975 
0.101571 2.20302552244 0.03233809691 
0.102088 2.30424178734 0.03256241876 
0.102605 2.20739757981 0.03238085560 
0.103122 2.19917919410 0.03129216560 
0.103638 2.22052919969 0.03204246091 
0.104155 2.21729530007 0.03196126742 
0.104672 2.20996607059 0.03073882095 
0.105189 2.20669269469 0.03120119596 
0.105706 2.17570348886 0.03208658646 
0.106223 2.10562750744 0.03111301024 
0.106740 2.22618136464 0.03118345606 
0.107257 2.13745922274 0.03009654303 
0.107773 2.18622291245 0.03065411984 
0.108290 2.16600747661 0.03080275087 
0.108807 2.16160030854 0.03125449236 
0.109324 2.19362513245 0.03130478790 
0.109841 2.16774115962 0.03130633928 
0.110358 2.15216664961 0.02955130952 
0.110875 2.10433107690 0.02925864840 
0.111392 2.13908575704 0.02997322260 
0.111909 2.13234245833 0.02988018236 
0.112425 2.11147701516 0.02883204857 
0.112942 2.04883102054 0.02875639254 
0.113459 2.10860458535 0.03012132047 
0.113976 2.09648003598 0.03016013583 
0.114493 2.09514970492 0.02914281650 
0.115010 2.06348541360 0.02890440819 
0.115527 2.12414235644 0.02861128614 
0.116044 2.07603742706 0.02893954148 
0.116560 2.09139579884 0.02866259324 
0.117077 2.05256562211 0.02787422719 
0.117594 2.08843511356 0.02856909778 
0.118111 2.03033779484 0.02809555143 
0.118628 2.06554734058 0.02789816815 
0.119145 2.06549950321 0.02925359787 
0.119662 2.01740747871 0.02735542378 
0.120179 2.03386518803 0.02764124630 
0.120695 2.05037994162 0.02834792180 
0.121212 1.99500105357 0.02751561801 
0.121729 2.01317798515 0.02737087591 
0.122246 1.99631548455 0.02751684089 
0.122763 1.98842799312 0.02728832812 
0.123280 1.99565474563 0.02747843293 
0.123797 2.02892043887 0.02746106967 
0.124314 2.03876866623 0.02819980289 
0.124830 2.02746313102 0.02775479097 
0.125347 2.03109311206 0.02719833827 
0.125864 2.02435431228 0.02654032919 
0.126381 1.95820115142 0.02675967908 
0.126898 1.99905195431 0.02649944942 
0.127415 1.99173171062 0.02704485827 
0.127932 1.97032497696 0.02649336305 
0.128448 1.99183219342 0.02634792910 
0.128965 1.97563580243 0.02603039995 
0.129482 1.94949465920 0.02608684736 
0.129999 2.02172293325 0.02709077967 
0.130516 2.01651441343 0.02677675683 
0.131033 1.92062973377 0.02548494468 
0.131550 1.98927119624 0.02618865446 
0.132067 1.91532614003 0.02543173782 
0.132583 1.95828596911 0.02646130161 
0.133100 1.95827229074 0.02634582403 
0.133617 1.93284902522 0.02574934531 
0.134134 1.93121220591 0.02559988963 
0.134651 1.94040207703 0.02497181050 
0.135168 1.93835202786 0.02559304773 
0.135685 1.90969434919 0.02453819612 
0.136201 1.91678985689 0.02507449953 
0.136718 1.94907199108 0.02527617468 
0.137235 1.89541988816 0.02507802171 
0.137752 1.98766758084 0.02524728082 
0.138269 1.89735179279 0.02423366443 
0.138786 1.93276642110 0.02485757151 
0.139303 1.97524281935 0.02508646557 
0.139819 1.88669512580 0.02416922789 
0.140336 1.94481695903 0.02471055355 
0.140853 1.90851517623 0.02420830988 
0.141370 1.92637992206 0.02450402124 
0.141887 1.96196944123 0.02469328916 
0.142404 1.90939877970 0.02424507636 
0.142921 1.88982800706 0.02409473273 
0.143438 1.95999409523 0.02489236213 
0.143954 1.94568097878 0.02490138307 
0.144471 1.93668473445 0.02479839518 
0.144988 1.88986353268 0.02511902080 
0.145505 1.92653384257 0.02410359801 
0.146022 1.94668014749 0.02468417847 
0.146539 1.86881120615 0.02453414801 
0.147056 1.92672363519 0.02467953912 
0.147572 1.94028999189 0.02437615221 
0.148089 1.92892064922 0.02486583644 
0.148606 1.89418714848 0.02416953199 
0.149123 1.86971736687 0.02408887334 
0.149640 1.89105272584 0.02357068673 
0.150157 1.86084593837 0.02389623184 
0.150674 1.88839228983 0.02402452321 
0.151190 1.88764643799 0.02328491973 
0.151707 1.88802166384 0.02318252359 
0.152224 1.90906417681 0.02408483331 
0.152741 1.91468832978 0.02398888810 
0.153258 1.84999733050 0.02412246766 
0.153775 1.87123926813 0.02303034451 
0.154291 1.84882632981 0.02311635329 
0.154808 1.83810237882 0.02329246827 
0.155325 1.89611899630 0.02285124780 
0.155842 1.86177628643 0.02356581355 
0.156359 1.87601777526 0.02403939737 
0.156876 1.88101535052 0.02343608859 
0.157393 1.84681810546 0.02273755608 
0.157909 1.87701411992 0.02251858568 
0.158426 1.86387513933 0.02313588370 
0.158943 1.86802058101 0.02318031743 
0.159460 1.83585493314 0.02341392877 
0.159977 1.84141002475 0.02330966577 
0.160494 1.81742460367 0.02298526922 
0.161010 1.89610960256 0.02261995720 
0.161527 1.83810372455 0.02271214187 
0.162044 1.86898155129 0.02279691168 
0.162561 1.87093769164 0.02270359545 
0.163078 1.86313036261 0.02296818061 
0.163595 1.87225925641 0.02256598846 
0.164112 1.88075253668 0.02260469356 
0.164628 1.86068086840 0.02164791623 
0.165145 1.84128637459 0.02265805477 
0.165662 1.81696712712 0.02216675733 
0.166179 1.76366288890 0.02172804457 
0.166696 1.86195203926 0.02267487259 
0.167213 1.86181933990 0.02259701946 
0.167729 1.85714705392 0.02206457734 
0.168246 1.85735098652 0.02137819776 
0.168763 1.83030603148 0.02196049711 
0.169280 1.83758164584 0.02216192573 
0.169797 1.83288556414 0.02160375623 
0.170314 1.85202238847 0.02181292594 
0.170830 1.83616460815 0.02229326955 
0.171347 1.80423471860 0.02102815360 
0.171864 1.82513142545 0.02163991021 
0.172381 1.84626296645 0.02193167713 
0.172898 1.80572195150 0.02188692352 
0.173415 1.82786258839 0.02156402720 
0.173932 1.84942349533 0.02232885610 
0.174448 1.82801472791 0.02187051222 
0.174965 1.82717369780 0.02150153423 
0.175482 1.80611190644 0.02145516368 
0.175999 1.83250549979 0.02118516338 
0.176516 1.83520587953 0.02124480477 
0.177033 1.79725446909 0.02069051496 
0.177549 1.83382450904 0.02114237488 
0.178066 1.84836823028 0.02197355452 
0.178583 1.81140109606 0.02123975176 
0.179100 1.80421640155 0.02098310183 
0.179617 1.82858216219 0.02196193497 
0.180134 1.77502658306 0.02206507665 
0.180650 1.81793204538 0.02246803359 
0.181167 1.78798115095 0.02237746838 
0.181684 1.84311322619 0.02241408240 
0.182201 1.83040085930 0.02311189661 
0.182718 1.83013597019 0.02315174663 
0.183234 1.81484514345 0.02329132720 
0.183751 1.79462063309 0.02264582700 
0.184268 1.78275892397 0.02264850522 
0.184785 1.77242114823 0.02302662392 
0.185302 1.81648951180 0.02326740691 
0.185819 1.83875770235 0.02300575065 
0.186335 1.81487562574 0.02235021635 
0.186852 1.77691200218 0.02244424370 
0.187369 1.76336162053 0.02222334104 
0.187886 1.80416302571 0.02170100688 
0.188403 1.76347988485 0.02170368058 
0.188920 1.77966198030 0.02095055395 
0.189436 1.78773866072 0.02131440047 
0.189953 1.76236411976 0.02039797133 
0.190470 1.76219584570 0.02075120760 
0.190987 1.79249462789 0.02148157978 
0.191504 1.80204650370 0.02105188485 
0.192020 1.78151595457 0.02090091185 
0.192537 1.77094766103 0.02066969936 
0.193054 1.74822190755 0.02087981009 
0.193571 1.82049376688 0.02084423169 
0.194088 1.78174084123 0.02085380970 
0.194605 1.76590573633 0.02085297386 
0.195121 1.79844280282 0.02080449065 
0.195638 1.76395987822 0.02041058681 
0.196155 1.75715539821 0.02071063348 
0.196672 1.78027958985 0.02069048386 
0.197189 1.77789571843 0.02079534738 
0.197705 1.78117609485 0.02047882524 
0.198222 1.81008027545 0.02070973138 
0.198739 1.77919627025 0.02041595440 
0.199256 1.77034511513 0.02041504935 
0.199773 1.78371327716 0.02041544986 
0.200290 1.78199315715 0.02072858018 
0.200806 1.75923482762 0.02030023856 
0.201323 1.74938085430 0.01994996836 
0.201840 1.79066659481 0.02017640865 
0.202357 1.75498412954 0.02053357035 
0.202874 1.77637263932 0.01983096129 
0.203390 1.75873503891 0.01983123240 
0.203907 1.76694373475 0.01983552839 
0.204424 1.75620368995 0.01965578359 
0.204941 1.76922073414 0.01979224270 
0.205458 1.76852760088 0.02003878634 
0.205974 1.78019480007 0.01995519190 
0.206491 1.75071153798 0.01986206428 
0.207008 1.75169576478 0.01968831255 
0.207525 1.75871371700 0.01972393273 
0.208042 1.73220962442 0.01948145282 
0.208558 1.73809023396 0.01983078034 
0.209075 1.76070766329 0.01966623419 
0.209592 1.74099042439 0.01994883840 
0.210109 1.74766040522 0.01934789999 
0.210626 1.73076150922 0.01920584630 
0.211142 1.77708330003 0.01961038586 
0.211659 1.75465913344 0.01982471112 
0.212176 1.76894497460 0.01984774148 
0.212693 1.76139635431 0.01924126237 
0.213210 1.75563392097 0.01888801260 
0.213726 1.79490721300 0.01960118725 
0.214243 1.74984898249 0.01926399985 
0.214760 1.76754081214 0.01937234224 
0.215277 1.76654576695 0.01942233119 
0.215794 1.74231145879 0.01912793043 
0.216310 1.76001764137 0.01904766912 
0.216827 1.76568859616 0.01959544370 
0.217344 1.76686237186 0.01936293977 
0.217861 1.79946678514 0.01950307464 
0.218378 1.77311025326 0.01914503420 
0.218894 1.76291259369 0.01925775622 
0.219411 1.75267064648 0.01869003998 
0.219928 1.76487431702 0.01904361365 
0.220445 1.76150308017 0.01909662951 
0.220962 1.75696927129 0.01924945370 
0.221478 1.74261092385 0.01941591336 
0.221995 1.77512781736 0.01932875213 
0.222512 1.75667801705 0.01904603642 
0.223029 1.74187177879 0.01865480090 
0.223546 1.76514744873 0.01905988774 
0.224062 1.79121574108 0.01888159187 
0.224579 1.75214818357 0.01894599268 
0.225096 1.75552207277 0.01848207361 
0.225613 1.79145876645 0.01897846733 
0.226129 1.74139378061 0.01876158675 
0.226646 1.75173600049 0.01841714738 
0.227163 1.74719077311 0.01846516700 
0.227680 1.75023970529 0.01906880967 
0.228197 1.77847356853 0.01842386318 
0.228713 1.73994665858 0.01848493428 
0.229230 1.74428159803 0.01801416684 
0.229747 1.76991335907 0.01826771707 
0.230264 1.73660567064 0.01825015857 
0.230780 1.73764330340 0.01831720843 
0.231297 1.75380760960 0.01876230562 
0.231814 1.76416282745 0.01845401788 
0.232331 1.71712327492 0.01814541750 
0.232848 1.74010714623 0.01852068355 
0.233364 1.77495806637 0.01819633888 
0.233881 1.73031872165 0.01828891613 
0.234398 1.73445811643 0.01853601056 
0.234915 1.75084055534 0.01838856990 
0.235431 1.75721838011 0.01793190136 
0.235948 1.74097136149 0.01789151383 
0.236465 1.72049604446 0.01841176242 
0.236982 1.74738327161 0.01840288451 
0.237499 1.73678628067 0.01789101440 
0.238015 1.75281262173 0.01832338490 
0.238532 1.73150414432 0.01822291309 
0.239049 1.76537441677 0.01783149285 
0.239566 1.74371359943 0.01818688243 
0.240082 1.73557382926 0.01778764392 
0.240599 1.73678362925 0.01796857185 
0.241116 1.74149031073 0.01763320638 
0.241633 1.72688103133 0.01789473536 
0.242149 1.75343177909 3.08987566745 
0.242666 1.74700295996 0.01783531071 
0.243183 1.74202521667 0.01779355246 
0.243700 1.74694652415 0.01786975652 
0.244217 1.74176407076 0.01788331409 
0.244733 1.74388085119 0.01791428289 
0.245250 1.73225170853 0.01776593440 
0.245767 1.72227313051 0.01763839432 
0.246284 1.75489955696 0.01798357204 
0.246800 1.77030210040 0.01799407801 
0.247317 1.69746955386 0.01724484019 
0.247834 1.76245268978 0.01767843520 
0.248351 1.74732707733 0.01808928560 
0.248867 1.73895654726 0.01785613910 
0.249384 1.71110371152 0.01743317523 
0.249901 1.72126966505 0.01762091892 
0.250418 1.74408940316 0.01768431428 
0.250934 1.71290733220 0.01746053626 
0.251451 1.72722739341 0.01714293454 
0.251968 1.73191207664 0.01740002961 
0.252485 1.73276928204 0.01725925891 
0.253001 1.71558107699 0.01754653741 
0.253518 1.70396729935 0.01713693548 
0.254035 1.72400010044 0.01757103972 
0.254552 1.73285800100 0.01718074426 
0.255068 1.74071833308 0.01698182039 
0.255585 1.72447823761 0.01753969671 
0.256102 1.73804904570 0.01714328689 
0.256619 1.71366747396 0.01682813396 
0.257135 1.73054011560 0.01715096870 
0.257652 1.72479247303 0.01709201440 
0.258169 1.72354827421 0.01732144890 
0.258686 1.73911436603 0.01758007355 
0.259202 1.72593453589 0.01724081792 
0.259719 1.70411187375 0.01722443008 
0.260236 1.74389344546 0.01753781637 
0.260753 1.70492689215 0.01766945327 
0.261269 1.73438417757 0.01813729381 
0.261786 1.72217035352 0.01835259058 
0.262303 1.70819206599 0.01848400076 
0.262820 1.74164106037 0.01830448173 
0.263336 1.73786990174 0.01835287826 
0.263853 1.74402003164 0.01829441315 
0.264370 1.74049467376 0.01826853903 
0.264887 1.73529438964 0.01857260215 
0.265403 1.71320387805 0.01838697708 
0.265920 1.74632965223 0.01887698663 
0.266437 1.72433020034 0.01854327860 
0.266954 1.70000540286 0.01872179959 
0.267470 1.74080629789 0.01876427183 
0.267987 1.73284121901 0.01888044307 
0.268504 1.74344504983 0.01870079283 
0.269021 1.73964492691 0.01876595154 
0.269537 1.74276799333 0.01929581470 
0.270054 1.78072780302 0.01959987340 
0.270571 1.73542605868 0.01959438748 
0.271087 1.71177866768 0.01937745404 
0.271604 1.76000515769 0.01990485520 
0.272121 1.73680901765 0.01985724913 
0.272638 1.75595515111 0.02035844750 
0.273154 1.77937020398 0.02071079215 
0.273671 1.76500711599 0.02068115295 
0.274188 1.75297612735 0.02027523601 
0.274705 1.73034976451 0.02103783462 
0.275221 1.74137331131 0.02048030231 
0.275738 1.72004154325 0.02073371176 
0.276255 1.72094052062 0.02048216984 
0.276771 1.73689247487 0.02034813746 
0.277288 1.74280032141 0.02015873627 
0.277805 1.73031023684 0.02039685118 
0.278322 1.73089280889 0.02060837184 
0.278838 1.70913900150 0.02036379859 
0.279355 1.75738914197 0.02084588755 
0.279872 1.74503625566 0.02032769581 
0.280388 1.76000398480 0.02020804993 
0.280905 1.72648050212 0.02029655076 
0.281422 1.71112797474 0.02020366895 
0.281939 1.74098986754 0.01994949726 
0.282455 1.70954625942 0.02062798125 
0.282972 1.71405815375 0.02009949218 
0.283489 1.73580483085 0.02021633833 
0.284006 1.70935795273 0.02017452914 
0.284522 1.72213364876 0.02114379364 
0.285039 1.73893690644 0.02093975022 
0.285556 1.74300296288 0.02053076137 
0.286072 1.72542319313 0.02076390805 
0.286589 1.76171752878 0.02103055156 
0.287106 1.77660633991 0.02127780405 
0.287622 1.71698470623 0.02100714711 
0.288139 1.72158774686 0.02061482545 
0.288656 1.73847129888 0.02077592045 
0.289173 1.72194249361 0.02084807636 
0.289689 1.71970922527 0.02105993726 
0.290206 1.74351687711 0.02150597700 
0.290723 1.73299302665 0.02139434156 
0.291239 1.75273464619 0.02065216330 
0.291756 1.73742108590 0.02136415720 
0.292273 1.75814842070 0.02141229185 
0.292790 1.72226945110 0.02060814371 
0.293306 1.71800100415 0.02128043514 
0.293823 1.75473047965 0.02136114097 
0.294340 1.76153033271 0.02110432288 
0.294856 1.75550489030 0.02122789319 
0.295373 1.74332047939 0.02157298124 
0.295890 1.73865986484 0.02091742226 
0.296406 1.73401192264 0.02126306831 
0.296923 1.71446417624 0.02100904564 
0.297440 1.76678899760 0.02187949271 
0.297957 1.74814933151 0.02173953233 
0.298473 1.73819281722 0.02133983655 
0.298990 1.73195566589 0.02118855248 
0.299507 1.71588185488 0.02169974449 
0.300023 1.74552619740 0.02147473899 
0.300540 1.73497596126 0.02104810916 
0.301057 1.77134999373 0.02169472316 
0.301573 1.73513312464 0.02185833122 
0.302090 1.71649370831 0.02197635762 
0.302607 1.72653007352 0.02130445264 
0.303123 1.72034173446 0.02153498120 
0.303640 1.75345846473 0.02225342867 
0.304157 1.75836590741 0.02149343925 
0.304673 1.74335802964 0.02189705457 
0.305190 1.74584720707 0.02204854570 
0.305707 1.74526326704 0.02203615771 
0.306224 1.74726883580 0.02183341050 
0.306740 1.75286013327 0.02204886588 
0.307257 1.70613152137 0.02204592801 
0.307774 1.72594541932 0.02229164755 
0.308290 1.72422994519 0.02170087974 
0.308807 1.77026255382 0.02244591665 
0.309324 1.74452100980 0.02247523187 
0.309840 1.73358708539 0.02251180447 
0.310357 1.75619229990 0.02252799393 
0.310874 1.71640478212 0.02281814378 
0.311390 1.70732674866 0.02207901095 
0.311907 1.78109524241 0.02336604828 
0.312424 1.74686135108 0.02262836092 
0.312940 1.76636379470 0.02293165521 
0.313457 1.75156266555 0.02291510443 
0.313974 1.71420496395 0.02332807708 
0.314490 1.72385211689 0.02289994865 
0.315007 1.73487646329 0.02311407030 
0.315524 1.75026927402 0.02301295088 
0.316040 1.73571274425 0.02375319196 
0.316557 1.73363086363 0.02335503074 
0.317074 1.71734099014 0.02302669987 
0.317590 1.74319994961 0.02389482345 
0.318107 1.75371348106 0.02313659384 
0.318624 1.74567364725 0.02326173360 
0.319140 1.70030589579 0.02304433950 
0.319657 1.70338282565 0.02278870519 
0.320174 1.73549161836 0.02307568489 
0.320690 1.74908428823 0.02345952441 
0.321207 1.70765355130 0.02336976170 
0.321724 1.71527485393 0.02342378488 
0.322240 1.71904670153 0.02375308295 
0.322757 1.72310973107 0.02408306990 
0.323274 1.75309289356 0.02378032441 
0.323790 1.71400897761 0.02467601392 
0.324307 1.68029797782 0.02416418827 
0.324824 1.73232189441 0.02439392753 
0.325340 1.75688320501 0.02457229581 
0.325857 1.74312507412 0.02556850918 
0.326373 1.73305346418 0.02508863975 
0.326890 1.71284294823 0.02576537445 
0.327407 1.72621130923 0.02575130767 
0.327923 1.67162371112 0.02584545093 
0.328440 1.73929777155 0.02546437251 
0.328957 1.77429917942 0.02637766128 
0.329473 1.75060111162 0.02678833452 
0.329990 1.71895038421 0.02711244374 
0.330507 1.80632363612 0.02782223678 
0.331023 1.78137312408 0.02891883675 
0.331540 1.74852981061 0.02854233340 
0.332057 1.73498141578 0.02806077305 
0.332573 1.76644280400 0.03024765287 
0.333090 1.76337119085 0.02922215736 
0.333607 1.81859125129 0.03000423439 
0.334123 1.77608628023 0.03043791796 
0.334640 1.73801397677 0.03037737409 
0.335156 1.72162702061 0.02988267265 
0.335673 1.80829871657 0.02890901810 
0.336190 1.80925494579 0.03118631993 
0.336706 1.75756030990 0.03021849979 
0.337223 1.75981819305 0.03084368861 
0.337740 1.80363489697 0.03128510862 
0.338256 1.81855192433 0.03229203239 
0.338773 1.76208769001 0.03372846195 
0.339290 1.84907593625 0.03583067140 
0.339806 1.84437067021 0.03720716528 
0.340323 1.77592690836 0.03635452131 
0.340839 1.76088165901 0.03735121725 
0.341356 1.83710867015 0.03750205682 
0.341873 1.83184943646 0.03848678611 
0.342389 1.79756092348 0.03597212860 
0.342906 1.85268786727 0.03741460725 
0.343423 1.80461420617 0.03832257555 
0.343939 1.82979983857 0.03737345301 
0.344456 1.76347446295 0.03730034663 
0.344972 1.80528514367 0.03895987539 
0.345489 1.80467945023 0.03657998936 
0.346006 1.78510686007 0.03635299469 
0.346522 1.85021834149 0.03812319675 
0.347039 1.81521407757 0.03836032120 
0.347555 1.80577058603 0.03737133404 
0.348072 1.79426993975 0.03813616411 
0.348589 1.72382538282 0.03810010006 
0.349105 1.89401708877 0.03952907314 
0.349622 1.79111831610 0.03833882283 
0.350139 1.79154274017 0.04033041230 
0.350655 1.82390707358 0.04068767037 
0.351172 1.83287824650 0.03960175351 
0.351688 1.87772955017 0.03948463491 
0.352205 1.81023244956 0.03906413347 
0.352722 1.87254074844 0.03912406231 
0.353238 1.80544814955 0.03746388176 
0.353755 1.78015817238 0.04016984871 
0.354271 1.82237543455 0.03971717011 
0.354788 1.78988220605 0.03937849174 
0.355305 1.82835997672 0.03991400118 
0.355821 1.83924481226 0.03986694729 
0.356338 1.82842090211 0.03906489075 
0.356854 1.79490024125 0.04327531523 
0.357371 1.80156814901 0.04333966230 
0.357888 1.80417750211 0.04275990586 
0.358404 1.75116193519 0.04346990477 
0.358921 1.75383282973 0.04482365937 
0.359437 1.79898709962 0.04408130368 
0.359954 1.85109483327 0.04386126881 
0.360471 1.82234121736 0.04480148239 
0.360987 1.77441027007 0.04556397195 
0.361504 1.79455240509 0.04645441353 
0.362020 1.77775440891 0.05281334314 
0.362537 1.88697174216 0.05112152569 
0.363054 1.82308378095 0.04909520140 
0.363570 1.84626581358 0.04842774785 
0.364087 1.76387119450 0.04883961874 
0.364603 1.84580594293 0.05106301917 
0.365120 1.80749063698 0.05234354745 
0.365637 1.75436711985 0.05485582406 
0.366153 1.79958283985 0.05338616974 
0.366670 1.74252453648 0.05791405354 
0.367186 1.80999029979 0.06083915018 
0.367703 1.75021850667 0.05946545061 
0.368219 1.80526279851 0.05821136023 
0.368736 1.76995508845 0.06938795403 
0.369253 1.77278763509 0.06559099159 
0.369769 1.76952484797 0.06732775275 
0.370286 1.93737806346 0.07178441887 
0.370802 1.84708198802 0.07948922676 
0.371319 1.69909403656 0.07570538934 
0.371835 1.73026881358 0.08375759743 
0.372352 1.96675063461 0.09340144855 
0.372869 1.58932066331 0.10865568301 
0.373385 1.39217907495 0.15635377655 
0.373902 1.37109923352 0.23967017053 
