# Supplementary material for: A SAXS-based approach to rationally evaluate radical scavengers – toward eliminating radiation damage in solution and crystallographic studies
Source: J Synchrotron Radiat. 2021 Aug 9;28(Pt 5):1309–20. doi: 10.1107/S1600577521004045 (PMC8415334; doi:10.1107/S1600577521004045)
Supplement: Supplementary file 1 [file s-28-01309-sup1.zip › SupportingData/ascrobic_acid/50uM/E1_ascorbate-50um_00013.cbf.dat]

0.010597 13.82563712791 0.68518478818 
0.011114 12.43198303582 0.47811793673 
0.011630 11.32471907263 0.38834827252 
0.012147 10.50995794620 0.28212049501 
0.012664 9.16659168673 0.30514303349 
0.013181 8.99691185213 0.23577699299 
0.013698 8.51968122123 0.20518346576 
0.014215 8.38539477044 0.27901701940 
0.014732 7.95579480225 0.25649055767 
0.015249 7.28750166803 0.22322665117 
0.015766 7.28009369674 0.18647964589 
0.016283 7.06056344556 0.19694936460 
0.016800 7.15691482092 0.16992819803 
0.017316 6.89519090290 0.17060648479 
0.017833 6.55931482404 0.14694828038 
0.018350 6.36655945083 0.13804546358 
0.018867 6.15221028995 0.12895398009 
0.019384 6.10129763532 0.13203829546 
0.019901 5.72467371510 0.11795952718 
0.020418 5.65896109176 0.10640786465 
0.020935 5.59184006909 0.11777137037 
0.021452 5.57517816545 0.11099991902 
0.021969 5.67650769489 0.12089801417 
0.022486 5.39285558006 0.10537566290 
0.023002 5.37136352110 0.10437010569 
0.023519 5.17835553529 0.09897156581 
0.024036 5.27465115065 0.10715725027 
0.024553 5.16168854008 0.09968849291 
0.025070 5.25047980365 0.10556943334 
0.025587 5.05525708143 0.09455103175 
0.026104 4.89590971244 0.09181375006 
0.026621 4.79492259876 0.09285263283 
0.027138 4.78579220582 0.09356900808 
0.027655 4.96860627298 0.08868509712 
0.028171 4.82342799535 0.09525662840 
0.028688 4.76978829447 0.08737221445 
0.029205 4.71029778832 0.07983074552 
0.029722 4.73256045199 0.08337970833 
0.030239 4.56617563912 0.08644035663 
0.030756 4.44534858140 0.08713656088 
0.031273 4.45809292847 0.07909807283 
0.031790 4.42463136013 0.08174098857 
0.032307 4.42508176788 0.08424001479 
0.032824 4.25733326027 0.07663120126 
0.033341 4.37655752137 0.07927036584 
0.033857 4.31314831050 0.07719382859 
0.034374 4.36060389169 0.07976667886 
0.034891 4.24851313479 0.07600995502 
0.035408 4.27571185816 0.07406717667 
0.035925 4.12998180438 0.07258120795 
0.036442 4.09708864862 0.07406200731 
0.036959 3.97956400738 0.07036534741 
0.037476 4.03167994369 0.06840349803 
0.037993 3.97834601663 0.06677125075 
0.038510 3.96165513619 0.06755032449 
0.039027 3.92786988809 0.06710880378 
0.039543 4.18884270593 0.07103765878 
0.040060 3.96114781165 0.06854159282 
0.040577 3.93907336251 0.06748458522 
0.041094 3.97037178153 0.06763901132 
0.041611 3.84539530534 0.06540933223 
0.042128 3.87434553761 0.06634248749 
0.042645 3.75022153931 0.06162763700 
0.043162 3.78148714496 0.06020391859 
0.043679 3.76723529557 0.06206445699 
0.044196 3.61906544379 0.05911984388 
0.044712 3.70510049285 0.05992009293 
0.045229 3.85518379994 0.06125889575 
0.045746 3.69060993608 0.06177992031 
0.046263 3.73565972961 0.06002028249 
0.046780 3.52090162504 0.05638307224 
0.047297 3.56969877328 0.05468170496 
0.047814 3.54595409732 0.05665910711 
0.048331 3.53082248427 0.05852832727 
0.048848 3.56488998085 0.05875362364 
0.049365 3.38912390238 0.05359863238 
0.049881 3.44791396085 0.05363197969 
0.050398 3.42204465782 0.05252128092 
0.050915 3.36033253654 0.05528905840 
0.051432 3.29411697509 0.05227032809 
0.051949 3.39025033232 0.05449155920 
0.052466 3.48701175437 0.05429548395 
0.052983 3.30820833245 0.05277056181 
0.053500 3.34669950287 0.05245685709 
0.054017 3.31740859358 0.05258748836 
0.054534 3.28513719710 0.05176866145 
0.055050 3.21844675983 0.05043972249 
0.055567 3.29169067271 0.05346716144 
0.056084 3.27445195988 0.05022742488 
0.056601 3.23845582320 0.04869767196 
0.057118 3.14137828749 0.04827760076 
0.057635 3.12702394935 0.04868241975 
0.058152 3.17824673739 0.04763799795 
0.058669 3.10403521638 0.04769725852 
0.059186 3.17474892855 0.05034910191 
0.059703 3.13205413820 0.04626656375 
0.060220 3.07240782464 0.04674805813 
0.060736 3.09252259131 0.04683681471 
0.061253 3.04759614554 0.04729108185 
0.061770 3.11587720241 0.04665750849 
0.062287 3.06720014978 0.04581084377 
0.062804 3.03956654182 0.04450725336 
0.063321 2.98867386949 0.04519470508 
0.063838 2.87686925374 0.04498085732 
0.064355 2.91917548591 0.04566220538 
0.064872 2.91110557193 0.04366909239 
0.065388 2.96536637767 0.04169300081 
0.065905 2.89600997131 0.04362143891 
0.066422 2.81721133438 0.04457734743 
0.066939 2.88291557926 0.04454943290 
0.067456 2.83768111569 0.04442171604 
0.067973 2.87136472869 0.04446856435 
0.068490 2.77949859981 0.04180317538 
0.069007 2.78623845769 0.04304836493 
0.069524 2.81815903491 0.04185901934 
0.070041 2.76517710067 0.04231738149 
0.070557 2.79009392834 0.04367155733 
0.071074 2.74756255248 0.04271525062 
0.071591 2.75063001753 0.04101459356 
0.072108 2.77867639817 0.04212537952 
0.072625 2.74495278027 0.04093251665 
0.073142 2.73436813970 0.04096982968 
0.073659 2.70349861763 0.04131329204 
0.074176 2.73503087831 0.03987321296 
0.074693 2.69588601066 0.04140619623 
0.075210 2.69856398623 0.03881150263 
0.075726 2.67750644651 0.03882926825 
0.076243 2.66160464664 0.03926236564 
0.076760 2.59455056214 0.03779082534 
0.077277 2.57895299024 0.03802609688 
0.077794 2.56100731976 0.04051703706 
0.078311 2.61155911759 0.03806884006 
0.078828 2.57636073196 0.03838345546 
0.079345 2.64861654698 0.03786686735 
0.079862 2.66048016429 0.03850450889 
0.080378 2.53759870562 0.03742961228 
0.080895 2.58052590846 0.03602474223 
0.081412 2.54538646819 0.03586580876 
0.081929 2.52176571008 0.03576604001 
0.082446 2.54032212251 0.03599138693 
0.082963 2.51947720746 0.03793825614 
0.083480 2.54206556346 0.03687973711 
0.083997 2.45114548004 0.03710058795 
0.084514 2.49100247322 0.03764838817 
0.085030 2.52791672690 0.03628110490 
0.085547 2.45461992343 0.03511292022 
0.086064 2.42414790746 0.03623193492 
0.086581 2.48127263849 0.03669743671 
0.087098 2.48936681147 0.03489237254 
0.087615 2.44191244035 0.03520915732 
0.088132 2.40560771889 0.03553600815 
0.088649 2.43178793587 0.03755026683 
0.089166 2.36551546165 0.03571986501 
0.089683 2.47623626898 0.03577245729 
0.090199 2.45845030562 0.03795635230 
0.090716 2.43457094686 0.03642960088 
0.091233 2.45541770034 0.03796637460 
0.091750 2.43797595767 0.03807902663 
0.092267 2.37362449385 0.03775795500 
0.092784 2.38218885304 0.03739572031 
0.093301 2.38331832928 0.03807303473 
0.093818 2.34202124326 0.03652429761 
0.094334 2.27635479802 0.03799840829 
0.094851 2.28533732366 0.03661014785 
0.095368 2.32706547796 0.03654555581 
0.095885 2.34234521462 0.03540785362 
0.096402 2.31558080726 0.03486093527 
0.096919 2.28093915756 0.03504634383 
0.097436 2.22884128571 0.03454683837 
0.097953 2.29095111398 0.03369819930 
0.098470 2.26870775069 0.03487822989 
0.098986 2.29552191549 0.03429291010 
0.099503 2.26808147278 0.03351179319 
0.100020 2.24393587357 0.03251122467 
0.100537 2.22384623852 0.03248392653 
0.101054 2.22938771280 0.03179469561 
0.101571 2.26653373541 0.03173353955 
0.102088 2.23120878398 0.03203750635 
0.102605 2.21341011531 0.03127342481 
0.103122 2.20751898035 0.03217237902 
0.103638 2.20417991731 0.03219136655 
0.104155 2.22696425808 0.03146105174 
0.104672 2.19433208866 0.03099890651 
0.105189 2.19630093026 0.03137682673 
0.105706 2.20157655351 0.03183452581 
0.106223 2.19832457558 0.03037720372 
0.106740 2.13846550185 0.03126178057 
0.107257 2.17211468409 0.03150227991 
0.107773 2.20213767349 0.03017144347 
0.108290 2.18668000877 0.03002602575 
0.108807 2.14709054998 0.03076638903 
0.109324 2.12551665205 0.03070093033 
0.109841 2.20610246755 0.03100828194 
0.110358 2.07842858702 0.02945150663 
0.110875 2.13105085776 0.03044809892 
0.111392 2.16214529515 0.02990282454 
0.111909 2.05965441099 0.02863680466 
0.112425 2.12876795872 0.03019549147 
0.112942 2.13129924192 0.02957014897 
0.113459 2.14054080204 0.03040729410 
0.113976 2.11635235402 0.02965023367 
0.114493 2.08766102009 0.02925767172 
0.115010 2.19696657557 0.02945071553 
0.115527 2.12421659656 0.02942200296 
0.116044 2.07179209342 0.02889603963 
0.116560 2.06062170730 0.02801291549 
0.117077 2.06656326566 0.02902128491 
0.117594 2.02582456613 0.02856512208 
0.118111 2.05757820793 0.02854808225 
0.118628 2.02628171279 0.02795560976 
0.119145 2.05373194144 0.02882571207 
0.119662 2.10964920495 0.02843109520 
0.120179 2.07750359653 0.02844413356 
0.120695 2.10676246267 0.02872851928 
0.121212 2.04247081707 0.02836008735 
0.121729 2.07787660669 0.02811230235 
0.122246 2.06572223204 0.02806414708 
0.122763 2.03915740892 0.02776221432 
0.123280 1.97836883083 0.02745156161 
0.123797 2.05649236003 0.02657547822 
0.124314 2.07078803499 0.02807552231 
0.124830 2.00394282976 0.02691987338 
0.125347 2.00958964952 0.02713780098 
0.125864 2.02950754126 0.02666286807 
0.126381 1.99274350039 0.02712235778 
0.126898 1.99653571707 0.02722945174 
0.127415 1.96017248557 0.02673306989 
0.127932 1.99274849052 0.02739561813 
0.128448 1.99594233510 0.02672940363 
0.128965 1.96730431094 0.02553830347 
0.129482 1.99142898072 0.02667114095 
0.129999 1.97210273786 0.02642256592 
0.130516 1.97467738006 0.02682776146 
0.131033 1.95033247815 0.02667682381 
0.131550 2.01498626010 0.02678638331 
0.132067 2.00543970388 0.02593864249 
0.132583 1.95842825675 0.02613834782 
0.133100 1.94673797283 0.02583202196 
0.133617 1.95542159575 0.02606584269 
0.134134 1.91528199747 0.02551169431 
0.134651 1.92297525839 0.02587270272 
0.135168 1.94372845515 0.02532556610 
0.135685 1.96462960100 0.02567198114 
0.136201 1.99737505337 0.02623299563 
0.136718 1.93769277182 0.02449339887 
0.137235 1.92835552837 0.02522255753 
0.137752 1.96525417659 0.02585152831 
0.138269 1.92317714091 0.02549325431 
0.138786 1.90227030794 0.02450348936 
0.139303 1.94292659949 0.02456909971 
0.139819 1.92196949230 0.02515108191 
0.140336 1.92709710383 0.02512965471 
0.140853 1.89752600978 0.02538335190 
0.141370 1.95067434618 0.02552778791 
0.141887 1.91190927642 0.02488121037 
0.142404 1.92651245874 0.02449364811 
0.142921 1.89163596218 0.02401130033 
0.143438 1.98331268209 0.02559482239 
0.143954 1.92962798690 0.02469707790 
0.144471 1.96140953911 0.02536857091 
0.144988 1.95672455982 0.02458918074 
0.145505 1.92680573160 0.02453930669 
0.146022 1.90510499965 0.02471450488 
0.146539 1.91748345596 0.02450558629 
0.147056 1.91362210890 0.02450915695 
0.147572 1.87807999697 0.02390922829 
0.148089 1.93201556531 0.02399960498 
0.148606 1.90160313682 0.02421419843 
0.149123 1.87617125870 0.02372720474 
0.149640 1.93122336991 0.02428655654 
0.150157 1.86312152744 0.02383752223 
0.150674 1.90215910360 0.02509569310 
0.151190 1.85659932237 0.02337187230 
0.151707 1.88245806645 0.02343597501 
0.152224 1.87035620764 0.02326571764 
0.152741 1.85784432176 0.02421098548 
0.153258 1.87059495856 0.02369413981 
0.153775 1.81854144953 0.02392237244 
0.154291 1.85710282778 0.02308874701 
0.154808 1.84080044211 0.02322325633 
0.155325 1.85314107371 0.02379112363 
0.155842 1.87871119981 0.02273808565 
0.156359 1.89010657546 0.02292568849 
0.156876 1.83137172852 0.02340064322 
0.157393 1.85791794868 0.02280957208 
0.157909 1.86683857502 0.02330856305 
0.158426 1.88629885411 0.02345023547 
0.158943 1.82017702800 0.02288040686 
0.159460 1.82675726329 0.02284015601 
0.159977 1.88614638604 0.02323870066 
0.160494 1.89556844431 0.02326951227 
0.161010 1.83161936134 0.02238875599 
0.161527 1.83101799903 0.02209419627 
0.162044 1.83553970952 0.02284874609 
0.162561 1.84235720831 0.02277971217 
0.163078 1.89128419483 0.02282744059 
0.163595 1.85670826026 0.02306937877 
0.164112 1.83357985687 0.02259213559 
0.164628 1.87122202084 0.02196112312 
0.165145 1.81820724094 0.02238152008 
0.165662 1.83979555370 0.02227595315 
0.166179 1.86970888969 0.02197572287 
0.166696 1.84154540384 0.02142515624 
0.167213 1.88075816482 0.02245911590 
0.167729 1.85802440690 0.02215078844 
0.168246 1.83682871031 0.02201334957 
0.168763 1.86361248084 0.02261633035 
0.169280 1.82166712481 0.02227107372 
0.169797 1.85100314017 0.02221340212 
0.170314 1.82746059484 0.02152656264 
0.170830 1.84984862221 0.02155382159 
0.171347 1.83669086702 0.02186768094 
0.171864 1.81751146932 0.02167560762 
0.172381 1.83499948693 0.02127034945 
0.172898 1.85741634649 0.02234366224 
0.173415 1.84059686083 0.02208453706 
0.173932 1.84016823852 0.02210645454 
0.174448 1.82807540505 0.02129623463 
0.174965 1.80926381439 0.02089945987 
0.175482 1.84093479610 0.02177391886 
0.175999 1.83849231529 0.02106369770 
0.176516 1.79724522812 0.02101983599 
0.177033 1.78785859974 0.02137226360 
0.177549 1.80668081947 0.02109976974 
0.178066 1.84393739434 0.02128699992 
0.178583 1.77617509287 0.02108966544 
0.179100 1.81395571392 0.02168352235 
0.179617 1.78805594123 0.02124695470 
0.180134 1.80998332847 0.02143051432 
0.180650 1.86558736395 0.02215890322 
0.181167 1.82444839571 0.02228847853 
0.181684 1.80732963540 0.02256490781 
0.182201 1.80030968523 0.02257132587 
0.182718 1.79730017089 0.02326948454 
0.183234 1.80437577453 0.02287396578 
0.183751 1.81282545288 0.02223485987 
0.184268 1.77420792384 0.02233796773 
0.184785 1.80694209552 0.02281780471 
0.185302 1.83515286158 0.02297692361 
0.185819 1.84268639049 0.02284963223 
0.186335 1.83558849410 0.02251379924 
0.186852 1.79890621796 0.02207184914 
0.187369 1.78043954449 0.02192871100 
0.187886 1.80092448407 0.02214345088 
0.188403 1.77690375003 0.02138868418 
0.188920 1.80141710273 0.02164815665 
0.189436 1.77485174499 0.02193562953 
0.189953 1.79142292876 0.02115049412 
0.190470 1.80481524877 0.02127281425 
0.190987 1.77102267164 0.02153699437 
0.191504 1.78519002010 0.02126914682 
0.192020 1.77108595355 0.02131240119 
0.192537 1.78259094449 0.02084388818 
0.193054 1.77813517786 0.02101356711 
0.193571 1.83805931931 0.02054335067 
0.194088 1.76987997751 0.02074147486 
0.194605 1.75570986507 0.02078805443 
0.195121 1.76236471778 0.02079649243 
0.195638 1.77996477666 0.02022948642 
0.196155 1.78415563374 0.02094752799 
0.196672 1.73544177487 0.02082328366 
0.197189 1.75987746840 0.02035127689 
0.197705 1.79583895070 0.02022842995 
0.198222 1.74560062938 0.02031201830 
0.198739 1.74617017928 0.02039192775 
0.199256 1.78290984093 0.02029177989 
0.199773 1.76432611739 0.02033470579 
0.200290 1.74238448848 0.01996520457 
0.200806 1.76830575344 0.02030886271 
0.201323 1.79004351235 0.02007232818 
0.201840 1.75940983049 0.02019416163 
0.202357 1.75962307082 0.01997874615 
0.202874 1.77832236963 0.01977085005 
0.203390 1.76429243665 0.02011331579 
0.203907 1.78357381181 0.02024741917 
0.204424 1.74700008458 0.01972320964 
0.204941 1.74591452099 0.01997949773 
0.205458 1.75288776098 0.01938270070 
0.205974 1.76283665816 0.02036274648 
0.206491 1.71572259034 0.02006758580 
0.207008 1.76919900118 0.01979574319 
0.207525 1.73590798479 0.01967788467 
0.208042 1.78299105645 0.01954584945 
0.208558 1.76030780788 0.01946791796 
0.209075 1.77120853034 0.02024541813 
0.209592 1.76270089843 0.01987372759 
0.210109 1.75045508051 0.01943290611 
0.210626 1.74467231098 0.01947295696 
0.211142 1.79221149488 0.01918544080 
0.211659 1.78818704656 0.01981079538 
0.212176 1.76848008531 0.01977649875 
0.212693 1.76068174043 0.01930543783 
0.213210 1.80336923521 0.01990839558 
0.213726 1.78596224444 0.01964033738 
0.214243 1.79384489792 0.02027318782 
0.214760 1.75937674585 0.01946318305 
0.215277 1.75649052371 0.01969437248 
0.215794 1.78572052025 0.01956812577 
0.216310 1.74972187918 0.01844893488 
0.216827 1.74253958903 0.01930413180 
0.217344 1.76446890154 0.01900121402 
0.217861 1.77171353992 0.01907238462 
0.218378 1.77800315888 0.01928496316 
0.218894 1.77442570674 0.01912610896 
0.219411 1.78075819210 0.01925877035 
0.219928 1.75440621283 0.01949707162 
0.220445 1.76086456581 0.01927700013 
0.220962 1.76326550658 0.01907523208 
0.221478 1.76320588092 0.01909186494 
0.221995 1.72926151592 0.01898157554 
0.222512 1.76125041619 0.01882371063 
0.223029 1.77524739489 0.01922826390 
0.223546 1.73225129554 0.01905741245 
0.224062 1.75732393807 0.01843159061 
0.224579 1.73347356505 0.01818562549 
0.225096 1.75374240841 0.01853543960 
0.225613 1.76806357858 0.01860297088 
0.226129 1.77485482897 0.01925323724 
0.226646 1.77545283397 0.01879669516 
0.227163 1.71201515478 0.01838926612 
0.227680 1.77408619850 0.01900108507 
0.228197 1.75536733673 0.01862801628 
0.228713 1.72676443406 0.01817426143 
0.229230 1.74185979953 0.01822054654 
0.229747 1.76499530259 0.01843469723 
0.230264 1.77846971326 0.01870128259 
0.230780 1.75559388711 0.01789594671 
0.231297 1.78830238417 0.01834928706 
0.231814 1.74629284671 0.01821680912 
0.232331 1.73435761540 0.01801272974 
0.232848 1.77768452488 0.01809282337 
0.233364 1.73055940561 0.01790591498 
0.233881 1.74011966769 0.01816373728 
0.234398 1.74395842092 0.01806040702 
0.234915 1.74615732546 0.01807457689 
0.235431 1.77579523015 0.01842017663 
0.235948 1.75115754108 0.01800199948 
0.236465 1.70139486991 0.01788478351 
0.236982 1.74130339223 0.01855027294 
0.237499 1.72263089845 0.01823999111 
0.238015 1.78362518855 0.01819400153 
0.238532 1.72516812257 0.01804294893 
0.239049 1.71855710888 0.01820351270 
0.239566 1.70338427117 0.01778544122 
0.240082 1.75933965653 0.01807009169 
0.240599 1.70235482009 0.01815269239 
0.241116 1.72835884451 0.01747959643 
0.241633 1.75606917263 0.01794176006 
0.242149 1.73307192396 3.09238611482 
0.242666 1.71803493586 0.01773793510 
0.243183 1.72680763772 0.01788385462 
0.243700 1.74352209141 0.01776720743 
0.244217 1.73353774817 0.01790922729 
0.244733 1.72301610648 0.01768919782 
0.245250 1.71465498951 0.01790882339 
0.245767 1.75691216639 0.01776842370 
0.246284 1.72713463781 0.01773681686 
0.246800 1.74815334421 0.01779825428 
0.247317 1.72835135574 0.01780421069 
0.247834 1.74096298538 0.01725036421 
0.248351 1.74414282660 0.01772520855 
0.248867 1.74344341963 0.01767173402 
0.249384 1.73433776724 0.01780461001 
0.249901 1.73725857649 0.01762159678 
0.250418 1.72464197285 0.01772976095 
0.250934 1.76666440619 0.01761052714 
0.251451 1.70013903975 0.01744711169 
0.251968 1.71940963254 0.01754028452 
0.252485 1.72810262977 0.01728044198 
0.253001 1.73445559663 0.01730848314 
0.253518 1.72267751850 0.01742623127 
0.254035 1.72697959472 0.01743702273 
0.254552 1.74523301442 0.01724328412 
0.255068 1.75713238707 0.01730783225 
0.255585 1.73766017362 0.01760139971 
0.256102 1.71681625054 0.01702503745 
0.256619 1.72245402834 0.01721556433 
0.257135 1.76495335247 0.01784778613 
0.257652 1.71689969644 0.01752614336 
0.258169 1.72881837885 0.01763961898 
0.258686 1.72221325323 0.01724086047 
0.259202 1.71100576774 0.01662870811 
0.259719 1.71959813979 0.01744540940 
0.260236 1.69097844902 0.01763133120 
0.260753 1.70798538244 0.01746638713 
0.261269 1.71308873276 0.01773393960 
0.261786 1.71908748540 0.01775656497 
0.262303 1.71486749456 0.01782540654 
0.262820 1.73798693175 0.01810169460 
0.263336 1.72804369767 0.01836213408 
0.263853 1.71465736954 0.01858088206 
0.264370 1.74051789619 0.01839302491 
0.264887 1.73243948997 0.01893602560 
0.265403 1.73292643213 0.01880940521 
0.265920 1.70977537213 0.01835934318 
0.266437 1.72944572599 0.01889189020 
0.266954 1.75720316030 0.01947042780 
0.267470 1.73146674666 0.01846709365 
0.267987 1.75659054851 0.01868217031 
0.268504 1.76892749706 0.01915347776 
0.269021 1.74166693019 0.01899669614 
0.269537 1.74850452649 0.01908185615 
0.270054 1.75221193684 0.01995543992 
0.270571 1.77800384969 0.01929019725 
0.271087 1.76839694788 0.01960388873 
0.271604 1.72865185083 0.01977431974 
0.272121 1.73536727893 0.01974516338 
0.272638 1.72409432471 0.01985665791 
0.273154 1.72494514811 0.01999471333 
0.273671 1.74692549260 0.02046616943 
0.274188 1.75463044299 0.02009158886 
0.274705 1.75242805481 0.02074207233 
0.275221 1.77130926849 0.02082230949 
0.275738 1.76494692268 0.02048302496 
0.276255 1.74581380020 0.02082914321 
0.276771 1.71673103429 0.02075044458 
0.277288 1.72914935904 0.02035898717 
0.277805 1.73724414517 0.02082350905 
0.278322 1.72480908306 0.02019350372 
0.278838 1.79849807187 0.02088127377 
0.279355 1.73321464919 0.02074835373 
0.279872 1.69394738192 0.02048420880 
0.280388 1.72143067850 0.01981208961 
0.280905 1.70861603292 0.02018332618 
0.281422 1.74653214416 0.02063619676 
0.281939 1.74299997891 0.01991589552 
0.282455 1.72042190892 0.02001606087 
0.282972 1.74090632496 0.02078682437 
0.283489 1.73390429717 0.02077739423 
0.284006 1.78040062282 0.02082027308 
0.284522 1.73089425315 0.01983124466 
0.285039 1.74956505546 0.02063322685 
0.285556 1.71863734398 0.01978024766 
0.286072 1.72727001792 0.02059612889 
0.286589 1.75336550435 0.02057866471 
0.287106 1.73369194538 0.02075833465 
0.287622 1.75003717354 0.02054268617 
0.288139 1.74427224507 0.02082595988 
0.288656 1.72245176577 0.02113151817 
0.289173 1.76847393693 0.02123227775 
0.289689 1.74401140494 0.02088654532 
0.290206 1.78957876750 0.02162248922 
0.290723 1.75659895170 0.02084464815 
0.291239 1.71026460744 0.02113963397 
0.291756 1.71258356114 0.02108733106 
0.292273 1.73675570942 0.02104947073 
0.292790 1.74341992187 0.02074648691 
0.293306 1.72308085310 0.02030964471 
0.293823 1.70882842799 0.02112861116 
0.294340 1.73483503838 0.02151737706 
0.294856 1.71999706550 0.02124832323 
0.295373 1.76298354689 0.02131176916 
0.295890 1.72276269771 0.02112623178 
0.296406 1.75595312169 0.02119073476 
0.296923 1.70979119536 0.02146842829 
0.297440 1.78838697465 0.02177655176 
0.297957 1.72856629856 0.02151792270 
0.298473 1.70840848895 0.02165608199 
0.298990 1.75288921951 0.02192864319 
0.299507 1.74543195069 0.02197906022 
0.300023 1.73059062848 0.02173959937 
0.300540 1.72338769701 0.02164356406 
0.301057 1.74489399191 0.02172384593 
0.301573 1.77075257827 0.02196855729 
0.302090 1.78162529953 0.02226719873 
0.302607 1.75164960350 0.02163862092 
0.303123 1.70389864064 0.02131253456 
0.303640 1.71270508315 0.02102511066 
0.304157 1.74779412377 0.02207150429 
0.304673 1.72834165034 0.02173837568 
0.305190 1.76240743998 0.02209636588 
0.305707 1.77815645111 0.02193666803 
0.306224 1.72004175574 0.02284158125 
0.306740 1.75953687019 0.02265372760 
0.307257 1.73886865792 0.02181451041 
0.307774 1.71817053194 0.02181348309 
0.308290 1.72203097582 0.02239572395 
0.308807 1.72007553840 0.02231732179 
0.309324 1.72688468291 0.02222476690 
0.309840 1.72277747937 0.02181291044 
0.310357 1.77815834932 0.02234975665 
0.310874 1.72348954306 0.02226842071 
0.311390 1.74598573042 0.02172607562 
0.311907 1.75908006280 0.02232428556 
0.312424 1.75722964968 0.02228410076 
0.312940 1.72189566736 0.02189790277 
0.313457 1.71612288996 0.02249716652 
0.313974 1.76177400850 0.02182738720 
0.314490 1.73121380655 0.02342305520 
0.315007 1.78855092426 0.02283402811 
0.315524 1.72259338227 0.02293928695 
0.316040 1.74748339479 0.02342531001 
0.316557 1.75409912671 0.02350972537 
0.317074 1.78157877769 0.02362944038 
0.317590 1.69504411918 0.02346374154 
0.318107 1.72269458612 0.02348400561 
0.318624 1.72367250622 0.02326006380 
0.319140 1.73293738970 0.02249475903 
0.319657 1.77362849739 0.02380607465 
0.320174 1.71934737283 0.02360452808 
0.320690 1.72844836056 0.02361242899 
0.321207 1.76880505333 0.02312564938 
0.321724 1.76138162599 0.02402030931 
0.322240 1.74802719104 0.02445764684 
0.322757 1.72013071649 0.02386394382 
0.323274 1.70501802533 0.02418327621 
0.323790 1.70222902640 0.02354519275 
0.324307 1.74595751354 0.02405077720 
0.324824 1.70925201893 0.02476153638 
0.325340 1.73649799798 0.02422312926 
0.325857 1.72978660556 0.02469807464 
0.326373 1.76436689516 0.02527542456 
0.326890 1.78079591685 0.02620991511 
0.327407 1.69542899530 0.02523626920 
0.327923 1.71448767739 0.02591931617 
0.328440 1.74179287314 0.02543400394 
0.328957 1.73917453898 0.02588791099 
0.329473 1.73441098904 0.02606424669 
0.329990 1.73327831903 0.02751377476 
0.330507 1.73073493084 0.02765769275 
0.331023 1.70668204234 0.02814398525 
0.331540 1.77370038505 0.02829365575 
0.332057 1.77158428045 0.02899988660 
0.332573 1.76272541528 0.03066926168 
0.333090 1.76929607787 0.02966784436 
0.333607 1.74290143156 0.02910723801 
0.334123 1.75886384736 0.02968009327 
0.334640 1.77104046105 0.02997010737 
0.335156 1.81785506792 0.03130367201 
0.335673 1.76720953764 0.02972890187 
0.336190 1.79744845440 0.03075503404 
0.336706 1.82220845323 0.03072660810 
0.337223 1.81143081749 0.03185236475 
0.337740 1.73809116625 0.03130007440 
0.338256 1.76042544550 0.03288884600 
0.338773 1.77268098842 0.03340898363 
0.339290 1.80303878200 0.03482717643 
0.339806 1.87310080956 0.03663629459 
0.340323 1.72418665970 0.03593400028 
0.340839 1.79760651662 0.03686444736 
0.341356 1.83975562682 0.03808017025 
0.341873 1.79052201962 0.03717701361 
0.342389 1.74550833777 0.03588350076 
0.342906 1.84954820199 0.03901917188 
0.343423 1.85685782392 0.03748093515 
0.343939 1.79284454898 0.03657182365 
0.344456 1.87162598898 0.03818322789 
0.344972 1.88367497456 0.03733856215 
0.345489 1.73566245036 0.03928899287 
0.346006 1.83704654377 0.03755716305 
0.346522 1.79627035383 0.03795820970 
0.347039 1.76147101426 0.03805384695 
0.347555 1.77121824090 0.03831313301 
0.348072 1.82032259028 0.03805085034 
0.348589 1.84571016028 0.03953513395 
0.349105 1.81804024856 0.04024516840 
0.349622 1.75206089559 0.03666723644 
0.350139 1.77465318128 0.03903793174 
0.350655 1.81147775587 0.03968250302 
0.351172 1.78142092412 0.03840662121 
0.351688 1.81228836895 0.03889357088 
0.352205 1.89016444782 0.03884536534 
0.352722 1.82592766357 0.04042579460 
0.353238 1.85049696006 0.03926889733 
0.353755 1.79969509499 0.04074171998 
0.354271 1.84875374175 0.03852446927 
0.354788 1.81736109519 0.03930261205 
0.355305 1.83654514021 0.04199052772 
0.355821 1.77221082726 0.03860680867 
0.356338 1.84236561240 0.04315697602 
0.356854 1.80793819411 0.04411374446 
0.357371 1.78771086818 0.04204540169 
0.357888 1.79975103937 0.04073582722 
0.358404 1.79448357142 0.04297384608 
0.358921 1.89369398488 0.04324423090 
0.359437 1.87703683729 0.04710651520 
0.359954 1.85491329979 0.04564434411 
0.360471 1.78346808974 0.04659757577 
0.360987 1.75164875328 0.04540775643 
0.361504 1.86788944872 0.04765624849 
0.362020 1.77786584459 0.04903697188 
0.362537 1.81589445748 0.05106675443 
0.363054 1.80270137077 0.05042714081 
0.363570 1.74258407146 0.04827130882 
0.364087 1.79733786102 0.04864639379 
0.364603 1.79745406107 0.05001049404 
0.365120 1.90371333700 0.05314700913 
0.365637 1.83860045292 0.05353015176 
0.366153 1.74237175287 0.05219220709 
0.366670 1.83477275071 0.05945153643 
0.367186 1.77879143445 0.05850800613 
0.367703 1.89018435297 0.05946694623 
0.368219 1.89127883705 0.06378941257 
0.368736 1.72790989835 0.06364181924 
0.369253 1.81654815355 0.06624188657 
0.369769 1.68119004472 0.06427270441 
0.370286 1.80642403994 0.07272886333 
0.370802 1.71593813606 0.06999524951 
0.371319 1.80299820185 0.07511795571 
0.371835 1.69915274521 0.08348073631 
0.372352 1.64151743304 0.09890871258 
0.372869 1.53156284185 0.11693656902 
0.373385 1.78127063480 0.16163323937 
0.373902 2.01257946985 0.36016047487 
