# Supplementary material for: A SAXS-based approach to rationally evaluate radical scavengers – toward eliminating radiation damage in solution and crystallographic studies
Source: J Synchrotron Radiat. 2021 Aug 9;28(Pt 5):1309–20. doi: 10.1107/S1600577521004045 (PMC8415334; doi:10.1107/S1600577521004045)
Supplement: Supplementary file 1 [file s-28-01309-sup1.zip › SupportingData/ascrobic_acid/5uM/D1_ascorbate-5um_00032.cbf.dat]

0.010597 12.86669967646 0.60548858798 
0.011114 10.80038497222 0.52692073794 
0.011630 10.12826146595 0.38427206830 
0.012147 8.99621676202 0.29724730534 
0.012664 8.64758534814 0.23647536650 
0.013181 7.74718102091 0.19114725206 
0.013698 7.19600473141 0.17845571405 
0.014215 7.20975480530 0.29350423626 
0.014732 6.66774917835 0.22191504056 
0.015249 6.34442613205 0.23600538925 
0.015766 6.09104848259 0.20419152885 
0.016283 6.02065469973 0.18671621536 
0.016800 5.64272237679 0.16588988291 
0.017316 5.80396769238 0.15156302375 
0.017833 5.59787150857 0.13094848467 
0.018350 5.30401271701 0.12061991488 
0.018867 5.11428469454 0.12025531522 
0.019384 5.15304421353 0.11775613226 
0.019901 4.91566579715 0.10543177296 
0.020418 4.80759151000 0.10394698708 
0.020935 4.72808989611 0.10003728752 
0.021452 4.48444244885 0.10633910523 
0.021969 4.46375899450 0.10197612457 
0.022486 4.47046278947 0.09851342889 
0.023002 4.58054983952 0.10030133054 
0.023519 4.19200933509 0.09344634255 
0.024036 4.13192380034 0.09037894340 
0.024553 4.16626824454 0.08820056316 
0.025070 4.10380868325 0.08228666774 
0.025587 4.23148935991 0.08558285775 
0.026104 4.02154809718 0.09031940466 
0.026621 4.03732014517 0.08557248234 
0.027138 3.94781224531 0.07953109184 
0.027655 3.94681355006 0.08033904225 
0.028171 3.84414268506 0.07530507553 
0.028688 3.75947062375 0.07744922742 
0.029205 3.80668805926 0.07804727899 
0.029722 3.73712887352 0.07780949403 
0.030239 3.77816728805 0.07558239623 
0.030756 3.62881521201 0.07527754838 
0.031273 3.69775760934 0.07490617225 
0.031790 3.79717453099 0.07567841260 
0.032307 3.61996215957 0.07319664534 
0.032824 3.51558355667 0.06996193468 
0.033341 3.62353172841 0.07269288724 
0.033857 3.50861241739 0.06727029440 
0.034374 3.41595655426 0.06791916529 
0.034891 3.37993879170 0.06686066488 
0.035408 3.43117512233 0.06544350668 
0.035925 3.47555325127 0.06792723917 
0.036442 3.51047673458 0.06496721529 
0.036959 3.48075009582 0.06407038376 
0.037476 3.34517762618 0.06051729282 
0.037993 3.41697216934 0.06184687592 
0.038510 3.28704015203 0.05997683486 
0.039027 3.27483890224 0.05984773043 
0.039543 3.36125614147 0.06251591949 
0.040060 3.16440916265 0.06042789787 
0.040577 3.24186313898 0.05963718064 
0.041094 3.16957594598 0.05730285526 
0.041611 3.28338247387 0.06077514153 
0.042128 3.08918919760 0.05832326958 
0.042645 3.18058736523 0.05698247118 
0.043162 3.11231067610 0.05526921258 
0.043679 3.19732078905 0.05558591273 
0.044196 3.10088641257 0.05431303630 
0.044712 3.08974215164 0.05296040751 
0.045229 3.07919117080 0.05557574351 
0.045746 3.06008826455 0.05252966946 
0.046263 3.00476152327 0.05100049334 
0.046780 3.00617221099 0.04986488132 
0.047297 3.02912066449 0.05125904329 
0.047814 2.99321709110 0.05165429924 
0.048331 3.03104366167 0.05169849246 
0.048848 2.96105214703 0.05431806425 
0.049365 2.87271768909 0.05002578655 
0.049881 3.03669145377 0.05222922164 
0.050398 2.91715762148 0.04946161517 
0.050915 2.88831328980 0.05030044514 
0.051432 2.89731043415 0.04657643500 
0.051949 2.96391326824 0.04843353968 
0.052466 2.92405412645 0.05038175644 
0.052983 2.88125063383 0.04712600964 
0.053500 2.75766762350 0.04693973246 
0.054017 2.85498282167 0.04776476595 
0.054534 2.84483293171 0.04815446013 
0.055050 2.80007376220 0.04684156469 
0.055567 2.73225594618 0.04655455537 
0.056084 2.78673349643 0.04602682292 
0.056601 2.77846135926 0.04478320043 
0.057118 2.73891918790 0.04568092268 
0.057635 2.80033232646 0.04592356884 
0.058152 2.66966952920 0.04424954330 
0.058669 2.57939757289 0.04447348603 
0.059186 2.72589633646 0.04479009268 
0.059703 2.61944757856 0.04455282348 
0.060220 2.70205647649 0.04321160290 
0.060736 2.58680007830 0.04340415741 
0.061253 2.64485793304 0.04324205484 
0.061770 2.62775035207 0.04305909145 
0.062287 2.61075998248 0.04356005992 
0.062804 2.62542294643 0.04303168991 
0.063321 2.62478629124 0.04112715008 
0.063838 2.62024050643 0.04325218443 
0.064355 2.58841684107 0.04333877848 
0.064872 2.54861914488 0.04180603531 
0.065388 2.58037871142 0.03902250315 
0.065905 2.54486019613 0.04319876959 
0.066422 2.51648723384 0.03874790298 
0.066939 2.47283801808 0.04064595255 
0.067456 2.49176149517 0.04108621197 
0.067973 2.52091941338 0.03900357103 
0.068490 2.52526819268 0.04118983186 
0.069007 2.52899033243 0.04049470996 
0.069524 2.47948417846 0.03942660435 
0.070041 2.51124109993 0.03869249236 
0.070557 2.47052256306 0.04097762563 
0.071074 2.41412764226 0.04028870079 
0.071591 2.45193416768 0.03911666170 
0.072108 2.44705447355 0.03757852020 
0.072625 2.50773732899 0.03795309301 
0.073142 2.48128944786 0.04040949393 
0.073659 2.50413586239 0.03733399084 
0.074176 2.46513895387 0.03848428142 
0.074693 2.44820930874 0.03926779307 
0.075210 2.43264829963 0.03815733694 
0.075726 2.35098109044 0.03668601208 
0.076243 2.40104858983 0.03781180462 
0.076760 2.44872108135 0.03828573820 
0.077277 2.39068355234 0.03681094615 
0.077794 2.35663462148 0.03604743470 
0.078311 2.40733756190 0.03722485981 
0.078828 2.34630099165 0.03497501143 
0.079345 2.20813454031 0.03471447362 
0.079862 2.30006321612 0.03593380136 
0.080378 2.37643593163 0.03524445693 
0.080895 2.29768697710 0.03490467810 
0.081412 2.32956888208 0.03577236770 
0.081929 2.36452051899 0.03456364947 
0.082446 2.32266613387 0.03429700135 
0.082963 2.28700048469 0.03433088423 
0.083480 2.29252091007 0.03508780324 
0.083997 2.28495661304 0.03552612610 
0.084514 2.25037504602 0.03254506417 
0.085030 2.26260689007 0.03478845218 
0.085547 2.32489403271 0.03410226892 
0.086064 2.25709819323 0.03444584630 
0.086581 2.29832883024 0.03510629542 
0.087098 2.26912252869 0.03331013816 
0.087615 2.28858350896 0.03318546347 
0.088132 2.31412236975 0.03499574394 
0.088649 2.16743549208 0.03358247982 
0.089166 2.24141573178 0.03425396047 
0.089683 2.22797811302 0.03478472090 
0.090199 2.22408041312 0.03481901233 
0.090716 2.25244081796 0.03447753584 
0.091233 2.18018541670 0.03441263785 
0.091750 2.20572287829 0.03620831310 
0.092267 2.24445306872 0.03482807640 
0.092784 2.16402476918 0.03659455151 
0.093301 2.18470089688 0.03698792912 
0.093818 2.12094497730 0.03470016564 
0.094334 2.24860729605 0.03845859159 
0.094851 2.18829517496 0.03433633054 
0.095368 2.15454312500 0.03536733454 
0.095885 2.16651950316 0.03352491007 
0.096402 2.17628366443 0.03426611007 
0.096919 2.16508223591 0.03390341313 
0.097436 2.12435420950 0.03264490973 
0.097953 2.18380465105 0.03270748202 
0.098470 2.16938117057 0.03332494153 
0.098986 2.10154420554 0.03149579619 
0.099503 2.09975306142 0.03235925308 
0.100020 2.17798530386 0.03135757810 
0.100537 2.02449030961 0.03127323730 
0.101054 2.09181179096 0.03172995524 
0.101571 2.08397173400 0.03050648955 
0.102088 2.14410027770 0.03192845586 
0.102605 2.12801619905 0.03113613547 
0.103122 2.05126562766 0.03065598710 
0.103638 2.09825302093 0.03069505230 
0.104155 2.05279945618 0.03009248756 
0.104672 2.05816935089 0.02944651815 
0.105189 2.07101368334 0.03036306597 
0.105706 2.06255294975 0.02956451821 
0.106223 2.10378983453 0.03048667695 
0.106740 2.07821463989 0.03017183502 
0.107257 2.08074891159 0.02976428548 
0.107773 2.05136808670 0.02973521033 
0.108290 2.02470140318 0.02972219350 
0.108807 2.09472033698 0.03062168640 
0.109324 2.01884700644 0.02983788511 
0.109841 2.02723587015 0.02920268498 
0.110358 2.04803952210 0.02996242653 
0.110875 2.02206685302 0.02905551163 
0.111392 2.04077748835 0.02874515548 
0.111909 2.02553838209 0.02938567486 
0.112425 2.03348618322 0.02794038023 
0.112942 2.03968781259 0.02863472434 
0.113459 2.04722764400 0.02851872752 
0.113976 2.02980736347 0.02860964218 
0.114493 1.99661617780 0.02863996962 
0.115010 2.08026703750 0.02843684008 
0.115527 1.95415147224 0.02777332900 
0.116044 2.04892464231 0.02897400976 
0.116560 2.05935368204 0.02850270441 
0.117077 1.97336260876 0.02726432206 
0.117594 1.95328565020 0.02724211715 
0.118111 2.01458336808 0.02771380223 
0.118628 1.99395460577 0.02718782917 
0.119145 2.00390398175 0.02806952822 
0.119662 1.96830039688 0.02698824137 
0.120179 2.01244736655 0.02710895931 
0.120695 1.99224722524 0.02768373648 
0.121212 2.00826611818 0.02784301621 
0.121729 1.97249372035 0.02680316694 
0.122246 2.02186926257 0.02738152191 
0.122763 1.93671761689 0.02709831119 
0.123280 1.93173198768 0.02647559590 
0.123797 1.95855706935 0.02682925208 
0.124314 1.95046993795 0.02620208841 
0.124830 1.92278627706 0.02628839485 
0.125347 1.97774150790 0.02720410709 
0.125864 1.95790248572 0.02672493579 
0.126381 1.93487806100 0.02584344799 
0.126898 1.95236140222 0.02535355850 
0.127415 1.92365125947 0.02629237849 
0.127932 1.94402782173 0.02558343342 
0.128448 1.86823899554 0.02540815646 
0.128965 1.94513384889 0.02626914203 
0.129482 1.97069734437 0.02645222323 
0.129999 1.95208333279 0.02590183519 
0.130516 1.92766125932 0.02604665248 
0.131033 1.90350435908 0.02528450160 
0.131550 1.89484471857 0.02566147811 
0.132067 1.98938500258 0.02563960124 
0.132583 1.95111783955 0.02566440197 
0.133100 1.92425223451 0.02550882117 
0.133617 1.95153007582 0.02589320543 
0.134134 1.93398774782 0.02530655450 
0.134651 1.89338520031 0.02514856963 
0.135168 1.92352065055 0.02557634029 
0.135685 1.84165588317 0.02405590856 
0.136201 1.93597308689 0.02476049380 
0.136718 1.88348568168 0.02498122674 
0.137235 1.85813598393 0.02407641595 
0.137752 1.87933397422 0.02451142181 
0.138269 1.89777647484 0.02434150259 
0.138786 1.92725557514 0.02436345916 
0.139303 1.85488492447 0.02398458242 
0.139819 1.90124126945 0.02465100143 
0.140336 1.92273852478 0.02443459103 
0.140853 1.96699820873 0.02509500333 
0.141370 1.89420873306 0.02461755691 
0.141887 1.87747256033 0.02461564842 
0.142404 1.90413372021 0.02381245597 
0.142921 1.93262702665 0.02485663258 
0.143438 1.89342677518 0.02397297780 
0.143954 1.87986759788 0.02435410597 
0.144471 1.94815475385 0.02521045628 
0.144988 1.90975581902 0.02461064215 
0.145505 1.91629974308 0.02459249254 
0.146022 1.90761090245 0.02469673562 
0.146539 1.86496099855 0.02406083810 
0.147056 1.84593846490 0.02306078972 
0.147572 1.86271391188 0.02385922067 
0.148089 1.87944106444 0.02447156653 
0.148606 1.94295793350 0.02542187130 
0.149123 1.87596916823 0.02340866066 
0.149640 1.86579894371 0.02383778858 
0.150157 1.87783765815 0.02366048410 
0.150674 1.86971617729 0.02280930788 
0.151190 1.86318854540 0.02389956200 
0.151707 1.81915632981 0.02363404740 
0.152224 1.83776644204 0.02295791640 
0.152741 1.84920808557 0.02290692381 
0.153258 1.85800114816 0.02312731049 
0.153775 1.86232200682 0.02364984668 
0.154291 1.84261049358 0.02338072381 
0.154808 1.85292429220 0.02256827810 
0.155325 1.86165746170 0.02328924689 
0.155842 1.87522477546 0.02294091480 
0.156359 1.85616911962 0.02282853864 
0.156876 1.82684617342 0.02257560187 
0.157393 1.87557236346 0.02282447513 
0.157909 1.84610679509 0.02316873595 
0.158426 1.85619257279 0.02296053488 
0.158943 1.86828802114 0.02313425251 
0.159460 1.82132764161 0.02267264328 
0.159977 1.77232412444 0.02215366740 
0.160494 1.85312850369 0.02244780339 
0.161010 1.82375936446 0.02229487147 
0.161527 1.81150193006 0.02275473819 
0.162044 1.80029146818 0.02205129591 
0.162561 1.85481136098 0.02238274689 
0.163078 1.80837089830 0.02273191607 
0.163595 1.82149975976 0.02248780167 
0.164112 1.83727076217 0.02239064134 
0.164628 1.76955465856 0.02142403541 
0.165145 1.83963444280 0.02224286681 
0.165662 1.77707727531 0.02183659339 
0.166179 1.84211292845 0.02151143973 
0.166696 1.82297424601 0.02211041422 
0.167213 1.81655513722 0.02195518978 
0.167729 1.80820687416 0.02132403550 
0.168246 1.78677501492 0.02158208949 
0.168763 1.84346974475 0.02146753899 
0.169280 1.81495520816 0.02177170428 
0.169797 1.79417810980 0.02238905205 
0.170314 1.81972997272 0.02160638703 
0.170830 1.83636373675 0.02170016448 
0.171347 1.81499145503 0.02113134668 
0.171864 1.77936923412 0.02111703677 
0.172381 1.80410869180 0.02180111131 
0.172898 1.82071596562 0.02145854273 
0.173415 1.81435990687 0.02144271997 
0.173932 1.83509063433 0.02154740037 
0.174448 1.80819204706 0.02139462619 
0.174965 1.83281323712 0.02092972767 
0.175482 1.85199263778 0.02127706824 
0.175999 1.83083753718 0.02128793449 
0.176516 1.78203121818 0.02119077175 
0.177033 1.81770555207 0.02123050748 
0.177549 1.79426151837 0.02079092679 
0.178066 1.81118795131 0.02066561484 
0.178583 1.80790215225 0.02070847024 
0.179100 1.82868161912 0.02160179087 
0.179617 1.80964788459 0.02098792709 
0.180134 1.83201204762 0.02151659453 
0.180650 1.80543111930 0.02212711716 
0.181167 1.81433301592 0.02183247421 
0.181684 1.78988646235 0.02199406320 
0.182201 1.79520519520 0.02242187467 
0.182718 1.79696743468 0.02191038587 
0.183234 1.78826814518 0.02250372155 
0.183751 1.78618764582 0.02285161873 
0.184268 1.76278593138 0.02213651950 
0.184785 1.83144266944 0.02261922766 
0.185302 1.78779978109 0.02207554216 
0.185819 1.76707067726 0.02252587574 
0.186335 1.81666101629 0.02230143195 
0.186852 1.79905583160 0.02205819886 
0.187369 1.77530882007 0.02197180917 
0.187886 1.78581734437 0.02171416851 
0.188403 1.75610198681 0.02162267627 
0.188920 1.76118943576 0.02085056217 
0.189436 1.77254853960 0.02082575748 
0.189953 1.77593164135 0.02123168855 
0.190470 1.78594202772 0.02128333154 
0.190987 1.74982008582 0.02117636104 
0.191504 1.71916963063 0.02075017519 
0.192020 1.74287829558 0.02039605872 
0.192537 1.78786660060 0.02105692743 
0.193054 1.78568240969 0.02095531589 
0.193571 1.74223940226 0.02016723797 
0.194088 1.75513323582 0.02061673292 
0.194605 1.76545460298 0.02082439801 
0.195121 1.76842854164 0.02000497695 
0.195638 1.73459072781 0.02041595655 
0.196155 1.76114765309 0.02067735196 
0.196672 1.78849498356 0.02005145771 
0.197189 1.79398930840 0.02019999623 
0.197705 1.78909518516 0.02006307494 
0.198222 1.78110855600 0.02026542752 
0.198739 1.77441653607 0.02016396118 
0.199256 1.74462544663 0.01962269114 
0.199773 1.75822918141 0.01992127912 
0.200290 1.73624770210 0.02001115317 
0.200806 1.73406209026 0.01965486280 
0.201323 1.73843350673 0.01966381289 
0.201840 1.76225056128 0.02031507095 
0.202357 1.76782585340 0.02010539082 
0.202874 1.73494768654 0.01967733579 
0.203390 1.76669643944 0.02013301438 
0.203907 1.75372218331 0.01961718316 
0.204424 1.73200047557 0.01928714555 
0.204941 1.75701759016 0.01973530192 
0.205458 1.74268534825 0.01947022140 
0.205974 1.77484410963 0.01938495083 
0.206491 1.75572478788 0.01959905897 
0.207008 1.78513867641 0.01971694469 
0.207525 1.76694684367 0.01959691755 
0.208042 1.72707699989 0.01894493683 
0.208558 1.75160906836 0.01969527143 
0.209075 1.76743448516 0.01964203976 
0.209592 1.73005343674 0.01890461561 
0.210109 1.74111484473 0.02003223402 
0.210626 1.74950576958 0.01958733992 
0.211142 1.77298444494 0.02002179643 
0.211659 1.76923794500 0.01945368613 
0.212176 1.76829377655 0.01916644967 
0.212693 1.73771992860 0.01929899090 
0.213210 1.77537300584 0.01902651943 
0.213726 1.73950456418 0.01959101167 
0.214243 1.77158818610 0.02016764709 
0.214760 1.75176825924 0.01983399963 
0.215277 1.77812486742 0.01877797582 
0.215794 1.74490019825 0.01898526732 
0.216310 1.75022993645 0.01875892297 
0.216827 1.74196214309 0.01919890925 
0.217344 1.74647532272 0.01953356102 
0.217861 1.73574514549 0.01913007635 
0.218378 1.76549755172 0.01924913609 
0.218894 1.76751364116 0.01896296768 
0.219411 1.75828352182 0.01854552684 
0.219928 1.73577514148 0.01908409570 
0.220445 1.78010654153 0.01920114123 
0.220962 1.77056792891 0.01899979752 
0.221478 1.73433607507 0.01881091065 
0.221995 1.74662004739 0.01874429678 
0.222512 1.73211731626 0.01857076313 
0.223029 1.77385286163 0.01878107272 
0.223546 1.76388407093 0.01841988509 
0.224062 1.75747195182 0.01859150938 
0.224579 1.75651672619 0.01883119492 
0.225096 1.76189290701 0.01844835406 
0.225613 1.78564014614 0.01876537729 
0.226129 1.74080860340 0.01859082335 
0.226646 1.73313779705 0.01847040426 
0.227163 1.74794779328 0.01852253868 
0.227680 1.78934700550 0.01866655912 
0.228197 1.72400395617 0.01819090456 
0.228713 1.73714468221 0.01832749625 
0.229230 1.71641917517 0.01811054842 
0.229747 1.73457049572 0.01815045950 
0.230264 1.75450534910 0.01822796261 
0.230780 1.73788735385 0.01824659360 
0.231297 1.72153533074 0.01829318212 
0.231814 1.73853553610 0.01773035486 
0.232331 1.72001650734 0.01795632602 
0.232848 1.76539143543 0.01829038660 
0.233364 1.73857221571 0.01815401669 
0.233881 1.76563002065 0.01855613058 
0.234398 1.73910068068 0.01839820604 
0.234915 1.73938091913 0.01816310795 
0.235431 1.73791448413 0.01796216539 
0.235948 1.71518878704 0.01806831406 
0.236465 1.74033298928 0.01788336966 
0.236982 1.75523639479 0.01821456940 
0.237499 1.72897454150 0.01830800998 
0.238015 1.72868364184 0.01813612638 
0.238532 1.74703986796 0.01763688924 
0.239049 1.73327386350 0.01755492338 
0.239566 1.72492468371 0.01776700332 
0.240082 1.70831561039 0.01742348171 
0.240599 1.70583724653 0.01770045919 
0.241116 1.71936703272 0.01709460164 
0.241633 1.74722008307 0.01807742678 
0.242149 1.73757865324 3.03812457795 
0.242666 1.73901733783 0.01770755029 
0.243183 1.76389287038 0.01774054998 
0.243700 1.72031451480 0.01740640881 
0.244217 1.73544025337 0.01772484024 
0.244733 1.71621010228 0.01750533347 
0.245250 1.72675270389 0.01720889383 
0.245767 1.72606575037 0.01773505971 
0.246284 1.75845649027 0.01736185163 
0.246800 1.72244302508 0.01737108987 
0.247317 1.71056329415 0.01738482414 
0.247834 1.72009855098 0.01755008968 
0.248351 1.72150303136 0.01705053938 
0.248867 1.71179748166 0.01703475156 
0.249384 1.71651019984 0.01741839874 
0.249901 1.74681063159 0.01756451455 
0.250418 1.70692319771 0.01717642709 
0.250934 1.74684338325 0.01751969641 
0.251451 1.74339733007 0.01744596260 
0.251968 1.70647330875 0.01725627618 
0.252485 1.70371671951 0.01733653624 
0.253001 1.70023235583 0.01735821646 
0.253518 1.72596778859 0.01740148660 
0.254035 1.70825478461 0.01726761373 
0.254552 1.70880831805 0.01702785670 
0.255068 1.71224316560 0.01744081756 
0.255585 1.73262797054 0.01738764402 
0.256102 1.71117271498 0.01705804340 
0.256619 1.72687902185 0.01725693110 
0.257135 1.73289546676 0.01697091241 
0.257652 1.72229618132 0.01714152079 
0.258169 1.72070460749 0.01716648983 
0.258686 1.72225827264 0.01705267732 
0.259202 1.72207520891 0.01679173714 
0.259719 1.73159369012 0.01686815487 
0.260236 1.68658871131 0.01716506677 
0.260753 1.69914628452 0.01708633229 
0.261269 1.72230972749 0.01771769215 
0.261786 1.71771266860 0.01766566990 
0.262303 1.68030049473 0.01743664341 
0.262820 1.73296025672 0.01765702857 
0.263336 1.69460289462 0.01816085382 
0.263853 1.70030958104 0.01823088805 
0.264370 1.69605228560 0.01814283865 
0.264887 1.71999952379 0.01844896529 
0.265403 1.72442820901 0.01844748151 
0.265920 1.73517086033 0.01858852165 
0.266437 1.75432455888 0.01846589214 
0.266954 1.72071766823 0.01866498917 
0.267470 1.72051053028 0.01840047295 
0.267987 1.75307648157 0.01901631478 
0.268504 1.69390269376 0.01897000072 
0.269021 1.75951987662 0.01893775480 
0.269537 1.72766051943 0.01911901076 
0.270054 1.72427684298 0.01914587748 
0.270571 1.73617341807 0.01931299497 
0.271087 1.72493182400 0.01990485151 
0.271604 1.74091670718 0.01960905719 
0.272121 1.75733696098 0.01955970102 
0.272638 1.75148462246 0.01997403486 
0.273154 1.71019109977 0.01982638876 
0.273671 1.72401093905 0.02024240670 
0.274188 1.77694747791 0.02078258595 
0.274705 1.72335521561 0.02089727628 
0.275221 1.75079042496 0.02057647585 
0.275738 1.75931843247 0.02041360363 
0.276255 1.74641537554 0.02089909620 
0.276771 1.74408853099 0.02039735525 
0.277288 1.67997119896 0.02001039633 
0.277805 1.74422761897 0.01995151563 
0.278322 1.73203222389 0.01987672240 
0.278838 1.72741651823 0.02020812002 
0.279355 1.75225874429 0.02096960578 
0.279872 1.71837352690 0.02005352286 
0.280388 1.75706195819 0.01992786956 
0.280905 1.69593688016 0.02025342159 
0.281422 1.73322617268 0.01982760311 
0.281939 1.75646419718 0.01978551328 
0.282455 1.72895107966 0.02025366245 
0.282972 1.74341846728 0.02077168846 
0.283489 1.71482696424 0.02059082561 
0.284006 1.72962461724 0.02031508663 
0.284522 1.71634018180 0.02025720170 
0.285039 1.74983863588 0.02077145736 
0.285556 1.72668928180 0.02032945278 
0.286072 1.72271659302 0.02053157348 
0.286589 1.76429975763 0.02056073086 
0.287106 1.72847699703 0.02067559802 
0.287622 1.72519930482 0.02031138993 
0.288139 1.71528528116 0.02061064947 
0.288656 1.72899714118 0.02095880615 
0.289173 1.76646219544 0.02059489877 
0.289689 1.75850951860 0.02070433309 
0.290206 1.72757423899 0.02096246893 
0.290723 1.73968293555 0.02045378808 
0.291239 1.70848726565 0.02061660625 
0.291756 1.72471357040 0.02071623547 
0.292273 1.71843557059 0.02081109231 
0.292790 1.72973023601 0.02098664848 
0.293306 1.74604797511 0.02156085142 
0.293823 1.74021544945 0.02082842661 
0.294340 1.79440003174 0.02167811372 
0.294856 1.74710527901 0.02142084190 
0.295373 1.71413941006 0.02081476213 
0.295890 1.72870822496 0.02098313648 
0.296406 1.73960279375 0.02144924347 
0.296923 1.74143020878 0.02177283084 
0.297440 1.72082839314 0.02101076530 
0.297957 1.73494370330 0.02112484097 
0.298473 1.72263348026 0.02118193789 
0.298990 1.73983813372 0.02132093663 
0.299507 1.71982304955 0.02123033395 
0.300023 1.68501198470 0.02128080386 
0.300540 1.77883967415 0.02140380220 
0.301057 1.73062001034 0.02171257788 
0.301573 1.72910551648 0.02159952751 
0.302090 1.70754083141 0.02167453768 
0.302607 1.74045356582 0.02151915520 
0.303123 1.75659302009 0.02179015612 
0.303640 1.71769072316 0.02092405500 
0.304157 1.72022331860 0.02196267137 
0.304673 1.75231473070 0.02161804307 
0.305190 1.71473581137 0.02157308322 
0.305707 1.75239745827 0.02156968155 
0.306224 1.72896483654 0.02179120742 
0.306740 1.73456372567 0.02228500929 
0.307257 1.73540653702 0.02126663077 
0.307774 1.75456725390 0.02193667708 
0.308290 1.72676213355 0.02144208901 
0.308807 1.72425616262 0.02170938324 
0.309324 1.69342760679 0.02202547442 
0.309840 1.73557343910 0.02209907120 
0.310357 1.70690982362 0.02186039525 
0.310874 1.71835685755 0.02231058436 
0.311390 1.74325831396 0.02294137800 
0.311907 1.71536465438 0.02205823472 
0.312424 1.72005272578 0.02256403453 
0.312940 1.77009743371 0.02254507159 
0.313457 1.73396776438 0.02292886998 
0.313974 1.72871519260 0.02284610547 
0.314490 1.72502899948 0.02253058657 
0.315007 1.74802269644 0.02256717235 
0.315524 1.72747569362 0.02241763387 
0.316040 1.73400470991 0.02233371605 
0.316557 1.73352617757 0.02300395373 
0.317074 1.72962706043 0.02339861569 
0.317590 1.77523637375 0.02343511250 
0.318107 1.69820997842 0.02269286011 
0.318624 1.71482030494 0.02301713823 
0.319140 1.74651947217 0.02278958670 
0.319657 1.71756561784 0.02295767589 
0.320174 1.72917430825 0.02326373396 
0.320690 1.70350100628 0.02229345072 
0.321207 1.75179286653 0.02436795852 
0.321724 1.71335803452 0.02325347999 
0.322240 1.70526586816 0.02330850081 
0.322757 1.73206460066 0.02381900431 
0.323274 1.72219889900 0.02346740784 
0.323790 1.73027273598 0.02387255581 
0.324307 1.70555897540 0.02404234242 
0.324824 1.69141133890 0.02366374076 
0.325340 1.70265926340 0.02426788444 
0.325857 1.72725092264 0.02500610266 
0.326373 1.70532335415 0.02438052242 
0.326890 1.72218137240 0.02467638970 
0.327407 1.76018252758 0.02591437585 
0.327923 1.70488532686 0.02548053846 
0.328440 1.71718600443 0.02527547240 
0.328957 1.76695912330 0.02610926254 
0.329473 1.76392781306 0.02688587126 
0.329990 1.71788260963 0.02740956775 
0.330507 1.70168959685 0.02623274816 
0.331023 1.69737989866 0.02807611622 
0.331540 1.71789588296 0.02757008842 
0.332057 1.78714894678 0.02943053025 
0.332573 1.71292398500 0.02864143192 
0.333090 1.77310650122 0.02840640260 
0.333607 1.73132059671 0.02890323710 
0.334123 1.79265074143 0.02906529631 
0.334640 1.78454912239 0.02955523611 
0.335156 1.80585058672 0.03085799390 
0.335673 1.78249524872 0.03009905971 
0.336190 1.71457263925 0.02993064533 
0.336706 1.77727268671 0.03037822009 
0.337223 1.71445174047 0.03012637268 
0.337740 1.74227654784 0.03061857726 
0.338256 1.76206747096 0.03179630974 
0.338773 1.83373091479 0.03440552877 
0.339290 1.81942799854 0.03427373143 
0.339806 1.81796409155 0.03541539275 
0.340323 1.79457153422 0.03629082151 
0.340839 1.82645002144 0.03658278109 
0.341356 1.81771892777 0.03639454809 
0.341873 1.79166513441 0.03644658609 
0.342389 1.86593933854 0.03557783961 
0.342906 1.78628974947 0.03796418233 
0.343423 1.83647385638 0.03728660316 
0.343939 1.83953184762 0.03753609193 
0.344456 1.83096625089 0.03871371419 
0.344972 1.81168096671 0.03690225809 
0.345489 1.81192951077 0.03729567426 
0.346006 1.79455798308 0.03956685384 
0.346522 1.82885214817 0.03762108380 
0.347039 1.86159481664 0.03815374396 
0.347555 1.79293094537 0.03791902721 
0.348072 1.81928266847 0.03943407579 
0.348589 1.81127924539 0.03957328322 
0.349105 1.80756117441 0.03903156005 
0.349622 1.82668508879 0.03814620042 
0.350139 1.77538223132 0.04043724312 
0.350655 1.82080653790 0.03893290638 
0.351172 1.77408744677 0.03997094736 
0.351688 1.69667262786 0.03846921786 
0.352205 1.83882667756 0.03969188146 
0.352722 1.77335699831 0.03789141568 
0.353238 1.82968992239 0.03842044484 
0.353755 1.81855556450 0.03918039791 
0.354271 1.83289071093 0.03793329930 
0.354788 1.76991584420 0.03798410867 
0.355305 1.80167729252 0.03871456597 
0.355821 1.84174634705 0.04002613802 
0.356338 1.75736260214 0.04067776148 
0.356854 1.81199938522 0.04128998518 
0.357371 1.85388167263 0.04258755865 
0.357888 1.73420439078 0.04117385964 
0.358404 1.78834558694 0.04268140182 
0.358921 1.65709393464 0.04232779761 
0.359437 1.78740055284 0.04520647830 
0.359954 1.81134071653 0.04549903017 
0.360471 1.85200721016 0.04574747807 
0.360987 1.83447227574 0.04713226222 
0.361504 1.81451830582 0.04460830814 
0.362020 1.76178836469 0.04480653017 
0.362537 1.80953929150 0.05010146622 
0.363054 1.85908492375 0.04566927671 
0.363570 1.81612359977 0.04843931059 
0.364087 1.73233840429 0.05220629981 
0.364603 1.77727941423 0.04970681521 
0.365120 1.68765789262 0.05269454469 
0.365637 1.84120190259 0.05481626483 
0.366153 1.72871596637 0.05542511726 
0.366670 1.83619517194 0.05792200030 
0.367186 1.77277301723 0.05533242424 
0.367703 1.71762584123 0.05891905583 
0.368219 1.76326352869 0.06016447656 
0.368736 1.85566716511 0.06569888786 
0.369253 1.78850222876 0.06377701399 
0.369769 1.71316154723 0.06641715930 
0.370286 1.86415077069 0.07251297937 
0.370802 1.71371908285 0.07004298242 
0.371319 1.75746808660 0.06672914520 
0.371835 1.77457314300 0.08115150463 
0.372352 1.72555361271 0.09976297963 
0.372869 1.85616554093 0.13800766746 
0.373385 1.77714698480 0.15539303667 
0.373902 1.61776172459 0.50442570300 
