# Supplementary material for: A SAXS-based approach to rationally evaluate radical scavengers – toward eliminating radiation damage in solution and crystallographic studies
Source: J Synchrotron Radiat. 2021 Aug 9;28(Pt 5):1309–20. doi: 10.1107/S1600577521004045 (PMC8415334; doi:10.1107/S1600577521004045)
Supplement: Supplementary file 1 [file s-28-01309-sup1.zip › SupportingData/ascrobic_acid/5uM/D1_ascorbate-5um_00022.cbf.dat]

0.010597 11.75639736906 0.56313527007 
0.011114 11.23887638385 0.48564805074 
0.011630 9.75774062880 0.35467404075 
0.012147 8.92771966014 0.27801680206 
0.012664 8.33471876962 0.23197255450 
0.013181 7.98421767865 0.19662672731 
0.013698 7.42644385117 0.21713071539 
0.014215 7.21492914099 0.28582925391 
0.014732 6.93527744677 0.22301760064 
0.015249 6.50043684172 0.20710356387 
0.015766 6.27792403768 0.16159498796 
0.016283 5.92471143134 0.17583679628 
0.016800 6.12207000489 0.13878949735 
0.017316 5.75019593563 0.14081770660 
0.017833 5.46927030134 0.13491621488 
0.018350 5.30707268683 0.12838491405 
0.018867 5.45519001613 0.13235541750 
0.019384 5.03283072465 0.12119946245 
0.019901 4.85438092379 0.11249859866 
0.020418 4.97794414988 0.09811787267 
0.020935 4.61167813432 0.10645100469 
0.021452 4.71070555493 0.09841827555 
0.021969 4.55500002144 0.09663777500 
0.022486 4.50133191036 0.09959633492 
0.023002 4.49889144942 0.09802886553 
0.023519 4.31686634162 0.09204992583 
0.024036 4.33991081627 0.08774488339 
0.024553 4.26027942621 0.09114256089 
0.025070 4.22811762134 0.08612362061 
0.025587 3.92994371289 0.08521684809 
0.026104 3.97307488960 0.08116791448 
0.026621 3.91757460242 0.08098474783 
0.027138 3.89570375419 0.08119087977 
0.027655 3.81806174654 0.08261251374 
0.028171 3.85172435677 0.07918238545 
0.028688 3.77949454337 0.07725538583 
0.029205 3.74631791538 0.07646363643 
0.029722 3.88359355586 0.08161421413 
0.030239 3.66265024118 0.07656361671 
0.030756 3.69216505016 0.07440594890 
0.031273 3.66679230087 0.07445791500 
0.031790 3.62954640263 0.07003512350 
0.032307 3.46811979844 0.07438511582 
0.032824 3.59734539065 0.06841104601 
0.033341 3.49051386906 0.06957419516 
0.033857 3.57682042582 0.07065710724 
0.034374 3.54569556314 0.06759974315 
0.034891 3.47421620384 0.06697639701 
0.035408 3.42925384493 0.06373459709 
0.035925 3.45871983117 0.06499375009 
0.036442 3.46487208744 0.06330780534 
0.036959 3.49827066346 0.06467086171 
0.037476 3.51369442943 0.06305225312 
0.037993 3.37276071399 0.06308902496 
0.038510 3.27321136448 0.05939247713 
0.039027 3.27751358926 0.06382123407 
0.039543 3.18028295357 0.05869565622 
0.040060 3.23346077932 0.05939111986 
0.040577 3.28330665516 0.05733440909 
0.041094 3.24660830508 0.05929481077 
0.041611 3.30314793592 0.05800744796 
0.042128 3.16394353394 0.05872310318 
0.042645 3.25082869581 0.05914092242 
0.043162 3.24153757072 0.05638975151 
0.043679 2.99324534709 0.06002395387 
0.044196 3.13079424552 0.05478538322 
0.044712 3.18480171023 0.05494038955 
0.045229 3.07412036836 0.05759324011 
0.045746 3.15839103372 0.05417967133 
0.046263 3.03862847480 0.05273919428 
0.046780 3.09984625053 0.05369769208 
0.047297 3.08778797566 0.05285567500 
0.047814 2.91954657885 0.05152209817 
0.048331 3.03075850920 0.05153654145 
0.048848 2.97534134171 0.05400093127 
0.049365 2.95680711457 0.04962634459 
0.049881 2.93691546416 0.05040359467 
0.050398 2.92035451049 0.04795936744 
0.050915 2.86981251918 0.05008974797 
0.051432 2.95331857037 0.04897456989 
0.051949 2.88468146490 0.04636641018 
0.052466 2.88820021184 0.04841617882 
0.052983 2.78192091856 0.04746636018 
0.053500 2.75731408477 0.04949401060 
0.054017 2.87040096147 0.04652305753 
0.054534 2.84124096243 0.04717374587 
0.055050 2.82285024310 0.04687660815 
0.055567 2.81509870545 0.04614541135 
0.056084 2.72215964760 0.04632147192 
0.056601 2.67767053926 0.04371101387 
0.057118 2.71652540975 0.04349244254 
0.057635 2.71570690986 0.04418965171 
0.058152 2.70736420744 0.04389158597 
0.058669 2.74548901139 0.04476079107 
0.059186 2.64552687160 0.04596946597 
0.059703 2.70457651350 0.04402333214 
0.060220 2.66144572833 0.04488185536 
0.060736 2.59544556972 0.04295821011 
0.061253 2.67420786147 0.04352548148 
0.061770 2.67514053998 0.04289666341 
0.062287 2.57610162705 0.04178027347 
0.062804 2.60542746877 0.04333844990 
0.063321 2.59865527627 0.04294497248 
0.063838 2.59276021553 0.04205759171 
0.064355 2.62132732222 0.04190288109 
0.064872 2.64246933108 0.04169006847 
0.065388 2.59177899060 0.04116905761 
0.065905 2.55629950735 0.04080252683 
0.066422 2.55100476747 0.04155229816 
0.066939 2.51883146631 0.03891760038 
0.067456 2.53591916620 0.04041874682 
0.067973 2.45737803426 0.03989411792 
0.068490 2.58836330705 0.03908847972 
0.069007 2.53142234442 0.04001993292 
0.069524 2.47453995584 0.04058213171 
0.070041 2.47878160734 0.03926905255 
0.070557 2.50495090894 0.03970788458 
0.071074 2.52165464161 0.04094939267 
0.071591 2.50049053812 0.03918061159 
0.072108 2.42199049171 0.03795327636 
0.072625 2.53198835110 0.04007688080 
0.073142 2.56053708220 0.03902616575 
0.073659 2.39351805490 0.03773065280 
0.074176 2.46883216857 0.03806911472 
0.074693 2.42918839479 0.03764718148 
0.075210 2.41781948738 0.03775744840 
0.075726 2.47726893622 0.03914534029 
0.076243 2.35405481910 0.03709991341 
0.076760 2.42130967063 0.03760250248 
0.077277 2.37574583552 0.03623499694 
0.077794 2.38749134034 0.03702267253 
0.078311 2.35312850422 0.03655549833 
0.078828 2.40778554864 0.03550040363 
0.079345 2.37987581349 0.03658422128 
0.079862 2.38544440386 0.03732340715 
0.080378 2.31731565869 0.03371379718 
0.080895 2.31480828041 0.03447536743 
0.081412 2.31228447105 0.03516133458 
0.081929 2.28847209114 0.03438244996 
0.082446 2.31401880950 0.03540330478 
0.082963 2.29407497949 0.03416864188 
0.083480 2.31619506044 0.03493090558 
0.083997 2.33207684863 0.03345311119 
0.084514 2.30609939593 0.03392079962 
0.085030 2.26775553490 0.03373565661 
0.085547 2.30370298560 0.03348124030 
0.086064 2.28976463431 0.03354594664 
0.086581 2.24182523669 0.03281997284 
0.087098 2.25167820918 0.03391917640 
0.087615 2.27803357664 0.03414332836 
0.088132 2.22324817043 0.03270199222 
0.088649 2.20340281938 0.03451036958 
0.089166 2.21377627094 0.03390768434 
0.089683 2.22203436680 0.03469491090 
0.090199 2.26424959856 0.03398542426 
0.090716 2.24241364294 0.03482102722 
0.091233 2.25471818876 0.03717856086 
0.091750 2.19044332679 0.03553505875 
0.092267 2.19974409206 0.03596410289 
0.092784 2.15480845817 0.03536202050 
0.093301 2.17217077978 0.03518250201 
0.093818 2.21587645805 0.03644545753 
0.094334 2.16100923263 0.03526674458 
0.094851 2.20633558249 0.03508576756 
0.095368 2.25922095017 0.03673995478 
0.095885 2.18166151086 0.03482816802 
0.096402 2.15324859076 0.03382748925 
0.096919 2.18317811570 0.03487614680 
0.097436 2.15920398731 0.03371716601 
0.097953 2.15606768403 0.03223243362 
0.098470 2.12205539069 0.03303195929 
0.098986 2.13436339282 0.03246340935 
0.099503 2.16628777954 0.03241477203 
0.100020 2.18872163029 0.03308597041 
0.100537 2.09326205276 0.03215728490 
0.101054 2.07392152884 0.03078225547 
0.101571 2.08920449230 0.03130704802 
0.102088 2.18567398559 0.03190727261 
0.102605 2.03226327478 0.02964583385 
0.103122 2.10514888733 0.03141492851 
0.103638 2.09791382386 0.03027361865 
0.104155 2.10827629618 0.03004526889 
0.104672 2.10065921127 0.03002538473 
0.105189 2.08050149193 0.02981331358 
0.105706 2.09092883162 0.03023596874 
0.106223 2.07364072297 0.03023883349 
0.106740 2.11309019915 0.03004516237 
0.107257 2.03109051975 0.02965566600 
0.107773 2.08242597575 0.02997621592 
0.108290 2.10242359698 0.03027423509 
0.108807 1.97966264018 0.02876731965 
0.109324 1.98923131190 0.02921166909 
0.109841 2.04274836166 0.02942881218 
0.110358 2.05548045450 0.02884069744 
0.110875 2.03227884270 0.02944321484 
0.111392 2.03578114848 0.02859306664 
0.111909 2.06870245183 0.02881864337 
0.112425 2.00253426568 0.02871016964 
0.112942 1.98816075686 0.02759782873 
0.113459 2.02316831385 0.02847072053 
0.113976 2.03122128307 0.02818093329 
0.114493 2.04149923289 0.02800258059 
0.115010 1.98195652111 0.02793660976 
0.115527 1.98035088176 0.02734891846 
0.116044 1.96675733572 0.02776207673 
0.116560 2.01593620379 0.02777316319 
0.117077 2.01008106286 0.02815227977 
0.117594 2.04608863505 0.02898945338 
0.118111 2.03316558528 0.02820245527 
0.118628 1.99664879965 0.02802067447 
0.119145 1.97113631556 0.02678665436 
0.119662 2.02157139788 0.02718568156 
0.120179 1.92564411210 0.02689556543 
0.120695 2.01081633945 0.02817354746 
0.121212 2.00048587729 0.02742967191 
0.121729 2.00837056626 0.02740803007 
0.122246 1.96240458977 0.02721716260 
0.122763 1.97113644492 0.02680273776 
0.123280 1.94438029630 0.02727062065 
0.123797 1.97265815268 0.02689981962 
0.124314 1.98316798669 0.02682187543 
0.124830 1.97021862367 0.02591032521 
0.125347 1.88985332631 0.02662857679 
0.125864 1.91482126489 0.02685118198 
0.126381 1.94427169896 0.02591521655 
0.126898 1.93938179565 0.02581336364 
0.127415 1.93032180568 0.02573056727 
0.127932 1.97726233081 0.02596739359 
0.128448 1.97476857269 0.02628425578 
0.128965 1.91374802564 0.02530787326 
0.129482 1.95505665501 0.02519758013 
0.129999 1.95649353126 0.02603586426 
0.130516 1.91330585191 0.02478963587 
0.131033 1.95310513333 0.02560830315 
0.131550 1.91192307823 0.02594406874 
0.132067 1.89759420523 0.02596426940 
0.132583 1.90477850129 0.02487453090 
0.133100 1.91067287981 0.02610930289 
0.133617 1.95788352095 0.02510086374 
0.134134 1.97382109364 0.02598725582 
0.134651 1.88396929220 0.02525126930 
0.135168 1.89840371143 0.02462014519 
0.135685 1.88286260744 0.02478978020 
0.136201 1.88577413786 0.02474962922 
0.136718 1.89283218206 0.02521145533 
0.137235 1.93636021467 0.02474899270 
0.137752 1.90438766743 0.02412294713 
0.138269 1.88595813165 0.02475218965 
0.138786 1.87020783600 0.02487593334 
0.139303 1.89925552588 0.02383246840 
0.139819 1.91889909607 0.02501409949 
0.140336 1.89944482478 0.02387439296 
0.140853 1.89023934917 0.02436234183 
0.141370 1.87963866346 0.02333552556 
0.141887 1.85776480852 0.02362185418 
0.142404 1.89963983566 0.02422121739 
0.142921 1.88736698112 0.02419996751 
0.143438 1.91334802695 0.02475014094 
0.143954 1.94860359705 0.02434851224 
0.144471 1.90899061309 0.02453752305 
0.144988 1.91432453637 0.02471580079 
0.145505 1.94873558684 0.02502162694 
0.146022 1.84424379791 0.02423124483 
0.146539 1.86592838663 0.02432505390 
0.147056 1.90007334656 0.02365407831 
0.147572 1.85944415168 0.02393102148 
0.148089 1.87300905025 0.02400710700 
0.148606 1.85439786382 0.02432709310 
0.149123 1.85370761058 0.02347336172 
0.149640 1.86456970112 0.02362276680 
0.150157 1.85175735479 0.02398798400 
0.150674 1.85942435682 0.02292864410 
0.151190 1.86329767090 0.02315668466 
0.151707 1.82854073992 0.02338958219 
0.152224 1.86928257976 0.02238408592 
0.152741 1.85921908519 0.02342163227 
0.153258 1.86804976071 0.02296917343 
0.153775 1.87267171133 0.02336843965 
0.154291 1.86460895587 0.02315367192 
0.154808 1.85018179012 0.02315474195 
0.155325 1.84553918722 0.02269661267 
0.155842 1.89345759983 0.02216433192 
0.156359 1.83393137414 0.02246581605 
0.156876 1.80400489993 0.02215595118 
0.157393 1.81610305460 0.02224191893 
0.157909 1.79471350597 0.02220002016 
0.158426 1.80168726796 0.02276687262 
0.158943 1.83642082031 0.02257806744 
0.159460 1.82113216845 0.02243843124 
0.159977 1.78998327606 0.02206826775 
0.160494 1.82824519136 0.02297121077 
0.161010 1.83050245463 0.02190129525 
0.161527 1.82647896991 0.02334848713 
0.162044 1.80864240063 0.02222823820 
0.162561 1.83378818705 0.02236803460 
0.163078 1.82414210209 0.02219824058 
0.163595 1.81739013565 0.02242291233 
0.164112 1.82163717095 0.02240385170 
0.164628 1.84642357766 0.02215777686 
0.165145 1.84572275635 0.02176829604 
0.165662 1.82318316734 0.02259728487 
0.166179 1.82178366001 0.02201656458 
0.166696 1.88279888065 0.02204683009 
0.167213 1.79460476762 0.02203491973 
0.167729 1.81461114579 0.02138400627 
0.168246 1.82438224794 0.02175132701 
0.168763 1.81887350158 0.02211086399 
0.169280 1.79995726467 0.02136722073 
0.169797 1.82812140423 0.02155565332 
0.170314 1.80588304970 0.02120607038 
0.170830 1.83139700289 0.02072818502 
0.171347 1.83442852020 0.02183429460 
0.171864 1.85581765053 0.02152181628 
0.172381 1.84028929109 0.02145200754 
0.172898 1.80191092194 0.02137250285 
0.173415 1.82096909652 0.02165178695 
0.173932 1.81399897699 0.02122829800 
0.174448 1.85887433740 0.02218536413 
0.174965 1.79668925161 0.02044687377 
0.175482 1.79421582575 0.02139571506 
0.175999 1.82969241500 0.02102056332 
0.176516 1.80446124769 0.02110086618 
0.177033 1.78024644509 0.02133131476 
0.177549 1.79639419796 0.02119570496 
0.178066 1.78554466877 0.02021671945 
0.178583 1.78795909412 0.02070680096 
0.179100 1.81886810777 0.02091903173 
0.179617 1.81477084947 0.02116356532 
0.180134 1.80398363462 0.02186085966 
0.180650 1.79066643029 0.02192249070 
0.181167 1.78644479303 0.02192537554 
0.181684 1.74558058999 0.02113219606 
0.182201 1.83844819355 0.02189459002 
0.182718 1.78390421475 0.02206239551 
0.183234 1.82131729344 0.02304725473 
0.183751 1.81040067213 0.02207520001 
0.184268 1.80266255969 0.02251271215 
0.184785 1.79423026449 0.02298941567 
0.185302 1.83375448622 0.02259649210 
0.185819 1.83846030637 0.02247892661 
0.186335 1.80577965907 0.02183891093 
0.186852 1.80055978433 0.02148963401 
0.187369 1.80049204235 0.02178404428 
0.187886 1.80083850508 0.02190241879 
0.188403 1.74211670468 0.02096530788 
0.188920 1.77554150168 0.02138575880 
0.189436 1.75542693374 0.02151874660 
0.189953 1.80939126413 0.02102529512 
0.190470 1.80750585389 0.02094961125 
0.190987 1.79989902513 0.02067901678 
0.191504 1.76149235512 0.02132974258 
0.192020 1.78902778569 0.02093468424 
0.192537 1.77175272258 0.02078899241 
0.193054 1.76933756628 0.02090468451 
0.193571 1.77442712421 0.02056063005 
0.194088 1.78857564272 0.02054563168 
0.194605 1.79789810665 0.02085125225 
0.195121 1.72655838014 0.02046394653 
0.195638 1.80575870736 0.02069441194 
0.196155 1.76371319577 0.02022254239 
0.196672 1.75171208303 0.02050463330 
0.197189 1.75296881132 0.02107830674 
0.197705 1.76425331440 0.02004670347 
0.198222 1.77451134516 0.02016509672 
0.198739 1.74931156612 0.01988054812 
0.199256 1.80355053601 0.02027000994 
0.199773 1.77136087626 0.02037901313 
0.200290 1.76700908807 0.02040081614 
0.200806 1.73784935298 0.01952020304 
0.201323 1.76095762902 0.01981209613 
0.201840 1.74845289723 0.01964171908 
0.202357 1.77614894953 0.01955297725 
0.202874 1.72487099497 0.01968569219 
0.203390 1.75023175931 0.01978063269 
0.203907 1.76066142501 0.01981995823 
0.204424 1.76321169532 0.01942271969 
0.204941 1.80169519708 0.02035948440 
0.205458 1.77199026332 0.01895894624 
0.205974 1.75624166425 0.01914408424 
0.206491 1.71237875783 0.01933907124 
0.207008 1.73640537225 0.01978680196 
0.207525 1.74123620316 0.01925773324 
0.208042 1.75334522790 0.01929597585 
0.208558 1.73868578774 0.02000720800 
0.209075 1.75184035788 0.01952591078 
0.209592 1.75875529163 0.01936763231 
0.210109 1.74040770992 0.01938159827 
0.210626 1.75733120745 0.01970963057 
0.211142 1.74588205819 0.01949453771 
0.211659 1.74766053487 0.01897314993 
0.212176 1.72231576678 0.01886072248 
0.212693 1.70190517037 0.01907271845 
0.213210 1.75638777645 0.01923769522 
0.213726 1.76866951390 0.01960384752 
0.214243 1.75476971000 0.01951783802 
0.214760 1.74833982379 0.01907290888 
0.215277 1.77899124216 0.01975881545 
0.215794 1.72571898244 0.01863217748 
0.216310 1.78228439847 0.01900259152 
0.216827 1.74782909701 0.01868266995 
0.217344 1.76725385073 0.01907867682 
0.217861 1.75800295741 0.01859871250 
0.218378 1.74990660702 0.01890514823 
0.218894 1.71682806293 0.01902874568 
0.219411 1.78064258028 0.01932494228 
0.219928 1.77411900234 0.01904330346 
0.220445 1.73275456598 0.01859038506 
0.220962 1.74583287311 0.01873986958 
0.221478 1.72036622418 0.01882987932 
0.221995 1.70737699216 0.01861682839 
0.222512 1.77860648253 0.01895111247 
0.223029 1.76086772276 0.01851031477 
0.223546 1.74827957328 0.01874464217 
0.224062 1.75472898191 0.01864698902 
0.224579 1.72473852873 0.01847089189 
0.225096 1.76296409545 0.01858234675 
0.225613 1.76843506251 0.01835784062 
0.226129 1.76190874060 0.01809710101 
0.226646 1.70887981455 0.01826960894 
0.227163 1.74369227361 0.01857755078 
0.227680 1.73962086420 0.01838156998 
0.228197 1.74795069427 0.01823126903 
0.228713 1.76579636382 0.01809295655 
0.229230 1.74632882234 0.01792447237 
0.229747 1.73842803987 0.01796183974 
0.230264 1.73225356453 0.01844769120 
0.230780 1.72684296661 0.01795829135 
0.231297 1.70921444890 0.01796947305 
0.231814 1.73298117267 0.01772479274 
0.232331 1.72779350437 0.01782812617 
0.232848 1.75597565466 0.01816935910 
0.233364 1.75414771701 0.01764344402 
0.233881 1.75313114183 0.01819429148 
0.234398 1.74820305803 0.01785353509 
0.234915 1.76933326788 0.01796228796 
0.235431 1.71047842317 0.01781598415 
0.235948 1.72546447477 0.01816778146 
0.236465 1.75626508607 0.01779641265 
0.236982 1.74459255938 0.01845154152 
0.237499 1.71751876401 0.01765188440 
0.238015 1.72223668164 0.01789466376 
0.238532 1.74948268900 0.01772968293 
0.239049 1.75244110162 0.01793138194 
0.239566 1.71363016832 0.01744254632 
0.240082 1.72896449416 0.01816435729 
0.240599 1.75049723358 0.01768731446 
0.241116 1.73571524072 0.01790474922 
0.241633 1.74044660381 0.01770695593 
0.242149 1.74149823199 3.03600069030 
0.242666 1.72631476922 0.01778482924 
0.243183 1.72369799955 0.01754198628 
0.243700 1.75891886248 0.01804882041 
0.244217 1.74766305958 0.01771141557 
0.244733 1.71441926008 0.01771433801 
0.245250 1.75236136558 0.01723248119 
0.245767 1.70826893451 0.01764883672 
0.246284 1.74755685324 0.01800256799 
0.246800 1.73415010152 0.01776810854 
0.247317 1.75050588048 0.01786202029 
0.247834 1.73856486758 0.01787889536 
0.248351 1.73622060996 0.01794266982 
0.248867 1.72160086571 0.01739676209 
0.249384 1.75687017882 0.01726708404 
0.249901 1.74742623291 0.01738193714 
0.250418 1.73148776845 0.01762982618 
0.250934 1.71508469023 0.01737291628 
0.251451 1.70353373785 0.01716546366 
0.251968 1.71916617992 0.01698548947 
0.252485 1.69963845648 0.01734512300 
0.253001 1.71975508147 0.01749280046 
0.253518 1.72741953379 0.01718106060 
0.254035 1.72115618995 0.01749223494 
0.254552 1.71996682581 0.01722747743 
0.255068 1.71961141142 0.01695624716 
0.255585 1.72599197384 0.01732781023 
0.256102 1.70332693568 0.01734156943 
0.256619 1.71967792941 0.01736942830 
0.257135 1.72036018117 0.01721124638 
0.257652 1.74189288324 0.01712289777 
0.258169 1.71434595958 0.01696569872 
0.258686 1.72566569082 0.01675632510 
0.259202 1.71515766791 0.01741170098 
0.259719 1.69394585759 0.01698682077 
0.260236 1.72426242690 0.01715272301 
0.260753 1.72232816133 0.01785298095 
0.261269 1.71378915552 0.01738281849 
0.261786 1.71990656806 0.01772256116 
0.262303 1.69569537252 0.01825279134 
0.262820 1.72232698237 0.01791935523 
0.263336 1.69025630042 0.01803406747 
0.263853 1.70364010045 0.01751929643 
0.264370 1.71798703154 0.01863070897 
0.264887 1.73206158378 0.01811436935 
0.265403 1.69823401754 0.01797404380 
0.265920 1.73694433881 0.01820236036 
0.266437 1.72703949862 0.01842439386 
0.266954 1.70332428644 0.01821539239 
0.267470 1.72110701610 0.01863332177 
0.267987 1.70340918384 0.01832788416 
0.268504 1.72001646457 0.01851752154 
0.269021 1.71323931107 0.01859876136 
0.269537 1.75810335112 0.01872386213 
0.270054 1.73976704463 0.01888985746 
0.270571 1.68784643026 0.01854052845 
0.271087 1.74219650861 0.02005692578 
0.271604 1.74384966973 0.01951998742 
0.272121 1.70296588012 0.01956039028 
0.272638 1.72472824708 0.01990145940 
0.273154 1.72081429666 0.02024130639 
0.273671 1.71261373675 0.01988510276 
0.274188 1.74950840092 0.02023818161 
0.274705 1.72624378149 0.02026145495 
0.275221 1.73993506536 0.02032451319 
0.275738 1.75202565038 0.02009663813 
0.276255 1.72114123635 0.02038297894 
0.276771 1.74349561245 0.02103612079 
0.277288 1.70921321248 0.02022189670 
0.277805 1.69235644238 0.02001186595 
0.278322 1.75235998743 0.02050579293 
0.278838 1.73203422782 0.02043864811 
0.279355 1.70463038348 0.02025974368 
0.279872 1.74771216166 0.02045241989 
0.280388 1.72214339600 0.01979540777 
0.280905 1.72722498774 0.02038018286 
0.281422 1.71469173397 0.02065687176 
0.281939 1.71561196907 0.02015380199 
0.282455 1.69896331086 0.02059771686 
0.282972 1.71336285362 0.02025866776 
0.283489 1.71678694724 0.02044588609 
0.284006 1.72258859492 0.02065751444 
0.284522 1.74532990570 0.02026523028 
0.285039 1.69849889873 0.02037448880 
0.285556 1.71803993986 0.02060485043 
0.286072 1.69634597009 0.02020367190 
0.286589 1.74075462704 0.02013156755 
0.287106 1.74687712606 0.02053101249 
0.287622 1.73081872618 0.02033260281 
0.288139 1.71660474787 0.02012245246 
0.288656 1.69299810568 0.02073638171 
0.289173 1.74123897838 0.02139970133 
0.289689 1.75435144291 0.02085709162 
0.290206 1.74336162109 0.02044039932 
0.290723 1.73091838977 0.02083517245 
0.291239 1.76480243812 0.02115231177 
0.291756 1.72688237323 0.02111823278 
0.292273 1.73972388630 0.02097882217 
0.292790 1.70828533186 0.02056178702 
0.293306 1.69598329135 0.02080531421 
0.293823 1.69699602044 0.02006753134 
0.294340 1.76013769709 0.02088068846 
0.294856 1.69610980781 0.02107569134 
0.295373 1.74540712702 0.02054528009 
0.295890 1.69999609306 0.02109350578 
0.296406 1.74456339347 0.02115115202 
0.296923 1.72978434745 0.02093445079 
0.297440 1.71916740865 0.02181587688 
0.297957 1.75813431111 0.02116444429 
0.298473 1.73500774279 0.02148528856 
0.298990 1.72617981947 0.02136410530 
0.299507 1.78255016903 0.02194448500 
0.300023 1.70197906579 0.02114165249 
0.300540 1.78242961390 0.02219991090 
0.301057 1.73729292759 0.02137346824 
0.301573 1.75086187494 0.02209908060 
0.302090 1.72575935953 0.02139830469 
0.302607 1.69441516500 0.02147341714 
0.303123 1.71557652225 0.02157238595 
0.303640 1.71112508923 0.02133504513 
0.304157 1.74655964763 0.02190634423 
0.304673 1.70274840206 0.02109756204 
0.305190 1.74568629054 0.02197016046 
0.305707 1.70754156434 0.02190826048 
0.306224 1.77916388144 0.02191752605 
0.306740 1.73504953338 0.02157648191 
0.307257 1.74450315806 0.02175163689 
0.307774 1.70854791973 0.02189433625 
0.308290 1.70097765656 0.02192577673 
0.308807 1.74544062173 0.02184938798 
0.309324 1.73370500422 0.02260790184 
0.309840 1.73107320136 0.02201379229 
0.310357 1.71222345558 0.02192119626 
0.310874 1.72067581081 0.02246704694 
0.311390 1.74284735599 0.02173276892 
0.311907 1.74479078292 0.02231380582 
0.312424 1.70622292259 0.02246297903 
0.312940 1.71885978753 0.02243707642 
0.313457 1.71697012749 0.02251606902 
0.313974 1.77071827755 0.02338780322 
0.314490 1.75023781232 0.02315481884 
0.315007 1.72424261785 0.02251765655 
0.315524 1.73818551676 0.02262158843 
0.316040 1.73019573098 0.02317120151 
0.316557 1.73163482371 0.02298881358 
0.317074 1.73030491945 0.02333749574 
0.317590 1.72249870123 0.02300043636 
0.318107 1.75388286025 0.02316831862 
0.318624 1.74605628697 0.02321242265 
0.319140 1.71632462471 0.02263825962 
0.319657 1.71699760570 0.02305103471 
0.320174 1.69533956866 0.02259374608 
0.320690 1.69772060060 0.02336565483 
0.321207 1.71556398219 0.02297006570 
0.321724 1.74324571399 0.02343975404 
0.322240 1.70463577614 0.02339826622 
0.322757 1.73818418407 0.02342277133 
0.323274 1.77557890026 0.02405404693 
0.323790 1.71648135697 0.02331976726 
0.324307 1.77497320645 0.02398096232 
0.324824 1.65071828394 0.02412023074 
0.325340 1.73399573048 0.02508420014 
0.325857 1.73331664091 0.02396341516 
0.326373 1.73860463491 0.02550043580 
0.326890 1.74298852247 0.02552697086 
0.327407 1.72763072699 0.02588184831 
0.327923 1.72202261269 0.02522116340 
0.328440 1.73019063368 0.02505031060 
0.328957 1.71401865972 0.02571416171 
0.329473 1.75537222642 0.02714838184 
0.329990 1.71837612186 0.02678558181 
0.330507 1.74085539346 0.02768317049 
0.331023 1.75305997214 0.02727783568 
0.331540 1.72419321077 0.02801016904 
0.332057 1.76846957998 0.02881604734 
0.332573 1.78673715875 0.02919490225 
0.333090 1.76689825629 0.02796424477 
0.333607 1.75114268291 0.02812406900 
0.334123 1.79489484956 0.02922793226 
0.334640 1.76899807988 0.03016779110 
0.335156 1.76839351098 0.03052782797 
0.335673 1.74358973418 0.02890519217 
0.336190 1.71712745336 0.02972639772 
0.336706 1.83066753766 0.02990869022 
0.337223 1.79092653716 0.03187395540 
0.337740 1.83464878079 0.03309935434 
0.338256 1.72272656529 0.03168950902 
0.338773 1.78037788474 0.03306488343 
0.339290 1.77186536805 0.03425564844 
0.339806 1.79233392017 0.03556376021 
0.340323 1.82966107750 0.03674880666 
0.340839 1.77874985787 0.03608032694 
0.341356 1.77823327254 0.03508052268 
0.341873 1.80172646044 0.03546869977 
0.342389 1.81798089325 0.03579096544 
0.342906 1.80268412929 0.03697936934 
0.343423 1.74434782517 0.03612911603 
0.343939 1.82312870709 0.03631305407 
0.344456 1.84379260054 0.03659805635 
0.344972 1.78512769461 0.03813255551 
0.345489 1.79328436326 0.03786277087 
0.346006 1.86059673969 0.03901654746 
0.346522 1.80048003942 0.03786209603 
0.347039 1.86240118515 0.03855791138 
0.347555 1.83882621440 0.03973587932 
0.348072 1.83186198970 0.03820429961 
0.348589 1.76445380289 0.03751547402 
0.349105 1.79747603017 0.03990427078 
0.349622 1.82256376328 0.03790882147 
0.350139 1.74049278663 0.03833734458 
0.350655 1.74804996430 0.03923159609 
0.351172 1.83720436698 0.03889424685 
0.351688 1.81507338343 0.03881635703 
0.352205 1.80224932167 0.04030612109 
0.352722 1.84645917521 0.03825782740 
0.353238 1.77186744128 0.03826258302 
0.353755 1.80961677959 0.03850835085 
0.354271 1.78272990282 0.03903096745 
0.354788 1.78219626493 0.03643297490 
0.355305 1.76852033733 0.04015866170 
0.355821 1.77025279636 0.03933143828 
0.356338 1.80424141456 0.04182951659 
0.356854 1.78056781509 0.04125673338 
0.357371 1.78052032897 0.04096747641 
0.357888 1.81232115140 0.04278360168 
0.358404 1.84136009220 0.04317978837 
0.358921 1.81773196979 0.04486283614 
0.359437 1.82393862001 0.04561946325 
0.359954 1.78143044048 0.04581314587 
0.360471 1.83670255000 0.04585107404 
0.360987 1.82605775853 0.04692792188 
0.361504 1.79278284783 0.04684330754 
0.362020 1.84862075251 0.04922016095 
0.362537 1.90255247816 0.04856663774 
0.363054 1.72480508695 0.04510121649 
0.363570 1.96537498427 0.05188762523 
0.364087 1.77390300260 0.04993437966 
0.364603 1.81929093701 0.05185556557 
0.365120 1.75122464007 0.05262437980 
0.365637 1.77686757345 0.05600412735 
0.366153 1.74633507712 0.05192936613 
0.366670 1.78536760467 0.05519867013 
0.367186 1.74914886388 0.06057417912 
0.367703 1.87527084662 0.06357809265 
0.368219 1.75777853201 0.06108126181 
0.368736 1.87859146875 0.06161221884 
0.369253 1.77583687810 0.06809924208 
0.369769 1.82558051841 0.06138140304 
0.370286 1.81025663318 0.07118687908 
0.370802 1.75587595812 0.08082976201 
0.371319 1.86730542529 0.08371243447 
0.371835 1.89940189011 0.08441101730 
0.372352 1.88786279113 0.08552111381 
0.372869 1.83695578836 0.11446353709 
0.373385 1.43699052314 0.12125313736 
0.373902 1.70644450335 0.43884421965 
