# Supplementary material for: A SAXS-based approach to rationally evaluate radical scavengers – toward eliminating radiation damage in solution and crystallographic studies
Source: J Synchrotron Radiat. 2021 Aug 9;28(Pt 5):1309–20. doi: 10.1107/S1600577521004045 (PMC8415334; doi:10.1107/S1600577521004045)
Supplement: Supplementary file 1 [file s-28-01309-sup1.zip › SupportingData/ascrobic_acid/5uM/D1_ascorbate-5um_00014.cbf.dat]

0.010597 13.07998955389 0.60174524391 
0.011114 11.34202771369 0.36794762347 
0.011630 9.90364695224 0.36319440383 
0.012147 9.37845610313 0.29627752636 
0.012664 8.72678625726 0.25781212229 
0.013181 7.93410581339 0.22267790116 
0.013698 7.20969991172 0.17789771711 
0.014215 7.32849433723 0.27639458727 
0.014732 6.65013159331 0.26491594653 
0.015249 6.44261254390 0.22526369239 
0.015766 6.28739294498 0.16992353328 
0.016283 5.79390510878 0.20200910719 
0.016800 5.88515154297 0.15673870640 
0.017316 5.62943683078 0.15027744932 
0.017833 5.76326901817 0.13361807089 
0.018350 5.39364198838 0.11950348470 
0.018867 5.38279168844 0.12006666555 
0.019384 5.17187231944 0.12401707363 
0.019901 4.86887428785 0.10806201072 
0.020418 4.93729047213 0.10512244479 
0.020935 4.78569245452 0.09964069312 
0.021452 4.50547840023 0.10614769357 
0.021969 4.45682003641 0.09502207642 
0.022486 4.55829175624 0.09658726834 
0.023002 4.34680698953 0.09795172137 
0.023519 4.36172120147 0.08729752404 
0.024036 4.13589449642 0.09051954075 
0.024553 4.07064216284 0.08908040311 
0.025070 4.26196768885 0.09391655027 
0.025587 4.09258102974 0.08433352180 
0.026104 4.00667735104 0.08118936723 
0.026621 4.08947051592 0.08472821904 
0.027138 3.95862288619 0.08222284851 
0.027655 3.86293139529 0.07854392987 
0.028171 3.84554193768 0.07840717550 
0.028688 3.75108824503 0.07645638301 
0.029205 3.86355200486 0.07408901219 
0.029722 3.61165691902 0.07660403163 
0.030239 3.76436299999 0.07630639096 
0.030756 3.70953410029 0.07743395019 
0.031273 3.59249337064 0.07512397551 
0.031790 3.66382891403 0.07375504327 
0.032307 3.66354643889 0.07425385401 
0.032824 3.71594585616 0.07237323542 
0.033341 3.42988146018 0.06450234422 
0.033857 3.45941934472 0.06853632936 
0.034374 3.43634621845 0.06368334791 
0.034891 3.44474551759 0.06757825122 
0.035408 3.47118926544 0.06510047035 
0.035925 3.49672559744 0.06642960661 
0.036442 3.57859765842 0.06435265692 
0.036959 3.42383442741 0.06226433053 
0.037476 3.35243706046 0.06307853880 
0.037993 3.39005168400 0.06586418756 
0.038510 3.46669681913 0.06323344549 
0.039027 3.30237379321 0.06162912208 
0.039543 3.28516463942 0.05937424201 
0.040060 3.25262320328 0.06071062049 
0.040577 3.23613623132 0.05991608629 
0.041094 3.23052008555 0.05976531575 
0.041611 3.18890090091 0.06079178843 
0.042128 3.29133926103 0.05856010823 
0.042645 3.21271617314 0.05795888391 
0.043162 3.24038266524 0.06070110750 
0.043679 3.22346561095 0.06219026930 
0.044196 3.19630096636 0.05820827042 
0.044712 3.01449126305 0.05299321586 
0.045229 3.06268414125 0.05303356167 
0.045746 3.03528031353 0.05502148010 
0.046263 3.16555406034 0.05361451925 
0.046780 3.05332878516 0.05111627144 
0.047297 3.06308808084 0.05130522883 
0.047814 3.02443056664 0.05126932509 
0.048331 3.08623316669 0.05187827525 
0.048848 2.93179449882 0.05002560562 
0.049365 2.98215897089 0.05100881317 
0.049881 2.99104440251 0.05073024518 
0.050398 2.98138279539 0.05252186241 
0.050915 3.03918071228 0.05085736020 
0.051432 2.91692841205 0.04839112617 
0.051949 2.88908978180 0.04896330589 
0.052466 2.93298855746 0.04800938277 
0.052983 2.81580326948 0.04591949745 
0.053500 2.74311787696 0.04641854453 
0.054017 2.88873114504 0.04918513489 
0.054534 2.92387006224 0.04706000569 
0.055050 2.78882050815 0.04915810746 
0.055567 2.72472879150 0.04664924223 
0.056084 2.69169697762 0.04460550210 
0.056601 2.76438025097 0.04419801594 
0.057118 2.84993262455 0.04570568225 
0.057635 2.79229952987 0.04705231126 
0.058152 2.63353477342 0.04562868259 
0.058669 2.75384568022 0.04665472561 
0.059186 2.73978597805 0.04690401197 
0.059703 2.65469419462 0.04315341747 
0.060220 2.66593140088 0.04283425934 
0.060736 2.73091695062 0.04454707013 
0.061253 2.60733119477 0.04121305080 
0.061770 2.55971908342 0.04266808237 
0.062287 2.63513910506 0.04302590217 
0.062804 2.62408146397 0.04403487604 
0.063321 2.60367848472 0.04315688799 
0.063838 2.52642275759 0.04033665934 
0.064355 2.60104158125 0.04284041613 
0.064872 2.58691071806 0.04175549851 
0.065388 2.57038590109 0.04155843255 
0.065905 2.58753650109 0.04180783536 
0.066422 2.51929108312 0.04012249966 
0.066939 2.47782712731 0.04038692436 
0.067456 2.52839963984 0.03978290615 
0.067973 2.52609252826 0.03876391207 
0.068490 2.51849151574 0.03909026089 
0.069007 2.46810551027 0.03994379721 
0.069524 2.48048124604 0.04002586483 
0.070041 2.46465405240 0.03925331988 
0.070557 2.51842018434 0.03967485743 
0.071074 2.45610550804 0.04065676590 
0.071591 2.44902243750 0.03886388187 
0.072108 2.51496098666 0.03799287912 
0.072625 2.48418321676 0.03841217050 
0.073142 2.44730294870 0.03656804066 
0.073659 2.40114307094 0.03849105239 
0.074176 2.46027094138 0.03847504096 
0.074693 2.45685850943 0.03818211880 
0.075210 2.39732195608 0.03696203974 
0.075726 2.41285133067 0.03636428137 
0.076243 2.38263439814 0.03833503053 
0.076760 2.41125860309 0.03747291379 
0.077277 2.33148485502 0.03645248948 
0.077794 2.34886671668 0.03677713026 
0.078311 2.37663111564 0.03471029855 
0.078828 2.36531434356 0.03514468343 
0.079345 2.37339977589 0.03614501420 
0.079862 2.34297231409 0.03562575093 
0.080378 2.31815425365 0.03554720579 
0.080895 2.34865247731 0.03603531733 
0.081412 2.29693692345 0.03454013904 
0.081929 2.32720344096 0.03310150529 
0.082446 2.27527319576 0.03331521350 
0.082963 2.36244237829 0.03511104666 
0.083480 2.30050861595 0.03435033989 
0.083997 2.31602148950 0.03544904656 
0.084514 2.25080961267 0.03406673327 
0.085030 2.22548679389 0.03418389338 
0.085547 2.31103945458 0.03420357544 
0.086064 2.26907265531 0.03368370384 
0.086581 2.28958418077 0.03334866720 
0.087098 2.21442896524 0.03202821916 
0.087615 2.29852919317 0.03521528052 
0.088132 2.29756730315 0.03428359907 
0.088649 2.25148887665 0.03404531096 
0.089166 2.21064492761 0.03246930330 
0.089683 2.19311275759 0.03458833682 
0.090199 2.22966971297 0.03504057078 
0.090716 2.24656124198 0.03580025578 
0.091233 2.20698686282 0.03505731914 
0.091750 2.28297781721 0.03584662866 
0.092267 2.18429435461 0.03579395551 
0.092784 2.18265220445 0.03579223120 
0.093301 2.17277640226 0.03683753172 
0.093818 2.10884626747 0.03552379849 
0.094334 2.23767731596 0.03637230273 
0.094851 2.17667695305 0.03562628368 
0.095368 2.16363690729 0.03609773288 
0.095885 2.17471445900 0.03480732798 
0.096402 2.06890360768 0.03261278918 
0.096919 2.16806374424 0.03374798740 
0.097436 2.18552947514 0.03307630549 
0.097953 2.08426763009 0.03197404824 
0.098470 2.16822028633 0.03238129318 
0.098986 2.10320395047 0.03255139939 
0.099503 2.12174373230 0.03351735948 
0.100020 2.11116401897 0.03172744148 
0.100537 2.14862658517 0.03168791826 
0.101054 2.13708679685 0.03178960619 
0.101571 2.16469025532 0.03138137298 
0.102088 2.10313208426 0.03232523707 
0.102605 2.07537117291 0.03050016904 
0.103122 2.13600899030 0.03041954229 
0.103638 2.08545847800 0.03082783509 
0.104155 2.06565292031 0.03006815287 
0.104672 2.10007972899 0.03074517525 
0.105189 2.08682516443 0.03091569920 
0.105706 2.13495401748 0.03039540944 
0.106223 2.06434712958 0.03046673166 
0.106740 2.02963253896 0.02960505387 
0.107257 2.05448409730 0.02972034552 
0.107773 2.04444771347 0.02998035199 
0.108290 2.03293715705 0.02914430322 
0.108807 2.08033731754 0.02974033786 
0.109324 2.03435745440 0.02987264114 
0.109841 1.99352422291 0.02882387652 
0.110358 2.06099765834 0.02928775626 
0.110875 2.11633161993 0.02962518758 
0.111392 2.04677764767 0.02966430212 
0.111909 2.03309110897 0.02852831889 
0.112425 2.03466157146 0.02867175509 
0.112942 2.04363438024 0.02908188261 
0.113459 2.03231918267 0.02867031837 
0.113976 2.05788542265 0.02925902089 
0.114493 1.98747471170 0.02777546196 
0.115010 2.00269089316 0.02822286552 
0.115527 1.96380317615 0.02771986924 
0.116044 1.98327528552 0.02749854264 
0.116560 2.01509272827 0.02756733148 
0.117077 1.99427795767 0.02727765067 
0.117594 2.05703752577 0.02813295412 
0.118111 1.98304892993 0.02793257297 
0.118628 1.95419823293 0.02668546486 
0.119145 1.94170519443 0.02774431367 
0.119662 2.00635520761 0.02733895193 
0.120179 1.93205465230 0.02722864302 
0.120695 2.06300486794 0.02777442828 
0.121212 1.96032104330 0.02727237808 
0.121729 1.93483598719 0.02662386788 
0.122246 1.96968688234 0.02607844781 
0.122763 2.01027513954 0.02792888796 
0.123280 1.96194638835 0.02624240722 
0.123797 1.96055534394 0.02643172862 
0.124314 1.97860283638 0.02732362775 
0.124830 1.94709756224 0.02603322959 
0.125347 1.94556898530 0.02666430651 
0.125864 1.94559684374 0.02658353499 
0.126381 1.97919085052 0.02667965406 
0.126898 1.95669696871 0.02638127080 
0.127415 1.90544125939 0.02583044933 
0.127932 1.94817541267 0.02605974996 
0.128448 1.90525291917 0.02572885772 
0.128965 1.97034130967 0.02618939782 
0.129482 1.86183305354 0.02504032437 
0.129999 1.90079286360 0.02591465095 
0.130516 1.90889281157 0.02555961558 
0.131033 1.92008482246 0.02606722545 
0.131550 1.92731181261 0.02590225923 
0.132067 1.90685243379 0.02532020594 
0.132583 1.93846097692 0.02644429205 
0.133100 1.89125906741 0.02539487559 
0.133617 1.91565048028 0.02511030483 
0.134134 1.93494536907 0.02549355655 
0.134651 1.88952522442 0.02447493879 
0.135168 1.91784112312 0.02486925900 
0.135685 1.89145751102 0.02466527469 
0.136201 1.90679740801 0.02552065480 
0.136718 1.91454334910 0.02506022636 
0.137235 1.88994913004 0.02424155431 
0.137752 1.87479209609 0.02344338264 
0.138269 1.89726914143 0.02409930503 
0.138786 1.94398646242 0.02436640284 
0.139303 1.88004716385 0.02407136507 
0.139819 1.86731508787 0.02455970742 
0.140336 1.89724135705 0.02426979026 
0.140853 1.88826301467 0.02394341493 
0.141370 1.89645676619 0.02457945861 
0.141887 1.92290895948 0.02510845001 
0.142404 1.89636474977 0.02418098088 
0.142921 1.88369145322 0.02439466658 
0.143438 1.90310695874 0.02437549292 
0.143954 1.88363655515 0.02401391888 
0.144471 1.92286655484 0.02457500383 
0.144988 1.89512006838 0.02487052506 
0.145505 1.92174914564 0.02490557130 
0.146022 1.95009962507 0.02490698940 
0.146539 1.86709801855 0.02441134333 
0.147056 1.88268490042 0.02435130882 
0.147572 1.85639007791 0.02382804308 
0.148089 1.87416876639 0.02386612268 
0.148606 1.84958960849 0.02339029460 
0.149123 1.82215397310 0.02378868652 
0.149640 1.85107927947 0.02340545949 
0.150157 1.84390638608 0.02393616706 
0.150674 1.83494095356 0.02339261984 
0.151190 1.83148470271 0.02294267524 
0.151707 1.83234125980 0.02388163034 
0.152224 1.86545363958 0.02300011211 
0.152741 1.82056174386 0.02259882195 
0.153258 1.83896301152 0.02346878296 
0.153775 1.82591282965 0.02304527372 
0.154291 1.85341971441 0.02336010299 
0.154808 1.80624968186 0.02267182770 
0.155325 1.85299902672 0.02415076355 
0.155842 1.78796450171 0.02311990916 
0.156359 1.77652096065 0.02275336563 
0.156876 1.82900019037 0.02288004336 
0.157393 1.84872982170 0.02289514239 
0.157909 1.81297695863 0.02241909452 
0.158426 1.79270692048 0.02265361610 
0.158943 1.83565210289 0.02264597848 
0.159460 1.83908081791 0.02254214709 
0.159977 1.83180612922 0.02173467357 
0.160494 1.83794059656 0.02281969747 
0.161010 1.83446935657 0.02210590033 
0.161527 1.82297245488 0.02241332466 
0.162044 1.85990067178 0.02221995404 
0.162561 1.81802024469 0.02218563591 
0.163078 1.80806624442 0.02172413568 
0.163595 1.81847060328 0.02235570820 
0.164112 1.84413192137 0.02257622704 
0.164628 1.82643282520 0.02242395475 
0.165145 1.82055665800 0.02213959570 
0.165662 1.82871798806 0.02223014685 
0.166179 1.81352188784 0.02169963973 
0.166696 1.83575847606 0.02130632144 
0.167213 1.78991317129 0.02156741368 
0.167729 1.81307261101 0.02135278892 
0.168246 1.83432535083 0.02154284526 
0.168763 1.83194061536 0.02126640760 
0.169280 1.76874597009 0.02083651436 
0.169797 1.83204280488 0.02211328222 
0.170314 1.84345521120 0.02127934170 
0.170830 1.81056883228 0.02138232535 
0.171347 1.84949264869 0.02118650826 
0.171864 1.78700611294 0.02155787894 
0.172381 1.81085829708 0.02081493591 
0.172898 1.82356808240 0.02120960389 
0.173415 1.79628273637 0.02132353462 
0.173932 1.80953535704 0.02139323134 
0.174448 1.81140132689 0.02113605078 
0.174965 1.80767670927 0.02137777423 
0.175482 1.80607778263 0.02050061487 
0.175999 1.75176607904 0.02085860504 
0.176516 1.82610238764 0.02110513729 
0.177033 1.81720804600 0.02084073429 
0.177549 1.80963162072 0.02084326081 
0.178066 1.78288237730 0.02109780416 
0.178583 1.77867844567 0.02085563517 
0.179100 1.80081983208 0.02104400452 
0.179617 1.82550312543 0.02180465428 
0.180134 1.77506566928 0.02216686629 
0.180650 1.77500562954 0.02130077799 
0.181167 1.81507735631 0.02226997144 
0.181684 1.78406514345 0.02184105345 
0.182201 1.78731627926 0.02208077862 
0.182718 1.78533784850 0.02188845490 
0.183234 1.79999999283 0.02232720231 
0.183751 1.79069856723 0.02229283066 
0.184268 1.75162748931 0.02257832151 
0.184785 1.74829684006 0.02259827822 
0.185302 1.77070583797 0.02254137077 
0.185819 1.78707672954 0.02199677259 
0.186335 1.80741597843 0.02274698696 
0.186852 1.79662366435 0.02176737016 
0.187369 1.75577089415 0.02179288546 
0.187886 1.75737552000 0.02138600570 
0.188403 1.79574583468 0.02178526395 
0.188920 1.76961596074 0.02116072229 
0.189436 1.78622793493 0.02157339677 
0.189953 1.75825091272 0.02143989414 
0.190470 1.78397037622 0.02038460110 
0.190987 1.82145128125 0.02182614386 
0.191504 1.76411410636 0.02103766151 
0.192020 1.76571794215 0.02086425306 
0.192537 1.75052859946 0.02123024797 
0.193054 1.74901280415 0.02057519007 
0.193571 1.75411795438 0.02056621269 
0.194088 1.71948619847 0.02047808035 
0.194605 1.78582495639 0.02022989611 
0.195121 1.76830454376 0.02073303955 
0.195638 1.79255991197 0.02111119824 
0.196155 1.75262505930 0.02028470297 
0.196672 1.76643659293 0.02034776924 
0.197189 1.76364045635 0.02037561002 
0.197705 1.74412347711 0.01954776018 
0.198222 1.74391705632 0.02029627959 
0.198739 1.77738097705 0.02034141435 
0.199256 1.77725849353 0.02013762907 
0.199773 1.80328813824 0.02061949306 
0.200290 1.78108288496 0.02025688198 
0.200806 1.70687525050 0.02003474563 
0.201323 1.75451620547 0.01952929198 
0.201840 1.78097292324 0.02030011460 
0.202357 1.73773957459 0.01951138450 
0.202874 1.74030414329 0.01956673556 
0.203390 1.77745910417 0.01972075205 
0.203907 1.77164308420 0.01928752041 
0.204424 1.77421699877 0.01982503011 
0.204941 1.76458195347 0.01964249509 
0.205458 1.80838148171 0.01964423194 
0.205974 1.75291790552 0.01958132895 
0.206491 1.73161171980 0.01944794412 
0.207008 1.78151486147 0.01953136446 
0.207525 1.75715776330 0.01964018703 
0.208042 1.74598828571 0.01948958900 
0.208558 1.72010901887 0.01922020119 
0.209075 1.74500088209 0.01936425902 
0.209592 1.73474891047 0.01904260208 
0.210109 1.76221297027 0.01957080440 
0.210626 1.72876820710 0.01962417188 
0.211142 1.72646934666 0.01935644160 
0.211659 1.74412175561 0.01940651122 
0.212176 1.74320869296 0.01914162010 
0.212693 1.75409404881 0.01892928220 
0.213210 1.72589915885 0.01909731279 
0.213726 1.75302130752 0.01941921478 
0.214243 1.77095839754 0.01914047547 
0.214760 1.73010520147 0.01893283905 
0.215277 1.73875853867 0.01898737599 
0.215794 1.74902094996 0.01920710583 
0.216310 1.75148208764 0.01892255190 
0.216827 1.74255110119 0.01891197490 
0.217344 1.76675649574 0.01917490690 
0.217861 1.73491181788 0.01910213001 
0.218378 1.77164659567 0.01909217380 
0.218894 1.73988164639 0.01866334718 
0.219411 1.73774247650 0.01884687316 
0.219928 1.73583847589 0.01890583139 
0.220445 1.76963661400 0.01900260532 
0.220962 1.70647706552 0.01877274771 
0.221478 1.72672236695 0.01899250613 
0.221995 1.74278289494 0.01877760146 
0.222512 1.73813203511 0.01897001723 
0.223029 1.74572891991 0.01852984801 
0.223546 1.74559461405 0.01862464694 
0.224062 1.73961234881 0.01866260975 
0.224579 1.73889033317 0.01871242646 
0.225096 1.74503355573 0.01846838570 
0.225613 1.73152073777 0.01854625515 
0.226129 1.74978715258 0.01878138827 
0.226646 1.72287492811 0.01821472230 
0.227163 1.73521001721 0.01878361121 
0.227680 1.74136205795 0.01809378241 
0.228197 1.73212713872 0.01763494803 
0.228713 1.73272882162 0.01831566056 
0.229230 1.77758158589 0.01835426698 
0.229747 1.75883253191 0.01858466842 
0.230264 1.72101763185 0.01794860762 
0.230780 1.76467043287 0.01792034370 
0.231297 1.75599107188 0.01818623715 
0.231814 1.74831030858 0.01808438258 
0.232331 1.76983993833 0.01809642092 
0.232848 1.73995248145 0.01861607880 
0.233364 1.73320440561 0.01776635368 
0.233881 1.76385419372 0.01817833277 
0.234398 1.73724256041 0.01785049582 
0.234915 1.73195714890 0.01782670662 
0.235431 1.75096969482 0.01775288653 
0.235948 1.74445641653 0.01797592117 
0.236465 1.75507994257 0.01826780801 
0.236982 1.72015983840 0.01828686225 
0.237499 1.71630520953 0.01827580197 
0.238015 1.71506259183 0.01800447122 
0.238532 1.71276572033 0.01766352783 
0.239049 1.73772468626 0.01808689823 
0.239566 1.75146382918 0.01853239943 
0.240082 1.72680272221 0.01774407697 
0.240599 1.71632007166 0.01821031652 
0.241116 1.72737792034 0.01768710025 
0.241633 1.75279135088 0.01798518599 
0.242149 1.74285268709 3.03009228805 
0.242666 1.75133518116 0.01796433541 
0.243183 1.74921068679 0.01743294325 
0.243700 1.72930709051 0.01730447361 
0.244217 1.72863553513 0.01736572012 
0.244733 1.70834511888 0.01756844528 
0.245250 1.73886998789 0.01786935625 
0.245767 1.70513785642 0.01786122282 
0.246284 1.75819651494 0.01780763782 
0.246800 1.71819349473 0.01739423140 
0.247317 1.69953825849 0.01738469517 
0.247834 1.72279255325 0.01710921215 
0.248351 1.73229367815 0.01754126729 
0.248867 1.72534442538 0.01723761786 
0.249384 1.71321693425 0.01714273143 
0.249901 1.71484574843 0.01751127740 
0.250418 1.74198295324 0.01736115492 
0.250934 1.72024774090 0.01697976010 
0.251451 1.72619023958 0.01717069251 
0.251968 1.72185542663 0.01737718716 
0.252485 1.69061602820 0.01745096474 
0.253001 1.74485902647 0.01727530096 
0.253518 1.71712945700 0.01747684962 
0.254035 1.74499012615 0.01716957088 
0.254552 1.71516844230 0.01671173310 
0.255068 1.73251177185 0.01718312981 
0.255585 1.75006742922 0.01774208165 
0.256102 1.70431606991 0.01717098609 
0.256619 1.73150089459 0.01725117055 
0.257135 1.68150396093 0.01686473948 
0.257652 1.73580564480 0.01750083930 
0.258169 1.70141271193 0.01718343336 
0.258686 1.68712108187 0.01676896732 
0.259202 1.74277051408 0.01691105858 
0.259719 1.68598555360 0.01701990442 
0.260236 1.71672792295 0.01740908955 
0.260753 1.69724864539 0.01742123743 
0.261269 1.71348410817 0.01769959577 
0.261786 1.72240653757 0.01797277941 
0.262303 1.73533166749 0.01767735954 
0.262820 1.72007094696 0.01805239337 
0.263336 1.67852045204 0.01807097004 
0.263853 1.72382911257 0.01803446945 
0.264370 1.70263185863 0.01819762138 
0.264887 1.70475680796 0.01795761928 
0.265403 1.69603332730 0.01816556463 
0.265920 1.73242247143 0.01840636584 
0.266437 1.73483475422 0.01833020107 
0.266954 1.70722038950 0.01865374480 
0.267470 1.73066805123 0.01873739281 
0.267987 1.71119267876 0.01822448925 
0.268504 1.69487126392 0.01885615163 
0.269021 1.70983973353 0.01869690623 
0.269537 1.70020243197 0.01832701542 
0.270054 1.71298336402 0.01944285127 
0.270571 1.77131350630 0.01895408506 
0.271087 1.71017415110 0.01922202324 
0.271604 1.71947188123 0.01940695178 
0.272121 1.74854786847 0.01984410330 
0.272638 1.75477473044 0.02022068664 
0.273154 1.73355201174 0.02041348584 
0.273671 1.72708874908 0.02021020629 
0.274188 1.72500114905 0.02047282020 
0.274705 1.74367969775 0.02020505245 
0.275221 1.72551266223 0.02049230496 
0.275738 1.74545978695 0.02076009975 
0.276255 1.74707317001 0.02075424687 
0.276771 1.74994814770 0.02047195426 
0.277288 1.73793893196 0.02049637515 
0.277805 1.72427930952 0.02011290531 
0.278322 1.74839345646 0.02031247970 
0.278838 1.76411632867 0.02057218860 
0.279355 1.72794370131 0.01978837990 
0.279872 1.72326871282 0.02028044761 
0.280388 1.72447285620 0.01995908352 
0.280905 1.72316802612 0.02045675642 
0.281422 1.75489738913 0.02018032644 
0.281939 1.70387819346 0.02058736087 
0.282455 1.70864806899 0.02028702545 
0.282972 1.76323240360 0.02057421566 
0.283489 1.70922022426 0.02070183655 
0.284006 1.73927272872 0.02051445245 
0.284522 1.71884069673 0.02039700468 
0.285039 1.70776433346 0.02035020055 
0.285556 1.73823431719 0.02097401208 
0.286072 1.69324169000 0.02050971117 
0.286589 1.69795679861 0.02071023267 
0.287106 1.70129041951 0.02016697345 
0.287622 1.73177611380 0.02108520070 
0.288139 1.76083071369 0.02034068627 
0.288656 1.70568025425 0.02080171795 
0.289173 1.73497898864 0.02093044159 
0.289689 1.74228194077 0.02167051334 
0.290206 1.71398039201 0.02033571603 
0.290723 1.68810316134 0.02005318779 
0.291239 1.74122872603 0.02069677855 
0.291756 1.71523042440 0.02020529514 
0.292273 1.71775193355 0.02045957194 
0.292790 1.70664273798 0.02070138420 
0.293306 1.68254804874 0.02084483853 
0.293823 1.72384085783 0.02168930873 
0.294340 1.69433715575 0.02103236086 
0.294856 1.76792851546 0.02086050948 
0.295373 1.72787395879 0.02100371114 
0.295890 1.69178719481 0.02145962494 
0.296406 1.70051428139 0.02101479547 
0.296923 1.74623623145 0.02085699317 
0.297440 1.73656277580 0.02119091872 
0.297957 1.71342593380 0.02103357646 
0.298473 1.76050396004 0.02107394559 
0.298990 1.71401949516 0.02162528731 
0.299507 1.73097172654 0.02141048639 
0.300023 1.75102058367 0.02176508460 
0.300540 1.71119164001 0.02095781397 
0.301057 1.74476040270 0.02113547143 
0.301573 1.73254748272 0.02120357358 
0.302090 1.70850077351 0.02162156491 
0.302607 1.72385042953 0.02142522747 
0.303123 1.74232497619 0.02171025281 
0.303640 1.71396513903 0.02175101193 
0.304157 1.74718998641 0.02225918086 
0.304673 1.73406811056 0.02111315522 
0.305190 1.75136386540 0.02230490393 
0.305707 1.73612249565 0.02211434929 
0.306224 1.74372852834 0.02162752522 
0.306740 1.71858188513 0.02231864701 
0.307257 1.74309842789 0.02151299353 
0.307774 1.72670550330 0.02190180406 
0.308290 1.73133541981 0.02157764101 
0.308807 1.74895092483 0.02196857587 
0.309324 1.71997020547 0.02216562963 
0.309840 1.72125538049 0.02218471529 
0.310357 1.73493163822 0.02226439170 
0.310874 1.73070569989 0.02220402715 
0.311390 1.75519730017 0.02286356794 
0.311907 1.71260211756 0.02252825851 
0.312424 1.74144986209 0.02224879234 
0.312940 1.74300792712 0.02251237370 
0.313457 1.72209775177 0.02248685856 
0.313974 1.77633141306 0.02301664861 
0.314490 1.71190377322 0.02302897095 
0.315007 1.76927833157 0.02260768527 
0.315524 1.74136034119 0.02249969223 
0.316040 1.69814005047 0.02251294622 
0.316557 1.70831261312 0.02248294921 
0.317074 1.73311448376 0.02314936190 
0.317590 1.73278779447 0.02299723916 
0.318107 1.71193308220 0.02291052358 
0.318624 1.72071243142 0.02304216024 
0.319140 1.73586500291 0.02240401620 
0.319657 1.72819087456 0.02316401878 
0.320174 1.73932970309 0.02316024848 
0.320690 1.73093220337 0.02336324133 
0.321207 1.71128585567 0.02334170551 
0.321724 1.72764353282 0.02390849799 
0.322240 1.69940868424 0.02254462458 
0.322757 1.75586348604 0.02400561136 
0.323274 1.75237105535 0.02306840736 
0.323790 1.73382912757 0.02402775672 
0.324307 1.69092879802 0.02312696712 
0.324824 1.74179456701 0.02433725945 
0.325340 1.74480237754 0.02442510760 
0.325857 1.73123121097 0.02465500915 
0.326373 1.74238003797 0.02487942089 
0.326890 1.76760102817 0.02572689107 
0.327407 1.70454244321 0.02514684966 
0.327923 1.69997645763 0.02513805879 
0.328440 1.73232732809 0.02517333006 
0.328957 1.76340337328 0.02570312977 
0.329473 1.79242710629 0.02597559496 
0.329990 1.72436014475 0.02722321303 
0.330507 1.74685151408 0.02711823734 
0.331023 1.72411690158 0.02788722490 
0.331540 1.75610176619 0.02852618927 
0.332057 1.72582199353 0.02730494640 
0.332573 1.77295658689 0.02959070736 
0.333090 1.74165366398 0.02893072623 
0.333607 1.72941561368 0.02864002505 
0.334123 1.78443981012 0.02961041535 
0.334640 1.81403496524 0.03017172705 
0.335156 1.75508783735 0.03082799065 
0.335673 1.70809515066 0.02996435469 
0.336190 1.75499180838 0.02972542757 
0.336706 1.78471329646 0.02997525951 
0.337223 1.75003400214 0.03062699261 
0.337740 1.71858293314 0.03145728049 
0.338256 1.76383953868 0.03243376791 
0.338773 1.73784697423 0.03233941512 
0.339290 1.85623361594 0.03543030407 
0.339806 1.85550375850 0.03565133284 
0.340323 1.80920429255 0.03540664498 
0.340839 1.78129473486 0.03480611106 
0.341356 1.83636500218 0.03678122353 
0.341873 1.84671852404 0.03608259738 
0.342389 1.81699399322 0.03660876733 
0.342906 1.82918537897 0.03688836431 
0.343423 1.78944502322 0.03538996301 
0.343939 1.81154837431 0.03687270907 
0.344456 1.76809974179 0.03629488801 
0.344972 1.79952528125 0.03737833197 
0.345489 1.79965424946 0.03859205247 
0.346006 1.77362328236 0.03800688482 
0.346522 1.77268675608 0.03838157939 
0.347039 1.83279984133 0.03860707378 
0.347555 1.79869271956 0.03685448772 
0.348072 1.82091604680 0.03876618051 
0.348589 1.78015489918 0.04021873123 
0.349105 1.82361979410 0.03933450367 
0.349622 1.77667238516 0.03900365525 
0.350139 1.77420780220 0.03860560468 
0.350655 1.81219230222 0.03700235665 
0.351172 1.70246123673 0.03870216198 
0.351688 1.80441761410 0.03689167284 
0.352205 1.85026212699 0.04127965311 
0.352722 1.87906569479 0.03846258301 
0.353238 1.83278279789 0.03785106469 
0.353755 1.80318116222 0.04044690483 
0.354271 1.78333396435 0.03976838439 
0.354788 1.88901230922 0.03979589775 
0.355305 1.80655764332 0.03949543017 
0.355821 1.80805229585 0.03996109401 
0.356338 1.87674808403 0.04133317223 
0.356854 1.75922898237 0.04063334823 
0.357371 1.77654773696 0.04047267420 
0.357888 1.85160311985 0.04282573704 
0.358404 1.80077514531 0.04156388868 
0.358921 1.82334747275 0.04503511162 
0.359437 1.79700797949 0.04324780546 
0.359954 1.77194616111 0.04516232280 
0.360471 1.75013831969 0.04685712581 
0.360987 1.81165042882 0.04513542410 
0.361504 1.77907415632 0.04556232658 
0.362020 1.81325818960 0.04662263161 
0.362537 1.79695678141 0.05078627994 
0.363054 1.79105657978 0.04929758522 
0.363570 1.78900976928 0.05053906585 
0.364087 1.82882995862 0.05425968702 
0.364603 1.77541432650 0.05197801098 
0.365120 1.80245538863 0.05261321061 
0.365637 1.86414863370 0.05341880999 
0.366153 1.75188657321 0.05319613651 
0.366670 1.75619631454 0.06079483701 
0.367186 1.78762127733 0.05819139088 
0.367703 1.73378292523 0.05689159158 
0.368219 1.85070731272 0.06095442107 
0.368736 1.67382474932 0.06043963449 
0.369253 1.72392603759 0.06967426041 
0.369769 1.84724122744 0.07269189572 
0.370286 1.69302747555 0.06856369291 
0.370802 1.68446168553 0.06860646743 
0.371319 1.90752726796 0.07564811188 
0.371835 1.71437711695 0.08174175927 
0.372352 1.86440691476 0.08885170904 
0.372869 1.76345177682 0.09661423030 
0.373385 1.69126601601 0.13542860234 
0.373902 2.15131306117 0.21956735943 
