# Supplementary material for: A SAXS-based approach to rationally evaluate radical scavengers – toward eliminating radiation damage in solution and crystallographic studies
Source: J Synchrotron Radiat. 2021 Aug 9;28(Pt 5):1309–20. doi: 10.1107/S1600577521004045 (PMC8415334; doi:10.1107/S1600577521004045)
Supplement: Supplementary file 1 [file s-28-01309-sup1.zip › SupportingData/ascrobic_acid/5uM/D1_ascorbate-5um_00004.cbf.dat]

0.010597 12.59713505410 0.64938814397 
0.011114 11.34575900868 0.42725278814 
0.011630 10.09989845685 0.32906635527 
0.012147 8.92388043811 0.22248382571 
0.012664 9.13682698988 0.26178334338 
0.013181 8.20621759202 0.20836291539 
0.013698 7.66162630616 0.20749879167 
0.014215 7.20165513997 0.28086517931 
0.014732 7.19496569702 0.21707382136 
0.015249 6.60685451626 0.20736161560 
0.015766 6.31281121634 0.18485617153 
0.016283 5.98558416563 0.19160514055 
0.016800 5.94431847735 0.14456922011 
0.017316 6.17785263809 0.14572568004 
0.017833 5.92344437799 0.14524885217 
0.018350 5.60801209985 0.12814673326 
0.018867 5.33032696920 0.12095164627 
0.019384 5.28979412102 0.11911596641 
0.019901 5.00554204498 0.11861936200 
0.020418 5.14166408404 0.10335550770 
0.020935 4.90736864651 0.10401355143 
0.021452 4.80911511511 0.10394305230 
0.021969 4.90816156252 0.10193879928 
0.022486 4.51660979510 0.09670486790 
0.023002 4.37130536849 0.09457087904 
0.023519 4.35804521412 0.09465567235 
0.024036 4.38214470566 0.09080158697 
0.024553 4.22357176333 0.09129634131 
0.025070 4.39416680464 0.08734467541 
0.025587 4.36825901686 0.08244710483 
0.026104 4.22805113750 0.07926979742 
0.026621 4.14361453017 0.08380237583 
0.027138 4.13550790326 0.07916664682 
0.027655 4.13454501143 0.08435400511 
0.028171 4.03916411415 0.08149662143 
0.028688 3.86340920026 0.07334899374 
0.029205 3.99772906970 0.07973973766 
0.029722 3.86808468743 0.07565137434 
0.030239 3.93880054098 0.07847308142 
0.030756 3.80783767318 0.07545688073 
0.031273 3.81065305181 0.07670714062 
0.031790 3.78829224777 0.07597842944 
0.032307 3.65496377871 0.07265508476 
0.032824 3.75367443434 0.07029330697 
0.033341 3.57637556396 0.07048980054 
0.033857 3.68434686856 0.07259657319 
0.034374 3.71467311780 0.06892564215 
0.034891 3.79247573808 0.06816302799 
0.035408 3.69627572372 0.07116074811 
0.035925 3.44353740054 0.06490335718 
0.036442 3.49442206439 0.06429943795 
0.036959 3.59577146327 0.06755463153 
0.037476 3.32865579105 0.06395588990 
0.037993 3.46309140482 0.06401282958 
0.038510 3.47559379559 0.06359460476 
0.039027 3.44546258804 0.06079055227 
0.039543 3.44555689608 0.06602700215 
0.040060 3.46198559844 0.06024734562 
0.040577 3.41689863048 0.05925868615 
0.041094 3.32845320271 0.05753420307 
0.041611 3.37946521851 0.05807762636 
0.042128 3.28422217865 0.06132551545 
0.042645 3.33304545804 0.05765350908 
0.043162 3.18634453967 0.05864595730 
0.043679 3.22049934523 0.05960070838 
0.044196 3.17614959775 0.05658948230 
0.044712 3.13629528508 0.05488037146 
0.045229 3.20484898980 0.05480740647 
0.045746 3.17107419902 0.05262788530 
0.046263 3.19808853052 0.05490766360 
0.046780 3.08184681022 0.05096602563 
0.047297 3.06440394054 0.05326713257 
0.047814 3.04645725216 0.05089870844 
0.048331 3.11100446956 0.05095687261 
0.048848 3.04820581550 0.04997770563 
0.049365 3.05861335634 0.04947800826 
0.049881 2.99276676952 0.04962158847 
0.050398 2.96397837603 0.04924047622 
0.050915 3.00635627644 0.05201695146 
0.051432 2.93862010129 0.05169521159 
0.051949 2.95632142729 0.05128843046 
0.052466 2.90664907576 0.05011680256 
0.052983 2.94150187062 0.04931458475 
0.053500 2.92987294957 0.04735181060 
0.054017 2.88596757850 0.04868728024 
0.054534 2.85774461433 0.04673795215 
0.055050 2.86102142251 0.04859891433 
0.055567 2.88002415085 0.04880249125 
0.056084 2.85777489312 0.04728465541 
0.056601 2.77973005904 0.04462755738 
0.057118 2.77838895162 0.04518712918 
0.057635 2.72896707547 0.04389548394 
0.058152 2.76966525998 0.04320835402 
0.058669 2.78873299806 0.04616926570 
0.059186 2.76775309298 0.04512423736 
0.059703 2.65210385297 0.04383456953 
0.060220 2.61201726091 0.04342003423 
0.060736 2.73212594692 0.04341789515 
0.061253 2.70447073137 0.04446257793 
0.061770 2.66065119703 0.04217622324 
0.062287 2.56076955680 0.04302145098 
0.062804 2.57934425949 0.04216590254 
0.063321 2.63640422980 0.04314341740 
0.063838 2.57523593738 0.04266464175 
0.064355 2.62898746133 0.04012605567 
0.064872 2.57776238276 0.04063514085 
0.065388 2.54438720133 0.03965582988 
0.065905 2.54208519415 0.03906480514 
0.066422 2.57254364928 0.03920781127 
0.066939 2.55747224615 0.03974466202 
0.067456 2.53965529849 0.03964131407 
0.067973 2.53110058250 0.04196756760 
0.068490 2.57082679108 0.03957708613 
0.069007 2.47450101305 0.04018335726 
0.069524 2.55632860082 0.04016141839 
0.070041 2.51468988164 0.04000482956 
0.070557 2.50383557560 0.03940080816 
0.071074 2.48630995650 0.03895062282 
0.071591 2.49925248938 0.03943759424 
0.072108 2.42912985956 0.03770631937 
0.072625 2.49336815773 0.03898658591 
0.073142 2.47798942579 0.03822873227 
0.073659 2.44555907344 0.03735083965 
0.074176 2.46246723046 0.03778730252 
0.074693 2.40737018453 0.03869388840 
0.075210 2.44391731058 0.03839519160 
0.075726 2.40678949282 0.03815129186 
0.076243 2.37788782733 0.03614519611 
0.076760 2.41989967081 0.03542169412 
0.077277 2.37478010660 0.03650854938 
0.077794 2.39155331842 0.03652162572 
0.078311 2.36143015852 0.03541212035 
0.078828 2.29325171336 0.03570752114 
0.079345 2.36748963575 0.03543915114 
0.079862 2.39012298887 0.03554991133 
0.080378 2.38325157550 0.03539094558 
0.080895 2.29253540887 0.03527022988 
0.081412 2.28499697625 0.03630640430 
0.081929 2.27979787556 0.03336109053 
0.082446 2.36076189313 0.03545218510 
0.082963 2.32799769647 0.03590556206 
0.083480 2.25475988672 0.03524080729 
0.083997 2.33577218863 0.03411896357 
0.084514 2.19608427730 0.03330314350 
0.085030 2.23857619597 0.03359564911 
0.085547 2.23788677240 0.03337182784 
0.086064 2.26498335482 0.03460370919 
0.086581 2.27051105262 0.03370530601 
0.087098 2.26186502535 0.03298938166 
0.087615 2.28280863777 0.03265244316 
0.088132 2.26968241839 0.03427634575 
0.088649 2.24548801751 0.03400248762 
0.089166 2.16898243435 0.03520191827 
0.089683 2.20430072318 0.03476037088 
0.090199 2.29567866096 0.03734150006 
0.090716 2.24556542718 0.03541383438 
0.091233 2.19737069562 0.03622505355 
0.091750 2.21479764099 0.03558737636 
0.092267 2.16702918922 0.03428980801 
0.092784 2.19701416859 0.03473951333 
0.093301 2.15730644959 0.03433118014 
0.093818 2.13475384919 0.03615505203 
0.094334 2.15468862603 0.03540773216 
0.094851 2.16510452303 0.03582269593 
0.095368 2.09827174897 0.03459158713 
0.095885 2.09858385981 0.03465509666 
0.096402 2.07639902071 0.03376460113 
0.096919 2.18265816236 0.03383680423 
0.097436 2.11505428694 0.03283201809 
0.097953 2.17428628434 0.03302018275 
0.098470 2.16808497003 0.03311827958 
0.098986 2.01095859430 0.03068083409 
0.099503 2.10669222271 0.03149357465 
0.100020 2.10811225532 0.03170258931 
0.100537 2.06146274955 0.03144320671 
0.101054 2.13111776935 0.03118196160 
0.101571 2.06593918452 0.03096228568 
0.102088 2.02872256972 0.03114457887 
0.102605 2.12064229139 0.03310364660 
0.103122 2.03275259121 0.02926303062 
0.103638 2.12324754873 0.03049983042 
0.104155 1.98490011173 0.02877324245 
0.104672 2.09082955733 0.03015613087 
0.105189 2.13885201426 0.03148071525 
0.105706 2.07544262610 0.02898501066 
0.106223 2.09636619878 0.03091200134 
0.106740 2.08275998825 0.02952678666 
0.107257 2.03814792031 0.02956589091 
0.107773 2.01600426644 0.02918765697 
0.108290 2.04722902816 0.02924938761 
0.108807 2.06332351920 0.03051341569 
0.109324 2.01641481999 0.02874842795 
0.109841 2.07626778354 0.02910892001 
0.110358 2.01818544525 0.02886488004 
0.110875 2.06346405058 0.02951325505 
0.111392 2.04202028159 0.02833479270 
0.111909 2.03993445120 0.02944763830 
0.112425 2.02421988380 0.02848809303 
0.112942 1.97248444257 0.02818732293 
0.113459 2.02384723208 0.02816383241 
0.113976 1.98625985020 0.02785095417 
0.114493 1.99135386245 0.02751332095 
0.115010 2.00735586594 0.02829202063 
0.115527 1.96581038691 0.02767192875 
0.116044 1.97060123630 0.02774346879 
0.116560 1.98762435216 0.02709081054 
0.117077 2.06169430439 0.02844584853 
0.117594 2.03585299812 0.02777217840 
0.118111 1.99877581344 0.02689040526 
0.118628 2.00083391647 0.02734748685 
0.119145 1.99830037464 0.02725380211 
0.119662 2.01114977341 0.02740763900 
0.120179 2.02798477795 0.02755629679 
0.120695 1.96035198846 0.02733523283 
0.121212 1.96464028197 0.02711575928 
0.121729 1.94798570521 0.02633351513 
0.122246 1.98629835933 0.02717913252 
0.122763 1.95990620899 0.02631928915 
0.123280 1.99759857868 0.02750188831 
0.123797 1.98041788575 0.02686089803 
0.124314 1.95772171026 0.02744854961 
0.124830 1.89567401469 0.02628367489 
0.125347 1.95860712869 0.02641464937 
0.125864 1.94209314420 0.02663983304 
0.126381 1.91407276763 0.02608459926 
0.126898 1.94006828545 0.02621814205 
0.127415 1.90897179082 0.02571854881 
0.127932 2.00135338317 0.02650969548 
0.128448 1.93247766096 0.02629865808 
0.128965 1.91862572420 0.02538136952 
0.129482 1.94352129863 0.02560581942 
0.129999 1.90708015869 0.02532224312 
0.130516 1.89616386446 0.02538039471 
0.131033 1.95817506318 0.02602456063 
0.131550 1.87307970387 0.02527381868 
0.132067 1.92277712061 0.02557436126 
0.132583 1.89450297252 0.02547411355 
0.133100 1.91899884680 0.02501596142 
0.133617 1.90727628651 0.02534775962 
0.134134 1.90616554263 0.02502942914 
0.134651 1.88174197238 0.02525286052 
0.135168 1.89463960681 0.02450877095 
0.135685 1.92333882958 0.02491598581 
0.136201 1.92920162196 0.02501673724 
0.136718 1.90843081451 0.02438066697 
0.137235 1.91360726865 0.02441999030 
0.137752 1.89722804318 0.02453027392 
0.138269 1.88451726538 0.02526630075 
0.138786 1.90287892657 0.02407490048 
0.139303 1.87999796343 0.02497962947 
0.139819 1.89553906897 0.02528753778 
0.140336 1.90961486301 0.02414265338 
0.140853 1.92605770297 0.02408078345 
0.141370 1.86955637539 0.02463094094 
0.141887 1.87818911928 0.02403606650 
0.142404 1.91924959688 0.02366842569 
0.142921 1.90158115474 0.02455314871 
0.143438 1.91497815795 0.02506015666 
0.143954 1.92119461601 0.02448226748 
0.144471 1.92196215421 0.02443046669 
0.144988 1.89908388630 0.02480851669 
0.145505 1.89534327593 0.02400038397 
0.146022 1.91672204524 0.02391228791 
0.146539 1.84168170371 0.02372072328 
0.147056 1.88959899893 0.02439250193 
0.147572 1.85629128600 0.02404099849 
0.148089 1.86488219985 0.02394176059 
0.148606 1.82792656495 0.02396719279 
0.149123 1.83891188784 0.02367811599 
0.149640 1.81395872681 0.02329086805 
0.150157 1.86671487425 0.02387551169 
0.150674 1.88617896478 0.02386005653 
0.151190 1.82394409779 0.02256093767 
0.151707 1.91519142503 0.02389635438 
0.152224 1.79357698619 0.02235738683 
0.152741 1.88435239387 0.02385348178 
0.153258 1.84719999135 0.02323021754 
0.153775 1.86826990747 0.02295645503 
0.154291 1.86423391720 0.02330043153 
0.154808 1.86576705053 0.02332288983 
0.155325 1.81966321776 0.02283630166 
0.155842 1.80544727072 0.02248130757 
0.156359 1.82717461740 0.02222989527 
0.156876 1.83433731922 0.02305561201 
0.157393 1.88718727695 0.02295568645 
0.157909 1.84502661227 0.02243841828 
0.158426 1.83153714562 0.02242091724 
0.158943 1.79442813977 0.02321191329 
0.159460 1.85090706980 0.02285827300 
0.159977 1.83897450437 0.02255667697 
0.160494 1.85699007948 0.02255646682 
0.161010 1.80829925384 0.02218392945 
0.161527 1.81393441124 0.02181329419 
0.162044 1.82989858510 0.02244713570 
0.162561 1.81163831408 0.02168161664 
0.163078 1.83380624840 0.02186393411 
0.163595 1.79283999129 0.02237810431 
0.164112 1.81214398540 0.02207871579 
0.164628 1.78936298081 0.02146932745 
0.165145 1.83976587296 0.02196508530 
0.165662 1.81348602279 0.02196474995 
0.166179 1.80958215233 0.02166126626 
0.166696 1.81812890994 0.02165462507 
0.167213 1.79280876549 0.02174304378 
0.167729 1.77968756512 0.02139457862 
0.168246 1.80182412743 0.02120812061 
0.168763 1.83591096525 0.02212151528 
0.169280 1.80986165818 0.02140929935 
0.169797 1.80516720941 0.02150556249 
0.170314 1.82734612878 0.02170947968 
0.170830 1.81973487908 0.02153846940 
0.171347 1.82053491112 0.02147712088 
0.171864 1.82389879231 0.02199013876 
0.172381 1.82762513620 0.02100426417 
0.172898 1.80097937265 0.02130220912 
0.173415 1.80150088337 0.02103494942 
0.173932 1.81822476689 0.02123852341 
0.174448 1.83665309026 0.02150706566 
0.174965 1.79645910441 0.02125882464 
0.175482 1.78077519149 0.02062132974 
0.175999 1.78742359406 0.02104622001 
0.176516 1.80345633507 0.02120888148 
0.177033 1.83112455866 0.02114545990 
0.177549 1.78296150174 0.02082119723 
0.178066 1.78336164786 0.02014684817 
0.178583 1.80389097388 0.02091587489 
0.179100 1.75081624966 0.02136913915 
0.179617 1.82394890528 0.02137631827 
0.180134 1.78757894789 0.02154432454 
0.180650 1.81283033187 0.02189634523 
0.181167 1.80984142282 0.02163952674 
0.181684 1.79822193771 0.02220087377 
0.182201 1.81296581862 0.02219290993 
0.182718 1.78468037841 0.02206052309 
0.183234 1.80976912928 0.02251468472 
0.183751 1.82568659103 0.02257581942 
0.184268 1.81934784521 0.02219072538 
0.184785 1.82118627920 0.02253233754 
0.185302 1.81388756345 0.02305603851 
0.185819 1.84018451003 0.02248571605 
0.186335 1.79314107974 0.02274432590 
0.186852 1.80101442381 0.02147516278 
0.187369 1.79906981593 0.02132685274 
0.187886 1.80717277259 0.02199193821 
0.188403 1.81446989001 0.02196069941 
0.188920 1.78335391046 0.02105389053 
0.189436 1.77559798514 0.02121037670 
0.189953 1.73280135578 0.02079487752 
0.190470 1.76285904101 0.02094154240 
0.190987 1.76965203347 0.02119712047 
0.191504 1.81580770708 0.02129030719 
0.192020 1.77743695182 0.02071974268 
0.192537 1.78899812167 0.02087743885 
0.193054 1.75669909011 0.02078659908 
0.193571 1.72581933924 0.02078474986 
0.194088 1.76405739807 0.02059939762 
0.194605 1.76850782823 0.02050298199 
0.195121 1.76331355593 0.02078262241 
0.195638 1.75251818237 0.02020972764 
0.196155 1.73040407684 0.02077963355 
0.196672 1.76238611534 0.02053142151 
0.197189 1.76377383329 0.02056990924 
0.197705 1.73648504014 0.01981002708 
0.198222 1.74742322540 0.01996668789 
0.198739 1.74521378373 0.01992241957 
0.199256 1.73651291574 0.02050659426 
0.199773 1.74318492019 0.01977050847 
0.200290 1.77415365151 0.01991150271 
0.200806 1.78845613810 0.01981111059 
0.201323 1.73512436519 0.01992826683 
0.201840 1.77144608373 0.01972134693 
0.202357 1.75341189619 0.01994102843 
0.202874 1.76923746246 0.01987510554 
0.203390 1.77571284395 0.01995375576 
0.203907 1.76783393044 0.01987657178 
0.204424 1.74397068776 0.01965123207 
0.204941 1.76683102321 0.01998480544 
0.205458 1.76719866150 0.01967619569 
0.205974 1.75353620131 0.01939873817 
0.206491 1.74651401746 0.01930847050 
0.207008 1.73880907880 0.01965041198 
0.207525 1.72616765687 0.01936916515 
0.208042 1.72671209687 0.01933579207 
0.208558 1.72662312349 0.01971566347 
0.209075 1.73153137093 0.01968500647 
0.209592 1.74786021523 0.01956722738 
0.210109 1.76045765745 0.01944349734 
0.210626 1.74233333312 0.01961569726 
0.211142 1.76127478993 0.01901198157 
0.211659 1.76226149197 0.01865001509 
0.212176 1.75743203514 0.01913349185 
0.212693 1.77666923259 0.01977673708 
0.213210 1.76624390497 0.01886213403 
0.213726 1.75800400326 0.01905149704 
0.214243 1.73297300351 0.01973724089 
0.214760 1.71372311505 0.01895016550 
0.215277 1.70368493266 0.01907149778 
0.215794 1.74502987809 0.01913337841 
0.216310 1.75063956447 0.01902485630 
0.216827 1.76710664654 0.01878772851 
0.217344 1.77211361683 0.01933610261 
0.217861 1.74866206520 0.01922093992 
0.218378 1.73134027806 0.01936612315 
0.218894 1.73567683188 0.01864773702 
0.219411 1.74027949935 0.01857281445 
0.219928 1.75645051251 0.01877123272 
0.220445 1.69900879984 0.01881280681 
0.220962 1.73819403191 0.01917917949 
0.221478 1.75133211773 0.01891926285 
0.221995 1.74954564572 0.01870481557 
0.222512 1.72839434830 0.01882912799 
0.223029 1.71334219328 0.01848937240 
0.223546 1.74768076203 0.01836470600 
0.224062 1.77885038464 0.01858994341 
0.224579 1.73755593860 0.01876685964 
0.225096 1.74222546371 0.01859868869 
0.225613 1.76215272285 0.01880576207 
0.226129 1.75206832907 0.01886794810 
0.226646 1.76546980412 0.01845979894 
0.227163 1.74245587937 0.01879926564 
0.227680 1.75490767016 0.01815236157 
0.228197 1.74919984971 0.01848104994 
0.228713 1.75177309687 0.01840244057 
0.229230 1.75332033854 0.01798223159 
0.229747 1.75707714748 0.01786905011 
0.230264 1.69919409256 0.01786663875 
0.230780 1.69879321035 0.01781174423 
0.231297 1.77093392436 0.01770451102 
0.231814 1.71624470088 0.01800519345 
0.232331 1.78719848633 0.01795299770 
0.232848 1.74058755720 0.01805886458 
0.233364 1.74691167128 0.01785959818 
0.233881 1.77154916214 0.01822453251 
0.234398 1.77157259010 0.01848246483 
0.234915 1.71215376123 0.01807138877 
0.235431 1.72002279490 0.01763637110 
0.235948 1.71188156014 0.01746909390 
0.236465 1.70596975362 0.01787732434 
0.236982 1.72017943590 0.01826077437 
0.237499 1.74030157351 0.01777551477 
0.238015 1.73680743614 0.01804909048 
0.238532 1.73797389345 0.01763154201 
0.239049 1.72408290080 0.01790771151 
0.239566 1.72796987719 0.01819000312 
0.240082 1.72499436453 0.01792445248 
0.240599 1.70339531054 0.01787858260 
0.241116 1.73556079197 0.01758740259 
0.241633 1.72760844427 0.01736294412 
0.242149 1.75088262146 3.02632061150 
0.242666 1.72504133058 0.01764261202 
0.243183 1.69698703914 0.01753018325 
0.243700 1.71375149841 0.01744949198 
0.244217 1.70009622114 0.01712806031 
0.244733 1.69570358077 0.01765513873 
0.245250 1.71496725706 0.01777806510 
0.245767 1.72612980307 0.01775117988 
0.246284 1.72286579148 0.01741447189 
0.246800 1.74683936502 0.01741046688 
0.247317 1.72724862468 0.01774899244 
0.247834 1.72118627428 0.01762070069 
0.248351 1.71851319899 0.01742735688 
0.248867 1.73575055901 0.01781349216 
0.249384 1.73326584324 0.01747368654 
0.249901 1.73493292908 0.01757911358 
0.250418 1.72712641369 0.01739715852 
0.250934 1.73816721253 0.01719248187 
0.251451 1.72975851001 0.01772473805 
0.251968 1.73458913245 0.01698988217 
0.252485 1.70889935389 0.01715617692 
0.253001 1.70893787169 0.01731790156 
0.253518 1.69765310178 0.01691935539 
0.254035 1.71387521250 0.01725559715 
0.254552 1.67435354054 0.01723128089 
0.255068 1.72040852162 0.01714667929 
0.255585 1.72880745283 0.01713774847 
0.256102 1.70652594274 0.01718661053 
0.256619 1.71933425240 0.01698282177 
0.257135 1.73335719635 0.01697783954 
0.257652 1.71722053523 0.01717193392 
0.258169 1.70142961136 0.01728855550 
0.258686 1.70603274649 0.01709176406 
0.259202 1.70034864367 0.01693329410 
0.259719 1.73583455814 0.01722056475 
0.260236 1.68316891872 0.01725028228 
0.260753 1.69706477205 0.01731575492 
0.261269 1.70415903940 0.01726552098 
0.261786 1.69065471592 0.01735051193 
0.262303 1.70897320827 0.01776652024 
0.262820 1.72696460587 0.01778847369 
0.263336 1.69033802665 0.01749486722 
0.263853 1.72461254349 0.01833559598 
0.264370 1.68569116424 0.01772574439 
0.264887 1.71682339708 0.01855946432 
0.265403 1.72360438704 0.01811143754 
0.265920 1.70591083203 0.01841775486 
0.266437 1.70454566497 0.01796431738 
0.266954 1.73867720838 0.01874821191 
0.267470 1.72393066627 0.01845470889 
0.267987 1.76973549187 0.01909064644 
0.268504 1.74393981771 0.01863727607 
0.269021 1.75150328931 0.01898039809 
0.269537 1.73315963423 0.01915795884 
0.270054 1.72772424491 0.01890535378 
0.270571 1.74126038789 0.01963052463 
0.271087 1.73975329112 0.01975198619 
0.271604 1.74251141279 0.01970686817 
0.272121 1.72494001963 0.01955500260 
0.272638 1.72781137049 0.02020117577 
0.273154 1.70687072394 0.02035393286 
0.273671 1.72414443107 0.02031896834 
0.274188 1.74422511288 0.02014888067 
0.274705 1.72553216016 0.02022601824 
0.275221 1.69858989958 0.02059513365 
0.275738 1.77704187697 0.02030045401 
0.276255 1.73574779129 0.02044480956 
0.276771 1.72573324121 0.02069711043 
0.277288 1.72714946953 0.02047308560 
0.277805 1.72775542728 0.02024172483 
0.278322 1.72624464586 0.02059727086 
0.278838 1.72511644342 0.02075943275 
0.279355 1.73718492060 0.01996869128 
0.279872 1.74578314655 0.01978834358 
0.280388 1.70762293339 0.01969874242 
0.280905 1.73265069741 0.01966691683 
0.281422 1.71536329073 0.01994109042 
0.281939 1.73539609696 0.02060778744 
0.282455 1.71730013218 0.02021758529 
0.282972 1.74270771780 0.02005308375 
0.283489 1.71804378202 0.02019736534 
0.284006 1.72773749375 0.02023258079 
0.284522 1.68814484641 0.02067465040 
0.285039 1.74589505604 0.02026978177 
0.285556 1.73606997509 0.02035508721 
0.286072 1.73905946226 0.02024164090 
0.286589 1.68285740382 0.02022593084 
0.287106 1.70822741716 0.02067078539 
0.287622 1.71272073571 0.02066864783 
0.288139 1.72419808809 0.02033419991 
0.288656 1.72783493894 0.02038870002 
0.289173 1.70706097648 0.02070150025 
0.289689 1.73290270193 0.02023566747 
0.290206 1.71344926869 0.02074501296 
0.290723 1.71867800485 0.02032737820 
0.291239 1.69800045197 0.02075161753 
0.291756 1.76751051298 0.02093733381 
0.292273 1.70836136136 0.02086209594 
0.292790 1.74310778059 0.02035697060 
0.293306 1.71287181802 0.02054301642 
0.293823 1.74656963517 0.02119176293 
0.294340 1.71795359854 0.02080249591 
0.294856 1.69706697367 0.02046296157 
0.295373 1.72278375377 0.02164105450 
0.295890 1.71799067552 0.02117827586 
0.296406 1.73510024336 0.02132630771 
0.296923 1.72167018750 0.02127401235 
0.297440 1.72629319767 0.02150996018 
0.297957 1.69530587196 0.02102125924 
0.298473 1.71557686878 0.02133894648 
0.298990 1.73566306736 0.02147026975 
0.299507 1.72724338550 0.02122716487 
0.300023 1.71840002096 0.02092911815 
0.300540 1.72550483460 0.02203005228 
0.301057 1.70574524519 0.02098485893 
0.301573 1.74544449697 0.02138748491 
0.302090 1.73208611474 0.02167724389 
0.302607 1.76291283056 0.02135697760 
0.303123 1.73699139683 0.02157197612 
0.303640 1.74103032836 0.02191994843 
0.304157 1.73115699751 0.02140102824 
0.304673 1.71463761440 0.02162022496 
0.305190 1.74315431494 0.02225017286 
0.305707 1.70646610097 0.02193844212 
0.306224 1.73584020428 0.02193629755 
0.306740 1.73934861298 0.02246698451 
0.307257 1.72438294576 0.02129365958 
0.307774 1.71957420890 0.02182601180 
0.308290 1.71642325239 0.02184426740 
0.308807 1.74147446977 0.02223035899 
0.309324 1.73718955613 0.02223547481 
0.309840 1.73059791067 0.02274333853 
0.310357 1.68917264450 0.02176747463 
0.310874 1.75480099297 0.02207990809 
0.311390 1.75109044928 0.02187929071 
0.311907 1.69689605279 0.02245765724 
0.312424 1.72660900822 0.02213332564 
0.312940 1.74319716812 0.02268981112 
0.313457 1.73483633977 0.02243026055 
0.313974 1.68032568984 0.02299977248 
0.314490 1.76433132581 0.02284888514 
0.315007 1.73956713697 0.02302931882 
0.315524 1.75888739983 0.02266995715 
0.316040 1.70255766762 0.02236545802 
0.316557 1.73129343751 0.02283622541 
0.317074 1.74808653259 0.02255308702 
0.317590 1.73529388202 0.02275614478 
0.318107 1.70356982679 0.02223667612 
0.318624 1.73160277783 0.02303693458 
0.319140 1.73547866713 0.02279693281 
0.319657 1.72441729790 0.02321300804 
0.320174 1.75811535372 0.02364150551 
0.320690 1.73906116486 0.02302602612 
0.321207 1.71863677108 0.02283569243 
0.321724 1.73514430916 0.02318962309 
0.322240 1.70182943517 0.02425763151 
0.322757 1.73502838500 0.02385022564 
0.323274 1.73306669225 0.02369546519 
0.323790 1.71612188824 0.02325171716 
0.324307 1.72142697639 0.02313565542 
0.324824 1.72606237384 0.02405798879 
0.325340 1.73151929280 0.02428402643 
0.325857 1.73907061998 0.02494474031 
0.326373 1.73801003036 0.02523293335 
0.326890 1.75098561281 0.02531122684 
0.327407 1.66456402721 0.02568169135 
0.327923 1.72434725810 0.02530500783 
0.328440 1.74822600251 0.02480106356 
0.328957 1.76406103848 0.02564881752 
0.329473 1.76295929642 0.02634163668 
0.329990 1.72082593252 0.02606272784 
0.330507 1.78271046387 0.02740711418 
0.331023 1.78222139264 0.02840937272 
0.331540 1.77066546544 0.02784193544 
0.332057 1.79336735783 0.02945783066 
0.332573 1.75172013695 0.02836579256 
0.333090 1.76568420635 0.02962482610 
0.333607 1.74902714979 0.03034392102 
0.334123 1.77259867730 0.02882879227 
0.334640 1.79570277619 0.02986836688 
0.335156 1.75384646124 0.02952999120 
0.335673 1.79524451314 0.03045352673 
0.336190 1.75612994004 0.03096411828 
0.336706 1.74179548267 0.02902850884 
0.337223 1.77831949952 0.03050420225 
0.337740 1.73320159664 0.03122830939 
0.338256 1.77058274236 0.03030535167 
0.338773 1.78389984434 0.03397941147 
0.339290 1.76290102177 0.03361163674 
0.339806 1.84211305134 0.03670694079 
0.340323 1.78974886119 0.03521754203 
0.340839 1.77944869755 0.03477599641 
0.341356 1.75284303618 0.03544232793 
0.341873 1.82806622010 0.03578874352 
0.342389 1.80590607274 0.03510190985 
0.342906 1.76621150680 0.03660950414 
0.343423 1.83488316938 0.03908212349 
0.343939 1.85439589802 0.03650174218 
0.344456 1.79179362453 0.03558099099 
0.344972 1.78641193171 0.03788679385 
0.345489 1.78835399080 0.03709599088 
0.346006 1.83061958276 0.03639034503 
0.346522 1.81063165717 0.03836957220 
0.347039 1.88037626492 0.04018171737 
0.347555 1.81291812962 0.03589074234 
0.348072 1.78674103241 0.03951870052 
0.348589 1.82503894641 0.03928098839 
0.349105 1.77709424506 0.03919530551 
0.349622 1.85354810372 0.04047389929 
0.350139 1.79769337211 0.03855448731 
0.350655 1.76616804234 0.03881514866 
0.351172 1.75884538644 0.03868193271 
0.351688 1.77396496966 0.03735656873 
0.352205 1.77548165710 0.03771381519 
0.352722 1.80449378955 0.03694768183 
0.353238 1.81052138529 0.03771419352 
0.353755 1.83415251147 0.03956754677 
0.354271 1.73245691584 0.03769425146 
0.354788 1.73585571024 0.03913752667 
0.355305 1.81206597183 0.03967132071 
0.355821 1.79299267229 0.03958909959 
0.356338 1.79171024955 0.03926648277 
0.356854 1.78663534978 0.04144543638 
0.357371 1.73280334997 0.04140276983 
0.357888 1.77579401658 0.04301982223 
0.358404 1.80924547906 0.04406088468 
0.358921 1.77768897891 0.04279400057 
0.359437 1.75938708290 0.04413282478 
0.359954 1.88089905613 0.04454178907 
0.360471 1.82331801007 0.04414354665 
0.360987 1.78178809340 0.04607492136 
0.361504 1.76069159088 0.04574144374 
0.362020 1.80514901428 0.04936708792 
0.362537 1.83422589243 0.04797675556 
0.363054 1.81737398398 0.04919772023 
0.363570 1.81168608358 0.04855321671 
0.364087 1.77922806762 0.05471237336 
0.364603 1.75917419565 0.04821668740 
0.365120 1.76869085290 0.05083285395 
0.365637 1.86777252008 0.05766334795 
0.366153 1.79024011770 0.05576791211 
0.366670 1.83004014002 0.05487369503 
0.367186 1.85722682689 0.05889644188 
0.367703 1.81659034232 0.06106483024 
0.368219 1.74037335175 0.06119745732 
0.368736 1.77062896009 0.06266026582 
0.369253 1.75756637303 0.06626729937 
0.369769 1.84266838985 0.07129298025 
0.370286 1.75655266071 0.07115744702 
0.370802 1.79349293279 0.06930054966 
0.371319 1.81128490402 0.08502227980 
0.371835 1.80710123269 0.09181073527 
0.372352 1.78305844336 0.09137348890 
0.372869 2.00830174253 0.11890067864 
0.373385 1.54051454848 0.12876143002 
0.373902 1.52194899956 0.34528642101 
