# Supplementary material for: A SAXS-based approach to rationally evaluate radical scavengers – toward eliminating radiation damage in solution and crystallographic studies
Source: J Synchrotron Radiat. 2021 Aug 9;28(Pt 5):1309–20. doi: 10.1107/S1600577521004045 (PMC8415334; doi:10.1107/S1600577521004045)
Supplement: Supplementary file 1 [file s-28-01309-sup1.zip › SupportingData/ascrobic_acid/5uM/D1_ascorbate-5um_00005.cbf.dat]

0.010597 12.99037027538 0.53960678164 
0.011114 12.04982149126 0.45032446828 
0.011630 10.23872658041 0.35641379261 
0.012147 9.17627605722 0.26760480588 
0.012664 8.49529875308 0.26222848165 
0.013181 8.15430971906 0.21112601294 
0.013698 7.65620552487 0.21359226860 
0.014215 7.36364508176 0.34324720502 
0.014732 7.06851627486 0.21206699671 
0.015249 7.02591591743 0.21251132147 
0.015766 6.46056547988 0.16982250700 
0.016283 6.01870700675 0.19240110602 
0.016800 5.92489028120 0.14797849205 
0.017316 5.80483025489 0.13368563690 
0.017833 5.63651101379 0.13844775865 
0.018350 5.60026445380 0.13716645310 
0.018867 5.37713139956 0.12167121631 
0.019384 5.28805762964 0.11269025229 
0.019901 4.80387247002 0.11035576806 
0.020418 5.03407127433 0.11374631889 
0.020935 4.69195814883 0.10297671434 
0.021452 4.61320393190 0.10319476732 
0.021969 4.64918157034 0.10307127028 
0.022486 4.50703885186 0.09676419989 
0.023002 4.47055612342 0.09062392792 
0.023519 4.52259306658 0.09755427306 
0.024036 4.35052653136 0.08959207851 
0.024553 4.36173540879 0.09165963965 
0.025070 4.34583683154 0.09355687468 
0.025587 4.15875697075 0.09048675241 
0.026104 4.17310149309 0.08618377073 
0.026621 4.20003465823 0.08173381098 
0.027138 4.17236400576 0.08736258882 
0.027655 3.91006111094 0.08222006618 
0.028171 3.89757294613 0.07572361066 
0.028688 4.01700205652 0.07959544756 
0.029205 3.98498312908 0.07915641911 
0.029722 3.82989901271 0.08106056320 
0.030239 3.75408467068 0.07612534921 
0.030756 3.79685515369 0.07470948389 
0.031273 3.68715338816 0.06984154415 
0.031790 3.67779152066 0.07214163308 
0.032307 3.83551541707 0.07387281421 
0.032824 3.60630037387 0.07175967196 
0.033341 3.52040707405 0.07156555912 
0.033857 3.58636888113 0.06620551098 
0.034374 3.45172903488 0.06723163340 
0.034891 3.51169183871 0.06634057839 
0.035408 3.49613584446 0.07074163152 
0.035925 3.65156194388 0.06924381643 
0.036442 3.61662554228 0.06737040408 
0.036959 3.42976971361 0.07009186367 
0.037476 3.49305454922 0.06192688550 
0.037993 3.43801385786 0.06633222245 
0.038510 3.37734745221 0.06230848707 
0.039027 3.28760063025 0.05917604290 
0.039543 3.28241919688 0.06235460717 
0.040060 3.36495197360 0.06065780280 
0.040577 3.26855877964 0.05868855210 
0.041094 3.27088717653 0.05933371666 
0.041611 3.29700735999 0.05982073978 
0.042128 3.33185437163 0.06016311600 
0.042645 3.21199382977 0.05610650336 
0.043162 3.16911217224 0.05685537767 
0.043679 3.09741351699 0.05810202675 
0.044196 3.21014800474 0.05573895227 
0.044712 3.20137620223 0.05614007251 
0.045229 3.12142874249 0.05442332683 
0.045746 3.14391946388 0.04990156975 
0.046263 3.14503783654 0.05193413728 
0.046780 3.12855046229 0.05269044247 
0.047297 3.18905366241 0.05291650401 
0.047814 3.08210206565 0.05537722523 
0.048331 3.09702411139 0.05210171405 
0.048848 3.11768366122 0.05261478021 
0.049365 3.02269273737 0.04973559437 
0.049881 2.98697413279 0.05177395612 
0.050398 3.00733527261 0.05159675515 
0.050915 2.96330822974 0.05021957654 
0.051432 2.84296244547 0.05018809613 
0.051949 2.87581245590 0.04768426078 
0.052466 2.91975786079 0.04896391231 
0.052983 2.77934202328 0.04635256796 
0.053500 2.94917542439 0.04928505626 
0.054017 2.86156445494 0.04944984426 
0.054534 2.90293246878 0.04801570278 
0.055050 2.82460090327 0.04539121182 
0.055567 2.89145412688 0.04743654322 
0.056084 2.82621243450 0.04642753009 
0.056601 2.81118576965 0.04370696639 
0.057118 2.79910165846 0.04560398780 
0.057635 2.73762979170 0.04700734011 
0.058152 2.69507199676 0.04420540023 
0.058669 2.66365097780 0.04532560613 
0.059186 2.75942968223 0.04588627770 
0.059703 2.70834253311 0.04315367424 
0.060220 2.74367038456 0.04212399268 
0.060736 2.66086173828 0.04424365951 
0.061253 2.70027934758 0.04196685725 
0.061770 2.71287879823 0.04324532447 
0.062287 2.58554658865 0.04206764825 
0.062804 2.67818431212 0.04292290018 
0.063321 2.59198605216 0.04308075351 
0.063838 2.55897733988 0.04182057369 
0.064355 2.67749769485 0.04312903321 
0.064872 2.52466098916 0.03946264482 
0.065388 2.59591535026 0.03991652766 
0.065905 2.52497751946 0.04098578851 
0.066422 2.56222817065 0.04012380539 
0.066939 2.48906161354 0.03847585778 
0.067456 2.48410959376 0.04033908316 
0.067973 2.52765158839 0.03952590506 
0.068490 2.49237276874 0.04016733768 
0.069007 2.42890734349 0.03855151010 
0.069524 2.54237472885 0.03915849238 
0.070041 2.56967074464 0.03940709775 
0.070557 2.48299782768 0.04074879621 
0.071074 2.46037218848 0.04026596622 
0.071591 2.41404152893 0.03800023641 
0.072108 2.49623737826 0.04078765772 
0.072625 2.45258096786 0.03780427725 
0.073142 2.44693067648 0.03740468084 
0.073659 2.44112461145 0.03890682851 
0.074176 2.41818616002 0.03803857832 
0.074693 2.47336240137 0.03757959705 
0.075210 2.44701163150 0.03785946424 
0.075726 2.34513864820 0.03838651577 
0.076243 2.39003250305 0.03830973857 
0.076760 2.45634163228 0.03659691977 
0.077277 2.43867396713 0.03565997447 
0.077794 2.39526598664 0.03704752485 
0.078311 2.35482252857 0.03630069420 
0.078828 2.33508495110 0.03618479548 
0.079345 2.37152823864 0.03548774109 
0.079862 2.33735348696 0.03529021625 
0.080378 2.37598867728 0.03490260576 
0.080895 2.32033755116 0.03551418208 
0.081412 2.34641656362 0.03469150376 
0.081929 2.31430546837 0.03368299445 
0.082446 2.30564441676 0.03487024690 
0.082963 2.32672096574 0.03389783297 
0.083480 2.32184745216 0.03355952923 
0.083997 2.29651199823 0.03383700412 
0.084514 2.25924347163 0.03322988473 
0.085030 2.28244181430 0.03465311135 
0.085547 2.31278727690 0.03445775328 
0.086064 2.24541920080 0.03314737274 
0.086581 2.27862044908 0.03345994052 
0.087098 2.27276971165 0.03381578447 
0.087615 2.28510553538 0.03361366311 
0.088132 2.30215907786 0.03431476527 
0.088649 2.27018688871 0.03514549859 
0.089166 2.21358826277 0.03376780308 
0.089683 2.21775957709 0.03468003281 
0.090199 2.21531940643 0.03545806420 
0.090716 2.21010391092 0.03440852553 
0.091233 2.20060442654 0.03559296869 
0.091750 2.19870824786 0.03697661873 
0.092267 2.08763915990 0.03409466236 
0.092784 2.16895862744 0.03596618472 
0.093301 2.20401099097 0.03696897229 
0.093818 2.21890107837 0.03700681147 
0.094334 2.17249566046 0.03458867292 
0.094851 2.18602270536 0.03482805930 
0.095368 2.16901468498 0.03661922997 
0.095885 2.22297432377 0.03561524749 
0.096402 2.19838805703 0.03491386720 
0.096919 2.10591356863 0.03322968897 
0.097436 2.15434228977 0.03279440454 
0.097953 2.21788629512 0.03411990568 
0.098470 2.17264727006 0.03335378861 
0.098986 2.11353176851 0.03215319753 
0.099503 2.09115309810 0.03210660183 
0.100020 2.11837509720 0.03209082770 
0.100537 2.09882190900 0.03139870849 
0.101054 2.11218292880 0.03127324151 
0.101571 2.07433106298 0.03147442899 
0.102088 2.12414222207 0.03080566746 
0.102605 2.08094729575 0.03026905312 
0.103122 2.07779517307 0.03155452865 
0.103638 2.10270074276 0.03102795273 
0.104155 2.09887038197 0.03110682677 
0.104672 2.09044210615 0.02998377569 
0.105189 2.08803163872 0.03102382841 
0.105706 2.11019419135 0.02982191855 
0.106223 2.06290013911 0.03068096665 
0.106740 2.12150518506 0.03000620054 
0.107257 2.08258696819 0.02994391399 
0.107773 2.03773529369 0.02917089715 
0.108290 2.00330752464 0.02883469569 
0.108807 2.05366037859 0.02970687021 
0.109324 2.07622009018 0.02944143954 
0.109841 2.01557506891 0.02878644724 
0.110358 2.01450168078 0.02891853793 
0.110875 2.04091353459 0.02827366495 
0.111392 2.04576277953 0.02889879792 
0.111909 2.02242726506 0.02984376544 
0.112425 2.04258975419 0.02834921138 
0.112942 2.02596534860 0.02883861832 
0.113459 2.00198943047 0.02868397892 
0.113976 2.02541199562 0.02842945625 
0.114493 1.99888048288 0.02803386415 
0.115010 1.98871742192 0.02866256548 
0.115527 1.97708101706 0.02864261019 
0.116044 2.05707378793 0.02908328470 
0.116560 1.94936574170 0.02720199414 
0.117077 2.06744877179 0.02788111801 
0.117594 1.97353685517 0.02795321859 
0.118111 2.00881295928 0.02754707656 
0.118628 1.97530640561 0.02683588619 
0.119145 1.99788144609 0.02767847718 
0.119662 1.99515205683 0.02769427381 
0.120179 1.93923855795 0.02675270687 
0.120695 1.98350648558 0.02715102903 
0.121212 1.97170537935 0.02579432144 
0.121729 1.93097303142 0.02651693150 
0.122246 1.96783894388 0.02722205411 
0.122763 1.98147824185 0.02719390890 
0.123280 1.98614135211 0.02728047469 
0.123797 1.98236605940 0.02659609074 
0.124314 1.93982778714 0.02686111888 
0.124830 1.93078042620 0.02633301667 
0.125347 1.95655793031 0.02612779214 
0.125864 1.92941932920 0.02670503845 
0.126381 1.89526599184 0.02541293739 
0.126898 1.90228427327 0.02525421204 
0.127415 1.94621298747 0.02641584337 
0.127932 1.90948874230 0.02518646350 
0.128448 1.95749842507 0.02551484598 
0.128965 1.94618222890 0.02582204637 
0.129482 1.94327282859 0.02599506768 
0.129999 1.92117883467 0.02528388457 
0.130516 1.90655609729 0.02608621322 
0.131033 1.92644527899 0.02601445108 
0.131550 1.90508797472 0.02582233412 
0.132067 1.95300924382 0.02653628473 
0.132583 1.93339016208 0.02557494909 
0.133100 1.91175382133 0.02496824618 
0.133617 1.89179312729 0.02460503296 
0.134134 1.87822668578 0.02487257744 
0.134651 1.90681995406 0.02499745817 
0.135168 1.86206638774 0.02468506972 
0.135685 1.89515686072 0.02509311493 
0.136201 1.89568039386 0.02441540769 
0.136718 1.88562244354 0.02442971584 
0.137235 1.89581121023 0.02471757133 
0.137752 1.90940658999 0.02395935822 
0.138269 1.89662194073 0.02412100493 
0.138786 1.91828422650 0.02389769978 
0.139303 1.86082543434 0.02378433192 
0.139819 1.86027226044 0.02445341371 
0.140336 1.90695879050 0.02511400035 
0.140853 1.88636910959 0.02458530503 
0.141370 1.90179480526 0.02417846221 
0.141887 1.88156767234 0.02396141061 
0.142404 1.87204940726 0.02370387809 
0.142921 1.87890299348 0.02448101203 
0.143438 1.91093518762 0.02472306950 
0.143954 1.86619668779 0.02462285010 
0.144471 1.87638808635 0.02418973667 
0.144988 1.88788567987 0.02510528143 
0.145505 1.87611226371 0.02347577001 
0.146022 1.91363433627 0.02400986264 
0.146539 1.87254654641 0.02419027089 
0.147056 1.86891473324 0.02430634089 
0.147572 1.87719281931 0.02404877121 
0.148089 1.87782030083 0.02397580962 
0.148606 1.83356643862 0.02404833883 
0.149123 1.86316979161 0.02357447230 
0.149640 1.88075703219 0.02341518727 
0.150157 1.86902770731 0.02371061040 
0.150674 1.87311717250 0.02341149317 
0.151190 1.85919991059 0.02407379639 
0.151707 1.83617975035 0.02326841413 
0.152224 1.87881284761 0.02261836054 
0.152741 1.86881066530 0.02343457135 
0.153258 1.81957524607 0.02290925054 
0.153775 1.85959264279 0.02311381961 
0.154291 1.84569198003 0.02285617040 
0.154808 1.84861950700 0.02273734487 
0.155325 1.83234383073 0.02282936937 
0.155842 1.82573116192 0.02283426990 
0.156359 1.83819086662 0.02302349251 
0.156876 1.82038977789 0.02289354803 
0.157393 1.81373149022 0.02237771138 
0.157909 1.82134350556 0.02253101689 
0.158426 1.87027271273 0.02308660382 
0.158943 1.85023245371 0.02254634989 
0.159460 1.78622266898 0.02221678255 
0.159977 1.86679415180 0.02182091530 
0.160494 1.82031523928 0.02212600039 
0.161010 1.86297703947 0.02212918394 
0.161527 1.81487358654 0.02215256881 
0.162044 1.84440835385 0.02221941702 
0.162561 1.80963157055 0.02231039683 
0.163078 1.82207281874 0.02210441051 
0.163595 1.83509133562 0.02211190321 
0.164112 1.83154302160 0.02190852476 
0.164628 1.82985962486 0.02158234683 
0.165145 1.79795322737 0.02160392421 
0.165662 1.78756450137 0.02163139154 
0.166179 1.77064306172 0.02187153926 
0.166696 1.79420279451 0.02093689521 
0.167213 1.81851210430 0.02236172355 
0.167729 1.76179533070 0.02142581906 
0.168246 1.80815981016 0.02147896502 
0.168763 1.81024995496 0.02192389295 
0.169280 1.80171680962 0.02205358963 
0.169797 1.86297217343 0.02160614917 
0.170314 1.81776300079 0.02113540471 
0.170830 1.85607484999 0.02207303198 
0.171347 1.86518631156 0.02146105751 
0.171864 1.80301797286 0.02131569774 
0.172381 1.80906219692 0.02239835640 
0.172898 1.85232773473 0.02151045225 
0.173415 1.80755238505 0.02144649451 
0.173932 1.83270783746 0.02139173036 
0.174448 1.76254604238 0.02066760583 
0.174965 1.78999301508 0.02167256455 
0.175482 1.76087831697 0.02105084404 
0.175999 1.82244013652 0.02195660011 
0.176516 1.80998450212 0.02106873778 
0.177033 1.80421004237 0.02101099585 
0.177549 1.74572869796 0.02073204314 
0.178066 1.76489558530 0.02078555878 
0.178583 1.78968945084 0.02089212423 
0.179100 1.77402059761 0.02141086627 
0.179617 1.79282163362 0.02108925088 
0.180134 1.75976917008 0.02150951652 
0.180650 1.81770657371 0.02183393663 
0.181167 1.78454485696 0.02215870489 
0.181684 1.80833555658 0.02227841628 
0.182201 1.81543449207 0.02211851139 
0.182718 1.79664181081 0.02171151389 
0.183234 1.76371429422 0.02199465004 
0.183751 1.79486472533 0.02193306797 
0.184268 1.76467671265 0.02236477353 
0.184785 1.77863098663 0.02257593468 
0.185302 1.80473257500 0.02288822690 
0.185819 1.80003540218 0.02253116539 
0.186335 1.79297118403 0.02241371573 
0.186852 1.78677820535 0.02202681359 
0.187369 1.75846225264 0.02181211806 
0.187886 1.76637102728 0.02190784754 
0.188403 1.77589127521 0.02160890307 
0.188920 1.79489265172 0.02179036476 
0.189436 1.76660158270 0.02148600439 
0.189953 1.75408055142 0.02081724091 
0.190470 1.79974691781 0.02076695215 
0.190987 1.76359477037 0.02154516660 
0.191504 1.76345385177 0.02067530800 
0.192020 1.76493030026 0.02037784052 
0.192537 1.75936698650 0.01995449342 
0.193054 1.74495663073 0.02081535967 
0.193571 1.74871466126 0.02078590622 
0.194088 1.72048724489 0.02038019457 
0.194605 1.74570449375 0.02086864632 
0.195121 1.74658839986 0.02002250653 
0.195638 1.75573517324 0.02026843734 
0.196155 1.75587175575 0.02053205343 
0.196672 1.72885637685 0.02082248973 
0.197189 1.72132667704 0.02072494028 
0.197705 1.76399893507 0.02006719486 
0.198222 1.74581853053 0.01974313786 
0.198739 1.76478064155 0.01999499516 
0.199256 1.74308937673 0.02005221657 
0.199773 1.72775347771 0.02043904905 
0.200290 1.76655298721 0.02003393562 
0.200806 1.79712642723 0.01995600090 
0.201323 1.75478415091 0.02004153846 
0.201840 1.75414342402 0.01962860058 
0.202357 1.74788511961 0.02010043114 
0.202874 1.75384898571 0.01971232353 
0.203390 1.71381912975 0.01917933827 
0.203907 1.74849887555 0.02007242950 
0.204424 1.74581388377 0.01950497478 
0.204941 1.71943784013 0.01974165061 
0.205458 1.75031954887 0.02000684266 
0.205974 1.72933761518 0.01907899172 
0.206491 1.73965086691 0.01964761886 
0.207008 1.76816088079 0.01974161713 
0.207525 1.73114420455 0.01947875717 
0.208042 1.75581926479 0.01886209479 
0.208558 1.75348653470 0.01947146717 
0.209075 1.75615182591 0.01992796683 
0.209592 1.73609354667 0.01912775496 
0.210109 1.76762674831 0.02000102287 
0.210626 1.73140045788 0.01942588200 
0.211142 1.75821080926 0.01915973772 
0.211659 1.74572829370 0.01922612805 
0.212176 1.75099317213 0.01934758259 
0.212693 1.72986311988 0.01874688935 
0.213210 1.74486433402 0.01909264126 
0.213726 1.77139194446 0.01943054754 
0.214243 1.72560729452 0.01952501816 
0.214760 1.76220021418 0.01900364490 
0.215277 1.75650708608 0.01923264381 
0.215794 1.77011207723 0.01938837854 
0.216310 1.75455288326 0.01923736998 
0.216827 1.76325885557 0.01932670405 
0.217344 1.73533085882 0.01895692894 
0.217861 1.72255382410 0.01832277613 
0.218378 1.73384782875 0.01865818303 
0.218894 1.73199758055 0.01850324802 
0.219411 1.75115020160 0.01833633625 
0.219928 1.73573689375 0.01880394981 
0.220445 1.74387953064 0.01911350318 
0.220962 1.79417799717 0.01923498592 
0.221478 1.70315324266 0.01857715476 
0.221995 1.74498599606 0.01841220818 
0.222512 1.76260132825 0.01901138852 
0.223029 1.75430440556 0.01884153432 
0.223546 1.73398475923 0.01851502329 
0.224062 1.75441136772 0.01825177185 
0.224579 1.76800343007 0.01845205259 
0.225096 1.73695967127 0.01851036676 
0.225613 1.71213573318 0.01846396673 
0.226129 1.76147247819 0.01895640290 
0.226646 1.77890864705 0.01830664530 
0.227163 1.75378780229 0.01790273430 
0.227680 1.75244863471 0.01832271370 
0.228197 1.73731077246 0.01797174959 
0.228713 1.73289793922 0.01790703387 
0.229230 1.77786633181 0.01805610509 
0.229747 1.75672629755 0.01835456361 
0.230264 1.75417585804 0.01823536882 
0.230780 1.75431572624 0.01806172723 
0.231297 1.76916810598 0.01812031202 
0.231814 1.75466950329 0.01803157869 
0.232331 1.71043032380 0.01749474304 
0.232848 1.72686413657 0.01794539594 
0.233364 1.74997393527 0.01840036597 
0.233881 1.74094938168 0.01789292512 
0.234398 1.73738421271 0.01800236702 
0.234915 1.74582176932 0.01775234355 
0.235431 1.72950515967 0.01768629045 
0.235948 1.70517242445 0.01774384244 
0.236465 1.68981193941 0.01781300238 
0.236982 1.75001474252 0.01786861719 
0.237499 1.73853820268 0.01821445033 
0.238015 1.74974822412 0.01801434475 
0.238532 1.73067338511 0.01766016291 
0.239049 1.69683731053 0.01776084422 
0.239566 1.70542986441 0.01730631580 
0.240082 1.72366235077 0.01789674606 
0.240599 1.69512785808 0.01803342246 
0.241116 1.69784419779 0.01762380165 
0.241633 1.74338411251 0.01783856329 
0.242149 1.74245403450 3.02841843902 
0.242666 1.73980957213 0.01793682179 
0.243183 1.71504994544 0.01760079535 
0.243700 1.75688601233 0.01771182099 
0.244217 1.71515524880 0.01762245016 
0.244733 1.73412149152 0.01780651646 
0.245250 1.69458759232 0.01781760814 
0.245767 1.70404476404 0.01778303466 
0.246284 1.73145901249 0.01791091295 
0.246800 1.71131682667 0.01750831343 
0.247317 1.73390896883 0.01738275442 
0.247834 1.71807805201 0.01743632535 
0.248351 1.68090655602 0.01742657394 
0.248867 1.74493241098 0.01752745235 
0.249384 1.70403178680 0.01729341138 
0.249901 1.74292812662 0.01718304389 
0.250418 1.69870304106 0.01699310195 
0.250934 1.69003222529 0.01730624631 
0.251451 1.73559275221 0.01732180580 
0.251968 1.72125466258 0.01768190687 
0.252485 1.71835119582 0.01716165003 
0.253001 1.75720633402 0.01721602459 
0.253518 1.74261159777 0.01731671475 
0.254035 1.70940616768 0.01690998119 
0.254552 1.71152344257 0.01696131317 
0.255068 1.71226825165 0.01719332838 
0.255585 1.69396568240 0.01690002521 
0.256102 1.67020376441 0.01686817116 
0.256619 1.71770875191 0.01679633795 
0.257135 1.71828084144 0.01696953821 
0.257652 1.69208754919 0.01652991664 
0.258169 1.72125683027 0.01671748662 
0.258686 1.73865230182 0.01714011927 
0.259202 1.68676653686 0.01716196730 
0.259719 1.71840837650 0.01724725914 
0.260236 1.74414732179 0.01729891056 
0.260753 1.73320070606 0.01736599131 
0.261269 1.70135469688 0.01771131387 
0.261786 1.69142447423 0.01778011078 
0.262303 1.68935202917 0.01778315646 
0.262820 1.71860870244 0.01780349319 
0.263336 1.74551397599 0.01855825716 
0.263853 1.71771439563 0.01819152294 
0.264370 1.70504192210 0.01782547609 
0.264887 1.72745878775 0.01809580597 
0.265403 1.70324901306 0.01837926712 
0.265920 1.71152949035 0.01866155492 
0.266437 1.72706571607 0.01841203463 
0.266954 1.70346120416 0.01857824397 
0.267470 1.72560038788 0.01849762847 
0.267987 1.69869230950 0.01847061972 
0.268504 1.72198455135 0.01859303783 
0.269021 1.74164297313 0.01894260959 
0.269537 1.72382795385 0.01883426109 
0.270054 1.72669710437 0.01884976534 
0.270571 1.70917269664 0.01887093178 
0.271087 1.74382678936 0.01927119609 
0.271604 1.73953713097 0.01950750898 
0.272121 1.76520157861 0.02041878157 
0.272638 1.73287667988 0.02031804183 
0.273154 1.74193182575 0.01981074247 
0.273671 1.79481037015 0.02033459992 
0.274188 1.72104799489 0.02036112359 
0.274705 1.70074166343 0.01963816977 
0.275221 1.73807802859 0.02070169862 
0.275738 1.73315951198 0.02084833645 
0.276255 1.76857388855 0.02073357868 
0.276771 1.70442164380 0.02026649567 
0.277288 1.71965038699 0.02053390544 
0.277805 1.73248921266 0.02003580610 
0.278322 1.72762558210 0.02023379590 
0.278838 1.70703482851 0.01996415650 
0.279355 1.70608829665 0.01976238660 
0.279872 1.69527044233 0.02006446382 
0.280388 1.73286737016 0.01995333034 
0.280905 1.73442872764 0.02052048961 
0.281422 1.69763285629 0.01978107710 
0.281939 1.69191481399 0.01987003904 
0.282455 1.68986861196 0.01978326038 
0.282972 1.73464371833 0.02062956439 
0.283489 1.76277565842 0.02059307654 
0.284006 1.72387372794 0.02017052981 
0.284522 1.75561547968 0.01962753261 
0.285039 1.71844110561 0.02034042854 
0.285556 1.75530059765 0.02052266896 
0.286072 1.70955418772 0.02047491142 
0.286589 1.72073952769 0.02062805172 
0.287106 1.71354348658 0.02047590122 
0.287622 1.76055623289 0.02051148456 
0.288139 1.71535442214 0.02044186200 
0.288656 1.71824805547 0.02086232924 
0.289173 1.74228362263 0.02029790331 
0.289689 1.72482114211 0.02060295310 
0.290206 1.69680064330 0.02100603709 
0.290723 1.69600307709 0.02113992838 
0.291239 1.67947602919 0.02034513946 
0.291756 1.70109694097 0.02114688846 
0.292273 1.74028548060 0.02094817671 
0.292790 1.76227569810 0.02119869724 
0.293306 1.72538417227 0.02059356656 
0.293823 1.76592918563 0.02048798907 
0.294340 1.70716605863 0.02126464833 
0.294856 1.71818226697 0.02102574424 
0.295373 1.71362874732 0.02094854199 
0.295890 1.72025491290 0.02085532097 
0.296406 1.74847433036 0.02184539649 
0.296923 1.75135498700 0.02135007257 
0.297440 1.72612218297 0.02132973558 
0.297957 1.70601243992 0.02067850360 
0.298473 1.69434176262 0.02102757965 
0.298990 1.76183189758 0.02174901624 
0.299507 1.72184051602 0.02106928390 
0.300023 1.76202119697 0.02179668545 
0.300540 1.73909459049 0.02187943314 
0.301057 1.76130497941 0.02107221570 
0.301573 1.69681511078 0.02153051694 
0.302090 1.73513752581 0.02114295188 
0.302607 1.72803241958 0.02204306427 
0.303123 1.72529616370 0.02181842037 
0.303640 1.73257449626 0.02134265735 
0.304157 1.74506882153 0.02200595395 
0.304673 1.72777884808 0.02100604992 
0.305190 1.73046290746 0.02219703384 
0.305707 1.72734374894 0.02211106168 
0.306224 1.72116419014 0.02184328398 
0.306740 1.73600505442 0.02201226920 
0.307257 1.73492988024 0.02219726090 
0.307774 1.70060817850 0.02190144928 
0.308290 1.70706057077 0.02169948524 
0.308807 1.76657980660 0.02223373538 
0.309324 1.71561521219 0.02155780081 
0.309840 1.73445986344 0.02206643641 
0.310357 1.73355478433 0.02257455627 
0.310874 1.75015617956 0.02200953710 
0.311390 1.73770636028 0.02266871591 
0.311907 1.73187619700 0.02219722078 
0.312424 1.73370636238 0.02241334766 
0.312940 1.73549451109 0.02288631886 
0.313457 1.74511416438 0.02297744134 
0.313974 1.74087965038 0.02207295798 
0.314490 1.74653475511 0.02285438927 
0.315007 1.71239145453 0.02268216244 
0.315524 1.70598894645 0.02214542695 
0.316040 1.69630528386 0.02276094817 
0.316557 1.68140192111 0.02233718304 
0.317074 1.69699090147 0.02320025097 
0.317590 1.76852438821 0.02341743454 
0.318107 1.72860263422 0.02291772311 
0.318624 1.74878086228 0.02325556731 
0.319140 1.74572646530 0.02330979162 
0.319657 1.71990244394 0.02302575615 
0.320174 1.73936422133 0.02308918317 
0.320690 1.73106149057 0.02244240925 
0.321207 1.71139959350 0.02291271715 
0.321724 1.72907170374 0.02382511644 
0.322240 1.69114951024 0.02280335563 
0.322757 1.71430443642 0.02342856344 
0.323274 1.75985909906 0.02310074035 
0.323790 1.70495509719 0.02375918526 
0.324307 1.71131111035 0.02435376244 
0.324824 1.71130271176 0.02396033340 
0.325340 1.73202075286 0.02460985819 
0.325857 1.72936473750 0.02416493150 
0.326373 1.74502679881 0.02506640331 
0.326890 1.77421440500 0.02638516259 
0.327407 1.72484398623 0.02550941335 
0.327923 1.74064466016 0.02534079279 
0.328440 1.68834584110 0.02597408928 
0.328957 1.74576951531 0.02653590363 
0.329473 1.72174966475 0.02599043880 
0.329990 1.73150617364 0.02736879619 
0.330507 1.71949905263 0.02829230354 
0.331023 1.70949887472 0.02732703364 
0.331540 1.75445770435 0.02868891302 
0.332057 1.77207262025 0.02869503721 
0.332573 1.79037713715 0.02866626543 
0.333090 1.73349898420 0.02950698396 
0.333607 1.77396291265 0.02914465353 
0.334123 1.71673257581 0.02965507345 
0.334640 1.76804619607 0.02932890860 
0.335156 1.81123970617 0.02942176499 
0.335673 1.74719642845 0.02986381236 
0.336190 1.78785371414 0.02884012348 
0.336706 1.74361926989 0.03046292209 
0.337223 1.73992489726 0.03030878584 
0.337740 1.76631718578 0.03231014650 
0.338256 1.74919472757 0.03119131274 
0.338773 1.75980841479 0.03369163075 
0.339290 1.80833770141 0.03360628983 
0.339806 1.81669321724 0.03594269969 
0.340323 1.81070130654 0.03714697420 
0.340839 1.79742648148 0.03711337113 
0.341356 1.80748812471 0.03515993951 
0.341873 1.81571737952 0.03452372077 
0.342389 1.79763547776 0.03471907195 
0.342906 1.82966688547 0.03754171333 
0.343423 1.80205833934 0.03560523290 
0.343939 1.74153122494 0.03706044296 
0.344456 1.82538327214 0.03707333048 
0.344972 1.76088458378 0.03621830721 
0.345489 1.85973337129 0.03814346247 
0.346006 1.79669629214 0.03841953102 
0.346522 1.84208902074 0.03911995058 
0.347039 1.84997426678 0.03836095879 
0.347555 1.80009421261 0.03716519102 
0.348072 1.79002863418 0.03779510014 
0.348589 1.77408766911 0.03933997888 
0.349105 1.83905893009 0.03975340539 
0.349622 1.81313434848 0.03859172020 
0.350139 1.81744331471 0.03812353393 
0.350655 1.84093649907 0.03790577281 
0.351172 1.80307998668 0.03841468417 
0.351688 1.80558222806 0.03884938134 
0.352205 1.80950062479 0.03980493772 
0.352722 1.76731020149 0.03969395710 
0.353238 1.77615852085 0.03736720685 
0.353755 1.80938577737 0.03909188465 
0.354271 1.77540109398 0.03784741857 
0.354788 1.77643912010 0.03870022078 
0.355305 1.80772239804 0.03985558528 
0.355821 1.84965587020 0.04107580778 
0.356338 1.84413494913 0.04150297192 
0.356854 1.80342214813 0.04038062506 
0.357371 1.79657296661 0.04374147188 
0.357888 1.86907960037 0.04349307764 
0.358404 1.86549692621 0.04569580562 
0.358921 1.87358428472 0.04332874925 
0.359437 1.87245376698 0.04434365865 
0.359954 1.77754802578 0.04500375286 
0.360471 1.69797774325 0.04488903104 
0.360987 1.76256563139 0.04356614068 
0.361504 1.80093553023 0.04735664149 
0.362020 1.78415731719 0.04817289410 
0.362537 1.77577999621 0.04640292709 
0.363054 1.84664288001 0.04767207498 
0.363570 1.81853327741 0.05113138170 
0.364087 1.81829750631 0.05015138269 
0.364603 1.82527694224 0.04749790834 
0.365120 1.84219038514 0.05250091462 
0.365637 1.81711276974 0.05533129100 
0.366153 1.73330736082 0.05194121809 
0.366670 1.77291949903 0.05546508394 
0.367186 1.75364650086 0.05619203704 
0.367703 1.86440936695 0.05893230793 
0.368219 1.86575687460 0.05927411575 
0.368736 1.82055961013 0.06570406937 
0.369253 1.76130661288 0.06612368636 
0.369769 1.70068826241 0.06817555780 
0.370286 1.81984101713 0.07188385439 
0.370802 1.76360350190 0.07811652601 
0.371319 1.74492828771 0.07496760393 
0.371835 1.65835200487 0.08336659192 
0.372352 1.76184694431 0.09013276842 
0.372869 1.69665845856 0.10465151386 
0.373385 1.36578838886 0.11516391004 
0.373902 1.97094743389 0.32916959667 
