# Supplementary material for: A SAXS-based approach to rationally evaluate radical scavengers – toward eliminating radiation damage in solution and crystallographic studies
Source: J Synchrotron Radiat. 2021 Aug 9;28(Pt 5):1309–20. doi: 10.1107/S1600577521004045 (PMC8415334; doi:10.1107/S1600577521004045)
Supplement: Supplementary file 1 [file s-28-01309-sup1.zip › SupportingData/ascrobic_acid/5uM/D1_ascorbate-5um_00015.cbf.dat]

0.010597 12.06596119532 0.62231236900 
0.011114 11.32669656358 0.54102492459 
0.011630 9.98281565734 0.36029835825 
0.012147 8.60078471798 0.28635037622 
0.012664 8.48077831990 0.26162778183 
0.013181 7.66500987631 0.21537774246 
0.013698 7.28602707490 0.19184946754 
0.014215 7.34403716644 0.29980529554 
0.014732 6.77070373568 0.22873409441 
0.015249 6.66859099499 0.20940349583 
0.015766 6.31513551648 0.17425074423 
0.016283 5.89284948713 0.19175306360 
0.016800 5.64225991385 0.16098014210 
0.017316 5.44870970369 0.16494958636 
0.017833 5.59694264755 0.14247863714 
0.018350 5.26415655263 0.13025071573 
0.018867 5.19861394204 0.12290862495 
0.019384 5.17575464635 0.12215916803 
0.019901 4.89595936172 0.11653588505 
0.020418 4.95246966050 0.10486692659 
0.020935 4.77248077248 0.10107775233 
0.021452 4.51279916500 0.09829074065 
0.021969 4.48771899440 0.10122146997 
0.022486 4.22813542673 0.09154302663 
0.023002 4.44025367918 0.10021958094 
0.023519 4.47583716377 0.09973320275 
0.024036 4.32855336596 0.08379006077 
0.024553 4.08452422681 0.08527591133 
0.025070 4.18827499749 0.08551825877 
0.025587 4.17466705450 0.09184592160 
0.026104 4.09140290361 0.08329872602 
0.026621 3.98984025343 0.08385246843 
0.027138 3.97895675111 0.08266103573 
0.027655 3.88737025475 0.07655753607 
0.028171 3.84338493423 0.08179434130 
0.028688 3.86287218864 0.07985638312 
0.029205 3.70376952579 0.07167813852 
0.029722 3.84263608145 0.07781410136 
0.030239 3.74960771291 0.07514354246 
0.030756 3.82121405742 0.07471856607 
0.031273 3.80960317104 0.07518348642 
0.031790 3.78945417454 0.07222761154 
0.032307 3.51150382943 0.07154642943 
0.032824 3.47965665865 0.07366770061 
0.033341 3.65225143457 0.06773270282 
0.033857 3.58387635538 0.06479447110 
0.034374 3.48901784294 0.06679286989 
0.034891 3.44006077832 0.06344622259 
0.035408 3.52646135673 0.07067235827 
0.035925 3.31852394090 0.06546968179 
0.036442 3.43281971344 0.06430373859 
0.036959 3.44855345943 0.06500282549 
0.037476 3.27546689700 0.06160573848 
0.037993 3.34628059646 0.06585788216 
0.038510 3.46081594981 0.06294863730 
0.039027 3.39861539882 0.06231942497 
0.039543 3.32866098094 0.05823781815 
0.040060 3.23932472392 0.06069044365 
0.040577 3.31869039502 0.06067880724 
0.041094 3.33659698288 0.05849985593 
0.041611 3.21340129999 0.05579143508 
0.042128 3.21061214255 0.05911194032 
0.042645 3.24154174957 0.05743157732 
0.043162 3.11906198511 0.05578879500 
0.043679 3.17563826004 0.06247731230 
0.044196 3.07372784526 0.05250020518 
0.044712 3.12430850311 0.05504735455 
0.045229 3.08789928356 0.05443531753 
0.045746 3.12989157076 0.05407209769 
0.046263 3.08018747598 0.05224301004 
0.046780 3.04443772405 0.04961063090 
0.047297 3.05143593341 0.05046569886 
0.047814 3.00956615618 0.05152908731 
0.048331 3.05184827333 0.05135485877 
0.048848 2.96574421102 0.04974349925 
0.049365 2.91523132803 0.04737444197 
0.049881 3.02871414116 0.05108488271 
0.050398 2.91982603447 0.04935562545 
0.050915 2.96709564064 0.05064836361 
0.051432 2.99153717389 0.04897523073 
0.051949 2.94814925856 0.04898149669 
0.052466 2.91788333476 0.04694330654 
0.052983 2.91248236717 0.04605927645 
0.053500 2.88452598442 0.04806442125 
0.054017 2.76773821734 0.04634271859 
0.054534 2.86890120323 0.04727439203 
0.055050 2.77693999315 0.04754123794 
0.055567 2.77987631479 0.04660808585 
0.056084 2.74090964486 0.04616562656 
0.056601 2.70038314778 0.04695352926 
0.057118 2.73305321743 0.04591321513 
0.057635 2.73033216888 0.04707105609 
0.058152 2.70907894063 0.04353391507 
0.058669 2.67440788434 0.04518685224 
0.059186 2.75169899670 0.04629212917 
0.059703 2.57925756668 0.04261235573 
0.060220 2.73294888158 0.04577837253 
0.060736 2.64766908603 0.04189185888 
0.061253 2.62067302358 0.04267993793 
0.061770 2.67652476821 0.04247795545 
0.062287 2.61249363043 0.04058613157 
0.062804 2.63879859836 0.04288425846 
0.063321 2.57469835331 0.04217382152 
0.063838 2.60436833438 0.04376519209 
0.064355 2.58790554365 0.04152734112 
0.064872 2.57111642690 0.04011686293 
0.065388 2.58796794053 0.04139785911 
0.065905 2.55938520013 0.04023811018 
0.066422 2.58010889516 0.03948569714 
0.066939 2.46865680273 0.04091310015 
0.067456 2.53745550007 0.03954925809 
0.067973 2.57836696723 0.03997560182 
0.068490 2.52930585014 0.03912782831 
0.069007 2.57297043848 0.04030145707 
0.069524 2.48435019781 0.04073079556 
0.070041 2.46456717544 0.03938986146 
0.070557 2.46497270391 0.03817390475 
0.071074 2.42988613055 0.03970497464 
0.071591 2.51421189963 0.03876116783 
0.072108 2.45949275513 0.03960110081 
0.072625 2.48961533347 0.03829869931 
0.073142 2.44221492703 0.03982737418 
0.073659 2.45883205079 0.03777315187 
0.074176 2.44563828306 0.03865953911 
0.074693 2.45631894115 0.03969680242 
0.075210 2.43195839152 0.03685053262 
0.075726 2.44287464501 0.03746734902 
0.076243 2.41682200164 0.03709170539 
0.076760 2.39794402459 0.03665594303 
0.077277 2.33068469794 0.03509481952 
0.077794 2.43343513246 0.03678586764 
0.078311 2.31910877698 0.03500775239 
0.078828 2.34937509699 0.03599098955 
0.079345 2.35392107196 0.03596998460 
0.079862 2.28767966092 0.03702917820 
0.080378 2.34854333936 0.03451901306 
0.080895 2.32783384930 0.03529504158 
0.081412 2.30677552834 0.03488199684 
0.081929 2.36121810787 0.03472525431 
0.082446 2.28272707812 0.03465876318 
0.082963 2.35945932214 0.03535919286 
0.083480 2.31555344986 0.03478439323 
0.083997 2.26737091640 0.03339517388 
0.084514 2.27161567072 0.03543594045 
0.085030 2.20832067213 0.03342718243 
0.085547 2.22771269095 0.03337298709 
0.086064 2.24536752657 0.03356283306 
0.086581 2.24059832311 0.03312428650 
0.087098 2.27502862725 0.03387889584 
0.087615 2.26340470165 0.03495153411 
0.088132 2.21197865913 0.03307587780 
0.088649 2.21192751533 0.03364124194 
0.089166 2.21384361134 0.03525045878 
0.089683 2.24457946008 0.03631964166 
0.090199 2.24339585078 0.03582984264 
0.090716 2.24991774827 0.03595988274 
0.091233 2.20061164688 0.03534767216 
0.091750 2.20738993826 0.03569552663 
0.092267 2.20876407213 0.03449349247 
0.092784 2.24415970228 0.03597094562 
0.093301 2.24713239507 0.03587532953 
0.093818 2.23896921115 0.03579997982 
0.094334 2.18752807803 0.03448059504 
0.094851 2.16116064703 0.03489763101 
0.095368 2.22453514437 0.03603152835 
0.095885 2.17958086852 0.03382844784 
0.096402 2.20009931204 0.03414655765 
0.096919 2.14080858714 0.03317057593 
0.097436 2.18647276740 0.03233835416 
0.097953 2.10756175905 0.03224640937 
0.098470 2.09542758247 0.03235800961 
0.098986 2.15760999478 0.03206047352 
0.099503 2.14912833739 0.03205181117 
0.100020 2.07325631038 0.03149620300 
0.100537 2.10148201950 0.03170247347 
0.101054 2.03675067533 0.03081750460 
0.101571 2.17091721954 0.03281363668 
0.102088 2.12340251529 0.03134747102 
0.102605 2.07581957502 0.03151637497 
0.103122 2.06478303793 0.03097064046 
0.103638 2.08129650294 0.03190622793 
0.104155 2.06355875311 0.03031124010 
0.104672 2.08488114842 0.03034105558 
0.105189 2.09472661796 0.03089089683 
0.105706 2.05066122060 0.03078963730 
0.106223 2.10847721977 0.02986971368 
0.106740 2.02637076239 0.02940480569 
0.107257 2.07087945748 0.03022836990 
0.107773 2.08331682740 0.02961465638 
0.108290 2.14396280107 0.02949771462 
0.108807 2.03464622770 0.02854338360 
0.109324 2.09065420703 0.02950345310 
0.109841 2.05827626743 0.02905040269 
0.110358 2.01793300904 0.03034596163 
0.110875 2.07648991848 0.02995231328 
0.111392 2.10345756610 0.02948813104 
0.111909 1.99710774313 0.02892072121 
0.112425 2.04654796900 0.02858862991 
0.112942 2.02486883758 0.02832263381 
0.113459 2.04778860617 0.02983184892 
0.113976 2.00406450187 0.02819079291 
0.114493 1.98146070449 0.02819718139 
0.115010 1.98068207702 0.02787628875 
0.115527 1.98766411221 0.02754061097 
0.116044 2.04122640022 0.02795376640 
0.116560 1.95531498206 0.02700860526 
0.117077 1.94777947328 0.02656194050 
0.117594 2.00633690881 0.02796880629 
0.118111 1.98985727131 0.02654179920 
0.118628 2.01959486074 0.02789659894 
0.119145 1.95268753584 0.02732741670 
0.119662 1.99705200334 0.02687416625 
0.120179 1.97634269596 0.02681376838 
0.120695 1.96115447704 0.02747898135 
0.121212 1.99422278032 0.02773209541 
0.121729 2.00184531586 0.02746435393 
0.122246 1.94090236067 0.02642086187 
0.122763 1.97790298168 0.02696108571 
0.123280 1.97224824798 0.02652238286 
0.123797 2.01335876776 0.02630094601 
0.124314 1.96682684965 0.02710307450 
0.124830 1.98261244559 0.02650933247 
0.125347 1.95898489767 0.02619494150 
0.125864 1.92733447516 0.02598996351 
0.126381 2.01895997930 0.02673413521 
0.126898 1.94096833204 0.02562668279 
0.127415 1.96949319257 0.02705863094 
0.127932 1.97832370581 0.02705824851 
0.128448 1.92113790411 0.02589422676 
0.128965 1.92487494457 0.02509157511 
0.129482 1.92783754415 0.02518908166 
0.129999 1.93585710290 0.02561313500 
0.130516 1.90607484755 0.02473907404 
0.131033 1.88744266771 0.02585287306 
0.131550 1.91703022344 0.02540661948 
0.132067 1.90862247039 0.02536661988 
0.132583 1.91889098276 0.02580549353 
0.133100 1.89815477002 0.02563422678 
0.133617 1.89356337066 0.02497514130 
0.134134 1.84553743860 0.02504459531 
0.134651 1.88323191833 0.02493672449 
0.135168 1.89591801432 0.02477453518 
0.135685 1.91777667756 0.02480697731 
0.136201 1.88209260266 0.02510800382 
0.136718 1.86394162284 0.02465258402 
0.137235 1.87432660659 0.02376345734 
0.137752 1.90250371150 0.02387664989 
0.138269 1.90322975295 0.02438201657 
0.138786 1.93093257079 0.02505861447 
0.139303 1.87631790609 0.02433895701 
0.139819 1.91873597527 0.02510096283 
0.140336 1.88216064940 0.02381045826 
0.140853 1.89923942318 0.02398399232 
0.141370 1.84671528198 0.02433481811 
0.141887 1.86855378753 0.02396534051 
0.142404 1.91025684025 0.02416297434 
0.142921 1.88781005715 0.02421139089 
0.143438 1.87753262109 0.02416974909 
0.143954 1.90284020654 0.02487244750 
0.144471 1.96839729812 0.02483025034 
0.144988 1.88705845121 0.02468053824 
0.145505 1.94504539559 0.02429715368 
0.146022 1.88304892663 0.02341565121 
0.146539 1.87551277282 0.02463961194 
0.147056 1.86638197296 0.02408995871 
0.147572 1.88084303870 0.02398272632 
0.148089 1.86281150542 0.02382581003 
0.148606 1.91353020217 0.02356698627 
0.149123 1.83394346303 0.02362736578 
0.149640 1.86924067682 0.02280460833 
0.150157 1.86811048624 0.02357434995 
0.150674 1.84797446207 0.02333272410 
0.151190 1.86889587990 0.02382225228 
0.151707 1.87440078766 0.02318573351 
0.152224 1.83063320606 0.02358573566 
0.152741 1.87887215939 0.02270178344 
0.153258 1.80415769794 0.02258108150 
0.153775 1.85623189200 0.02357260631 
0.154291 1.78904074503 0.02297308343 
0.154808 1.82390402861 0.02277983741 
0.155325 1.87199084373 0.02350662638 
0.155842 1.84068516096 0.02294736543 
0.156359 1.81955630370 0.02287310301 
0.156876 1.82813195818 0.02274595240 
0.157393 1.84533752645 0.02253422819 
0.157909 1.82062423701 0.02308509424 
0.158426 1.84251905085 0.02260371067 
0.158943 1.81581952617 0.02283585272 
0.159460 1.80608295309 0.02199258944 
0.159977 1.80465969094 0.02232955267 
0.160494 1.81461450111 0.02241382143 
0.161010 1.82587937224 0.02223257268 
0.161527 1.88583575930 0.02305655446 
0.162044 1.81598980393 0.02261745678 
0.162561 1.83471929799 0.02218309518 
0.163078 1.80328770428 0.02179532698 
0.163595 1.81850767831 0.02189373843 
0.164112 1.81463538851 0.02166896166 
0.164628 1.81808160036 0.02199105317 
0.165145 1.83378689040 0.02243901741 
0.165662 1.80159106175 0.02140588274 
0.166179 1.79110046474 0.02186038516 
0.166696 1.81943192149 0.02189715308 
0.167213 1.80715405112 0.02183325737 
0.167729 1.80736289799 0.02152619092 
0.168246 1.84734516822 0.02201794205 
0.168763 1.82754417350 0.02128456108 
0.169280 1.86450520837 0.02122794531 
0.169797 1.85541625037 0.02179896430 
0.170314 1.82586656840 0.02133766360 
0.170830 1.82918506622 0.02188452031 
0.171347 1.81884545722 0.02159407777 
0.171864 1.80153975533 0.02133970819 
0.172381 1.83129000846 0.02161898771 
0.172898 1.83514938498 0.02134205534 
0.173415 1.81223088990 0.02110275271 
0.173932 1.79951471074 0.02106674155 
0.174448 1.76957104812 0.02154433007 
0.174965 1.79783747032 0.02091802747 
0.175482 1.78937546532 0.02108752604 
0.175999 1.80439184105 0.02158712154 
0.176516 1.81978680388 0.02121526886 
0.177033 1.82758668315 0.02104560565 
0.177549 1.81083834470 0.02116394152 
0.178066 1.79088459681 0.02057689988 
0.178583 1.82314804927 0.02151678367 
0.179100 1.79587251614 0.02129694070 
0.179617 1.82359128658 0.02126588780 
0.180134 1.84818682635 0.02162397433 
0.180650 1.77716605055 0.02141812241 
0.181167 1.80801816123 0.02196248580 
0.181684 1.80776093144 0.02233659470 
0.182201 1.82391551825 0.02184369875 
0.182718 1.77704098579 0.02236910349 
0.183234 1.81248345161 0.02234558089 
0.183751 1.80617545312 0.02222029941 
0.184268 1.81774558740 0.02248504829 
0.184785 1.82512779520 0.02142021754 
0.185302 1.81227410890 0.02271494223 
0.185819 1.79262289542 0.02304663267 
0.186335 1.75031465159 0.02240236466 
0.186852 1.79689551421 0.02245278357 
0.187369 1.82158346737 0.02163573097 
0.187886 1.79931144496 0.02163024531 
0.188403 1.80983985752 0.02171005816 
0.188920 1.78049429366 0.02137130688 
0.189436 1.78290207838 0.02178840863 
0.189953 1.78515704641 0.02135749057 
0.190470 1.77131793206 0.02141508562 
0.190987 1.78991495160 0.02108001565 
0.191504 1.80926976481 0.02117517650 
0.192020 1.77126375244 0.02119016628 
0.192537 1.72926151714 0.02042797679 
0.193054 1.78172582590 0.02047231039 
0.193571 1.81533061617 0.02112074720 
0.194088 1.80819823240 0.02112037234 
0.194605 1.76545576850 0.02051686438 
0.195121 1.77188962226 0.02053224692 
0.195638 1.75643227038 0.02019571386 
0.196155 1.76477651812 0.02074783301 
0.196672 1.73934855219 0.02007802036 
0.197189 1.75247091899 0.02056990497 
0.197705 1.71146477057 0.01987770747 
0.198222 1.77183673790 0.02024154614 
0.198739 1.71825184606 0.01987987686 
0.199256 1.78076583928 0.02036648881 
0.199773 1.74634368394 0.01981920172 
0.200290 1.75284686923 0.02023480566 
0.200806 1.75706434706 0.02003271930 
0.201323 1.73884274388 0.01947121013 
0.201840 1.76866870432 0.01992379502 
0.202357 1.72623375757 0.01990476931 
0.202874 1.74091692107 0.01931409844 
0.203390 1.71510358497 0.02007122518 
0.203907 1.72871536541 0.02001359795 
0.204424 1.74832078627 0.01992644597 
0.204941 1.76643600075 0.01971471609 
0.205458 1.77356829487 0.01990731922 
0.205974 1.76234858519 0.01964258928 
0.206491 1.74796660798 0.01932851329 
0.207008 1.74895455318 0.01937947949 
0.207525 1.74757441668 0.01962867221 
0.208042 1.75032121350 0.01918110656 
0.208558 1.75782885122 0.01946291126 
0.209075 1.76089851950 0.01919543407 
0.209592 1.75991125212 0.01906001741 
0.210109 1.73425669276 0.01932660533 
0.210626 1.74759030318 0.01969144777 
0.211142 1.70418522729 0.01906251042 
0.211659 1.75200697754 0.01933111361 
0.212176 1.75946887283 0.01952854858 
0.212693 1.76034091461 0.01938612320 
0.213210 1.75723421824 0.01942081086 
0.213726 1.73208111085 0.01939312060 
0.214243 1.72928681964 0.01881987918 
0.214760 1.78295833819 0.01931474565 
0.215277 1.74332001740 0.01949215607 
0.215794 1.74658022543 0.01906280583 
0.216310 1.76225547610 0.01876756222 
0.216827 1.73380129622 0.01927549935 
0.217344 1.75453832091 0.01960984087 
0.217861 1.78150200997 0.01889479581 
0.218378 1.74525462659 0.01890054708 
0.218894 1.73163025167 0.01890558500 
0.219411 1.73115778820 0.01898161120 
0.219928 1.76808061349 0.01884527663 
0.220445 1.75571174032 0.01871212875 
0.220962 1.74732809553 0.01923996157 
0.221478 1.74861493237 0.01879590802 
0.221995 1.75876253566 0.01873256420 
0.222512 1.75197280187 0.01933197144 
0.223029 1.75910193033 0.01883270293 
0.223546 1.76150568149 0.01864716630 
0.224062 1.71433495264 0.01840620632 
0.224579 1.77788879777 0.01887452176 
0.225096 1.74027704634 0.01839515864 
0.225613 1.75514040574 0.01820105962 
0.226129 1.75834479274 0.01869178310 
0.226646 1.74062874860 0.01797661103 
0.227163 1.71806501391 0.01856862231 
0.227680 1.76932777114 0.01896306079 
0.228197 1.73103874724 0.01848221421 
0.228713 1.74315871613 0.01814165987 
0.229230 1.72992716462 0.01752789820 
0.229747 1.75430253294 0.01861495390 
0.230264 1.73991190946 0.01770612568 
0.230780 1.76471919479 0.01859878327 
0.231297 1.77814038990 0.01799159969 
0.231814 1.74946668639 0.01833917878 
0.232331 1.73483118526 0.01817838300 
0.232848 1.72565548719 0.01784755590 
0.233364 1.73357806492 0.01801900402 
0.233881 1.70542991812 0.01810907062 
0.234398 1.74624648905 0.01831877050 
0.234915 1.73556768474 0.01795069382 
0.235431 1.73079207539 0.01800351062 
0.235948 1.73691517712 0.01849605403 
0.236465 1.71312848107 0.01763352322 
0.236982 1.74989430366 0.01763651799 
0.237499 1.71986968996 0.01820551237 
0.238015 1.71482686257 0.01813267505 
0.238532 1.71068389061 0.01775465634 
0.239049 1.75435506250 0.01743502643 
0.239566 1.73062933831 0.01753504097 
0.240082 1.73564426838 0.01807738198 
0.240599 1.74282025390 0.01739790116 
0.241116 1.73947203605 0.01802930457 
0.241633 1.72190732394 0.01799117184 
0.242149 1.74179061321 3.03077003600 
0.242666 1.77047642707 0.01792409277 
0.243183 1.71395416944 0.01736546402 
0.243700 1.74294277441 0.01711652063 
0.244217 1.70977391393 0.01718538202 
0.244733 1.71531943103 0.01774083172 
0.245250 1.74078481287 0.01762230268 
0.245767 1.72850771631 0.01685532769 
0.246284 1.73778368148 0.01735895780 
0.246800 1.74340526372 0.01780010870 
0.247317 1.71869222111 0.01739407368 
0.247834 1.71075487968 0.01748134985 
0.248351 1.71300914197 0.01738260316 
0.248867 1.75337940392 0.01775110628 
0.249384 1.73871901789 0.01699613709 
0.249901 1.73739395566 0.01731510523 
0.250418 1.72931872687 0.01709296100 
0.250934 1.72264478044 0.01728587383 
0.251451 1.73191550967 0.01734659659 
0.251968 1.72983850340 0.01718489246 
0.252485 1.71547692254 0.01691128712 
0.253001 1.74264823092 0.01733821891 
0.253518 1.72805773865 0.01745625630 
0.254035 1.72640802051 0.01721071701 
0.254552 1.68396528953 0.01653381951 
0.255068 1.74829291878 0.01715436133 
0.255585 1.70864903213 0.01679936941 
0.256102 1.73723714514 0.01699113333 
0.256619 1.72676491172 0.01703942333 
0.257135 1.74624650912 0.01727699604 
0.257652 1.71123330407 0.01677246151 
0.258169 1.69732190597 0.01720317880 
0.258686 1.67099949664 0.01652623645 
0.259202 1.72805423810 0.01689124849 
0.259719 1.69938321082 0.01705020341 
0.260236 1.73679911780 0.01744766617 
0.260753 1.74463524138 0.01779651661 
0.261269 1.71116046651 0.01730393322 
0.261786 1.70245724301 0.01778674341 
0.262303 1.69682314204 0.01762171384 
0.262820 1.69706647411 0.01792885075 
0.263336 1.70536316370 0.01815946195 
0.263853 1.69525845564 0.01771614892 
0.264370 1.71673813918 0.01823545261 
0.264887 1.72244097935 0.01784958601 
0.265403 1.71278648887 0.01803716067 
0.265920 1.70223327909 0.01860987161 
0.266437 1.71543522762 0.01846465634 
0.266954 1.73050624403 0.01881171877 
0.267470 1.74469538872 0.01842034078 
0.267987 1.69947841069 0.01865181448 
0.268504 1.72902555266 0.01873431857 
0.269021 1.74018066673 0.01898303706 
0.269537 1.71939035318 0.01859575258 
0.270054 1.72658887179 0.01917668480 
0.270571 1.71260226163 0.01939389969 
0.271087 1.67785758716 0.01943946028 
0.271604 1.72011336647 0.01922886966 
0.272121 1.73086193180 0.01959239565 
0.272638 1.71879216099 0.01980011414 
0.273154 1.72335781744 0.01961689393 
0.273671 1.73951464789 0.02035279789 
0.274188 1.73419610868 0.02025190581 
0.274705 1.74514033239 0.02019446443 
0.275221 1.73900996578 0.02045026096 
0.275738 1.74489271635 0.02053825413 
0.276255 1.71795807505 0.02016393221 
0.276771 1.72233159226 0.02023861705 
0.277288 1.73935572654 0.02035989980 
0.277805 1.74323835087 0.02064302528 
0.278322 1.72296277598 0.01969442211 
0.278838 1.76790668120 0.02022140994 
0.279355 1.73173723132 0.01996378656 
0.279872 1.72005566048 0.02011781225 
0.280388 1.73444456953 0.01982688089 
0.280905 1.71848244654 0.02072336946 
0.281422 1.72146507232 0.02017766202 
0.281939 1.72541163069 0.02008533398 
0.282455 1.74132774143 0.02041011293 
0.282972 1.73250052657 0.02002110889 
0.283489 1.74076399733 0.02039707466 
0.284006 1.73718380606 0.01985524197 
0.284522 1.78158541331 0.02100887436 
0.285039 1.70283308853 0.02012685914 
0.285556 1.71643248284 0.01992328150 
0.286072 1.73135798306 0.02040845523 
0.286589 1.74341159266 0.02045493078 
0.287106 1.70970440880 0.02038852555 
0.287622 1.77058441711 0.02098328563 
0.288139 1.71703226985 0.02013920142 
0.288656 1.78230557687 0.02066257965 
0.289173 1.74217124741 0.02037454882 
0.289689 1.72258409569 0.02077453470 
0.290206 1.72931610855 0.02098673155 
0.290723 1.72069051781 0.02093416543 
0.291239 1.73146097629 0.02085379510 
0.291756 1.71252613107 0.02065316700 
0.292273 1.72935157196 0.02120743405 
0.292790 1.71633487889 0.02050031836 
0.293306 1.73947666093 0.02105637153 
0.293823 1.72318159412 0.02087495863 
0.294340 1.71529906397 0.02179230411 
0.294856 1.71760321885 0.02092006946 
0.295373 1.73146274340 0.02072142975 
0.295890 1.74691716999 0.02079137325 
0.296406 1.75676894315 0.02107260846 
0.296923 1.70429018899 0.02125447636 
0.297440 1.74511252026 0.02134091877 
0.297957 1.71685100998 0.02128947277 
0.298473 1.74476979427 0.02109468551 
0.298990 1.75016886517 0.02138304334 
0.299507 1.71393913322 0.02158891334 
0.300023 1.73975092671 0.02164653846 
0.300540 1.72895000910 0.02128172271 
0.301057 1.72263472158 0.02133860900 
0.301573 1.76205565878 0.02169805399 
0.302090 1.72063469553 0.02121188739 
0.302607 1.76595231376 0.02142951520 
0.303123 1.75577784499 0.02179184024 
0.303640 1.75044903605 0.02110103510 
0.304157 1.73173899167 0.02212008528 
0.304673 1.73202027826 0.02137104364 
0.305190 1.69194517749 0.02159320767 
0.305707 1.77973256545 0.02185059068 
0.306224 1.74363686956 0.02130806629 
0.306740 1.67859887020 0.02154644867 
0.307257 1.76433574792 0.02212749857 
0.307774 1.76372260471 0.02251001180 
0.308290 1.73351314565 0.02197814278 
0.308807 1.73801611303 0.02215139644 
0.309324 1.72604924909 0.02222930834 
0.309840 1.71277789413 0.02222869513 
0.310357 1.73709274414 0.02225131792 
0.310874 1.68470652685 0.02208386823 
0.311390 1.71783199799 0.02203857492 
0.311907 1.68798063997 0.02185678015 
0.312424 1.73357572868 0.02242311485 
0.312940 1.77493006705 0.02335660211 
0.313457 1.74102987582 0.02256344578 
0.313974 1.73221264761 0.02242967389 
0.314490 1.75906536354 0.02274883452 
0.315007 1.71616549471 0.02259346646 
0.315524 1.72560895885 0.02182762557 
0.316040 1.76613087793 0.02219488892 
0.316557 1.73616848163 0.02289708114 
0.317074 1.72933471470 0.02332052859 
0.317590 1.75653958617 0.02363428125 
0.318107 1.73161581213 0.02368609029 
0.318624 1.71198062479 0.02247790100 
0.319140 1.70391188390 0.02279076408 
0.319657 1.74145040075 0.02294914554 
0.320174 1.71363759274 0.02310433810 
0.320690 1.71715799944 0.02316327538 
0.321207 1.72330520668 0.02305672083 
0.321724 1.71870292588 0.02321647096 
0.322240 1.73347204998 0.02397532449 
0.322757 1.71226147571 0.02388463101 
0.323274 1.73548502452 0.02354216816 
0.323790 1.70845922791 0.02332736085 
0.324307 1.67344078170 0.02371754622 
0.324824 1.72620660738 0.02485323899 
0.325340 1.72544573914 0.02489749532 
0.325857 1.71600538368 0.02437199753 
0.326373 1.72486619769 0.02583144686 
0.326890 1.73954789768 0.02562781668 
0.327407 1.69666073045 0.02419780298 
0.327923 1.68694752207 0.02545443377 
0.328440 1.75175694698 0.02535489563 
0.328957 1.75796000301 0.02681627885 
0.329473 1.74431002874 0.02695539777 
0.329990 1.76980459184 0.02684128844 
0.330507 1.75494841964 0.02719552358 
0.331023 1.74764300830 0.02809450437 
0.331540 1.73836379708 0.02743691776 
0.332057 1.76081108956 0.02867736244 
0.332573 1.72404250738 0.02852910526 
0.333090 1.78485151904 0.02822517707 
0.333607 1.81255940152 0.02962532369 
0.334123 1.75953953423 0.02926158732 
0.334640 1.76125438059 0.03106328605 
0.335156 1.75087454664 0.03043078180 
0.335673 1.80340551349 0.02908830400 
0.336190 1.70170748886 0.02980175506 
0.336706 1.76266947670 0.02884930680 
0.337223 1.76998477149 0.03078592744 
0.337740 1.76304969412 0.03164469131 
0.338256 1.78599993965 0.03051938969 
0.338773 1.77482133784 0.03264575374 
0.339290 1.78190173492 0.03457106271 
0.339806 1.82008005493 0.03458632294 
0.340323 1.79311130311 0.03647001142 
0.340839 1.80769824148 0.03510318671 
0.341356 1.84167950148 0.03737827350 
0.341873 1.69319977200 0.03436709701 
0.342389 1.77268084776 0.03391088013 
0.342906 1.77781788575 0.03809844761 
0.343423 1.83016220907 0.03788494844 
0.343939 1.85909240972 0.03586880037 
0.344456 1.76703131826 0.03729864495 
0.344972 1.88906060005 0.03853667491 
0.345489 1.83796238529 0.03769854293 
0.346006 1.80359237072 0.03786298004 
0.346522 1.81366032525 0.03786228779 
0.347039 1.82397810408 0.03933438681 
0.347555 1.80594686542 0.03727894573 
0.348072 1.74921822003 0.03799965022 
0.348589 1.78516261240 0.03908579690 
0.349105 1.75663981841 0.03875540824 
0.349622 1.76516152067 0.03720230522 
0.350139 1.84364344810 0.03898640827 
0.350655 1.75379219702 0.03698683878 
0.351172 1.79946532328 0.03859344339 
0.351688 1.74912432046 0.03818247862 
0.352205 1.85704436033 0.03827117409 
0.352722 1.75990271787 0.03994315604 
0.353238 1.83392935884 0.03792100362 
0.353755 1.84039715340 0.03714721021 
0.354271 1.76680620894 0.03997014440 
0.354788 1.84239303107 0.03850279471 
0.355305 1.84173797941 0.03944200071 
0.355821 1.77524173177 0.03965216347 
0.356338 1.69633342393 0.04071818572 
0.356854 1.87008583723 0.03961655007 
0.357371 1.79649430401 0.04181644372 
0.357888 1.81299498098 0.04168306475 
0.358404 1.82206336989 0.04312960951 
0.358921 1.76736338786 0.04526233788 
0.359437 1.78998044249 0.04357327074 
0.359954 1.78991110875 0.04417427086 
0.360471 1.77362083535 0.04467001512 
0.360987 1.81557841400 0.04462247953 
0.361504 1.83187290735 0.04759250600 
0.362020 1.76665097133 0.04770946976 
0.362537 1.77196213863 0.04821502455 
0.363054 1.77129469925 0.04519363743 
0.363570 1.92530901997 0.05286638465 
0.364087 1.83670716698 0.05196960128 
0.364603 1.78926722424 0.04840002854 
0.365120 1.85592842522 0.05150624158 
0.365637 1.74068061756 0.05409882129 
0.366153 1.72621745463 0.05493433774 
0.366670 1.71800289278 0.05448994106 
0.367186 1.96634971701 0.06197397663 
0.367703 1.76051043784 0.05694953116 
0.368219 1.72292438055 0.06032463648 
0.368736 1.74668932792 0.06304764951 
0.369253 1.69794446597 0.06353456677 
0.369769 1.77300165385 0.06503707529 
0.370286 1.83695762670 0.06963360985 
0.370802 1.74626426378 0.07592398139 
0.371319 1.80180483823 0.08417052169 
0.371835 1.79100601174 0.09237183235 
0.372352 1.83019909087 0.09119024450 
0.372869 1.74189021921 0.11385494586 
0.373385 1.79314309093 0.14884110511 
0.373902 2.06213673340 0.29566842757 
