# Supplementary material for: A SAXS-based approach to rationally evaluate radical scavengers – toward eliminating radiation damage in solution and crystallographic studies
Source: J Synchrotron Radiat. 2021 Aug 9;28(Pt 5):1309–20. doi: 10.1107/S1600577521004045 (PMC8415334; doi:10.1107/S1600577521004045)
Supplement: Supplementary file 1 [file s-28-01309-sup1.zip › SupportingData/ascrobic_acid/5uM/D1_ascorbate-5um_00023.cbf.dat]

0.010597 12.94716093317 0.48293127022 
0.011114 10.52411887229 0.44128662398 
0.011630 9.56628028355 0.32309853728 
0.012147 9.18336977094 0.31958365889 
0.012664 8.29956383152 0.22752469825 
0.013181 7.46360520220 0.22731748572 
0.013698 7.13114640925 0.20441357667 
0.014215 7.23470175447 0.30800912119 
0.014732 6.65107536869 0.25844431737 
0.015249 6.65848467904 0.19611822378 
0.015766 6.24547546888 0.16695715957 
0.016283 5.71396559689 0.18156310138 
0.016800 5.60269502846 0.16792369110 
0.017316 5.74432913838 0.14614610653 
0.017833 5.51230828031 0.14218450488 
0.018350 5.42124622002 0.13837798204 
0.018867 5.26915921488 0.11247353475 
0.019384 5.26034155381 0.11217502541 
0.019901 5.04976670265 0.10263550551 
0.020418 4.80606266548 0.10168280154 
0.020935 4.78357937507 0.10259932933 
0.021452 4.43606161849 0.09690545982 
0.021969 4.46819412046 0.09260390159 
0.022486 4.32860663044 0.09347258597 
0.023002 4.42710479480 0.09217121174 
0.023519 4.22364980196 0.08911305450 
0.024036 4.25144210301 0.09334804115 
0.024553 4.17414987001 0.09166936213 
0.025070 4.17923187553 0.09006388974 
0.025587 3.97818009821 0.08589616371 
0.026104 4.23480594393 0.08232127204 
0.026621 3.88081260436 0.08291123338 
0.027138 3.94218851982 0.08371021717 
0.027655 4.02021662746 0.08190488897 
0.028171 3.83471847311 0.07937421038 
0.028688 3.76652472280 0.07795245289 
0.029205 3.62211174408 0.07565084677 
0.029722 3.62378627988 0.07405316833 
0.030239 3.79895502145 0.07726403555 
0.030756 3.72659722229 0.07126328774 
0.031273 3.67074912443 0.07146529197 
0.031790 3.53683135590 0.07418151983 
0.032307 3.49262989630 0.06958025279 
0.032824 3.52426200273 0.06706901967 
0.033341 3.46090279824 0.07242440577 
0.033857 3.46844329376 0.06874316732 
0.034374 3.45206034271 0.06523094868 
0.034891 3.52656701747 0.07065715883 
0.035408 3.48669273125 0.06649988689 
0.035925 3.49423027944 0.06500192789 
0.036442 3.38360447931 0.06371465154 
0.036959 3.33722437411 0.06580862742 
0.037476 3.43486101200 0.06396092554 
0.037993 3.28955936953 0.06022538404 
0.038510 3.43470421308 0.06208418775 
0.039027 3.37120683302 0.06394029657 
0.039543 3.34171071421 0.06427632772 
0.040060 3.28203677771 0.06237777373 
0.040577 3.28500200384 0.06011677494 
0.041094 3.28619599829 0.06052457831 
0.041611 3.11496665300 0.05481382017 
0.042128 3.24045094122 0.05955905763 
0.042645 3.22166110765 0.05422111629 
0.043162 3.13520493926 0.05734267486 
0.043679 3.10309281833 0.05666649509 
0.044196 3.03239621235 0.05214029086 
0.044712 3.12116942723 0.05606345624 
0.045229 3.04589357991 0.05449036504 
0.045746 3.07139124695 0.05272929065 
0.046263 3.16600685514 0.05217271504 
0.046780 2.96471179680 0.04978795862 
0.047297 3.11190682845 0.05276964613 
0.047814 2.95327380820 0.04955941247 
0.048331 3.03005741237 0.05156152197 
0.048848 3.00728949537 0.05084106035 
0.049365 2.99030420547 0.05050017522 
0.049881 2.98895715497 0.05231192663 
0.050398 2.96988391805 0.04904099760 
0.050915 2.93887484338 0.04836054795 
0.051432 3.00163958693 0.04901518339 
0.051949 2.95113790615 0.04891700263 
0.052466 2.87685505196 0.05048353957 
0.052983 2.90542945626 0.04749786274 
0.053500 2.71673258645 0.04859985484 
0.054017 2.95919195128 0.05026164969 
0.054534 2.86848735265 0.04680323326 
0.055050 2.70409723101 0.04603881593 
0.055567 2.78130018698 0.04673799423 
0.056084 2.74453755089 0.04657063936 
0.056601 2.82128140817 0.04660373099 
0.057118 2.70627475132 0.04584893688 
0.057635 2.72999124869 0.04576007123 
0.058152 2.64143209633 0.04586931666 
0.058669 2.72164289360 0.04578388509 
0.059186 2.71176902049 0.04555522637 
0.059703 2.69301252020 0.04484795136 
0.060220 2.58921195211 0.04415578521 
0.060736 2.62728245194 0.04274872093 
0.061253 2.67379620320 0.04393415302 
0.061770 2.62384000722 0.04167490404 
0.062287 2.59123766713 0.04234038641 
0.062804 2.60024785826 0.04413337105 
0.063321 2.65243038014 0.04255666800 
0.063838 2.69728141341 0.04296492648 
0.064355 2.66700392225 0.04262923726 
0.064872 2.58882154149 0.04179042358 
0.065388 2.55318744914 0.04108760868 
0.065905 2.61861641016 0.04182319688 
0.066422 2.50422139922 0.04099485364 
0.066939 2.50291477028 0.04118771756 
0.067456 2.59584426170 0.03903843377 
0.067973 2.52343075521 0.03959318372 
0.068490 2.51561564181 0.03965890787 
0.069007 2.51986223896 0.03943564820 
0.069524 2.44832831893 0.04241134585 
0.070041 2.52967661731 0.03969509263 
0.070557 2.52615711649 0.04125431226 
0.071074 2.48132586790 0.04037084731 
0.071591 2.47843266183 0.03903690149 
0.072108 2.46891129979 0.03819737112 
0.072625 2.47606935710 0.03776838537 
0.073142 2.44518987869 0.03875299548 
0.073659 2.49081491045 0.03803966721 
0.074176 2.45483248862 0.03839316039 
0.074693 2.48831453377 0.03713724554 
0.075210 2.36468180317 0.03752809950 
0.075726 2.36884492674 0.03773865194 
0.076243 2.39181515471 0.03756277173 
0.076760 2.34590739145 0.03586587700 
0.077277 2.34247735896 0.03650587295 
0.077794 2.36763594340 0.03524995886 
0.078311 2.36537951218 0.03626990122 
0.078828 2.33540961099 0.03504309127 
0.079345 2.34628717905 0.03516687464 
0.079862 2.35068115676 0.03540362891 
0.080378 2.26630172642 0.03314335480 
0.080895 2.30880998396 0.03446581918 
0.081412 2.31928691271 0.03440080355 
0.081929 2.36486179851 0.03534250974 
0.082446 2.30502382594 0.03607481514 
0.082963 2.35868533348 0.03496234087 
0.083480 2.30652801956 0.03371683500 
0.083997 2.24069527719 0.03526728353 
0.084514 2.26896664759 0.03386788210 
0.085030 2.30137100753 0.03509788648 
0.085547 2.24361854756 0.03453148298 
0.086064 2.31857887032 0.03411154660 
0.086581 2.28926380060 0.03450411761 
0.087098 2.24907787798 0.03360596351 
0.087615 2.24712604774 0.03384592618 
0.088132 2.28642781309 0.03450253886 
0.088649 2.28062929472 0.03493680159 
0.089166 2.25413159348 0.03495813551 
0.089683 2.21567898053 0.03429558825 
0.090199 2.24237179116 0.03484483698 
0.090716 2.22521160905 0.03552430759 
0.091233 2.23807319487 0.03453657131 
0.091750 2.18997115084 0.03707197814 
0.092267 2.25099215579 0.03577037244 
0.092784 2.21907827981 0.03641580828 
0.093301 2.20611603007 0.03783354810 
0.093818 2.20023272690 0.03626604595 
0.094334 2.15030910863 0.03396534213 
0.094851 2.16203397216 0.03477521045 
0.095368 2.25623247747 0.03606974940 
0.095885 2.14709871677 0.03480690135 
0.096402 2.14818924493 0.03395472318 
0.096919 2.15250508888 0.03402042067 
0.097436 2.11386863143 0.03262167782 
0.097953 2.13926886132 0.03237459843 
0.098470 2.19812405701 0.03229741730 
0.098986 2.10949246755 0.03228263100 
0.099503 2.09744464394 0.03271681290 
0.100020 2.14594371466 0.03200547561 
0.100537 2.00836005164 0.03144899340 
0.101054 2.13309549728 0.03128588662 
0.101571 2.15452267288 0.03120392064 
0.102088 2.17833961172 0.03149812649 
0.102605 2.11753070225 0.03041510299 
0.103122 2.02078283979 0.03047155342 
0.103638 2.10744793893 0.03165372360 
0.104155 2.07738023083 0.03067097650 
0.104672 2.09619444970 0.03174214412 
0.105189 2.00927518505 0.03024322089 
0.105706 2.08349754761 0.03105460509 
0.106223 2.04455988522 0.03011026491 
0.106740 2.06075724968 0.03027537792 
0.107257 2.05519889178 0.02989807136 
0.107773 2.03625300811 0.02986117237 
0.108290 2.00020881677 0.02887011725 
0.108807 2.04264054613 0.02930431620 
0.109324 2.03152027263 0.02906605069 
0.109841 2.09528637352 0.02921136366 
0.110358 2.00109589504 0.02900692643 
0.110875 2.09124460100 0.02992945072 
0.111392 1.99300136121 0.02858027159 
0.111909 1.98005887379 0.02832965754 
0.112425 2.01674226426 0.02887761520 
0.112942 2.03549131318 0.02854318281 
0.113459 2.06428496235 0.02862189963 
0.113976 2.05109808097 0.02919854090 
0.114493 1.97058175214 0.02806680515 
0.115010 2.02190305255 0.02886043894 
0.115527 2.02678609076 0.02810936831 
0.116044 1.96020311467 0.02711723959 
0.116560 2.05427888211 0.02777324738 
0.117077 2.01229367782 0.02722608123 
0.117594 1.98860174363 0.02706241062 
0.118111 1.99745109238 0.02659554030 
0.118628 2.05657780138 0.02752719696 
0.119145 2.02000782661 0.02783502688 
0.119662 2.00319008721 0.02735316724 
0.120179 2.03455116012 0.02737003081 
0.120695 1.95207267440 0.02690427490 
0.121212 1.93754631946 0.02700126273 
0.121729 1.96403641375 0.02638569063 
0.122246 1.94898775576 0.02726788729 
0.122763 1.98277424397 0.02769109600 
0.123280 1.92865561598 0.02590787860 
0.123797 1.98531089088 0.02678444025 
0.124314 1.92620619732 0.02657532026 
0.124830 1.94952013095 0.02676629938 
0.125347 1.89864251304 0.02584604561 
0.125864 1.94120617591 0.02607569106 
0.126381 1.93315039566 0.02599206519 
0.126898 1.95035631424 0.02633308089 
0.127415 1.94442901872 0.02568381913 
0.127932 1.92710541539 0.02623621591 
0.128448 1.95173866893 0.02566486066 
0.128965 1.91462335337 0.02551002016 
0.129482 2.03099261895 0.02638826254 
0.129999 1.95179707635 0.02525786896 
0.130516 1.91700047736 0.02488183839 
0.131033 1.91318159477 0.02553627909 
0.131550 1.91566167997 0.02612106365 
0.132067 1.92177795491 0.02486699265 
0.132583 1.94097270382 0.02631751857 
0.133100 1.93202909591 0.02486116433 
0.133617 1.87704033314 0.02521895969 
0.134134 1.91162937299 0.02515771406 
0.134651 1.93362687578 0.02539415619 
0.135168 1.90557137974 0.02466357025 
0.135685 1.90260211879 0.02484241492 
0.136201 1.91897270932 0.02487465421 
0.136718 1.91833203252 0.02461936643 
0.137235 1.89646610022 0.02410216650 
0.137752 1.87371926481 0.02404667871 
0.138269 1.89560669914 0.02534995863 
0.138786 1.92484900111 0.02410334255 
0.139303 1.93833495285 0.02516932083 
0.139819 1.91527565548 0.02376438501 
0.140336 1.90093419483 0.02410534719 
0.140853 1.87515284581 0.02396623027 
0.141370 1.89187195739 0.02435906924 
0.141887 1.90973700142 0.02434691825 
0.142404 1.86191510797 0.02382258852 
0.142921 1.87568667669 0.02410225494 
0.143438 1.92233470665 0.02518086016 
0.143954 1.93341114908 0.02467546447 
0.144471 1.90317366030 0.02473245511 
0.144988 1.87742984357 0.02511852268 
0.145505 1.91636360850 0.02375903893 
0.146022 1.86416244923 0.02436904264 
0.146539 1.89725097434 0.02476671858 
0.147056 1.88347841790 0.02459026837 
0.147572 1.84180471481 0.02383501148 
0.148089 1.84874150169 0.02373218826 
0.148606 1.81890741090 0.02373613967 
0.149123 1.90361471118 0.02353741983 
0.149640 1.86610189569 0.02348277118 
0.150157 1.85161420056 0.02353523484 
0.150674 1.88510863116 0.02355305725 
0.151190 1.85530544227 0.02339270842 
0.151707 1.85621091360 0.02265809997 
0.152224 1.85427789984 0.02300124630 
0.152741 1.87193391955 0.02344511317 
0.153258 1.81001205192 0.02325303689 
0.153775 1.85518362126 0.02377624031 
0.154291 1.86992703572 0.02295107191 
0.154808 1.86436388767 0.02306123201 
0.155325 1.83637197118 0.02299944356 
0.155842 1.89853083292 0.02328867621 
0.156359 1.81588777645 0.02268302235 
0.156876 1.81325903878 0.02240003094 
0.157393 1.85379491848 0.02254878427 
0.157909 1.82754708088 0.02256164972 
0.158426 1.85328448488 0.02235199305 
0.158943 1.82289927330 0.02271823421 
0.159460 1.86314303788 0.02271817641 
0.159977 1.83090974478 0.02168354838 
0.160494 1.84640303249 0.02276800942 
0.161010 1.82879833533 0.02203149713 
0.161527 1.85982105490 0.02264284710 
0.162044 1.81507059696 0.02279598664 
0.162561 1.82488473113 0.02179654129 
0.163078 1.83407343453 0.02213213492 
0.163595 1.85244738617 0.02253370967 
0.164112 1.79567212236 0.02241597368 
0.164628 1.79118375793 0.02170644690 
0.165145 1.82756401709 0.02201107254 
0.165662 1.82572127119 0.02232857720 
0.166179 1.80261751875 0.02214898371 
0.166696 1.80788026680 0.02178057655 
0.167213 1.75916091307 0.02164725666 
0.167729 1.81602332334 0.02156916899 
0.168246 1.83790827910 0.02121519435 
0.168763 1.79551446194 0.02163363233 
0.169280 1.82665478683 0.02201893916 
0.169797 1.79220751135 0.02149429351 
0.170314 1.81085252453 0.02118235626 
0.170830 1.82705810733 0.02165786401 
0.171347 1.78301583595 0.02137593928 
0.171864 1.86470406639 0.02181466822 
0.172381 1.88140448199 0.02147066840 
0.172898 1.81982166017 0.02141713990 
0.173415 1.80819320599 0.02126626576 
0.173932 1.80388061958 0.02156405587 
0.174448 1.81568957246 0.02116923775 
0.174965 1.81025720308 0.02095101433 
0.175482 1.79950806802 0.02135250828 
0.175999 1.77868223398 0.02111247804 
0.176516 1.80506272051 0.02073287931 
0.177033 1.81515300198 0.02150381361 
0.177549 1.78843484137 0.02076816773 
0.178066 1.79100091115 0.02101339261 
0.178583 1.80380154600 0.02089907281 
0.179100 1.79827559640 0.02123886571 
0.179617 1.77693112398 0.02113298223 
0.180134 1.82861473916 0.02146336412 
0.180650 1.80824038328 0.02132165480 
0.181167 1.77285359125 0.02197806144 
0.181684 1.79838075731 0.02227384106 
0.182201 1.80216678097 0.02238871676 
0.182718 1.81131069911 0.02231329838 
0.183234 1.79395957081 0.02163323854 
0.183751 1.79257649311 0.02229913332 
0.184268 1.85602353008 0.02360642156 
0.184785 1.80121576081 0.02252044744 
0.185302 1.80437850803 0.02238770983 
0.185819 1.77717556591 0.02199781000 
0.186335 1.80717845704 0.02213672907 
0.186852 1.77532317385 0.02141860968 
0.187369 1.79868172172 0.02154904031 
0.187886 1.79130463596 0.02219072707 
0.188403 1.79676055070 0.02120667754 
0.188920 1.73556039110 0.02113668858 
0.189436 1.79088266728 0.02182628580 
0.189953 1.75490557285 0.02092577392 
0.190470 1.76037730803 0.02092163515 
0.190987 1.81526393364 0.02189800733 
0.191504 1.75841572852 0.02069440630 
0.192020 1.71715815269 0.02049884389 
0.192537 1.72541608780 0.02046850948 
0.193054 1.75988186662 0.02100683373 
0.193571 1.73173066962 0.02047099591 
0.194088 1.79016087626 0.02053666637 
0.194605 1.75918663610 0.02041997287 
0.195121 1.76009407518 0.02017718654 
0.195638 1.75879627924 0.02064777177 
0.196155 1.75212109666 0.02067197042 
0.196672 1.74544010615 0.02028341263 
0.197189 1.79189946114 0.02045145491 
0.197705 1.74822828820 0.01971163582 
0.198222 1.77215738300 0.02002569865 
0.198739 1.78395251962 0.01989517668 
0.199256 1.75764560124 0.02003607262 
0.199773 1.78169515533 0.02028863314 
0.200290 1.80084208055 0.01971855398 
0.200806 1.79862174139 0.02027510083 
0.201323 1.77109938735 0.01987054967 
0.201840 1.75564488120 0.02011967951 
0.202357 1.76997886795 0.01993397030 
0.202874 1.75375429619 0.01944927620 
0.203390 1.76897008985 0.02019159328 
0.203907 1.74523598334 0.01995647803 
0.204424 1.73133574279 0.01967189528 
0.204941 1.76589441729 0.01969116216 
0.205458 1.76655941246 0.01991000784 
0.205974 1.76655342820 0.01970895376 
0.206491 1.74734657371 0.01936749882 
0.207008 1.72847979085 0.01947021526 
0.207525 1.76407623888 0.01925915871 
0.208042 1.73374428734 0.01933199744 
0.208558 1.75521757577 0.01951823820 
0.209075 1.76254856303 0.01921892834 
0.209592 1.74678481811 0.01945757034 
0.210109 1.72299128295 0.01933490620 
0.210626 1.78429633773 0.01911808246 
0.211142 1.73727048803 0.01942474409 
0.211659 1.75563783605 0.01914620393 
0.212176 1.75179177820 0.01916310237 
0.212693 1.78220855544 0.01889498671 
0.213210 1.73720052780 0.01918936992 
0.213726 1.74808085147 0.01915396652 
0.214243 1.76877385045 0.02024049905 
0.214760 1.71733885861 0.01867087734 
0.215277 1.76835946214 0.01939751699 
0.215794 1.75433034314 0.01878222091 
0.216310 1.71439595288 0.01890177574 
0.216827 1.72076244646 0.01910276674 
0.217344 1.76974623103 0.01931118746 
0.217861 1.72411051313 0.01856888568 
0.218378 1.72422400300 0.01901607893 
0.218894 1.71774719629 0.01876253682 
0.219411 1.75295057988 0.01884948745 
0.219928 1.75223127552 0.01894305789 
0.220445 1.75511821401 0.01886469734 
0.220962 1.74137075705 0.01892955934 
0.221478 1.74855989591 0.01910082667 
0.221995 1.71781410408 0.01887588557 
0.222512 1.74904947912 0.01901990906 
0.223029 1.75887769528 0.01845616582 
0.223546 1.72235689121 0.01855525240 
0.224062 1.76342436005 0.01890481351 
0.224579 1.75928607438 0.01874613316 
0.225096 1.73470091133 0.01820426545 
0.225613 1.73434090257 0.01826115560 
0.226129 1.75218964023 0.01822539532 
0.226646 1.71637794358 0.01853207402 
0.227163 1.74448532201 0.01885170948 
0.227680 1.75709307500 0.01864870312 
0.228197 1.70774775871 0.01761475081 
0.228713 1.73395048421 0.01819725855 
0.229230 1.74653237287 0.01841488695 
0.229747 1.73904898312 0.01800634473 
0.230264 1.74157019579 0.01768227419 
0.230780 1.73232323069 0.01787118801 
0.231297 1.76861214734 0.01853248850 
0.231814 1.73165248320 0.01846885351 
0.232331 1.77144900924 0.01868013310 
0.232848 1.75538507395 0.01815522346 
0.233364 1.76055527888 0.01804679550 
0.233881 1.74638091241 0.01809340926 
0.234398 1.73695775431 0.01815127010 
0.234915 1.72377865060 0.01793009577 
0.235431 1.74416653224 0.01848158303 
0.235948 1.73229269662 0.01761940028 
0.236465 1.73959102746 0.01812574108 
0.236982 1.71159462641 0.01808771674 
0.237499 1.73087438287 0.01819753007 
0.238015 1.71764812477 0.01751812443 
0.238532 1.74483203118 0.01799526022 
0.239049 1.74757344018 0.01805148047 
0.239566 1.72849985899 0.01732999781 
0.240082 1.70951969877 0.01730177305 
0.240599 1.73790764160 0.01742325047 
0.241116 1.72902260040 0.01780035721 
0.241633 1.71009158653 0.01751408372 
0.242149 1.74674844436 3.03116324571 
0.242666 1.74898920379 0.01772099761 
0.243183 1.74180097276 0.01762885066 
0.243700 1.70960416074 0.01737934090 
0.244217 1.73449797891 0.01797370142 
0.244733 1.71150130656 0.01766268742 
0.245250 1.72275691131 0.01722781549 
0.245767 1.74037286522 0.01710070193 
0.246284 1.71838051951 0.01732242424 
0.246800 1.68967940917 0.01726789361 
0.247317 1.73396007497 0.01734414905 
0.247834 1.73138727854 0.01774767764 
0.248351 1.70379283417 0.01753254919 
0.248867 1.73676657718 0.01753977168 
0.249384 1.74376226575 0.01777648229 
0.249901 1.72909967014 0.01734778125 
0.250418 1.68774751145 0.01743301679 
0.250934 1.72658558010 0.01723067126 
0.251451 1.73300428419 0.01722901263 
0.251968 1.73465377034 0.01711716991 
0.252485 1.72827960612 0.01691876479 
0.253001 1.72750825525 0.01742794796 
0.253518 1.73276350523 0.01722639709 
0.254035 1.74625780231 0.01746571382 
0.254552 1.70416429158 0.01716635756 
0.255068 1.73141947822 0.01708117826 
0.255585 1.71876929969 0.01726105928 
0.256102 1.74120975297 0.01709689221 
0.256619 1.72030899383 0.01729717678 
0.257135 1.72116578696 0.01685263971 
0.257652 1.74581245429 0.01675082285 
0.258169 1.70547852761 0.01716025397 
0.258686 1.70682029634 0.01692429176 
0.259202 1.70722602591 0.01679608843 
0.259719 1.74341692906 0.01706709016 
0.260236 1.69485753164 0.01719866663 
0.260753 1.72910954003 0.01768016852 
0.261269 1.69907950117 0.01761719001 
0.261786 1.70547277025 0.01759847986 
0.262303 1.71943393644 0.01814250075 
0.262820 1.67375532050 0.01738466121 
0.263336 1.70799797018 0.01847814820 
0.263853 1.70565674887 0.01840859104 
0.264370 1.71481552692 0.01832727820 
0.264887 1.71911169456 0.01817470152 
0.265403 1.68279316519 0.01846163892 
0.265920 1.74424233142 0.01890662771 
0.266437 1.70497273589 0.01815521789 
0.266954 1.74349227721 0.01867281199 
0.267470 1.74159958561 0.01809997950 
0.267987 1.71679410928 0.01849175999 
0.268504 1.69517406439 0.01873195386 
0.269021 1.73006180700 0.01885145945 
0.269537 1.70933297728 0.01843855575 
0.270054 1.74058666520 0.01906039636 
0.270571 1.74822686932 0.01903104711 
0.271087 1.70159189268 0.01951558900 
0.271604 1.71238339224 0.01993677561 
0.272121 1.72084134141 0.02006754467 
0.272638 1.75117708324 0.01994493843 
0.273154 1.71892111700 0.01986696059 
0.273671 1.73476663659 0.02022349579 
0.274188 1.74940647867 0.02000259003 
0.274705 1.74743582163 0.02015348994 
0.275221 1.75371864856 0.02072312354 
0.275738 1.75894560082 0.02077987043 
0.276255 1.78137920733 0.02007164368 
0.276771 1.73427811244 0.02090875616 
0.277288 1.69020870011 0.02032239098 
0.277805 1.72149611966 0.02028130490 
0.278322 1.69579664146 0.02031982685 
0.278838 1.76442844916 0.02045778995 
0.279355 1.70059737754 0.01993332954 
0.279872 1.71114753119 0.02028542173 
0.280388 1.72581126004 0.02012814576 
0.280905 1.71002446878 0.01990317982 
0.281422 1.72980817227 0.02015498531 
0.281939 1.75104323693 0.02043168655 
0.282455 1.71295519266 0.01989089521 
0.282972 1.69560706477 0.01969989445 
0.283489 1.75073357243 0.02056497514 
0.284006 1.69244307334 0.02001437308 
0.284522 1.72331300341 0.02033216356 
0.285039 1.69838927492 0.01985032171 
0.285556 1.70739353067 0.02003584638 
0.286072 1.74634194141 0.02060334080 
0.286589 1.72103672618 0.02044414382 
0.287106 1.71447060036 0.02083868296 
0.287622 1.71437043016 0.02120189610 
0.288139 1.72797671253 0.02037959965 
0.288656 1.72509231668 0.02043206130 
0.289173 1.68824257388 0.02048196011 
0.289689 1.75033752699 0.02088297443 
0.290206 1.70624886544 0.02059309857 
0.290723 1.74002523452 0.02080828832 
0.291239 1.68037435885 0.02068569815 
0.291756 1.74352532185 0.02081324602 
0.292273 1.70654552787 0.02050241150 
0.292790 1.73098798511 0.02060033311 
0.293306 1.68516573664 0.02053126382 
0.293823 1.70862517845 0.02106934183 
0.294340 1.72204830691 0.02155787592 
0.294856 1.77302831658 0.02107960440 
0.295373 1.69793774967 0.02073997553 
0.295890 1.73603121492 0.02169782428 
0.296406 1.74555295759 0.02094839566 
0.296923 1.71179067382 0.02141091842 
0.297440 1.76304302699 0.02129769689 
0.297957 1.69624857625 0.02064037900 
0.298473 1.73434439016 0.02119576097 
0.298990 1.75742967856 0.02161551059 
0.299507 1.73078658246 0.02154297513 
0.300023 1.71007134486 0.02168430288 
0.300540 1.72134009715 0.02205153295 
0.301057 1.76379949085 0.02124782377 
0.301573 1.72494273446 0.02136108115 
0.302090 1.75123185101 0.02181925773 
0.302607 1.77879805194 0.02113373036 
0.303123 1.75206594231 0.02169107971 
0.303640 1.74461362294 0.02150338025 
0.304157 1.76713357433 0.02221954470 
0.304673 1.76741554515 0.02157931742 
0.305190 1.76312197924 0.02190625260 
0.305707 1.74573533827 0.02212416115 
0.306224 1.71566011927 0.02165582853 
0.306740 1.76618424084 0.02204416678 
0.307257 1.74592616215 0.02250181945 
0.307774 1.74889662989 0.02166366901 
0.308290 1.69590280035 0.02154650972 
0.308807 1.74053533163 0.02213788389 
0.309324 1.74702320110 0.02247161416 
0.309840 1.68638116191 0.02224523258 
0.310357 1.69523737843 0.02225929205 
0.310874 1.71359212108 0.02218632481 
0.311390 1.77393167126 0.02255159833 
0.311907 1.72537399213 0.02233836760 
0.312424 1.75574173215 0.02200404752 
0.312940 1.70363064620 0.02133196823 
0.313457 1.69913599411 0.02217173786 
0.313974 1.71828414971 0.02205894048 
0.314490 1.72770711950 0.02257271775 
0.315007 1.73915495286 0.02270446331 
0.315524 1.74250067406 0.02280687391 
0.316040 1.68757446245 0.02218965189 
0.316557 1.70995280343 0.02253677221 
0.317074 1.70342798698 0.02256116297 
0.317590 1.72887299914 0.02264233271 
0.318107 1.69456716693 0.02207026371 
0.318624 1.76936708777 0.02288227958 
0.319140 1.69478410765 0.02314806361 
0.319657 1.72189877549 0.02307369532 
0.320174 1.72376841656 0.02298026670 
0.320690 1.68199089573 0.02333617565 
0.321207 1.71219411926 0.02321185962 
0.321724 1.73653181573 0.02374265972 
0.322240 1.71621732230 0.02350186487 
0.322757 1.72518176148 0.02371293684 
0.323274 1.75848223334 0.02394768583 
0.323790 1.74669215105 0.02388739626 
0.324307 1.72880008517 0.02420214390 
0.324824 1.77549755233 0.02482792206 
0.325340 1.72414339488 0.02465084504 
0.325857 1.73063365278 0.02509438378 
0.326373 1.75126070577 0.02476442153 
0.326890 1.69897968615 0.02522713175 
0.327407 1.74451217315 0.02510408809 
0.327923 1.73205263295 0.02469385014 
0.328440 1.68495530999 0.02484945066 
0.328957 1.71790185926 0.02580014011 
0.329473 1.74570709601 0.02619682390 
0.329990 1.76129427138 0.02707338950 
0.330507 1.72752455920 0.02789357776 
0.331023 1.78911475583 0.02799587887 
0.331540 1.73722407459 0.02761233213 
0.332057 1.74584354671 0.02795430058 
0.332573 1.78053093830 0.03036413987 
0.333090 1.71537952263 0.02890554140 
0.333607 1.73759833130 0.02855418387 
0.334123 1.72642992132 0.02930652056 
0.334640 1.76861446917 0.03063960335 
0.335156 1.72496076925 0.02917356215 
0.335673 1.75180327292 0.02968759686 
0.336190 1.77922924472 0.03116010842 
0.336706 1.79493123847 0.03117302961 
0.337223 1.77084290226 0.03033891314 
0.337740 1.74112471668 0.03048017086 
0.338256 1.78231045248 0.03077136860 
0.338773 1.71679228659 0.03279830352 
0.339290 1.79523016195 0.03439936036 
0.339806 1.76580600787 0.03386419127 
0.340323 1.88430011409 0.03570550139 
0.340839 1.76833110895 0.03590143154 
0.341356 1.77245575821 0.03696402765 
0.341873 1.74786175184 0.03589939183 
0.342389 1.78094523924 0.03601580456 
0.342906 1.85906873262 0.03769804442 
0.343423 1.82871616145 0.03721356508 
0.343939 1.78512193334 0.03604711099 
0.344456 1.77454776117 0.03525969575 
0.344972 1.80635695359 0.03757902921 
0.345489 1.81018828748 0.03817333337 
0.346006 1.84979529412 0.03694630480 
0.346522 1.83058266401 0.03804296179 
0.347039 1.78597085116 0.03866119971 
0.347555 1.84494057768 0.03769505406 
0.348072 1.79985278925 0.03723499485 
0.348589 1.83407569415 0.03847466697 
0.349105 1.83037318980 0.03924885792 
0.349622 1.74900185643 0.03966892654 
0.350139 1.78283554635 0.03938944354 
0.350655 1.89132917021 0.03985749688 
0.351172 1.82593641080 0.04074233413 
0.351688 1.78844103512 0.03909792647 
0.352205 1.79095582111 0.04093048079 
0.352722 1.84176991783 0.04044453938 
0.353238 1.75024368676 0.03720847604 
0.353755 1.89488882643 0.04011584935 
0.354271 1.82169274876 0.03830234742 
0.354788 1.77669697901 0.04000145810 
0.355305 1.75077083919 0.03800156389 
0.355821 1.77505727684 0.04010272427 
0.356338 1.80317588698 0.04091415552 
0.356854 1.88219171687 0.04184052387 
0.357371 1.79622909927 0.04213863501 
0.357888 1.81226006923 0.04209523433 
0.358404 1.85421123269 0.04190636590 
0.358921 1.85834741342 0.04512425377 
0.359437 1.76220204874 0.04168384051 
0.359954 1.78685337783 0.04357994477 
0.360471 1.75486036064 0.04606481618 
0.360987 1.79586844948 0.04708137650 
0.361504 1.75738298716 0.04826148007 
0.362020 1.72490330586 0.04717030357 
0.362537 1.81438061124 0.04642367145 
0.363054 1.77029963487 0.04729225948 
0.363570 1.72426107643 0.04769807207 
0.364087 1.84865406008 0.05165848393 
0.364603 1.86731894203 0.05064359366 
0.365120 1.79768501746 0.05439776533 
0.365637 1.76499243271 0.05018967112 
0.366153 1.82585747250 0.05406165453 
0.366670 1.74389717256 0.05372795083 
0.367186 1.78333841427 0.06115575446 
0.367703 1.79416709325 0.06097462370 
0.368219 1.78998392074 0.06188739454 
0.368736 1.78162372576 0.06442370817 
0.369253 1.74269906189 0.06567330814 
0.369769 1.72364233083 0.06882318309 
0.370286 1.73063011238 0.07290657209 
0.370802 1.84450830247 0.07077428382 
0.371319 1.74454112145 0.07809860916 
0.371835 1.74384087673 0.07850980158 
0.372352 1.75571013179 0.09738556340 
0.372869 1.54448047254 0.10055197235 
0.373385 1.60024400729 0.14080934637 
0.373902 1.43471560167 0.21964508367 
