# Supplementary material for: A SAXS-based approach to rationally evaluate radical scavengers – toward eliminating radiation damage in solution and crystallographic studies
Source: J Synchrotron Radiat. 2021 Aug 9;28(Pt 5):1309–20. doi: 10.1107/S1600577521004045 (PMC8415334; doi:10.1107/S1600577521004045)
Supplement: Supplementary file 1 [file s-28-01309-sup1.zip › SupportingData/ascrobic_acid/5uM/D1_ascorbate-5um_00033.cbf.dat]

0.010597 11.40381015474 0.62235962151 
0.011114 9.98459229604 0.43273624676 
0.011630 9.28814323220 0.32405713661 
0.012147 8.95145638762 0.29377503895 
0.012664 8.21644930043 0.24118800795 
0.013181 7.55385858401 0.20226841153 
0.013698 7.62287015948 0.19527749831 
0.014215 7.21674790188 0.30636032206 
0.014732 6.73523127158 0.22170474054 
0.015249 6.61404337711 0.21482537457 
0.015766 6.32126559385 0.16703641497 
0.016283 5.77020988965 0.16857034009 
0.016800 5.80349472278 0.14842245399 
0.017316 5.57032366649 0.13959732188 
0.017833 5.43766785755 0.13097417171 
0.018350 5.46652402055 0.11249598746 
0.018867 5.33179236066 0.11849555789 
0.019384 5.09341845661 0.11487219941 
0.019901 4.75368410605 0.11795140555 
0.020418 4.85708264401 0.11153767670 
0.020935 4.70759036147 0.10086744637 
0.021452 4.57505517382 0.10930929706 
0.021969 4.51859665658 0.09517319106 
0.022486 4.30594705736 0.09230377212 
0.023002 4.40423077594 0.09198139939 
0.023519 4.21411395930 0.09124536113 
0.024036 4.06305389438 0.09518626010 
0.024553 4.15685706997 0.09168280203 
0.025070 4.07050675014 0.08271192179 
0.025587 4.06171252929 0.08515896568 
0.026104 4.00496737946 0.08019285081 
0.026621 4.03860817860 0.08790262741 
0.027138 4.07482443234 0.07724982358 
0.027655 3.86393276098 0.07945263383 
0.028171 3.97588292639 0.08247316581 
0.028688 3.91182608877 0.07760542879 
0.029205 3.83245100271 0.08026688437 
0.029722 3.76863155113 0.07691453821 
0.030239 3.69105445575 0.07506806578 
0.030756 3.56229063591 0.07133221453 
0.031273 3.64664825305 0.07261189370 
0.031790 3.69453089861 0.07677216441 
0.032307 3.63948874560 0.07125816405 
0.032824 3.48182821402 0.06979956088 
0.033341 3.56281645903 0.06971812155 
0.033857 3.55262750294 0.06591743893 
0.034374 3.54269861774 0.06852643680 
0.034891 3.37885517081 0.06850720884 
0.035408 3.48793359437 0.07034579287 
0.035925 3.46885626149 0.06691446290 
0.036442 3.43279825881 0.06246648823 
0.036959 3.41376609688 0.06206719538 
0.037476 3.39629103854 0.06105391961 
0.037993 3.24627045246 0.06281850514 
0.038510 3.25552228713 0.06210006006 
0.039027 3.26603761710 0.06022753200 
0.039543 3.37186919422 0.05834006617 
0.040060 3.26620049072 0.05984012808 
0.040577 3.24290274080 0.05715318233 
0.041094 3.19100146154 0.05831537873 
0.041611 3.23598895338 0.05903100781 
0.042128 3.18110253902 0.05787406391 
0.042645 3.20131689832 0.05663962286 
0.043162 3.20258499875 0.05775258356 
0.043679 3.11029203411 0.05800944301 
0.044196 3.06323941393 0.05617024936 
0.044712 3.04675609059 0.05325293673 
0.045229 3.18015011783 0.05798870378 
0.045746 3.17612283669 0.05445411525 
0.046263 3.07638161487 0.05269462203 
0.046780 2.92911492846 0.05054143115 
0.047297 3.05290934170 0.05149685021 
0.047814 2.92017840071 0.04823639601 
0.048331 2.94377261581 0.05025910814 
0.048848 2.80716521522 0.05126088224 
0.049365 2.97463806558 0.04886214351 
0.049881 2.93697308395 0.05056111861 
0.050398 2.89526478832 0.04722209599 
0.050915 2.96396659292 0.05134035664 
0.051432 2.89816370850 0.05170012358 
0.051949 2.87824158918 0.04960096682 
0.052466 2.86071195719 0.04764693211 
0.052983 2.81251885065 0.04893414096 
0.053500 2.80331045431 0.04689487306 
0.054017 2.87717982668 0.05107852060 
0.054534 2.80555992394 0.04761904584 
0.055050 2.74849061219 0.04709953324 
0.055567 2.83993918300 0.04614583089 
0.056084 2.76441855269 0.04781389737 
0.056601 2.76785312188 0.04705685708 
0.057118 2.72610684539 0.04625008335 
0.057635 2.78763637738 0.04523922771 
0.058152 2.68613053212 0.04276289108 
0.058669 2.67756243697 0.04477020612 
0.059186 2.70865325461 0.04640652693 
0.059703 2.65107254472 0.04284596311 
0.060220 2.71894612888 0.04562204068 
0.060736 2.59148422106 0.04272967275 
0.061253 2.66106385189 0.04417837112 
0.061770 2.56680170009 0.04372253525 
0.062287 2.60432317133 0.04091505277 
0.062804 2.62942945617 0.04300088988 
0.063321 2.52603907647 0.04283229894 
0.063838 2.59860069212 0.04122264921 
0.064355 2.58630563180 0.04146736502 
0.064872 2.54016116470 0.03964147249 
0.065388 2.53893264327 0.03995505581 
0.065905 2.55905030009 0.04080932900 
0.066422 2.46585854582 0.04083037040 
0.066939 2.57601055885 0.04015360486 
0.067456 2.47784608798 0.03989806161 
0.067973 2.52832662348 0.03802203732 
0.068490 2.48675676549 0.03973624365 
0.069007 2.47067353166 0.04019448968 
0.069524 2.49575040576 0.04133413053 
0.070041 2.48335000237 0.03837604409 
0.070557 2.45912903265 0.04077341845 
0.071074 2.51541398249 0.04072896737 
0.071591 2.43386650282 0.03912308284 
0.072108 2.41690501405 0.03856525993 
0.072625 2.41574838064 0.04006886804 
0.073142 2.41563568647 0.03853483955 
0.073659 2.36244772146 0.03913788411 
0.074176 2.46460099088 0.03921072693 
0.074693 2.43041961675 0.03812401621 
0.075210 2.40928329007 0.03856834914 
0.075726 2.39280853822 0.03865475213 
0.076243 2.43587543439 0.03810081352 
0.076760 2.34451260554 0.03700051999 
0.077277 2.42647091714 0.03577022308 
0.077794 2.31914960142 0.03576511085 
0.078311 2.32919646513 0.03536673346 
0.078828 2.33955803753 0.03549729305 
0.079345 2.32506024238 0.03608845431 
0.079862 2.36289560444 0.03736424107 
0.080378 2.25067768890 0.03400688248 
0.080895 2.37634697572 0.03523049801 
0.081412 2.27775870233 0.03453196863 
0.081929 2.29772520823 0.03492931074 
0.082446 2.36108007996 0.03526512372 
0.082963 2.24994619135 0.03407071303 
0.083480 2.39611114269 0.03424052078 
0.083997 2.24436890452 0.03286183308 
0.084514 2.26678617717 0.03378120407 
0.085030 2.29032816223 0.03335648511 
0.085547 2.20538331551 0.03273244987 
0.086064 2.25546374550 0.03363422882 
0.086581 2.29746432887 0.03415362012 
0.087098 2.26163118799 0.03333323862 
0.087615 2.23710556298 0.03293501476 
0.088132 2.27661205368 0.03474722606 
0.088649 2.28986915926 0.03331009054 
0.089166 2.26742040129 0.03423572590 
0.089683 2.29000310206 0.03485099980 
0.090199 2.21720681069 0.03493374496 
0.090716 2.21001677553 0.03443003964 
0.091233 2.19591671982 0.03456913112 
0.091750 2.18264679535 0.03630358790 
0.092267 2.23351112706 0.03518135940 
0.092784 2.20159816907 0.03563634144 
0.093301 2.20703134258 0.03602863653 
0.093818 2.25542801873 0.03595466677 
0.094334 2.24561203356 0.03580360068 
0.094851 2.23746074942 0.03578059768 
0.095368 2.10966240231 0.03573956029 
0.095885 2.20625800041 0.03417017293 
0.096402 2.14964086197 0.03292468691 
0.096919 2.18438766881 0.03404720904 
0.097436 2.11215621588 0.03211448342 
0.097953 2.09207363644 0.03340596934 
0.098470 2.16667354260 0.03201072825 
0.098986 2.08054775473 0.03235865357 
0.099503 2.13125291987 0.03227905811 
0.100020 2.08802797587 0.03260982313 
0.100537 2.10730505296 0.03190339158 
0.101054 2.13377446906 0.03196628633 
0.101571 2.14328345889 0.03164620795 
0.102088 2.10689683258 0.03228308850 
0.102605 2.08212417803 0.03010557117 
0.103122 2.09322610926 0.03185765541 
0.103638 2.14897073944 0.03186059732 
0.104155 2.14563789460 0.03061802857 
0.104672 2.08838565442 0.03052099364 
0.105189 2.08369694950 0.03106049587 
0.105706 2.06860364950 0.03009290778 
0.106223 2.02594433348 0.02997533515 
0.106740 2.01533113581 0.02987889255 
0.107257 2.07008222567 0.02940450305 
0.107773 2.05767948567 0.03050945576 
0.108290 2.04648390820 0.02894128652 
0.108807 2.03750256575 0.02918399534 
0.109324 2.01552811154 0.02924569978 
0.109841 2.07636973778 0.02914700415 
0.110358 2.05291971790 0.02908830399 
0.110875 1.99874085065 0.02883026105 
0.111392 1.98651917573 0.02918335907 
0.111909 2.04948953134 0.02884745969 
0.112425 2.01517879866 0.02816800535 
0.112942 1.99306457218 0.02837981924 
0.113459 2.01665755371 0.02794355502 
0.113976 2.01660934203 0.02975215558 
0.114493 2.00426143564 0.02772801670 
0.115010 1.97866469187 0.02796341401 
0.115527 2.01538687912 0.02822233146 
0.116044 2.00225499475 0.02822399022 
0.116560 1.96511966192 0.02751882037 
0.117077 2.05204257686 0.02802190019 
0.117594 2.01743943676 0.02801488003 
0.118111 1.94144504558 0.02733676152 
0.118628 1.93344576145 0.02649342964 
0.119145 1.99344431947 0.02764103404 
0.119662 2.00013279203 0.02648041167 
0.120179 1.94185806119 0.02738286698 
0.120695 1.94976709489 0.02714449135 
0.121212 2.01668540831 0.02758267524 
0.121729 1.94946941072 0.02730416187 
0.122246 2.00399595340 0.02744239185 
0.122763 2.02181641290 0.02749906320 
0.123280 1.96647099145 0.02755247956 
0.123797 1.96086757279 0.02566687450 
0.124314 1.94517808986 0.02680996606 
0.124830 1.97953261184 0.02660735057 
0.125347 1.95015857154 0.02626652031 
0.125864 1.95177081207 0.02617956164 
0.126381 1.90699298066 0.02534160754 
0.126898 1.90152668984 0.02651871063 
0.127415 1.96457407826 0.02575240859 
0.127932 1.92260932925 0.02609928147 
0.128448 1.93668480645 0.02637976310 
0.128965 1.95242915853 0.02625499602 
0.129482 1.91302850949 0.02469648130 
0.129999 1.91562174484 0.02570431900 
0.130516 1.89980865799 0.02521607073 
0.131033 1.88997754329 0.02537408156 
0.131550 1.86490678476 0.02512825089 
0.132067 1.90976980808 0.02554752652 
0.132583 1.90548137686 0.02589161468 
0.133100 1.89718576370 0.02597986368 
0.133617 1.94748139249 0.02590816758 
0.134134 1.91305550691 0.02544317895 
0.134651 1.87368597255 0.02496715888 
0.135168 1.86602379762 0.02517696913 
0.135685 1.88519935041 0.02467511729 
0.136201 1.92585772546 0.02504635031 
0.136718 1.89302031472 0.02427824783 
0.137235 1.91202494368 0.02476579427 
0.137752 1.89164303375 0.02420133161 
0.138269 1.88730097809 0.02485355086 
0.138786 1.87730093903 0.02391172024 
0.139303 1.87225316246 0.02432192782 
0.139819 1.90761007584 0.02445773104 
0.140336 1.84790709999 0.02467905529 
0.140853 1.88893108933 0.02419536589 
0.141370 1.91052861902 0.02480890870 
0.141887 1.89315540405 0.02410090991 
0.142404 1.89512678618 0.02403825678 
0.142921 1.86006034963 0.02328186917 
0.143438 1.91126214634 0.02423639387 
0.143954 1.94492879852 0.02504958954 
0.144471 1.93647638586 0.02495147956 
0.144988 1.91844236536 0.02463175561 
0.145505 1.89920425742 0.02482905941 
0.146022 1.89114930611 0.02451223923 
0.146539 1.87073611369 0.02420159524 
0.147056 1.84075370542 0.02374914777 
0.147572 1.81187185132 0.02339549391 
0.148089 1.86022675092 0.02378901938 
0.148606 1.85130594316 0.02432275776 
0.149123 1.87152796414 0.02331549178 
0.149640 1.86890128501 0.02423867714 
0.150157 1.87766508344 0.02345912121 
0.150674 1.86095026026 0.02245895861 
0.151190 1.84825242725 0.02358905562 
0.151707 1.83973282683 0.02378662607 
0.152224 1.84282796882 0.02384303555 
0.152741 1.83186034969 0.02328737062 
0.153258 1.81921826538 0.02333984869 
0.153775 1.84631967414 0.02349481749 
0.154291 1.89184282821 0.02291993635 
0.154808 1.83085321626 0.02251362727 
0.155325 1.84434301094 0.02256447445 
0.155842 1.83006050946 0.02223549840 
0.156359 1.89331455638 0.02279901359 
0.156876 1.87083508427 0.02307283574 
0.157393 1.81796769568 0.02278628127 
0.157909 1.83086495164 0.02261118573 
0.158426 1.81239660883 0.02296710200 
0.158943 1.79013109791 0.02317321611 
0.159460 1.84608194951 0.02193594189 
0.159977 1.84044371284 0.02225484403 
0.160494 1.79324749969 0.02231392961 
0.161010 1.84175861746 0.02200408950 
0.161527 1.85553167335 0.02262033308 
0.162044 1.82805843241 0.02217266292 
0.162561 1.83385279687 0.02190719576 
0.163078 1.84676374695 0.02253633908 
0.163595 1.81444895240 0.02285664180 
0.164112 1.82756733620 0.02223253511 
0.164628 1.82556918309 0.02233029072 
0.165145 1.82298000357 0.02247409497 
0.165662 1.77873339519 0.02159445105 
0.166179 1.82971137569 0.02120743715 
0.166696 1.83430716771 0.02199063258 
0.167213 1.79960972257 0.02155069527 
0.167729 1.82366727782 0.02224819453 
0.168246 1.80746812417 0.02156723528 
0.168763 1.79541681016 0.02191243505 
0.169280 1.82475022147 0.02194968748 
0.169797 1.81984971480 0.02156035870 
0.170314 1.83141640174 0.02157288064 
0.170830 1.79569764575 0.02130109197 
0.171347 1.83012569476 0.02167609738 
0.171864 1.84636460723 0.02181786274 
0.172381 1.84202578974 0.02118443395 
0.172898 1.79081851216 0.02068633317 
0.173415 1.80360564687 0.02158465980 
0.173932 1.79520090092 0.02119311492 
0.174448 1.83257744784 0.02175853550 
0.174965 1.80394382836 0.02153278681 
0.175482 1.78711406995 0.02081434967 
0.175999 1.80854695303 0.02087534481 
0.176516 1.79298792769 0.02078049834 
0.177033 1.80542382886 0.02054155324 
0.177549 1.77538639375 0.02093963784 
0.178066 1.80042078448 0.02104544046 
0.178583 1.79760272352 0.02131816013 
0.179100 1.80593707197 0.02146347122 
0.179617 1.79027525442 0.02133961948 
0.180134 1.76372410644 0.02107599531 
0.180650 1.75295779242 0.02126282607 
0.181167 1.76666826738 0.02222906770 
0.181684 1.82993296178 0.02175447371 
0.182201 1.82103546289 0.02175628426 
0.182718 1.77959104013 0.02206219349 
0.183234 1.77195619897 0.02241719771 
0.183751 1.81528114130 0.02263024520 
0.184268 1.81363773477 0.02186838133 
0.184785 1.82631275022 0.02274452405 
0.185302 1.79219271307 0.02229896526 
0.185819 1.81083531292 0.02208240926 
0.186335 1.76238010542 0.02233663343 
0.186852 1.79375767185 0.02222823210 
0.187369 1.77519169451 0.02182759842 
0.187886 1.76220695911 0.02186477508 
0.188403 1.77870215601 0.02192952914 
0.188920 1.77081207492 0.02115440904 
0.189436 1.76134117006 0.02141256264 
0.189953 1.76721533207 0.02138057196 
0.190470 1.76159195050 0.02098038889 
0.190987 1.74005368225 0.02096906604 
0.191504 1.80068577726 0.02116222777 
0.192020 1.77363298731 0.02089106316 
0.192537 1.75355897208 0.02091961729 
0.193054 1.72397788814 0.02061660137 
0.193571 1.78624768637 0.02062296991 
0.194088 1.76275296294 0.02101969771 
0.194605 1.76579721467 0.02014926926 
0.195121 1.76889300624 0.02005474604 
0.195638 1.76408114642 0.02092738724 
0.196155 1.72849588603 0.02010653664 
0.196672 1.72836255831 0.02037851978 
0.197189 1.74856991350 0.01990755168 
0.197705 1.75521561922 0.02046212476 
0.198222 1.73391191574 0.01971722739 
0.198739 1.79256478419 0.02046670820 
0.199256 1.73608266619 0.02017787860 
0.199773 1.74420522562 0.02015009588 
0.200290 1.77474760443 0.01998145331 
0.200806 1.74051133552 0.01995828071 
0.201323 1.77847123901 0.02026265031 
0.201840 1.75730906253 0.02054462049 
0.202357 1.74992001553 0.02022572193 
0.202874 1.76114606724 0.01995756172 
0.203390 1.77168099819 0.01961486511 
0.203907 1.74349424691 0.01992506080 
0.204424 1.75557150000 0.01978459437 
0.204941 1.75473884537 0.01941750097 
0.205458 1.78042995084 0.01974136609 
0.205974 1.75549800738 0.01934642241 
0.206491 1.77011926633 0.01910899422 
0.207008 1.74098212634 0.01983743803 
0.207525 1.76334070697 0.01953610191 
0.208042 1.79257220057 0.01956624697 
0.208558 1.75920085567 0.01921362461 
0.209075 1.75851439386 0.01930081526 
0.209592 1.77481500407 0.01963224624 
0.210109 1.76204902507 0.01937261944 
0.210626 1.74047469780 0.01929670179 
0.211142 1.74340336599 0.01920528741 
0.211659 1.72083002633 0.01911464169 
0.212176 1.75362918350 0.01920220702 
0.212693 1.72646592976 0.01894196208 
0.213210 1.72614886738 0.01877166820 
0.213726 1.75595053166 0.01915365717 
0.214243 1.74903032814 0.01948657638 
0.214760 1.77955101316 0.01919705306 
0.215277 1.77249619003 0.01893953829 
0.215794 1.75795138756 0.01921272903 
0.216310 1.74317446647 0.01923126672 
0.216827 1.72934248461 0.01868402931 
0.217344 1.74780841182 0.01913530288 
0.217861 1.74783508927 0.01893950147 
0.218378 1.71818033825 0.01848669284 
0.218894 1.72281286884 0.01860228509 
0.219411 1.74779545478 0.01901010225 
0.219928 1.75018243580 0.01876515009 
0.220445 1.74723278507 0.01861442247 
0.220962 1.75731893387 0.01918838073 
0.221478 1.75034230822 0.01896902954 
0.221995 1.76971137711 0.01907089038 
0.222512 1.75908761563 0.01891892503 
0.223029 1.71455161860 0.01851978018 
0.223546 1.75830292593 0.01827146479 
0.224062 1.75675693610 0.01820811623 
0.224579 1.76888195984 0.01882194837 
0.225096 1.72848074431 0.01901463837 
0.225613 1.76230472768 0.01877384834 
0.226129 1.73524175763 0.01821033621 
0.226646 1.77454471666 0.01836539905 
0.227163 1.76101469275 0.01873196870 
0.227680 1.74488059482 0.01867455255 
0.228197 1.74877144928 0.01834194898 
0.228713 1.76145655617 0.01811608409 
0.229230 1.77778252259 0.01800491114 
0.229747 1.76028249262 0.01775798239 
0.230264 1.78388199330 0.01774342636 
0.230780 1.75411083471 0.01822349846 
0.231297 1.73631489177 0.01830702510 
0.231814 1.75377183092 0.01809753429 
0.232331 1.76549147200 0.01809872707 
0.232848 1.71341567386 0.01807650776 
0.233364 1.70854582120 0.01750621702 
0.233881 1.72997084355 0.01783582639 
0.234398 1.75003824451 0.01804884371 
0.234915 1.76188507026 0.01797220531 
0.235431 1.73878149507 0.01803265368 
0.235948 1.72700527956 0.01786531244 
0.236465 1.75644643274 0.01825312612 
0.236982 1.72439058239 0.01808521378 
0.237499 1.71360921287 0.01766029110 
0.238015 1.70960858108 0.01727758826 
0.238532 1.73216160206 0.01779763770 
0.239049 1.75144865313 0.01803183156 
0.239566 1.75567711510 0.01768404019 
0.240082 1.72523575776 0.01777869838 
0.240599 1.74475881615 0.01802188775 
0.241116 1.70798328087 0.01767849966 
0.241633 1.71736926086 0.01760292515 
0.242149 1.75033133176 3.03010218673 
0.242666 1.72439022214 0.01708598226 
0.243183 1.72303076575 0.01779048742 
0.243700 1.71102404297 0.01750293988 
0.244217 1.72543999159 0.01777382032 
0.244733 1.73445981834 0.01760203956 
0.245250 1.74594333719 0.01734818135 
0.245767 1.73532383433 0.01760396645 
0.246284 1.70674661474 0.01762472397 
0.246800 1.72093510634 0.01753986992 
0.247317 1.73720537724 0.01730931166 
0.247834 1.74329431263 0.01722150121 
0.248351 1.74093485605 0.01758268543 
0.248867 1.72255741383 0.01713308272 
0.249384 1.71506853459 0.01727370183 
0.249901 1.72834155245 0.01723494739 
0.250418 1.74486580549 0.01737160742 
0.250934 1.69862531247 0.01734983805 
0.251451 1.71828282791 0.01750444728 
0.251968 1.70632525914 0.01750147893 
0.252485 1.71291979070 0.01717957718 
0.253001 1.72223534106 0.01776499330 
0.253518 1.70965385535 0.01716248516 
0.254035 1.72733318370 0.01720068657 
0.254552 1.71225596497 0.01715524219 
0.255068 1.72529197584 0.01721126276 
0.255585 1.71452085021 0.01701109222 
0.256102 1.70928656427 0.01704238664 
0.256619 1.68230026600 0.01691135393 
0.257135 1.69057987095 0.01698263819 
0.257652 1.72320325398 0.01693098559 
0.258169 1.74022492185 0.01707481350 
0.258686 1.71441566433 0.01708705331 
0.259202 1.70773396800 0.01679964339 
0.259719 1.71692223780 0.01709831983 
0.260236 1.70374808737 0.01750370179 
0.260753 1.71481338287 0.01745848549 
0.261269 1.69884053902 0.01716235049 
0.261786 1.72408119076 0.01824248452 
0.262303 1.71786757533 0.01778759473 
0.262820 1.71462158205 0.01791768998 
0.263336 1.69856345356 0.01788460542 
0.263853 1.69365792268 0.01799673186 
0.264370 1.69720375939 0.01863440030 
0.264887 1.71895720050 0.01805143767 
0.265403 1.70476678182 0.01787610966 
0.265920 1.70121048208 0.01852864487 
0.266437 1.72306313761 0.01880745249 
0.266954 1.70154083237 0.01820424110 
0.267470 1.70643856360 0.01816407515 
0.267987 1.74414248916 0.01860975356 
0.268504 1.74887878934 0.01912220644 
0.269021 1.70590306734 0.01865085726 
0.269537 1.68785138317 0.01863076796 
0.270054 1.73585120776 0.01885118559 
0.270571 1.67962758565 0.01928875192 
0.271087 1.74844372867 0.01966060979 
0.271604 1.76038650701 0.02020812324 
0.272121 1.73120348792 0.02007956485 
0.272638 1.75759431403 0.02036109730 
0.273154 1.69646924790 0.01933293033 
0.273671 1.76344548590 0.02079000300 
0.274188 1.76052984779 0.02005062620 
0.274705 1.72735773937 0.02033756318 
0.275221 1.73332502733 0.02013270502 
0.275738 1.73827566872 0.02053108704 
0.276255 1.74232365596 0.02097076356 
0.276771 1.72706621677 0.02022225546 
0.277288 1.73697477951 0.02075533223 
0.277805 1.74320259187 0.02020772085 
0.278322 1.75291703456 0.02064623551 
0.278838 1.73440999864 0.02030634936 
0.279355 1.71571246538 0.02053299910 
0.279872 1.72350064178 0.01994002176 
0.280388 1.72433150929 0.02032047665 
0.280905 1.70615694983 0.02041421158 
0.281422 1.73994145983 0.02061373156 
0.281939 1.72978305123 0.02057844552 
0.282455 1.72097795748 0.02037013735 
0.282972 1.76493170848 0.02072210932 
0.283489 1.74341393416 0.02039933225 
0.284006 1.72705021781 0.02052258776 
0.284522 1.74067273136 0.02039124560 
0.285039 1.73247151104 0.02052520255 
0.285556 1.74451834018 0.02020860141 
0.286072 1.72024065700 0.02063145378 
0.286589 1.73118776445 0.02064453684 
0.287106 1.72086668984 0.02036513834 
0.287622 1.70919031605 0.02030771306 
0.288139 1.70688245031 0.02059672430 
0.288656 1.76403242181 0.02103713431 
0.289173 1.74807180668 0.02090521226 
0.289689 1.73538286742 0.02099162621 
0.290206 1.72388702699 0.02118669095 
0.290723 1.69338086284 0.02090279873 
0.291239 1.71998161225 0.02080437256 
0.291756 1.73785100444 0.02115273705 
0.292273 1.73623337815 0.02065370337 
0.292790 1.68762983034 0.02043972252 
0.293306 1.71064521948 0.02050167249 
0.293823 1.73347762007 0.02123573012 
0.294340 1.73766869161 0.02129882914 
0.294856 1.73313804528 0.02098678460 
0.295373 1.72209143865 0.02175252264 
0.295890 1.71792528303 0.02067114866 
0.296406 1.74134133727 0.02131423289 
0.296923 1.75567329485 0.02121820794 
0.297440 1.71302458661 0.02082511756 
0.297957 1.71641205312 0.02144469929 
0.298473 1.70491035788 0.02117259496 
0.298990 1.74344553057 0.02142938514 
0.299507 1.73243691077 0.02152192845 
0.300023 1.74327135015 0.02178354455 
0.300540 1.73944630188 0.02131743147 
0.301057 1.75982788308 0.02184416142 
0.301573 1.73405775131 0.02152512107 
0.302090 1.76496448983 0.02163039656 
0.302607 1.74855737840 0.02181224554 
0.303123 1.73533986184 0.02210532855 
0.303640 1.70534453177 0.02100215063 
0.304157 1.72069720797 0.02218905236 
0.304673 1.74173399920 0.02091432547 
0.305190 1.75319018014 0.02205752284 
0.305707 1.70322710354 0.02143666529 
0.306224 1.78473102520 0.02232523342 
0.306740 1.75553903456 0.02203949748 
0.307257 1.72077744909 0.02201932053 
0.307774 1.74456753550 0.02228864152 
0.308290 1.71695806286 0.02167361257 
0.308807 1.71884953182 0.02197290061 
0.309324 1.75078511018 0.02238039364 
0.309840 1.73870231691 0.02203072598 
0.310357 1.71827268579 0.02208926117 
0.310874 1.78481847677 0.02242607296 
0.311390 1.71354279611 0.02277290080 
0.311907 1.69153647002 0.02148699649 
0.312424 1.73549261765 0.02210031575 
0.312940 1.76643727861 0.02215641516 
0.313457 1.71141110207 0.02264899898 
0.313974 1.75338485799 0.02242361662 
0.314490 1.74170252104 0.02265648121 
0.315007 1.71542952373 0.02252594424 
0.315524 1.70664993471 0.02285958848 
0.316040 1.73653671190 0.02300087185 
0.316557 1.73739292845 0.02211786026 
0.317074 1.74229729084 0.02309983958 
0.317590 1.71109712364 0.02241391931 
0.318107 1.75725068492 0.02270278126 
0.318624 1.73930016325 0.02280559084 
0.319140 1.72943758151 0.02255389799 
0.319657 1.75911079871 0.02334788579 
0.320174 1.75544777067 0.02315130303 
0.320690 1.70029038841 0.02296302123 
0.321207 1.68908010051 0.02272376244 
0.321724 1.70883116519 0.02353152299 
0.322240 1.75497573913 0.02335774992 
0.322757 1.71331690672 0.02312388078 
0.323274 1.71422170881 0.02389647713 
0.323790 1.73748691281 0.02369494698 
0.324307 1.69260869024 0.02364185899 
0.324824 1.74966277625 0.02499327811 
0.325340 1.77735259288 0.02489525672 
0.325857 1.75828219620 0.02487794943 
0.326373 1.72040313377 0.02509633142 
0.326890 1.73360025881 0.02593924089 
0.327407 1.67906393382 0.02554171366 
0.327923 1.75952299525 0.02578134490 
0.328440 1.75485240853 0.02576602849 
0.328957 1.75974616109 0.02591539763 
0.329473 1.77449850350 0.02734869528 
0.329990 1.76770133606 0.02661879173 
0.330507 1.78104060863 0.02804236605 
0.331023 1.76406016735 0.02818082425 
0.331540 1.73472112769 0.02768435344 
0.332057 1.78807547738 0.02853358602 
0.332573 1.77201992756 0.02949994620 
0.333090 1.76978678151 0.02953779452 
0.333607 1.73637016831 0.02978202528 
0.334123 1.71917009264 0.02907972949 
0.334640 1.77251452851 0.03018824571 
0.335156 1.73603841880 0.02882545706 
0.335673 1.75796985065 0.02899730902 
0.336190 1.76409963160 0.02961492997 
0.336706 1.79559363981 0.03164586967 
0.337223 1.73356725588 0.03088762209 
0.337740 1.77812898760 0.03162734254 
0.338256 1.79393821005 0.03189949234 
0.338773 1.80740834400 0.03269079009 
0.339290 1.75985181517 0.03428246808 
0.339806 1.86080137254 0.03635327006 
0.340323 1.80525729503 0.03520883274 
0.340839 1.84822554127 0.03794134315 
0.341356 1.79203232027 0.03525067567 
0.341873 1.82338246985 0.03632844619 
0.342389 1.82532818265 0.03678996781 
0.342906 1.84246755225 0.03857371252 
0.343423 1.77036823255 0.03820232987 
0.343939 1.86218089685 0.03935135488 
0.344456 1.83206884358 0.03674226666 
0.344972 1.80934942194 0.03694018971 
0.345489 1.71331551075 0.03757512814 
0.346006 1.87291586420 0.03895180380 
0.346522 1.78742390748 0.03812392208 
0.347039 1.82579438661 0.03808851644 
0.347555 1.82779154129 0.03736327924 
0.348072 1.73034179124 0.03778597983 
0.348589 1.88353692683 0.03806429239 
0.349105 1.78978094032 0.03879492880 
0.349622 1.87277200943 0.03828220851 
0.350139 1.79445656982 0.03901059201 
0.350655 1.69903133423 0.03818902038 
0.351172 1.82036605466 0.03957694227 
0.351688 1.75909880914 0.03862081273 
0.352205 1.79665896561 0.04028406242 
0.352722 1.76823993271 0.03818382333 
0.353238 1.81073258382 0.03890813057 
0.353755 1.83075840733 0.03881397555 
0.354271 1.83255255954 0.03668151499 
0.354788 1.76524181499 0.03894268380 
0.355305 1.79604668358 0.03725476521 
0.355821 1.81201874304 0.04107395867 
0.356338 1.79985281019 0.04120122488 
0.356854 1.90227289226 0.04388518994 
0.357371 1.86250103357 0.04311662873 
0.357888 1.86602335789 0.04156967734 
0.358404 1.74766163557 0.04264005993 
0.358921 1.84651024511 0.04541383563 
0.359437 1.78003715218 0.04488904313 
0.359954 1.78183411198 0.04392249841 
0.360471 1.75464161895 0.04610764993 
0.360987 1.72695853277 0.04466287297 
0.361504 1.72806445180 0.04282134626 
0.362020 1.92829984581 0.04942740200 
0.362537 1.81244875057 0.04737478828 
0.363054 1.77213165993 0.04798888206 
0.363570 1.86896303104 0.05026142281 
0.364087 1.79897723373 0.04830431124 
0.364603 1.88452624943 0.05304536134 
0.365120 1.81542032119 0.05164732801 
0.365637 1.80071715063 0.05098064558 
0.366153 1.82200020632 0.05709404278 
0.366670 1.86666661180 0.05540516673 
0.367186 1.67366334451 0.05718991731 
0.367703 1.84229639855 0.06198649411 
0.368219 1.81376339018 0.05801173942 
0.368736 1.80764983738 0.06320738262 
0.369253 1.85925609654 0.06467326579 
0.369769 1.86751832788 0.06481677660 
0.370286 1.71010659127 0.07126353782 
0.370802 1.79573558570 0.07520139739 
0.371319 1.76133667684 0.07198109409 
0.371835 1.72429311013 0.08086394145 
0.372352 1.60725310512 0.08770951332 
0.372869 1.82199629554 0.11248989865 
0.373385 1.90775427664 0.13657189035 
0.373902 1.79276647434 0.35855279381 
