# Supplementary material for: A SAXS-based approach to rationally evaluate radical scavengers – toward eliminating radiation damage in solution and crystallographic studies
Source: J Synchrotron Radiat. 2021 Aug 9;28(Pt 5):1309–20. doi: 10.1107/S1600577521004045 (PMC8415334; doi:10.1107/S1600577521004045)
Supplement: Supplementary file 1 [file s-28-01309-sup1.zip › SupportingData/ascrobic_acid/5uM/D1_ascorbate-5um_00028.cbf.dat]

0.010597 11.05404649895 0.50736933272 
0.011114 10.77778237328 0.34322873252 
0.011630 9.33838986406 0.30595379085 
0.012147 9.11362622562 0.29816261281 
0.012664 8.58678085248 0.23897007671 
0.013181 8.01447436979 0.20920926991 
0.013698 7.66028838305 0.21496942409 
0.014215 6.73595469602 0.30980952187 
0.014732 6.60882484089 0.24759619056 
0.015249 6.09773056704 0.21473654099 
0.015766 6.18878687159 0.17867197967 
0.016283 5.80519694309 0.17173434545 
0.016800 5.93319469387 0.16265033130 
0.017316 5.47478645920 0.13400225143 
0.017833 5.53940857416 0.12013395515 
0.018350 5.43827456838 0.12438320419 
0.018867 5.20595957067 0.11978179624 
0.019384 5.09958017699 0.10629052589 
0.019901 4.90041600087 0.11407328585 
0.020418 4.85276185358 0.11204153176 
0.020935 4.60458164720 0.10596229167 
0.021452 4.61332550045 0.10888654257 
0.021969 4.65274157931 0.09766359222 
0.022486 4.52956917758 0.09823964463 
0.023002 4.22737596885 0.09097804620 
0.023519 4.37014709706 0.09142348887 
0.024036 4.30926363136 0.08988099793 
0.024553 4.16776549340 0.08906689963 
0.025070 4.15183275378 0.09040294990 
0.025587 4.11017424609 0.08907282934 
0.026104 4.07344808413 0.08404858206 
0.026621 4.01432263386 0.08675187381 
0.027138 4.00795857185 0.08313887270 
0.027655 3.87461692756 0.08345174406 
0.028171 3.90253115266 0.07635194730 
0.028688 3.84028087042 0.08125849192 
0.029205 3.75870968483 0.07453825320 
0.029722 3.74183789563 0.07762948578 
0.030239 3.87397800107 0.07538069253 
0.030756 3.65791765851 0.07510828647 
0.031273 3.72617906041 0.07054788424 
0.031790 3.67327693354 0.07143781029 
0.032307 3.62539519057 0.07157817730 
0.032824 3.60110589644 0.07176820860 
0.033341 3.53737353294 0.07071980824 
0.033857 3.53925370619 0.07027639590 
0.034374 3.55287703678 0.06722806190 
0.034891 3.43875739151 0.06381022722 
0.035408 3.47744811381 0.06547661665 
0.035925 3.43870954380 0.06651732363 
0.036442 3.34514183418 0.06420163087 
0.036959 3.37487834058 0.06854507520 
0.037476 3.38320068275 0.06317071020 
0.037993 3.31444560159 0.06046005756 
0.038510 3.21506983616 0.06448344059 
0.039027 3.27224262757 0.05983967144 
0.039543 3.30342659280 0.06024747067 
0.040060 3.21298056456 0.05706429018 
0.040577 3.14106604771 0.05870172269 
0.041094 3.26951710157 0.05749196604 
0.041611 3.18260327527 0.05810372002 
0.042128 3.16754436285 0.05659270565 
0.042645 3.09281572921 0.05672265081 
0.043162 3.21293914462 0.05703789440 
0.043679 3.14948002780 0.06038429198 
0.044196 3.09870079950 0.05311252671 
0.044712 3.03144848503 0.05606169315 
0.045229 3.06103409314 0.05534339530 
0.045746 3.05751728747 0.05135994884 
0.046263 3.10283551201 0.05641071605 
0.046780 3.11241381718 0.05279495866 
0.047297 3.00948803184 0.04965881557 
0.047814 2.96902087014 0.04963167385 
0.048331 2.93698118784 0.04917787669 
0.048848 3.09136312603 0.05262455170 
0.049365 2.96098692102 0.05087266534 
0.049881 2.88466044879 0.05102229209 
0.050398 2.98383040778 0.05030008583 
0.050915 2.81573644295 0.04995465301 
0.051432 2.88222233690 0.04914422410 
0.051949 2.92275867502 0.04922154396 
0.052466 2.87609906109 0.04966983088 
0.052983 2.87393885287 0.04745729834 
0.053500 2.92302756253 0.04998016350 
0.054017 2.74943182424 0.04673687682 
0.054534 2.80495403473 0.04732421975 
0.055050 2.69797038589 0.04612969631 
0.055567 2.80839811122 0.04674171363 
0.056084 2.81963077359 0.04774161169 
0.056601 2.74795554754 0.04708826820 
0.057118 2.76767741404 0.04503973358 
0.057635 2.78568487454 0.04819699597 
0.058152 2.68571121562 0.04508595711 
0.058669 2.70451647824 0.04504003365 
0.059186 2.75457298752 0.04568417718 
0.059703 2.68126359831 0.04289057402 
0.060220 2.62571202063 0.04488232966 
0.060736 2.59913347620 0.04178424996 
0.061253 2.67665151551 0.04326894539 
0.061770 2.66643637697 0.04224830069 
0.062287 2.66726050263 0.04351878733 
0.062804 2.57435804684 0.04227360797 
0.063321 2.57366057653 0.04094029591 
0.063838 2.57844794138 0.04043290711 
0.064355 2.65289452613 0.04172442619 
0.064872 2.55493418546 0.04106464734 
0.065388 2.61600627256 0.03893264933 
0.065905 2.56998170031 0.04027403886 
0.066422 2.57270751804 0.04044280936 
0.066939 2.51920940996 0.03924261071 
0.067456 2.53392923907 0.03972502855 
0.067973 2.48959134439 0.03964997003 
0.068490 2.61706574618 0.04114234719 
0.069007 2.55337398242 0.04110578598 
0.069524 2.45387009263 0.04129909456 
0.070041 2.50339915720 0.04004479058 
0.070557 2.55056021418 0.04027821194 
0.071074 2.47038681987 0.04082152836 
0.071591 2.51533758373 0.03953318177 
0.072108 2.48925535731 0.03841462818 
0.072625 2.44501836486 0.03903009540 
0.073142 2.36068082172 0.03770601372 
0.073659 2.54302422502 0.03857115646 
0.074176 2.39894637178 0.03680469713 
0.074693 2.42150362512 0.03683367312 
0.075210 2.42705936353 0.03610035702 
0.075726 2.44049460897 0.03777288292 
0.076243 2.36862654652 0.03690332263 
0.076760 2.45821096752 0.03838764987 
0.077277 2.33459483314 0.03626520947 
0.077794 2.36118482113 0.03674981460 
0.078311 2.33769458237 0.03582096960 
0.078828 2.29079839396 0.03518050590 
0.079345 2.35093091412 0.03460752048 
0.079862 2.36600657442 0.03680435881 
0.080378 2.33942334335 0.03716354772 
0.080895 2.33783973648 0.03702521627 
0.081412 2.31812748087 0.03460051021 
0.081929 2.28462595137 0.03444422544 
0.082446 2.32457714903 0.03646652633 
0.082963 2.31042379588 0.03487986127 
0.083480 2.34049167955 0.03507258808 
0.083997 2.26668867706 0.03404424450 
0.084514 2.29571262854 0.03387104459 
0.085030 2.24753261766 0.03365181315 
0.085547 2.24578748821 0.03231263552 
0.086064 2.26867403627 0.03430119585 
0.086581 2.18334323057 0.03379992102 
0.087098 2.27292398123 0.03329524403 
0.087615 2.25284882739 0.03377458779 
0.088132 2.20413539148 0.03316789028 
0.088649 2.23289265822 0.03434738270 
0.089166 2.21763805640 0.03418753777 
0.089683 2.16559431537 0.03485782215 
0.090199 2.17978510456 0.03532099069 
0.090716 2.17571691022 0.03457046622 
0.091233 2.23237426333 0.03529495863 
0.091750 2.22981034153 0.03523955128 
0.092267 2.18932781049 0.03618983770 
0.092784 2.22909981243 0.03447112243 
0.093301 2.17375038022 0.03672831447 
0.093818 2.21137569960 0.03556104821 
0.094334 2.19151009781 0.03654842889 
0.094851 2.18225132835 0.03542837900 
0.095368 2.18467114097 0.03603865482 
0.095885 2.11717645389 0.03442967891 
0.096402 2.14283111719 0.03557060834 
0.096919 2.18320705493 0.03465445968 
0.097436 2.12385208816 0.03245054849 
0.097953 2.19387077591 0.03292526537 
0.098470 2.09204739240 0.03146315803 
0.098986 2.07011838681 0.03158952550 
0.099503 2.11480538285 0.03298674975 
0.100020 2.12348312311 0.03253488187 
0.100537 2.06860788147 0.03118300660 
0.101054 2.12572081439 0.03146703345 
0.101571 2.08187620084 0.03073303812 
0.102088 2.07456054520 0.03213873983 
0.102605 2.05472448244 0.03065381748 
0.103122 2.16726948601 0.03129905388 
0.103638 2.08169704537 0.03218285418 
0.104155 2.06635325542 0.03030285801 
0.104672 2.02653314841 0.02978641630 
0.105189 2.03717144926 0.02997523090 
0.105706 2.02930171456 0.02985538121 
0.106223 2.04059511381 0.02960761885 
0.106740 2.05173290745 0.02964737499 
0.107257 2.06894457134 0.02946464824 
0.107773 2.07975028128 0.03027640839 
0.108290 2.05536017355 0.03033893470 
0.108807 2.05106579485 0.02971965501 
0.109324 1.98864600282 0.02887884698 
0.109841 2.04796369863 0.02891785477 
0.110358 2.03504911131 0.02948921774 
0.110875 2.04566197359 0.02979172796 
0.111392 2.04753959420 0.02884763921 
0.111909 2.07509056395 0.02847727390 
0.112425 2.03647140991 0.02876317231 
0.112942 2.03502928660 0.02898935284 
0.113459 1.95722262053 0.02782886539 
0.113976 1.95219002326 0.02763026661 
0.114493 1.95332150720 0.02750892291 
0.115010 2.06386316569 0.02901508021 
0.115527 2.08845839290 0.02826617500 
0.116044 1.98301975609 0.02736902368 
0.116560 1.98681835658 0.02824967025 
0.117077 1.97816133162 0.02669710109 
0.117594 2.03764233011 0.02822052577 
0.118111 1.98613519583 0.02694115422 
0.118628 2.00361972605 0.02783293300 
0.119145 1.97355807841 0.02747158332 
0.119662 2.00136399913 0.02733837239 
0.120179 1.96832996333 0.02720823104 
0.120695 2.01397770705 0.02773946222 
0.121212 1.97528756998 0.02727444289 
0.121729 1.98399897484 0.02748205028 
0.122246 1.98240533391 0.02689492999 
0.122763 1.94899663949 0.02725508028 
0.123280 1.99755085377 0.02648435646 
0.123797 1.96608133034 0.02641112896 
0.124314 1.90272760210 0.02664914983 
0.124830 1.91515948504 0.02652920729 
0.125347 1.96683223951 0.02720657133 
0.125864 1.94897299374 0.02660036148 
0.126381 1.93477543637 0.02558888250 
0.126898 1.92912670403 0.02682254556 
0.127415 1.89882024806 0.02610545678 
0.127932 1.97726955424 0.02664263251 
0.128448 2.00852910173 0.02684070805 
0.128965 1.88479050794 0.02613277791 
0.129482 1.92571282779 0.02574349086 
0.129999 1.94200536835 0.02540617127 
0.130516 1.89877735790 0.02590093354 
0.131033 1.93364396787 0.02566643614 
0.131550 1.94983925288 0.02504873468 
0.132067 1.88102893835 0.02555276449 
0.132583 1.94679808197 0.02590641440 
0.133100 1.91188102247 0.02456795900 
0.133617 1.86879550120 0.02484356468 
0.134134 1.93107060021 0.02566826996 
0.134651 1.93044515234 0.02585668553 
0.135168 1.87240388873 0.02468316192 
0.135685 1.93465380994 0.02488648015 
0.136201 1.93144120021 0.02550383655 
0.136718 1.86617829276 0.02445775890 
0.137235 1.93514248051 0.02482917061 
0.137752 1.92480143221 0.02455983366 
0.138269 1.91486901133 0.02427524285 
0.138786 1.91655755206 0.02442772495 
0.139303 1.86459627707 0.02353947536 
0.139819 1.88903029399 0.02450662518 
0.140336 1.91669235208 0.02488908370 
0.140853 1.86032349121 0.02381559065 
0.141370 1.85250983606 0.02518353405 
0.141887 1.86395071157 0.02368886669 
0.142404 1.83690711298 0.02353483152 
0.142921 1.91880131293 0.02435054882 
0.143438 1.88928072999 0.02432910541 
0.143954 1.93409188037 0.02426875475 
0.144471 1.91405109791 0.02474749524 
0.144988 1.88840729019 0.02442107102 
0.145505 1.91252387794 0.02464487038 
0.146022 1.89535479818 0.02384801942 
0.146539 1.89373739928 0.02411541193 
0.147056 1.90552556108 0.02436676131 
0.147572 1.83738662831 0.02368391302 
0.148089 1.83629361565 0.02380381510 
0.148606 1.86750075011 0.02379927359 
0.149123 1.93231355256 0.02359481846 
0.149640 1.88672164550 0.02234621582 
0.150157 1.85098715222 0.02376980813 
0.150674 1.88333329477 0.02329201479 
0.151190 1.83568732609 0.02357966384 
0.151707 1.90174183906 0.02355153312 
0.152224 1.82785697100 0.02271105858 
0.152741 1.84180617041 0.02300913347 
0.153258 1.84994552181 0.02349074084 
0.153775 1.84386590847 0.02358769111 
0.154291 1.83696664907 0.02364731563 
0.154808 1.82445668154 0.02341600131 
0.155325 1.83205460494 0.02273530811 
0.155842 1.83209104235 0.02315684006 
0.156359 1.81532292395 0.02267032112 
0.156876 1.83633220831 0.02237827828 
0.157393 1.85078454466 0.02263297935 
0.157909 1.85604738218 0.02348375917 
0.158426 1.82790793661 0.02241616570 
0.158943 1.83684550615 0.02283059960 
0.159460 1.84312932805 0.02172450795 
0.159977 1.80020188362 0.02258898317 
0.160494 1.82985572210 0.02283470824 
0.161010 1.80206756982 0.02199729555 
0.161527 1.78788775346 0.02246028472 
0.162044 1.82097457636 0.02246150542 
0.162561 1.81051614505 0.02227149094 
0.163078 1.84940346877 0.02251503079 
0.163595 1.81680468831 0.02195561215 
0.164112 1.79556103006 0.02161131434 
0.164628 1.86937337043 0.02269066558 
0.165145 1.85413521693 0.02233675670 
0.165662 1.83375105776 0.02220987221 
0.166179 1.81210253514 0.02202453126 
0.166696 1.82527425129 0.02157239179 
0.167213 1.82111139082 0.02147121918 
0.167729 1.81322022273 0.02106389529 
0.168246 1.84801018008 0.02176059968 
0.168763 1.77608082794 0.02099307690 
0.169280 1.81175952746 0.02149388061 
0.169797 1.80852731605 0.02143188232 
0.170314 1.82663146258 0.02161570080 
0.170830 1.81669360446 0.02157777578 
0.171347 1.80728662240 0.02161506630 
0.171864 1.81870832060 0.02079459986 
0.172381 1.81508923159 0.02115218462 
0.172898 1.84377011981 0.02185369161 
0.173415 1.84489315958 0.02118545572 
0.173932 1.82587496177 0.02147456660 
0.174448 1.80439689880 0.02090706795 
0.174965 1.79018614636 0.02081543377 
0.175482 1.82827173479 0.02119695557 
0.175999 1.82908086277 0.02129126546 
0.176516 1.75549667344 0.02076671635 
0.177033 1.80012711544 0.02061728999 
0.177549 1.77257762272 0.02110501246 
0.178066 1.79328231910 0.02061321654 
0.178583 1.79347807747 0.02063027767 
0.179100 1.79210584890 0.02107729407 
0.179617 1.79047472686 0.02113298020 
0.180134 1.80238339837 0.02115026710 
0.180650 1.77942729678 0.02152073771 
0.181167 1.77289239543 0.02200551335 
0.181684 1.82078889767 0.02199029425 
0.182201 1.80932497215 0.02247708414 
0.182718 1.81193662185 0.02228903934 
0.183234 1.80127079160 0.02192367973 
0.183751 1.78072570901 0.02187016118 
0.184268 1.80295933880 0.02215588847 
0.184785 1.77770644280 0.02220915957 
0.185302 1.79041659744 0.02229057634 
0.185819 1.79812574245 0.02229041576 
0.186335 1.78546580765 0.02239107708 
0.186852 1.75746143366 0.02195335339 
0.187369 1.77494982259 0.02126046890 
0.187886 1.78682128610 0.02140140601 
0.188403 1.79433173147 0.02176503003 
0.188920 1.83274936110 0.02183168068 
0.189436 1.78808367854 0.02178282117 
0.189953 1.78138213374 0.02079188872 
0.190470 1.75702161645 0.02090664150 
0.190987 1.76864112890 0.02144923057 
0.191504 1.76848422475 0.02105921673 
0.192020 1.78380790700 0.02081538281 
0.192537 1.79529402452 0.02110274225 
0.193054 1.73246399164 0.02055583628 
0.193571 1.72477866559 0.02002889846 
0.194088 1.76345654560 0.02052849313 
0.194605 1.73285043801 0.02017951487 
0.195121 1.76302311980 0.02026903647 
0.195638 1.77342898918 0.02016820836 
0.196155 1.79825888112 0.02046519570 
0.196672 1.75555045045 0.02004695394 
0.197189 1.76373764058 0.02039752983 
0.197705 1.76493665824 0.01994212254 
0.198222 1.78486733094 0.02021955567 
0.198739 1.74423095724 0.01955801070 
0.199256 1.76986495842 0.02020325080 
0.199773 1.77653643473 0.02015490408 
0.200290 1.73686001171 0.01980893637 
0.200806 1.76190744780 0.01975710295 
0.201323 1.71199133886 0.01962064860 
0.201840 1.73632133986 0.02040771907 
0.202357 1.75916734176 0.01935012872 
0.202874 1.74454781017 0.01962174698 
0.203390 1.70273057875 0.01975083750 
0.203907 1.77767813609 0.01960719441 
0.204424 1.76697599486 0.01982838648 
0.204941 1.76925296001 0.01998332346 
0.205458 1.75212185805 0.01953097120 
0.205974 1.76544540449 0.01968106481 
0.206491 1.74349724833 0.01952074354 
0.207008 1.72148752504 0.01987973140 
0.207525 1.75623762652 0.01932875364 
0.208042 1.78027580818 0.01982793842 
0.208558 1.75381715813 0.01951879210 
0.209075 1.72793276146 0.01937818494 
0.209592 1.72528396091 0.01881360116 
0.210109 1.74638446389 0.01939235753 
0.210626 1.77170932242 0.02015279669 
0.211142 1.78533147890 0.01923666966 
0.211659 1.73347862707 0.01892814271 
0.212176 1.74617163426 0.01969946795 
0.212693 1.76047748246 0.01919436013 
0.213210 1.73716844474 0.01945662462 
0.213726 1.75182562099 0.01969038250 
0.214243 1.75267670883 0.02040422206 
0.214760 1.72997132726 0.01913630767 
0.215277 1.70374261217 0.01879119708 
0.215794 1.73271512067 0.01909301948 
0.216310 1.74542147389 0.01891961966 
0.216827 1.73745097313 0.01884222382 
0.217344 1.73491256234 0.01907557579 
0.217861 1.74396214498 0.01925088127 
0.218378 1.74920544386 0.01894462181 
0.218894 1.73930996378 0.01912678616 
0.219411 1.74740979075 0.01888280579 
0.219928 1.76172618242 0.01891120195 
0.220445 1.72635772746 0.01845046191 
0.220962 1.74456297498 0.01876064557 
0.221478 1.75212647511 0.01876946772 
0.221995 1.74759855595 0.01878491871 
0.222512 1.73356132908 0.01874964840 
0.223029 1.76825446732 0.01853399500 
0.223546 1.76733673347 0.01859118549 
0.224062 1.72522647866 0.01873975696 
0.224579 1.73139199792 0.01846602099 
0.225096 1.74272306766 0.01862675149 
0.225613 1.78134321089 0.01863770708 
0.226129 1.73154740365 0.01849392612 
0.226646 1.75275765424 0.01830499683 
0.227163 1.72895518199 0.01815176858 
0.227680 1.72141681110 0.01833266338 
0.228197 1.75150019324 0.01823379896 
0.228713 1.75301388576 0.01807399309 
0.229230 1.73550589437 0.01780909074 
0.229747 1.73718672068 0.01793567362 
0.230264 1.75334472708 0.01802377588 
0.230780 1.76681505548 0.01787151278 
0.231297 1.73448758599 0.01840731404 
0.231814 1.76225008149 0.01816969612 
0.232331 1.74789680741 0.01795113580 
0.232848 1.74506045299 0.01816398161 
0.233364 1.76400733043 0.01800054311 
0.233881 1.71215536640 0.01810368613 
0.234398 1.71768247152 0.01805438257 
0.234915 1.73716265485 0.01779555037 
0.235431 1.73119823327 0.01809865411 
0.235948 1.74913565951 0.01809471056 
0.236465 1.73322811409 0.01836683675 
0.236982 1.75415973802 0.01816190529 
0.237499 1.73390536530 0.01775505817 
0.238015 1.72075038722 0.01805214896 
0.238532 1.75478159051 0.01819766559 
0.239049 1.75031160035 0.01808545689 
0.239566 1.69949203788 0.01789880133 
0.240082 1.69933187808 0.01783584703 
0.240599 1.73922566240 0.01802338410 
0.241116 1.74429362889 0.01777637712 
0.241633 1.73353931138 0.01761971317 
0.242149 1.75004624048 3.03215312880 
0.242666 1.73907787193 0.01741712651 
0.243183 1.71592572909 0.01739651639 
0.243700 1.72989682953 0.01738553030 
0.244217 1.71542315072 0.01768052202 
0.244733 1.71273651085 0.01767742182 
0.245250 1.72340649517 0.01758467414 
0.245767 1.73759688109 0.01743296864 
0.246284 1.73705731412 0.01753634850 
0.246800 1.72513669710 0.01779767000 
0.247317 1.70651776993 0.01734060540 
0.247834 1.68721968967 0.01737808565 
0.248351 1.72422550387 0.01746687982 
0.248867 1.75393323102 0.01789165377 
0.249384 1.72646019989 0.01715252465 
0.249901 1.75246599490 0.01766836066 
0.250418 1.69663144544 0.01721480147 
0.250934 1.72511739489 0.01714852489 
0.251451 1.72000195542 0.01741445015 
0.251968 1.68138808870 0.01720842306 
0.252485 1.69391316886 0.01743569302 
0.253001 1.72066053568 0.01721450312 
0.253518 1.69807267613 0.01713211585 
0.254035 1.72012899448 0.01747352433 
0.254552 1.72603282133 0.01703608913 
0.255068 1.70662539829 0.01703166044 
0.255585 1.70747284168 0.01708339454 
0.256102 1.69275621928 0.01703819695 
0.256619 1.70932385985 0.01701752768 
0.257135 1.70253092995 0.01707175846 
0.257652 1.73101697956 0.01706322041 
0.258169 1.70795320773 0.01712788397 
0.258686 1.73317256930 0.01696062197 
0.259202 1.69157417928 0.01718097439 
0.259719 1.70472340681 0.01671711595 
0.260236 1.70521559446 0.01703625927 
0.260753 1.72643504885 0.01757262443 
0.261269 1.72039004977 0.01797228988 
0.261786 1.73233932116 0.01773907810 
0.262303 1.72770860523 0.01814795163 
0.262820 1.72917775010 0.01795567457 
0.263336 1.70606694449 0.01815495884 
0.263853 1.71283863933 0.01850456616 
0.264370 1.71812397635 0.01824614687 
0.264887 1.71861076734 0.01831628862 
0.265403 1.71242592225 0.01824617071 
0.265920 1.71566037173 0.01783708053 
0.266437 1.69270138508 0.01823369463 
0.266954 1.71514036984 0.01834695665 
0.267470 1.72128377149 0.01853589514 
0.267987 1.73787737569 0.01850502046 
0.268504 1.71427240415 0.01858952545 
0.269021 1.74311638007 0.01859678998 
0.269537 1.73082458460 0.01889811594 
0.270054 1.71954190314 0.01862426531 
0.270571 1.74505555892 0.01879074961 
0.271087 1.72593210918 0.01964604291 
0.271604 1.70328586554 0.01961968225 
0.272121 1.73462520145 0.01986926679 
0.272638 1.75471474713 0.01993260873 
0.273154 1.72695391297 0.01961017344 
0.273671 1.77042308320 0.02058089720 
0.274188 1.74963272751 0.02091095727 
0.274705 1.72996947970 0.02019575629 
0.275221 1.73598330788 0.02005120414 
0.275738 1.74070667144 0.02077103786 
0.276255 1.78368188435 0.02075255859 
0.276771 1.72085967811 0.02007753543 
0.277288 1.73915280732 0.02062098029 
0.277805 1.72600078200 0.02032651419 
0.278322 1.71988747156 0.02002190471 
0.278838 1.74232104713 0.02064639796 
0.279355 1.71074809497 0.02046966322 
0.279872 1.71104338099 0.01974325661 
0.280388 1.75982301402 0.01954898233 
0.280905 1.72054489151 0.02035279722 
0.281422 1.66120688727 0.01960445083 
0.281939 1.73109970084 0.01986103102 
0.282455 1.74408233902 0.02027120945 
0.282972 1.71966538450 0.01994934146 
0.283489 1.76812888081 0.02050241019 
0.284006 1.70744768894 0.02027846101 
0.284522 1.74393119574 0.02005245010 
0.285039 1.76215129502 0.02052077696 
0.285556 1.71078522498 0.02024533755 
0.286072 1.70134807348 0.02068260244 
0.286589 1.71672476962 0.02015830884 
0.287106 1.71016518085 0.02039903175 
0.287622 1.70698422659 0.02046294103 
0.288139 1.69713436618 0.02039583761 
0.288656 1.71654617516 0.02127884073 
0.289173 1.72832960167 0.02110479666 
0.289689 1.77440780070 0.02112278391 
0.290206 1.71929025289 0.02073807260 
0.290723 1.70406896657 0.02129609878 
0.291239 1.75111015259 0.02060117697 
0.291756 1.71001289859 0.02146836529 
0.292273 1.72477756578 0.02130525888 
0.292790 1.74033960230 0.02080424496 
0.293306 1.73399527137 0.02076478787 
0.293823 1.73369341151 0.02111464416 
0.294340 1.72411925435 0.02090623254 
0.294856 1.72375936205 0.02139568359 
0.295373 1.71358157088 0.02116198722 
0.295890 1.73019203649 0.02086386072 
0.296406 1.69883694126 0.02098766179 
0.296923 1.73288348330 0.02155595318 
0.297440 1.74294586170 0.02120062964 
0.297957 1.73144181723 0.02110420633 
0.298473 1.73915051718 0.02107844789 
0.298990 1.72698013304 0.02223684285 
0.299507 1.75551317629 0.02148620520 
0.300023 1.73014831526 0.02164051758 
0.300540 1.71500711968 0.02137100085 
0.301057 1.73875047706 0.02087443073 
0.301573 1.73816333794 0.02180330247 
0.302090 1.72299564009 0.02141791421 
0.302607 1.71860107375 0.02208011067 
0.303123 1.74497791275 0.02145327290 
0.303640 1.70906071680 0.02179827258 
0.304157 1.74612435948 0.02189592298 
0.304673 1.74584877186 0.02217044695 
0.305190 1.75202300706 0.02206995388 
0.305707 1.74430655794 0.02172148494 
0.306224 1.71940227789 0.02231292477 
0.306740 1.71589271072 0.02167587069 
0.307257 1.75134644047 0.02205228557 
0.307774 1.72749217298 0.02218704476 
0.308290 1.70986235314 0.02198431705 
0.308807 1.74952117221 0.02228125510 
0.309324 1.73284394864 0.02194469707 
0.309840 1.73493136219 0.02209075509 
0.310357 1.70924752443 0.02199355455 
0.310874 1.77149805500 0.02240242943 
0.311390 1.73191455699 0.02236678753 
0.311907 1.72702644203 0.02229675832 
0.312424 1.75702959368 0.02218594813 
0.312940 1.67906646393 0.02262720239 
0.313457 1.74051339401 0.02276768535 
0.313974 1.69938550344 0.02262523513 
0.314490 1.73202102483 0.02252547488 
0.315007 1.72395921930 0.02308634467 
0.315524 1.75705088792 0.02234964081 
0.316040 1.71579421809 0.02275999766 
0.316557 1.73154711241 0.02301236016 
0.317074 1.74092787540 0.02281360733 
0.317590 1.70265129546 0.02235357150 
0.318107 1.71177558255 0.02247560598 
0.318624 1.69744852090 0.02298579956 
0.319140 1.70197732722 0.02308424619 
0.319657 1.70514426209 0.02315389668 
0.320174 1.71524246576 0.02289194856 
0.320690 1.71474997317 0.02267740626 
0.321207 1.72995897639 0.02299929179 
0.321724 1.74121702204 0.02282792625 
0.322240 1.72702905762 0.02343050779 
0.322757 1.75577219179 0.02411213892 
0.323274 1.73772804843 0.02389402910 
0.323790 1.73855744298 0.02355527113 
0.324307 1.69980474918 0.02335458590 
0.324824 1.73226947621 0.02415354253 
0.325340 1.75703502586 0.02466585356 
0.325857 1.74239306309 0.02479527885 
0.326373 1.76195509584 0.02545615951 
0.326890 1.74209907201 0.02614540813 
0.327407 1.71829774604 0.02463802462 
0.327923 1.71887327629 0.02547918594 
0.328440 1.69244733028 0.02566996629 
0.328957 1.68347522734 0.02526548162 
0.329473 1.72874024998 0.02642151129 
0.329990 1.69249295427 0.02691779586 
0.330507 1.74832937177 0.02744489315 
0.331023 1.73941079431 0.02915641933 
0.331540 1.79531014383 0.02886260231 
0.332057 1.72119642160 0.02829962983 
0.332573 1.78922940326 0.02907798490 
0.333090 1.74202679230 0.02866786435 
0.333607 1.76550690186 0.02948805051 
0.334123 1.72890133224 0.02922810405 
0.334640 1.80750605975 0.03049602347 
0.335156 1.76031283687 0.02951135598 
0.335673 1.77494822375 0.02965650458 
0.336190 1.76107031580 0.03157809881 
0.336706 1.78878024848 0.03088573746 
0.337223 1.79023213035 0.03086287931 
0.337740 1.76909339536 0.03067218189 
0.338256 1.75214896068 0.03181315963 
0.338773 1.78916922636 0.03370935272 
0.339290 1.77091796833 0.03437423790 
0.339806 1.84873186000 0.03578215468 
0.340323 1.80144556890 0.03611005788 
0.340839 1.82494162010 0.03609032635 
0.341356 1.82968841628 0.03659940719 
0.341873 1.83818021209 0.03628787455 
0.342389 1.77753459954 0.03537486502 
0.342906 1.83591726896 0.03721334890 
0.343423 1.79444838219 0.03719940486 
0.343939 1.86649369115 0.03885743322 
0.344456 1.76361578380 0.03626748080 
0.344972 1.75485782176 0.03784107557 
0.345489 1.76453879507 0.03751268965 
0.346006 1.73323940434 0.03634647361 
0.346522 1.78386591901 0.03812149933 
0.347039 1.77968455917 0.03667810632 
0.347555 1.74609375005 0.03896274822 
0.348072 1.87347899494 0.03865534660 
0.348589 1.85631105700 0.03768843651 
0.349105 1.76845561110 0.03800620395 
0.349622 1.79187448756 0.03721973947 
0.350139 1.83833197552 0.03856468469 
0.350655 1.76619832470 0.03674843960 
0.351172 1.79442847572 0.03868651334 
0.351688 1.79861857241 0.03851309029 
0.352205 1.80709295265 0.03830887420 
0.352722 1.73613428676 0.03882553807 
0.353238 1.84579456827 0.04058282315 
0.353755 1.80520333744 0.04016858001 
0.354271 1.80119565178 0.03881869311 
0.354788 1.81778714283 0.03871114056 
0.355305 1.82609407391 0.04041324157 
0.355821 1.75832180229 0.03914758155 
0.356338 1.77615610350 0.04153411170 
0.356854 1.79903739801 0.04087359742 
0.357371 1.81248228333 0.04213725082 
0.357888 1.84492651654 0.04270603964 
0.358404 1.79645248861 0.04144450637 
0.358921 1.78862965072 0.04397034913 
0.359437 1.77707893713 0.04625916141 
0.359954 1.85270519245 0.04488586579 
0.360471 1.76225128127 0.04505307878 
0.360987 1.81474582144 0.04618651614 
0.361504 1.75981997348 0.04377768901 
0.362020 1.77336248626 0.04675506344 
0.362537 1.82286401743 0.05041412446 
0.363054 1.78053690728 0.04860758321 
0.363570 1.71943073639 0.04701622884 
0.364087 1.79068917678 0.04998802147 
0.364603 1.72473165761 0.05203074889 
0.365120 1.89064777852 0.05248952559 
0.365637 1.84326517625 0.05355394544 
0.366153 1.68708185587 0.05628267183 
0.366670 1.77956896574 0.05771703355 
0.367186 1.78392432143 0.05830674523 
0.367703 1.82617410112 0.06506151912 
0.368219 1.85196512349 0.05973424696 
0.368736 1.80654883786 0.06325478920 
0.369253 1.86051280386 0.06520486649 
0.369769 1.77380948763 0.06940531778 
0.370286 1.80943529899 0.06680404203 
0.370802 1.77201841531 0.07441662665 
0.371319 1.79039289988 0.07751702214 
0.371835 1.86400294328 0.09219843208 
0.372352 1.66277602039 0.08927046419 
0.372869 1.87448305415 0.10179310611 
0.373385 1.69241667761 0.13552100636 
0.373902 1.61458083122 0.21036231649 
