# Supplementary material for: A SAXS-based approach to rationally evaluate radical scavengers – toward eliminating radiation damage in solution and crystallographic studies
Source: J Synchrotron Radiat. 2021 Aug 9;28(Pt 5):1309–20. doi: 10.1107/S1600577521004045 (PMC8415334; doi:10.1107/S1600577521004045)
Supplement: Supplementary file 1 [file s-28-01309-sup1.zip › SupportingData/ascrobic_acid/5uM/D1_ascorbate-5um_00017.cbf.dat]

0.010597 11.41665078549 0.58732136131 
0.011114 11.34540041763 0.46435706681 
0.011630 9.69338646845 0.30889559209 
0.012147 9.25985606286 0.31273851467 
0.012664 8.48916308782 0.26386897695 
0.013181 7.84343865407 0.23705798241 
0.013698 7.34104488083 0.20357623301 
0.014215 7.23758049414 0.28642690103 
0.014732 6.71939423845 0.24601630709 
0.015249 6.47159190386 0.22454977239 
0.015766 6.49308616057 0.17010542876 
0.016283 5.88595163736 0.16496091502 
0.016800 5.85328550218 0.15288311633 
0.017316 5.88112822397 0.15809851588 
0.017833 5.41305537379 0.13611734736 
0.018350 5.42594410766 0.12654587678 
0.018867 5.47161879823 0.12743941687 
0.019384 5.14694111680 0.12888173383 
0.019901 5.14753526164 0.11252760593 
0.020418 4.79888018229 0.10894910807 
0.020935 4.82553868877 0.10216516033 
0.021452 4.57250275008 0.10964945106 
0.021969 4.47013892024 0.10020383163 
0.022486 4.34266341867 0.08741572420 
0.023002 4.35621517419 0.09976043329 
0.023519 4.39972869491 0.09717229825 
0.024036 4.12674716667 0.08786968805 
0.024553 4.23090741073 0.09385414621 
0.025070 4.07429739546 0.08929846824 
0.025587 3.99381804413 0.08136187199 
0.026104 4.13113408716 0.07626973490 
0.026621 3.90125837800 0.08325570809 
0.027138 3.92128837442 0.07994059238 
0.027655 3.93630236606 0.08411708160 
0.028171 3.87176065010 0.08250796265 
0.028688 3.96036986893 0.08219866776 
0.029205 3.71372395979 0.07877582643 
0.029722 3.60375608821 0.07594076901 
0.030239 3.66024496421 0.07544670755 
0.030756 3.80190130917 0.07179129857 
0.031273 3.57221224220 0.07061966071 
0.031790 3.75440403687 0.07471097843 
0.032307 3.74667865767 0.06950038402 
0.032824 3.56517000177 0.07374953549 
0.033341 3.54711019387 0.07246643651 
0.033857 3.48156242047 0.06817220875 
0.034374 3.48765570475 0.06810806535 
0.034891 3.48416422553 0.06828657901 
0.035408 3.46435647481 0.06609194769 
0.035925 3.38768067209 0.06427583364 
0.036442 3.38413351298 0.06576480460 
0.036959 3.36373497088 0.06235729948 
0.037476 3.38193265311 0.06665120626 
0.037993 3.43263294163 0.06398038683 
0.038510 3.44447155044 0.06597525074 
0.039027 3.35203367785 0.05745914345 
0.039543 3.29897144348 0.06050079071 
0.040060 3.21120188493 0.05874902828 
0.040577 3.35517031875 0.05974274152 
0.041094 3.29122157044 0.05946191410 
0.041611 3.28998193581 0.05777493239 
0.042128 3.16506566860 0.05666282548 
0.042645 3.17019393134 0.05674146664 
0.043162 3.14784355794 0.05571732551 
0.043679 3.14784796650 0.05731458386 
0.044196 3.13890122667 0.05476281217 
0.044712 3.14243324899 0.05292987590 
0.045229 3.10180223639 0.05371862476 
0.045746 3.04352174279 0.05128802070 
0.046263 3.03572171101 0.05284233072 
0.046780 3.00185635881 0.05213766068 
0.047297 2.98603134060 0.05289385679 
0.047814 2.99483860511 0.05042556282 
0.048331 2.99903762489 0.05078124163 
0.048848 2.96143004546 0.05125204356 
0.049365 2.98228639200 0.04995903185 
0.049881 3.04256762741 0.04997346965 
0.050398 2.93643608832 0.05155514593 
0.050915 2.96622685317 0.04865074638 
0.051432 2.85367773350 0.04736442552 
0.051949 2.96482597739 0.04950782046 
0.052466 2.94854872753 0.05026972146 
0.052983 2.91934758399 0.04607038909 
0.053500 2.96275762482 0.04902724480 
0.054017 2.84545408075 0.04739852592 
0.054534 2.74469320911 0.04688760402 
0.055050 2.85375731913 0.04613404939 
0.055567 2.78295165228 0.04642527686 
0.056084 2.82496799404 0.04858498076 
0.056601 2.77690457023 0.04305674982 
0.057118 2.69185671664 0.04484329884 
0.057635 2.70954765703 0.04551681263 
0.058152 2.69948389730 0.04554420806 
0.058669 2.67674644928 0.04581498949 
0.059186 2.69055903414 0.04343039426 
0.059703 2.78670070779 0.04338931949 
0.060220 2.60544959818 0.04317549414 
0.060736 2.51881897973 0.04128717561 
0.061253 2.65909690402 0.04378474991 
0.061770 2.63042163068 0.04126290178 
0.062287 2.60262479554 0.04172476169 
0.062804 2.61977996425 0.04192724822 
0.063321 2.61473516953 0.04246529776 
0.063838 2.57814051769 0.04222517932 
0.064355 2.54694628030 0.04066143108 
0.064872 2.55954226710 0.04120147242 
0.065388 2.58212278211 0.04001364473 
0.065905 2.54606900940 0.04105418566 
0.066422 2.59032333338 0.04124269038 
0.066939 2.50849815643 0.04039208586 
0.067456 2.54331125484 0.03999588866 
0.067973 2.51261073562 0.03941297035 
0.068490 2.59842954645 0.03951908968 
0.069007 2.51878006502 0.04072161610 
0.069524 2.46945608720 0.03883725920 
0.070041 2.49077814099 0.04035637968 
0.070557 2.51454469306 0.04158980739 
0.071074 2.40133891674 0.03896166697 
0.071591 2.53318312722 0.03878171189 
0.072108 2.46672667151 0.04108875891 
0.072625 2.48927921766 0.03895200641 
0.073142 2.45088532648 0.03917052110 
0.073659 2.40554812137 0.03873294661 
0.074176 2.49011180029 0.03780178234 
0.074693 2.46187992490 0.03845654542 
0.075210 2.44499612830 0.03683058276 
0.075726 2.38077228702 0.03929101549 
0.076243 2.31893934950 0.03801758307 
0.076760 2.36028848983 0.03733047847 
0.077277 2.42412750636 0.03641776325 
0.077794 2.38506491720 0.03728625587 
0.078311 2.33200100109 0.03606873719 
0.078828 2.37095462417 0.03500133324 
0.079345 2.38941091212 0.03540177586 
0.079862 2.35174580668 0.03752872585 
0.080378 2.35341998261 0.03400859667 
0.080895 2.27462860572 0.03574109086 
0.081412 2.30668497841 0.03631815472 
0.081929 2.26981332553 0.03447038563 
0.082446 2.33594884624 0.03414744845 
0.082963 2.33955263522 0.03557496180 
0.083480 2.28033572219 0.03488158828 
0.083997 2.25561697368 0.03455213381 
0.084514 2.31538603362 0.03481981040 
0.085030 2.31606703959 0.03540839854 
0.085547 2.28803446359 0.03379108172 
0.086064 2.24982582720 0.03319372138 
0.086581 2.24329688125 0.03366930697 
0.087098 2.29503714648 0.03254067502 
0.087615 2.27858456000 0.03321275156 
0.088132 2.24423683103 0.03412434456 
0.088649 2.21622368140 0.03408242299 
0.089166 2.19207029450 0.03389089671 
0.089683 2.26334862669 0.03513838297 
0.090199 2.19146223479 0.03444884833 
0.090716 2.25108826521 0.03532297541 
0.091233 2.18619000371 0.03532258773 
0.091750 2.19588662670 0.03560740716 
0.092267 2.21407462940 0.03572169870 
0.092784 2.22621397860 0.03663208549 
0.093301 2.16516221928 0.03593306543 
0.093818 2.17419999416 0.03564363845 
0.094334 2.21631927622 0.03567726343 
0.094851 2.16087572702 0.03698501397 
0.095368 2.21101454849 0.03442585511 
0.095885 2.09961426215 0.03445287813 
0.096402 2.14028263356 0.03365960789 
0.096919 2.18212491046 0.03438368730 
0.097436 2.17963276344 0.03231201584 
0.097953 2.16554119773 0.03395075397 
0.098470 2.15268187857 0.03199070421 
0.098986 2.08858045868 0.03179536745 
0.099503 2.11111050939 0.03213892044 
0.100020 2.10167004859 0.03176133556 
0.100537 2.09967605165 0.03203872834 
0.101054 2.07645095624 0.03140637787 
0.101571 2.06714839476 0.03124017251 
0.102088 2.08474988024 0.03029346970 
0.102605 2.08024533742 0.03097550750 
0.103122 2.07303076370 0.03048983720 
0.103638 2.10581076784 0.03170285282 
0.104155 2.10637543420 0.03040731130 
0.104672 2.09697833220 0.03001025245 
0.105189 2.10759587091 0.03047857589 
0.105706 2.10464676885 0.03068116187 
0.106223 2.05546099200 0.02937985367 
0.106740 2.06746104864 0.03004259036 
0.107257 2.08142893103 0.03035211487 
0.107773 2.07964729144 0.02948931556 
0.108290 2.05931281862 0.03065672202 
0.108807 2.05827724658 0.02997944306 
0.109324 2.06215623166 0.03003717008 
0.109841 2.02266247465 0.02923935915 
0.110358 2.03846664818 0.02994549440 
0.110875 2.07401732904 0.03091654713 
0.111392 2.01147318866 0.02995302035 
0.111909 1.98007863665 0.02858101533 
0.112425 1.99835708229 0.02933380373 
0.112942 2.05545479690 0.02870186241 
0.113459 2.02060350891 0.02963572218 
0.113976 2.01210689123 0.02832296674 
0.114493 2.00725126010 0.02780440867 
0.115010 2.02503570251 0.02864070790 
0.115527 2.08778447540 0.02814692474 
0.116044 1.95630149658 0.02732944585 
0.116560 2.01543190565 0.02754106312 
0.117077 2.04172229103 0.02810436548 
0.117594 1.97991240367 0.02723136806 
0.118111 1.95183521969 0.02682361874 
0.118628 1.99375570756 0.02741108435 
0.119145 1.98829103402 0.02754338210 
0.119662 1.98934900089 0.02680657186 
0.120179 2.04858685579 0.02738901991 
0.120695 1.94789639590 0.02748677845 
0.121212 2.01675417166 0.02783016990 
0.121729 1.93140911378 0.02704571630 
0.122246 1.94229709928 0.02661773767 
0.122763 1.93391128790 0.02564875127 
0.123280 1.95331172285 0.02687572038 
0.123797 1.93574374452 0.02559835494 
0.124314 1.93115350503 0.02646764007 
0.124830 1.93643606208 0.02585278545 
0.125347 1.99182462892 0.02677171609 
0.125864 1.98362264038 0.02625141316 
0.126381 1.98455177160 0.02689654042 
0.126898 1.96676104950 0.02618100252 
0.127415 1.95313425402 0.02621892448 
0.127932 1.91349868556 0.02589562615 
0.128448 1.87624082417 0.02592171660 
0.128965 1.94554555788 0.02640402010 
0.129482 1.91485935570 0.02545265183 
0.129999 1.95270204521 0.02636128850 
0.130516 1.90689997543 0.02581831777 
0.131033 1.96748553936 0.02574662342 
0.131550 1.90665880444 0.02591140117 
0.132067 1.92946837069 0.02556667823 
0.132583 1.92509278462 0.02543597801 
0.133100 1.89721372228 0.02500950946 
0.133617 1.91856206495 0.02569883312 
0.134134 1.90012542405 0.02462706002 
0.134651 1.92986313858 0.02505931258 
0.135168 1.89381424294 0.02525867077 
0.135685 1.89765461349 0.02454444438 
0.136201 1.89800604137 0.02493755030 
0.136718 1.87195884898 0.02399350748 
0.137235 1.90285563210 0.02445036781 
0.137752 1.84957888975 0.02397450314 
0.138269 1.92523185849 0.02494377301 
0.138786 1.86741775237 0.02396277359 
0.139303 1.88834570987 0.02463379555 
0.139819 1.89545782892 0.02490700065 
0.140336 1.92733981734 0.02467275098 
0.140853 1.91296257659 0.02326108568 
0.141370 1.91339296746 0.02447658632 
0.141887 1.84557008747 0.02422286993 
0.142404 1.85641446722 0.02422629388 
0.142921 1.89094639110 0.02462015746 
0.143438 1.91353616549 0.02449887864 
0.143954 1.87190379121 0.02439182488 
0.144471 1.86973612162 0.02443474029 
0.144988 1.88942881691 0.02432741800 
0.145505 1.88255985098 0.02467984544 
0.146022 1.90847485228 0.02412254709 
0.146539 1.83586245161 0.02417892598 
0.147056 1.90469955494 0.02447458118 
0.147572 1.85006505971 0.02329561382 
0.148089 1.82499769714 0.02321854604 
0.148606 1.85091392546 0.02336006298 
0.149123 1.83237708123 0.02293872284 
0.149640 1.85386514494 0.02316083445 
0.150157 1.87397578568 0.02344032425 
0.150674 1.85493696665 0.02275217761 
0.151190 1.83012418712 0.02343619946 
0.151707 1.86853659123 0.02423583736 
0.152224 1.85733951039 0.02330395315 
0.152741 1.85265790642 0.02302922153 
0.153258 1.83586976168 0.02338250165 
0.153775 1.83947380116 0.02257340172 
0.154291 1.81742459158 0.02277025488 
0.154808 1.83422855082 0.02300746243 
0.155325 1.87118749080 0.02334438936 
0.155842 1.77624011901 0.02265026057 
0.156359 1.84298195225 0.02365473803 
0.156876 1.84885953709 0.02280790735 
0.157393 1.80723325715 0.02279661892 
0.157909 1.86298617742 0.02236237971 
0.158426 1.81702886193 0.02271709284 
0.158943 1.82551139067 0.02260840136 
0.159460 1.82384986243 0.02223130231 
0.159977 1.80014327204 0.02229871290 
0.160494 1.84027761247 0.02311476859 
0.161010 1.83192447556 0.02210573871 
0.161527 1.83700926030 0.02240613679 
0.162044 1.80477575768 0.02233739071 
0.162561 1.83365684590 0.02203731786 
0.163078 1.84999628172 0.02173001642 
0.163595 1.82142210663 0.02234659991 
0.164112 1.83341984755 0.02191323421 
0.164628 1.83528678460 0.02207905221 
0.165145 1.81038917081 0.02138994214 
0.165662 1.80715221851 0.02139783993 
0.166179 1.79131262705 0.02129810143 
0.166696 1.80071849535 0.02169361887 
0.167213 1.86180541635 0.02245102188 
0.167729 1.86218505258 0.02197523977 
0.168246 1.82543097566 0.02200749068 
0.168763 1.80505230365 0.02178830210 
0.169280 1.83042147931 0.02160874029 
0.169797 1.83703214479 0.02169458980 
0.170314 1.82569740807 0.02224237289 
0.170830 1.83091166173 0.02171601716 
0.171347 1.81796178733 0.02141189968 
0.171864 1.82359199116 0.02154981416 
0.172381 1.83030721762 0.02152014455 
0.172898 1.81594108984 0.02148434523 
0.173415 1.79512609480 0.02157612204 
0.173932 1.79760517697 0.02121537859 
0.174448 1.79870689877 0.02109850020 
0.174965 1.79552720098 0.02119467474 
0.175482 1.79792127666 0.02089294609 
0.175999 1.82997933699 0.02078791148 
0.176516 1.79132513288 0.02047961326 
0.177033 1.78646572681 0.02087109598 
0.177549 1.77807444651 0.02101731182 
0.178066 1.78932872148 0.02042080102 
0.178583 1.78022515974 0.02101544668 
0.179100 1.80523182622 0.02159669129 
0.179617 1.82892714110 0.02102190424 
0.180134 1.77267337683 0.02184396042 
0.180650 1.81346339381 0.02168191179 
0.181167 1.84774350796 0.02210007967 
0.181684 1.82761746227 0.02205350975 
0.182201 1.80266219062 0.02198309653 
0.182718 1.80950819611 0.02254040204 
0.183234 1.76913413362 0.02204275705 
0.183751 1.80430896548 0.02242934379 
0.184268 1.83079901248 0.02240685401 
0.184785 1.79782198108 0.02201628861 
0.185302 1.79971878552 0.02257321374 
0.185819 1.79145558076 0.02324689706 
0.186335 1.77465843952 0.02224547618 
0.186852 1.79242021665 0.02232891723 
0.187369 1.76313163000 0.02133235385 
0.187886 1.77906789467 0.02190024382 
0.188403 1.73621805231 0.02126491593 
0.188920 1.80712808946 0.02158028728 
0.189436 1.80116217940 0.02146209701 
0.189953 1.78502094050 0.02098815288 
0.190470 1.75092345116 0.02074880327 
0.190987 1.76283457898 0.02080271148 
0.191504 1.75866584116 0.02101969462 
0.192020 1.75713384088 0.02140816900 
0.192537 1.75929110561 0.02060540206 
0.193054 1.75358904273 0.02071131765 
0.193571 1.74982114262 0.02089417614 
0.194088 1.74650473315 0.02046769554 
0.194605 1.74773775111 0.02091698030 
0.195121 1.75769404269 0.02031465461 
0.195638 1.73216451036 0.02055269530 
0.196155 1.75323158058 0.01997031741 
0.196672 1.72339182025 0.01984442069 
0.197189 1.74114362317 0.02003405607 
0.197705 1.79092039517 0.02038454320 
0.198222 1.74856438309 0.02032710381 
0.198739 1.78596873422 0.02053379637 
0.199256 1.74262128171 0.02010824838 
0.199773 1.75568588604 0.01949072116 
0.200290 1.76771531730 0.01985176042 
0.200806 1.78281582040 0.02050446109 
0.201323 1.76006963454 0.01985004766 
0.201840 1.72961717359 0.02031356484 
0.202357 1.75101226641 0.01995520482 
0.202874 1.79510079853 0.02001569700 
0.203390 1.78814267878 0.01992139934 
0.203907 1.75716232380 0.02000170067 
0.204424 1.74538315901 0.01940431371 
0.204941 1.71809558044 0.01928924888 
0.205458 1.71826089849 0.01965950656 
0.205974 1.74733450427 0.01958955251 
0.206491 1.75266068752 0.01998861596 
0.207008 1.74730484698 0.01923026910 
0.207525 1.72720023907 0.01937076115 
0.208042 1.76807174082 0.01922386160 
0.208558 1.72643746834 0.01896816224 
0.209075 1.73381218091 0.01934654482 
0.209592 1.81338423101 0.01970886028 
0.210109 1.77851414278 0.01949633860 
0.210626 1.76774323446 0.01921324887 
0.211142 1.75239660851 0.01949780117 
0.211659 1.78089998438 0.01887124872 
0.212176 1.73576497865 0.01931287721 
0.212693 1.73464514022 0.01907742354 
0.213210 1.77752681406 0.01924801839 
0.213726 1.72391091048 0.01920419252 
0.214243 1.78968218778 0.01944674806 
0.214760 1.71978216273 0.01894038477 
0.215277 1.77166242955 0.01923588277 
0.215794 1.75024533559 0.01923614267 
0.216310 1.72495336214 0.01861246963 
0.216827 1.74131800078 0.01911156024 
0.217344 1.77226684298 0.01911611634 
0.217861 1.73146170790 0.01886507551 
0.218378 1.74223876063 0.01882787927 
0.218894 1.73902527783 0.01874769595 
0.219411 1.74451990600 0.01854580256 
0.219928 1.76038979133 0.01851466554 
0.220445 1.77414267382 0.01916107495 
0.220962 1.72927300362 0.01877194356 
0.221478 1.75949078779 0.01904287195 
0.221995 1.73187565314 0.01875387912 
0.222512 1.72823673766 0.01883678226 
0.223029 1.71491889236 0.01789625389 
0.223546 1.75059588883 0.01878755189 
0.224062 1.76529439480 0.01863891455 
0.224579 1.74678491018 0.01867513144 
0.225096 1.75128355534 0.01836388076 
0.225613 1.74060447268 0.01862090276 
0.226129 1.74851424670 0.01878554887 
0.226646 1.72605939516 0.01849049696 
0.227163 1.74762240502 0.01839802697 
0.227680 1.76920510031 0.01808665345 
0.228197 1.73609936730 0.01831456758 
0.228713 1.78114580481 0.01842496611 
0.229230 1.76131994801 0.01823358980 
0.229747 1.71317272035 0.01782727889 
0.230264 1.73915401989 0.01802485486 
0.230780 1.73731537499 0.01835033148 
0.231297 1.75876018716 0.01796191735 
0.231814 1.73149226006 0.01774716950 
0.232331 1.74902181764 0.01799059875 
0.232848 1.71538610855 0.01839511868 
0.233364 1.76023779505 0.01824406979 
0.233881 1.74754788057 0.01787053898 
0.234398 1.72908624830 0.01806921459 
0.234915 1.74110956954 0.01780451718 
0.235431 1.72904683175 0.01768619878 
0.235948 1.71607397226 0.01810703421 
0.236465 1.71081639488 0.01791792378 
0.236982 1.73350887270 0.01804872902 
0.237499 1.73611605837 0.01801509730 
0.238015 1.74427550636 0.01794528867 
0.238532 1.71211746856 0.01792545636 
0.239049 1.70767032827 0.01777177098 
0.239566 1.73337917177 0.01776095932 
0.240082 1.71373096164 0.01793380528 
0.240599 1.73105909831 0.01783993525 
0.241116 1.72655919689 0.01783620814 
0.241633 1.73680374758 0.01773577446 
0.242149 1.73879878813 3.02622316796 
0.242666 1.73464883085 0.01799424579 
0.243183 1.72429108241 0.01757515108 
0.243700 1.73031203725 0.01758230880 
0.244217 1.70698822251 0.01782933962 
0.244733 1.71041443376 0.01730929074 
0.245250 1.71453401900 0.01765899454 
0.245767 1.73594546181 0.01752562979 
0.246284 1.73371333879 0.01721104953 
0.246800 1.74306771103 0.01742536557 
0.247317 1.71558150635 0.01718411737 
0.247834 1.74935287647 0.01759251443 
0.248351 1.69355465429 0.01774284491 
0.248867 1.70276748255 0.01713004350 
0.249384 1.72809891345 0.01776284641 
0.249901 1.74418743257 0.01773334521 
0.250418 1.73483193711 0.01731194655 
0.250934 1.69627019173 0.01742544444 
0.251451 1.72905292346 0.01747299815 
0.251968 1.69256355542 0.01726718407 
0.252485 1.72628595091 0.01743920237 
0.253001 1.73665065016 0.01750713455 
0.253518 1.70034703075 0.01722553085 
0.254035 1.73461492058 0.01715991184 
0.254552 1.72994232666 0.01696826998 
0.255068 1.72148210392 0.01707740440 
0.255585 1.71913745510 0.01713228908 
0.256102 1.72544788755 0.01715215894 
0.256619 1.72044181666 0.01748483822 
0.257135 1.72692797532 0.01693693101 
0.257652 1.70608070039 0.01709774185 
0.258169 1.71795913957 0.01710396788 
0.258686 1.72176388088 0.01690908715 
0.259202 1.70608618746 0.01688591050 
0.259719 1.72173278846 0.01718425565 
0.260236 1.69965105601 0.01701113264 
0.260753 1.71962978705 0.01756668585 
0.261269 1.70639270734 0.01763556863 
0.261786 1.71705813609 0.01789994905 
0.262303 1.68080322057 0.01754025320 
0.262820 1.71631622737 0.01740016424 
0.263336 1.72704590968 0.01820780562 
0.263853 1.71269973038 0.01817000451 
0.264370 1.69604157293 0.01794852493 
0.264887 1.72894778613 0.01819309260 
0.265403 1.72326223894 0.01871115741 
0.265920 1.72533386822 0.01848860557 
0.266437 1.74368183465 0.01829869388 
0.266954 1.70987847294 0.01835445917 
0.267470 1.71552193804 0.01929603590 
0.267987 1.70398063993 0.01826461256 
0.268504 1.73922689405 0.01865469440 
0.269021 1.73704784640 0.01891946617 
0.269537 1.71628937047 0.01860230959 
0.270054 1.74901696400 0.01900279946 
0.270571 1.71189112705 0.01897553246 
0.271087 1.71103249668 0.01970453384 
0.271604 1.73551239429 0.01928132949 
0.272121 1.75751715354 0.01971509193 
0.272638 1.74183744677 0.02015908489 
0.273154 1.71775608529 0.01986189706 
0.273671 1.76658700491 0.02049102960 
0.274188 1.75767612490 0.02054271369 
0.274705 1.71738531750 0.02034626256 
0.275221 1.73132121588 0.01985925626 
0.275738 1.75998894345 0.02055621777 
0.276255 1.74878249952 0.02040538673 
0.276771 1.74598179060 0.02103875793 
0.277288 1.73454086208 0.01997832543 
0.277805 1.73694570164 0.01999126588 
0.278322 1.70876043895 0.01993403293 
0.278838 1.71887433544 0.02044157916 
0.279355 1.75272661981 0.02043903719 
0.279872 1.74989953237 0.02043352938 
0.280388 1.72855438352 0.01953110721 
0.280905 1.72595120741 0.02036060327 
0.281422 1.71129025953 0.02073049242 
0.281939 1.72838478279 0.01982654849 
0.282455 1.77924461670 0.02057472708 
0.282972 1.73512458822 0.02011788084 
0.283489 1.70759710868 0.02054521179 
0.284006 1.71427622845 0.02022379991 
0.284522 1.70956996096 0.02003729888 
0.285039 1.71600033838 0.02099199565 
0.285556 1.73740181558 0.01958002109 
0.286072 1.71277176138 0.02078727662 
0.286589 1.70696736641 0.02049409864 
0.287106 1.72641205899 0.02013196182 
0.287622 1.71959050303 0.02114691266 
0.288139 1.73909734740 0.02114508097 
0.288656 1.73221815981 0.02091054762 
0.289173 1.73199580417 0.02131427899 
0.289689 1.71316614357 0.02028195449 
0.290206 1.71724507499 0.02047752833 
0.290723 1.75072069944 0.02067922479 
0.291239 1.74529983910 0.02138591429 
0.291756 1.74055038443 0.02091621519 
0.292273 1.70191230313 0.02052923536 
0.292790 1.71759880897 0.02055749373 
0.293306 1.74991309485 0.02058900831 
0.293823 1.73712264130 0.02089789300 
0.294340 1.71592413652 0.02052317699 
0.294856 1.74736159877 0.02079385178 
0.295373 1.69784483430 0.02027006841 
0.295890 1.75136713589 0.02109748572 
0.296406 1.71156516012 0.02107171978 
0.296923 1.72770409267 0.02148874743 
0.297440 1.73163467507 0.02121998253 
0.297957 1.74189220953 0.02110326570 
0.298473 1.75538010023 0.02082170315 
0.298990 1.72851440648 0.02174059441 
0.299507 1.74611427047 0.02165093404 
0.300023 1.73219926911 0.02176710591 
0.300540 1.67212398692 0.02135088049 
0.301057 1.70497428327 0.02101791965 
0.301573 1.73546730094 0.02145583264 
0.302090 1.71188828286 0.02153244623 
0.302607 1.68422260681 0.02133763263 
0.303123 1.69541830324 0.02107557996 
0.303640 1.73123253116 0.02193323951 
0.304157 1.75527957127 0.02167803546 
0.304673 1.72235790666 0.02238613153 
0.305190 1.70013141505 0.02142157236 
0.305707 1.72404775364 0.02180656768 
0.306224 1.71720641264 0.02103221257 
0.306740 1.74503189548 0.02209289785 
0.307257 1.73888787496 0.02158133200 
0.307774 1.71568277803 0.02131643032 
0.308290 1.70198721077 0.02131178027 
0.308807 1.70481291376 0.02179543030 
0.309324 1.77225046754 0.02274296838 
0.309840 1.71999789217 0.02216624855 
0.310357 1.72766133259 0.02235577602 
0.310874 1.75489286854 0.02212527549 
0.311390 1.76272093220 0.02207375078 
0.311907 1.75107869904 0.02188012644 
0.312424 1.71744166415 0.02252635425 
0.312940 1.74791444313 0.02278554060 
0.313457 1.73941524827 0.02231426813 
0.313974 1.73866557129 0.02320101662 
0.314490 1.73678183201 0.02250245775 
0.315007 1.71255769442 0.02274285862 
0.315524 1.72024980262 0.02256713786 
0.316040 1.69483503300 0.02211863964 
0.316557 1.68648610889 0.02184328958 
0.317074 1.72035495148 0.02274774001 
0.317590 1.75127511453 0.02378702287 
0.318107 1.69741805040 0.02296220375 
0.318624 1.68029716876 0.02326890897 
0.319140 1.68743218741 0.02299198885 
0.319657 1.74211547177 0.02240492994 
0.320174 1.75972389988 0.02342242968 
0.320690 1.70719605076 0.02326033943 
0.321207 1.67435377057 0.02215216874 
0.321724 1.74390685918 0.02374227657 
0.322240 1.70945839272 0.02397829008 
0.322757 1.71992901776 0.02385841021 
0.323274 1.72363698313 0.02348915982 
0.323790 1.71787590077 0.02332650027 
0.324307 1.71692805096 0.02495311119 
0.324824 1.66755611427 0.02386326400 
0.325340 1.74532110606 0.02473277934 
0.325857 1.78194654827 0.02532307567 
0.326373 1.74574489207 0.02478167423 
0.326890 1.73129112607 0.02517719716 
0.327407 1.77013528493 0.02569295284 
0.327923 1.71174242376 0.02569668684 
0.328440 1.69775647399 0.02557003750 
0.328957 1.71872514942 0.02517850765 
0.329473 1.73324763911 0.02639607424 
0.329990 1.70845074314 0.02688187822 
0.330507 1.75532803761 0.02730459625 
0.331023 1.75350051589 0.02702537350 
0.331540 1.76804831959 0.02812699618 
0.332057 1.73388570121 0.02807899466 
0.332573 1.74711801204 0.02820590106 
0.333090 1.77143127787 0.02828883105 
0.333607 1.79558038704 0.02911291881 
0.334123 1.76530449068 0.02953421390 
0.334640 1.77524333735 0.03043175465 
0.335156 1.75118626302 0.03031689255 
0.335673 1.73545222173 0.03035862843 
0.336190 1.76731390884 0.03017966033 
0.336706 1.80255873475 0.02976046870 
0.337223 1.79844466768 0.03093853901 
0.337740 1.80164725241 0.03261704608 
0.338256 1.76376803536 0.03228420055 
0.338773 1.75056927951 0.03421350580 
0.339290 1.84141523924 0.03449655998 
0.339806 1.76228956304 0.03554354851 
0.340323 1.80867586980 0.03521631710 
0.340839 1.80389404032 0.03541981732 
0.341356 1.77177128215 0.03572510750 
0.341873 1.78902274336 0.03669074023 
0.342389 1.87537057037 0.03785777044 
0.342906 1.74490394929 0.03528534656 
0.343423 1.74789708111 0.03528894710 
0.343939 1.83384291270 0.03582961503 
0.344456 1.82710497393 0.03635162426 
0.344972 1.79644801672 0.03763347890 
0.345489 1.71348248525 0.03700095679 
0.346006 1.83161726815 0.03678141328 
0.346522 1.83974486256 0.03742491389 
0.347039 1.78261642262 0.03958079812 
0.347555 1.82171324430 0.03990416762 
0.348072 1.80019939000 0.03819987036 
0.348589 1.78164841496 0.03682172900 
0.349105 1.79460421848 0.03983576024 
0.349622 1.80112072097 0.03855887871 
0.350139 1.76767642210 0.03675800122 
0.350655 1.80621385950 0.04037378921 
0.351172 1.80468443988 0.03895836974 
0.351688 1.79301494868 0.04013949773 
0.352205 1.81234521015 0.03815289122 
0.352722 1.78767752709 0.03828950411 
0.353238 1.78851350384 0.03794354550 
0.353755 1.83579326964 0.03871411942 
0.354271 1.78483044403 0.03866210223 
0.354788 1.78392598223 0.03934171779 
0.355305 1.88586453498 0.03989865836 
0.355821 1.74276040726 0.04048481044 
0.356338 1.85222825629 0.04004272380 
0.356854 1.74088440252 0.04166290656 
0.357371 1.75414259497 0.04309861561 
0.357888 1.77581600910 0.04211380566 
0.358404 1.79650401536 0.04389891093 
0.358921 1.80013671634 0.04478386781 
0.359437 1.73320568586 0.04499931846 
0.359954 1.76310578119 0.04507797829 
0.360471 1.83588510521 0.04349103175 
0.360987 1.77295381799 0.04445832352 
0.361504 1.86113728521 0.04690741598 
0.362020 1.81347157017 0.04989900785 
0.362537 1.78616768451 0.04941321122 
0.363054 1.86349764250 0.05030587403 
0.363570 1.88932132283 0.05012260023 
0.364087 1.77771829181 0.04812106221 
0.364603 1.76465509919 0.04787165876 
0.365120 1.83844683734 0.05130734646 
0.365637 1.90950856855 0.05253882959 
0.366153 1.84325597927 0.05390844357 
0.366670 1.73930112915 0.05397993975 
0.367186 1.86687267603 0.06037865223 
0.367703 1.78115887321 0.05799822109 
0.368219 1.81779703217 0.05990096196 
0.368736 1.74407146766 0.06184523301 
0.369253 1.77890313429 0.06946845684 
0.369769 1.81027367983 0.06698085732 
0.370286 1.93975866361 0.07733848486 
0.370802 1.82121820790 0.07379811596 
0.371319 1.73674484649 0.07817510383 
0.371835 1.64221936765 0.08314111430 
0.372352 1.93815123858 0.10720054072 
0.372869 1.71735274912 0.09457412537 
0.373385 1.67559463268 0.14546680118 
0.373902 2.68570829079 0.41510388266 
