# Supplementary material for: A SAXS-based approach to rationally evaluate radical scavengers – toward eliminating radiation damage in solution and crystallographic studies
Source: J Synchrotron Radiat. 2021 Aug 9;28(Pt 5):1309–20. doi: 10.1107/S1600577521004045 (PMC8415334; doi:10.1107/S1600577521004045)
Supplement: Supplementary file 1 [file s-28-01309-sup1.zip › SupportingData/ascrobic_acid/5uM/D1_ascorbate-5um_00007.cbf.dat]

0.010597 11.98165760965 0.74788406487 
0.011114 10.67527081152 0.49097743071 
0.011630 9.77196382760 0.31661761749 
0.012147 8.70211197837 0.26580351043 
0.012664 8.15454006410 0.25699031108 
0.013181 7.75481189978 0.22362815168 
0.013698 7.60592386572 0.20036987358 
0.014215 7.04741929108 0.30055752301 
0.014732 6.94272661596 0.22099020256 
0.015249 6.71510040193 0.21796606272 
0.015766 6.28539442494 0.19981575694 
0.016283 6.23005647376 0.17472431262 
0.016800 6.16720318087 0.15895863496 
0.017316 5.89547249007 0.15668583504 
0.017833 5.74712231920 0.12930104860 
0.018350 5.27094788422 0.11699286354 
0.018867 5.75966930074 0.12712078214 
0.019384 5.16040842820 0.10493081498 
0.019901 5.11943379038 0.10795770175 
0.020418 4.75740987210 0.10768727088 
0.020935 5.07245982801 0.11016786711 
0.021452 4.91265443965 0.11134294889 
0.021969 4.78661228997 0.10128656869 
0.022486 4.56932550649 0.09514793991 
0.023002 4.62852762398 0.09825411159 
0.023519 4.36381677151 0.09280491082 
0.024036 4.26967158980 0.09556048253 
0.024553 4.28518754405 0.09576358754 
0.025070 4.30037290745 0.08788080103 
0.025587 4.17953761720 0.08867049568 
0.026104 4.06977243464 0.08355818913 
0.026621 3.97215433153 0.07825312471 
0.027138 3.99056761536 0.08349335604 
0.027655 4.00259206412 0.07618689192 
0.028171 3.99330711982 0.07625140058 
0.028688 4.01553154740 0.07812064738 
0.029205 3.97923619134 0.07947762362 
0.029722 3.81204455733 0.07563962083 
0.030239 3.78975214927 0.07501962990 
0.030756 3.77843155455 0.07494395849 
0.031273 3.71711807191 0.07658149520 
0.031790 3.74352297507 0.07081404399 
0.032307 3.64144586822 0.06949170659 
0.032824 3.55222469653 0.06909641027 
0.033341 3.55628615091 0.07047500492 
0.033857 3.64906786639 0.06944842696 
0.034374 3.67952650641 0.06567509269 
0.034891 3.60630997443 0.06957619380 
0.035408 3.53606521936 0.06719826986 
0.035925 3.58943173227 0.06655705492 
0.036442 3.49330454617 0.06465173080 
0.036959 3.48384277320 0.06357346182 
0.037476 3.40344358453 0.06240000468 
0.037993 3.39644605059 0.06059764894 
0.038510 3.50580839227 0.06615715291 
0.039027 3.38973946696 0.06451356820 
0.039543 3.36813615732 0.05845075726 
0.040060 3.30971127310 0.05813978471 
0.040577 3.40994923194 0.05954461996 
0.041094 3.24286306311 0.05964767693 
0.041611 3.32313543329 0.05909373127 
0.042128 3.27992916219 0.05779343030 
0.042645 3.21752304404 0.05612705471 
0.043162 3.28665075868 0.05582743707 
0.043679 3.20981093249 0.05759598190 
0.044196 3.07020505544 0.05540431107 
0.044712 3.23023863055 0.05876808766 
0.045229 3.23835386396 0.05604611735 
0.045746 3.10652077529 0.05458031614 
0.046263 3.03713709287 0.05161446523 
0.046780 3.07515314894 0.05181024706 
0.047297 3.02292821795 0.05181738815 
0.047814 3.06186405112 0.05026256155 
0.048331 3.06163797736 0.05101307427 
0.048848 2.97201188388 0.05065379087 
0.049365 3.00376522668 0.04870572761 
0.049881 2.88504345599 0.04955021603 
0.050398 2.99810529654 0.05228208286 
0.050915 2.94374616604 0.05215122884 
0.051432 2.93764653811 0.04751497031 
0.051949 3.01294666024 0.05139618214 
0.052466 2.84171026320 0.04828649853 
0.052983 2.87617339000 0.05068869555 
0.053500 2.82285206854 0.04867673160 
0.054017 2.87324523685 0.04923913948 
0.054534 2.82559298915 0.04734817184 
0.055050 2.82639644353 0.04775309313 
0.055567 2.84631743891 0.04754965773 
0.056084 2.74189308817 0.04457158036 
0.056601 2.77221351495 0.04673822032 
0.057118 2.74209323567 0.04819372377 
0.057635 2.70838829847 0.04403581061 
0.058152 2.71482129284 0.04404528561 
0.058669 2.66123965924 0.04296290804 
0.059186 2.66571762694 0.04484583493 
0.059703 2.64859193203 0.04288306396 
0.060220 2.73633076170 0.04319712536 
0.060736 2.63398036719 0.04269101264 
0.061253 2.65612855050 0.04249039302 
0.061770 2.67315617507 0.04470189226 
0.062287 2.55735255479 0.04069045894 
0.062804 2.57177663815 0.04265297597 
0.063321 2.64776106593 0.04199009378 
0.063838 2.72086196317 0.04295560922 
0.064355 2.53973197566 0.04218448620 
0.064872 2.59045782640 0.03980694273 
0.065388 2.54292812191 0.04109182645 
0.065905 2.58842079977 0.04063674336 
0.066422 2.52317331272 0.04065869722 
0.066939 2.51161940544 0.04046891445 
0.067456 2.52948017342 0.04014298482 
0.067973 2.60946491136 0.03945077787 
0.068490 2.49202109020 0.04014034566 
0.069007 2.51763597851 0.04016324140 
0.069524 2.47401232031 0.04013535209 
0.070041 2.49711532511 0.03946981887 
0.070557 2.47389322221 0.04100780527 
0.071074 2.45893133689 0.04034249587 
0.071591 2.44357993690 0.03956251349 
0.072108 2.45928869532 0.04015080752 
0.072625 2.45312287509 0.03771454206 
0.073142 2.43541285409 0.03955181540 
0.073659 2.47960021467 0.03767056335 
0.074176 2.47386150321 0.03875222524 
0.074693 2.41084922172 0.03681931612 
0.075210 2.37829571127 0.03468855822 
0.075726 2.45541000619 0.03643488937 
0.076243 2.39667532680 0.03672405575 
0.076760 2.41789679078 0.03642971543 
0.077277 2.34225930408 0.03629881467 
0.077794 2.32175452360 0.03612936460 
0.078311 2.37586478170 0.03648530637 
0.078828 2.40492418267 0.03497621993 
0.079345 2.35465580951 0.03535886018 
0.079862 2.30063709236 0.03622882055 
0.080378 2.39592640870 0.03524941958 
0.080895 2.38311655237 0.03602521877 
0.081412 2.37555404880 0.03655218768 
0.081929 2.29346377022 0.03489224797 
0.082446 2.27874099287 0.03374400672 
0.082963 2.31337704075 0.03432081065 
0.083480 2.27673064638 0.03413836100 
0.083997 2.27820230905 0.03415850320 
0.084514 2.21670721940 0.03305298337 
0.085030 2.30396155009 0.03425704319 
0.085547 2.25973711593 0.03314536332 
0.086064 2.24960021549 0.03375225350 
0.086581 2.35738665629 0.03309014925 
0.087098 2.26997777908 0.03269879865 
0.087615 2.25442873933 0.03362236206 
0.088132 2.28502789523 0.03440793261 
0.088649 2.19431393507 0.03359748498 
0.089166 2.25588149807 0.03349277447 
0.089683 2.20559438060 0.03536599001 
0.090199 2.22410164899 0.03525498562 
0.090716 2.22909508669 0.03542226506 
0.091233 2.20397955497 0.03526992008 
0.091750 2.14937326099 0.03483426044 
0.092267 2.20902762003 0.03557149315 
0.092784 2.21863030124 0.03569293430 
0.093301 2.15943374557 0.03472675671 
0.093818 2.17098619255 0.03649585542 
0.094334 2.13995670940 0.03440138901 
0.094851 2.18536424303 0.03477536359 
0.095368 2.21078126801 0.03617548995 
0.095885 2.14822212887 0.03414114787 
0.096402 2.23474068335 0.03441712976 
0.096919 2.13449758303 0.03289393516 
0.097436 2.20128180400 0.03264790377 
0.097953 2.12862273516 0.03153774428 
0.098470 2.09850966885 0.03220883474 
0.098986 2.16728242284 0.03157780521 
0.099503 2.16029553826 0.03275292349 
0.100020 2.10936685805 0.03255249845 
0.100537 2.13259786415 0.03176241166 
0.101054 2.07457868393 0.03182307489 
0.101571 2.16798419952 0.03206597428 
0.102088 2.08975025591 0.03214138419 
0.102605 2.14503941536 0.03148944339 
0.103122 2.09457127738 0.03055957524 
0.103638 2.08891813855 0.03104007889 
0.104155 1.98399980799 0.02984206934 
0.104672 2.08788086598 0.03053749552 
0.105189 2.08549819673 0.03048080999 
0.105706 2.06838276133 0.03024878670 
0.106223 2.09347199668 0.03056669133 
0.106740 2.04599669773 0.02984600740 
0.107257 2.03108723770 0.02936402751 
0.107773 2.05292506642 0.03056086641 
0.108290 2.07014334893 0.02993628701 
0.108807 2.04034814252 0.03060291674 
0.109324 2.00378827084 0.02957005247 
0.109841 2.01815650955 0.02911358926 
0.110358 2.03115686367 0.02941199848 
0.110875 2.01266096811 0.02999163495 
0.111392 2.08573148405 0.02916965229 
0.111909 2.02864794228 0.02833567358 
0.112425 2.08381519322 0.02847595851 
0.112942 2.05202443556 0.02798825706 
0.113459 2.01714144797 0.02898645520 
0.113976 1.97624898640 0.02749843454 
0.114493 1.99547213382 0.02751619923 
0.115010 2.04772058931 0.02836171277 
0.115527 2.06134128511 0.02833374811 
0.116044 1.98453846308 0.02761621911 
0.116560 2.00978464727 0.02772558200 
0.117077 2.03768556069 0.02632626570 
0.117594 2.02094257317 0.02829572620 
0.118111 2.04871987218 0.02781257551 
0.118628 1.99522962688 0.02721530022 
0.119145 1.95246840546 0.02711627008 
0.119662 1.93180367410 0.02669385135 
0.120179 2.00816775874 0.02700491280 
0.120695 1.95513993805 0.02696311944 
0.121212 2.00411426863 0.02783708018 
0.121729 1.96533988251 0.02668517292 
0.122246 1.97368445956 0.02718429933 
0.122763 1.98627396552 0.02699195922 
0.123280 1.97489266508 0.02587647984 
0.123797 1.93886565188 0.02592901651 
0.124314 1.94182911398 0.02669284660 
0.124830 1.98881705211 0.02687342600 
0.125347 1.97746564599 0.02667484222 
0.125864 1.98032259206 0.02704810242 
0.126381 1.97850305958 0.02701534603 
0.126898 1.96670154932 0.02626788777 
0.127415 1.95780498919 0.02637250848 
0.127932 1.95371853513 0.02567477809 
0.128448 1.90560458437 0.02601584612 
0.128965 1.90012932513 0.02611153233 
0.129482 1.88411545414 0.02551893519 
0.129999 1.89249656336 0.02607377718 
0.130516 1.92308643998 0.02574709872 
0.131033 1.95493649458 0.02558595716 
0.131550 1.88547325753 0.02476049440 
0.132067 1.91303480652 0.02550734382 
0.132583 1.89697150285 0.02489421553 
0.133100 1.89733277589 0.02519445434 
0.133617 1.92021739374 0.02533325475 
0.134134 1.92790758307 0.02535130533 
0.134651 1.87398275484 0.02490881797 
0.135168 1.90440526806 0.02390214816 
0.135685 1.88979906054 0.02518180514 
0.136201 1.95659733992 0.02534631181 
0.136718 1.87619204056 0.02475377440 
0.137235 1.88888992321 0.02387893207 
0.137752 1.89884452724 0.02492602127 
0.138269 1.87823339792 0.02413432916 
0.138786 1.85814387880 0.02459259089 
0.139303 1.89313207403 0.02409127252 
0.139819 1.86244340501 0.02381450076 
0.140336 1.86269670663 0.02399234818 
0.140853 1.91297536102 0.02429298953 
0.141370 1.87992743666 0.02422377240 
0.141887 1.89631554892 0.02475058431 
0.142404 1.91368908410 0.02405194623 
0.142921 1.87938773093 0.02387392089 
0.143438 1.89270807512 0.02442993475 
0.143954 1.90665593828 0.02416130517 
0.144471 1.89838289122 0.02423897188 
0.144988 1.90516655767 0.02528114920 
0.145505 1.92410509497 0.02505288051 
0.146022 1.89816774091 0.02382625964 
0.146539 1.87464317887 0.02408266116 
0.147056 1.84378136606 0.02376185314 
0.147572 1.81418941657 0.02388427628 
0.148089 1.86394577434 0.02387031477 
0.148606 1.86733541794 0.02387480030 
0.149123 1.88063832314 0.02352133424 
0.149640 1.87044096380 0.02352716590 
0.150157 1.81568107815 0.02344442733 
0.150674 1.87460608111 0.02331601999 
0.151190 1.83959182046 0.02340752087 
0.151707 1.83399947388 0.02334946413 
0.152224 1.84431412817 0.02336709191 
0.152741 1.85859279269 0.02334238671 
0.153258 1.83814489249 0.02375225386 
0.153775 1.85468825071 0.02273019992 
0.154291 1.87402942572 0.02253068186 
0.154808 1.86343670781 0.02291591424 
0.155325 1.86020914770 0.02355385603 
0.155842 1.83080341027 0.02358175478 
0.156359 1.83163623297 0.02243102025 
0.156876 1.81567024675 0.02329921931 
0.157393 1.80648226409 0.02229652272 
0.157909 1.80012586032 0.02264512926 
0.158426 1.83400548766 0.02277219133 
0.158943 1.83454106599 0.02221281059 
0.159460 1.79547255579 0.02201064706 
0.159977 1.83222391951 0.02220430770 
0.160494 1.84648388357 0.02270423056 
0.161010 1.81686172391 0.02191401895 
0.161527 1.79412318418 0.02211975352 
0.162044 1.83501586457 0.02221369481 
0.162561 1.83854601917 0.02234450201 
0.163078 1.82965118815 0.02241533502 
0.163595 1.82884743818 0.02260140235 
0.164112 1.84379646190 0.02260313213 
0.164628 1.84085072219 0.02262317134 
0.165145 1.79071338929 0.02173228723 
0.165662 1.80140359311 0.02185228484 
0.166179 1.78697776874 0.02141051769 
0.166696 1.81891927665 0.02217484646 
0.167213 1.82546097589 0.02181556269 
0.167729 1.80906222644 0.02157883153 
0.168246 1.77108148674 0.02157679729 
0.168763 1.77468918245 0.02143266486 
0.169280 1.82190294936 0.02194089911 
0.169797 1.83928976607 0.02167398451 
0.170314 1.84884767778 0.02096286732 
0.170830 1.82924531688 0.02203174625 
0.171347 1.84157442564 0.02198262590 
0.171864 1.82629152444 0.02099776828 
0.172381 1.84302625550 0.02165101628 
0.172898 1.78256305631 0.02062186672 
0.173415 1.79496269221 0.02149718561 
0.173932 1.81136519780 0.02120481314 
0.174448 1.80564231149 0.02122329214 
0.174965 1.82822357820 0.02136279647 
0.175482 1.80521666282 0.02104666906 
0.175999 1.80125372514 0.02107713858 
0.176516 1.79336400058 0.02098923141 
0.177033 1.79197125649 0.02062702153 
0.177549 1.80317122384 0.02139658607 
0.178066 1.81171372790 0.02102990568 
0.178583 1.76112947173 0.02099095732 
0.179100 1.80568142809 0.02140964041 
0.179617 1.82070787429 0.02115411327 
0.180134 1.79012867369 0.02107205932 
0.180650 1.79826007615 0.02147903185 
0.181167 1.81179432002 0.02275492129 
0.181684 1.81799329021 0.02160568711 
0.182201 1.79015699716 0.02109313786 
0.182718 1.80569902319 0.02202505939 
0.183234 1.76799957453 0.02221240774 
0.183751 1.79004909259 0.02219562881 
0.184268 1.78276705492 0.02248339665 
0.184785 1.81360518340 0.02208542484 
0.185302 1.80644997078 0.02321165356 
0.185819 1.79629709104 0.02284870384 
0.186335 1.74907793544 0.02265385987 
0.186852 1.78629342514 0.02138630276 
0.187369 1.83047395395 0.02208244489 
0.187886 1.77578033289 0.02164416996 
0.188403 1.80653408366 0.02154721963 
0.188920 1.75004751505 0.02086721752 
0.189436 1.75866048960 0.02096847513 
0.189953 1.75154574387 0.02069531896 
0.190470 1.76150992664 0.02134767996 
0.190987 1.78652289129 0.02086306675 
0.191504 1.76460616473 0.02096795551 
0.192020 1.79069653708 0.02084055070 
0.192537 1.76312855099 0.02082937258 
0.193054 1.73363176551 0.02044525824 
0.193571 1.72983870272 0.02007064804 
0.194088 1.76732851828 0.02066756281 
0.194605 1.73146407502 0.02120672476 
0.195121 1.74752320260 0.02068591410 
0.195638 1.78947956531 0.01965929412 
0.196155 1.74507054666 0.02002097480 
0.196672 1.73512660895 0.02055017944 
0.197189 1.77470045622 0.02068742798 
0.197705 1.77103598027 0.02008357980 
0.198222 1.77005751545 0.01995679156 
0.198739 1.78855877237 0.01992814333 
0.199256 1.77885068827 0.02015420332 
0.199773 1.77199810096 0.02048142146 
0.200290 1.73504025560 0.02019819659 
0.200806 1.76009597782 0.02008782699 
0.201323 1.72489374738 0.02049010789 
0.201840 1.75599766359 0.01939371150 
0.202357 1.76964245934 0.01959521486 
0.202874 1.71735263336 0.01997964420 
0.203390 1.72590450276 0.01993178199 
0.203907 1.76129664961 0.01949102264 
0.204424 1.70667549492 0.01931992514 
0.204941 1.70370638937 0.01920316791 
0.205458 1.74970040905 0.01946673779 
0.205974 1.72548849827 0.01960736809 
0.206491 1.75686747070 0.01985093930 
0.207008 1.73199816535 0.01938521899 
0.207525 1.74282752212 0.01939277087 
0.208042 1.76303727423 0.01959083133 
0.208558 1.77427393098 0.01971309378 
0.209075 1.73478303668 0.01908908480 
0.209592 1.75925416281 0.01950707049 
0.210109 1.75572087525 0.01904566513 
0.210626 1.73303972600 0.01886648303 
0.211142 1.73509638734 0.01874766928 
0.211659 1.75983691428 0.01903215786 
0.212176 1.76644694306 0.01933290091 
0.212693 1.71903555402 0.01923778279 
0.213210 1.72979755008 0.01932825375 
0.213726 1.75750284064 0.01880145942 
0.214243 1.73724526489 0.01922555910 
0.214760 1.77120305482 0.01901021830 
0.215277 1.75466522019 0.01899396278 
0.215794 1.76926782575 0.01946911260 
0.216310 1.74608879322 0.01923945839 
0.216827 1.76341703320 0.01911665598 
0.217344 1.73292759225 0.01870580649 
0.217861 1.74696388124 0.01859813461 
0.218378 1.69521928943 0.01875260726 
0.218894 1.73545406981 0.01867558167 
0.219411 1.74002078403 0.01924342979 
0.219928 1.73941005357 0.01845189020 
0.220445 1.73430375245 0.01877340154 
0.220962 1.75233608409 0.01880756443 
0.221478 1.74245907526 0.01924364989 
0.221995 1.74199373617 0.01872282829 
0.222512 1.74873614229 0.01896706135 
0.223029 1.78972799908 0.01873748369 
0.223546 1.74653371970 0.01844430366 
0.224062 1.74498487862 0.01797638316 
0.224579 1.78096879674 0.01900324544 
0.225096 1.71831884984 0.01816194395 
0.225613 1.71503992699 0.01833888543 
0.226129 1.74754994177 0.01897830070 
0.226646 1.74566600138 0.01806231175 
0.227163 1.75271879405 0.01822303495 
0.227680 1.70328764248 0.01835792578 
0.228197 1.76080068090 0.01818955956 
0.228713 1.74538786122 0.01830465339 
0.229230 1.75203097452 0.01789993374 
0.229747 1.74267492291 0.01796663971 
0.230264 1.77882664738 0.01787865219 
0.230780 1.73903349269 0.01803684189 
0.231297 1.72625219005 0.01791764101 
0.231814 1.74708346812 0.01815662795 
0.232331 1.71809520378 0.01817570912 
0.232848 1.73986711271 0.01804520955 
0.233364 1.72780281701 0.01816161407 
0.233881 1.73660729779 0.01811563677 
0.234398 1.72587222898 0.01781212793 
0.234915 1.71428287691 0.01781864739 
0.235431 1.74607698222 0.01799149867 
0.235948 1.71443613863 0.01796239831 
0.236465 1.74215571162 0.01815515334 
0.236982 1.69757895003 0.01770292054 
0.237499 1.70687482314 0.01771031197 
0.238015 1.75692444907 0.01835784652 
0.238532 1.71561038750 0.01784580533 
0.239049 1.74996074152 0.01783227723 
0.239566 1.74569305289 0.01781741624 
0.240082 1.71281662988 0.01787875580 
0.240599 1.70824344072 0.01788331132 
0.241116 1.72178295842 0.01745139106 
0.241633 1.74809132528 0.01771441770 
0.242149 1.71823632938 3.02336547987 
0.242666 1.71558617525 0.01729304055 
0.243183 1.69363471314 0.01719144134 
0.243700 1.72097259718 0.01744778562 
0.244217 1.74732586417 0.01794733726 
0.244733 1.71541478464 0.01738471452 
0.245250 1.72573802025 0.01739633216 
0.245767 1.70144865248 0.01751256635 
0.246284 1.72755294984 0.01754447560 
0.246800 1.74977516618 0.01781511992 
0.247317 1.74688060053 0.01750765808 
0.247834 1.72035563622 0.01734293769 
0.248351 1.70544537262 0.01728106500 
0.248867 1.78774001290 0.01763914911 
0.249384 1.73157905716 0.01700248581 
0.249901 1.71322062611 0.01737545331 
0.250418 1.73218595660 0.01716386683 
0.250934 1.72861666936 0.01749324805 
0.251451 1.72412548483 0.01712694336 
0.251968 1.73032837136 0.01710050349 
0.252485 1.70692533481 0.01723645144 
0.253001 1.69473055836 0.01750904426 
0.253518 1.74229347711 0.01694753064 
0.254035 1.70105132028 0.01728060112 
0.254552 1.70109166298 0.01702301758 
0.255068 1.68794239506 0.01679356960 
0.255585 1.70845529663 0.01672411938 
0.256102 1.69039505756 0.01722811253 
0.256619 1.71280033314 0.01699011881 
0.257135 1.66387270014 0.01689630621 
0.257652 1.70660055323 0.01714447079 
0.258169 1.70401421308 0.01672908619 
0.258686 1.69197925830 0.01696828664 
0.259202 1.70148790504 0.01678881211 
0.259719 1.72654155425 0.01706469057 
0.260236 1.71046293888 0.01709292640 
0.260753 1.70110110656 0.01747547371 
0.261269 1.73080235293 0.01773622747 
0.261786 1.70728489390 0.01777968171 
0.262303 1.69497216678 0.01745473185 
0.262820 1.68709831172 0.01752844385 
0.263336 1.69403394717 0.01827818076 
0.263853 1.71735664153 0.01787510265 
0.264370 1.71944025108 0.01826762730 
0.264887 1.69289739615 0.01837251845 
0.265403 1.71004113811 0.01831204288 
0.265920 1.70992124832 0.01854699152 
0.266437 1.71925940384 0.01835820238 
0.266954 1.71856490512 0.01883056088 
0.267470 1.72152115382 0.01840069333 
0.267987 1.73847730300 0.01883140166 
0.268504 1.75012809575 0.01852297223 
0.269021 1.72652698084 0.01817836369 
0.269537 1.72539604773 0.01898778704 
0.270054 1.70999212286 0.01885915719 
0.270571 1.71780537866 0.01923169549 
0.271087 1.70730212621 0.01946962264 
0.271604 1.69759234542 0.01985244873 
0.272121 1.72815191901 0.02018302279 
0.272638 1.72005395380 0.02004634520 
0.273154 1.73211518318 0.01992677966 
0.273671 1.72651496094 0.02035976681 
0.274188 1.75794296323 0.02040833922 
0.274705 1.74774202045 0.02051025432 
0.275221 1.72146466137 0.02064201146 
0.275738 1.74119599874 0.02045574295 
0.276255 1.73636347967 0.02027682068 
0.276771 1.75104517195 0.02025558893 
0.277288 1.71858901627 0.01946763854 
0.277805 1.73291548472 0.02030902900 
0.278322 1.72565722755 0.01976345048 
0.278838 1.75279357721 0.02043420336 
0.279355 1.71578113815 0.02021995030 
0.279872 1.71517969405 0.01976686811 
0.280388 1.69677731269 0.01975556996 
0.280905 1.67724066297 0.02033912565 
0.281422 1.74589512542 0.02024340453 
0.281939 1.70943934473 0.01959838418 
0.282455 1.70671709081 0.01992258756 
0.282972 1.71586316771 0.02022487214 
0.283489 1.69627758850 0.02018278611 
0.284006 1.77690759558 0.02059798259 
0.284522 1.68369588797 0.02025545806 
0.285039 1.71983908449 0.02061528547 
0.285556 1.74631845809 0.02052093166 
0.286072 1.71916254812 0.02041693103 
0.286589 1.72201866236 0.02038057502 
0.287106 1.71048454443 0.02035285387 
0.287622 1.70549003279 0.02069249946 
0.288139 1.72254150849 0.02086883214 
0.288656 1.72825890794 0.02054733549 
0.289173 1.69263539691 0.02065456530 
0.289689 1.70599529198 0.02102573165 
0.290206 1.71131470542 0.02080972424 
0.290723 1.70117034663 0.02064037929 
0.291239 1.67085838943 0.02090861281 
0.291756 1.67138833809 0.02092740239 
0.292273 1.72062562520 0.02076303229 
0.292790 1.71495263555 0.02055729183 
0.293306 1.72699998265 0.02080331486 
0.293823 1.73093871910 0.02036656473 
0.294340 1.71010077639 0.02083754192 
0.294856 1.70309600792 0.02085913799 
0.295373 1.68268231341 0.02046259745 
0.295890 1.70904094105 0.02134769474 
0.296406 1.74395441717 0.02096421411 
0.296923 1.78084700296 0.02098191324 
0.297440 1.71951997381 0.02108915749 
0.297957 1.71161206998 0.02089648202 
0.298473 1.73193075921 0.02124138014 
0.298990 1.75108247884 0.02204901670 
0.299507 1.74978143501 0.02117835184 
0.300023 1.74893213366 0.02162655877 
0.300540 1.71420801586 0.02142908233 
0.301057 1.75845439458 0.02159709920 
0.301573 1.74407150260 0.02219278806 
0.302090 1.71293970110 0.02148211993 
0.302607 1.74332360686 0.02179961385 
0.303123 1.74219953936 0.02181535956 
0.303640 1.74004115087 0.02150210359 
0.304157 1.74610345021 0.02193796875 
0.304673 1.71345855043 0.02184767732 
0.305190 1.72506894825 0.02167147308 
0.305707 1.72225166290 0.02146906901 
0.306224 1.77050641150 0.02206738014 
0.306740 1.70524715421 0.02240596742 
0.307257 1.71052517709 0.02175941940 
0.307774 1.72102953494 0.02250823188 
0.308290 1.73807313968 0.02217293366 
0.308807 1.73698705515 0.02133121520 
0.309324 1.70052558956 0.02225638828 
0.309840 1.76744170857 0.02189272441 
0.310357 1.75405651074 0.02217708969 
0.310874 1.75064810903 0.02229720849 
0.311390 1.74168544704 0.02213478477 
0.311907 1.65446022096 0.02185403027 
0.312424 1.78208615313 0.02222993247 
0.312940 1.71589247413 0.02158081485 
0.313457 1.76913401629 0.02236695407 
0.313974 1.69179776620 0.02208276007 
0.314490 1.69883065545 0.02127982027 
0.315007 1.72334754763 0.02195931977 
0.315524 1.76439701980 0.02298672152 
0.316040 1.73883838002 0.02232112200 
0.316557 1.70964090306 0.02276518555 
0.317074 1.72530697559 0.02337329027 
0.317590 1.71515140819 0.02387851281 
0.318107 1.72083273135 0.02266034268 
0.318624 1.74330374121 0.02319761809 
0.319140 1.72298393640 0.02287945220 
0.319657 1.68025288015 0.02251672151 
0.320174 1.72010744934 0.02329148402 
0.320690 1.72449843829 0.02252490467 
0.321207 1.69070911400 0.02318840688 
0.321724 1.69710135040 0.02301084909 
0.322240 1.73796634463 0.02336066779 
0.322757 1.68131368460 0.02363875791 
0.323274 1.69987990191 0.02401124584 
0.323790 1.70659564141 0.02321865916 
0.324307 1.70824799905 0.02338261299 
0.324824 1.74478477354 0.02421129176 
0.325340 1.71659660106 0.02466030597 
0.325857 1.75343539416 0.02481361938 
0.326373 1.74405481729 0.02517458111 
0.326890 1.73986444788 0.02555741537 
0.327407 1.71934090336 0.02521489613 
0.327923 1.72430486862 0.02511505316 
0.328440 1.71833335767 0.02551939765 
0.328957 1.74765727677 0.02493505633 
0.329473 1.74206207348 0.02681844670 
0.329990 1.72743767202 0.02704818954 
0.330507 1.70075736058 0.02733064561 
0.331023 1.76715044573 0.02662645440 
0.331540 1.75676374357 0.02926887995 
0.332057 1.76719110020 0.02928207349 
0.332573 1.74742474794 0.02852503488 
0.333090 1.73811453320 0.02853119013 
0.333607 1.78740965219 0.02870797678 
0.334123 1.73813529342 0.02916653534 
0.334640 1.70671453194 0.02931811876 
0.335156 1.70234054492 0.02929176051 
0.335673 1.76482394789 0.02937309128 
0.336190 1.77239326787 0.02972176476 
0.336706 1.76323505407 0.02985713904 
0.337223 1.79966777677 0.03109692345 
0.337740 1.74738618939 0.03107835402 
0.338256 1.77440303248 0.03129359419 
0.338773 1.79601456676 0.03358230012 
0.339290 1.80011712932 0.03450684910 
0.339806 1.84546455961 0.03644477571 
0.340323 1.77366950270 0.03514949380 
0.340839 1.73485812911 0.03440915534 
0.341356 1.80456847535 0.03577420107 
0.341873 1.81173736997 0.03647883158 
0.342389 1.76645648625 0.03598695358 
0.342906 1.82036275539 0.03752652203 
0.343423 1.85456404227 0.03665137318 
0.343939 1.75883940275 0.03734232724 
0.344456 1.77105746712 0.03606483990 
0.344972 1.82527154170 0.03582945578 
0.345489 1.85092800219 0.03820179610 
0.346006 1.73739702407 0.03889877098 
0.346522 1.72723464830 0.03651309687 
0.347039 1.83359210385 0.03879514992 
0.347555 1.76567601821 0.03758290828 
0.348072 1.79887023992 0.04055374591 
0.348589 1.81171762218 0.03993783045 
0.349105 1.76288800004 0.03703370318 
0.349622 1.77143305536 0.03863246936 
0.350139 1.81194873601 0.03967876443 
0.350655 1.79579226211 0.03830056309 
0.351172 1.79338782233 0.03755116765 
0.351688 1.79465377518 0.03954554659 
0.352205 1.74949927758 0.03795443937 
0.352722 1.80318981478 0.03977702676 
0.353238 1.81709930549 0.03866632654 
0.353755 1.80797344315 0.03832417463 
0.354271 1.85600007984 0.03851807029 
0.354788 1.78100851106 0.03917284666 
0.355305 1.71852234554 0.03876049328 
0.355821 1.78903487233 0.03955361542 
0.356338 1.87305900847 0.04098602350 
0.356854 1.78250091553 0.04229906185 
0.357371 1.90124128369 0.04290204347 
0.357888 1.86537031929 0.04064025126 
0.358404 1.80184940851 0.04190706084 
0.358921 1.81272557434 0.04216521233 
0.359437 1.81203158608 0.04187422429 
0.359954 1.87851363841 0.04480764051 
0.360471 1.79001727091 0.04401171596 
0.360987 1.76665675435 0.04446340889 
0.361504 1.81593245979 0.04543048940 
0.362020 1.77467005720 0.04944591704 
0.362537 1.80074746782 0.05006489615 
0.363054 1.84396735198 0.04931684642 
0.363570 1.82799699838 0.04681734881 
0.364087 1.79132935447 0.05178631586 
0.364603 1.78491040086 0.05391553855 
0.365120 1.79152640700 0.05100426496 
0.365637 1.91921866797 0.05659408620 
0.366153 1.80953181516 0.05239609352 
0.366670 1.76912720006 0.05530646362 
0.367186 1.78075173927 0.05654273293 
0.367703 1.73513960914 0.05843473557 
0.368219 1.74834894942 0.05711271383 
0.368736 1.86845901868 0.06391944570 
0.369253 1.73569709365 0.06731825778 
0.369769 1.85111953408 0.07270137654 
0.370286 1.77591352503 0.07335286082 
0.370802 1.89967892477 0.08138289284 
0.371319 1.66597618362 0.07426487661 
0.371835 1.73113178158 0.09271281608 
0.372352 1.67276184708 0.08860532045 
0.372869 1.83254774289 0.12648474901 
0.373385 1.70101251672 0.12980672925 
0.373902 1.60990369063 0.41471229757 
