# Supplementary material for: A SAXS-based approach to rationally evaluate radical scavengers – toward eliminating radiation damage in solution and crystallographic studies
Source: J Synchrotron Radiat. 2021 Aug 9;28(Pt 5):1309–20. doi: 10.1107/S1600577521004045 (PMC8415334; doi:10.1107/S1600577521004045)
Supplement: Supplementary file 1 [file s-28-01309-sup1.zip › SupportingData/ascrobic_acid/5uM/D1_ascorbate-5um_00031.cbf.dat]

0.010597 12.73202815119 0.63070438675 
0.011114 11.11792050515 0.45215201546 
0.011630 10.00983343445 0.36613996346 
0.012147 9.04009615496 0.29811832504 
0.012664 8.43399580925 0.23527457646 
0.013181 8.14169925084 0.22162776014 
0.013698 7.20906908235 0.18762000717 
0.014215 7.11421315518 0.26518470572 
0.014732 6.66723846987 0.21288550664 
0.015249 6.70464736472 0.20394642214 
0.015766 6.13392896422 0.17982134465 
0.016283 6.08724672723 0.17789669092 
0.016800 6.05051843386 0.16167794037 
0.017316 5.43400190332 0.15853080827 
0.017833 5.23595145784 0.14317644822 
0.018350 5.38074803917 0.12762016487 
0.018867 5.24157951301 0.11774944641 
0.019384 5.07571002860 0.11468595040 
0.019901 4.98171076153 0.10925572084 
0.020418 4.95037555722 0.11246974558 
0.020935 4.68428062402 0.09490520575 
0.021452 4.55667037687 0.10599484962 
0.021969 4.36827872131 0.09401015576 
0.022486 4.52978507985 0.09302213135 
0.023002 4.44156560378 0.09766519401 
0.023519 4.28611834698 0.08473442458 
0.024036 4.19485071442 0.08641936803 
0.024553 4.17088096338 0.08972984430 
0.025070 4.08440768559 0.08947427246 
0.025587 3.82019605584 0.08074774200 
0.026104 3.96803070701 0.08313842248 
0.026621 3.89923536766 0.08821808060 
0.027138 3.94624764223 0.08003248523 
0.027655 3.85839170853 0.07783923953 
0.028171 3.91122538112 0.07916621088 
0.028688 3.93645951872 0.08458065365 
0.029205 3.84922566000 0.08167121452 
0.029722 3.80251575845 0.07911783550 
0.030239 3.68100961707 0.07539175746 
0.030756 3.76769696125 0.07747154353 
0.031273 3.71923383146 0.07232569418 
0.031790 3.56481074183 0.07045557728 
0.032307 3.57229054879 0.07113993022 
0.032824 3.52540425954 0.07028529822 
0.033341 3.44130415463 0.06915635874 
0.033857 3.49698713715 0.06473970775 
0.034374 3.47594397672 0.06884406840 
0.034891 3.48953659072 0.07070701388 
0.035408 3.46351417569 0.06899098121 
0.035925 3.41068682795 0.06232243380 
0.036442 3.35419605300 0.06769393477 
0.036959 3.27773299244 0.06468502287 
0.037476 3.39431641249 0.06499506866 
0.037993 3.39490898061 0.06260731150 
0.038510 3.40387574915 0.06320303818 
0.039027 3.35129074623 0.05817120133 
0.039543 3.30217856878 0.05996180972 
0.040060 3.25901062804 0.05989185517 
0.040577 3.25127954841 0.05860089373 
0.041094 3.20193554105 0.05992275618 
0.041611 3.14257069148 0.05535911539 
0.042128 3.17468682833 0.05790940130 
0.042645 3.17078698443 0.05516186681 
0.043162 3.13431800071 0.05869397216 
0.043679 3.20153980366 0.05864414780 
0.044196 3.10798786299 0.05500407662 
0.044712 3.15796011223 0.05580042637 
0.045229 2.99009286021 0.05487928955 
0.045746 3.01660471629 0.05350810564 
0.046263 3.05062571772 0.05150082320 
0.046780 3.13967637895 0.05102925615 
0.047297 2.99467973265 0.05250993517 
0.047814 2.98106268417 0.05038677718 
0.048331 2.97269144496 0.05249280310 
0.048848 3.02792724723 0.05438424072 
0.049365 2.99505559789 0.04829885272 
0.049881 2.99990795228 0.04975786655 
0.050398 2.88318299812 0.05145214330 
0.050915 2.88109354137 0.04754636600 
0.051432 2.78155514610 0.04800330567 
0.051949 2.93709770402 0.04941984198 
0.052466 2.89648335500 0.04942707112 
0.052983 2.81469700201 0.04848045099 
0.053500 2.91157945715 0.04805560799 
0.054017 2.86939589944 0.04825853598 
0.054534 2.82774963193 0.04474487832 
0.055050 2.73093358561 0.04665631831 
0.055567 2.76950451752 0.04664609902 
0.056084 2.82822532901 0.04434108457 
0.056601 2.72083113450 0.04519847148 
0.057118 2.77934662604 0.04564426759 
0.057635 2.73397484528 0.04435601479 
0.058152 2.63012688722 0.04453012949 
0.058669 2.73234905626 0.04497487420 
0.059186 2.69502246820 0.04369921390 
0.059703 2.67661826028 0.04383766993 
0.060220 2.67869718400 0.04434210240 
0.060736 2.60406707484 0.04385912459 
0.061253 2.70057583290 0.04405633707 
0.061770 2.64349650306 0.04238750867 
0.062287 2.60083639953 0.04283370948 
0.062804 2.49968331825 0.04332506655 
0.063321 2.53317738861 0.03975734831 
0.063838 2.60252688171 0.04220070026 
0.064355 2.55824857726 0.03983127166 
0.064872 2.66001044549 0.04271600468 
0.065388 2.56053920478 0.04103477562 
0.065905 2.51351085180 0.04045378308 
0.066422 2.51334921546 0.04143437247 
0.066939 2.60807658712 0.04010329645 
0.067456 2.52612702163 0.04045336069 
0.067973 2.44676311762 0.03903076332 
0.068490 2.45672460221 0.03872747345 
0.069007 2.49600458620 0.04067024929 
0.069524 2.54334346261 0.03998884288 
0.070041 2.49223114621 0.03903639964 
0.070557 2.47557668203 0.04000199799 
0.071074 2.43591004356 0.03889057607 
0.071591 2.46705231754 0.04115458673 
0.072108 2.45029096926 0.03904832045 
0.072625 2.51712930171 0.03842173500 
0.073142 2.45462840365 0.03979413467 
0.073659 2.43300385440 0.03870344906 
0.074176 2.40085919530 0.03718502620 
0.074693 2.50234317332 0.03913708800 
0.075210 2.36771740103 0.03582655336 
0.075726 2.38946165818 0.03649467959 
0.076243 2.41618152290 0.03673378783 
0.076760 2.39860642470 0.03753540314 
0.077277 2.33645023092 0.03666495914 
0.077794 2.39061910156 0.03689533218 
0.078311 2.36779317504 0.03536935110 
0.078828 2.39693788544 0.03677134172 
0.079345 2.29139129453 0.03620302316 
0.079862 2.38927354535 0.03674134989 
0.080378 2.33833660961 0.03345273687 
0.080895 2.37035087102 0.03490074834 
0.081412 2.30365345216 0.03491855014 
0.081929 2.29897059256 0.03499723054 
0.082446 2.26292883924 0.03228192617 
0.082963 2.35307107729 0.03554333387 
0.083480 2.30877864895 0.03374316605 
0.083997 2.30017675440 0.03452758040 
0.084514 2.26013796611 0.03430115612 
0.085030 2.33194454553 0.03543492763 
0.085547 2.28513957969 0.03396220979 
0.086064 2.27146537470 0.03287922920 
0.086581 2.26023124090 0.03373565222 
0.087098 2.25746791627 0.03439219768 
0.087615 2.23208412639 0.03341249205 
0.088132 2.28224771283 0.03448848902 
0.088649 2.21374955028 0.03419451042 
0.089166 2.22783421955 0.03394647756 
0.089683 2.20699191779 0.03359126138 
0.090199 2.21176342026 0.03539267867 
0.090716 2.22477297497 0.03594983711 
0.091233 2.26542030102 0.03748410759 
0.091750 2.19782963669 0.03612955485 
0.092267 2.27164447813 0.03623586212 
0.092784 2.20612945176 0.03544287247 
0.093301 2.22886647078 0.03724699734 
0.093818 2.17364283138 0.03667293991 
0.094334 2.16260492915 0.03626950227 
0.094851 2.14685271862 0.03679110536 
0.095368 2.11781862703 0.03453373536 
0.095885 2.17740004549 0.03479391566 
0.096402 2.16987794053 0.03366557870 
0.096919 2.10162296876 0.03322800934 
0.097436 2.18450941999 0.03243918740 
0.097953 2.20524902424 0.03237010974 
0.098470 2.11076916125 0.03345467848 
0.098986 2.08527399790 0.03207042820 
0.099503 2.11532879132 0.03207232751 
0.100020 2.10967684345 0.03298461987 
0.100537 2.09404615689 0.03196170773 
0.101054 2.17514787337 0.03256257039 
0.101571 2.14530695712 0.03191165770 
0.102088 2.10261218519 0.03116749512 
0.102605 2.09097189229 0.03055842277 
0.103122 2.10165551733 0.03083413619 
0.103638 2.09556893611 0.03171497258 
0.104155 2.10032711284 0.02995374035 
0.104672 2.06201197594 0.03030226274 
0.105189 2.06316368115 0.03139920047 
0.105706 2.05299708402 0.02972487664 
0.106223 2.07407600821 0.02994070994 
0.106740 2.04869446975 0.02956891959 
0.107257 2.05376131010 0.02972530718 
0.107773 2.02922728012 0.02939058211 
0.108290 2.03681763739 0.02869207531 
0.108807 2.06538939789 0.02943145081 
0.109324 2.05228274027 0.02971596106 
0.109841 2.03825187028 0.02910927578 
0.110358 2.04680775440 0.02896806073 
0.110875 2.02343374240 0.02866170535 
0.111392 1.97332413414 0.02826604192 
0.111909 2.06653955990 0.02950763884 
0.112425 2.00818513878 0.02862550238 
0.112942 2.02704803903 0.02876791860 
0.113459 2.04341110871 0.02923246587 
0.113976 2.00376308888 0.02876306198 
0.114493 2.08008831722 0.02870261245 
0.115010 1.99832061046 0.02817853316 
0.115527 2.01389335048 0.02744403233 
0.116044 1.97293353568 0.02763590125 
0.116560 2.00952032609 0.02800954237 
0.117077 1.99857892064 0.02715974971 
0.117594 2.00372317571 0.02814315709 
0.118111 1.99739229177 0.02747741682 
0.118628 2.01449611318 0.02747647049 
0.119145 1.96756534791 0.02780475731 
0.119662 1.93832547761 0.02688532284 
0.120179 1.99585474760 0.02734061949 
0.120695 1.96585549658 0.02748164111 
0.121212 1.95259006706 0.02722720568 
0.121729 1.93804811849 0.02702587649 
0.122246 2.00877978835 0.02738982562 
0.122763 2.00897149744 0.02776848119 
0.123280 1.98369579678 0.02709299174 
0.123797 1.96308194514 0.02499259992 
0.124314 1.91407389074 0.02580289589 
0.124830 2.02907954779 0.02714747514 
0.125347 1.95301727907 0.02667054452 
0.125864 1.97749980906 0.02739379904 
0.126381 1.99045570072 0.02665578180 
0.126898 1.92952528128 0.02573249012 
0.127415 1.96263785327 0.02625130678 
0.127932 1.90543606051 0.02537702379 
0.128448 1.89482533451 0.02601018293 
0.128965 1.95712249363 0.02603610927 
0.129482 1.91940514679 0.02513426792 
0.129999 1.93111062523 0.02585216653 
0.130516 1.88538992402 0.02485500345 
0.131033 1.89013249024 0.02512555777 
0.131550 1.94564104132 0.02548041175 
0.132067 1.92600049401 0.02526195974 
0.132583 1.91059444205 0.02515415372 
0.133100 1.89864301901 0.02550304917 
0.133617 1.91739078020 0.02515946612 
0.134134 1.89103555453 0.02490076351 
0.134651 1.87441994458 0.02533146243 
0.135168 1.91606289698 0.02538588230 
0.135685 1.94690626643 0.02565737119 
0.136201 1.84516213815 0.02473972373 
0.136718 1.89337830339 0.02459166018 
0.137235 1.89045111781 0.02488792221 
0.137752 1.87598997399 0.02411840705 
0.138269 1.90603156051 0.02471654233 
0.138786 1.92121687510 0.02439161806 
0.139303 1.87039787241 0.02475494890 
0.139819 1.86038195082 0.02403646197 
0.140336 1.89923059951 0.02429547313 
0.140853 1.89332483344 0.02413221443 
0.141370 1.90039607267 0.02406615413 
0.141887 1.85224851364 0.02446939571 
0.142404 1.88990320066 0.02393321982 
0.142921 1.88339287500 0.02484996804 
0.143438 1.87747383849 0.02410489780 
0.143954 1.94102508435 0.02464882538 
0.144471 1.90304359110 0.02400135145 
0.144988 1.89192094184 0.02543611318 
0.145505 1.91306556925 0.02447917724 
0.146022 1.90987329793 0.02427782362 
0.146539 1.86188180852 0.02471339578 
0.147056 1.87641913564 0.02367987956 
0.147572 1.82522483044 0.02366983523 
0.148089 1.85088268918 0.02373493348 
0.148606 1.87482157490 0.02379744668 
0.149123 1.84515579649 0.02270300337 
0.149640 1.87036258441 0.02314254898 
0.150157 1.88869610430 0.02384490645 
0.150674 1.85924765699 0.02338469730 
0.151190 1.85979291323 0.02348326866 
0.151707 1.87482985432 0.02358433149 
0.152224 1.83414905278 0.02284272616 
0.152741 1.85761841396 0.02331828046 
0.153258 1.87512521301 0.02331309805 
0.153775 1.85777686223 0.02280810561 
0.154291 1.81183139434 0.02231283771 
0.154808 1.86676073785 0.02246316156 
0.155325 1.84466857109 0.02340022386 
0.155842 1.82580173553 0.02224369956 
0.156359 1.82296277602 0.02300674184 
0.156876 1.81319847271 0.02315898683 
0.157393 1.81618627173 0.02260081977 
0.157909 1.81364012065 0.02298185924 
0.158426 1.81030477125 0.02251188049 
0.158943 1.82123291582 0.02193373311 
0.159460 1.80369969207 0.02216764336 
0.159977 1.81058442067 0.02253653129 
0.160494 1.83907827109 0.02298289934 
0.161010 1.80793845468 0.02225514790 
0.161527 1.79543223214 0.02278705125 
0.162044 1.79391651411 0.02207376530 
0.162561 1.81359467311 0.02258743247 
0.163078 1.79104825733 0.02214391469 
0.163595 1.82285337640 0.02181568629 
0.164112 1.79362069158 0.02212230174 
0.164628 1.82185018675 0.02219456150 
0.165145 1.79118565491 0.02215088132 
0.165662 1.76925401584 0.02125834791 
0.166179 1.80757462093 0.02177594962 
0.166696 1.80988088524 0.02160135777 
0.167213 1.81647283644 0.02239700627 
0.167729 1.80511109530 0.02184792891 
0.168246 1.81754683859 0.02169596355 
0.168763 1.84869692122 0.02228722845 
0.169280 1.82282502002 0.02146612689 
0.169797 1.81688839554 0.02166656569 
0.170314 1.81499857665 0.02136363296 
0.170830 1.79173003523 0.02144374924 
0.171347 1.83060865097 0.02129206529 
0.171864 1.80396346697 0.02210708240 
0.172381 1.83390166257 0.02160513021 
0.172898 1.81073036554 0.02129841177 
0.173415 1.79265795363 0.02183504615 
0.173932 1.78263504307 0.02105853155 
0.174448 1.81131760849 0.02097747904 
0.174965 1.82014361874 0.02077769412 
0.175482 1.83817584698 0.02117759026 
0.175999 1.82531435902 0.02098936462 
0.176516 1.78017727172 0.02095444177 
0.177033 1.77597671220 0.02104714888 
0.177549 1.78563089423 0.02105590982 
0.178066 1.80845659885 0.02072397980 
0.178583 1.77378301658 0.02064357224 
0.179100 1.77870494541 0.02128271241 
0.179617 1.80979502065 0.02152518920 
0.180134 1.80754361984 0.02174425040 
0.180650 1.77817330741 0.02160757850 
0.181167 1.77569240197 0.02215376384 
0.181684 1.79525845058 0.02139091755 
0.182201 1.79420352219 0.02134754859 
0.182718 1.79279237389 0.02238662313 
0.183234 1.79394991806 0.02308105321 
0.183751 1.78358066057 0.02200006315 
0.184268 1.83198419268 0.02297675393 
0.184785 1.77866246262 0.02251753226 
0.185302 1.80988934250 0.02218665179 
0.185819 1.78822021544 0.02323494853 
0.186335 1.77623750982 0.02246743313 
0.186852 1.79143133084 0.02285854271 
0.187369 1.77040937887 0.02171421546 
0.187886 1.80741457154 0.02149778845 
0.188403 1.81934775362 0.02151919439 
0.188920 1.74000434320 0.02072083230 
0.189436 1.77187620615 0.02138169678 
0.189953 1.77306054173 0.02099737986 
0.190470 1.76798740369 0.02071825163 
0.190987 1.79709908604 0.02086405965 
0.191504 1.77800989888 0.02107005789 
0.192020 1.77083822764 0.02091668960 
0.192537 1.76344836881 0.02069209506 
0.193054 1.76533465630 0.02061497600 
0.193571 1.73199091981 0.02064881509 
0.194088 1.76682467427 0.02028280203 
0.194605 1.75768283189 0.02029310572 
0.195121 1.74665343902 0.02032313553 
0.195638 1.77593656727 0.02033212992 
0.196155 1.74700493508 0.02026233126 
0.196672 1.76009854086 0.02044133971 
0.197189 1.79301139969 0.02045197823 
0.197705 1.72901237060 0.02023675799 
0.198222 1.77056997825 0.02024515503 
0.198739 1.71811176257 0.02003519542 
0.199256 1.76511248393 0.02021770491 
0.199773 1.79133099480 0.01998629677 
0.200290 1.76720111163 0.02039821703 
0.200806 1.78058022670 0.02011627716 
0.201323 1.74466654552 0.01998340728 
0.201840 1.73522214084 0.01953140404 
0.202357 1.77760871239 0.02021275574 
0.202874 1.80198651530 0.02041152255 
0.203390 1.75525196874 0.01976856800 
0.203907 1.79352109325 0.01969156506 
0.204424 1.76402476201 0.01962435764 
0.204941 1.74680164098 0.01992930079 
0.205458 1.77233137667 0.01986204045 
0.205974 1.71821595748 0.01948543368 
0.206491 1.75059045241 0.01961825462 
0.207008 1.71391743934 0.01942210994 
0.207525 1.77783491206 0.01952847470 
0.208042 1.73424484605 0.01930083028 
0.208558 1.74072462630 0.01952223484 
0.209075 1.73868444424 0.01929448490 
0.209592 1.74322160646 0.01927298380 
0.210109 1.75382625362 0.01966349262 
0.210626 1.75586812180 0.01921960971 
0.211142 1.75870451534 0.01956976892 
0.211659 1.73808943038 0.01938522228 
0.212176 1.75662791576 0.01896602689 
0.212693 1.74210030066 0.01960973752 
0.213210 1.76191934806 0.01927585994 
0.213726 1.76248305602 0.01926112562 
0.214243 1.76306306745 0.01981620708 
0.214760 1.74515312119 0.01856809515 
0.215277 1.73158130796 0.01922000532 
0.215794 1.78690398694 0.01938183467 
0.216310 1.78340411044 0.01891447467 
0.216827 1.79852251656 0.01945670903 
0.217344 1.75163233607 0.01888787312 
0.217861 1.73101236221 0.01900827794 
0.218378 1.74267445738 0.01897136148 
0.218894 1.78365406034 0.01895520884 
0.219411 1.72537820603 0.01835369367 
0.219928 1.73123615898 0.01858598358 
0.220445 1.73084069852 0.01858175664 
0.220962 1.80419160874 0.01918977530 
0.221478 1.74801418033 0.01850848724 
0.221995 1.73431918186 0.01903563970 
0.222512 1.70999300557 0.01905021913 
0.223029 1.73467858493 0.01827436264 
0.223546 1.72940133885 0.01809675547 
0.224062 1.75483889279 0.01864798381 
0.224579 1.76003603871 0.01860266202 
0.225096 1.72139503745 0.01850154617 
0.225613 1.73467835650 0.01854682532 
0.226129 1.77374411454 0.01884103049 
0.226646 1.74051329606 0.01873842707 
0.227163 1.76648773586 0.01856017060 
0.227680 1.72888155783 0.01803800087 
0.228197 1.74557499089 0.01813932370 
0.228713 1.75269298603 0.01834494298 
0.229230 1.75507965318 0.01783702521 
0.229747 1.75020230280 0.01794121383 
0.230264 1.76771094205 0.01786685280 
0.230780 1.77199828860 0.01832203066 
0.231297 1.74200804196 0.01800248295 
0.231814 1.76893038181 0.01794461237 
0.232331 1.77443412723 0.01855930411 
0.232848 1.75099312230 0.01813353764 
0.233364 1.75053579417 0.01773351595 
0.233881 1.73161359129 0.01793434748 
0.234398 1.72893877792 0.01783111176 
0.234915 1.72227094621 0.01810481241 
0.235431 1.74939508508 0.01810654191 
0.235948 1.76781764853 0.01791284983 
0.236465 1.69408054811 0.01738867598 
0.236982 1.71528181132 0.01763123179 
0.237499 1.71047795697 0.01807977522 
0.238015 1.74156097653 0.01815919552 
0.238532 1.75428776830 0.01809662780 
0.239049 1.72449680728 0.01764803557 
0.239566 1.75656393332 0.01810758445 
0.240082 1.75429681162 0.01777763314 
0.240599 1.74040472196 0.01798244863 
0.241116 1.75900947691 0.01793560322 
0.241633 1.72292342382 0.01755451774 
0.242149 1.74011117691 3.03229744036 
0.242666 1.68049835005 0.01738172023 
0.243183 1.71924838562 0.01769233205 
0.243700 1.72043113478 0.01795503746 
0.244217 1.72969134377 0.01797305038 
0.244733 1.73900460569 0.01748781266 
0.245250 1.74752581845 0.01776767172 
0.245767 1.73621337720 0.01748979565 
0.246284 1.73060733459 0.01740447137 
0.246800 1.72180748958 0.01752219839 
0.247317 1.71515434932 0.01761534308 
0.247834 1.73673297571 0.01734147803 
0.248351 1.71974223531 0.01708319839 
0.248867 1.72920843948 0.01770817498 
0.249384 1.71947569624 0.01705100780 
0.249901 1.70395608975 0.01740117312 
0.250418 1.72970885464 0.01767033491 
0.250934 1.74875473808 0.01743776289 
0.251451 1.74712463369 0.01764711665 
0.251968 1.71938885230 0.01748056387 
0.252485 1.74146841312 0.01740128438 
0.253001 1.70412329843 0.01724022913 
0.253518 1.72100923564 0.01708297262 
0.254035 1.72544279001 0.01765265220 
0.254552 1.71815817514 0.01713579542 
0.255068 1.72154421667 0.01683510361 
0.255585 1.74246556940 0.01724955610 
0.256102 1.70620021432 0.01684295644 
0.256619 1.72572151313 0.01763003886 
0.257135 1.73407129285 0.01695779516 
0.257652 1.69592885454 0.01688108851 
0.258169 1.73744220051 0.01714962997 
0.258686 1.72919089304 0.01709560666 
0.259202 1.72232471385 0.01730930734 
0.259719 1.70284396066 0.01691965270 
0.260236 1.68131644689 0.01745751650 
0.260753 1.70379772533 0.01735977057 
0.261269 1.71049142699 0.01764445435 
0.261786 1.70906664896 0.01762609338 
0.262303 1.70230449762 0.01789113391 
0.262820 1.71208675552 0.01810096064 
0.263336 1.69233110326 0.01826933203 
0.263853 1.69251130101 0.01791176978 
0.264370 1.73934731821 0.01845344180 
0.264887 1.72360126040 0.01821059713 
0.265403 1.68605570690 0.01827810750 
0.265920 1.72614813812 0.01831423037 
0.266437 1.73536344578 0.01810144065 
0.266954 1.71538691869 0.01868831376 
0.267470 1.72417010004 0.01846343755 
0.267987 1.69300376978 0.01878037577 
0.268504 1.69751792688 0.01837169258 
0.269021 1.76257112034 0.01881385628 
0.269537 1.76462019639 0.01865665803 
0.270054 1.74096146366 0.01915670020 
0.270571 1.72437742402 0.01895011410 
0.271087 1.72947584695 0.01915210240 
0.271604 1.71325701971 0.01916311379 
0.272121 1.75216114940 0.02051568046 
0.272638 1.73335815189 0.01996505060 
0.273154 1.74057720315 0.02032868871 
0.273671 1.72668368210 0.02014870682 
0.274188 1.70944384293 0.02008040657 
0.274705 1.72991868180 0.02029548735 
0.275221 1.75578825457 0.02055822503 
0.275738 1.72026739944 0.02050191319 
0.276255 1.72172469380 0.02056449244 
0.276771 1.72903723938 0.02026592609 
0.277288 1.72598262936 0.02010399428 
0.277805 1.76086452972 0.02012067035 
0.278322 1.72812575515 0.02015539699 
0.278838 1.75815224237 0.02004964980 
0.279355 1.72876965092 0.02021591558 
0.279872 1.71583983675 0.02010575451 
0.280388 1.72945697435 0.01952384596 
0.280905 1.73279837202 0.02042834461 
0.281422 1.73716694892 0.02017778875 
0.281939 1.73185237005 0.02020920488 
0.282455 1.73891855948 0.02036236962 
0.282972 1.74523040339 0.02024191637 
0.283489 1.74803204720 0.01991429187 
0.284006 1.71274367237 0.02028791067 
0.284522 1.69330658144 0.01951929263 
0.285039 1.69390275457 0.01994547942 
0.285556 1.71721820758 0.02000228833 
0.286072 1.71030139864 0.02012540162 
0.286589 1.71560576764 0.02049176184 
0.287106 1.73895683909 0.02090808748 
0.287622 1.72345537319 0.02026373505 
0.288139 1.70738881726 0.02051174587 
0.288656 1.72076650335 0.02035864816 
0.289173 1.70736585425 0.02020732407 
0.289689 1.77789926039 0.02078463905 
0.290206 1.69843614916 0.02004887809 
0.290723 1.69310437342 0.02063182694 
0.291239 1.73232462651 0.02042422306 
0.291756 1.70926472856 0.02084136696 
0.292273 1.72427304864 0.02068978846 
0.292790 1.70992485257 0.02090273139 
0.293306 1.69454013996 0.02037430432 
0.293823 1.72315784823 0.02106024682 
0.294340 1.74512059496 0.02077696410 
0.294856 1.71877968561 0.02081847596 
0.295373 1.71862359270 0.02064186782 
0.295890 1.73301693296 0.02121329918 
0.296406 1.75089552348 0.02102039062 
0.296923 1.72255774705 0.02115226144 
0.297440 1.72659566493 0.02190438363 
0.297957 1.73989288846 0.02107316616 
0.298473 1.72618631605 0.02060485322 
0.298990 1.71676715372 0.02141500563 
0.299507 1.75902269135 0.02112229660 
0.300023 1.77990426235 0.02106510154 
0.300540 1.70811667252 0.02135474057 
0.301057 1.72532034568 0.02127519960 
0.301573 1.74029511952 0.02114607807 
0.302090 1.73641923360 0.02152058758 
0.302607 1.75790251464 0.02196286666 
0.303123 1.71272444839 0.02160702020 
0.303640 1.71385345964 0.02093624673 
0.304157 1.76476130285 0.02196036980 
0.304673 1.72474310500 0.02131346899 
0.305190 1.73950633045 0.02199476045 
0.305707 1.75412711270 0.02158080651 
0.306224 1.75581483067 0.02167122280 
0.306740 1.73279450529 0.02188184464 
0.307257 1.77508103526 0.02174327668 
0.307774 1.74199206531 0.02155629268 
0.308290 1.75788499647 0.02186377340 
0.308807 1.78137532443 0.02249629743 
0.309324 1.72949994659 0.02196832516 
0.309840 1.75104531608 0.02196673398 
0.310357 1.73634452509 0.02229889041 
0.310874 1.72564982329 0.02230279580 
0.311390 1.74494115145 0.02212336084 
0.311907 1.73018998366 0.02219684617 
0.312424 1.74570047761 0.02273971871 
0.312940 1.76547754018 0.02272927952 
0.313457 1.73105343834 0.02260480794 
0.313974 1.75863502055 0.02272726300 
0.314490 1.70730982643 0.02209793480 
0.315007 1.71227318858 0.02222388763 
0.315524 1.69475078490 0.02223406982 
0.316040 1.74921684553 0.02307260153 
0.316557 1.72535307359 0.02315477796 
0.317074 1.73484912571 0.02260641347 
0.317590 1.73578851620 0.02330113676 
0.318107 1.77241631410 0.02302334363 
0.318624 1.77602611132 0.02304922817 
0.319140 1.76694830048 0.02321692064 
0.319657 1.74072464464 0.02307616914 
0.320174 1.72914409249 0.02322568291 
0.320690 1.70721188243 0.02342605879 
0.321207 1.76223166692 0.02312737398 
0.321724 1.73315501226 0.02316115145 
0.322240 1.69505364290 0.02303511684 
0.322757 1.72917126048 0.02329255132 
0.323274 1.73016868929 0.02362752235 
0.323790 1.72836922300 0.02362603378 
0.324307 1.74405705633 0.02407663028 
0.324824 1.72632695626 0.02389333618 
0.325340 1.73414138990 0.02503226337 
0.325857 1.72320720201 0.02455853741 
0.326373 1.72245122969 0.02457019542 
0.326890 1.72420658220 0.02469424094 
0.327407 1.73637967108 0.02589012374 
0.327923 1.72249903732 0.02582054274 
0.328440 1.76972633067 0.02630591324 
0.328957 1.72161952304 0.02505400908 
0.329473 1.72485668950 0.02626798046 
0.329990 1.76489818677 0.02673541852 
0.330507 1.71362224644 0.02687627755 
0.331023 1.74778828660 0.02714012988 
0.331540 1.80089852147 0.02927148278 
0.332057 1.74005147981 0.02733497723 
0.332573 1.76572843200 0.02887358594 
0.333090 1.73717883168 0.02830973343 
0.333607 1.72304726404 0.02831680931 
0.334123 1.73057269073 0.02992784822 
0.334640 1.74872249097 0.02965268397 
0.335156 1.69390103588 0.02829567757 
0.335673 1.70275166453 0.02951604255 
0.336190 1.77135361140 0.03028159011 
0.336706 1.73578944030 0.03028985446 
0.337223 1.80522188734 0.03111392779 
0.337740 1.77916635082 0.03131157413 
0.338256 1.78130090540 0.03091344401 
0.338773 1.81822134531 0.03301800900 
0.339290 1.78666266399 0.03580170161 
0.339806 1.83479133757 0.03612565905 
0.340323 1.78898677543 0.03640496757 
0.340839 1.79938919317 0.03687460885 
0.341356 1.86188887071 0.03707824712 
0.341873 1.82437788576 0.03570861015 
0.342389 1.86470794286 0.03744319416 
0.342906 1.81021792943 0.03519180744 
0.343423 1.78046208029 0.03771701621 
0.343939 1.78997020165 0.03677630124 
0.344456 1.84546577989 0.03827895492 
0.344972 1.80127511100 0.03770685377 
0.345489 1.80527169244 0.03744376762 
0.346006 1.72089360215 0.03539803948 
0.346522 1.84046924011 0.03905221061 
0.347039 1.85526326048 0.03939494682 
0.347555 1.73876708046 0.03899463510 
0.348072 1.77716161002 0.03870610530 
0.348589 1.76139157689 0.03801224658 
0.349105 1.82082339291 0.03822938524 
0.349622 1.81831576372 0.03840936769 
0.350139 1.75938131881 0.03998030889 
0.350655 1.83759801568 0.03975088770 
0.351172 1.79075024003 0.03843597146 
0.351688 1.79868288253 0.03863763606 
0.352205 1.78278457295 0.03879684516 
0.352722 1.88000974592 0.03916365397 
0.353238 1.77880210955 0.03860267598 
0.353755 1.81938199673 0.03863018976 
0.354271 1.83433768833 0.03718131710 
0.354788 1.80637440608 0.03754288637 
0.355305 1.78992557927 0.03913296610 
0.355821 1.87051340077 0.04026369176 
0.356338 1.75811989138 0.04095578589 
0.356854 1.80292202539 0.04151764618 
0.357371 1.86988861312 0.04215918853 
0.357888 1.85805148300 0.04101427006 
0.358404 1.76980020543 0.04272579657 
0.358921 1.78392203252 0.04031273159 
0.359437 1.87925525875 0.04543324960 
0.359954 1.81343032280 0.04438070662 
0.360471 1.77913683910 0.04539783336 
0.360987 1.75190791852 0.04357794984 
0.361504 1.81464428157 0.04528969039 
0.362020 1.72399052861 0.05070760104 
0.362537 1.77094954388 0.04784207458 
0.363054 1.72636442713 0.04828595272 
0.363570 1.74572166276 0.04703937542 
0.364087 1.89327719907 0.05199774979 
0.364603 1.67886666599 0.04909144324 
0.365120 1.83666608236 0.05202034040 
0.365637 1.92217988899 0.05573009612 
0.366153 1.79715946366 0.05556942264 
0.366670 1.81759289832 0.05805028003 
0.367186 1.78892141551 0.05684623218 
0.367703 1.69580017312 0.05907090828 
0.368219 1.73618703260 0.06351668360 
0.368736 1.75322660516 0.06148578789 
0.369253 1.75458348924 0.06357736398 
0.369769 1.69215844888 0.06565626830 
0.370286 1.68189172792 0.06869504513 
0.370802 1.82178066623 0.07943981688 
0.371319 1.76449649294 0.07746892310 
0.371835 1.81872784938 0.08780487312 
0.372352 1.71234623263 0.08885752207 
0.372869 1.71347771731 0.11279233924 
0.373385 2.09869647636 0.15180356741 
0.373902 1.70436328340 0.28188868231 
