# Supplementary material for: A SAXS-based approach to rationally evaluate radical scavengers – toward eliminating radiation damage in solution and crystallographic studies
Source: J Synchrotron Radiat. 2021 Aug 9;28(Pt 5):1309–20. doi: 10.1107/S1600577521004045 (PMC8415334; doi:10.1107/S1600577521004045)
Supplement: Supplementary file 1 [file s-28-01309-sup1.zip › SupportingData/ascrobic_acid/5uM/D1_ascorbate-5um_00021.cbf.dat]

0.010597 12.81483282138 0.45838669215 
0.011114 11.08245137530 0.36459067604 
0.011630 10.86810729863 0.38773495931 
0.012147 8.57186704851 0.24392832148 
0.012664 8.15694605029 0.24716712855 
0.013181 7.95814047460 0.22588985390 
0.013698 7.05870834870 0.21347318575 
0.014215 7.36464046634 0.32351148819 
0.014732 6.69016597861 0.19753826883 
0.015249 6.66802626457 0.20793770220 
0.015766 6.31471674490 0.16741532532 
0.016283 6.38462194489 0.18684620826 
0.016800 5.85569470953 0.14548994725 
0.017316 5.75007541047 0.15073270822 
0.017833 5.48602906632 0.14706166171 
0.018350 5.32200361495 0.12586762964 
0.018867 5.16642187139 0.12366259420 
0.019384 4.87193450230 0.11544242921 
0.019901 5.06732568274 0.11752221891 
0.020418 4.75488389355 0.10698481174 
0.020935 4.56633514023 0.10802877511 
0.021452 4.52456801559 0.10004607898 
0.021969 4.48354955779 0.10040319319 
0.022486 4.45987198991 0.09145550408 
0.023002 4.36056856103 0.09405114207 
0.023519 4.30788158484 0.09186338590 
0.024036 4.05244623744 0.08045655605 
0.024553 4.21284646691 0.09446851603 
0.025070 4.19598844639 0.09310111566 
0.025587 4.19777877784 0.08704408169 
0.026104 4.03963497848 0.08442365540 
0.026621 4.12806965920 0.08731964789 
0.027138 3.88305236105 0.07711911532 
0.027655 3.89999958535 0.08255128907 
0.028171 3.93779184027 0.08215953026 
0.028688 3.99109490397 0.08011134756 
0.029205 3.84464853257 0.07614555377 
0.029722 3.81560135784 0.07686319214 
0.030239 3.88362460644 0.07501353453 
0.030756 3.73454284465 0.07428729166 
0.031273 3.73359455022 0.07032443475 
0.031790 3.52809133199 0.07064982252 
0.032307 3.69574611107 0.07434233160 
0.032824 3.64309508087 0.07276207561 
0.033341 3.44303079675 0.06832845650 
0.033857 3.52487331602 0.06726250157 
0.034374 3.57519050737 0.06537590778 
0.034891 3.64175424148 0.06673909193 
0.035408 3.46341309880 0.06818585094 
0.035925 3.47180944534 0.06260682267 
0.036442 3.48311399667 0.06552030710 
0.036959 3.41759076698 0.06073541052 
0.037476 3.28377101395 0.06368747872 
0.037993 3.23143795870 0.06608523818 
0.038510 3.25797410294 0.06132719086 
0.039027 3.24858863376 0.06082508215 
0.039543 3.28924835357 0.05856420870 
0.040060 3.25682693090 0.06091198504 
0.040577 3.30006491323 0.06411859557 
0.041094 3.29098348599 0.05588605647 
0.041611 3.20665596273 0.05862723253 
0.042128 3.24499495296 0.06040511295 
0.042645 3.24228459240 0.05868520624 
0.043162 3.16508299201 0.05295199116 
0.043679 3.23124587142 0.05528123343 
0.044196 3.22905102213 0.05613093971 
0.044712 3.17273433027 0.05713642013 
0.045229 3.08152717009 0.05561538184 
0.045746 3.08145896746 0.05307487779 
0.046263 3.05666838364 0.05107983126 
0.046780 3.08459820347 0.05227375417 
0.047297 3.10051320446 0.05224103442 
0.047814 2.99228749709 0.05093892914 
0.048331 2.96478311354 0.05132400067 
0.048848 2.87875805517 0.05049666825 
0.049365 3.00886924043 0.05056178725 
0.049881 2.90938081148 0.05091814901 
0.050398 2.93101195423 0.05069800745 
0.050915 2.97774788160 0.04937327232 
0.051432 2.81755056114 0.04713258840 
0.051949 2.86199001050 0.04809490126 
0.052466 2.89239732597 0.04728160545 
0.052983 2.79897980346 0.04737002158 
0.053500 2.83622477495 0.04839278821 
0.054017 2.83044693913 0.04593700993 
0.054534 2.79894667086 0.04669280011 
0.055050 2.77581364922 0.04683752122 
0.055567 2.93106498751 0.04851123464 
0.056084 2.78117713563 0.04654225724 
0.056601 2.76451631172 0.04497514444 
0.057118 2.74574437326 0.04478257143 
0.057635 2.71613712519 0.04343917700 
0.058152 2.67580693142 0.04603377931 
0.058669 2.74889566916 0.04570507542 
0.059186 2.68694833996 0.04481064789 
0.059703 2.72190715524 0.04338563115 
0.060220 2.69354010069 0.04481834144 
0.060736 2.68617286539 0.04427639908 
0.061253 2.57937742945 0.04221900839 
0.061770 2.66668811686 0.04141979694 
0.062287 2.59765903333 0.04182313799 
0.062804 2.62464077500 0.04195429931 
0.063321 2.60276770741 0.04120788866 
0.063838 2.61416764010 0.04009007221 
0.064355 2.71179826718 0.04114082716 
0.064872 2.57912075568 0.04069599337 
0.065388 2.59394709628 0.04104109085 
0.065905 2.56534894826 0.04188072567 
0.066422 2.55020094120 0.04137659587 
0.066939 2.57755731030 0.04104054464 
0.067456 2.43474606459 0.03837339131 
0.067973 2.51643622451 0.04060245522 
0.068490 2.47114254833 0.04081793821 
0.069007 2.48367488080 0.04065082539 
0.069524 2.56266295273 0.04018303639 
0.070041 2.56644871033 0.03902029607 
0.070557 2.47413400668 0.03878827533 
0.071074 2.46892617432 0.04058505186 
0.071591 2.52294866355 0.04091430635 
0.072108 2.47638954936 0.03971277564 
0.072625 2.42444923059 0.03744998199 
0.073142 2.43761622934 0.03993213397 
0.073659 2.42156199118 0.03750450809 
0.074176 2.46705397057 0.03857586018 
0.074693 2.42517967308 0.03850187634 
0.075210 2.33944300542 0.03597238571 
0.075726 2.39949462434 0.03703439257 
0.076243 2.41342161685 0.03850071769 
0.076760 2.38385688115 0.03686077803 
0.077277 2.36192269206 0.03671446367 
0.077794 2.37025044758 0.03676927635 
0.078311 2.37935478860 0.03769069565 
0.078828 2.32804142686 0.03535047945 
0.079345 2.35684456598 0.03772572353 
0.079862 2.33467201923 0.03515864696 
0.080378 2.34246652767 0.03591317520 
0.080895 2.37362877794 0.03686858456 
0.081412 2.35409494412 0.03734977552 
0.081929 2.36986095788 0.03517429314 
0.082446 2.30653588244 0.03462266933 
0.082963 2.32302305762 0.03497658095 
0.083480 2.24363122930 0.03424971655 
0.083997 2.26892684525 0.03413576410 
0.084514 2.23781507610 0.03318875755 
0.085030 2.19361836374 0.03441530946 
0.085547 2.28934480466 0.03309249085 
0.086064 2.30890914524 0.03458439287 
0.086581 2.27378879479 0.03394361968 
0.087098 2.23352950784 0.03215606427 
0.087615 2.24803916394 0.03344175770 
0.088132 2.25838782870 0.03395077717 
0.088649 2.21418417988 0.03423087487 
0.089166 2.23716453222 0.03452088643 
0.089683 2.28691344949 0.03517649268 
0.090199 2.22838609469 0.03456272932 
0.090716 2.24776594088 0.03674215522 
0.091233 2.21742730190 0.03511241933 
0.091750 2.20455167261 0.03694938741 
0.092267 2.21974154892 0.03601351979 
0.092784 2.20387777100 0.03590575638 
0.093301 2.22041596126 0.03727142880 
0.093818 2.17981028463 0.03642840155 
0.094334 2.16872930855 0.03721528323 
0.094851 2.19305086198 0.03517731454 
0.095368 2.15044214634 0.03538359385 
0.095885 2.20026565529 0.03443275924 
0.096402 2.14186577522 0.03300231192 
0.096919 2.16803568423 0.03387644014 
0.097436 2.14266340496 0.03340330555 
0.097953 2.16431215093 0.03431152835 
0.098470 2.13246286780 0.03224331830 
0.098986 2.14628918258 0.03257319478 
0.099503 2.15475853719 0.03189627840 
0.100020 2.15367668491 0.03240552337 
0.100537 2.11583437650 0.03151801890 
0.101054 2.08089647594 0.03030020200 
0.101571 2.12004345525 0.03142042173 
0.102088 2.02858075247 0.03114675628 
0.102605 2.07043604984 0.03048296197 
0.103122 2.18483893191 0.03092732938 
0.103638 2.06722868035 0.03155988271 
0.104155 2.08187957077 0.03017835416 
0.104672 2.05877502168 0.02949763279 
0.105189 2.04554710138 0.03110987673 
0.105706 2.04270721998 0.02997353903 
0.106223 2.10197212872 0.03105241948 
0.106740 2.06970761760 0.02979551465 
0.107257 2.03517058167 0.02937067485 
0.107773 2.09300493122 0.03007084253 
0.108290 2.01961825302 0.02873658033 
0.108807 2.03599261589 0.02927580703 
0.109324 2.00574106904 0.02881777955 
0.109841 2.06969597104 0.02965872920 
0.110358 2.02179302994 0.02896345153 
0.110875 2.05643262189 0.03014098627 
0.111392 2.06402490251 0.02958297536 
0.111909 2.01353412097 0.02899043649 
0.112425 2.07318102582 0.02881686274 
0.112942 2.05027099446 0.02838264959 
0.113459 1.98512135294 0.02831523450 
0.113976 1.98597649113 0.02811135198 
0.114493 1.99373782290 0.02751699831 
0.115010 2.02725524845 0.02847964616 
0.115527 1.93960451076 0.02790930170 
0.116044 1.95389424447 0.02760565621 
0.116560 1.97027126494 0.02766821699 
0.117077 1.99678161847 0.02749301765 
0.117594 2.00908552029 0.02775749486 
0.118111 1.96701757152 0.02756313750 
0.118628 1.96873778166 0.02702369416 
0.119145 1.97328770434 0.02930049718 
0.119662 1.95404813424 0.02689851600 
0.120179 1.93707854741 0.02677514395 
0.120695 1.95990673903 0.02610882952 
0.121212 1.96585939755 0.02673402994 
0.121729 1.95366164058 0.02705309243 
0.122246 1.97943018835 0.02658942324 
0.122763 1.93922359835 0.02664451443 
0.123280 1.96301692213 0.02695747167 
0.123797 1.98965017872 0.02627016522 
0.124314 1.91489534947 0.02629047602 
0.124830 1.97869727448 0.02720305429 
0.125347 1.96931121182 0.02592892482 
0.125864 1.94394602152 0.02655840130 
0.126381 1.98568656574 0.02621643425 
0.126898 1.98304167616 0.02678891525 
0.127415 1.96102392361 0.02669555817 
0.127932 1.91080042541 0.02538218129 
0.128448 1.94227758957 0.02651466698 
0.128965 1.93008499457 0.02563402981 
0.129482 1.88105627744 0.02562111386 
0.129999 1.94076496524 0.02595292361 
0.130516 1.91066673654 0.02526285713 
0.131033 1.91981579488 0.02577976604 
0.131550 1.91200574017 0.02558720829 
0.132067 1.90103651847 0.02547936644 
0.132583 1.93735424698 0.02529233204 
0.133100 1.93694199531 0.02496600585 
0.133617 1.89068582678 0.02527990142 
0.134134 1.88239386955 0.02540875274 
0.134651 1.88137473833 0.02499293949 
0.135168 1.92826082598 0.02541497680 
0.135685 1.85534485297 0.02404142688 
0.136201 1.90385849833 0.02445300249 
0.136718 1.88801055216 0.02440054618 
0.137235 1.92509850489 0.02435279706 
0.137752 1.85458246082 0.02424693938 
0.138269 1.85355199161 0.02382373596 
0.138786 1.90263361199 0.02453498035 
0.139303 1.91313418671 0.02382233576 
0.139819 1.88084498630 0.02462801233 
0.140336 1.88637082004 0.02411603272 
0.140853 1.86893823251 0.02331882970 
0.141370 1.88066487365 0.02452580331 
0.141887 1.91101242013 0.02420858427 
0.142404 1.91501137758 0.02409923639 
0.142921 1.91703417227 0.02438077073 
0.143438 1.88120606961 0.02432084390 
0.143954 1.92280366101 0.02466712853 
0.144471 1.90363450827 0.02462242983 
0.144988 1.89817438184 0.02515006403 
0.145505 1.89759727170 0.02448539603 
0.146022 1.85410204174 0.02454706757 
0.146539 1.87565995698 0.02484353640 
0.147056 1.86905179374 0.02438643804 
0.147572 1.87467749784 0.02428576405 
0.148089 1.90607923303 0.02424850349 
0.148606 1.91472917058 0.02363937905 
0.149123 1.86247574646 0.02385349878 
0.149640 1.89120787249 0.02426015976 
0.150157 1.89912961951 0.02377152326 
0.150674 1.86600406448 0.02316202502 
0.151190 1.87206059373 0.02361303315 
0.151707 1.84123223331 0.02266025932 
0.152224 1.83670250179 0.02348583784 
0.152741 1.87876394574 0.02287865946 
0.153258 1.85171742958 0.02306493358 
0.153775 1.84272118227 0.02272737789 
0.154291 1.80244331037 0.02365965144 
0.154808 1.89068024505 0.02292620587 
0.155325 1.88191741781 0.02384653765 
0.155842 1.86453411511 0.02323856671 
0.156359 1.82631331828 0.02360141879 
0.156876 1.83100183025 0.02339347736 
0.157393 1.81754578150 0.02208652662 
0.157909 1.79906762532 0.02218122817 
0.158426 1.80809830637 0.02265810691 
0.158943 1.84369578023 0.02213571905 
0.159460 1.84123061997 0.02260907026 
0.159977 1.83544065675 0.02240279455 
0.160494 1.82853200896 0.02285439242 
0.161010 1.81156221181 0.02212019177 
0.161527 1.81300979714 0.02223883432 
0.162044 1.83851382081 0.02243203233 
0.162561 1.82688437421 0.02214809379 
0.163078 1.87231819171 0.02182494450 
0.163595 1.84754661808 0.02257460278 
0.164112 1.80894536036 0.02203797584 
0.164628 1.82379245074 0.02231726281 
0.165145 1.80377320130 0.02172289097 
0.165662 1.85132026358 0.02235621579 
0.166179 1.78721978339 0.02227170102 
0.166696 1.76208105973 0.02170142663 
0.167213 1.82787667208 0.02157312798 
0.167729 1.82459563741 0.02165412255 
0.168246 1.80866233460 0.02215153006 
0.168763 1.83176221086 0.02278378220 
0.169280 1.83079202944 0.02203370805 
0.169797 1.82159578594 0.02195951985 
0.170314 1.80042060374 0.02186812457 
0.170830 1.81271319757 0.02206615178 
0.171347 1.83514740241 0.02130269721 
0.171864 1.82275256578 0.02126860843 
0.172381 1.80119123412 0.02119384927 
0.172898 1.81483185627 0.02119405696 
0.173415 1.80003618262 0.02108131734 
0.173932 1.78751032953 0.02105709162 
0.174448 1.81411499400 0.02091599687 
0.174965 1.85083946092 0.02095257358 
0.175482 1.76897855672 0.02099935958 
0.175999 1.78972179461 0.02072985225 
0.176516 1.82436667009 0.02086703001 
0.177033 1.80769736726 0.02116045674 
0.177549 1.82068419241 0.02053241382 
0.178066 1.79646828204 0.02025385666 
0.178583 1.82595550940 0.02085196163 
0.179100 1.80816851899 0.02158733606 
0.179617 1.80687857195 0.02118480728 
0.180134 1.78095692204 0.02171904656 
0.180650 1.79149003517 0.02185153997 
0.181167 1.81336056264 0.02212899921 
0.181684 1.84666268100 0.02169099599 
0.182201 1.78345272515 0.02221847550 
0.182718 1.77336970249 0.02225305305 
0.183234 1.82729122318 0.02248967210 
0.183751 1.80126005161 0.02194927530 
0.184268 1.76750404413 0.02229574843 
0.184785 1.80839061980 0.02336006009 
0.185302 1.74008445145 0.02221499476 
0.185819 1.78239893904 0.02211001521 
0.186335 1.83239578827 0.02236654943 
0.186852 1.75874941469 0.02170834773 
0.187369 1.78974514448 0.02173686932 
0.187886 1.77348084678 0.02114748787 
0.188403 1.76168548560 0.02129648651 
0.188920 1.75627155178 0.02116128209 
0.189436 1.78992296243 0.02145603406 
0.189953 1.77302680135 0.02058081803 
0.190470 1.74587739570 0.02105783288 
0.190987 1.75946830397 0.02100973481 
0.191504 1.74278942883 0.02113171646 
0.192020 1.75344541817 0.02099942347 
0.192537 1.76444414019 0.02086765156 
0.193054 1.78880790024 0.02091822683 
0.193571 1.77310403576 0.02132457627 
0.194088 1.76418705229 0.02071550797 
0.194605 1.76305903186 0.02036771151 
0.195121 1.75272325856 0.02049304417 
0.195638 1.76835320650 0.02051488271 
0.196155 1.73029371120 0.02015085170 
0.196672 1.74226872280 0.02004109908 
0.197189 1.74856324872 0.02038623248 
0.197705 1.77548124429 0.01984312525 
0.198222 1.71747840904 0.01979868267 
0.198739 1.75527244922 0.02034061032 
0.199256 1.72931753945 0.01993448708 
0.199773 1.78821191854 0.02082496115 
0.200290 1.74932505942 0.02025431990 
0.200806 1.74109743165 0.01949564801 
0.201323 1.75946269928 0.01953900598 
0.201840 1.76336279616 0.01956022715 
0.202357 1.76971662742 0.01947272024 
0.202874 1.76082918473 0.01941841480 
0.203390 1.77538450482 0.01974950310 
0.203907 1.78412514332 0.01936207968 
0.204424 1.76531029083 0.01969795810 
0.204941 1.73660718893 0.01954827436 
0.205458 1.76726379578 0.02002137066 
0.205974 1.75544192938 0.01940313782 
0.206491 1.78198911651 0.01951746536 
0.207008 1.74071219512 0.01948136743 
0.207525 1.75381476774 0.01945344196 
0.208042 1.75329641158 0.01949066083 
0.208558 1.74040836488 0.01951711374 
0.209075 1.74746349606 0.01932883031 
0.209592 1.76464712479 0.01975431540 
0.210109 1.75400394250 0.01924005613 
0.210626 1.75039855540 0.01937767462 
0.211142 1.76701717785 0.01937116722 
0.211659 1.75071202382 0.01971640881 
0.212176 1.75883484610 0.01989246884 
0.212693 1.73200438900 0.01893435942 
0.213210 1.74024405832 0.01893509303 
0.213726 1.73868810089 0.01916770528 
0.214243 1.73249024012 0.01963426465 
0.214760 1.76596796410 0.01933824717 
0.215277 1.78234159049 0.01909255998 
0.215794 1.76395049788 0.01887735507 
0.216310 1.71714479378 0.01898644167 
0.216827 1.72032969230 0.01881595469 
0.217344 1.75285051556 0.01913181546 
0.217861 1.73914602812 0.01928868048 
0.218378 1.71923460294 0.01883169017 
0.218894 1.74789077780 0.01876774104 
0.219411 1.74123450629 0.01906184675 
0.219928 1.76741050021 0.01896926632 
0.220445 1.73654303934 0.01883331426 
0.220962 1.73800792379 0.01863292732 
0.221478 1.75536047453 0.01900916068 
0.221995 1.73844886755 0.01842161361 
0.222512 1.74123877157 0.01873154173 
0.223029 1.71674154648 0.01890331221 
0.223546 1.74107295510 0.01877137573 
0.224062 1.75982894139 0.01861579508 
0.224579 1.73383456638 0.01870057680 
0.225096 1.70836383591 0.01804719224 
0.225613 1.73553170484 0.01871680241 
0.226129 1.73728666510 0.01806989775 
0.226646 1.76241137827 0.01847663679 
0.227163 1.74992519393 0.01830652400 
0.227680 1.75048613374 0.01870295496 
0.228197 1.75050060488 0.01798199417 
0.228713 1.72427583587 0.01808049152 
0.229230 1.73387316536 0.01801424695 
0.229747 1.72767816969 0.01796253900 
0.230264 1.75032250702 0.01854681450 
0.230780 1.73645005733 0.01793502469 
0.231297 1.74565167878 0.01842902154 
0.231814 1.71978856219 0.01782024581 
0.232331 1.73978750909 0.01790289275 
0.232848 1.74161393655 0.01823849113 
0.233364 1.76453726681 0.01807687616 
0.233881 1.74265784496 0.01783183902 
0.234398 1.76615994994 0.01822626658 
0.234915 1.72128237813 0.01766703051 
0.235431 1.72946824755 0.01814518244 
0.235948 1.72264092649 0.01794892661 
0.236465 1.75444025651 0.01815792108 
0.236982 1.71260896527 0.01814857477 
0.237499 1.68048400844 0.01770882236 
0.238015 1.72168774488 0.01802696774 
0.238532 1.73413947320 0.01783515336 
0.239049 1.74807204473 0.01754463849 
0.239566 1.74232622892 0.01779616352 
0.240082 1.71848773258 0.01774800894 
0.240599 1.72581559913 0.01777902718 
0.241116 1.70192479021 0.01756417961 
0.241633 1.74083257165 0.01765377377 
0.242149 1.73647288350 3.03237229699 
0.242666 1.70650319563 0.01761743024 
0.243183 1.71608594221 0.01825747551 
0.243700 1.71694547763 0.01714842434 
0.244217 1.75832172224 0.01766758565 
0.244733 1.75001386023 0.01759651430 
0.245250 1.71380364391 0.01723016806 
0.245767 1.72750196186 0.01724938043 
0.246284 1.74551903352 0.01770853251 
0.246800 1.73314002273 0.01744331180 
0.247317 1.73745662981 0.01756081702 
0.247834 1.71621921481 0.01747694343 
0.248351 1.71778021206 0.01759754419 
0.248867 1.74472141614 0.01752098864 
0.249384 1.71441780648 0.01721647099 
0.249901 1.71840897964 0.01749140875 
0.250418 1.72680327412 0.01754956141 
0.250934 1.75315390360 0.01723817048 
0.251451 1.75010639513 0.01746312830 
0.251968 1.74940283490 0.01726408782 
0.252485 1.74583312890 0.01710545286 
0.253001 1.71037009486 0.01677549684 
0.253518 1.68799037437 0.01689136707 
0.254035 1.70531740561 0.01730031766 
0.254552 1.74176487652 0.01702053767 
0.255068 1.69344843282 0.01686176254 
0.255585 1.72467150521 0.01740306838 
0.256102 1.73656374482 0.01762974716 
0.256619 1.71084869536 0.01692393070 
0.257135 1.71275154274 0.01723629830 
0.257652 1.75143652594 0.01725894677 
0.258169 1.69621467816 0.01737207910 
0.258686 1.70809512202 0.01690290933 
0.259202 1.74669994029 0.01717685580 
0.259719 1.71200851055 0.01689310881 
0.260236 1.72298110081 0.01734185582 
0.260753 1.69081858159 0.01728870604 
0.261269 1.71079320319 0.01772162615 
0.261786 1.72886014741 0.01794601203 
0.262303 1.68442619640 0.01745603447 
0.262820 1.69518286737 0.01832583984 
0.263336 1.73285454226 0.01806579097 
0.263853 1.71567645059 0.01836571216 
0.264370 1.72774023093 0.01811190709 
0.264887 1.71916835100 0.01823047653 
0.265403 1.73057742394 0.01857857147 
0.265920 1.72372227416 0.01831564999 
0.266437 1.70332624447 0.01865994404 
0.266954 1.70644686669 0.01836809726 
0.267470 1.72419126378 0.01861195317 
0.267987 1.75225279756 0.01876978041 
0.268504 1.71921363416 0.01871364060 
0.269021 1.72317853891 0.01906217713 
0.269537 1.73431324578 0.01865024083 
0.270054 1.71725894055 0.01918557105 
0.270571 1.72533026256 0.01943788589 
0.271087 1.73248452188 0.01951639584 
0.271604 1.74583429279 0.01956586783 
0.272121 1.74081133413 0.02008739588 
0.272638 1.74570606522 0.01965210875 
0.273154 1.75971713190 0.02016629230 
0.273671 1.72903911492 0.02002059552 
0.274188 1.77662882631 0.02077990111 
0.274705 1.72038110029 0.01974767546 
0.275221 1.71291071874 0.01969443805 
0.275738 1.72680397902 0.02055378156 
0.276255 1.77374845871 0.02093483816 
0.276771 1.75022178910 0.02048100207 
0.277288 1.73310803772 0.02033204819 
0.277805 1.74049976293 0.02058954000 
0.278322 1.73775786085 0.02038788995 
0.278838 1.73628429557 0.01992281764 
0.279355 1.72068781818 0.02048408171 
0.279872 1.69403106678 0.01967929034 
0.280388 1.70889251035 0.01987943182 
0.280905 1.71375438268 0.02036419199 
0.281422 1.73339250565 0.02056851031 
0.281939 1.71258339904 0.02012223389 
0.282455 1.74889801863 0.02020024724 
0.282972 1.71787576847 0.02047235179 
0.283489 1.68703308311 0.02023559820 
0.284006 1.72272361713 0.01995905729 
0.284522 1.72307438382 0.02023558262 
0.285039 1.70550053612 0.02048973641 
0.285556 1.73732206676 0.02031830682 
0.286072 1.68119264148 0.02006581130 
0.286589 1.73888766250 0.01994338276 
0.287106 1.72854886649 0.02020463427 
0.287622 1.71722135779 0.02034904916 
0.288139 1.73294454194 0.02060216646 
0.288656 1.68820531320 0.02011297009 
0.289173 1.69886465414 0.02065433609 
0.289689 1.72324173852 0.02120463861 
0.290206 1.74213334777 0.02116194565 
0.290723 1.71505330049 0.02077546998 
0.291239 1.69448936979 0.02116394904 
0.291756 1.74551078466 0.02062414597 
0.292273 1.76613632596 0.02067351927 
0.292790 1.70677487690 0.02048367368 
0.293306 1.70009125398 0.02108835745 
0.293823 1.74146585182 0.02089250479 
0.294340 1.73272129713 0.02096653767 
0.294856 1.73780841753 0.02069438760 
0.295373 1.72369997607 0.02073555785 
0.295890 1.71699317814 0.02065300821 
0.296406 1.75362053927 0.02071001019 
0.296923 1.75358830772 0.02083844045 
0.297440 1.74695221429 0.02112300492 
0.297957 1.68702090710 0.02119695516 
0.298473 1.76695468231 0.02155802159 
0.298990 1.71279796215 0.02163775485 
0.299507 1.73162781959 0.02145532154 
0.300023 1.72540437888 0.02136196779 
0.300540 1.77037520679 0.02163054557 
0.301057 1.75880582752 0.02185233492 
0.301573 1.72494351235 0.02134769089 
0.302090 1.75599278056 0.02172633532 
0.302607 1.74684731056 0.02200534977 
0.303123 1.74507721726 0.02186522395 
0.303640 1.72575595101 0.02141843763 
0.304157 1.75805068790 0.02147508979 
0.304673 1.70821729256 0.02197285328 
0.305190 1.68142096214 0.02166907967 
0.305707 1.74740232643 0.02238258800 
0.306224 1.69076125550 0.02187741895 
0.306740 1.72665265618 0.02209353927 
0.307257 1.71643833302 0.02255722171 
0.307774 1.71223865551 0.02149440714 
0.308290 1.74345049187 0.02232111671 
0.308807 1.76553270341 0.02227675179 
0.309324 1.73054240136 0.02192128752 
0.309840 1.76036076911 0.02230547761 
0.310357 1.74266260230 0.02268917908 
0.310874 1.67419805628 0.02218049421 
0.311390 1.73152467414 0.02170229563 
0.311907 1.73985246909 0.02207332524 
0.312424 1.72721662027 0.02261137750 
0.312940 1.70689716929 0.02224076582 
0.313457 1.73553958693 0.02216360641 
0.313974 1.74116269727 0.02257620187 
0.314490 1.76922929627 0.02217400084 
0.315007 1.73106684756 0.02263317945 
0.315524 1.72933503441 0.02318024437 
0.316040 1.77137841361 0.02290411948 
0.316557 1.72946287635 0.02293901035 
0.317074 1.69793987214 0.02309392780 
0.317590 1.78061796167 0.02309899738 
0.318107 1.73523429523 0.02326545366 
0.318624 1.73106947028 0.02313007091 
0.319140 1.71250848016 0.02358535054 
0.319657 1.73718741755 0.02301858296 
0.320174 1.72825413619 0.02283747968 
0.320690 1.74449013340 0.02283094802 
0.321207 1.72900977131 0.02316692123 
0.321724 1.70486254585 0.02313579615 
0.322240 1.71947336509 0.02358697139 
0.322757 1.67822833779 0.02312184964 
0.323274 1.71695004634 0.02383323150 
0.323790 1.75658425745 0.02300301739 
0.324307 1.69105152305 0.02399005628 
0.324824 1.72878378136 0.02438099086 
0.325340 1.71933122518 0.02426822050 
0.325857 1.72275189980 0.02473154396 
0.326373 1.73219645648 0.02530500305 
0.326890 1.70856456954 0.02515641495 
0.327407 1.77881933913 0.02652617515 
0.327923 1.72312680013 0.02556468617 
0.328440 1.76624283864 0.02512798980 
0.328957 1.73708257087 0.02670688957 
0.329473 1.72118489878 0.02638927328 
0.329990 1.76620107524 0.02758657377 
0.330507 1.76350449314 0.02635450839 
0.331023 1.75156376963 0.02771073760 
0.331540 1.75130824010 0.02800516788 
0.332057 1.77862479099 0.02884335592 
0.332573 1.71741227565 0.02796890797 
0.333090 1.75350352689 0.02787605451 
0.333607 1.74726643038 0.02923732472 
0.334123 1.75501387993 0.02969892139 
0.334640 1.80330576844 0.03063233360 
0.335156 1.78407245870 0.03044390852 
0.335673 1.81045279940 0.02946856599 
0.336190 1.74897663799 0.02934804025 
0.336706 1.68522799521 0.02984985553 
0.337223 1.80823485140 0.03153912237 
0.337740 1.75382370389 0.03228516451 
0.338256 1.79389428193 0.03146521667 
0.338773 1.80624375253 0.03253477367 
0.339290 1.83108363261 0.03353163718 
0.339806 1.85857514473 0.03571305284 
0.340323 1.84880626135 0.03785252227 
0.340839 1.79512390444 0.03672703289 
0.341356 1.86044914467 0.03810008272 
0.341873 1.77739056495 0.03474599790 
0.342389 1.84132617006 0.03511962768 
0.342906 1.79717182661 0.03724268632 
0.343423 1.78240572721 0.03714513626 
0.343939 1.77662388059 0.03797125245 
0.344456 1.79651061399 0.03682841808 
0.344972 1.83052817763 0.03808597235 
0.345489 1.83759626071 0.03740629527 
0.346006 1.77661058153 0.03700116984 
0.346522 1.78918057315 0.03732975249 
0.347039 1.78424624163 0.03657563144 
0.347555 1.74622196827 0.03908356302 
0.348072 1.79687857870 0.03963636571 
0.348589 1.81194560001 0.03887363711 
0.349105 1.79614930517 0.03894382431 
0.349622 1.81835639204 0.03900238557 
0.350139 1.77461098482 0.03974349720 
0.350655 1.84829632081 0.04046797598 
0.351172 1.87356265323 0.03897000743 
0.351688 1.80457148749 0.03824266073 
0.352205 1.76769287012 0.03854152973 
0.352722 1.76180028410 0.03754888390 
0.353238 1.78176424322 0.03813346827 
0.353755 1.86497235014 0.03995245711 
0.354271 1.83244568253 0.03978309555 
0.354788 1.78670721390 0.03824490915 
0.355305 1.88367536678 0.03976673981 
0.355821 1.83952942004 0.04191857784 
0.356338 1.81203176830 0.03894001276 
0.356854 1.86279754709 0.04401939962 
0.357371 1.77597632785 0.04037506119 
0.357888 1.84966221088 0.04149147238 
0.358404 1.77831141473 0.04239686429 
0.358921 1.81878238767 0.04379865889 
0.359437 1.75691907009 0.04419691455 
0.359954 1.84187745341 0.04410558584 
0.360471 1.80167280520 0.04362462983 
0.360987 1.75365111357 0.04614250958 
0.361504 1.84902792579 0.04648082738 
0.362020 1.83876012636 0.04606234166 
0.362537 1.72429010008 0.04738666753 
0.363054 1.82170783934 0.04776369985 
0.363570 1.82879585413 0.04825387425 
0.364087 1.79812242544 0.04838631312 
0.364603 1.80157684910 0.05099855392 
0.365120 1.80991668789 0.05366185477 
0.365637 1.75742892574 0.05289856707 
0.366153 1.77440036128 0.05673868671 
0.366670 1.72844771124 0.05821474850 
0.367186 1.72676697503 0.05585403854 
0.367703 1.84541442649 0.05798318453 
0.368219 1.86268214214 0.06474546693 
0.368736 1.74992812276 0.06300002659 
0.369253 1.82677361950 0.06420780700 
0.369769 1.78460812143 0.06796846251 
0.370286 1.71486285975 0.06806280162 
0.370802 1.80635824031 0.07079915781 
0.371319 1.88457723889 0.07762404588 
0.371835 1.72558409977 0.07987351783 
0.372352 1.74208228410 0.08391451857 
0.372869 1.56842356582 0.10770397970 
0.373385 1.71961922417 0.12893858679 
0.373902 1.88381592808 0.35741820928 
