# Supplementary material for: A SAXS-based approach to rationally evaluate radical scavengers – toward eliminating radiation damage in solution and crystallographic studies
Source: J Synchrotron Radiat. 2021 Aug 9;28(Pt 5):1309–20. doi: 10.1107/S1600577521004045 (PMC8415334; doi:10.1107/S1600577521004045)
Supplement: Supplementary file 1 [file s-28-01309-sup1.zip › SupportingData/ascrobic_acid/5uM/D1_ascorbate-5um_00020.cbf.dat]

0.010597 12.33679263158 0.59637441829 
0.011114 11.53732718148 0.43126598351 
0.011630 10.45215533278 0.39092615062 
0.012147 9.09829694162 0.30381089478 
0.012664 9.35279612778 0.26061846046 
0.013181 7.93452468614 0.20985939637 
0.013698 7.42868860593 0.20296887176 
0.014215 7.57469562321 0.29841002586 
0.014732 6.86191027001 0.23302959074 
0.015249 6.77256094327 0.22108992173 
0.015766 6.33613651367 0.19066297495 
0.016283 6.07637507354 0.19783245169 
0.016800 5.91071307989 0.13715406527 
0.017316 5.37141058549 0.12959909399 
0.017833 5.46347985706 0.13875314604 
0.018350 5.33837591140 0.13195441754 
0.018867 5.12488295735 0.11572417770 
0.019384 4.88135874495 0.11119634413 
0.019901 5.02166130429 0.10967569887 
0.020418 4.74690606510 0.10592861552 
0.020935 4.75382986875 0.09490903763 
0.021452 4.75331928323 0.11371372756 
0.021969 4.55572852326 0.09503761343 
0.022486 4.40484429406 0.10133968866 
0.023002 4.32735764706 0.09768979948 
0.023519 4.34749580970 0.09551577985 
0.024036 4.20493317572 0.09647365688 
0.024553 4.10304904658 0.08670687621 
0.025070 4.16903187092 0.08966398231 
0.025587 4.00259204805 0.08443263238 
0.026104 3.94420848454 0.08209309407 
0.026621 3.91580358090 0.08428955163 
0.027138 3.94882722296 0.08370240953 
0.027655 3.89516304401 0.08120201768 
0.028171 3.86163592049 0.08241988586 
0.028688 3.78736986728 0.07261415201 
0.029205 3.81075111454 0.07766629679 
0.029722 3.66082922081 0.07399122266 
0.030239 3.73433891509 0.07759037845 
0.030756 3.70042093677 0.07225924015 
0.031273 3.71499361293 0.07316050890 
0.031790 3.67546207236 0.07476910277 
0.032307 3.64607423302 0.07092227123 
0.032824 3.69715308891 0.07071239338 
0.033341 3.63871662441 0.07026547436 
0.033857 3.52840452204 0.06462885273 
0.034374 3.59677602681 0.06862782209 
0.034891 3.61656574210 0.06522790048 
0.035408 3.40198358144 0.06731005927 
0.035925 3.42701298588 0.06552699203 
0.036442 3.39386450168 0.06424113866 
0.036959 3.42576244673 0.06711416029 
0.037476 3.42412508515 0.06333304822 
0.037993 3.34594427354 0.06468370860 
0.038510 3.34801008075 0.06341337310 
0.039027 3.38406273000 0.06491087745 
0.039543 3.33863601256 0.06466302073 
0.040060 3.32650167138 0.06205752703 
0.040577 3.13143832955 0.05695141394 
0.041094 3.21228692977 0.05623754512 
0.041611 3.26634757279 0.05831752182 
0.042128 3.13005890180 0.05799122158 
0.042645 3.18006345282 0.05498801558 
0.043162 3.12825803803 0.05584915810 
0.043679 3.11456782788 0.05612458480 
0.044196 3.11973500105 0.05474765569 
0.044712 3.13500131562 0.05545112603 
0.045229 3.21303084773 0.05514721640 
0.045746 3.05653405797 0.05268697023 
0.046263 3.02073363383 0.05195053048 
0.046780 3.03291829628 0.05311308815 
0.047297 2.99864714256 0.05137823037 
0.047814 3.10023989972 0.05204480811 
0.048331 3.00146452789 0.04951545734 
0.048848 2.99924925094 0.05063932313 
0.049365 3.07888689215 0.05087462098 
0.049881 2.93705307314 0.04917570084 
0.050398 2.86317494958 0.04836071291 
0.050915 2.89688742345 0.04782131552 
0.051432 2.86898029315 0.04933184944 
0.051949 2.85369855673 0.04944240234 
0.052466 2.86376680406 0.05083648174 
0.052983 2.95379032987 0.04759145362 
0.053500 2.81544496659 0.04727788839 
0.054017 2.81225795241 0.04884960357 
0.054534 2.88349055646 0.04485324449 
0.055050 2.76042427777 0.04720067112 
0.055567 2.90945190759 0.04795276461 
0.056084 2.76257187449 0.04610177189 
0.056601 2.73845223076 0.04651652409 
0.057118 2.72561183939 0.04423082354 
0.057635 2.71964995968 0.04579603458 
0.058152 2.67783731501 0.04514930906 
0.058669 2.77412144588 0.04464766950 
0.059186 2.72701854881 0.04478150248 
0.059703 2.72115787385 0.04445026784 
0.060220 2.65577907329 0.04340997555 
0.060736 2.66523051362 0.04289184863 
0.061253 2.72106528602 0.04460932735 
0.061770 2.67000032566 0.04323112903 
0.062287 2.62714645973 0.04236789738 
0.062804 2.73705042523 0.04280671083 
0.063321 2.59058267630 0.04113281844 
0.063838 2.61398038161 0.04044930071 
0.064355 2.52660636090 0.03987594060 
0.064872 2.54799117494 0.04050012800 
0.065388 2.48138705935 0.03970079517 
0.065905 2.61830241128 0.04228164624 
0.066422 2.53233377242 0.04087281095 
0.066939 2.55117416517 0.04035537439 
0.067456 2.52564450259 0.04042243545 
0.067973 2.47102097204 0.03883268156 
0.068490 2.56326241709 0.03916900144 
0.069007 2.49068244798 0.03956779866 
0.069524 2.53370132151 0.03982846154 
0.070041 2.44008459476 0.03865477675 
0.070557 2.43066528813 0.03955978823 
0.071074 2.44871266354 0.04031826085 
0.071591 2.48604715708 0.03928316952 
0.072108 2.55097153226 0.03937570600 
0.072625 2.39306004971 0.03678340529 
0.073142 2.46011015582 0.03862709222 
0.073659 2.44499611786 0.03905589601 
0.074176 2.44380189929 0.03842595965 
0.074693 2.40244923890 0.03812461812 
0.075210 2.41900901028 0.03708688780 
0.075726 2.40807795627 0.03704569782 
0.076243 2.38654273308 0.03797504618 
0.076760 2.39925066795 0.03564153184 
0.077277 2.36842055545 0.03798704511 
0.077794 2.34659716208 0.03655251692 
0.078311 2.37918854892 0.03583406113 
0.078828 2.37724819263 0.03643743452 
0.079345 2.32787693806 0.03657643660 
0.079862 2.38708863675 0.03628324677 
0.080378 2.34332222686 0.03470812587 
0.080895 2.30316856259 0.03533267320 
0.081412 2.32097251791 0.03622797188 
0.081929 2.31972349722 0.03508798361 
0.082446 2.29085331268 0.03363417604 
0.082963 2.34041474245 0.03524918975 
0.083480 2.28363302655 0.03402078618 
0.083997 2.25255843210 0.03305116875 
0.084514 2.28097684960 0.03365615190 
0.085030 2.24578159742 0.03386413712 
0.085547 2.28758667602 0.03356685949 
0.086064 2.28003952847 0.03433452063 
0.086581 2.36557992486 0.03528723426 
0.087098 2.30417610923 0.03457600529 
0.087615 2.20551742236 0.03190219431 
0.088132 2.30215539797 0.03462909340 
0.088649 2.19036166105 0.03369871257 
0.089166 2.21837376923 0.03332005633 
0.089683 2.19735401577 0.03454919581 
0.090199 2.21512626685 0.03576566640 
0.090716 2.24122152834 0.03493918247 
0.091233 2.19048546685 0.03448336170 
0.091750 2.24476384717 0.03686442576 
0.092267 2.25230237194 0.03662016805 
0.092784 2.20916159057 0.03467981680 
0.093301 2.21407200522 0.03588549997 
0.093818 2.18531653983 0.03726933794 
0.094334 2.23760435628 0.03575275195 
0.094851 2.17170905438 0.03541427668 
0.095368 2.20312858203 0.03501593366 
0.095885 2.17498988140 0.03450581040 
0.096402 2.16316034438 0.03329172151 
0.096919 2.15642304225 0.03410883735 
0.097436 2.15898175543 0.03190930034 
0.097953 2.18348862019 0.03333186859 
0.098470 2.06810271190 0.03152569146 
0.098986 2.05495853736 0.03264007960 
0.099503 2.20311135147 0.03373787927 
0.100020 2.09670268889 0.03029304523 
0.100537 2.11450592711 0.03197596306 
0.101054 2.15488025393 0.03156964490 
0.101571 2.15495308261 0.03086884754 
0.102088 2.08441534197 0.03197174931 
0.102605 2.06592559696 0.03131901446 
0.103122 2.03344012445 0.02910134440 
0.103638 2.14592330802 0.03169403655 
0.104155 2.09270745857 0.03101810857 
0.104672 2.04757158751 0.03142030927 
0.105189 2.07954540259 0.03084563381 
0.105706 1.97426577510 0.02925792261 
0.106223 2.12681088757 0.03031933939 
0.106740 2.04306274676 0.02967679122 
0.107257 2.09927408928 0.03029789476 
0.107773 2.07298500639 0.02998760997 
0.108290 1.98519314398 0.02888826003 
0.108807 2.03926947865 0.02921653677 
0.109324 2.03753883435 0.02911705096 
0.109841 2.07568487524 0.02958127168 
0.110358 2.07437424016 0.02931173179 
0.110875 2.06283387826 0.03011690229 
0.111392 2.01746146263 0.02874162797 
0.111909 2.03800602793 0.02884207582 
0.112425 2.01130489103 0.02915062892 
0.112942 1.98020126921 0.02780205298 
0.113459 2.01512368550 0.02830309833 
0.113976 2.03802175392 0.02916485905 
0.114493 1.99028188545 0.02731823826 
0.115010 2.02631405884 0.02815014675 
0.115527 1.95500636249 0.02759162076 
0.116044 2.02565178674 0.02789587255 
0.116560 2.05310438057 0.02821836504 
0.117077 2.01507154386 0.02793620906 
0.117594 2.01150582876 0.02796106308 
0.118111 2.00694218102 0.02679481082 
0.118628 1.99757872973 0.02799885664 
0.119145 2.02773632460 0.02861032441 
0.119662 1.97248817408 0.02772364216 
0.120179 1.93654731721 0.02711784402 
0.120695 1.98881019117 0.02771496918 
0.121212 1.99782586187 0.02838433268 
0.121729 1.97739084103 0.02709376480 
0.122246 1.95066408317 0.02638919126 
0.122763 1.98335871597 0.02639503828 
0.123280 1.94098189549 0.02713788804 
0.123797 1.95239962472 0.02650555848 
0.124314 1.90296972533 0.02629881176 
0.124830 1.94540484630 0.02539888189 
0.125347 1.93433510667 0.02637827215 
0.125864 1.91352239660 0.02642703155 
0.126381 1.92213185703 0.02601929326 
0.126898 1.95014127202 0.02586140961 
0.127415 1.93403879255 0.02622415807 
0.127932 1.94414065730 0.02621441603 
0.128448 1.90009149263 0.02523470931 
0.128965 1.86662647134 0.02539889058 
0.129482 1.94130662481 0.02554476612 
0.129999 1.96167129390 0.02644930154 
0.130516 1.92433588039 0.02490852703 
0.131033 1.92834404021 0.02615776346 
0.131550 1.92403994530 0.02514946681 
0.132067 1.94665665357 0.02582435904 
0.132583 1.94664722177 0.02530785020 
0.133100 1.90024490815 0.02512469920 
0.133617 1.90854741810 0.02493023717 
0.134134 1.87851724054 0.02526815847 
0.134651 1.92145719505 0.02513386818 
0.135168 1.92265721014 0.02463257995 
0.135685 1.94479540833 0.02523847188 
0.136201 1.88837804515 0.02549789589 
0.136718 1.96596564044 0.02535117078 
0.137235 1.89966972305 0.02512686173 
0.137752 1.85003617019 0.02441050916 
0.138269 1.88199258481 0.02523057350 
0.138786 1.91332946686 0.02421951553 
0.139303 1.88346058860 0.02324952916 
0.139819 1.90030711009 0.02414009009 
0.140336 1.92298410878 0.02433423856 
0.140853 1.90489071607 0.02450008543 
0.141370 1.89573788590 0.02471237881 
0.141887 1.87550855655 0.02426513887 
0.142404 1.89648302961 0.02400842850 
0.142921 1.87494827081 0.02427152255 
0.143438 1.85574721512 0.02395766313 
0.143954 1.91801280817 0.02456286936 
0.144471 1.90541484273 0.02458976421 
0.144988 1.87335690290 0.02451887188 
0.145505 1.91822390647 0.02425980799 
0.146022 1.91680035975 0.02419504145 
0.146539 1.89322640927 0.02380554849 
0.147056 1.88757975996 0.02443951984 
0.147572 1.83350501409 0.02311998789 
0.148089 1.84966745210 0.02381526509 
0.148606 1.80164198634 0.02377346912 
0.149123 1.84057799810 0.02342506749 
0.149640 1.87045683167 0.02403145866 
0.150157 1.85569236879 0.02438470770 
0.150674 1.84766898987 0.02318364768 
0.151190 1.85976340636 0.02351110920 
0.151707 1.85473764236 0.02376843432 
0.152224 1.83784849996 0.02281260969 
0.152741 1.83712534014 0.02256338021 
0.153258 1.88700202600 0.02282954954 
0.153775 1.84922428211 0.02303328901 
0.154291 1.84957745575 0.02340880243 
0.154808 1.82633426250 0.02263059520 
0.155325 1.87122450434 0.02307655815 
0.155842 1.84760162964 0.02255730588 
0.156359 1.84580613927 0.02221037086 
0.156876 1.80723161990 0.02262686217 
0.157393 1.83039198097 0.02257596473 
0.157909 1.80815652084 0.02198460605 
0.158426 1.86694597511 0.02234211081 
0.158943 1.82269465805 0.02261569138 
0.159460 1.84184773838 0.02204820189 
0.159977 1.85976995803 0.02242814319 
0.160494 1.84061272686 0.02229454371 
0.161010 1.80314270831 0.02192766619 
0.161527 1.81354511354 0.02238436671 
0.162044 1.81912090725 0.02244329635 
0.162561 1.81209068451 0.02196962262 
0.163078 1.81094522612 0.02211560536 
0.163595 1.82822804096 0.02196177369 
0.164112 1.86564390231 0.02194898339 
0.164628 1.81631081841 0.02223156532 
0.165145 1.78781679451 0.02123827283 
0.165662 1.83421841394 0.02195635726 
0.166179 1.81861364210 0.02219164732 
0.166696 1.78931823581 0.02197584687 
0.167213 1.82338691190 0.02232910470 
0.167729 1.83102096700 0.02191369118 
0.168246 1.83622800859 0.02229285556 
0.168763 1.79433226863 0.02150230180 
0.169280 1.80213670175 0.02189858546 
0.169797 1.88818840478 0.02147069684 
0.170314 1.83188736331 0.02159416840 
0.170830 1.83146128576 0.02173383179 
0.171347 1.81989161550 0.02149086547 
0.171864 1.82684962093 0.02186625648 
0.172381 1.80221216803 0.02133752320 
0.172898 1.83170379463 0.02113681685 
0.173415 1.80671969335 0.02094580633 
0.173932 1.82457927435 0.02104901053 
0.174448 1.80920469490 0.02083092720 
0.174965 1.80358530643 0.02120060124 
0.175482 1.78617816919 0.02146520320 
0.175999 1.80810951013 0.02120200974 
0.176516 1.81182041364 0.02083470779 
0.177033 1.79252253419 0.02084426831 
0.177549 1.80437416503 0.02051431211 
0.178066 1.82510491638 0.02115033424 
0.178583 1.76835197073 0.02053803878 
0.179100 1.82000982381 0.02137162222 
0.179617 1.80802895218 0.02171510512 
0.180134 1.79651639497 0.02182486786 
0.180650 1.79192830742 0.02169895457 
0.181167 1.80027416690 0.02229080489 
0.181684 1.78712982987 0.02162285662 
0.182201 1.77005220643 0.02191967488 
0.182718 1.78543964217 0.02198688670 
0.183234 1.78099379545 0.02209880641 
0.183751 1.77402121130 0.02234677410 
0.184268 1.80670172409 0.02258873395 
0.184785 1.82283894355 0.02216076192 
0.185302 1.80538846938 0.02314459752 
0.185819 1.81094086952 0.02227030421 
0.186335 1.79040314011 0.02168138549 
0.186852 1.74538921453 0.02221839060 
0.187369 1.78524594327 0.02214978659 
0.187886 1.74302214835 0.02132158835 
0.188403 1.79413112576 0.02220847971 
0.188920 1.75494579808 0.02068318479 
0.189436 1.80732503976 0.02193403607 
0.189953 1.81931967349 0.02159609676 
0.190470 1.77176083557 0.02140682671 
0.190987 1.74679997424 0.02169143991 
0.191504 1.77653924795 0.02107110228 
0.192020 1.79999888051 0.02065754010 
0.192537 1.75354031906 0.02093431375 
0.193054 1.76282035146 0.02066302327 
0.193571 1.76865105428 0.02093210081 
0.194088 1.81097881861 0.02060708379 
0.194605 1.73867244497 0.02072801968 
0.195121 1.76349086225 0.01990512049 
0.195638 1.74097477341 0.02004704800 
0.196155 1.76448684409 0.02102290897 
0.196672 1.71432367402 0.02052363031 
0.197189 1.72213506405 0.02007885363 
0.197705 1.74549480740 0.01994762867 
0.198222 1.78709080748 0.02034537488 
0.198739 1.75791093417 0.01994354841 
0.199256 1.78877152521 0.02052103062 
0.199773 1.75142148610 0.02020703436 
0.200290 1.76307640069 0.02015629606 
0.200806 1.74429811449 0.01963503148 
0.201323 1.75459648851 0.01976506873 
0.201840 1.76672436108 0.01954492840 
0.202357 1.75581788494 0.01953185365 
0.202874 1.74431029420 0.01954270070 
0.203390 1.79874778780 0.01973370479 
0.203907 1.75619952308 0.01965764723 
0.204424 1.74114403632 0.01873523565 
0.204941 1.76762374813 0.01977817296 
0.205458 1.74922899883 0.01915732888 
0.205974 1.76136860170 0.02012010041 
0.206491 1.78511571636 0.01927391495 
0.207008 1.78329561288 0.01978576576 
0.207525 1.74645853055 0.01977465180 
0.208042 1.72617978482 0.01905945047 
0.208558 1.73615238795 0.01917495937 
0.209075 1.75967409570 0.01903506266 
0.209592 1.74749305423 0.01927657396 
0.210109 1.75569229577 0.01956594422 
0.210626 1.75416614185 0.01966417389 
0.211142 1.75187592295 0.01979406598 
0.211659 1.74425931316 0.01962170166 
0.212176 1.75029386015 0.01933092024 
0.212693 1.77235429774 0.01922730453 
0.213210 1.77592815043 0.01911265509 
0.213726 1.77333491817 0.01931811657 
0.214243 1.76341308865 0.01965013933 
0.214760 1.75216645536 0.01932651061 
0.215277 1.76660543784 0.01907090316 
0.215794 1.77679911114 0.01922923802 
0.216310 1.73574081769 0.01939539705 
0.216827 1.72036730637 0.01861828911 
0.217344 1.73453189948 0.01934351479 
0.217861 1.76204535635 0.01877358603 
0.218378 1.73542820449 0.01844775190 
0.218894 1.71736768688 0.01885204986 
0.219411 1.74158535523 0.01886101879 
0.219928 1.77132300628 0.01877575837 
0.220445 1.76151086607 0.01897297520 
0.220962 1.75483138679 0.01868943809 
0.221478 1.77739708490 0.01893159027 
0.221995 1.72495084519 0.01894893347 
0.222512 1.77871619534 0.01894936578 
0.223029 1.78439944585 0.01879753610 
0.223546 1.76301604587 0.01887753265 
0.224062 1.73569462822 0.01877519575 
0.224579 1.74393947349 0.01836005626 
0.225096 1.74147503557 0.01794554553 
0.225613 1.77387457565 0.01881132111 
0.226129 1.75089035046 0.01818468569 
0.226646 1.73952356554 0.01861886095 
0.227163 1.73530219166 0.01815150984 
0.227680 1.74927675310 0.01844393361 
0.228197 1.74244009063 0.01818995490 
0.228713 1.75887553260 0.01785466327 
0.229230 1.73154752057 0.01813606900 
0.229747 1.76300478548 0.01832627519 
0.230264 1.74765652664 0.01779694105 
0.230780 1.73414562075 0.01783070879 
0.231297 1.75143237861 0.01811522546 
0.231814 1.71338602322 0.01763110124 
0.232331 1.74586913466 0.01831669196 
0.232848 1.73811732562 0.01830645074 
0.233364 1.75431714747 0.01824707582 
0.233881 1.71671052610 0.01780492349 
0.234398 1.75112973282 0.01795991615 
0.234915 1.74632867859 0.01814915954 
0.235431 1.71731739468 0.01774689248 
0.235948 1.73732548356 0.01781664697 
0.236465 1.72162253306 0.01773504601 
0.236982 1.74245241764 0.01820667971 
0.237499 1.73092434427 0.01791507847 
0.238015 1.69946008252 0.01807014586 
0.238532 1.73127677230 0.01747387092 
0.239049 1.72926297074 0.01778996051 
0.239566 1.74542151306 0.01792708611 
0.240082 1.72608560254 0.01776264190 
0.240599 1.75693309951 0.01785710783 
0.241116 1.71446424945 0.01769077543 
0.241633 1.72659057407 0.01763827292 
0.242149 1.75451813310 3.02978316057 
0.242666 1.72177591873 0.01794790813 
0.243183 1.73106941814 0.01769226258 
0.243700 1.75454116897 0.01796880021 
0.244217 1.74197302537 0.01799922317 
0.244733 1.72121546457 0.01766178607 
0.245250 1.68730913169 0.01722184120 
0.245767 1.73042766855 0.01741174665 
0.246284 1.76736797243 0.01774137671 
0.246800 1.73589378139 0.01758126897 
0.247317 1.69141965765 0.01715067762 
0.247834 1.68539538748 0.01740037216 
0.248351 1.72101205740 0.01778743431 
0.248867 1.70863799942 0.01700937136 
0.249384 1.71525745629 0.01709607417 
0.249901 1.68649481415 0.01737824906 
0.250418 1.75463056006 0.01734227167 
0.250934 1.67591774620 0.01741665749 
0.251451 1.70522627333 0.01743306006 
0.251968 1.74218298245 0.01740878944 
0.252485 1.72458446271 0.01724183927 
0.253001 1.71160429086 0.01709916302 
0.253518 1.69160802984 0.01710100410 
0.254035 1.69768376441 0.01722537902 
0.254552 1.70008744627 0.01733659398 
0.255068 1.70238367043 0.01699813814 
0.255585 1.68758838349 0.01693293641 
0.256102 1.71886486366 0.01712623006 
0.256619 1.71000097698 0.01694233490 
0.257135 1.73221644061 0.01684187456 
0.257652 1.70503982824 0.01696524807 
0.258169 1.70329958772 0.01688363545 
0.258686 1.70620771589 0.01710358729 
0.259202 1.71454461851 0.01709953707 
0.259719 1.68996212786 0.01670169816 
0.260236 1.72084289069 0.01721964331 
0.260753 1.72133228125 0.01774542245 
0.261269 1.75063612319 0.01767757956 
0.261786 1.69767725471 0.01778760283 
0.262303 1.71000160360 0.01793828186 
0.262820 1.71799616055 0.01753482362 
0.263336 1.71854403433 0.01824808108 
0.263853 1.69169852669 0.01824272563 
0.264370 1.72706996786 0.01840776575 
0.264887 1.71448499998 0.01840201642 
0.265403 1.69934000966 0.01792481841 
0.265920 1.74664149286 0.01839932435 
0.266437 1.73390747587 0.01806389850 
0.266954 1.72763095180 0.01883685045 
0.267470 1.72033047379 0.01835085900 
0.267987 1.74282391201 0.01872762777 
0.268504 1.76350817735 0.01860324892 
0.269021 1.71014447444 0.01812572270 
0.269537 1.73452832732 0.01872887681 
0.270054 1.71853708551 0.01867027501 
0.270571 1.71923156902 0.01922719733 
0.271087 1.72403819522 0.01886371185 
0.271604 1.74989123726 0.01972928120 
0.272121 1.73763599420 0.02029574998 
0.272638 1.75960957767 0.02032501759 
0.273154 1.74888948862 0.01990275017 
0.273671 1.71761651909 0.01995231355 
0.274188 1.72434346027 0.02039920175 
0.274705 1.75177287543 0.02057828347 
0.275221 1.67359349639 0.02049173772 
0.275738 1.77468512766 0.02054311133 
0.276255 1.72967047810 0.02088467736 
0.276771 1.72231124469 0.02053326520 
0.277288 1.74231446611 0.02052792549 
0.277805 1.73592478269 0.02057030548 
0.278322 1.73050507517 0.02050603547 
0.278838 1.74011272651 0.02057484031 
0.279355 1.72668250596 0.01987161691 
0.279872 1.68833286604 0.01975312988 
0.280388 1.72949553386 0.01981870076 
0.280905 1.70456090709 0.02011488034 
0.281422 1.75319769392 0.02065900339 
0.281939 1.72728749258 0.02011185209 
0.282455 1.76874153816 0.02017640653 
0.282972 1.74991561205 0.02031484980 
0.283489 1.71491551228 0.02013511836 
0.284006 1.74202107575 0.02014904772 
0.284522 1.76892080979 0.02066286430 
0.285039 1.74202346381 0.02051675211 
0.285556 1.74447785474 0.02005734416 
0.286072 1.73570357368 0.02067801338 
0.286589 1.74072969883 0.02062922268 
0.287106 1.72281057111 0.02084234545 
0.287622 1.71951012563 0.02061683009 
0.288139 1.72329754379 0.02047451017 
0.288656 1.71427882668 0.02044574083 
0.289173 1.74453991937 0.02082789358 
0.289689 1.73719551175 0.02108890683 
0.290206 1.72620702918 0.02085331625 
0.290723 1.72198744228 0.02026166891 
0.291239 1.69356592229 0.02091344656 
0.291756 1.73127805395 0.02068758953 
0.292273 1.70187084106 0.02087189937 
0.292790 1.70045610026 0.02075830814 
0.293306 1.71232368665 0.02127079444 
0.293823 1.75044940171 0.02083181692 
0.294340 1.69639639267 0.02084890029 
0.294856 1.71626575551 0.02073842424 
0.295373 1.75240291617 0.02086998133 
0.295890 1.71034297439 0.02065623509 
0.296406 1.74560886953 0.02083199570 
0.296923 1.75625900536 0.02063495854 
0.297440 1.68105748613 0.02120633120 
0.297957 1.74687212995 0.02123769582 
0.298473 1.73582610750 0.02151671761 
0.298990 1.77616409407 0.02105510214 
0.299507 1.73646810872 0.02128584633 
0.300023 1.69098533632 0.02100684249 
0.300540 1.69472489145 0.02103526181 
0.301057 1.74788278454 0.02180608088 
0.301573 1.72962990720 0.02111097359 
0.302090 1.75433356304 0.02159054140 
0.302607 1.71991993226 0.02152465964 
0.303123 1.76697413346 0.02161902214 
0.303640 1.71908223164 0.02160708953 
0.304157 1.70059439735 0.02222018456 
0.304673 1.75475316347 0.02177083325 
0.305190 1.76900124431 0.02193603023 
0.305707 1.75114451338 0.02192733811 
0.306224 1.71888040857 0.02214287567 
0.306740 1.72645504667 0.02213064224 
0.307257 1.67946212663 0.02135225774 
0.307774 1.74113812797 0.02238140305 
0.308290 1.72925700926 0.02212155238 
0.308807 1.76297266036 0.02270857976 
0.309324 1.71366816293 0.02164363537 
0.309840 1.73344659625 0.02185250597 
0.310357 1.76817555708 0.02273100074 
0.310874 1.73918571446 0.02214055229 
0.311390 1.72106210121 0.02272417803 
0.311907 1.74546248926 0.02273842584 
0.312424 1.72944005246 0.02214965264 
0.312940 1.73640054175 0.02234142591 
0.313457 1.74993475012 0.02311566383 
0.313974 1.70084514164 0.02247333554 
0.314490 1.71066669388 0.02273430062 
0.315007 1.73561331167 0.02288748923 
0.315524 1.72001742999 0.02274514767 
0.316040 1.71943074568 0.02294578897 
0.316557 1.69505340129 0.02237461047 
0.317074 1.72129122187 0.02292076817 
0.317590 1.68689907821 0.02316538048 
0.318107 1.71030723440 0.02283736224 
0.318624 1.67209681323 0.02199024429 
0.319140 1.69934425567 0.02366517332 
0.319657 1.69498462669 0.02305536403 
0.320174 1.70969707442 0.02261359294 
0.320690 1.69151913449 0.02311993846 
0.321207 1.72161447391 0.02356857731 
0.321724 1.75496148745 0.02395449697 
0.322240 1.65799124507 0.02367516442 
0.322757 1.71556055159 0.02343748780 
0.323274 1.68359373344 0.02353382727 
0.323790 1.73764697969 0.02401686241 
0.324307 1.70312746046 0.02414272711 
0.324824 1.70675194637 0.02515776188 
0.325340 1.75198582730 0.02455343957 
0.325857 1.74734357844 0.02513565597 
0.326373 1.75748502184 0.02575077354 
0.326890 1.70970732082 0.02483760504 
0.327407 1.74560629120 0.02665584773 
0.327923 1.71224053822 0.02558061895 
0.328440 1.70977777657 0.02513368653 
0.328957 1.70395956916 0.02583534865 
0.329473 1.76684537193 0.02626271655 
0.329990 1.73349447710 0.02672877497 
0.330507 1.77184740107 0.02757918919 
0.331023 1.73251544708 0.02776285872 
0.331540 1.73852305502 0.02732609397 
0.332057 1.78271071331 0.02925627849 
0.332573 1.78164606757 0.02857014145 
0.333090 1.77011460356 0.02907191841 
0.333607 1.76555775564 0.02941598493 
0.334123 1.76640460498 0.02934621579 
0.334640 1.73717925240 0.03014463841 
0.335156 1.78231798846 0.02982319175 
0.335673 1.76933946241 0.02962954231 
0.336190 1.74039382031 0.03091259525 
0.336706 1.80106119100 0.03003757114 
0.337223 1.75714855109 0.03110182653 
0.337740 1.76216281274 0.03006147391 
0.338256 1.75301705513 0.03184818134 
0.338773 1.77212261006 0.03250606820 
0.339290 1.79669863855 0.03454256890 
0.339806 1.79282982118 0.03531992247 
0.340323 1.84561035537 0.03760592344 
0.340839 1.78469598064 0.03476961137 
0.341356 1.84223900201 0.03689432062 
0.341873 1.85205503036 0.03704793394 
0.342389 1.85054796018 0.03647678630 
0.342906 1.82442751871 0.03569438645 
0.343423 1.83252327372 0.03804950997 
0.343939 1.85970515968 0.03584521797 
0.344456 1.82613625335 0.03684622250 
0.344972 1.83035360165 0.03651465597 
0.345489 1.79867384698 0.03629446069 
0.346006 1.82983624155 0.03774503312 
0.346522 1.84246660089 0.03770555901 
0.347039 1.76493836193 0.03756497022 
0.347555 1.78560026625 0.03902512550 
0.348072 1.81008480395 0.03767494351 
0.348589 1.77084250218 0.03793759920 
0.349105 1.81217124658 0.03800739162 
0.349622 1.76874471758 0.03563017569 
0.350139 1.78581649901 0.03812738264 
0.350655 1.84789520002 0.03740940243 
0.351172 1.81510618631 0.03831321038 
0.351688 1.82671360797 0.03856058983 
0.352205 1.80907940871 0.03871143674 
0.352722 1.76527300420 0.03743614165 
0.353238 1.79019447767 0.03904102480 
0.353755 1.75376509433 0.04050360859 
0.354271 1.76910818864 0.03897846361 
0.354788 1.77804925931 0.03924723755 
0.355305 1.76751272654 0.04047221220 
0.355821 1.78794459100 0.04081077985 
0.356338 1.82997205898 0.04019893793 
0.356854 1.85162682490 0.04097927030 
0.357371 1.74554221364 0.04060448470 
0.357888 1.76189809846 0.03985703680 
0.358404 1.90241731284 0.04500002996 
0.358921 1.82374476267 0.04257437876 
0.359437 1.80741454519 0.04520269265 
0.359954 1.80030693492 0.04396053908 
0.360471 1.77771315274 0.04578256505 
0.360987 1.76165319196 0.04232825572 
0.361504 1.73218838629 0.04291019507 
0.362020 1.82353411264 0.04990146656 
0.362537 1.87707260799 0.04785311629 
0.363054 1.81104751716 0.04766531284 
0.363570 1.77732312551 0.04979011949 
0.364087 1.84176024457 0.05029972468 
0.364603 1.79794390672 0.05196968671 
0.365120 1.79994383314 0.05142985843 
0.365637 1.72852522636 0.05658115158 
0.366153 1.87474656182 0.05528652269 
0.366670 1.83545767714 0.05812785689 
0.367186 1.76008903811 0.05720384614 
0.367703 1.68642896636 0.06156302191 
0.368219 1.78065806109 0.06135421256 
0.368736 1.75203331915 0.05862772000 
0.369253 1.82406240535 0.07441825851 
0.369769 1.82039911210 0.06565735079 
0.370286 1.78396636858 0.06829992926 
0.370802 1.77227916820 0.07822883757 
0.371319 1.66604869082 0.07832257484 
0.371835 1.71420102284 0.09116150650 
0.372352 1.75048411263 0.10130975651 
0.372869 1.82911968687 0.10907329486 
0.373385 1.89402407580 0.16132060514 
0.373902 1.97183368433 0.43449139773 
