# Supplementary material for: A SAXS-based approach to rationally evaluate radical scavengers – toward eliminating radiation damage in solution and crystallographic studies
Source: J Synchrotron Radiat. 2021 Aug 9;28(Pt 5):1309–20. doi: 10.1107/S1600577521004045 (PMC8415334; doi:10.1107/S1600577521004045)
Supplement: Supplementary file 1 [file s-28-01309-sup1.zip › SupportingData/ascrobic_acid/5uM/D1_ascorbate-5um_00030.cbf.dat]

0.010597 12.93572739750 0.57913471747 
0.011114 10.96112642496 0.48729556592 
0.011630 9.97526530544 0.32550156777 
0.012147 9.32423722634 0.30697050147 
0.012664 8.12463574950 0.23801981954 
0.013181 7.78018127829 0.20792586723 
0.013698 7.29666240702 0.20660374770 
0.014215 7.25827521618 0.28045300958 
0.014732 6.89991593536 0.29352816337 
0.015249 6.54590818785 0.23536612875 
0.015766 6.22875085511 0.17293389945 
0.016283 6.03492683201 0.17205719446 
0.016800 5.84141524171 0.15670883151 
0.017316 5.55081212939 0.14853704573 
0.017833 5.43547159917 0.13508929356 
0.018350 5.38951164780 0.12603890373 
0.018867 5.26450602500 0.12546446754 
0.019384 5.20780807443 0.12885450605 
0.019901 4.79173967702 0.10973326518 
0.020418 4.94907214014 0.11184949206 
0.020935 4.59704600905 0.09389224099 
0.021452 4.56324204742 0.09722776621 
0.021969 4.58975498802 0.09756316161 
0.022486 4.53394088921 0.09586334565 
0.023002 4.37871403209 0.09676802598 
0.023519 4.40008119826 0.08616009332 
0.024036 4.33688642624 0.09351285898 
0.024553 4.16465623643 0.08952992593 
0.025070 4.17331984308 0.08992964541 
0.025587 4.04538651993 0.08739547251 
0.026104 4.07146614073 0.08350824309 
0.026621 3.95827470758 0.08813141587 
0.027138 3.89344856360 0.08015696916 
0.027655 3.95584179460 0.08452978446 
0.028171 3.76020641081 0.08490897245 
0.028688 3.70903027854 0.07463564964 
0.029205 3.87550485621 0.07859461599 
0.029722 3.82785434195 0.08033527449 
0.030239 3.62828142764 0.07256998015 
0.030756 3.64243380567 0.07442917234 
0.031273 3.65467915168 0.07310799863 
0.031790 3.60578944734 0.06953623544 
0.032307 3.57899199689 0.07129995758 
0.032824 3.68870842834 0.06988992714 
0.033341 3.51664260230 0.06787575290 
0.033857 3.48964273339 0.06720958219 
0.034374 3.62366681865 0.06619261213 
0.034891 3.43484991464 0.06716634765 
0.035408 3.52517956573 0.06822049788 
0.035925 3.34170736844 0.06453109870 
0.036442 3.45283789268 0.06731440175 
0.036959 3.29636277816 0.06628396393 
0.037476 3.47096787807 0.06500463805 
0.037993 3.39272689633 0.06352051172 
0.038510 3.28834276819 0.06179371053 
0.039027 3.26940095678 0.05672009777 
0.039543 3.26722037997 0.05889081203 
0.040060 3.21418305993 0.05990981318 
0.040577 3.30946680136 0.06135269919 
0.041094 3.21523374109 0.05668851866 
0.041611 3.18770934749 0.05636744807 
0.042128 3.12206235089 0.05609982718 
0.042645 3.17730516683 0.05723274749 
0.043162 3.15709490266 0.05701960674 
0.043679 3.20125515210 0.05815836937 
0.044196 3.17691778924 0.05602990761 
0.044712 3.09562512180 0.05682509374 
0.045229 3.04140557771 0.05583698386 
0.045746 3.05205884575 0.05139359970 
0.046263 3.08421850522 0.05238969033 
0.046780 3.03046674551 0.05021785760 
0.047297 3.02705643844 0.05162534915 
0.047814 2.97516870924 0.05272103773 
0.048331 2.93187861671 0.05395878839 
0.048848 3.01418794532 0.05230545595 
0.049365 2.97202339122 0.04922546417 
0.049881 2.98735726900 0.04958770861 
0.050398 2.99540683039 0.05020096002 
0.050915 2.92243657426 0.04846832495 
0.051432 2.90432347392 0.04792999466 
0.051949 2.80474047286 0.04656203925 
0.052466 2.90880399920 0.04762457375 
0.052983 2.94950799366 0.04701390263 
0.053500 2.75845638010 0.04766086099 
0.054017 2.78376120170 0.04900475380 
0.054534 2.82101853722 0.04796465016 
0.055050 2.76212683917 0.04659642986 
0.055567 2.70603697129 0.04625918478 
0.056084 2.82943972970 0.04725990416 
0.056601 2.64779982960 0.04551000270 
0.057118 2.76781652930 0.04312985377 
0.057635 2.70466263737 0.04631709230 
0.058152 2.73657971986 0.04590357097 
0.058669 2.64053192052 0.04582353977 
0.059186 2.70348108676 0.04339989060 
0.059703 2.59452261841 0.04381919702 
0.060220 2.68577843040 0.04198534497 
0.060736 2.65819779211 0.04351019826 
0.061253 2.61917994323 0.04159218396 
0.061770 2.53959542641 0.04153254616 
0.062287 2.60483009642 0.04041261532 
0.062804 2.59702040669 0.04388407528 
0.063321 2.57233350248 0.04226200607 
0.063838 2.61419918100 0.04140173385 
0.064355 2.58158315989 0.04229309571 
0.064872 2.55369592061 0.04149461244 
0.065388 2.52048295781 0.04078156621 
0.065905 2.46428097603 0.04313208415 
0.066422 2.50364696767 0.04259505201 
0.066939 2.51292562750 0.03930128732 
0.067456 2.59187716916 0.03995087399 
0.067973 2.55781689708 0.04114061340 
0.068490 2.54811219040 0.04031196076 
0.069007 2.59617391388 0.04134619643 
0.069524 2.52597129489 0.03981939695 
0.070041 2.45212211036 0.03847919967 
0.070557 2.46274788794 0.03965915287 
0.071074 2.51670298281 0.03972786241 
0.071591 2.45002490016 0.03805482795 
0.072108 2.48589218201 0.03944000871 
0.072625 2.41304642305 0.03897335035 
0.073142 2.48664964414 0.03694831722 
0.073659 2.41761505450 0.03824957351 
0.074176 2.45387886331 0.03982959103 
0.074693 2.42132466846 0.03746712091 
0.075210 2.41032236772 0.03778593769 
0.075726 2.43566549063 0.03660557019 
0.076243 2.34993294381 0.03811770860 
0.076760 2.41991215114 0.03714357342 
0.077277 2.33376581994 0.03653346636 
0.077794 2.41417618190 0.03706518035 
0.078311 2.34593231902 0.03687732974 
0.078828 2.40982973957 0.03627817357 
0.079345 2.36599742102 0.03743423471 
0.079862 2.30746701112 0.03593223580 
0.080378 2.34554327208 0.03558253478 
0.080895 2.34283953774 0.03539537475 
0.081412 2.33947548647 0.03653124400 
0.081929 2.26482614429 0.03486429228 
0.082446 2.29176970161 0.03499675970 
0.082963 2.35056683577 0.03550571184 
0.083480 2.29442456536 0.03441860600 
0.083997 2.24330859424 0.03491692386 
0.084514 2.27821862980 0.03582428862 
0.085030 2.26094219355 0.03493802465 
0.085547 2.25618153526 0.03254501487 
0.086064 2.19369470523 0.03349791696 
0.086581 2.28622511499 0.03356273937 
0.087098 2.25753307377 0.03295518118 
0.087615 2.26355768263 0.03450678548 
0.088132 2.27302021829 0.03278854283 
0.088649 2.21621329647 0.03429313522 
0.089166 2.20991085060 0.03389668778 
0.089683 2.23388132670 0.03578128989 
0.090199 2.24209813119 0.03458487639 
0.090716 2.28783414015 0.03533824153 
0.091233 2.23265894262 0.03616391886 
0.091750 2.23251511763 0.03611068235 
0.092267 2.21519458634 0.03485408632 
0.092784 2.21638966131 0.03559459225 
0.093301 2.16189985278 0.03627232539 
0.093818 2.15513950600 0.03633009816 
0.094334 2.20638732228 0.03622073337 
0.094851 2.14711216232 0.03519251401 
0.095368 2.11270540551 0.03476784759 
0.095885 2.12573795485 0.03357598757 
0.096402 2.12758691607 0.03367110801 
0.096919 2.14464876362 0.03420349501 
0.097436 2.10873089443 0.03208113136 
0.097953 2.13120837408 0.03191423919 
0.098470 2.09640126853 0.03280852421 
0.098986 2.13556373308 0.03241300459 
0.099503 2.14454801476 0.03251283622 
0.100020 2.08295627986 0.03230841398 
0.100537 2.11704733946 0.03209004312 
0.101054 2.06960378979 0.03137897851 
0.101571 2.07485996291 0.03090762300 
0.102088 2.11645070151 0.03239006023 
0.102605 2.10494903079 0.03082737739 
0.103122 2.10642908120 0.03047337752 
0.103638 2.06418154673 0.03114444567 
0.104155 2.12688767964 0.03136149253 
0.104672 2.05309656932 0.02977094533 
0.105189 2.10324636066 0.03042059936 
0.105706 2.06731298144 0.03129154128 
0.106223 2.04029082677 0.02948648286 
0.106740 2.08717033788 0.03018390295 
0.107257 2.03044916137 0.02960893640 
0.107773 2.06711290751 0.03066300529 
0.108290 2.07739515709 0.03012801806 
0.108807 2.02869211330 0.02909879898 
0.109324 2.07667078652 0.02945745058 
0.109841 2.04671263554 0.02899061009 
0.110358 2.04591651335 0.02930823188 
0.110875 2.07700654562 0.02923068015 
0.111392 2.02838426839 0.02846516360 
0.111909 2.03726109020 0.02919775145 
0.112425 1.96271640346 0.02766210097 
0.112942 2.06413587395 0.02843138444 
0.113459 1.99591901955 0.02797010896 
0.113976 2.03405901124 0.02832342121 
0.114493 1.99744200824 0.02746360740 
0.115010 2.04146020437 0.02827374235 
0.115527 1.98731934660 0.02801743059 
0.116044 2.01063520582 0.02732179280 
0.116560 1.98313602289 0.02749549940 
0.117077 1.98337284560 0.02748655572 
0.117594 2.01015475546 0.02746881348 
0.118111 2.00073386280 0.02767990091 
0.118628 1.99890540605 0.02746985800 
0.119145 1.97261848196 0.02734026865 
0.119662 1.97983718621 0.02724355939 
0.120179 1.95731895319 0.02726929039 
0.120695 1.93358048220 0.02682224773 
0.121212 1.94492739955 0.02698905488 
0.121729 2.00431339846 0.02717848364 
0.122246 1.96678407110 0.02681547521 
0.122763 1.92742802067 0.02652718088 
0.123280 2.00531958720 0.02609297370 
0.123797 1.99331446531 0.02690725107 
0.124314 1.95225660849 0.02549307145 
0.124830 1.98621488354 0.02691641002 
0.125347 1.95092143470 0.02616071887 
0.125864 2.00923228042 0.02753763428 
0.126381 1.99067862911 0.02633364222 
0.126898 1.95132202523 0.02614763857 
0.127415 1.93860835493 0.02548634510 
0.127932 1.94648163829 0.02585943387 
0.128448 1.92048062875 0.02567144026 
0.128965 1.91247167562 0.02543105947 
0.129482 1.98479281523 0.02601326633 
0.129999 1.93101842465 0.02565822436 
0.130516 1.91625354199 0.02522788539 
0.131033 1.93128738322 0.02612905921 
0.131550 1.85455567278 0.02511303260 
0.132067 1.89835841333 0.02521275088 
0.132583 1.92378884437 0.02529556144 
0.133100 1.87539097819 0.02509115507 
0.133617 1.91448439577 0.02577674521 
0.134134 1.93483195381 0.02504654789 
0.134651 1.94581526237 0.02582017039 
0.135168 1.90893514957 0.02514772646 
0.135685 1.89255542889 0.02519326925 
0.136201 1.90339358582 0.02467216717 
0.136718 1.86992498760 0.02470786412 
0.137235 1.87101636896 0.02431141575 
0.137752 1.90213100358 0.02462570215 
0.138269 1.90527234854 0.02474759892 
0.138786 1.89403445633 0.02415421470 
0.139303 1.92622046760 0.02435977760 
0.139819 1.85965796318 0.02413382622 
0.140336 1.88906725358 0.02457968473 
0.140853 1.87791725140 0.02422802477 
0.141370 1.86473590433 0.02421955915 
0.141887 1.88539834728 0.02423350479 
0.142404 1.93976473752 0.02473585638 
0.142921 1.86882422689 0.02393256895 
0.143438 1.90368654239 0.02428434218 
0.143954 1.87124292875 0.02494504276 
0.144471 1.90064431948 0.02486092217 
0.144988 1.90848580027 0.02515082567 
0.145505 1.94606773136 0.02481266199 
0.146022 1.89114071043 0.02452483836 
0.146539 1.88533086860 0.02434448491 
0.147056 1.88744652523 0.02409975364 
0.147572 1.89754431416 0.02416092693 
0.148089 1.84302035560 0.02438572867 
0.148606 1.86507359599 0.02332676789 
0.149123 1.81145659618 0.02344408453 
0.149640 1.84033191768 0.02349747781 
0.150157 1.91891655618 0.02443678303 
0.150674 1.85625803048 0.02361584780 
0.151190 1.86679330322 0.02336727249 
0.151707 1.86136779763 0.02322856271 
0.152224 1.84846837928 0.02273243498 
0.152741 1.85727838717 0.02297796703 
0.153258 1.82722994935 0.02300846461 
0.153775 1.79004045579 0.02281161660 
0.154291 1.84264811841 0.02258880877 
0.154808 1.79421886783 0.02215400962 
0.155325 1.85836959923 0.02257589323 
0.155842 1.83901448070 0.02273912002 
0.156359 1.84526252371 0.02274973663 
0.156876 1.79120228284 0.02218650870 
0.157393 1.79953460894 0.02236346932 
0.157909 1.84487325849 0.02274576456 
0.158426 1.81984955195 0.02266611865 
0.158943 1.81098092503 0.02311952250 
0.159460 1.79065849408 0.02250113278 
0.159977 1.82776005201 0.02222450495 
0.160494 1.82083303863 0.02283430865 
0.161010 1.82212219799 0.02226621844 
0.161527 1.82032231826 0.02231589524 
0.162044 1.82347844092 0.02244072851 
0.162561 1.82067043649 0.02240758937 
0.163078 1.84819578398 0.02237895728 
0.163595 1.81621192986 0.02221296348 
0.164112 1.79352946887 0.02261138729 
0.164628 1.81562075399 0.02252165625 
0.165145 1.79346805562 0.02159052948 
0.165662 1.83116678968 0.02275051367 
0.166179 1.83182507341 0.02160532796 
0.166696 1.81487272512 0.02146502400 
0.167213 1.81293031917 0.02139191689 
0.167729 1.84953819665 0.02168108024 
0.168246 1.80613551427 0.02116968060 
0.168763 1.78032744061 0.02140800278 
0.169280 1.83525414291 0.02184517779 
0.169797 1.81538024834 0.02081568146 
0.170314 1.78194471477 0.02134912957 
0.170830 1.84353863800 0.02176012833 
0.171347 1.86012032454 0.02147125581 
0.171864 1.85456357248 0.02155292928 
0.172381 1.78968607019 0.02095458585 
0.172898 1.78963211122 0.02096793563 
0.173415 1.79622903335 0.02095847995 
0.173932 1.78675061803 0.02088071367 
0.174448 1.79485368119 0.02176661453 
0.174965 1.82823514553 0.02121103380 
0.175482 1.78965583504 0.02135634760 
0.175999 1.81458591747 0.02092520964 
0.176516 1.79153762593 0.02075157456 
0.177033 1.79672490229 0.02105324535 
0.177549 1.80422327323 0.02141049919 
0.178066 1.75784202503 0.02037218095 
0.178583 1.79565462562 0.02090005094 
0.179100 1.81559158346 0.02076560074 
0.179617 1.79667187942 0.02142096058 
0.180134 1.79186685551 0.02164063909 
0.180650 1.83350854319 0.02229302175 
0.181167 1.80422103387 0.02196980733 
0.181684 1.77310272461 0.02201250811 
0.182201 1.79610200771 0.02228634903 
0.182718 1.77218391017 0.02232576079 
0.183234 1.78565618259 0.02277279995 
0.183751 1.82773551068 0.02276200001 
0.184268 1.78681978626 0.02218534691 
0.184785 1.79505984221 0.02287893095 
0.185302 1.76797986283 0.02247418372 
0.185819 1.78895902176 0.02261104538 
0.186335 1.81834533469 0.02280169368 
0.186852 1.81275679450 0.02210242183 
0.187369 1.80875130915 0.02136704831 
0.187886 1.76622980487 0.02178175586 
0.188403 1.78195629377 0.02133907321 
0.188920 1.77628356275 0.02120015628 
0.189436 1.76793404479 0.02150476860 
0.189953 1.79056098963 0.02139485020 
0.190470 1.75413632586 0.02016419331 
0.190987 1.75459132440 0.02115822826 
0.191504 1.75235467663 0.02066890781 
0.192020 1.78187925781 0.02078697975 
0.192537 1.74554330128 0.02039865568 
0.193054 1.74718232053 0.02030791187 
0.193571 1.80965158464 0.02063422950 
0.194088 1.74064986320 0.02112180665 
0.194605 1.75633636345 0.02011822964 
0.195121 1.80642479626 0.02053617289 
0.195638 1.77430009012 0.02021411342 
0.196155 1.74131763150 0.02057667551 
0.196672 1.75432620426 0.02030730027 
0.197189 1.73853388208 0.02010446826 
0.197705 1.75823120407 0.02005631231 
0.198222 1.75923000518 0.02063913945 
0.198739 1.77946974852 0.01998619421 
0.199256 1.78114462196 0.02064298237 
0.199773 1.77406981934 0.02030174442 
0.200290 1.79243706397 0.01981202488 
0.200806 1.76532941655 0.02017567734 
0.201323 1.74050992527 0.02063151960 
0.201840 1.80252237546 0.01984214760 
0.202357 1.77659283432 0.02003297295 
0.202874 1.74389348056 0.01964734440 
0.203390 1.78970539406 0.01970707377 
0.203907 1.73739555644 0.01961641937 
0.204424 1.76358161720 0.01991474640 
0.204941 1.74923199448 0.01910684243 
0.205458 1.73607743471 0.01957386779 
0.205974 1.80032848905 0.02000933793 
0.206491 1.77213505468 0.01982286973 
0.207008 1.77749664439 0.01958113134 
0.207525 1.73504308157 0.01942897276 
0.208042 1.74983966966 0.01953423621 
0.208558 1.74858427480 0.01971803666 
0.209075 1.77240243706 0.01974521841 
0.209592 1.73030182755 0.01922925244 
0.210109 1.76146712275 0.01904322610 
0.210626 1.74981344072 0.01953991574 
0.211142 1.74971033416 0.01931371715 
0.211659 1.74655164636 0.01959116372 
0.212176 1.75918190199 0.01958989999 
0.212693 1.73796304295 0.01904225212 
0.213210 1.77354414048 0.01903504071 
0.213726 1.75455103951 0.01902885859 
0.214243 1.75490617084 0.02014201427 
0.214760 1.75823974450 0.01903041873 
0.215277 1.75968343025 0.01922080489 
0.215794 1.73826072254 0.01918858357 
0.216310 1.75500598217 0.01910300731 
0.216827 1.78067890026 0.01929225516 
0.217344 1.73850110934 0.01849932706 
0.217861 1.75823509004 0.01887472727 
0.218378 1.74934919897 0.01849713216 
0.218894 1.73580617136 0.01874751887 
0.219411 1.72984261877 0.01845727976 
0.219928 1.72919200921 0.01905522293 
0.220445 1.73645173227 0.01898035527 
0.220962 1.72831978871 0.01838548073 
0.221478 1.76123759650 0.01872925326 
0.221995 1.77225934191 0.01917340367 
0.222512 1.75125650789 0.01891651899 
0.223029 1.74419342854 0.01887243278 
0.223546 1.75521451006 0.01884003789 
0.224062 1.74473860107 0.01893870287 
0.224579 1.74728766209 0.01885224240 
0.225096 1.75930544159 0.01858524458 
0.225613 1.74499377866 0.01857355912 
0.226129 1.77242408026 0.01905062371 
0.226646 1.74422542799 0.01837039681 
0.227163 1.73755010748 0.01845817655 
0.227680 1.76278152091 0.01828058585 
0.228197 1.78491836666 0.01846737489 
0.228713 1.73664392229 0.01812671718 
0.229230 1.76776782855 0.01787786529 
0.229747 1.74004332558 0.01811824356 
0.230264 1.74617924976 0.01777521527 
0.230780 1.73935367632 0.01789670011 
0.231297 1.77835616332 0.01819356681 
0.231814 1.71010058126 0.01823970976 
0.232331 1.71418853019 0.01790719234 
0.232848 1.73722528954 0.01779610201 
0.233364 1.72347418356 0.01766307695 
0.233881 1.74399359857 0.01835597030 
0.234398 1.72538628416 0.01799076863 
0.234915 1.71858364101 0.01832103672 
0.235431 1.75282568397 0.01794777085 
0.235948 1.70914059875 0.01788814060 
0.236465 1.75775570716 0.01814844869 
0.236982 1.71122062292 0.01765657868 
0.237499 1.73338581540 0.01792131092 
0.238015 1.74621318886 0.01748825517 
0.238532 1.72636229250 0.01800967336 
0.239049 1.72557911116 0.01768504351 
0.239566 1.73935308352 0.01771599356 
0.240082 1.74026706327 0.01790007521 
0.240599 1.71628381694 0.01759789342 
0.241116 1.69469281903 0.01739137085 
0.241633 1.72714073242 0.01819189469 
0.242149 1.75104722977 3.02848530854 
0.242666 1.72472829892 0.01768727714 
0.243183 1.74250116786 0.01809840301 
0.243700 1.69846082863 0.01758690779 
0.244217 1.73950518193 0.01716052587 
0.244733 1.72836799074 0.01783083534 
0.245250 1.70984047086 0.01749252850 
0.245767 1.73965237654 0.01734571377 
0.246284 1.73521503842 0.01752693306 
0.246800 1.74495000685 0.01747738573 
0.247317 1.72446163435 0.01739203890 
0.247834 1.73226751758 0.01773062753 
0.248351 1.70360642594 0.01750500038 
0.248867 1.72953310920 0.01741624631 
0.249384 1.70777435958 0.01764933928 
0.249901 1.71679085726 0.01729327543 
0.250418 1.74100315385 0.01726855992 
0.250934 1.70870182813 0.01730903713 
0.251451 1.74404009134 0.01760505030 
0.251968 1.73306875527 0.01728458369 
0.252485 1.67871314201 0.01674428029 
0.253001 1.72987747842 0.01701894999 
0.253518 1.68617177373 0.01732565253 
0.254035 1.70235160004 0.01688003766 
0.254552 1.71341537663 0.01744392130 
0.255068 1.71115827700 0.01665675999 
0.255585 1.69397224247 0.01716488429 
0.256102 1.70831168198 0.01679895445 
0.256619 1.72300410587 0.01728263779 
0.257135 1.73082026663 0.01700752506 
0.257652 1.70275700419 0.01710629909 
0.258169 1.67969783819 0.01717415010 
0.258686 1.71374038954 0.01675299155 
0.259202 1.73756385028 0.01712448109 
0.259719 1.69490595272 0.01696887714 
0.260236 1.71198561857 0.01724030980 
0.260753 1.71462848884 0.01745990686 
0.261269 1.69269651948 0.01729743237 
0.261786 1.69530716411 0.01794962914 
0.262303 1.69661208877 0.01771836182 
0.262820 1.73544425111 0.01766361335 
0.263336 1.71489511428 0.01798765019 
0.263853 1.70406385152 0.01786484001 
0.264370 1.71594402813 0.01781127048 
0.264887 1.70172772188 0.01829303563 
0.265403 1.73265080917 0.01812839630 
0.265920 1.70678435133 0.01841512510 
0.266437 1.69456943326 0.01853657386 
0.266954 1.71128168243 0.01870732832 
0.267470 1.69578874903 0.01865564131 
0.267987 1.74434602887 0.01849235118 
0.268504 1.69592367547 0.01880197755 
0.269021 1.76058479622 0.01869462323 
0.269537 1.74430141490 0.01905716170 
0.270054 1.75369895296 0.01904000817 
0.270571 1.70191559144 0.01883683869 
0.271087 1.71919399868 0.01959262621 
0.271604 1.75694572758 0.01928349599 
0.272121 1.70775893028 0.01981786065 
0.272638 1.71395675001 0.01979322003 
0.273154 1.77852862003 0.02011257859 
0.273671 1.72000586178 0.02005035670 
0.274188 1.75654598459 0.02042777126 
0.274705 1.71139994708 0.02021870562 
0.275221 1.74223086681 0.02031350629 
0.275738 1.70519589234 0.02036114937 
0.276255 1.75662723364 0.02087327745 
0.276771 1.73642425623 0.02031717071 
0.277288 1.74725698051 0.02066279775 
0.277805 1.74171163210 0.02018718965 
0.278322 1.71348282792 0.01960286538 
0.278838 1.73760451169 0.01999217143 
0.279355 1.71953338953 0.02003544717 
0.279872 1.71120897909 0.01982267306 
0.280388 1.70928651881 0.01981826191 
0.280905 1.72376939552 0.02029598577 
0.281422 1.71412835832 0.02030057961 
0.281939 1.69698486663 0.02043641767 
0.282455 1.72323706747 0.01993391547 
0.282972 1.70345096179 0.02017388882 
0.283489 1.71456463800 0.02019280915 
0.284006 1.75731843355 0.02077456753 
0.284522 1.71476218517 0.02068065678 
0.285039 1.70206786127 0.02053981380 
0.285556 1.74066028463 0.02041622018 
0.286072 1.67732453491 0.02038820451 
0.286589 1.69783358093 0.02058251038 
0.287106 1.71997064209 0.02057799832 
0.287622 1.72228260228 0.02086807018 
0.288139 1.71720468845 0.02023302730 
0.288656 1.73042964615 0.02046984948 
0.289173 1.74371782585 0.02061629094 
0.289689 1.72283075108 0.02066086273 
0.290206 1.70987275827 0.02092506035 
0.290723 1.72856033101 0.02064702039 
0.291239 1.76857691336 0.02089980397 
0.291756 1.72904095907 0.02064161436 
0.292273 1.73891934919 0.02117054191 
0.292790 1.69109099486 0.02000102054 
0.293306 1.71838788439 0.02044279877 
0.293823 1.72234938278 0.02108438865 
0.294340 1.72818306667 0.02094541956 
0.294856 1.71868374166 0.02111747760 
0.295373 1.70270833482 0.02037718495 
0.295890 1.74477516670 0.02091736021 
0.296406 1.73182306016 0.02115329784 
0.296923 1.72726439880 0.02071788950 
0.297440 1.71641373190 0.02062207231 
0.297957 1.72657499110 0.02176186497 
0.298473 1.70150423244 0.02119904617 
0.298990 1.71400514413 0.02115116447 
0.299507 1.69279710947 0.02140175508 
0.300023 1.69711652731 0.02109403069 
0.300540 1.72298983609 0.02133411869 
0.301057 1.69711925317 0.02107987756 
0.301573 1.74954308978 0.02127324721 
0.302090 1.75760954513 0.02186668086 
0.302607 1.69217108516 0.02138951018 
0.303123 1.76264064592 0.02195581674 
0.303640 1.75774780950 0.02177424163 
0.304157 1.72329722130 0.02191036626 
0.304673 1.75151272592 0.02159829890 
0.305190 1.76493401634 0.02221355886 
0.305707 1.77617321258 0.02162249507 
0.306224 1.74389939447 0.02177932097 
0.306740 1.70834928927 0.02193848099 
0.307257 1.73010003873 0.02185181678 
0.307774 1.76522038635 0.02191379503 
0.308290 1.72077194819 0.02150135034 
0.308807 1.74424599247 0.02226666509 
0.309324 1.70296971745 0.02200324238 
0.309840 1.73405828139 0.02262010963 
0.310357 1.69825185632 0.02186436300 
0.310874 1.73040749448 0.02232536180 
0.311390 1.72425945489 0.02226299821 
0.311907 1.75393725516 0.02249651250 
0.312424 1.71012719248 0.02178656227 
0.312940 1.75507478294 0.02210430636 
0.313457 1.69710974030 0.02259578159 
0.313974 1.70223237233 0.02263372830 
0.314490 1.70134367511 0.02186625048 
0.315007 1.75253423665 0.02344094520 
0.315524 1.73980450570 0.02288505752 
0.316040 1.70510913431 0.02256712939 
0.316557 1.70009027879 0.02277526063 
0.317074 1.71665561022 0.02277601187 
0.317590 1.72832452511 0.02300046873 
0.318107 1.70979192981 0.02335264537 
0.318624 1.69325881877 0.02272791066 
0.319140 1.70488693117 0.02252822646 
0.319657 1.73751353839 0.02348820409 
0.320174 1.71719342288 0.02310821675 
0.320690 1.74128716047 0.02358756985 
0.321207 1.72653357802 0.02317848380 
0.321724 1.71659776429 0.02268727687 
0.322240 1.71461968379 0.02364865383 
0.322757 1.71420170600 0.02290998276 
0.323274 1.71270622237 0.02380694547 
0.323790 1.77163774207 0.02431497420 
0.324307 1.71239842884 0.02389605452 
0.324824 1.73134219473 0.02357021492 
0.325340 1.75090492804 0.02450185050 
0.325857 1.70998542060 0.02487599689 
0.326373 1.75626783428 0.02502641665 
0.326890 1.72440341794 0.02432330356 
0.327407 1.71886284177 0.02595784657 
0.327923 1.70550295632 0.02549246735 
0.328440 1.70713285657 0.02588996936 
0.328957 1.70938733149 0.02589791556 
0.329473 1.73714486437 0.02685582356 
0.329990 1.75978032809 0.02651977086 
0.330507 1.73414368579 0.02682559463 
0.331023 1.77929930505 0.02758520613 
0.331540 1.79361262031 0.02793665102 
0.332057 1.71553884888 0.02839029297 
0.332573 1.80231061722 0.02843831120 
0.333090 1.77229339710 0.02942417251 
0.333607 1.80687568732 0.03000393494 
0.334123 1.76910551502 0.02954148146 
0.334640 1.75179334958 0.02802886949 
0.335156 1.75583684866 0.02977127378 
0.335673 1.76906041851 0.02989461850 
0.336190 1.76772435674 0.03032388920 
0.336706 1.80907378341 0.03001900326 
0.337223 1.75397572531 0.03148876621 
0.337740 1.78436282325 0.03260375216 
0.338256 1.77630608820 0.03123870372 
0.338773 1.78240716893 0.03249447119 
0.339290 1.78514051769 0.03331223252 
0.339806 1.84064743626 0.03524240803 
0.340323 1.78637644603 0.03613121283 
0.340839 1.80998829036 0.03732981609 
0.341356 1.83757713637 0.03575171923 
0.341873 1.81479454414 0.03688401917 
0.342389 1.77493208124 0.03744994759 
0.342906 1.82099417378 0.03598110760 
0.343423 1.82207896029 0.03578283154 
0.343939 1.77975952930 0.03528431527 
0.344456 1.76071905639 0.03611291006 
0.344972 1.81215015985 0.03730032532 
0.345489 1.74009773305 0.03643448201 
0.346006 1.88599881959 0.03784878529 
0.346522 1.74593224415 0.03835110089 
0.347039 1.77951314960 0.03793611857 
0.347555 1.80665633682 0.03819379683 
0.348072 1.79785032806 0.03876931963 
0.348589 1.79673523774 0.03860198042 
0.349105 1.84698907029 0.03963777617 
0.349622 1.79299439842 0.03717215474 
0.350139 1.79729318740 0.03898643093 
0.350655 1.77353397248 0.03744836465 
0.351172 1.77804733372 0.03962276150 
0.351688 1.78646125959 0.03728798006 
0.352205 1.79525224333 0.04074535794 
0.352722 1.80706796859 0.03803942425 
0.353238 1.79607086920 0.03970081881 
0.353755 1.79536856465 0.04021493076 
0.354271 1.81880582763 0.03778988991 
0.354788 1.75096812660 0.03826482839 
0.355305 1.78070373975 0.03927889755 
0.355821 1.80979543101 0.03874438491 
0.356338 1.80024072663 0.03887792677 
0.356854 1.83393285809 0.04097577080 
0.357371 1.78389222386 0.04151853156 
0.357888 1.82036628997 0.04052141410 
0.358404 1.77963620270 0.04206529092 
0.358921 1.73795983140 0.04140872364 
0.359437 1.81982861322 0.04273337059 
0.359954 1.82477313391 0.04412649828 
0.360471 1.80689791404 0.04548625188 
0.360987 1.81718273267 0.04615880039 
0.361504 1.82676214612 0.04674636435 
0.362020 1.79594235580 0.04903586354 
0.362537 1.74767222738 0.04989243577 
0.363054 1.90997672743 0.05066993775 
0.363570 1.84108360408 0.04692697077 
0.364087 1.74630163212 0.05002172646 
0.364603 1.70473536825 0.05051178925 
0.365120 1.76986102637 0.05386255747 
0.365637 1.75443584921 0.05134854113 
0.366153 1.79489934775 0.05660054831 
0.366670 1.84171971821 0.05728203174 
0.367186 1.76039828293 0.05898443539 
0.367703 1.79764730950 0.05937057570 
0.368219 1.80865613614 0.06215532092 
0.368736 1.83451548745 0.06743679704 
0.369253 1.82808944493 0.06304060240 
0.369769 1.80769174254 0.06870964711 
0.370286 1.95661556489 0.07899394023 
0.370802 1.60708936662 0.06946119270 
0.371319 1.60383858308 0.06965932855 
0.371835 1.65992230777 0.07635170981 
0.372352 1.75415994619 0.09780753286 
0.372869 1.52117655208 0.11247606334 
0.373385 1.67684626597 0.17832179285 
0.373902 1.34385758447 0.36803013189 
