# Supplementary material for: A SAXS-based approach to rationally evaluate radical scavengers – toward eliminating radiation damage in solution and crystallographic studies
Source: J Synchrotron Radiat. 2021 Aug 9;28(Pt 5):1309–20. doi: 10.1107/S1600577521004045 (PMC8415334; doi:10.1107/S1600577521004045)
Supplement: Supplementary file 1 [file s-28-01309-sup1.zip › SupportingData/ascrobic_acid/5uM/D1_ascorbate-5um_00029.cbf.dat]

0.010597 12.77297552637 0.56642161748 
0.011114 10.24049721282 0.47184328378 
0.011630 9.75612550900 0.37359780870 
0.012147 9.00850102176 0.27024492128 
0.012664 8.59625441939 0.26904002801 
0.013181 7.64810698862 0.20785564929 
0.013698 7.00141226732 0.18600600504 
0.014215 7.58898971982 0.31617043934 
0.014732 7.06176990982 0.24951449309 
0.015249 6.41296765540 0.20678334915 
0.015766 5.97976162729 0.15771356168 
0.016283 6.16558722334 0.16946708699 
0.016800 6.10436307140 0.16273944491 
0.017316 5.61901260397 0.13352239582 
0.017833 5.23615173005 0.13764170180 
0.018350 5.15741897753 0.12204392262 
0.018867 5.05351257595 0.11874955793 
0.019384 4.85458650999 0.10872269972 
0.019901 4.95805316981 0.11855853153 
0.020418 4.75979249282 0.10473519153 
0.020935 4.61340798600 0.09849732674 
0.021452 4.41423296199 0.10007243320 
0.021969 4.57519420277 0.09494112132 
0.022486 4.30521643930 0.09579596468 
0.023002 4.54315027279 0.10958329688 
0.023519 4.14586009290 0.09470328634 
0.024036 4.29844708113 0.09855553522 
0.024553 4.15685009770 0.09318880191 
0.025070 4.09500877330 0.08941050737 
0.025587 4.21854978767 0.08722641898 
0.026104 3.99995526527 0.08383524833 
0.026621 3.96547317849 0.08064277278 
0.027138 4.03665087819 0.08523258887 
0.027655 3.69367318602 0.07584013460 
0.028171 3.84145028480 0.08139224813 
0.028688 3.84705556176 0.07905659377 
0.029205 3.80134926638 0.07715243921 
0.029722 3.75661676108 0.07833790217 
0.030239 3.77803600683 0.07787058875 
0.030756 3.72814772370 0.07391804466 
0.031273 3.66582274325 0.06825412806 
0.031790 3.60832435573 0.07214255785 
0.032307 3.58587652469 0.07141818165 
0.032824 3.42687326059 0.06741138375 
0.033341 3.65795446359 0.06801561569 
0.033857 3.37171908699 0.06781941281 
0.034374 3.54373618329 0.06625300282 
0.034891 3.31896809153 0.06508155346 
0.035408 3.49282955448 0.07132090789 
0.035925 3.45877185775 0.06627397466 
0.036442 3.37906643299 0.06127224681 
0.036959 3.33397462081 0.06553432411 
0.037476 3.36465511515 0.05908116180 
0.037993 3.32635607461 0.06354112063 
0.038510 3.30436881531 0.06020165255 
0.039027 3.31874461921 0.05789099344 
0.039543 3.26219580728 0.05901959909 
0.040060 3.20917281257 0.06040865175 
0.040577 3.29914859195 0.06223380735 
0.041094 3.22919896176 0.05616835439 
0.041611 3.18399642510 0.05574795296 
0.042128 3.18468103585 0.05692792400 
0.042645 3.19866842312 0.05751466634 
0.043162 3.28038605228 0.05610421938 
0.043679 3.11075392261 0.05874336424 
0.044196 3.13419713153 0.05625409372 
0.044712 3.09818490276 0.05538513444 
0.045229 3.03862817443 0.05486185601 
0.045746 3.07131788893 0.05229683515 
0.046263 3.04382687053 0.05390362075 
0.046780 2.93911614894 0.04881064044 
0.047297 3.06583969970 0.05254141779 
0.047814 3.10730721000 0.05419148221 
0.048331 2.98971614504 0.05030193253 
0.048848 2.97314850260 0.05188838621 
0.049365 2.94239225295 0.05151044656 
0.049881 3.00500373075 0.05250254638 
0.050398 2.93598416349 0.05026011422 
0.050915 2.89107276194 0.04905821892 
0.051432 2.91950326369 0.04762092791 
0.051949 2.88837710934 0.04824821037 
0.052466 2.87930972979 0.05049200880 
0.052983 2.89982753532 0.04933185160 
0.053500 2.86909726798 0.04658581180 
0.054017 2.80197325667 0.04874626539 
0.054534 2.73350674112 0.04417299216 
0.055050 2.78394099596 0.04544056546 
0.055567 2.80990026337 0.04706777595 
0.056084 2.77413084866 0.04354057749 
0.056601 2.72479809767 0.04488127543 
0.057118 2.74794953262 0.04481285084 
0.057635 2.69318954767 0.04545366770 
0.058152 2.66566372660 0.04527333861 
0.058669 2.67325338255 0.04324031011 
0.059186 2.65621771047 0.04638791649 
0.059703 2.65002881036 0.04388879764 
0.060220 2.62787186470 0.04213987989 
0.060736 2.61339631752 0.04223080264 
0.061253 2.61624501017 0.04337448105 
0.061770 2.54508115138 0.04250453600 
0.062287 2.64397611305 0.04262866039 
0.062804 2.59863288662 0.04187663407 
0.063321 2.57882468501 0.04287282672 
0.063838 2.63456572302 0.04222722389 
0.064355 2.61928197452 0.04283336894 
0.064872 2.52478383083 0.03894552606 
0.065388 2.61509344893 0.04305595211 
0.065905 2.55158387942 0.04106535111 
0.066422 2.49276933190 0.04062720015 
0.066939 2.59620950487 0.03882958951 
0.067456 2.53830159286 0.03940614861 
0.067973 2.49138868604 0.03990267819 
0.068490 2.51032422684 0.04052798985 
0.069007 2.47054920774 0.04045963367 
0.069524 2.46011084769 0.04323815498 
0.070041 2.50485915081 0.03881537151 
0.070557 2.48186981112 0.04019385647 
0.071074 2.49513384574 0.04043149630 
0.071591 2.43535882662 0.03911425005 
0.072108 2.48821087101 0.04005438920 
0.072625 2.38954348832 0.03712200059 
0.073142 2.37202221341 0.03797561999 
0.073659 2.45011741728 0.03812852634 
0.074176 2.45212138462 0.03698262660 
0.074693 2.43780085468 0.03830429042 
0.075210 2.39189836349 0.03674888194 
0.075726 2.41503424122 0.03771087094 
0.076243 2.36286388244 0.03734513244 
0.076760 2.34218123619 0.03598398699 
0.077277 2.35694390804 0.03750256151 
0.077794 2.40317194892 0.03727144752 
0.078311 2.29337990992 0.03681661680 
0.078828 2.32613453904 0.03476603740 
0.079345 2.33908077367 0.03600775583 
0.079862 2.35066234697 0.03686810483 
0.080378 2.34890362358 0.03580506669 
0.080895 2.36834997749 0.03446107294 
0.081412 2.32178840712 0.03640558133 
0.081929 2.31892557846 0.03565458391 
0.082446 2.37229133046 0.03511982054 
0.082963 2.28037634887 0.03487068835 
0.083480 2.31122387258 0.03414971691 
0.083997 2.29201153185 0.03364151094 
0.084514 2.27705027860 0.03363156316 
0.085030 2.29801608602 0.03424208046 
0.085547 2.32829791494 0.03354520885 
0.086064 2.26083684461 0.03280796147 
0.086581 2.23399252330 0.03378925419 
0.087098 2.23086701071 0.03382777302 
0.087615 2.25534167716 0.03365566269 
0.088132 2.25164328990 0.03428566840 
0.088649 2.23535823962 0.03258657677 
0.089166 2.24170958764 0.03515283867 
0.089683 2.23618414275 0.03482627614 
0.090199 2.17418226126 0.03472309122 
0.090716 2.20033993316 0.03388888670 
0.091233 2.22224212128 0.03628366133 
0.091750 2.19433157386 0.03606340024 
0.092267 2.16484931294 0.03503779654 
0.092784 2.15921369180 0.03461673638 
0.093301 2.15527547794 0.03575853146 
0.093818 2.17967120633 0.03697130560 
0.094334 2.10845859663 0.03550238100 
0.094851 2.20779833136 0.03499557310 
0.095368 2.21375406021 0.03728667377 
0.095885 2.13290040072 0.03475487467 
0.096402 2.15676753648 0.03384507181 
0.096919 2.12505591913 0.03366392845 
0.097436 2.15573833787 0.03325594915 
0.097953 2.14955101575 0.03252915799 
0.098470 2.18905597630 0.03418024160 
0.098986 2.13253885494 0.03210664599 
0.099503 2.13255844309 0.03172864600 
0.100020 2.16918178420 0.03252009286 
0.100537 2.09880323581 0.03260082920 
0.101054 2.10096553649 0.03221564309 
0.101571 2.05698520490 0.03166713792 
0.102088 2.06229806088 0.03149068525 
0.102605 2.09637230345 0.03076766953 
0.103122 2.07047250144 0.02985060029 
0.103638 2.04214984342 0.03096313252 
0.104155 2.01193337084 0.03094730254 
0.104672 2.04794732735 0.03057895959 
0.105189 2.09586966427 0.03027038601 
0.105706 2.04885862730 0.02903843723 
0.106223 1.98479302456 0.02946250609 
0.106740 2.06873043251 0.02983355167 
0.107257 2.08143167933 0.03100938769 
0.107773 2.07658548097 0.02968924920 
0.108290 2.02246158034 0.02944912031 
0.108807 2.08450317477 0.02924271680 
0.109324 2.02926183274 0.02966526105 
0.109841 2.02539900852 0.02987272375 
0.110358 2.01402352383 0.02904286847 
0.110875 2.08659770745 0.03031968598 
0.111392 2.07753596918 0.02998704570 
0.111909 2.08197510696 0.02944735516 
0.112425 2.05362575253 0.02946247185 
0.112942 2.05290834849 0.02956933095 
0.113459 2.05355514812 0.02835677473 
0.113976 2.02377917055 0.02783036344 
0.114493 2.04296307086 0.02781967830 
0.115010 1.97759191125 0.02738242980 
0.115527 2.01774864692 0.02855600996 
0.116044 1.96100612068 0.02720455811 
0.116560 2.02445610237 0.02708748557 
0.117077 2.04448510810 0.02752747801 
0.117594 1.99387428212 0.02780329646 
0.118111 1.96875549778 0.02760760606 
0.118628 1.93689910785 0.02670352266 
0.119145 1.99792948841 0.02700782344 
0.119662 2.00681386608 0.02713772983 
0.120179 1.94696594228 0.02701407575 
0.120695 1.95923914986 0.02737325737 
0.121212 1.98539921998 0.02694582325 
0.121729 2.00592647981 0.02815577489 
0.122246 1.93703351919 0.02715859215 
0.122763 1.95929010499 0.02657113971 
0.123280 1.97880663496 0.02749413767 
0.123797 1.95669052552 0.02672871555 
0.124314 1.97160445436 0.02759536685 
0.124830 1.90468908285 0.02593721391 
0.125347 1.93238736151 0.02590406649 
0.125864 2.00758611604 0.02666140615 
0.126381 1.96349053567 0.02632650372 
0.126898 1.95449334784 0.02601463125 
0.127415 1.94199300973 0.02517067004 
0.127932 1.91301009734 0.02579968129 
0.128448 1.91563792304 0.02612566233 
0.128965 1.92200177396 0.02606672509 
0.129482 1.96370179901 0.02675941660 
0.129999 1.94749460345 0.02535566801 
0.130516 1.90881611992 0.02532858496 
0.131033 1.95920835427 0.02623166923 
0.131550 1.91114068082 0.02599099615 
0.132067 1.93275331715 0.02575971454 
0.132583 1.88998181161 0.02518504128 
0.133100 1.90765628027 0.02527439966 
0.133617 1.94871675409 0.02454702941 
0.134134 1.89302061749 0.02417901244 
0.134651 1.92383096118 0.02491192641 
0.135168 1.91423832359 0.02499308859 
0.135685 1.87925403422 0.02461786103 
0.136201 1.89464833815 0.02502166814 
0.136718 1.91520758028 0.02454244566 
0.137235 1.91162040607 0.02487282984 
0.137752 1.90814228882 0.02499711658 
0.138269 1.86101184175 0.02420768489 
0.138786 1.92567182122 0.02448077484 
0.139303 1.90802467126 0.02412495667 
0.139819 1.90960845643 0.02558475137 
0.140336 1.91802485263 0.02360965004 
0.140853 1.88014983390 0.02385109833 
0.141370 1.88188865472 0.02423083452 
0.141887 1.88619709694 0.02400502330 
0.142404 1.88231920473 0.02475524536 
0.142921 1.85847561650 0.02438103272 
0.143438 1.87969376286 0.02487560353 
0.143954 1.90431573520 0.02451639499 
0.144471 1.89907422828 0.02413279161 
0.144988 1.92533235717 0.02501440444 
0.145505 1.88730251949 0.02440716722 
0.146022 1.92227310118 0.02440559328 
0.146539 1.90419298216 0.02430348805 
0.147056 1.89460201831 0.02372894009 
0.147572 1.86861160480 0.02436947058 
0.148089 1.81745502428 0.02403645332 
0.148606 1.83640217522 0.02347946665 
0.149123 1.85873936159 0.02337062867 
0.149640 1.84537894595 0.02290709788 
0.150157 1.86906133167 0.02348558792 
0.150674 1.85835537460 0.02317369523 
0.151190 1.84211815621 0.02425980587 
0.151707 1.88162751660 0.02275921730 
0.152224 1.84162397668 0.02278058120 
0.152741 1.83011233644 0.02292311131 
0.153258 1.84800842152 0.02367921206 
0.153775 1.85119771023 0.02329442698 
0.154291 1.88484714119 0.02328783634 
0.154808 1.77187566233 0.02197413144 
0.155325 1.83025887444 0.02275104663 
0.155842 1.82672074805 0.02202506384 
0.156359 1.84949306522 0.02252835803 
0.156876 1.81263878585 0.02269637566 
0.157393 1.82177821704 0.02256118950 
0.157909 1.84850530749 0.02290739156 
0.158426 1.85083630324 0.02260021097 
0.158943 1.83515882945 0.02250128497 
0.159460 1.83826060547 0.02216183376 
0.159977 1.80566571157 0.02196391325 
0.160494 1.82449484299 0.02251232945 
0.161010 1.84729741077 0.02249044672 
0.161527 1.80562995502 0.02227568188 
0.162044 1.85131367348 0.02309712875 
0.162561 1.82997845607 0.02215396947 
0.163078 1.80978283386 0.02218025727 
0.163595 1.81972851244 0.02221797056 
0.164112 1.82664858639 0.02244486464 
0.164628 1.83009368758 0.02254551241 
0.165145 1.81143536033 0.02176545624 
0.165662 1.78647486289 0.02247152419 
0.166179 1.82773821967 0.02223132331 
0.166696 1.79972980911 0.02154847984 
0.167213 1.83947066807 0.02196491289 
0.167729 1.80311738184 0.02156289472 
0.168246 1.85893728529 0.02175704600 
0.168763 1.79953601497 0.02185463961 
0.169280 1.80433165158 0.02156028431 
0.169797 1.78602783429 0.02187451163 
0.170314 1.80797868513 0.02082765065 
0.170830 1.78009490818 0.02151360169 
0.171347 1.85001578047 0.02184162916 
0.171864 1.79837272641 0.02130810019 
0.172381 1.82836551898 0.02112337594 
0.172898 1.83430188691 0.02092173693 
0.173415 1.76815015449 0.02141656724 
0.173932 1.79751340398 0.02078620188 
0.174448 1.78809606442 0.02092947873 
0.174965 1.81121740342 0.02114451664 
0.175482 1.80616576361 0.02107684953 
0.175999 1.78436588999 0.02095556382 
0.176516 1.80106146566 0.02139705177 
0.177033 1.83278815601 0.02138229442 
0.177549 1.80878991168 0.02112280583 
0.178066 1.78754400508 0.02052867570 
0.178583 1.78556503628 0.02051989993 
0.179100 1.82345813805 0.02125312748 
0.179617 1.79040660601 0.02122612761 
0.180134 1.79065757614 0.02184041613 
0.180650 1.83810805637 0.02205014637 
0.181167 1.80925348278 0.02251320009 
0.181684 1.81275026813 0.02192466554 
0.182201 1.81581273292 0.02166387382 
0.182718 1.76230879938 0.02182862887 
0.183234 1.80116026288 0.02188858388 
0.183751 1.79440895110 0.02169202346 
0.184268 1.82120687750 0.02245552963 
0.184785 1.78936647255 0.02274902661 
0.185302 1.77183577045 0.02232961477 
0.185819 1.77450188636 0.02235962833 
0.186335 1.76761559016 0.02200434907 
0.186852 1.74948622937 0.02132023576 
0.187369 1.78793313253 0.02224822356 
0.187886 1.78062444992 0.02183895179 
0.188403 1.78999154326 0.02196414899 
0.188920 1.78106661771 0.02122551307 
0.189436 1.75947389611 0.02136294905 
0.189953 1.76111883853 0.02115213848 
0.190470 1.74755249530 0.02134445152 
0.190987 1.75786438389 0.02119369141 
0.191504 1.73099173017 0.02109821696 
0.192020 1.77666094809 0.02073846436 
0.192537 1.78509022952 0.02130515341 
0.193054 1.77336894451 0.02093783229 
0.193571 1.77154815213 0.02096215595 
0.194088 1.78370030899 0.02068910875 
0.194605 1.74236368986 0.02059726305 
0.195121 1.72473340357 0.02054467177 
0.195638 1.73390702785 0.01971784339 
0.196155 1.78922109357 0.02027288490 
0.196672 1.76720020882 0.02067836650 
0.197189 1.74107298548 0.02078141084 
0.197705 1.75812285523 0.02045399485 
0.198222 1.75572196446 0.01985512988 
0.198739 1.79736769174 0.02059169376 
0.199256 1.75765477084 0.01991839635 
0.199773 1.76873315620 0.02034710343 
0.200290 1.77185612747 0.02006321163 
0.200806 1.74018057192 0.02008827562 
0.201323 1.77106955952 0.02045225584 
0.201840 1.73150450149 0.01962961489 
0.202357 1.75594911356 0.02017381095 
0.202874 1.78918260617 0.01970436275 
0.203390 1.73653705186 0.01975531748 
0.203907 1.75878003775 0.01941380899 
0.204424 1.76609208466 0.01978571583 
0.204941 1.73119751816 0.01902055344 
0.205458 1.78413211248 0.02007583194 
0.205974 1.76209733140 0.01991684213 
0.206491 1.71835622284 0.01927725892 
0.207008 1.74209992003 0.01961717393 
0.207525 1.74527901117 0.01962563864 
0.208042 1.74152769711 0.01957027896 
0.208558 1.78863867297 0.01990792364 
0.209075 1.72157671599 0.01939236009 
0.209592 1.75973340459 0.01918326615 
0.210109 1.74377224206 0.01939661864 
0.210626 1.72910146092 0.01892697374 
0.211142 1.72959503298 0.01930347897 
0.211659 1.76139598072 0.01938726504 
0.212176 1.74640197018 0.01997417582 
0.212693 1.74495252474 0.01914913140 
0.213210 1.76467241560 0.01897040111 
0.213726 1.75185468754 0.01935105083 
0.214243 1.73405030553 0.02061593245 
0.214760 1.76077136014 0.01897746145 
0.215277 1.79742680416 0.01966517226 
0.215794 1.73388790912 0.01903238235 
0.216310 1.72083851614 0.01888811180 
0.216827 1.73972862547 0.01886146213 
0.217344 1.73423830698 0.01841858777 
0.217861 1.74790343855 0.01924811285 
0.218378 1.72445594428 0.01895767325 
0.218894 1.74212629936 0.01916185127 
0.219411 1.77062249804 0.01881441328 
0.219928 1.75928235843 0.01912180704 
0.220445 1.74058436991 0.01870691329 
0.220962 1.72770204836 0.01867973748 
0.221478 1.75084205987 0.01881226315 
0.221995 1.73169494956 0.01902299877 
0.222512 1.72792397890 0.01874630685 
0.223029 1.71772157755 0.01806912261 
0.223546 1.74815285522 0.01875029784 
0.224062 1.75643766194 0.01864679242 
0.224579 1.77104824174 0.01877414286 
0.225096 1.76225373902 0.01865286472 
0.225613 1.71752313306 0.01824315694 
0.226129 1.75207429848 0.01842079246 
0.226646 1.72957990724 0.01834043606 
0.227163 1.73348055977 0.01803641340 
0.227680 1.71775074424 0.01817277842 
0.228197 1.73931248073 0.01810515440 
0.228713 1.77108613566 0.01804271759 
0.229230 1.76853172757 0.01802172965 
0.229747 1.75008354693 0.01854711024 
0.230264 1.71017490686 0.01834350617 
0.230780 1.73506912571 0.01844049784 
0.231297 1.76722870992 0.01846369431 
0.231814 1.74443196067 0.01824720001 
0.232331 1.72799938375 0.01827150916 
0.232848 1.69955360179 0.01786671003 
0.233364 1.79084789438 0.01796597834 
0.233881 1.70758407827 0.01771223711 
0.234398 1.74146691673 0.01836695228 
0.234915 1.75322350856 0.01815652897 
0.235431 1.71718606911 0.01795543089 
0.235948 1.76383838632 0.01794460670 
0.236465 1.71737019073 0.01754912090 
0.236982 1.73693877869 0.01802712923 
0.237499 1.73746058779 0.01788860864 
0.238015 1.77688307393 0.01819875932 
0.238532 1.73612094994 0.01744402545 
0.239049 1.72308298114 0.01757633229 
0.239566 1.74487250060 0.01806147561 
0.240082 1.74831695318 0.01800806910 
0.240599 1.73604840295 0.01793945411 
0.241116 1.72359549412 0.01787844771 
0.241633 1.74430619578 0.01794888051 
0.242149 1.75820367780 3.03549790709 
0.242666 1.72959882906 0.01754879414 
0.243183 1.73766128211 0.01733201708 
0.243700 1.71272402634 0.01740582539 
0.244217 1.74135293890 0.01780914655 
0.244733 1.72777593737 0.01801506888 
0.245250 1.69346250943 0.01757068275 
0.245767 1.75275067814 0.01767503015 
0.246284 1.72965279446 0.01773164960 
0.246800 1.75361113821 0.01767368000 
0.247317 1.73548458333 0.01781314605 
0.247834 1.73007968872 0.01704139049 
0.248351 1.73736115380 0.01777406450 
0.248867 1.70213815307 0.01718552077 
0.249384 1.73877417598 0.01722954568 
0.249901 1.70342639604 0.01726341809 
0.250418 1.74979210371 0.01774503921 
0.250934 1.72413200677 0.01771923986 
0.251451 1.71516127387 0.01747177103 
0.251968 1.70445726056 0.01708642092 
0.252485 1.70739672513 0.01696097410 
0.253001 1.72442973892 0.01746888962 
0.253518 1.69108156319 0.01684717448 
0.254035 1.73203130219 0.01743424307 
0.254552 1.72153087952 0.01700313157 
0.255068 1.70530439857 0.01669797989 
0.255585 1.71089136944 0.01704168240 
0.256102 1.69637701343 0.01701385607 
0.256619 1.70122328673 0.01730010663 
0.257135 1.71676086940 0.01734203729 
0.257652 1.71571984405 0.01741157004 
0.258169 1.71706399335 0.01696247789 
0.258686 1.71511676614 0.01674371740 
0.259202 1.70482948465 0.01698578453 
0.259719 1.70845232764 0.01685859762 
0.260236 1.70845260800 0.01704653687 
0.260753 1.73771642239 0.01756511819 
0.261269 1.73183728584 0.01765182606 
0.261786 1.71160217222 0.01784258166 
0.262303 1.69091290478 0.01741104363 
0.262820 1.72464585073 0.01785073533 
0.263336 1.72245632176 0.01815021257 
0.263853 1.68017777997 0.01787480519 
0.264370 1.67094901920 0.01823992821 
0.264887 1.72399133426 0.01789939553 
0.265403 1.73892322210 0.01817323992 
0.265920 1.73089238202 0.01812380418 
0.266437 1.74532688501 0.01826869997 
0.266954 1.72360268636 0.01883365214 
0.267470 1.70468488325 0.01855510551 
0.267987 1.72353098996 0.01839408110 
0.268504 1.73689828161 0.01879267538 
0.269021 1.73435532292 0.01846756826 
0.269537 1.72160520693 0.01889636822 
0.270054 1.72868684030 0.01886130246 
0.270571 1.73140041202 0.01934690866 
0.271087 1.72428728183 0.01963672314 
0.271604 1.77771655889 0.01984305814 
0.272121 1.74085723697 0.01963688413 
0.272638 1.73759841614 0.02058679081 
0.273154 1.72102549820 0.02032620464 
0.273671 1.75426221734 0.02026730149 
0.274188 1.72458923808 0.02026061202 
0.274705 1.73337117672 0.02002592399 
0.275221 1.73247786571 0.02015564073 
0.275738 1.77701279353 0.02051392855 
0.276255 1.72983502936 0.02079194625 
0.276771 1.76809239847 0.02082033189 
0.277288 1.74008065595 0.02036522113 
0.277805 1.70805222534 0.01995338644 
0.278322 1.73281927103 0.01977956594 
0.278838 1.70343415195 0.02005939870 
0.279355 1.72616687274 0.02024996872 
0.279872 1.71755040428 0.02049409544 
0.280388 1.72246351610 0.01989581476 
0.280905 1.70839469005 0.02056455482 
0.281422 1.71121908804 0.02035052271 
0.281939 1.73384274511 0.02017580426 
0.282455 1.73168475549 0.02004570905 
0.282972 1.68750651126 0.01998675889 
0.283489 1.70885042232 0.02016359074 
0.284006 1.74006604149 0.02017119063 
0.284522 1.69935553895 0.02018258986 
0.285039 1.69885716455 0.02052623577 
0.285556 1.76200559537 0.02048439789 
0.286072 1.73797438074 0.02043384498 
0.286589 1.75498353861 0.02111931875 
0.287106 1.72079893480 0.02012154837 
0.287622 1.70960585354 0.02013481983 
0.288139 1.72969720868 0.02024765279 
0.288656 1.73850474600 0.02099601668 
0.289173 1.73257938349 0.02051126346 
0.289689 1.73479405887 0.02096206965 
0.290206 1.74539250234 0.02068631759 
0.290723 1.69065655255 0.02113676198 
0.291239 1.74425770420 0.02074544424 
0.291756 1.70404934003 0.02088338035 
0.292273 1.72489207410 0.02088203353 
0.292790 1.73436748526 0.02061787534 
0.293306 1.72824465755 0.02058586322 
0.293823 1.72185495958 0.02115950455 
0.294340 1.72679987722 0.02103530636 
0.294856 1.71225926774 0.02045788169 
0.295373 1.75804338110 0.02070386618 
0.295890 1.72124773098 0.02043613129 
0.296406 1.73039705392 0.02066218496 
0.296923 1.73673174052 0.02182829741 
0.297440 1.70354413465 0.02088753476 
0.297957 1.71732870319 0.02119428443 
0.298473 1.75280327838 0.02155060977 
0.298990 1.75152813295 0.02130940382 
0.299507 1.75541398720 0.02117761087 
0.300023 1.73412139239 0.02160861325 
0.300540 1.74362382899 0.02164236287 
0.301057 1.75372634133 0.02155153062 
0.301573 1.74667741244 0.02153832736 
0.302090 1.78028068913 0.02183421086 
0.302607 1.72846304483 0.02151130539 
0.303123 1.72207506726 0.02136359140 
0.303640 1.73658856358 0.02205460540 
0.304157 1.73536822681 0.02178606614 
0.304673 1.74650098617 0.02151074515 
0.305190 1.73664332478 0.02190287831 
0.305707 1.76225784978 0.02189139006 
0.306224 1.73835284002 0.02191394552 
0.306740 1.69356467848 0.02194761190 
0.307257 1.71721150586 0.02224605717 
0.307774 1.73135028126 0.02280799638 
0.308290 1.68960876721 0.02178671954 
0.308807 1.68393317191 0.02204018370 
0.309324 1.71003527604 0.02152903712 
0.309840 1.71670146319 0.02213379522 
0.310357 1.75781409997 0.02237519292 
0.310874 1.75056886182 0.02223086702 
0.311390 1.74058859392 0.02191589606 
0.311907 1.73882965313 0.02243295655 
0.312424 1.74177563377 0.02194386673 
0.312940 1.74393946361 0.02251481145 
0.313457 1.73737146283 0.02221256435 
0.313974 1.79475816427 0.02286995146 
0.314490 1.72851534745 0.02270378998 
0.315007 1.71139162621 0.02313090371 
0.315524 1.76119221369 0.02241967923 
0.316040 1.72279290708 0.02205392465 
0.316557 1.74605393300 0.02264129722 
0.317074 1.73390391458 0.02266122393 
0.317590 1.71457066879 0.02232771918 
0.318107 1.76518176863 0.02295368410 
0.318624 1.70600172008 0.02325772329 
0.319140 1.68729047719 0.02259637519 
0.319657 1.72983695106 0.02338133356 
0.320174 1.74783476626 0.02315723743 
0.320690 1.74931036607 0.02284979396 
0.321207 1.75867553412 0.02328388893 
0.321724 1.71156569837 0.02346278226 
0.322240 1.71507941513 0.02371757169 
0.322757 1.71725044626 0.02332320444 
0.323274 1.72595541920 0.02385658351 
0.323790 1.71296804560 0.02374325049 
0.324307 1.74397088688 0.02390528135 
0.324824 1.74251147233 0.02437022746 
0.325340 1.75947671903 0.02459065957 
0.325857 1.72866848123 0.02535742712 
0.326373 1.71787603293 0.02535826525 
0.326890 1.70378616918 0.02591870624 
0.327407 1.74494677869 0.02512389503 
0.327923 1.77750138284 0.02564543530 
0.328440 1.74128743477 0.02522065731 
0.328957 1.72206303465 0.02638302998 
0.329473 1.71875636539 0.02559218801 
0.329990 1.74509439656 0.02649513335 
0.330507 1.74130366012 0.02765380395 
0.331023 1.70438082765 0.02823260577 
0.331540 1.78238430245 0.02913666984 
0.332057 1.76449673957 0.02845279405 
0.332573 1.75416426275 0.02877672277 
0.333090 1.77828386612 0.02791188634 
0.333607 1.78899981802 0.02988897822 
0.334123 1.70813254114 0.02941819879 
0.334640 1.77346939434 0.02898918961 
0.335156 1.75609795829 0.02967926000 
0.335673 1.74409854835 0.02986819015 
0.336190 1.78237839167 0.03011009820 
0.336706 1.78169408070 0.03039307068 
0.337223 1.76953769242 0.03102615857 
0.337740 1.72766244411 0.03121893747 
0.338256 1.76955362670 0.03100788153 
0.338773 1.80226839261 0.03235143697 
0.339290 1.83750148264 0.03377935770 
0.339806 1.84759868776 0.03660333544 
0.340323 1.74169066820 0.03487173419 
0.340839 1.81701128824 0.03649467311 
0.341356 1.73960139653 0.03346945940 
0.341873 1.80729800116 0.03752344890 
0.342389 1.79231116452 0.03656255867 
0.342906 1.82272934391 0.03763636410 
0.343423 1.83892506797 0.03568212685 
0.343939 1.79530981893 0.03609461666 
0.344456 1.78305629963 0.03859227871 
0.344972 1.73141407104 0.03576626342 
0.345489 1.77569497522 0.03683326690 
0.346006 1.80440050479 0.03846635891 
0.346522 1.82480359337 0.03791198920 
0.347039 1.80350775308 0.03564707440 
0.347555 1.80759227737 0.03752638984 
0.348072 1.84913689656 0.03781578230 
0.348589 1.82427146373 0.03857787593 
0.349105 1.72175341154 0.03739737995 
0.349622 1.83461020579 0.03633553859 
0.350139 1.73958139859 0.03893344391 
0.350655 1.88799661228 0.03912520845 
0.351172 1.76630612554 0.03899069856 
0.351688 1.80809782066 0.03920878615 
0.352205 1.75641900875 0.03861822515 
0.352722 1.74450919974 0.03986571083 
0.353238 1.78898271763 0.03921297298 
0.353755 1.76292805124 0.03867130054 
0.354271 1.73701512332 0.03758188322 
0.354788 1.81463190638 0.04039176803 
0.355305 1.76633161822 0.04107823301 
0.355821 1.85753339793 0.04156265544 
0.356338 1.83472775305 0.04244903983 
0.356854 1.85606087824 0.03998633389 
0.357371 1.80666925324 0.04196052286 
0.357888 1.86934010153 0.04155821855 
0.358404 1.80554659817 0.04369637874 
0.358921 1.79918338665 0.04530615021 
0.359437 1.78430052185 0.04443043784 
0.359954 1.78333936776 0.04348175899 
0.360471 1.82194396121 0.04618674602 
0.360987 1.80961532491 0.04472983432 
0.361504 1.82869750639 0.04572336698 
0.362020 1.78115787529 0.04593667761 
0.362537 1.81053531144 0.05032416297 
0.363054 1.76884096676 0.04924094982 
0.363570 1.85554344263 0.05201257547 
0.364087 1.79925343834 0.05154890414 
0.364603 1.82388938438 0.05117755706 
0.365120 1.82953856690 0.05395515122 
0.365637 1.81385362387 0.05527196857 
0.366153 1.77037612452 0.05416771890 
0.366670 1.76901699901 0.05683108968 
0.367186 1.82799560228 0.06269974546 
0.367703 1.78354553761 0.06006414898 
0.368219 1.83517062750 0.06353529588 
0.368736 1.69990647024 0.06215562159 
0.369253 1.79705378902 0.07104748033 
0.369769 1.88692344436 0.06961722748 
0.370286 1.81994822868 0.07161470292 
0.370802 1.75696389229 0.07688157212 
0.371319 1.71216433760 0.07348721410 
0.371835 1.79795150158 0.08063535053 
0.372352 1.80343096822 0.09582914930 
0.372869 1.48804702891 0.09848259764 
0.373385 1.91115146678 0.14840953965 
0.373902 2.06535105956 0.32221029229 
