# Supplementary material for: A SAXS-based approach to rationally evaluate radical scavengers – toward eliminating radiation damage in solution and crystallographic studies
Source: J Synchrotron Radiat. 2021 Aug 9;28(Pt 5):1309–20. doi: 10.1107/S1600577521004045 (PMC8415334; doi:10.1107/S1600577521004045)
Supplement: Supplementary file 1 [file s-28-01309-sup1.zip › SupportingData/ascrobic_acid/5uM/D1_ascorbate-5um_00006.cbf.dat]

0.010597 11.69794049332 0.63643608132 
0.011114 10.97583771583 0.47466464349 
0.011630 9.96667606331 0.35710041602 
0.012147 8.64635289274 0.28199799373 
0.012664 8.54414501327 0.26974630583 
0.013181 7.65223472212 0.23323820492 
0.013698 7.74731445099 0.18266375588 
0.014215 7.33443106813 0.27744732763 
0.014732 6.89552231780 0.25453607937 
0.015249 6.42319053567 0.21240898717 
0.015766 6.20096383858 0.18707179188 
0.016283 6.32343441071 0.19365506856 
0.016800 6.09163444050 0.16404920786 
0.017316 5.95554050120 0.13812131319 
0.017833 5.66645857556 0.14501761618 
0.018350 5.24755034224 0.12801376321 
0.018867 5.38861207630 0.12035260019 
0.019384 5.03273329027 0.11235906461 
0.019901 4.92254693219 0.11029355341 
0.020418 4.91517141030 0.10564494430 
0.020935 4.69134471433 0.09294681549 
0.021452 4.77026185796 0.10942075081 
0.021969 4.54467586116 0.10326917520 
0.022486 4.59258627400 0.09779315063 
0.023002 4.63405380105 0.09864259210 
0.023519 4.46721780551 0.08921747039 
0.024036 4.23033283595 0.08813260461 
0.024553 4.39951933850 0.09348479771 
0.025070 4.10538903555 0.08237466314 
0.025587 4.15517723926 0.08705370985 
0.026104 4.13978392484 0.08609485148 
0.026621 4.03155157523 0.08782320775 
0.027138 3.95341269414 0.08046139798 
0.027655 4.03873514951 0.07917813708 
0.028171 4.16353686295 0.08306820870 
0.028688 3.91966359361 0.07551852319 
0.029205 3.98531798920 0.07754013353 
0.029722 3.85355020558 0.07588171459 
0.030239 3.91574660587 0.07849873734 
0.030756 3.87368645485 0.07249132945 
0.031273 3.79617596690 0.07334386679 
0.031790 3.68280501418 0.07779598884 
0.032307 3.68174119040 0.06976244262 
0.032824 3.70602712901 0.07155175009 
0.033341 3.61697735940 0.07483795823 
0.033857 3.76082205998 0.06907109794 
0.034374 3.55590965761 0.06560219255 
0.034891 3.48752055633 0.07166164393 
0.035408 3.47928774228 0.07003256660 
0.035925 3.50342052882 0.06354689999 
0.036442 3.52582912377 0.06553062813 
0.036959 3.28509533811 0.06421942867 
0.037476 3.40137473442 0.06291586235 
0.037993 3.51933084517 0.06648821899 
0.038510 3.32750723134 0.06316853344 
0.039027 3.40536115480 0.06034878904 
0.039543 3.33863859344 0.06266074956 
0.040060 3.42860691945 0.06171463472 
0.040577 3.29258691745 0.05970100417 
0.041094 3.20600743143 0.05603884147 
0.041611 3.24388715780 0.05903740412 
0.042128 3.29406181794 0.06190367520 
0.042645 3.22630217980 0.05637205349 
0.043162 3.19287544096 0.05601744626 
0.043679 3.19103642421 0.05788943669 
0.044196 3.19491623355 0.05333739387 
0.044712 3.05438695196 0.05695286710 
0.045229 3.17164840552 0.05340526504 
0.045746 3.17770915729 0.05354039740 
0.046263 3.14419069535 0.05383865278 
0.046780 3.07853666352 0.05052712926 
0.047297 3.03661903225 0.05248135042 
0.047814 3.08631797786 0.05294460487 
0.048331 3.14795134023 0.05275047450 
0.048848 3.07684630484 0.05325320973 
0.049365 2.99687887474 0.04771529024 
0.049881 2.96038639014 0.04877914535 
0.050398 2.95606574668 0.05171759123 
0.050915 2.97937043256 0.05048904592 
0.051432 2.98066441429 0.04987560471 
0.051949 2.88815115304 0.04845913547 
0.052466 2.92191925717 0.04936396124 
0.052983 2.92470261206 0.04870525260 
0.053500 2.90784840218 0.04935489507 
0.054017 2.93491484747 0.04668203120 
0.054534 2.81922886145 0.04889690559 
0.055050 2.89644413115 0.04825450902 
0.055567 2.88036898494 0.04881378011 
0.056084 2.78870799798 0.04457798009 
0.056601 2.69591948022 0.04711015935 
0.057118 2.72914350162 0.04487297929 
0.057635 2.77135880710 0.04538821909 
0.058152 2.76883563374 0.04455160288 
0.058669 2.81536342724 0.04632595709 
0.059186 2.73481922820 0.04506639643 
0.059703 2.68745602043 0.04252858183 
0.060220 2.69645231538 0.04461623849 
0.060736 2.67852795954 0.04327106085 
0.061253 2.62886165337 0.04206055534 
0.061770 2.68392398612 0.04345849934 
0.062287 2.67054302355 0.04141864305 
0.062804 2.64042941024 0.04289810412 
0.063321 2.61515663796 0.04389171354 
0.063838 2.63717837137 0.04074350499 
0.064355 2.57692732848 0.04125258429 
0.064872 2.55693039842 0.04029896250 
0.065388 2.58366779285 0.03890886428 
0.065905 2.62006508905 0.04043177530 
0.066422 2.61029119519 0.04168496678 
0.066939 2.52275069688 0.04027494290 
0.067456 2.48404014430 0.04003668137 
0.067973 2.49957701249 0.04076040938 
0.068490 2.52604268013 0.03985517882 
0.069007 2.51554153093 0.04219020518 
0.069524 2.48945894783 0.04003089317 
0.070041 2.51921831652 0.03994102856 
0.070557 2.50964060243 0.04045579136 
0.071074 2.54239851512 0.04125901338 
0.071591 2.48284665661 0.04037398905 
0.072108 2.53030012353 0.03980345366 
0.072625 2.44000567875 0.03640912236 
0.073142 2.44229129278 0.03963867269 
0.073659 2.51374388229 0.03880783383 
0.074176 2.44585984029 0.03791646154 
0.074693 2.39026646149 0.03774143123 
0.075210 2.45814885642 0.03673707786 
0.075726 2.41502787235 0.03678639439 
0.076243 2.40890572421 0.03690708956 
0.076760 2.36441318371 0.03682466202 
0.077277 2.45464119657 0.03697778895 
0.077794 2.42026310812 0.03575822961 
0.078311 2.37778915928 0.03709274041 
0.078828 2.38439579490 0.03523412420 
0.079345 2.42539760997 0.03471422974 
0.079862 2.34294679077 0.03724207484 
0.080378 2.33307348648 0.03696939966 
0.080895 2.36351892776 0.03412873153 
0.081412 2.37470604976 0.03660619981 
0.081929 2.35387678238 0.03491074502 
0.082446 2.35808456283 0.03442975192 
0.082963 2.33305361869 0.03419254653 
0.083480 2.30950098491 0.03396393390 
0.083997 2.30058039514 0.03389234498 
0.084514 2.34738711946 0.03572915686 
0.085030 2.29269267065 0.03382088503 
0.085547 2.28524046055 0.03390066846 
0.086064 2.25324277779 0.03435356780 
0.086581 2.32902583988 0.03499882308 
0.087098 2.30209268469 0.03303937622 
0.087615 2.29499712778 0.03343240279 
0.088132 2.26367452409 0.03429902759 
0.088649 2.24794952535 0.03385708587 
0.089166 2.26165994308 0.03490362254 
0.089683 2.20998653368 0.03499329207 
0.090199 2.22850272983 0.03433727066 
0.090716 2.25791850798 0.03591701298 
0.091233 2.23574355557 0.03579825581 
0.091750 2.19272747864 0.03652117708 
0.092267 2.17030312245 0.03370613960 
0.092784 2.21943912825 0.03588151512 
0.093301 2.15808773016 0.03755987776 
0.093818 2.25837731226 0.03596072067 
0.094334 2.26284015855 0.03718699171 
0.094851 2.09641971525 0.03530476250 
0.095368 2.08455591695 0.03576314769 
0.095885 2.13750552737 0.03453456985 
0.096402 2.18656597908 0.03394294987 
0.096919 2.17579974011 0.03381341104 
0.097436 2.14329940482 0.03161941083 
0.097953 2.16234602739 0.03212967998 
0.098470 2.09860363515 0.03267609077 
0.098986 2.16287573520 0.03297335535 
0.099503 2.18023461784 0.03335965524 
0.100020 2.15381637277 0.03191480577 
0.100537 2.11002402827 0.03277487489 
0.101054 2.12171912454 0.03260297094 
0.101571 2.14406412135 0.03167227875 
0.102088 2.08836319932 0.03188772311 
0.102605 2.10970437461 0.03137521516 
0.103122 2.08210064091 0.03055489470 
0.103638 2.06047143574 0.03085606742 
0.104155 2.10432664629 0.02985872753 
0.104672 2.08394061912 0.03021885897 
0.105189 2.09633031876 0.03200095708 
0.105706 2.07650280666 0.02986063600 
0.106223 2.06296360879 0.02939252493 
0.106740 2.07848958439 0.02987210233 
0.107257 2.09251533528 0.02987980222 
0.107773 2.04887104997 0.02891911962 
0.108290 2.06614210403 0.02973138760 
0.108807 2.05522452202 0.02957113602 
0.109324 2.07291592247 0.02996569366 
0.109841 2.04892767167 0.02910374357 
0.110358 2.08937516878 0.02988727739 
0.110875 2.01508105590 0.02920652167 
0.111392 2.05702247836 0.02907185744 
0.111909 2.06637821204 0.02980304209 
0.112425 2.04486290400 0.02926191764 
0.112942 2.02941083356 0.02899221205 
0.113459 2.02434650071 0.02848862156 
0.113976 1.97553639592 0.02861144063 
0.114493 1.97745327109 0.02772247360 
0.115010 2.01194511517 0.02810069209 
0.115527 2.06148189514 0.02839003588 
0.116044 2.03586335206 0.02813599531 
0.116560 2.02611082478 0.02798688455 
0.117077 1.96040119717 0.02771140895 
0.117594 2.02670346735 0.02773886919 
0.118111 1.97337362212 0.02653627766 
0.118628 2.00941845373 0.02785324687 
0.119145 2.01647856521 0.02699787119 
0.119662 2.01062922120 0.02823435395 
0.120179 1.98727911175 0.02610668467 
0.120695 1.94021200681 0.02752174271 
0.121212 2.00532318307 0.02763984831 
0.121729 1.94983791745 0.02726030519 
0.122246 2.04636626297 0.02754888235 
0.122763 1.98961564013 0.02652792475 
0.123280 1.95673405156 0.02605643078 
0.123797 1.93057694516 0.02575914799 
0.124314 1.95361672379 0.02718064401 
0.124830 1.92988929628 0.02640205386 
0.125347 1.96031795196 0.02596986037 
0.125864 1.91299830957 0.02614827686 
0.126381 1.94516418411 0.02613119832 
0.126898 1.93653323665 0.02549678422 
0.127415 1.97497501679 0.02665588566 
0.127932 1.91313242032 0.02652093204 
0.128448 1.93105388428 0.02506006157 
0.128965 1.91933645710 0.02574156284 
0.129482 1.91065325117 0.02597819221 
0.129999 1.94027051795 0.02560369820 
0.130516 1.93176747419 0.02582341802 
0.131033 1.95514424376 0.02549486796 
0.131550 1.93876528899 0.02509852730 
0.132067 1.89970293995 0.02500008064 
0.132583 1.91178510758 0.02597196185 
0.133100 1.90951624787 0.02596710965 
0.133617 1.89537305535 0.02495764284 
0.134134 1.96437402654 0.02504155782 
0.134651 1.89405098886 0.02566050780 
0.135168 1.89391449787 0.02507563616 
0.135685 1.92297683955 0.02521261630 
0.136201 1.87196154951 0.02476586709 
0.136718 1.94934113609 0.02458117434 
0.137235 1.87728478632 0.02511114419 
0.137752 1.90222715394 0.02460810320 
0.138269 1.92389330698 0.02475433032 
0.138786 1.90731185396 0.02444095827 
0.139303 1.87701072190 0.02440149212 
0.139819 1.88208894331 0.02421297348 
0.140336 1.92383927202 0.02495780445 
0.140853 1.91481005287 0.02375129724 
0.141370 1.90492721108 0.02379134299 
0.141887 1.94483873274 0.02446928884 
0.142404 1.91794509582 0.02453279721 
0.142921 1.89025573757 0.02403202489 
0.143438 1.90144058796 0.02452461958 
0.143954 1.90395298467 0.02490228261 
0.144471 1.95520332674 0.02503810942 
0.144988 1.91182384774 0.02502374354 
0.145505 1.97899734517 0.02557080479 
0.146022 1.93313213750 0.02435407729 
0.146539 1.90595425871 0.02380726129 
0.147056 1.85904296968 0.02405683455 
0.147572 1.88929625870 0.02412198802 
0.148089 1.82200863081 0.02321572781 
0.148606 1.83660265510 0.02460161905 
0.149123 1.84820703277 0.02401255314 
0.149640 1.86840411471 0.02288280241 
0.150157 1.86802313018 0.02396503162 
0.150674 1.87891416199 0.02381960041 
0.151190 1.86283348439 0.02311649620 
0.151707 1.84870312617 0.02328250514 
0.152224 1.87645828820 0.02271318735 
0.152741 1.84396670172 0.02307452969 
0.153258 1.83682157865 0.02271984343 
0.153775 1.81769962304 0.02306412712 
0.154291 1.87999328976 0.02344244250 
0.154808 1.85567515637 0.02307419954 
0.155325 1.84214768569 0.02230322881 
0.155842 1.81445316040 0.02256653780 
0.156359 1.84527057871 0.02254296874 
0.156876 1.83113766178 0.02314272655 
0.157393 1.82476319172 0.02202161049 
0.157909 1.83851430068 0.02223763823 
0.158426 1.81784104466 0.02268620065 
0.158943 1.83887213466 0.02281492167 
0.159460 1.84147996014 0.02268108367 
0.159977 1.83048816109 0.02237703132 
0.160494 1.82861278771 0.02262878835 
0.161010 1.86481945345 0.02245144903 
0.161527 1.85208606179 0.02179365696 
0.162044 1.82134760287 0.02227763172 
0.162561 1.84108239673 0.02207396369 
0.163078 1.82027272964 0.02275045913 
0.163595 1.85358709884 0.02242330117 
0.164112 1.84150895276 0.02190257107 
0.164628 1.81816810817 0.02233713626 
0.165145 1.83387316920 0.02289893345 
0.165662 1.82286826013 0.02178472188 
0.166179 1.84937265890 0.02200515227 
0.166696 1.86294636902 0.02223929762 
0.167213 1.79174632598 0.02146141071 
0.167729 1.82466807720 0.02204309245 
0.168246 1.79681466550 0.02107285287 
0.168763 1.82325870981 0.02149977164 
0.169280 1.81967092340 0.02182199036 
0.169797 1.83161645444 0.02103113584 
0.170314 1.80777774564 0.02119903477 
0.170830 1.84099355536 0.02221839832 
0.171347 1.82176003959 0.02125419979 
0.171864 1.83554547052 0.02192117300 
0.172381 1.85880096339 0.02223779667 
0.172898 1.79268652736 0.02067709515 
0.173415 1.81731670417 0.02175417288 
0.173932 1.77540890946 0.02083098641 
0.174448 1.79640112841 0.02145311311 
0.174965 1.83241477051 0.02134448339 
0.175482 1.81175973302 0.02096130372 
0.175999 1.82977090491 0.02126680191 
0.176516 1.77428292064 0.02068574306 
0.177033 1.80840494680 0.02069495362 
0.177549 1.77917665608 0.02069827884 
0.178066 1.80850342179 0.02092308119 
0.178583 1.81217114875 0.02118596454 
0.179100 1.78726807296 0.02158563632 
0.179617 1.77848860556 0.02101720122 
0.180134 1.79414032402 0.02153830377 
0.180650 1.79823283257 0.02168469804 
0.181167 1.78263999215 0.02178121948 
0.181684 1.82806631586 0.02180096142 
0.182201 1.81103111743 0.02195016698 
0.182718 1.78987462016 0.02295364678 
0.183234 1.81829740781 0.02263556247 
0.183751 1.78038659814 0.02178571087 
0.184268 1.80490099171 0.02284233747 
0.184785 1.78463280472 0.02299766675 
0.185302 1.78709046795 0.02279607543 
0.185819 1.80922989780 0.02244278149 
0.186335 1.78130176338 0.02214845519 
0.186852 1.80297003016 0.02245112558 
0.187369 1.77271538228 0.02221756332 
0.187886 1.78731203741 0.02194975310 
0.188403 1.77530458110 0.02109808728 
0.188920 1.80869339655 0.02109067308 
0.189436 1.77566819027 0.02099004598 
0.189953 1.78273618017 0.02156594974 
0.190470 1.78041622686 0.02099178026 
0.190987 1.79258146857 0.02114169391 
0.191504 1.78203797080 0.02076884993 
0.192020 1.78501455084 0.02067460657 
0.192537 1.73545022948 0.02063739984 
0.193054 1.73026526130 0.02074515400 
0.193571 1.75500715520 0.02097613108 
0.194088 1.77187956067 0.02099028657 
0.194605 1.78666531859 0.02078903816 
0.195121 1.76971941900 0.02049211987 
0.195638 1.71857559082 0.02003700048 
0.196155 1.78783482817 0.02041450424 
0.196672 1.74123862610 0.02021938764 
0.197189 1.78833805957 0.02094203517 
0.197705 1.78456173934 0.01995065371 
0.198222 1.78780818676 0.02005543421 
0.198739 1.75782745961 0.02039201653 
0.199256 1.77546209652 0.02019894465 
0.199773 1.75057259817 0.02040977617 
0.200290 1.77024271891 0.02022395273 
0.200806 1.75961365067 0.01976012697 
0.201323 1.76717974299 0.01987607830 
0.201840 1.75297196235 0.01974645782 
0.202357 1.76687149623 0.01948322998 
0.202874 1.70769150551 0.01947569675 
0.203390 1.74734198895 0.02006825250 
0.203907 1.75427737572 0.01962326216 
0.204424 1.72872326079 0.01970080629 
0.204941 1.75362872782 0.02006628906 
0.205458 1.76463189970 0.01967401052 
0.205974 1.74314179806 0.01974955643 
0.206491 1.76255717521 0.01980789271 
0.207008 1.74617128373 0.01909493168 
0.207525 1.77102188509 0.01981471656 
0.208042 1.74429562904 0.01914607158 
0.208558 1.76785653265 0.01956357644 
0.209075 1.75993670196 0.01964426071 
0.209592 1.74436752611 0.01934609800 
0.210109 1.73546157650 0.01951569715 
0.210626 1.76655291508 0.02005473433 
0.211142 1.73800080213 0.01927130817 
0.211659 1.76874825033 0.01945939679 
0.212176 1.73043357076 0.01946524307 
0.212693 1.74393815887 0.01932388364 
0.213210 1.75333840254 0.01874777047 
0.213726 1.73157186284 0.01915204293 
0.214243 1.75050896177 0.01939754091 
0.214760 1.73124169248 0.01934342146 
0.215277 1.75605088652 0.01911442337 
0.215794 1.75206959340 0.01896343934 
0.216310 1.72537413148 0.01893876675 
0.216827 1.74349000797 0.01947217471 
0.217344 1.77147918822 0.01940465440 
0.217861 1.71547872311 0.01872713532 
0.218378 1.73536896700 0.01898039833 
0.218894 1.72474651473 0.01881559736 
0.219411 1.74219912914 0.01921782558 
0.219928 1.75792540623 0.01897340675 
0.220445 1.76230108348 0.01964109519 
0.220962 1.75118037838 0.01895230140 
0.221478 1.71929316221 0.01857646115 
0.221995 1.70974631063 0.01853823558 
0.222512 1.74371466151 0.01856653207 
0.223029 1.74787726512 0.01859537517 
0.223546 1.75675863708 0.01853705190 
0.224062 1.72268261120 0.01840622032 
0.224579 1.73492760844 0.01853240232 
0.225096 1.76144083022 0.01894711592 
0.225613 1.74425566660 0.01819128256 
0.226129 1.72225833444 0.01871520698 
0.226646 1.74027573210 0.01835742000 
0.227163 1.74671973183 0.01820703308 
0.227680 1.74275556455 0.01833764108 
0.228197 1.77210242752 0.01817953381 
0.228713 1.76970246806 0.01817128490 
0.229230 1.74094079780 0.01787881236 
0.229747 1.75090587161 0.01792546705 
0.230264 1.75117027902 0.01824011466 
0.230780 1.72101261546 0.01774081852 
0.231297 1.75868558228 0.01807283205 
0.231814 1.73673378465 0.01787362504 
0.232331 1.72482952015 0.01770532582 
0.232848 1.71633243269 0.01775010580 
0.233364 1.73408298989 0.01805467754 
0.233881 1.74331228383 0.01811048040 
0.234398 1.73630428432 0.01818908217 
0.234915 1.75929344952 0.01814574272 
0.235431 1.74438877886 0.01779773086 
0.235948 1.74797711758 0.01765996766 
0.236465 1.73165459517 0.01793851651 
0.236982 1.72742995155 0.01771277967 
0.237499 1.73135788466 0.01779529995 
0.238015 1.74360598429 0.01796530770 
0.238532 1.74562723190 0.01773300087 
0.239049 1.74001065328 0.01749017042 
0.239566 1.74361474210 0.01800167451 
0.240082 1.72231394429 0.01754883447 
0.240599 1.71543136786 0.01774390753 
0.241116 1.75914121950 0.01740045992 
0.241633 1.70871288994 0.01805347104 
0.242149 1.73694752724 3.03255306377 
0.242666 1.70563331332 0.01754825044 
0.243183 1.71231948923 0.01812171135 
0.243700 1.71850569674 0.01742517511 
0.244217 1.73347883907 0.01758352941 
0.244733 1.70867252593 0.01734155025 
0.245250 1.72706814674 0.01733811940 
0.245767 1.71984577823 0.01753429659 
0.246284 1.74291573239 0.01770181550 
0.246800 1.74126108759 0.01787288272 
0.247317 1.73794133447 0.01779987502 
0.247834 1.70378011658 0.01714594836 
0.248351 1.71370548166 0.01764419155 
0.248867 1.75183961350 0.01752826358 
0.249384 1.72164611588 0.01758803642 
0.249901 1.68110808539 0.01749860605 
0.250418 1.75113857459 0.01735467770 
0.250934 1.69147735005 0.01724774323 
0.251451 1.71954977428 0.01710831160 
0.251968 1.72824989058 0.01732725716 
0.252485 1.71989681141 0.01747968980 
0.253001 1.74637386157 0.01738186544 
0.253518 1.69976687339 0.01743815052 
0.254035 1.73595414367 0.01726316701 
0.254552 1.73328066928 0.01720737272 
0.255068 1.70715429700 0.01730775482 
0.255585 1.70275460532 0.01732322533 
0.256102 1.72686391855 0.01698924591 
0.256619 1.73262847696 0.01718792376 
0.257135 1.70226067510 0.01708803791 
0.257652 1.70362004304 0.01703246959 
0.258169 1.74190274563 0.01723609601 
0.258686 1.68407130574 0.01707143692 
0.259202 1.72418284930 0.01702320292 
0.259719 1.73148558923 0.01710986317 
0.260236 1.73809329677 0.01750289252 
0.260753 1.73187181522 0.01749698779 
0.261269 1.70672587986 0.01721546870 
0.261786 1.71392305300 0.01789273698 
0.262303 1.69197782870 0.01768317049 
0.262820 1.69084432201 0.01795951392 
0.263336 1.66982457647 0.01807854261 
0.263853 1.65399862673 0.01794741503 
0.264370 1.69066549077 0.01829648841 
0.264887 1.70732307405 0.01867348823 
0.265403 1.67361401406 0.01848855194 
0.265920 1.69690655517 0.01850796269 
0.266437 1.71601383234 0.01833323437 
0.266954 1.75081202792 0.01839405272 
0.267470 1.71919013565 0.01843087446 
0.267987 1.70838778181 0.01845537253 
0.268504 1.69783571877 0.01823863249 
0.269021 1.72585076826 0.01852741917 
0.269537 1.72837528403 0.01865768326 
0.270054 1.74630561794 0.01910767474 
0.270571 1.75038104035 0.01915694593 
0.271087 1.70116872057 0.01976290589 
0.271604 1.71193379782 0.01984157175 
0.272121 1.73424758272 0.02000945058 
0.272638 1.76215861564 0.01993820378 
0.273154 1.70807018132 0.01978884781 
0.273671 1.72305501435 0.01961901602 
0.274188 1.74253987042 0.02040029741 
0.274705 1.69626155222 0.02062703846 
0.275221 1.77525305294 0.02067979985 
0.275738 1.74196155283 0.02063635342 
0.276255 1.75968274262 0.02072052399 
0.276771 1.72259712912 0.02039674932 
0.277288 1.75501756949 0.02035736983 
0.277805 1.70669482894 0.01996708096 
0.278322 1.72404583247 0.02005523242 
0.278838 1.70583588819 0.02007686987 
0.279355 1.73885251576 0.02032228875 
0.279872 1.71456073995 0.02026725128 
0.280388 1.72676422665 0.02038769001 
0.280905 1.74993805403 0.02017138899 
0.281422 1.71679476486 0.01987153376 
0.281939 1.75066299071 0.02059569766 
0.282455 1.72398209299 0.01978907680 
0.282972 1.74766553047 0.02045174783 
0.283489 1.73540310441 0.02075025717 
0.284006 1.65767156265 0.02022438895 
0.284522 1.72827866483 0.02039412617 
0.285039 1.66107242504 0.02010260470 
0.285556 1.70430616676 0.01977585113 
0.286072 1.67743064952 0.02031898026 
0.286589 1.73340197627 0.02076415574 
0.287106 1.67681175991 0.02028445504 
0.287622 1.71237927388 0.02050563443 
0.288139 1.73570062787 0.02039096779 
0.288656 1.72972145415 0.02036148076 
0.289173 1.73298298266 0.02102942041 
0.289689 1.73099198358 0.02062218223 
0.290206 1.71011145290 0.02074518866 
0.290723 1.69569094792 0.02011899432 
0.291239 1.72775985672 0.02076490251 
0.291756 1.73848673429 0.02048059810 
0.292273 1.69292658477 0.02061731936 
0.292790 1.73955391425 0.02066444824 
0.293306 1.74304328145 0.02090587705 
0.293823 1.70014424835 0.02084287895 
0.294340 1.73227327808 0.02124804315 
0.294856 1.69982618656 0.02121452689 
0.295373 1.74754559469 0.02084332542 
0.295890 1.70166079614 0.02101906918 
0.296406 1.73441662192 0.02099435851 
0.296923 1.72128261513 0.02115611478 
0.297440 1.74557053260 0.02097292361 
0.297957 1.70238595758 0.02106211626 
0.298473 1.73546653744 0.02147904273 
0.298990 1.73963107562 0.02107876571 
0.299507 1.73151171472 0.02080829151 
0.300023 1.73187304650 0.02151943808 
0.300540 1.74792012413 0.02109113363 
0.301057 1.74517388047 0.02129522472 
0.301573 1.71696079992 0.02070075562 
0.302090 1.71045405459 0.02141457648 
0.302607 1.74547641532 0.02188662634 
0.303123 1.72949078552 0.02126786230 
0.303640 1.72857635677 0.02162680986 
0.304157 1.70918097696 0.02213691152 
0.304673 1.74373236161 0.02250095139 
0.305190 1.74486899384 0.02228287583 
0.305707 1.70107724715 0.02137735138 
0.306224 1.73426309257 0.02188333182 
0.306740 1.75030162951 0.02226227132 
0.307257 1.74540688577 0.02211173165 
0.307774 1.76250641578 0.02252572131 
0.308290 1.68545259759 0.02157072975 
0.308807 1.70778970372 0.02162614018 
0.309324 1.75264997961 0.02267009410 
0.309840 1.78744859863 0.02218931219 
0.310357 1.71995171412 0.02217314554 
0.310874 1.69981348957 0.02211121811 
0.311390 1.74202618059 0.02248512896 
0.311907 1.72378153840 0.02271852529 
0.312424 1.69601050898 0.02195370060 
0.312940 1.70301191504 0.02255743991 
0.313457 1.73042808703 0.02240207762 
0.313974 1.73377554410 0.02264076167 
0.314490 1.72950999407 0.02252610676 
0.315007 1.72674256646 0.02195206106 
0.315524 1.68615622739 0.02283398836 
0.316040 1.68804134225 0.02279545026 
0.316557 1.74311692894 0.02335705671 
0.317074 1.71931996865 0.02269390727 
0.317590 1.74092984886 0.02218228516 
0.318107 1.72409181284 0.02287959738 
0.318624 1.71482005993 0.02254042493 
0.319140 1.72344585405 0.02268405168 
0.319657 1.73312927176 0.02306525033 
0.320174 1.74933999455 0.02312474742 
0.320690 1.70261050546 0.02271835590 
0.321207 1.71613583708 0.02375451530 
0.321724 1.78972155688 0.02339313949 
0.322240 1.71719809185 0.02352251116 
0.322757 1.72873768713 0.02372440529 
0.323274 1.72364255115 0.02318810025 
0.323790 1.73629156390 0.02402400160 
0.324307 1.71518571060 0.02442142584 
0.324824 1.73939955595 0.02363883671 
0.325340 1.73710339630 0.02468241199 
0.325857 1.72907010316 0.02519703567 
0.326373 1.67682314749 0.02489407187 
0.326890 1.77014433182 0.02586388259 
0.327407 1.70283668538 0.02581732014 
0.327923 1.76271604137 0.02568675856 
0.328440 1.70801935712 0.02574871284 
0.328957 1.71624830696 0.02501684433 
0.329473 1.74115380878 0.02744078433 
0.329990 1.75765854859 0.02694153684 
0.330507 1.74991554281 0.02754374270 
0.331023 1.77095439281 0.02681285554 
0.331540 1.74994073511 0.02718957147 
0.332057 1.74804541384 0.02796828628 
0.332573 1.73766870552 0.02878625475 
0.333090 1.80147205562 0.02931826360 
0.333607 1.71421507747 0.02812514137 
0.334123 1.84744510540 0.02966156336 
0.334640 1.75739739998 0.02886180548 
0.335156 1.72465347004 0.02885864846 
0.335673 1.75121471727 0.02963524212 
0.336190 1.76257907243 0.03103070231 
0.336706 1.76939632322 0.02979374737 
0.337223 1.76012709305 0.03166182437 
0.337740 1.74477748024 0.03038710603 
0.338256 1.75939458453 0.03126654377 
0.338773 1.73746637840 0.03397589194 
0.339290 1.80492349679 0.03461183966 
0.339806 1.76528170984 0.03628676758 
0.340323 1.79809536025 0.03553102583 
0.340839 1.87606881990 0.03565207466 
0.341356 1.80197074508 0.03751917626 
0.341873 1.76184847904 0.03424071074 
0.342389 1.88334704785 0.03895364957 
0.342906 1.81707024137 0.03574224751 
0.343423 1.86261583970 0.03753455684 
0.343939 1.78595398616 0.03710180960 
0.344456 1.80763048688 0.03671350790 
0.344972 1.81385627237 0.03666408372 
0.345489 1.82147973904 0.03945196084 
0.346006 1.79520372093 0.03699819422 
0.346522 1.81472290224 0.03692753191 
0.347039 1.71618117236 0.03832448392 
0.347555 1.83259159040 0.03956117087 
0.348072 1.83587832323 0.03781959355 
0.348589 1.81755546404 0.03995743535 
0.349105 1.78829078420 0.03947486701 
0.349622 1.78223094179 0.03744509479 
0.350139 1.77342313288 0.03900689480 
0.350655 1.85088637724 0.03905864045 
0.351172 1.71899805191 0.03731954237 
0.351688 1.79218657096 0.03766799456 
0.352205 1.87913513769 0.04124621042 
0.352722 1.70256249135 0.03930956966 
0.353238 1.82753557446 0.04059360812 
0.353755 1.78288174777 0.03819516554 
0.354271 1.84028168567 0.03764948438 
0.354788 1.87033054830 0.03785963293 
0.355305 1.78876108017 0.03939043022 
0.355821 1.79313655246 0.03959257510 
0.356338 1.86516345701 0.04175848811 
0.356854 1.74965530345 0.04264201722 
0.357371 1.89137015598 0.04308819460 
0.357888 1.82625981922 0.04229541784 
0.358404 1.78607575148 0.04153611700 
0.358921 1.81194203696 0.04486637936 
0.359437 1.87223891159 0.04431867291 
0.359954 1.83540161231 0.04329734058 
0.360471 1.81164292578 0.04560475556 
0.360987 1.79374344308 0.04496522322 
0.361504 1.88269339743 0.04780972260 
0.362020 1.77744635504 0.04986970349 
0.362537 1.89094285300 0.05116081586 
0.363054 1.82171607057 0.04709488804 
0.363570 1.84509190827 0.04810770454 
0.364087 1.67814714997 0.04676636980 
0.364603 1.85178487608 0.05096159923 
0.365120 1.84075328930 0.05374077884 
0.365637 1.73438730030 0.05318178756 
0.366153 1.82837674112 0.05135192666 
0.366670 1.81421975627 0.05676894252 
0.367186 1.78516227143 0.06104758681 
0.367703 1.79397985708 0.05945429294 
0.368219 1.95593347393 0.06556940806 
0.368736 1.79864405523 0.06567500849 
0.369253 1.81172089140 0.06845860655 
0.369769 1.77798646572 0.06903917445 
0.370286 1.73876192465 0.07299279096 
0.370802 1.72294854853 0.07159559720 
0.371319 1.68611793591 0.07490905846 
0.371835 1.72401794062 0.07558419778 
0.372352 1.95501020809 0.09031330883 
0.372869 1.52321895528 0.10924303966 
0.373385 1.78742762089 0.15747639428 
0.373902 2.51190310558 0.28369076748 
