# Supplementary material for: A SAXS-based approach to rationally evaluate radical scavengers – toward eliminating radiation damage in solution and crystallographic studies
Source: J Synchrotron Radiat. 2021 Aug 9;28(Pt 5):1309–20. doi: 10.1107/S1600577521004045 (PMC8415334; doi:10.1107/S1600577521004045)
Supplement: Supplementary file 1 [file s-28-01309-sup1.zip › SupportingData/ascrobic_acid/5uM/D1_ascorbate-5um_00016.cbf.dat]

0.010597 11.95364139997 0.64158826751 
0.011114 10.18127611069 0.45870496872 
0.011630 9.94784368600 0.37447877468 
0.012147 8.74630684927 0.25096754127 
0.012664 7.83730051357 0.27779288376 
0.013181 8.23392571046 0.21947746359 
0.013698 7.38127729030 0.20620446045 
0.014215 7.33511509414 0.30827554468 
0.014732 6.98005187397 0.24421167436 
0.015249 6.46741199602 0.21404348350 
0.015766 6.38509150258 0.18466458714 
0.016283 6.16396846609 0.16520169607 
0.016800 6.02219610424 0.13896892699 
0.017316 5.77853853122 0.14258606456 
0.017833 5.60849542751 0.13980905843 
0.018350 5.19354553109 0.11921198175 
0.018867 4.94196270924 0.11615320942 
0.019384 5.10474473079 0.11129554983 
0.019901 5.01710107610 0.11510946176 
0.020418 4.78714584522 0.11344917880 
0.020935 4.85814632239 0.10503187156 
0.021452 4.59960023116 0.11035938863 
0.021969 4.60528856886 0.09593985522 
0.022486 4.51320129160 0.09332564148 
0.023002 4.36424677209 0.09891259726 
0.023519 4.21067107417 0.09090966380 
0.024036 4.24635928937 0.08706476825 
0.024553 4.28702976826 0.08959461292 
0.025070 4.09357658733 0.08795326858 
0.025587 4.10009045924 0.08804330536 
0.026104 4.16912022161 0.08490307040 
0.026621 4.11203327489 0.08845007905 
0.027138 3.78807758159 0.08040761969 
0.027655 3.95061877189 0.07892032863 
0.028171 3.97005625254 0.08800320164 
0.028688 3.85897335152 0.07356108109 
0.029205 3.86364253510 0.07244299573 
0.029722 3.84244467981 0.07979792540 
0.030239 3.87835204209 0.07802912261 
0.030756 3.64123825132 0.07488963382 
0.031273 3.54398996493 0.06957459586 
0.031790 3.77399906797 0.07234142795 
0.032307 3.59359354156 0.07150340967 
0.032824 3.65533850998 0.07471580305 
0.033341 3.63479033045 0.06721185802 
0.033857 3.65182756107 0.06715241310 
0.034374 3.57260335202 0.06978343295 
0.034891 3.52269129835 0.06891049989 
0.035408 3.62706335393 0.06648651036 
0.035925 3.36970702963 0.06617540040 
0.036442 3.52636604310 0.06526220189 
0.036959 3.43325647294 0.06665527781 
0.037476 3.39752571020 0.06198347981 
0.037993 3.30157446404 0.06237843158 
0.038510 3.43260692278 0.05848746975 
0.039027 3.42527535589 0.06180597489 
0.039543 3.29784280289 0.05880736122 
0.040060 3.25998017400 0.06058212502 
0.040577 3.38340266812 0.06118169695 
0.041094 3.30308803901 0.06007031516 
0.041611 3.33802700666 0.05710146117 
0.042128 3.08437100994 0.05523425021 
0.042645 3.12480253199 0.05368659775 
0.043162 3.23427831349 0.05592925449 
0.043679 3.13107845472 0.05641691166 
0.044196 3.09601409348 0.05436199336 
0.044712 3.11426573199 0.05499966805 
0.045229 3.12360104141 0.05664641577 
0.045746 3.16147781071 0.05399051836 
0.046263 3.08527178686 0.05216387475 
0.046780 3.02912944355 0.05174733664 
0.047297 2.98914607380 0.05259154099 
0.047814 3.05580446129 0.05081972398 
0.048331 2.95073214038 0.05203085088 
0.048848 2.98543970233 0.05220732982 
0.049365 2.90869244681 0.04944501191 
0.049881 2.97496238130 0.05161443312 
0.050398 2.97509620397 0.04949221133 
0.050915 2.92777050037 0.04959535674 
0.051432 2.87610941590 0.04949188635 
0.051949 2.91424750748 0.04953605886 
0.052466 2.93997873140 0.04780692254 
0.052983 2.90042729988 0.04594488170 
0.053500 2.86653405112 0.04917634075 
0.054017 2.78921272448 0.04832435847 
0.054534 2.81248354210 0.04624678195 
0.055050 2.87259446285 0.04768718249 
0.055567 2.76507022235 0.04606260164 
0.056084 2.73581236665 0.04605186785 
0.056601 2.72912569357 0.04533868442 
0.057118 2.72205071447 0.04549554450 
0.057635 2.73513370629 0.04507893970 
0.058152 2.71747870799 0.04556325811 
0.058669 2.65787298239 0.04502453515 
0.059186 2.67341896199 0.04455302299 
0.059703 2.67151759665 0.04472981305 
0.060220 2.68547383111 0.04403228143 
0.060736 2.69606092033 0.04466408205 
0.061253 2.72927561524 0.04474046266 
0.061770 2.61259136616 0.04366542254 
0.062287 2.66980374034 0.04306666141 
0.062804 2.62857815495 0.04440382094 
0.063321 2.62404613522 0.04040509140 
0.063838 2.55377125239 0.04269592322 
0.064355 2.56086184550 0.03993781138 
0.064872 2.64629420738 0.04083271626 
0.065388 2.57916290530 0.03944282751 
0.065905 2.51672788482 0.04075565940 
0.066422 2.61673149013 0.04068635947 
0.066939 2.52053711033 0.04130388797 
0.067456 2.58822510559 0.04070390452 
0.067973 2.51976645469 0.03927181147 
0.068490 2.43260772617 0.04064737564 
0.069007 2.60021320910 0.03903328531 
0.069524 2.49249255906 0.04047901498 
0.070041 2.52691972823 0.03941138638 
0.070557 2.52735435023 0.03943341561 
0.071074 2.39799349319 0.04030279573 
0.071591 2.48050306979 0.03993179549 
0.072108 2.44749142381 0.03927465147 
0.072625 2.50332865042 0.03904122577 
0.073142 2.39674153034 0.03972740687 
0.073659 2.40929042015 0.03615161106 
0.074176 2.50089179418 0.03777559960 
0.074693 2.46171573900 0.03742738684 
0.075210 2.41743725028 0.03866964601 
0.075726 2.40180249624 0.03678783305 
0.076243 2.43698111755 0.03707513411 
0.076760 2.38556490667 0.03594742882 
0.077277 2.45246494289 0.03680108441 
0.077794 2.40410680327 0.03833051676 
0.078311 2.35974376064 0.03598845376 
0.078828 2.39707360724 0.03605882294 
0.079345 2.38570635421 0.03583005285 
0.079862 2.33687255731 0.03466221150 
0.080378 2.34685008727 0.03503163790 
0.080895 2.40778104008 0.03551327604 
0.081412 2.38218655977 0.03632443593 
0.081929 2.31684948108 0.03446744368 
0.082446 2.34960601580 0.03535097785 
0.082963 2.23733929286 0.03278642280 
0.083480 2.32853470217 0.03432092966 
0.083997 2.33990498899 0.03548624772 
0.084514 2.28083392796 0.03383253876 
0.085030 2.30644242991 0.03465149695 
0.085547 2.33087887508 0.03295971674 
0.086064 2.35219064244 0.03415294709 
0.086581 2.29915598616 0.03381582226 
0.087098 2.31812075385 0.03288457930 
0.087615 2.23772743717 0.03445963735 
0.088132 2.29309504529 0.03466226357 
0.088649 2.19759418088 0.03309100792 
0.089166 2.19441970347 0.03471843424 
0.089683 2.24509199560 0.03522359259 
0.090199 2.24147094870 0.03566920367 
0.090716 2.23241427514 0.03505209935 
0.091233 2.18029023252 0.03526312388 
0.091750 2.24691555468 0.03564223264 
0.092267 2.19778590375 0.03479190479 
0.092784 2.19041640206 0.03625141614 
0.093301 2.15396064184 0.03679906507 
0.093818 2.17704253714 0.03605671729 
0.094334 2.20458271563 0.03607793672 
0.094851 2.11158457907 0.03568758368 
0.095368 2.18911703308 0.03507376186 
0.095885 2.16638029367 0.03498176592 
0.096402 2.07635217978 0.03358798358 
0.096919 2.17086738132 0.03434158746 
0.097436 2.12766036677 0.03290355746 
0.097953 2.18888932754 0.03325417914 
0.098470 2.10781798206 0.03337937565 
0.098986 2.14873328489 0.03377618273 
0.099503 2.15718472729 0.03173651595 
0.100020 2.15112459905 0.03151495766 
0.100537 2.12067925830 0.03238322156 
0.101054 2.14238224157 0.03147973174 
0.101571 2.07355690169 0.03077282594 
0.102088 2.12587899486 0.03249093692 
0.102605 2.08346250573 0.03062435709 
0.103122 2.10898735142 0.03034528214 
0.103638 2.10817403563 0.03190761902 
0.104155 2.12178432717 0.03004830503 
0.104672 2.06881401679 0.03065763489 
0.105189 2.03102687420 0.03041167469 
0.105706 2.06235659319 0.03029067858 
0.106223 2.08460278281 0.03054121828 
0.106740 2.07677238638 0.03080270579 
0.107257 1.98058089787 0.02952507338 
0.107773 2.04396741365 0.02905334158 
0.108290 2.05660719024 0.02956580658 
0.108807 2.04654693636 0.02923985963 
0.109324 2.07741760016 0.02933399091 
0.109841 2.03951308681 0.02935955410 
0.110358 2.12963139519 0.02946682593 
0.110875 2.01054864287 0.02927991334 
0.111392 1.96739449044 0.02787881344 
0.111909 1.96565173909 0.02878303433 
0.112425 2.02339694222 0.02841523613 
0.112942 2.03201124405 0.02839817324 
0.113459 2.01699808769 0.02806711020 
0.113976 1.93492099330 0.02843321782 
0.114493 1.96827307186 0.02731778013 
0.115010 1.99490099680 0.02752525003 
0.115527 2.04456194053 0.02959205524 
0.116044 2.04150053476 0.02783232107 
0.116560 1.99910921604 0.02766671147 
0.117077 2.00105917352 0.02760361236 
0.117594 1.91761943323 0.02748811285 
0.118111 1.99167460783 0.02786771720 
0.118628 2.01792470627 0.02803880766 
0.119145 1.97127169076 0.02725623487 
0.119662 1.98449133017 0.02726272591 
0.120179 1.96912086285 0.02713905041 
0.120695 1.95543043448 0.02727632387 
0.121212 1.97038966099 0.02765396909 
0.121729 1.99097787096 0.02757202431 
0.122246 1.94890358615 0.02591133346 
0.122763 1.99090796071 0.02770154143 
0.123280 1.94368635130 0.02695222547 
0.123797 1.91182387995 0.02582918871 
0.124314 1.91104709506 0.02653304356 
0.124830 1.99238667576 0.02617567933 
0.125347 1.95932464589 0.02643842360 
0.125864 1.89485850562 0.02641352776 
0.126381 1.96763675154 0.02613595742 
0.126898 1.97597756406 0.02589845365 
0.127415 1.95880455799 0.02651254398 
0.127932 1.91187367141 0.02543732522 
0.128448 1.97127744594 0.02636659630 
0.128965 1.93929407158 0.02507754668 
0.129482 1.96640922813 0.02629668862 
0.129999 1.90012132635 0.02612815425 
0.130516 1.93371488835 0.02542770731 
0.131033 1.87480233717 0.02494288219 
0.131550 1.94959759297 0.02546077390 
0.132067 1.91016275784 0.02552460338 
0.132583 1.91859603728 0.02612779791 
0.133100 1.89238185103 0.02496756059 
0.133617 1.92977953323 0.02582418957 
0.134134 1.89719875639 0.02496985442 
0.134651 1.88831087918 0.02474271239 
0.135168 1.93178930915 0.02527770323 
0.135685 1.87656887246 0.02541515003 
0.136201 1.90398125228 0.02505202277 
0.136718 1.89095081182 0.02450784149 
0.137235 1.91204836869 0.02532667323 
0.137752 1.91376699732 0.02487794220 
0.138269 1.94032897223 0.02487284438 
0.138786 1.89462868059 0.02498966728 
0.139303 1.89307344858 0.02371593525 
0.139819 1.94285868493 0.02458801579 
0.140336 1.89234175394 0.02397858651 
0.140853 1.91770071862 0.02470013370 
0.141370 1.85162908138 0.02511803508 
0.141887 1.87707372769 0.02395807642 
0.142404 1.89652464829 0.02426920919 
0.142921 1.84383579293 0.02414787955 
0.143438 1.89972074113 0.02407180823 
0.143954 1.93621907314 0.02501313023 
0.144471 1.92920574391 0.02368973048 
0.144988 1.90693801757 0.02430737164 
0.145505 1.91136131930 0.02444065062 
0.146022 1.89798603717 0.02436794442 
0.146539 1.86578514127 0.02468456056 
0.147056 1.87782219510 0.02435031170 
0.147572 1.87435927244 0.02423439733 
0.148089 1.82660791230 0.02423447623 
0.148606 1.89122969812 0.02373930807 
0.149123 1.86619015599 0.02364807774 
0.149640 1.81761102376 0.02338991413 
0.150157 1.83811793100 0.02404175087 
0.150674 1.84881278847 0.02318158392 
0.151190 1.82414288450 0.02285767947 
0.151707 1.84990634231 0.02281949112 
0.152224 1.83224962447 0.02324239226 
0.152741 1.85337315033 0.02247242138 
0.153258 1.82618327352 0.02255153996 
0.153775 1.84235705998 0.02309121497 
0.154291 1.83688106014 0.02240960418 
0.154808 1.84780727499 0.02307423849 
0.155325 1.81558071782 0.02326908706 
0.155842 1.85840854527 0.02256058463 
0.156359 1.83498548173 0.02249020288 
0.156876 1.85734353243 0.02351387909 
0.157393 1.83964945440 0.02272680164 
0.157909 1.83250935377 0.02256275893 
0.158426 1.83161496875 0.02232847297 
0.158943 1.81928062286 0.02256410212 
0.159460 1.85066887437 0.02249495594 
0.159977 1.85685053757 0.02205313985 
0.160494 1.84043251085 0.02187817673 
0.161010 1.81630156657 0.02225209984 
0.161527 1.85634977090 0.02229519105 
0.162044 1.80104890532 0.02250754052 
0.162561 1.82887788492 0.02151179339 
0.163078 1.88304912668 0.02233076858 
0.163595 1.81221543534 0.02208702887 
0.164112 1.81690716447 0.02159385255 
0.164628 1.79150874664 0.02132056711 
0.165145 1.82240485874 0.02224596843 
0.165662 1.82832120126 0.02132723237 
0.166179 1.84507760480 0.02206218690 
0.166696 1.87185656708 0.02195226328 
0.167213 1.77485480779 0.02178314288 
0.167729 1.78991934309 0.02153755927 
0.168246 1.84745848824 0.02155248453 
0.168763 1.86794591499 0.02208875111 
0.169280 1.83087429309 0.02135643518 
0.169797 1.82170131305 0.02137849530 
0.170314 1.82140460348 0.02151506338 
0.170830 1.85215427935 0.02189988430 
0.171347 1.79910012347 0.02155314055 
0.171864 1.80490645961 0.02138729493 
0.172381 1.82615920123 0.02128253543 
0.172898 1.80442213393 0.02137052932 
0.173415 1.82391522975 0.02087734842 
0.173932 1.80465526949 0.02131599778 
0.174448 1.80576323212 0.02140235243 
0.174965 1.80705168815 0.02082504204 
0.175482 1.78403793811 0.02163229205 
0.175999 1.81121862067 0.02127502534 
0.176516 1.79414922408 0.02075642365 
0.177033 1.76509935853 0.02104997543 
0.177549 1.80202104784 0.02113858924 
0.178066 1.79825039237 0.02064806534 
0.178583 1.81903933378 0.02133097629 
0.179100 1.75297170669 0.02107175679 
0.179617 1.75329783048 0.02101645805 
0.180134 1.80794728621 0.02140187758 
0.180650 1.80950800541 0.02157116511 
0.181167 1.81581989536 0.02253513105 
0.181684 1.81714903973 0.02179952127 
0.182201 1.77806831548 0.02193090325 
0.182718 1.78511303759 0.02227596818 
0.183234 1.79029496393 0.02173482082 
0.183751 1.81473337731 0.02185098590 
0.184268 1.81091453938 0.02263270178 
0.184785 1.81683904234 0.02296614057 
0.185302 1.76729169536 0.02223916199 
0.185819 1.81450671198 0.02224935662 
0.186335 1.74418575889 0.02170407324 
0.186852 1.76293585156 0.02180350362 
0.187369 1.79825474960 0.02197948826 
0.187886 1.76566767703 0.02162353871 
0.188403 1.78280885327 0.02169201589 
0.188920 1.80453533501 0.02146579344 
0.189436 1.81052607497 0.02164741416 
0.189953 1.73815970633 0.02130619753 
0.190470 1.78138120337 0.02091503423 
0.190987 1.77001286559 0.02132396471 
0.191504 1.78112252610 0.02051438009 
0.192020 1.76873984725 0.02076351058 
0.192537 1.78710144019 0.02096435665 
0.193054 1.74901046145 0.02092055711 
0.193571 1.74752827404 0.02047407267 
0.194088 1.76820497229 0.02038167550 
0.194605 1.76381929561 0.01978390185 
0.195121 1.73898508870 0.02066433612 
0.195638 1.75639245542 0.02084941192 
0.196155 1.75153520039 0.01996240435 
0.196672 1.77234015264 0.02047692747 
0.197189 1.72173852530 0.02040176496 
0.197705 1.76317292700 0.01991285200 
0.198222 1.72794322891 0.01997689295 
0.198739 1.74640153042 0.02036712163 
0.199256 1.77235249520 0.01977196223 
0.199773 1.73720097066 0.02004945457 
0.200290 1.76020092586 0.01957621912 
0.200806 1.73602215309 0.01973538516 
0.201323 1.74731429795 0.01992614003 
0.201840 1.74670854178 0.01963209975 
0.202357 1.78780063165 0.02039815541 
0.202874 1.76735336754 0.02013572905 
0.203390 1.75453292572 0.02006900711 
0.203907 1.74208271284 0.01957998228 
0.204424 1.75206619251 0.02001012016 
0.204941 1.74847281893 0.01967515329 
0.205458 1.74538815618 0.01974027741 
0.205974 1.74722480631 0.01934966142 
0.206491 1.76240275734 0.01998045998 
0.207008 1.74351564311 0.01949375494 
0.207525 1.75261123215 0.01957153854 
0.208042 1.74761314163 0.01918859287 
0.208558 1.76909098264 0.01934503044 
0.209075 1.75697848026 0.01952408488 
0.209592 1.77847997612 0.01961286879 
0.210109 1.73050639372 0.01939387419 
0.210626 1.77208946760 0.01936710246 
0.211142 1.74408548204 0.01950047205 
0.211659 1.74164690876 0.01906676556 
0.212176 1.75231935764 0.01890471684 
0.212693 1.74000665770 0.01919002235 
0.213210 1.75517584896 0.01922739092 
0.213726 1.76017431404 0.01913851544 
0.214243 1.70195089876 0.01915522450 
0.214760 1.73250855386 0.01887577614 
0.215277 1.76317966117 0.01877505333 
0.215794 1.74665642850 0.01925820415 
0.216310 1.75988349093 0.01957400888 
0.216827 1.74722934031 0.01876042349 
0.217344 1.76737467461 0.01905206726 
0.217861 1.73151597440 0.01912438354 
0.218378 1.74611920452 0.01882790894 
0.218894 1.72865074532 0.01915821374 
0.219411 1.76548602743 0.01882767568 
0.219928 1.70919762761 0.01853011093 
0.220445 1.72556792017 0.01900616138 
0.220962 1.75512792212 0.01851148477 
0.221478 1.74679323842 0.01865903615 
0.221995 1.74100043076 0.01870725446 
0.222512 1.76747926403 0.01906875310 
0.223029 1.77948956165 0.01884924407 
0.223546 1.73689118590 0.01853639239 
0.224062 1.75816929161 0.01903719929 
0.224579 1.77139698995 0.01876517244 
0.225096 1.76221226619 0.01835346353 
0.225613 1.73446040004 0.01827438700 
0.226129 1.73220804575 0.01852506691 
0.226646 1.76182245748 0.01853988713 
0.227163 1.76219317232 0.01877733895 
0.227680 1.73306798346 0.01824773829 
0.228197 1.72356075372 0.01793626654 
0.228713 1.73182608356 0.01799415460 
0.229230 1.76570561474 0.01825289368 
0.229747 1.73327529496 0.01810939777 
0.230264 1.72484489230 0.01813767790 
0.230780 1.73203123250 0.01789977982 
0.231297 1.77432674565 0.01849001793 
0.231814 1.75541728049 0.01791688691 
0.232331 1.75499795595 0.01825414130 
0.232848 1.72039096199 0.01810696647 
0.233364 1.73036756095 0.01768662900 
0.233881 1.71807350372 0.01797316933 
0.234398 1.71729134296 0.01756499226 
0.234915 1.75437767124 0.01787531803 
0.235431 1.73573473545 0.01794568485 
0.235948 1.72708805517 0.01795822801 
0.236465 1.74288835421 0.01801200636 
0.236982 1.71901204184 0.01796416819 
0.237499 1.73966618283 0.01809895223 
0.238015 1.73624650397 0.01775694644 
0.238532 1.73308800917 0.01796191185 
0.239049 1.72403906058 0.01789367142 
0.239566 1.71083396965 0.01810770706 
0.240082 1.72628210516 0.01771861206 
0.240599 1.74960222242 0.01793487595 
0.241116 1.73983640895 0.01782676866 
0.241633 1.73156434858 0.01772447733 
0.242149 1.75820359264 3.03016615981 
0.242666 1.73046438759 0.01755335537 
0.243183 1.74695634863 0.01827820585 
0.243700 1.68792704839 0.01732848140 
0.244217 1.70450711858 0.01736634348 
0.244733 1.72188974718 0.01746697831 
0.245250 1.74505996218 0.01789970642 
0.245767 1.72832612583 0.01740419617 
0.246284 1.71970323711 0.01736911036 
0.246800 1.70160646015 0.01749618420 
0.247317 1.73573907805 0.01770142174 
0.247834 1.74670952600 0.01772661067 
0.248351 1.70707812638 0.01747832452 
0.248867 1.69862455320 0.01704710907 
0.249384 1.71376763817 0.01745442720 
0.249901 1.71273624964 0.01738020799 
0.250418 1.70187032204 0.01735325142 
0.250934 1.67749162140 0.01701877152 
0.251451 1.70141291640 0.01734414582 
0.251968 1.70981139706 0.01742996520 
0.252485 1.72179696412 0.01718577676 
0.253001 1.70795822354 0.01710731788 
0.253518 1.72205514282 0.01730509801 
0.254035 1.72915275487 0.01724518806 
0.254552 1.73642309057 0.01703632222 
0.255068 1.73719179545 0.01714223081 
0.255585 1.72334885806 0.01673968386 
0.256102 1.71641406480 0.01699960346 
0.256619 1.72559473246 0.01757876905 
0.257135 1.68923103868 0.01696378404 
0.257652 1.69254225486 0.01677060661 
0.258169 1.71087311448 0.01693430033 
0.258686 1.76072529207 0.01682165895 
0.259202 1.70692559404 0.01676653732 
0.259719 1.69482807648 0.01698242539 
0.260236 1.73498319040 0.01752278939 
0.260753 1.73267927309 0.01756861799 
0.261269 1.67534045083 0.01702802767 
0.261786 1.74668600645 0.01767736705 
0.262303 1.69841578383 0.01759104111 
0.262820 1.73107349446 0.01817915274 
0.263336 1.72862109524 0.01800781421 
0.263853 1.73870080920 0.01853285470 
0.264370 1.65034261409 0.01769360523 
0.264887 1.68037109605 0.01747110259 
0.265403 1.74194075684 0.01902162442 
0.265920 1.69322110955 0.01832553897 
0.266437 1.69430443358 0.01799964516 
0.266954 1.70019929957 0.01849612111 
0.267470 1.74777795475 0.01868868228 
0.267987 1.70786383703 0.01856771859 
0.268504 1.71506890219 0.01851106309 
0.269021 1.74904213998 0.01930429522 
0.269537 1.72753331939 0.01886588862 
0.270054 1.71845489444 0.01918206977 
0.270571 1.73552215141 0.01891261752 
0.271087 1.71366015475 0.02039400103 
0.271604 1.71794127383 0.01991681205 
0.272121 1.73781119350 0.01972954593 
0.272638 1.70186132456 0.02022985538 
0.273154 1.73736999421 0.02040186404 
0.273671 1.75618909459 0.02041447859 
0.274188 1.68359970643 0.01978381864 
0.274705 1.69998208187 0.02003224829 
0.275221 1.72830545267 0.02034814016 
0.275738 1.74122858483 0.02072360030 
0.276255 1.72508627692 0.02081769540 
0.276771 1.75952925339 0.02027355534 
0.277288 1.69992608750 0.02006800465 
0.277805 1.73123089937 0.01990136855 
0.278322 1.72865986747 0.02059761331 
0.278838 1.73606900408 0.01997542489 
0.279355 1.75871776855 0.02052131568 
0.279872 1.74204744225 0.01992890795 
0.280388 1.72123512390 0.01998621242 
0.280905 1.77321507101 0.02122598731 
0.281422 1.74341061255 0.02005969351 
0.281939 1.76727817281 0.02073603827 
0.282455 1.70014845085 0.01972545997 
0.282972 1.69127418214 0.01942567723 
0.283489 1.73739269044 0.02028298544 
0.284006 1.71752162375 0.02013704536 
0.284522 1.72470238678 0.02034608470 
0.285039 1.72166040502 0.02040786673 
0.285556 1.71726820538 0.02011469875 
0.286072 1.72037914888 0.02024719436 
0.286589 1.73546305546 0.02110109747 
0.287106 1.70903675063 0.02069627562 
0.287622 1.73808267842 0.02024213993 
0.288139 1.71369008324 0.02015062568 
0.288656 1.71337337991 0.02093161722 
0.289173 1.70273609383 0.02066437548 
0.289689 1.73462577057 0.02077396407 
0.290206 1.76673781882 0.02122821246 
0.290723 1.73285187649 0.02066635349 
0.291239 1.77420104981 0.02159876395 
0.291756 1.70704818014 0.02070312172 
0.292273 1.71194236514 0.02084741211 
0.292790 1.75996362716 0.02088099509 
0.293306 1.72789274301 0.02101516533 
0.293823 1.74575065443 0.02077724440 
0.294340 1.70832513937 0.02112991768 
0.294856 1.72833017426 0.02139671454 
0.295373 1.71301484449 0.02088128173 
0.295890 1.71596068222 0.02104188893 
0.296406 1.72074087639 0.02138603639 
0.296923 1.75948155855 0.02137958324 
0.297440 1.71161312448 0.02124122690 
0.297957 1.75409750350 0.02152999989 
0.298473 1.72156189320 0.02195794304 
0.298990 1.71644544588 0.02137262549 
0.299507 1.72494692884 0.02095216676 
0.300023 1.75609625950 0.02199828003 
0.300540 1.74227219471 0.02148019869 
0.301057 1.76433624976 0.02195060647 
0.301573 1.72186559391 0.02164414730 
0.302090 1.73874781635 0.02136165480 
0.302607 1.74956255593 0.02171402947 
0.303123 1.71960224094 0.02162615646 
0.303640 1.74168931027 0.02160293375 
0.304157 1.71757412199 0.02154775421 
0.304673 1.73753574222 0.02157703823 
0.305190 1.72602045194 0.02141954079 
0.305707 1.72832894877 0.02205761044 
0.306224 1.71495070649 0.02230108871 
0.306740 1.74135514964 0.02179158595 
0.307257 1.75220742244 0.02225683349 
0.307774 1.75140397755 0.02218670690 
0.308290 1.65981906423 0.02144930475 
0.308807 1.72265187150 0.02150357326 
0.309324 1.75947950792 0.02331506236 
0.309840 1.74478229762 0.02215587759 
0.310357 1.70489944224 0.02216648162 
0.310874 1.71129397693 0.02226746990 
0.311390 1.69276065924 0.02258248537 
0.311907 1.71939856093 0.02248257290 
0.312424 1.74059236635 0.02306090616 
0.312940 1.74219988509 0.02251243022 
0.313457 1.72464105430 0.02205417354 
0.313974 1.75715657908 0.02189533808 
0.314490 1.73556376022 0.02242721079 
0.315007 1.71569386665 0.02245026943 
0.315524 1.73661525916 0.02270247355 
0.316040 1.69936776343 0.02286726593 
0.316557 1.72272758528 0.02222042691 
0.317074 1.73302341512 0.02332673011 
0.317590 1.72382612326 0.02319392621 
0.318107 1.68931958383 0.02218334039 
0.318624 1.70370518289 0.02273378249 
0.319140 1.70663261287 0.02249594957 
0.319657 1.76520151584 0.02283271488 
0.320174 1.71853489754 0.02312517971 
0.320690 1.72878232652 0.02312307912 
0.321207 1.76395687901 0.02279484227 
0.321724 1.71283392222 0.02231091244 
0.322240 1.73786933732 0.02331454964 
0.322757 1.69795075878 0.02296569023 
0.323274 1.70759611096 0.02359745999 
0.323790 1.70254930589 0.02396916149 
0.324307 1.73107910578 0.02361481288 
0.324824 1.71393574904 0.02462369922 
0.325340 1.72739407410 0.02455508253 
0.325857 1.74449001309 0.02503982987 
0.326373 1.70877488371 0.02485893548 
0.326890 1.70464329279 0.02515371863 
0.327407 1.70721951823 0.02517620425 
0.327923 1.74460668282 0.02566588637 
0.328440 1.76510345778 0.02584251242 
0.328957 1.70542287398 0.02520796176 
0.329473 1.69528152003 0.02615816144 
0.329990 1.71040078971 0.02698330289 
0.330507 1.76740765706 0.02654253304 
0.331023 1.77820146119 0.02915479688 
0.331540 1.75074738621 0.02732093487 
0.332057 1.81376159905 0.02921793133 
0.332573 1.82741881966 0.02962727156 
0.333090 1.74482393376 0.02806568887 
0.333607 1.75904120604 0.02946001633 
0.334123 1.73269116764 0.02839698633 
0.334640 1.76525512877 0.02999914545 
0.335156 1.77822291755 0.03003633451 
0.335673 1.70193679442 0.02885298743 
0.336190 1.73069685361 0.03098573940 
0.336706 1.76847213855 0.02950507692 
0.337223 1.76385263701 0.03009049491 
0.337740 1.80061270012 0.03140671353 
0.338256 1.79704232902 0.03083424675 
0.338773 1.78187827201 0.03172105201 
0.339290 1.82325645403 0.03473007798 
0.339806 1.83810657428 0.03484209328 
0.340323 1.80674869666 0.03665996741 
0.340839 1.83594143498 0.03674389594 
0.341356 1.76238562396 0.03598493156 
0.341873 1.86556466298 0.03632587272 
0.342389 1.79209312675 0.03779066199 
0.342906 1.78352809635 0.03498456773 
0.343423 1.80998398931 0.03754233053 
0.343939 1.80089930022 0.03770132759 
0.344456 1.83786058827 0.03574298165 
0.344972 1.78129452803 0.03752013802 
0.345489 1.86285632761 0.03859897075 
0.346006 1.84985170467 0.03589690088 
0.346522 1.73383479056 0.03732226560 
0.347039 1.79387893261 0.03713183410 
0.347555 1.81775183114 0.03803160166 
0.348072 1.77798105262 0.03808347266 
0.348589 1.70958307637 0.03646761911 
0.349105 1.70033126225 0.03956076347 
0.349622 1.77463236201 0.03912998203 
0.350139 1.78056620007 0.03894186820 
0.350655 1.84317719633 0.03905894254 
0.351172 1.81415657111 0.03998693023 
0.351688 1.84119493877 0.03922537767 
0.352205 1.80131705093 0.04057759684 
0.352722 1.81590534753 0.03903602646 
0.353238 1.84613564219 0.04037532253 
0.353755 1.86718057440 0.03961163354 
0.354271 1.78631359037 0.03782409831 
0.354788 1.72346599303 0.03739548816 
0.355305 1.74730168853 0.03810496881 
0.355821 1.82048583218 0.04051366473 
0.356338 1.78405609422 0.03822507261 
0.356854 1.77012402339 0.04002046087 
0.357371 1.80882420596 0.04296146205 
0.357888 1.81651880396 0.04117047121 
0.358404 1.86898975810 0.04503231296 
0.358921 1.82017365183 0.04415144741 
0.359437 1.86672479655 0.04362303894 
0.359954 1.78846912605 0.04167545088 
0.360471 1.82166379466 0.04482310171 
0.360987 1.79174668968 0.04662903846 
0.361504 1.74286756387 0.04694380842 
0.362020 1.77090196083 0.04584751823 
0.362537 1.87451601903 0.04967209413 
0.363054 1.80156802026 0.04989816856 
0.363570 1.83748875095 0.04706827052 
0.364087 1.70701803469 0.05138264974 
0.364603 1.81087657600 0.04979534872 
0.365120 1.78553936636 0.05117647490 
0.365637 1.75524035535 0.05349383861 
0.366153 1.89242380609 0.05273925832 
0.366670 1.89559191540 0.05678858661 
0.367186 1.79839583282 0.05959330019 
0.367703 1.77733370665 0.06024719436 
0.368219 1.78197862403 0.06329162820 
0.368736 1.70933431614 0.06395400683 
0.369253 1.77375216131 0.06330294970 
0.369769 1.78597620089 0.07118924584 
0.370286 1.74873044561 0.07139811109 
0.370802 1.79423334909 0.08004480719 
0.371319 1.75979143348 0.07536542203 
0.371835 1.79684189060 0.08257768477 
0.372352 1.81005190533 0.08958938488 
0.372869 1.96838293683 0.11491427572 
0.373385 1.73189843483 0.14627155194 
0.373902 1.97208532684 0.41564477310 
