# Supplementary material for: A SAXS-based approach to rationally evaluate radical scavengers – toward eliminating radiation damage in solution and crystallographic studies
Source: J Synchrotron Radiat. 2021 Aug 9;28(Pt 5):1309–20. doi: 10.1107/S1600577521004045 (PMC8415334; doi:10.1107/S1600577521004045)
Supplement: Supplementary file 1 [file s-28-01309-sup1.zip › SupportingData/ascrobic_acid/5uM/D1_ascorbate-5um_00013.cbf.dat]

0.010597 12.20708680728 0.66203982618 
0.011114 10.38295249769 0.49843965495 
0.011630 9.96382240818 0.36336722950 
0.012147 9.15333992578 0.27932773825 
0.012664 8.44552348756 0.30094774413 
0.013181 7.98440685581 0.24263233803 
0.013698 6.96436410397 0.20236967325 
0.014215 7.19416481930 0.26220832950 
0.014732 6.69027912857 0.27388473594 
0.015249 6.79112500464 0.23386270480 
0.015766 6.04615914193 0.19435836750 
0.016283 6.09958953906 0.17697719987 
0.016800 5.84361255046 0.16940200326 
0.017316 5.76188508914 0.15171352153 
0.017833 5.68405207119 0.14728906101 
0.018350 5.40241773602 0.11718289572 
0.018867 5.20980944974 0.12047225398 
0.019384 4.91466541649 0.12558118257 
0.019901 4.78386880888 0.11677683478 
0.020418 4.88052060338 0.10605804711 
0.020935 4.57510451337 0.09733797902 
0.021452 4.48136399299 0.09838272151 
0.021969 4.48532067478 0.09956434747 
0.022486 4.61699298664 0.10125143331 
0.023002 4.46202245586 0.09837796985 
0.023519 4.39689644398 0.08989322010 
0.024036 4.10219197750 0.08822472197 
0.024553 4.35293936486 0.09205265541 
0.025070 4.26625574567 0.08795574890 
0.025587 4.08917328537 0.08611174834 
0.026104 4.05495109125 0.08657925002 
0.026621 4.01729995026 0.08750669005 
0.027138 3.87219949685 0.08162973854 
0.027655 4.07207246639 0.07925636225 
0.028171 3.94807099141 0.07928433022 
0.028688 3.83969524875 0.07640935191 
0.029205 3.74411511574 0.07766573499 
0.029722 3.82565826778 0.07737931093 
0.030239 3.56501045317 0.07147968534 
0.030756 3.78548094029 0.07192195679 
0.031273 3.69446164959 0.07515738557 
0.031790 3.70648824242 0.07011226992 
0.032307 3.68769996024 0.07309750360 
0.032824 3.71900903727 0.07064873497 
0.033341 3.65888355723 0.07190605756 
0.033857 3.54515872637 0.06890349740 
0.034374 3.57180501780 0.07008526812 
0.034891 3.61230010959 0.06997951783 
0.035408 3.44894842673 0.06767253519 
0.035925 3.55946377400 0.06880868918 
0.036442 3.36565367406 0.06365277874 
0.036959 3.41345859724 0.06713422752 
0.037476 3.43004347710 0.06522137477 
0.037993 3.29350005405 0.06545783582 
0.038510 3.36622528601 0.06432155367 
0.039027 3.29896925007 0.05852741095 
0.039543 3.29466231362 0.05910963777 
0.040060 3.24014928368 0.06176002348 
0.040577 3.31102635383 0.06189666832 
0.041094 3.32168551102 0.05733905473 
0.041611 3.20064720414 0.05675500677 
0.042128 3.28547990273 0.06236935168 
0.042645 3.19833372893 0.05707902413 
0.043162 3.26403153572 0.05960610363 
0.043679 3.24238606408 0.05883185881 
0.044196 3.16752426787 0.05650383600 
0.044712 3.07730829523 0.05156784818 
0.045229 3.07833578485 0.05280524964 
0.045746 3.06844862115 0.05491554366 
0.046263 3.07190061647 0.05071914291 
0.046780 3.10103174085 0.05322895282 
0.047297 3.01965621070 0.05237539032 
0.047814 3.06074606850 0.05296528180 
0.048331 3.01525628274 0.05299846158 
0.048848 2.99616818385 0.05246692676 
0.049365 3.00471075393 0.05067795289 
0.049881 3.06079091750 0.05079725774 
0.050398 2.94263344311 0.05130587685 
0.050915 2.89345667011 0.04778649268 
0.051432 2.90642167121 0.04935749542 
0.051949 2.95916999043 0.05145973724 
0.052466 2.84280094205 0.04824039144 
0.052983 2.88409054083 0.04641130482 
0.053500 2.85306454441 0.04651818460 
0.054017 2.74400299541 0.04784738940 
0.054534 2.82466584111 0.04525790436 
0.055050 2.80859108645 0.04551480611 
0.055567 2.86290057659 0.04757975303 
0.056084 2.70579404768 0.04487084383 
0.056601 2.74134148253 0.04423228669 
0.057118 2.81741520434 0.04405717010 
0.057635 2.71829756603 0.04621263466 
0.058152 2.65845292961 0.04519620704 
0.058669 2.68307357531 0.04568131642 
0.059186 2.70980166010 0.04431206754 
0.059703 2.66123789236 0.04539182666 
0.060220 2.61640749415 0.04521803685 
0.060736 2.63957030095 0.04360869311 
0.061253 2.60337849725 0.04386892987 
0.061770 2.58372187213 0.04334713659 
0.062287 2.61873174516 0.04298263928 
0.062804 2.58670132784 0.04367800695 
0.063321 2.58041049009 0.04410649592 
0.063838 2.55631219114 0.04092348694 
0.064355 2.55795363276 0.04253717779 
0.064872 2.59130872757 0.04056261670 
0.065388 2.62635976560 0.04089603878 
0.065905 2.53994227491 0.03920088803 
0.066422 2.47602193076 0.03938327999 
0.066939 2.48147293129 0.03956570566 
0.067456 2.51382634715 0.04020693970 
0.067973 2.43885418052 0.03812104639 
0.068490 2.53608772284 0.03985830963 
0.069007 2.44449997878 0.03955493252 
0.069524 2.49840043444 0.04054959871 
0.070041 2.48324633916 0.04116664925 
0.070557 2.47486846167 0.04068465250 
0.071074 2.54009945667 0.03994600259 
0.071591 2.45674859103 0.03959562505 
0.072108 2.50400815363 0.04096982399 
0.072625 2.47369595215 0.04005917085 
0.073142 2.46297962086 0.03819355209 
0.073659 2.42380603529 0.03742698850 
0.074176 2.50546071780 0.03800048928 
0.074693 2.33834973272 0.03852686961 
0.075210 2.38078202698 0.03713660025 
0.075726 2.45709785031 0.03750139553 
0.076243 2.47602231121 0.03883296129 
0.076760 2.42190272701 0.03695020641 
0.077277 2.37765117871 0.03585485354 
0.077794 2.39865559492 0.03782998699 
0.078311 2.36864622040 0.03625736486 
0.078828 2.36378874531 0.03499269262 
0.079345 2.35163238496 0.03777004960 
0.079862 2.30642927950 0.03539112783 
0.080378 2.31413471411 0.03415929955 
0.080895 2.39744179966 0.03545545700 
0.081412 2.35575409759 0.03619255856 
0.081929 2.31168651283 0.03300166886 
0.082446 2.31974319989 0.03394137552 
0.082963 2.27584436517 0.03353247699 
0.083480 2.30732260620 0.03422191729 
0.083997 2.33006604005 0.03372146881 
0.084514 2.30699538419 0.03559757285 
0.085030 2.27063188090 0.03457193341 
0.085547 2.28361201413 0.03333974676 
0.086064 2.27482055170 0.03405898538 
0.086581 2.25576535613 0.03409868673 
0.087098 2.27722764168 0.03320363071 
0.087615 2.25606932228 0.03387968479 
0.088132 2.24058619661 0.03354198257 
0.088649 2.22505492501 0.03415487241 
0.089166 2.21245352222 0.03441232318 
0.089683 2.22098456212 0.03374321605 
0.090199 2.22120671785 0.03629763285 
0.090716 2.29024286264 0.03432491728 
0.091233 2.19904964024 0.03646929020 
0.091750 2.20985393597 0.03460945936 
0.092267 2.22977103812 0.03591612228 
0.092784 2.23794350666 0.03803047126 
0.093301 2.19468211059 0.03648119424 
0.093818 2.22611583597 0.03540340198 
0.094334 2.19842346738 0.03624206450 
0.094851 2.19905742562 0.03575670014 
0.095368 2.21633570867 0.03525932439 
0.095885 2.16470346265 0.03570167996 
0.096402 2.18268631801 0.03394249905 
0.096919 2.14144823362 0.03387967566 
0.097436 2.15510097529 0.03241980688 
0.097953 2.10234815617 0.03195664311 
0.098470 2.14887979775 0.03337749820 
0.098986 2.18122107391 0.03105267173 
0.099503 2.10493157525 0.03155307095 
0.100020 2.13302125957 0.03148764054 
0.100537 2.12613123497 0.03236251431 
0.101054 2.14345190701 0.03177147353 
0.101571 2.15249740295 0.03164159488 
0.102088 2.03928860331 0.03112243804 
0.102605 2.07791033282 0.03041888416 
0.103122 2.06817526425 0.03077855248 
0.103638 2.12518961857 0.03212886954 
0.104155 2.08847054517 0.03035004873 
0.104672 2.09403472515 0.03061975875 
0.105189 2.11282465259 0.03022709745 
0.105706 2.05811627653 0.02999984464 
0.106223 2.07032361008 0.03097319782 
0.106740 2.07789681322 0.03008047796 
0.107257 2.03645305769 0.02983435082 
0.107773 2.07194740578 0.02949899571 
0.108290 2.02636856995 0.02877165530 
0.108807 2.02734794848 0.02922155325 
0.109324 2.02045158004 0.02930213190 
0.109841 2.05071233407 0.02987904221 
0.110358 2.00042991715 0.02872185420 
0.110875 2.01322222080 0.02936154369 
0.111392 2.07262865556 0.02878197557 
0.111909 2.06627045646 0.02934182382 
0.112425 2.05331813664 0.02871997322 
0.112942 2.09751175778 0.02838253929 
0.113459 2.06593692717 0.02855552581 
0.113976 2.02387731556 0.02820225338 
0.114493 1.97674107958 0.02823825224 
0.115010 2.00770020785 0.02811056196 
0.115527 1.96184016627 0.02802946128 
0.116044 2.02185248804 0.02792285714 
0.116560 1.98611480854 0.02786208936 
0.117077 1.98583949222 0.02693735023 
0.117594 1.97989327380 0.02822196737 
0.118111 2.00353866645 0.02690631517 
0.118628 1.99334350545 0.02745918708 
0.119145 2.03148560487 0.02836475333 
0.119662 2.00211487388 0.02720143423 
0.120179 2.01011371309 0.02742384855 
0.120695 1.97651123071 0.02735237085 
0.121212 1.95785674571 0.02627206825 
0.121729 2.01719828661 0.02732227744 
0.122246 2.03176063262 0.02723531093 
0.122763 1.94934395593 0.02705755394 
0.123280 1.97424897970 0.02696743262 
0.123797 1.97101559926 0.02678029360 
0.124314 1.96841525536 0.02611091493 
0.124830 1.99528421175 0.02653174249 
0.125347 1.92303020075 0.02633017692 
0.125864 1.91718362258 0.02642251742 
0.126381 1.99602277503 0.02657520972 
0.126898 1.91736028834 0.02528696060 
0.127415 1.92342403377 0.02620081283 
0.127932 1.94967568482 0.02660612112 
0.128448 1.93323200198 0.02597374338 
0.128965 1.97759596479 0.02666610243 
0.129482 1.90128567848 0.02541245543 
0.129999 1.90236656633 0.02595714810 
0.130516 1.94799026096 0.02565981430 
0.131033 1.92229382382 0.02611547326 
0.131550 1.88811393136 0.02543441190 
0.132067 1.96929863598 0.02615957640 
0.132583 1.89496826398 0.02505691451 
0.133100 1.93641779120 0.02526203611 
0.133617 1.92082629745 0.02543967019 
0.134134 1.88337681522 0.02423639021 
0.134651 1.87967763401 0.02536121473 
0.135168 1.91018567182 0.02465225074 
0.135685 1.90150181637 0.02514936763 
0.136201 1.87793716532 0.02478172401 
0.136718 1.90878738005 0.02472192330 
0.137235 1.91604387074 0.02479200163 
0.137752 1.96096035215 0.02541568906 
0.138269 1.89325793570 0.02404617751 
0.138786 1.87746936188 0.02453631904 
0.139303 1.94759795836 0.02440257648 
0.139819 1.87152954138 0.02477207164 
0.140336 1.88848297709 0.02400262474 
0.140853 1.89300538899 0.02457366440 
0.141370 1.92272599141 0.02482074127 
0.141887 1.89492310556 0.02411493085 
0.142404 1.87609806391 0.02471523250 
0.142921 1.89828213764 0.02405168239 
0.143438 1.89714827742 0.02448103953 
0.143954 1.90003202160 0.02445636384 
0.144471 1.91650363217 0.02442863879 
0.144988 1.87588478051 0.02491722497 
0.145505 1.89899589115 0.02444192482 
0.146022 1.89469410401 0.02388639294 
0.146539 1.85614527914 0.02391603305 
0.147056 1.91071148559 0.02405884326 
0.147572 1.84481823064 0.02334121028 
0.148089 1.89134620621 0.02419790900 
0.148606 1.81229147361 0.02353547222 
0.149123 1.88238386852 0.02412947515 
0.149640 1.87225441947 0.02298202208 
0.150157 1.85503959709 0.02362804755 
0.150674 1.84145804884 0.02313003389 
0.151190 1.88827251926 0.02362175199 
0.151707 1.84879823350 0.02345680448 
0.152224 1.87056371856 0.02350066179 
0.152741 1.82693296695 0.02259995062 
0.153258 1.82914464868 0.02346793371 
0.153775 1.84578272228 0.02256510887 
0.154291 1.84748746575 0.02235624369 
0.154808 1.84880742678 0.02263535718 
0.155325 1.82646901389 0.02320147092 
0.155842 1.87499736001 0.02310362914 
0.156359 1.83377546037 0.02257822588 
0.156876 1.85090322482 0.02268576811 
0.157393 1.84803705848 0.02274735125 
0.157909 1.84231371770 0.02287988937 
0.158426 1.84081092542 0.02261066931 
0.158943 1.85512632955 0.02194384025 
0.159460 1.84663343552 0.02234396069 
0.159977 1.80606500417 0.02271443991 
0.160494 1.84356306529 0.02254293442 
0.161010 1.84203376125 0.02227587394 
0.161527 1.83131432843 0.02192065603 
0.162044 1.80443101372 0.02230955847 
0.162561 1.84259581648 0.02191336887 
0.163078 1.79309886624 0.02179014396 
0.163595 1.84711370859 0.02209546477 
0.164112 1.84929500128 0.02283771226 
0.164628 1.79669234420 0.02147646702 
0.165145 1.83459618594 0.02201953368 
0.165662 1.79205817456 0.02218108388 
0.166179 1.82659365215 0.02184097518 
0.166696 1.82296983549 0.02157190079 
0.167213 1.81628502096 0.02211664704 
0.167729 1.83635629153 0.02228428638 
0.168246 1.78600748384 0.02131754902 
0.168763 1.80369334915 0.02187413877 
0.169280 1.77339020772 0.02225194301 
0.169797 1.85542939156 0.02095938612 
0.170314 1.82932606411 0.02182786628 
0.170830 1.84257408588 0.02239730762 
0.171347 1.80152474321 0.02082547318 
0.171864 1.81353320704 0.02129217312 
0.172381 1.81622376275 0.02150794976 
0.172898 1.77936855099 0.02157527512 
0.173415 1.77131392774 0.02076025159 
0.173932 1.79690119567 0.02138772168 
0.174448 1.81603253303 0.02131796324 
0.174965 1.79862710381 0.02119420533 
0.175482 1.80130539908 0.02085391620 
0.175999 1.81883248440 0.02094034116 
0.176516 1.79966971101 0.02129390690 
0.177033 1.78229367942 0.02097162161 
0.177549 1.83522594566 0.02114244293 
0.178066 1.82342025238 0.02079057870 
0.178583 1.77691807865 0.02067730395 
0.179100 1.78727106521 0.02119512180 
0.179617 1.78419500319 0.02106825564 
0.180134 1.80927308987 0.02128859568 
0.180650 1.79321227833 0.02206269550 
0.181167 1.80227214081 0.02271925658 
0.181684 1.82617976513 0.02165242873 
0.182201 1.79716066825 0.02232996414 
0.182718 1.82376171650 0.02247364008 
0.183234 1.79831073237 0.02204132609 
0.183751 1.78812468178 0.02259103744 
0.184268 1.81761951159 0.02226485388 
0.184785 1.78212424267 0.02273319010 
0.185302 1.79598058128 0.02262428180 
0.185819 1.77032132902 0.02225239034 
0.186335 1.75480164800 0.02203082286 
0.186852 1.79660472272 0.02206532495 
0.187369 1.76226037192 0.02183965419 
0.187886 1.75906467179 0.02168817505 
0.188403 1.76066041524 0.02090275355 
0.188920 1.75319612718 0.02100968570 
0.189436 1.79743554834 0.02110873646 
0.189953 1.76773465853 0.02078855720 
0.190470 1.74015962541 0.02115244771 
0.190987 1.72516210791 0.02090340917 
0.191504 1.77852670389 0.02077542567 
0.192020 1.78623979111 0.02097028818 
0.192537 1.78029849485 0.02022781840 
0.193054 1.75819707679 0.02061247232 
0.193571 1.75546006469 0.02017953745 
0.194088 1.76200345252 0.02047843491 
0.194605 1.77301209329 0.02034323625 
0.195121 1.72219877386 0.02025182610 
0.195638 1.77734892896 0.02056613683 
0.196155 1.76712246274 0.02055524837 
0.196672 1.74685817581 0.02057115786 
0.197189 1.78429441894 0.02014021873 
0.197705 1.75530510781 0.02013057175 
0.198222 1.75518047864 0.01973867334 
0.198739 1.71879973877 0.01987492294 
0.199256 1.75069261543 0.01996205657 
0.199773 1.75363749275 0.01987263779 
0.200290 1.76549121189 0.02007604905 
0.200806 1.77510467721 0.01968529340 
0.201323 1.74431134331 0.01966087598 
0.201840 1.79296131692 0.02025163126 
0.202357 1.74695929510 0.02009930759 
0.202874 1.75183053357 0.01947072662 
0.203390 1.77705576809 0.01977199987 
0.203907 1.75223505717 0.01945274475 
0.204424 1.74962076966 0.01997999858 
0.204941 1.72834339365 0.01951422759 
0.205458 1.76802512101 0.02016219522 
0.205974 1.74624848091 0.01903833682 
0.206491 1.72577990011 0.01918285453 
0.207008 1.77305495565 0.01982904887 
0.207525 1.77281550381 0.01963585165 
0.208042 1.78598144276 0.01940658119 
0.208558 1.74861408625 0.01998632344 
0.209075 1.72473200649 0.01924679207 
0.209592 1.76205892325 0.01980611382 
0.210109 1.77823434741 0.01973869914 
0.210626 1.74319568978 0.01959052839 
0.211142 1.74682742247 0.01922566950 
0.211659 1.79031145768 0.01935382612 
0.212176 1.74380902156 0.01889352649 
0.212693 1.71742648374 0.01919180993 
0.213210 1.74768137047 0.01923456267 
0.213726 1.74961718741 0.01963243807 
0.214243 1.75271571039 0.01916121367 
0.214760 1.71632232743 0.01905971679 
0.215277 1.71213864194 0.01871823894 
0.215794 1.74281997702 0.01900515595 
0.216310 1.71273128673 0.01884952743 
0.216827 1.73640029248 0.01937534659 
0.217344 1.75092104779 0.01910297571 
0.217861 1.70515411468 0.01923178313 
0.218378 1.77347479087 0.01931743533 
0.218894 1.75393438164 0.01901530024 
0.219411 1.74214586859 0.01861737873 
0.219928 1.73355359963 0.01881665957 
0.220445 1.73144025993 0.01918038983 
0.220962 1.74528640359 0.01862249714 
0.221478 1.72019381220 0.01882668353 
0.221995 1.74251547525 0.01837619878 
0.222512 1.76597823181 0.01921843482 
0.223029 1.73771527957 0.01867316708 
0.223546 1.72545688237 0.01847922178 
0.224062 1.75939536392 0.01845960371 
0.224579 1.72263719294 0.01833485750 
0.225096 1.74808460126 0.01851997232 
0.225613 1.73257154886 0.01824694909 
0.226129 1.75134155555 0.01819520036 
0.226646 1.73087182555 0.01854328186 
0.227163 1.76049708046 0.01884009099 
0.227680 1.75046146774 0.01821557909 
0.228197 1.72024578571 0.01814171812 
0.228713 1.70405273670 0.01833315748 
0.229230 1.76673068910 0.01823312444 
0.229747 1.71320488147 0.01799454602 
0.230264 1.76054889153 0.01782399894 
0.230780 1.76519044086 0.01848833004 
0.231297 1.74261839816 0.01818404981 
0.231814 1.70646453104 0.01769534918 
0.232331 1.72648101965 0.01827036451 
0.232848 1.74896942261 0.01798699201 
0.233364 1.73855760075 0.01796288663 
0.233881 1.75281331715 0.01849055341 
0.234398 1.73977989057 0.01818675228 
0.234915 1.72914081978 0.01799845380 
0.235431 1.75017978850 0.01802843951 
0.235948 1.73141564064 0.01804545240 
0.236465 1.74611299000 0.01758318282 
0.236982 1.74861098613 0.01777398185 
0.237499 1.72266290343 0.01816217733 
0.238015 1.73479537267 0.01786471757 
0.238532 1.71555838001 0.01758133541 
0.239049 1.72384813330 0.01795136388 
0.239566 1.71850055077 0.01777786741 
0.240082 1.71942241629 0.01777268017 
0.240599 1.74373130064 0.01812165674 
0.241116 1.70234277238 0.01779978721 
0.241633 1.69809106785 0.01745995713 
0.242149 1.73410250026 3.03168948939 
0.242666 1.74811626197 0.01757273409 
0.243183 1.75400253979 0.01772943998 
0.243700 1.70171209866 0.01758576067 
0.244217 1.72044504879 0.01769821473 
0.244733 1.70462245514 0.01750573967 
0.245250 1.72961059244 0.01798423595 
0.245767 1.73381762708 0.01762848195 
0.246284 1.72321334062 0.01769240789 
0.246800 1.73241932698 0.01757787240 
0.247317 1.73648947822 0.01753806967 
0.247834 1.70948569034 0.01745515504 
0.248351 1.73045276643 0.01767603577 
0.248867 1.73332028305 0.01761038819 
0.249384 1.72697615064 0.01772345148 
0.249901 1.71845103922 0.01722852600 
0.250418 1.73310292102 0.01716234820 
0.250934 1.71179951900 0.01709077827 
0.251451 1.73565897862 0.01743001436 
0.251968 1.73304089993 0.01736763727 
0.252485 1.71893860809 0.01748897426 
0.253001 1.70443292504 0.01723038935 
0.253518 1.72337986196 0.01752443921 
0.254035 1.70837416528 0.01701635679 
0.254552 1.72651633284 0.01708353647 
0.255068 1.75642309947 0.01690624644 
0.255585 1.73991526009 0.01749214910 
0.256102 1.73184580357 0.01737105425 
0.256619 1.74306980189 0.01687629100 
0.257135 1.71481679128 0.01736320328 
0.257652 1.72538890875 0.01709944339 
0.258169 1.67750351425 0.01687999662 
0.258686 1.72815566552 0.01705546844 
0.259202 1.75038685031 0.01735384913 
0.259719 1.71714706676 0.01701489514 
0.260236 1.68612268880 0.01732323976 
0.260753 1.71212159039 0.01739199671 
0.261269 1.72337268388 0.01781579311 
0.261786 1.70588762804 0.01756982967 
0.262303 1.69773932977 0.01764381429 
0.262820 1.70279042866 0.01800824430 
0.263336 1.72795328722 0.01805851184 
0.263853 1.68492305704 0.01787279860 
0.264370 1.72855556009 0.01846389242 
0.264887 1.72813005779 0.01813711840 
0.265403 1.70424266079 0.01842339436 
0.265920 1.68893447392 0.01832483881 
0.266437 1.75188378785 0.01859889609 
0.266954 1.70578464023 0.01852292777 
0.267470 1.75193832782 0.01859008278 
0.267987 1.70800214043 0.01892838793 
0.268504 1.74362733934 0.01868915115 
0.269021 1.72052249593 0.01864250810 
0.269537 1.72648678767 0.01865698991 
0.270054 1.72968006574 0.01921923948 
0.270571 1.73054159248 0.01926603900 
0.271087 1.73226428754 0.01962031578 
0.271604 1.70167112456 0.01959872020 
0.272121 1.74072875784 0.01942446721 
0.272638 1.73689283054 0.02026335728 
0.273154 1.73226358891 0.02011220967 
0.273671 1.76180035241 0.02010881359 
0.274188 1.73534622018 0.01995380194 
0.274705 1.72840465894 0.02058310989 
0.275221 1.69743859546 0.02039370497 
0.275738 1.74953402582 0.02051444828 
0.276255 1.73539857943 0.02030838439 
0.276771 1.73992584072 0.02030338849 
0.277288 1.72505089459 0.02084044430 
0.277805 1.74695493235 0.02015479279 
0.278322 1.71512044509 0.02009540376 
0.278838 1.71850843779 0.02077102243 
0.279355 1.71569175291 0.02058039363 
0.279872 1.74895465214 0.02005010681 
0.280388 1.73306634686 0.02024185303 
0.280905 1.71409554655 0.01982913809 
0.281422 1.69050964408 0.02032328548 
0.281939 1.70774368123 0.02038008000 
0.282455 1.71223954335 0.02043529903 
0.282972 1.70130392773 0.01994116100 
0.283489 1.73340630676 0.02014624605 
0.284006 1.74361640750 0.02077669680 
0.284522 1.73719430304 0.02061301868 
0.285039 1.73033572799 0.02122308861 
0.285556 1.69048799272 0.01976834578 
0.286072 1.71048697265 0.02088074766 
0.286589 1.70053950478 0.02084650362 
0.287106 1.70942794680 0.02018886157 
0.287622 1.75531512864 0.02050209917 
0.288139 1.72685028395 0.02054218118 
0.288656 1.72910950356 0.02066607385 
0.289173 1.70613974114 0.02056916641 
0.289689 1.72878838959 0.02050097519 
0.290206 1.73295782804 0.02115278919 
0.290723 1.69691647467 0.02012278710 
0.291239 1.72907562568 0.02069374076 
0.291756 1.73270794628 0.02108000584 
0.292273 1.71739992994 0.02125784863 
0.292790 1.70795751640 0.02066544205 
0.293306 1.74469982179 0.02090112847 
0.293823 1.69077899163 0.02069383279 
0.294340 1.74059361318 0.02117625398 
0.294856 1.71839516265 0.02106474210 
0.295373 1.75372000257 0.02079324336 
0.295890 1.74289301692 0.02128627818 
0.296406 1.75162325506 0.02056407292 
0.296923 1.71693334824 0.02137432061 
0.297440 1.74497964303 0.02161322130 
0.297957 1.72755580006 0.02126120091 
0.298473 1.73817183483 0.02154240179 
0.298990 1.71143900723 0.02086049340 
0.299507 1.66807017778 0.02138650172 
0.300023 1.73164568961 0.02175403142 
0.300540 1.75250033630 0.02147316249 
0.301057 1.73723813145 0.02141062901 
0.301573 1.71711501205 0.02182785665 
0.302090 1.73854474473 0.02152321181 
0.302607 1.74814786524 0.02149111671 
0.303123 1.73411981622 0.02105771168 
0.303640 1.71734908793 0.02162969144 
0.304157 1.76650153835 0.02225366815 
0.304673 1.68074600106 0.02120895215 
0.305190 1.71511860955 0.02195349831 
0.305707 1.75307213146 0.02227915621 
0.306224 1.71609556778 0.02197691588 
0.306740 1.72436859494 0.02182747064 
0.307257 1.73909197976 0.02202842020 
0.307774 1.74519550815 0.02209943806 
0.308290 1.71424403074 0.02109482354 
0.308807 1.72369166057 0.02187190980 
0.309324 1.71587644476 0.02258189130 
0.309840 1.71373320037 0.02203938426 
0.310357 1.71201675606 0.02136295391 
0.310874 1.72700402893 0.02184327316 
0.311390 1.73816662102 0.02259898747 
0.311907 1.68047444907 0.02240094298 
0.312424 1.75561447700 0.02250081111 
0.312940 1.73251000361 0.02250243262 
0.313457 1.75372892245 0.02269219405 
0.313974 1.73260145785 0.02265896156 
0.314490 1.74494718300 0.02247253044 
0.315007 1.73442252042 0.02257130332 
0.315524 1.74251653952 0.02261985699 
0.316040 1.71827878505 0.02260795723 
0.316557 1.75661482726 0.02306790286 
0.317074 1.73760306796 0.02261174768 
0.317590 1.68698909319 0.02280389856 
0.318107 1.73041880655 0.02309022733 
0.318624 1.73024537544 0.02285802689 
0.319140 1.70543871389 0.02273319205 
0.319657 1.72506706064 0.02303124132 
0.320174 1.71669112446 0.02392378973 
0.320690 1.72079287659 0.02383234837 
0.321207 1.66774555597 0.02267500509 
0.321724 1.72087246508 0.02360287126 
0.322240 1.70028279919 0.02344511563 
0.322757 1.75381329458 0.02325668106 
0.323274 1.69049601240 0.02334582258 
0.323790 1.71360832470 0.02436247215 
0.324307 1.74801006150 0.02438105915 
0.324824 1.69940671953 0.02469096630 
0.325340 1.71031360187 0.02507807023 
0.325857 1.70117788043 0.02404754646 
0.326373 1.74381152296 0.02543717818 
0.326890 1.71539153732 0.02573168196 
0.327407 1.76264932251 0.02541962813 
0.327923 1.75281397704 0.02560816170 
0.328440 1.72599435578 0.02536989744 
0.328957 1.75242736405 0.02595722673 
0.329473 1.71902156304 0.02619864247 
0.329990 1.74531299088 0.02678249981 
0.330507 1.73617001008 0.02750995351 
0.331023 1.75000549484 0.02916299972 
0.331540 1.74412222481 0.02733291364 
0.332057 1.76733604896 0.02854816773 
0.332573 1.76723855661 0.02947858839 
0.333090 1.76431855407 0.02931449763 
0.333607 1.75359044546 0.02918514092 
0.334123 1.83820395207 0.02918241069 
0.334640 1.76765472641 0.03029887681 
0.335156 1.74806762724 0.02933638824 
0.335673 1.77394579169 0.02855658202 
0.336190 1.71570056382 0.02998123812 
0.336706 1.72692269727 0.03019997045 
0.337223 1.78354739534 0.03174135320 
0.337740 1.71762131053 0.03011942685 
0.338256 1.79877696004 0.03113772438 
0.338773 1.72839680721 0.03135567748 
0.339290 1.76799218780 0.03477369363 
0.339806 1.83582151021 0.03580250754 
0.340323 1.91639246627 0.03662234420 
0.340839 1.83463749116 0.03515198840 
0.341356 1.84286862320 0.03628502721 
0.341873 1.76818163369 0.03580116493 
0.342389 1.77248752372 0.03611992088 
0.342906 1.82378970797 0.03631653754 
0.343423 1.80292316170 0.03686238303 
0.343939 1.82685418276 0.03628043403 
0.344456 1.81926750821 0.03772861767 
0.344972 1.81255147025 0.03834278368 
0.345489 1.82071273831 0.03748349592 
0.346006 1.83448446672 0.03812351132 
0.346522 1.86412923719 0.03969598796 
0.347039 1.78829760226 0.03822883690 
0.347555 1.82389447849 0.03831696208 
0.348072 1.83755859408 0.03950107862 
0.348589 1.75361011705 0.04044598762 
0.349105 1.84977942186 0.03946376152 
0.349622 1.73795840054 0.03804133474 
0.350139 1.78735677067 0.03945534116 
0.350655 1.79868709562 0.03865939863 
0.351172 1.79247978349 0.03782547203 
0.351688 1.81460207526 0.04024617646 
0.352205 1.85005130665 0.03912811500 
0.352722 1.73599537171 0.03674494694 
0.353238 1.83744251858 0.03990019681 
0.353755 1.81354957527 0.04075553437 
0.354271 1.78512363990 0.03924589627 
0.354788 1.77253749158 0.03783487487 
0.355305 1.77606396192 0.03923827131 
0.355821 1.79617798896 0.04146024883 
0.356338 1.82791202247 0.04053596453 
0.356854 1.71703205693 0.04280797789 
0.357371 1.72627129783 0.04008324105 
0.357888 1.81548775563 0.04221101346 
0.358404 1.77998259295 0.04297647323 
0.358921 1.83491948855 0.04316116226 
0.359437 1.80273638582 0.04347307411 
0.359954 1.79924223742 0.04445204868 
0.360471 1.77191810725 0.04443353388 
0.360987 1.87699673852 0.04715757832 
0.361504 1.81788296283 0.04440859349 
0.362020 1.80173405440 0.04663806485 
0.362537 1.80114835728 0.05007739157 
0.363054 1.82662548135 0.04815148209 
0.363570 1.92992936180 0.05020254223 
0.364087 1.74169013822 0.04809771663 
0.364603 1.83509752018 0.04962205298 
0.365120 1.86820034221 0.05246337700 
0.365637 1.74783709225 0.05527565076 
0.366153 1.82894576281 0.05846928080 
0.366670 1.76869446539 0.05299455932 
0.367186 1.82941560914 0.05732089052 
0.367703 1.89812889222 0.06301897481 
0.368219 1.81683445089 0.06307821342 
0.368736 1.75751871663 0.06086470909 
0.369253 1.77331414792 0.06183083410 
0.369769 1.83488078268 0.07344422102 
0.370286 1.78217431579 0.07033713248 
0.370802 1.81853676875 0.07232425567 
0.371319 1.73439629919 0.07991730516 
0.371835 1.73763689462 0.08488250504 
0.372352 1.78622190349 0.08909585583 
0.372869 1.80098629906 0.10621611456 
0.373385 1.57032281896 0.14461014053 
0.373902 1.34527882080 0.29575709409 
