# Supplementary material for: A SAXS-based approach to rationally evaluate radical scavengers – toward eliminating radiation damage in solution and crystallographic studies
Source: J Synchrotron Radiat. 2021 Aug 9;28(Pt 5):1309–20. doi: 10.1107/S1600577521004045 (PMC8415334; doi:10.1107/S1600577521004045)
Supplement: Supplementary file 1 [file s-28-01309-sup1.zip › SupportingData/ascrobic_acid/5uM/D1_ascorbate-5um_00003.cbf.dat]

0.010597 11.45785965251 0.63906980566 
0.011114 11.57335179804 0.44984382860 
0.011630 9.81496894686 0.29298136319 
0.012147 9.53377896111 0.31566318510 
0.012664 9.14166478620 0.26645753797 
0.013181 7.95156105076 0.21209028464 
0.013698 7.63131174310 0.20208513515 
0.014215 7.21566419635 0.32624945468 
0.014732 7.25342842999 0.25019971432 
0.015249 6.71723028838 0.22311049823 
0.015766 6.22300947771 0.19373007664 
0.016283 6.34828373409 0.18769130930 
0.016800 5.99982147291 0.15882580031 
0.017316 5.86093723480 0.14389208965 
0.017833 5.62969006679 0.13937034967 
0.018350 5.52136338507 0.13664455144 
0.018867 5.52670229205 0.12765159146 
0.019384 5.27199102701 0.12543259477 
0.019901 5.13302388348 0.11138091754 
0.020418 5.23756612990 0.10416496519 
0.020935 5.16398029484 0.09856102685 
0.021452 4.79587236628 0.09921881526 
0.021969 4.54519483421 0.10369088440 
0.022486 4.50772475464 0.10343443873 
0.023002 4.71524425115 0.09764446889 
0.023519 4.59194898443 0.08972551263 
0.024036 4.54550618958 0.09231933575 
0.024553 4.38315016384 0.09169732574 
0.025070 4.31534242301 0.08939433705 
0.025587 4.20827812728 0.09235670991 
0.026104 4.33331370314 0.09413319840 
0.026621 4.41258812305 0.09247463268 
0.027138 4.14713695814 0.08011677298 
0.027655 4.14306913584 0.08376261472 
0.028171 3.96454449593 0.07722044190 
0.028688 4.08696488338 0.07809495458 
0.029205 3.90610842715 0.07462132751 
0.029722 3.97779664047 0.07654527832 
0.030239 3.93643219386 0.07956149658 
0.030756 3.94906707411 0.07149537541 
0.031273 3.76758608698 0.07461960908 
0.031790 3.79807044057 0.07513083942 
0.032307 3.81596867453 0.07313027189 
0.032824 3.73191679296 0.07151116883 
0.033341 3.76192329419 0.07150499463 
0.033857 3.57092032969 0.06761844739 
0.034374 3.75214431333 0.07008857879 
0.034891 3.64279089775 0.06914619854 
0.035408 3.60207927802 0.06465101537 
0.035925 3.60703479298 0.06639660822 
0.036442 3.50070094862 0.06406556480 
0.036959 3.57731611810 0.06534605033 
0.037476 3.62179647749 0.06596021014 
0.037993 3.49514389578 0.06242854573 
0.038510 3.40991061782 0.06281286093 
0.039027 3.46926641129 0.06544387147 
0.039543 3.54030235981 0.06164077718 
0.040060 3.30621345257 0.06049040003 
0.040577 3.31209856261 0.05973985367 
0.041094 3.35221899735 0.05740788640 
0.041611 3.39820608189 0.06211547956 
0.042128 3.36928225194 0.06151748303 
0.042645 3.28926581599 0.06021387731 
0.043162 3.31512946891 0.05697972492 
0.043679 3.39239302020 0.06174720999 
0.044196 3.25176843770 0.05522726255 
0.044712 3.24599770679 0.05339381445 
0.045229 3.21613395753 0.05764404917 
0.045746 3.14328056886 0.05216428713 
0.046263 3.16341859730 0.05338946946 
0.046780 3.12780702317 0.05234767636 
0.047297 3.10744604242 0.05135830420 
0.047814 3.09790038746 0.05069883408 
0.048331 3.02005953447 0.04929054371 
0.048848 3.06231985118 0.05130028006 
0.049365 3.07063711110 0.04924064875 
0.049881 2.94658869046 0.05254770870 
0.050398 2.98879624816 0.04869470836 
0.050915 3.06604001458 0.04850718740 
0.051432 2.94894754078 0.04730213287 
0.051949 3.01339695190 0.04945483998 
0.052466 2.95653801698 0.04831548900 
0.052983 3.00751917719 0.04786451432 
0.053500 3.01940867855 0.04924244924 
0.054017 2.87955514031 0.05273685380 
0.054534 2.90602882889 0.04625018393 
0.055050 2.79005442891 0.04699977433 
0.055567 2.94748028976 0.04809536065 
0.056084 2.87435475567 0.04533927243 
0.056601 2.78863186179 0.04700304176 
0.057118 2.81883104261 0.04735297891 
0.057635 2.72726584929 0.04568004241 
0.058152 2.77514202496 0.04485813773 
0.058669 2.68851187816 0.04463618032 
0.059186 2.67389434167 0.04590732957 
0.059703 2.68859888307 0.04213543884 
0.060220 2.70000083607 0.04368620811 
0.060736 2.68304789289 0.04371654305 
0.061253 2.67767257994 0.04369646813 
0.061770 2.67078114309 0.04495835914 
0.062287 2.63196177639 0.04130687930 
0.062804 2.55195303891 0.04256354429 
0.063321 2.59876573098 0.04182102312 
0.063838 2.63714984293 0.04140014762 
0.064355 2.59896728526 0.04114497634 
0.064872 2.60969982560 0.04151013419 
0.065388 2.50447925608 0.04215146715 
0.065905 2.60910746262 0.04008201206 
0.066422 2.56463492441 0.03950767007 
0.066939 2.49219365352 0.03839904673 
0.067456 2.60050487343 0.03904796753 
0.067973 2.54887986201 0.04092340179 
0.068490 2.45912980678 0.03982659317 
0.069007 2.56737122223 0.04020324223 
0.069524 2.48925709440 0.04211966669 
0.070041 2.41081045438 0.04061613372 
0.070557 2.49529506843 0.03975693598 
0.071074 2.52523765265 0.04034783557 
0.071591 2.45462055797 0.03897304168 
0.072108 2.48578201731 0.03812246757 
0.072625 2.45305568902 0.04013038739 
0.073142 2.46953009827 0.03842458759 
0.073659 2.43707415592 0.03596237643 
0.074176 2.35205716952 0.03674278193 
0.074693 2.41345228687 0.03920582065 
0.075210 2.39382250766 0.03638917755 
0.075726 2.38166659362 0.03751473461 
0.076243 2.40184595612 0.03766454110 
0.076760 2.39433433493 0.03678097737 
0.077277 2.39021258767 0.03683195541 
0.077794 2.44768269966 0.03797471937 
0.078311 2.41077557086 0.03659385569 
0.078828 2.36164929107 0.03521278458 
0.079345 2.34054242207 0.03615405312 
0.079862 2.30198341988 0.03481243426 
0.080378 2.35449463189 0.03561301620 
0.080895 2.37025263581 0.03511770906 
0.081412 2.31250696442 0.03661195788 
0.081929 2.34968040642 0.03550783228 
0.082446 2.34808825058 0.03394245534 
0.082963 2.28470219318 0.03284404177 
0.083480 2.28159896239 0.03441386751 
0.083997 2.28061635832 0.03433495018 
0.084514 2.30641175149 0.03399217613 
0.085030 2.16036681282 0.03538897724 
0.085547 2.24806550026 0.03346999264 
0.086064 2.24971962715 0.03381800176 
0.086581 2.30358596444 0.03481752212 
0.087098 2.29896198504 0.03313662564 
0.087615 2.25952931137 0.03294685129 
0.088132 2.26002573411 0.03407359090 
0.088649 2.22679327336 0.03403958558 
0.089166 2.20166905280 0.03324516586 
0.089683 2.22887798892 0.03549837223 
0.090199 2.24492968203 0.03627676480 
0.090716 2.25722528448 0.03486457477 
0.091233 2.20044565513 0.03469602691 
0.091750 2.19077553706 0.03519092289 
0.092267 2.19814320385 0.03542560460 
0.092784 2.21682227574 0.03560820989 
0.093301 2.16712436989 0.03580809510 
0.093818 2.23329049750 0.03619016589 
0.094334 2.14877845422 0.03545053342 
0.094851 2.17642641636 0.03473262937 
0.095368 2.19363455948 0.03416089478 
0.095885 2.14393865034 0.03399392799 
0.096402 2.16266588170 0.03500210906 
0.096919 2.09055231638 0.03374588667 
0.097436 2.15020655376 0.03265679400 
0.097953 2.11460886803 0.03264235113 
0.098470 2.15323766980 0.03257374757 
0.098986 2.09062319254 0.03168596370 
0.099503 2.12313859754 0.03161021624 
0.100020 2.12437322260 0.03184610429 
0.100537 2.09146811653 0.03175793147 
0.101054 2.15305768569 0.03202169722 
0.101571 2.07153312074 0.03097800639 
0.102088 2.12130727299 0.03199884750 
0.102605 2.17286479053 0.03145377025 
0.103122 2.04456824460 0.02975787493 
0.103638 2.06986122136 0.03109449152 
0.104155 2.10940028310 0.03034538984 
0.104672 2.08074264408 0.03046390732 
0.105189 2.04674085684 0.03086459951 
0.105706 2.07578953417 0.03098753879 
0.106223 2.07093830511 0.03079955746 
0.106740 2.06999386524 0.03027511269 
0.107257 2.03582024026 0.02923875858 
0.107773 2.04226677179 0.02898531390 
0.108290 2.08673240305 0.02930432504 
0.108807 2.04337750389 0.02903317743 
0.109324 2.07967917833 0.03059735256 
0.109841 2.05770442564 0.02895804977 
0.110358 2.06634782043 0.02944761302 
0.110875 2.07292670920 0.02898070662 
0.111392 2.03649772825 0.02885947453 
0.111909 2.04914597631 0.02815212843 
0.112425 2.05157144774 0.02878573211 
0.112942 2.03310018104 0.02921755538 
0.113459 2.00970434378 0.02770266822 
0.113976 2.01517988747 0.02872475124 
0.114493 2.01104413177 0.02808626320 
0.115010 2.01467486638 0.02852024754 
0.115527 1.99915400878 0.02822994644 
0.116044 2.03387328576 0.02787820397 
0.116560 2.00868834680 0.02769615957 
0.117077 1.98513193241 0.02762926721 
0.117594 2.02030483953 0.02858235072 
0.118111 2.04262939318 0.02751896828 
0.118628 1.94918536566 0.02717656314 
0.119145 2.03572799121 0.02867792039 
0.119662 1.90749248008 0.02652819320 
0.120179 1.95464797348 0.02675072992 
0.120695 1.90577889361 0.02727760633 
0.121212 2.04982313076 0.02713033804 
0.121729 1.96591658777 0.02749999946 
0.122246 1.96778541210 0.02671953537 
0.122763 1.99425692649 0.02680711020 
0.123280 1.92625382168 0.02630252818 
0.123797 1.93682518466 0.02579489619 
0.124314 1.95961895785 0.02687020620 
0.124830 1.94102020880 0.02654983454 
0.125347 2.00304704336 0.02674455812 
0.125864 1.94944709454 0.02661055444 
0.126381 1.97785522273 0.02651737684 
0.126898 1.94607815192 0.02597820265 
0.127415 1.98833505288 0.02643197167 
0.127932 1.91074252342 0.02613902765 
0.128448 1.94130063254 0.02609038053 
0.128965 1.91690887203 0.02619835512 
0.129482 1.93577031521 0.02622282115 
0.129999 1.92374904806 0.02588909851 
0.130516 1.89474914652 0.02547280550 
0.131033 1.88539345974 0.02567032172 
0.131550 1.90042247897 0.02559557198 
0.132067 1.90735437676 0.02542229648 
0.132583 1.90161589747 0.02532278191 
0.133100 1.93173017864 0.02594434267 
0.133617 1.90326522173 0.02551175019 
0.134134 1.90726811852 0.02446056301 
0.134651 1.87542437894 0.02485741430 
0.135168 1.92835658797 0.02523114193 
0.135685 1.85294184882 0.02520460135 
0.136201 1.84634139709 0.02456429844 
0.136718 1.87619740296 0.02440773502 
0.137235 1.89822402554 0.02443592665 
0.137752 1.84742226866 0.02430394053 
0.138269 1.89544960163 0.02424250124 
0.138786 1.86641959723 0.02370184948 
0.139303 1.89529707171 0.02421845378 
0.139819 1.87323657625 0.02472196731 
0.140336 1.91123307153 0.02429447692 
0.140853 1.90034289337 0.02375857146 
0.141370 1.92992789889 0.02439766976 
0.141887 1.88779483684 0.02353856881 
0.142404 1.87816756111 0.02416456415 
0.142921 1.88622280886 0.02416798057 
0.143438 1.88735765454 0.02469573597 
0.143954 1.87777508763 0.02427908513 
0.144471 1.90045416878 0.02378448898 
0.144988 1.88634141798 0.02522689606 
0.145505 1.92455664949 0.02505448515 
0.146022 1.86409817662 0.02407379393 
0.146539 1.91482931763 0.02397644984 
0.147056 1.91401005909 0.02432647445 
0.147572 1.83730270171 0.02357461915 
0.148089 1.86118607886 0.02383487720 
0.148606 1.89439623315 0.02385567470 
0.149123 1.90290136024 0.02322136110 
0.149640 1.84601958065 0.02360396669 
0.150157 1.84714789691 0.02389935126 
0.150674 1.89052454967 0.02330477983 
0.151190 1.86823303637 0.02321861092 
0.151707 1.84934386242 0.02302332059 
0.152224 1.85345338098 0.02378911211 
0.152741 1.84023448685 0.02332846833 
0.153258 1.87988114580 0.02300733419 
0.153775 1.84981208247 0.02336239441 
0.154291 1.84338116236 0.02277931455 
0.154808 1.85869002736 0.02322923621 
0.155325 1.83088598814 0.02271275030 
0.155842 1.87075589319 0.02290842873 
0.156359 1.84889664893 0.02311983482 
0.156876 1.82396640123 0.02343789999 
0.157393 1.80502455323 0.02295086769 
0.157909 1.86269053244 0.02298995935 
0.158426 1.82747889111 0.02271107591 
0.158943 1.85014933093 0.02285523693 
0.159460 1.85402790437 0.02211313403 
0.159977 1.85676537685 0.02248536388 
0.160494 1.81025495064 0.02253719392 
0.161010 1.82804871144 0.02202060625 
0.161527 1.86659816815 0.02269535901 
0.162044 1.82491925818 0.02278718104 
0.162561 1.82659093933 0.02213765006 
0.163078 1.84456638652 0.02217279723 
0.163595 1.80944010489 0.02176275500 
0.164112 1.81945552831 0.02226052481 
0.164628 1.83412757431 0.02186125234 
0.165145 1.81673680726 0.02157494734 
0.165662 1.82172989020 0.02258372215 
0.166179 1.83058131953 0.02211117540 
0.166696 1.79282004763 0.02150518592 
0.167213 1.82982680425 0.02236476406 
0.167729 1.82275875994 0.02180319732 
0.168246 1.79327934632 0.02189462264 
0.168763 1.82189936206 0.02216566147 
0.169280 1.84784441412 0.02168052779 
0.169797 1.83335787335 0.02152466753 
0.170314 1.86826623425 0.02143424883 
0.170830 1.86374427439 0.02190730047 
0.171347 1.81229164707 0.02156852547 
0.171864 1.82736736763 0.02121852495 
0.172381 1.87831448564 0.02169280585 
0.172898 1.83844389132 0.02169129626 
0.173415 1.76945330986 0.02097903750 
0.173932 1.76368153317 0.02129608648 
0.174448 1.74314757527 0.02093448191 
0.174965 1.81165647041 0.02140242057 
0.175482 1.82731747738 0.02095152882 
0.175999 1.83568192173 0.02139371210 
0.176516 1.79521136551 0.02135792721 
0.177033 1.77280966105 0.02135181268 
0.177549 1.80702882307 0.02093401041 
0.178066 1.77994749233 0.02075635325 
0.178583 1.79225197698 0.02094018354 
0.179100 1.82363891999 0.02144708787 
0.179617 1.80080500431 0.02123122286 
0.180134 1.77064128352 0.02120740545 
0.180650 1.77581040506 0.02142624264 
0.181167 1.78934069219 0.02186079759 
0.181684 1.78069603534 0.02147579232 
0.182201 1.81524749901 0.02185969058 
0.182718 1.81913084855 0.02246748176 
0.183234 1.78283696175 0.02277174007 
0.183751 1.79822814219 0.02195005691 
0.184268 1.76579402238 0.02238388610 
0.184785 1.74252456980 0.02241166570 
0.185302 1.74365504516 0.02246553337 
0.185819 1.83067660314 0.02275586326 
0.186335 1.78905369121 0.02263948116 
0.186852 1.78615822207 0.02250145670 
0.187369 1.78648576123 0.02159713112 
0.187886 1.77921557936 0.02132663378 
0.188403 1.76898972096 0.02097564226 
0.188920 1.76583315799 0.02184630943 
0.189436 1.79490752874 0.02107068465 
0.189953 1.77826613334 0.02079930951 
0.190470 1.75527307989 0.02113142861 
0.190987 1.77273938173 0.02116727905 
0.191504 1.75296211187 0.02108944636 
0.192020 1.79700178739 0.02144726607 
0.192537 1.73909246653 0.02051958980 
0.193054 1.75913944399 0.02124651657 
0.193571 1.74925048075 0.02048637803 
0.194088 1.75675038187 0.02066799970 
0.194605 1.76168573959 0.02050904404 
0.195121 1.75403477539 0.02051524060 
0.195638 1.72401510808 0.02051045140 
0.196155 1.74662496491 0.01951242472 
0.196672 1.74057414661 0.02080449569 
0.197189 1.73380016792 0.01997848163 
0.197705 1.76169289639 0.02048020786 
0.198222 1.76021889268 0.01959638646 
0.198739 1.76199581056 0.02004515037 
0.199256 1.76437404134 0.02039749228 
0.199773 1.75743436315 0.02007887826 
0.200290 1.74108217823 0.02003893108 
0.200806 1.73180162728 0.01977419236 
0.201323 1.74075396301 0.01994254672 
0.201840 1.80493458272 0.02031092540 
0.202357 1.76489162312 0.02038405479 
0.202874 1.72212012968 0.01965401028 
0.203390 1.74534126225 0.01993169236 
0.203907 1.78398845664 0.02023217181 
0.204424 1.78863290808 0.01972919191 
0.204941 1.74938174013 0.02002329063 
0.205458 1.76375945759 0.01949414767 
0.205974 1.75200724073 0.01927465108 
0.206491 1.75638784204 0.01986651834 
0.207008 1.74523050445 0.01941580371 
0.207525 1.72967269809 0.01968120339 
0.208042 1.78098933010 0.01962071548 
0.208558 1.74924897020 0.01957630160 
0.209075 1.76751375532 0.01992843025 
0.209592 1.76712682860 0.01931994149 
0.210109 1.75111441910 0.01931140325 
0.210626 1.72667734559 0.01877125555 
0.211142 1.80767121181 0.01978234296 
0.211659 1.75212602154 0.01909981761 
0.212176 1.77249534514 0.01917288797 
0.212693 1.76594211671 0.01917438351 
0.213210 1.77157529083 0.01926958559 
0.213726 1.77360768589 0.01952190895 
0.214243 1.75568794734 0.01909839248 
0.214760 1.75627515055 0.01891440398 
0.215277 1.74648761628 0.01959752439 
0.215794 1.73011710691 0.01885500231 
0.216310 1.75732510092 0.01917476326 
0.216827 1.74030583062 0.01935407364 
0.217344 1.72078704415 0.01914643928 
0.217861 1.77477340525 0.01917043474 
0.218378 1.74921494411 0.01878887121 
0.218894 1.72039210762 0.01859001143 
0.219411 1.77647044871 0.01905049442 
0.219928 1.75914157250 0.01855071363 
0.220445 1.75220908739 0.01873583308 
0.220962 1.73274753259 0.01879531007 
0.221478 1.72646887929 0.01863168201 
0.221995 1.74091865345 0.01906559078 
0.222512 1.75987835729 0.01895270165 
0.223029 1.77001288355 0.01927208426 
0.223546 1.76429366635 0.01873211758 
0.224062 1.74578622955 0.01878362861 
0.224579 1.75518075209 0.01885798171 
0.225096 1.76513911505 0.01817644744 
0.225613 1.79711440200 0.01845555643 
0.226129 1.72086080773 0.01860550502 
0.226646 1.72971050632 0.01821020964 
0.227163 1.71536042827 0.01827156890 
0.227680 1.75723124881 0.01798123303 
0.228197 1.74527885616 0.01818065153 
0.228713 1.78711520788 0.01853072989 
0.229230 1.73363680880 0.01774613661 
0.229747 1.72991656701 0.01792748555 
0.230264 1.73795309480 0.01819014473 
0.230780 1.72788403715 0.01814529290 
0.231297 1.75636712693 0.01823150730 
0.231814 1.73462763811 0.01788543044 
0.232331 1.75495849931 0.01783707288 
0.232848 1.74482777863 0.01849120900 
0.233364 1.72799976498 0.01779484023 
0.233881 1.75189662661 0.01793451785 
0.234398 1.72845348731 0.01805573009 
0.234915 1.73371743891 0.01779716832 
0.235431 1.74878420121 0.01791529752 
0.235948 1.72366123059 0.01784898185 
0.236465 1.75523070641 0.01810693152 
0.236982 1.71650722277 0.01789981917 
0.237499 1.74727037570 0.01792983174 
0.238015 1.73182186576 0.01799557807 
0.238532 1.71677344011 0.01797047507 
0.239049 1.72451708032 0.01766210107 
0.239566 1.72386433498 0.01806052529 
0.240082 1.72837963421 0.01767932543 
0.240599 1.73385911288 0.01813665416 
0.241116 1.75487352511 0.01772210065 
0.241633 1.70615772739 0.01747123377 
0.242149 1.76859252730 3.02986704000 
0.242666 1.70798352932 0.01761737584 
0.243183 1.72267825921 0.01757174067 
0.243700 1.72083336363 0.01770150994 
0.244217 1.73049467113 0.01749919393 
0.244733 1.72212063910 0.01785104949 
0.245250 1.71316504375 0.01717974291 
0.245767 1.73598730674 0.01742011933 
0.246284 1.72635822578 0.01766479673 
0.246800 1.71978546307 0.01748273914 
0.247317 1.72272159092 0.01723292514 
0.247834 1.76106946379 0.01735786729 
0.248351 1.72475987970 0.01748947371 
0.248867 1.73335186334 0.01743179891 
0.249384 1.73486973806 0.01706376541 
0.249901 1.73569198080 0.01726462304 
0.250418 1.72792614579 0.01734666972 
0.250934 1.71562100610 0.01725868457 
0.251451 1.72898062582 0.01726349640 
0.251968 1.73334171833 0.01726710904 
0.252485 1.71524869783 0.01734780933 
0.253001 1.74073790404 0.01747432953 
0.253518 1.71796640495 0.01712606115 
0.254035 1.70324150432 0.01703165394 
0.254552 1.73054208561 0.01722737535 
0.255068 1.72262627159 0.01684795198 
0.255585 1.71866258390 0.01690336995 
0.256102 1.71413807494 0.01679107019 
0.256619 1.72302475508 0.01719801329 
0.257135 1.70220073455 0.01671349037 
0.257652 1.73564801663 0.01721605742 
0.258169 1.71733390809 0.01723566708 
0.258686 1.69377998763 0.01707363556 
0.259202 1.70577172529 0.01690054691 
0.259719 1.71580020528 0.01709619964 
0.260236 1.75737336086 0.01720155958 
0.260753 1.70074139494 0.01723582504 
0.261269 1.71648306796 0.01776303284 
0.261786 1.69406319062 0.01758181591 
0.262303 1.70485230492 0.01748101366 
0.262820 1.71951478017 0.01799634402 
0.263336 1.73536260081 0.01813877290 
0.263853 1.71781494508 0.01820576989 
0.264370 1.71876666272 0.01798717972 
0.264887 1.68554456976 0.01776315228 
0.265403 1.70457528967 0.01847344645 
0.265920 1.71766921526 0.01832360591 
0.266437 1.68660164512 0.01846299499 
0.266954 1.72769744772 0.01856260965 
0.267470 1.72215314165 0.01889190711 
0.267987 1.74357959245 0.01892366069 
0.268504 1.72460454357 0.01818314490 
0.269021 1.74147775674 0.01887187734 
0.269537 1.71986554140 0.01880408784 
0.270054 1.74511499329 0.01930675734 
0.270571 1.71918309739 0.01973191548 
0.271087 1.72242156659 0.02004343261 
0.271604 1.72450538911 0.02005989878 
0.272121 1.71412064485 0.01977800450 
0.272638 1.72479680348 0.01992604506 
0.273154 1.70050610504 0.02003325720 
0.273671 1.76242860858 0.02078145992 
0.274188 1.74038178569 0.02040159613 
0.274705 1.74211418415 0.02023160830 
0.275221 1.73670374652 0.02085440239 
0.275738 1.72247998909 0.02044545696 
0.276255 1.73351353417 0.02070239537 
0.276771 1.72851803510 0.02052680768 
0.277288 1.75372143454 0.02051942745 
0.277805 1.73015651876 0.02002924267 
0.278322 1.73175460579 0.01986853368 
0.278838 1.73348829128 0.02018028214 
0.279355 1.73050510358 0.01980888319 
0.279872 1.74607133355 0.02023187405 
0.280388 1.71279659245 0.01982011057 
0.280905 1.69249964285 0.02035060518 
0.281422 1.69003267981 0.02018036878 
0.281939 1.67391862561 0.02000284271 
0.282455 1.73851465504 0.02076243624 
0.282972 1.70990664090 0.02006119876 
0.283489 1.73166842829 0.01997263610 
0.284006 1.73632174052 0.02030835231 
0.284522 1.73569041165 0.01998347939 
0.285039 1.72640463231 0.02060367376 
0.285556 1.71323347951 0.01999888173 
0.286072 1.70797754727 0.02077136419 
0.286589 1.74401764651 0.02106153144 
0.287106 1.74216269773 0.02005918836 
0.287622 1.69351389224 0.02058051475 
0.288139 1.71657847489 0.02093947531 
0.288656 1.70985713124 0.02093804870 
0.289173 1.72533162677 0.02088820649 
0.289689 1.72355521288 0.02029797226 
0.290206 1.74505250461 0.02054816727 
0.290723 1.75268716945 0.02088207417 
0.291239 1.76440307953 0.02156710216 
0.291756 1.74520079016 0.02127881472 
0.292273 1.72448660038 0.02127701039 
0.292790 1.70904256761 0.02078460965 
0.293306 1.68875811262 0.02062716318 
0.293823 1.75937861680 0.02089543376 
0.294340 1.69406831172 0.02114536328 
0.294856 1.73137545598 0.02093481258 
0.295373 1.72998582572 0.02120749810 
0.295890 1.70362350222 0.02075025993 
0.296406 1.75494057619 0.02146118602 
0.296923 1.71687385025 0.02059273248 
0.297440 1.75344343443 0.02197300932 
0.297957 1.69067716518 0.02113248627 
0.298473 1.68787344973 0.02105940180 
0.298990 1.70896288984 0.02147795859 
0.299507 1.72801959572 0.02108315282 
0.300023 1.72645214455 0.02139786628 
0.300540 1.75652775811 0.02178284238 
0.301057 1.72260220547 0.02114792638 
0.301573 1.72986165595 0.02124169336 
0.302090 1.73976014260 0.02174412533 
0.302607 1.74701000862 0.02227675379 
0.303123 1.73636357173 0.02139435363 
0.303640 1.73348457839 0.02134093493 
0.304157 1.73693615352 0.02144359339 
0.304673 1.71346581726 0.02191023522 
0.305190 1.70598303772 0.02134373970 
0.305707 1.74127345222 0.02152218232 
0.306224 1.75359986057 0.02249351889 
0.306740 1.74994624469 0.02196623711 
0.307257 1.76169199212 0.02246072797 
0.307774 1.76697344630 0.02207763142 
0.308290 1.71960894041 0.02152479468 
0.308807 1.72404928435 0.02180662488 
0.309324 1.69088424964 0.02211728043 
0.309840 1.71277146554 0.02179883748 
0.310357 1.73896407683 0.02225149989 
0.310874 1.72743093856 0.02192894374 
0.311390 1.71468897395 0.02182284009 
0.311907 1.72549373655 0.02268706089 
0.312424 1.73200663346 0.02160536870 
0.312940 1.70406095097 0.02229277340 
0.313457 1.72887769284 0.02207131317 
0.313974 1.72874962686 0.02304510404 
0.314490 1.73761321523 0.02279535115 
0.315007 1.75168011340 0.02299999054 
0.315524 1.73203599232 0.02285820850 
0.316040 1.69281824080 0.02256828293 
0.316557 1.70442866269 0.02238931189 
0.317074 1.76122189867 0.02349013122 
0.317590 1.73680763053 0.02250538141 
0.318107 1.76314177856 0.02304397062 
0.318624 1.74400828425 0.02266534667 
0.319140 1.69162504233 0.02274236335 
0.319657 1.76661783094 0.02261008130 
0.320174 1.71991933300 0.02261666795 
0.320690 1.73266825436 0.02343944203 
0.321207 1.71107701736 0.02327334790 
0.321724 1.73389556370 0.02296687121 
0.322240 1.71764926927 0.02407394204 
0.322757 1.67608840101 0.02269910782 
0.323274 1.71885761500 0.02329099558 
0.323790 1.69750132006 0.02350671417 
0.324307 1.75266824412 0.02455097282 
0.324824 1.76736741604 0.02488833691 
0.325340 1.72521909636 0.02504886236 
0.325857 1.67903240762 0.02487385741 
0.326373 1.70932684830 0.02448950799 
0.326890 1.74190099794 0.02631479205 
0.327407 1.70574106642 0.02545271995 
0.327923 1.72222534883 0.02545720175 
0.328440 1.72156778267 0.02645126455 
0.328957 1.78072338674 0.02642273282 
0.329473 1.81190007719 0.02724258664 
0.329990 1.81033816887 0.02737208613 
0.330507 1.74949452923 0.02733099002 
0.331023 1.78252749140 0.02736973441 
0.331540 1.78228479621 0.02986683232 
0.332057 1.74763374787 0.02795577639 
0.332573 1.72475890701 0.02922195278 
0.333090 1.74315759981 0.02908339298 
0.333607 1.75855957196 0.03012274796 
0.334123 1.76137465092 0.03018608019 
0.334640 1.74968895892 0.03013750053 
0.335156 1.73532484774 0.02913265566 
0.335673 1.78598481773 0.02926736175 
0.336190 1.78946665204 0.03146311896 
0.336706 1.80344954044 0.03010844411 
0.337223 1.79263194348 0.03028801405 
0.337740 1.78185918387 0.03167197580 
0.338256 1.73782715428 0.03228446442 
0.338773 1.74913251892 0.03182388125 
0.339290 1.78136350734 0.03369654934 
0.339806 1.80330051681 0.03419855096 
0.340323 1.83857111237 0.03716067500 
0.340839 1.73950605574 0.03455151536 
0.341356 1.83085151643 0.03680882438 
0.341873 1.84366246623 0.03560051960 
0.342389 1.76370806915 0.03644067105 
0.342906 1.84884961544 0.03850528819 
0.343423 1.75748729586 0.03756385510 
0.343939 1.75575844360 0.03621002366 
0.344456 1.81764234219 0.03852494904 
0.344972 1.76489543226 0.03642410304 
0.345489 1.82191634746 0.03762412664 
0.346006 1.82429195793 0.03639917504 
0.346522 1.84409382718 0.03810886078 
0.347039 1.77753536329 0.03640107937 
0.347555 1.81471766285 0.03877821557 
0.348072 1.78434390106 0.03776189092 
0.348589 1.88694453912 0.03914152831 
0.349105 1.78544602031 0.03913537567 
0.349622 1.83706753335 0.03954054143 
0.350139 1.75093472045 0.03704310067 
0.350655 1.72592405956 0.03843657777 
0.351172 1.81304720765 0.04162643750 
0.351688 1.78478095182 0.03926406600 
0.352205 1.80948340918 0.03773932146 
0.352722 1.80171891155 0.03800956392 
0.353238 1.83172526720 0.03845220479 
0.353755 1.80552004254 0.03874829103 
0.354271 1.81754461904 0.03951919176 
0.354788 1.74736983268 0.03900013836 
0.355305 1.80421561925 0.04098623444 
0.355821 1.80614541762 0.03997732402 
0.356338 1.73242194734 0.03750723777 
0.356854 1.75449351274 0.03771198031 
0.357371 1.79401325660 0.04354974076 
0.357888 1.74071234349 0.03805319916 
0.358404 1.88053622050 0.04123654792 
0.358921 1.81405608057 0.04214493660 
0.359437 1.78362547222 0.04382039900 
0.359954 1.81623397906 0.04328517085 
0.360471 1.79676643797 0.04612607274 
0.360987 1.83028375231 0.04574259490 
0.361504 1.82759252124 0.04602287809 
0.362020 1.72180951671 0.04575569963 
0.362537 1.84230137177 0.04890564831 
0.363054 1.75976087577 0.04318243767 
0.363570 1.78072794945 0.05011930105 
0.364087 1.77547231039 0.05037626817 
0.364603 1.81636566704 0.05116866159 
0.365120 1.83366043507 0.05593878424 
0.365637 1.74606429359 0.05138106051 
0.366153 1.80248145088 0.05416934203 
0.366670 1.74976339694 0.05867401692 
0.367186 1.73474125802 0.05836329039 
0.367703 1.83086949918 0.06262790725 
0.368219 1.77320249795 0.06438381400 
0.368736 1.81092650987 0.06131749230 
0.369253 1.87923563674 0.06497528478 
0.369769 1.78313275024 0.06524467502 
0.370286 1.78683708282 0.06968875547 
0.370802 1.95235363245 0.07674553908 
0.371319 1.84821278654 0.07571631505 
0.371835 1.70757860970 0.08961415363 
0.372352 1.78020130646 0.08681359965 
0.372869 1.67551921174 0.09703576398 
0.373385 2.05642509476 0.14576053748 
0.373902 1.79262544851 0.33536950216 
