# Supplementary material for: A SAXS-based approach to rationally evaluate radical scavengers – toward eliminating radiation damage in solution and crystallographic studies
Source: J Synchrotron Radiat. 2021 Aug 9;28(Pt 5):1309–20. doi: 10.1107/S1600577521004045 (PMC8415334; doi:10.1107/S1600577521004045)
Supplement: Supplementary file 1 [file s-28-01309-sup1.zip › SupportingData/ascrobic_acid/5uM/D1_ascorbate-5um_00025.cbf.dat]

0.010597 12.51337424368 0.50599016122 
0.011114 10.65431634983 0.41601379460 
0.011630 10.31890517943 0.38390833557 
0.012147 9.14620548053 0.28015000308 
0.012664 8.55894043336 0.27888844701 
0.013181 7.66651254814 0.21861482202 
0.013698 7.78513552637 0.19063997082 
0.014215 7.06841663010 0.32586151514 
0.014732 6.36689019090 0.21894895646 
0.015249 6.53430494363 0.23194311201 
0.015766 6.22868986417 0.16749031218 
0.016283 5.92379301324 0.18549772418 
0.016800 5.73755609010 0.14650370543 
0.017316 6.06160923595 0.13633037472 
0.017833 5.28839676038 0.12571091194 
0.018350 5.50387169662 0.13268263558 
0.018867 5.11619668120 0.11492155499 
0.019384 5.17350023492 0.12422593375 
0.019901 4.98224983851 0.10859144191 
0.020418 4.89427291036 0.10444323092 
0.020935 4.63014026689 0.09888334091 
0.021452 4.47396758624 0.10106734791 
0.021969 4.56568606832 0.10378759497 
0.022486 4.47667052184 0.09478180406 
0.023002 4.39111811099 0.09932195777 
0.023519 4.32969455899 0.09220245142 
0.024036 4.25163479499 0.09061751498 
0.024553 4.31183124946 0.09315497311 
0.025070 3.93682661228 0.08327350463 
0.025587 4.04228255332 0.08816971164 
0.026104 4.11736791530 0.08594276592 
0.026621 4.00843564599 0.08655908421 
0.027138 3.93214128882 0.07957720395 
0.027655 3.91303059948 0.08142165379 
0.028171 3.91245863092 0.08202892242 
0.028688 3.79295760129 0.07416873096 
0.029205 3.81691793293 0.08168973492 
0.029722 3.66114844243 0.06897881604 
0.030239 3.62843237154 0.07725091634 
0.030756 3.71527851498 0.07544061339 
0.031273 3.61702464199 0.06999725438 
0.031790 3.82907644207 0.07642545897 
0.032307 3.62305144300 0.06935828889 
0.032824 3.53019152991 0.06620853255 
0.033341 3.50064451840 0.06942782487 
0.033857 3.50770522749 0.06963026261 
0.034374 3.48480524234 0.06390312455 
0.034891 3.51808987387 0.06692585177 
0.035408 3.36709768569 0.06651001388 
0.035925 3.38273836980 0.06631030364 
0.036442 3.47976081290 0.06493625431 
0.036959 3.40274038580 0.06475105650 
0.037476 3.34031955818 0.06340964359 
0.037993 3.36207644129 0.06217075813 
0.038510 3.36570673288 0.06105009701 
0.039027 3.16371825503 0.06086208869 
0.039543 3.31311665691 0.06268111192 
0.040060 3.29450379233 0.06165436572 
0.040577 3.14492632104 0.06130256921 
0.041094 3.27281462571 0.05760325576 
0.041611 3.16362326343 0.05500201353 
0.042128 3.16025658195 0.05960830733 
0.042645 3.18931907754 0.06097151107 
0.043162 3.26706624681 0.05748270339 
0.043679 3.07480604527 0.05596717926 
0.044196 3.12889659365 0.05585536498 
0.044712 3.05150292329 0.05561947769 
0.045229 2.97833662637 0.05408023085 
0.045746 3.04535497236 0.05245652516 
0.046263 3.12547210655 0.05324775802 
0.046780 3.06429747580 0.05293936585 
0.047297 3.05044916124 0.05485527048 
0.047814 2.86965004534 0.04929297974 
0.048331 2.96608157303 0.05101615174 
0.048848 2.98727441201 0.05117428892 
0.049365 3.04955108985 0.04876348259 
0.049881 2.96257917909 0.05250334499 
0.050398 2.84457979464 0.04855093711 
0.050915 2.91260667682 0.04903499896 
0.051432 2.90568448148 0.04879287685 
0.051949 2.94282068690 0.04845957766 
0.052466 2.87322721171 0.04820534849 
0.052983 2.88167535475 0.04879309559 
0.053500 2.87053380962 0.04849855536 
0.054017 2.77369563134 0.04794648552 
0.054534 2.79760888428 0.04534297333 
0.055050 2.77652174531 0.04629906437 
0.055567 2.81689027548 0.04641782282 
0.056084 2.76448716101 0.04547139083 
0.056601 2.73056580105 0.04544658621 
0.057118 2.68994024024 0.04443821367 
0.057635 2.68624677340 0.04369739846 
0.058152 2.71953862085 0.04215780049 
0.058669 2.76112401854 0.04576280285 
0.059186 2.69134534781 0.04512712636 
0.059703 2.69998717303 0.04389436617 
0.060220 2.64227844799 0.04535665319 
0.060736 2.69825744931 0.04436478191 
0.061253 2.56991185947 0.04376228151 
0.061770 2.64067818358 0.04378966425 
0.062287 2.60091503274 0.04246010820 
0.062804 2.63115367014 0.04432143714 
0.063321 2.67812642146 0.04344158641 
0.063838 2.61123152653 0.04057185621 
0.064355 2.53481059123 0.04078253550 
0.064872 2.53894632505 0.04143716852 
0.065388 2.56110434821 0.04110078511 
0.065905 2.55840910343 0.04100982086 
0.066422 2.54796078934 0.04046915581 
0.066939 2.49315136673 0.03854410949 
0.067456 2.50442334148 0.03992986789 
0.067973 2.50832711601 0.04026500612 
0.068490 2.50156506985 0.03810640432 
0.069007 2.44180793104 0.03968941718 
0.069524 2.54921786341 0.04086371732 
0.070041 2.49894825717 0.04082292970 
0.070557 2.49922568879 0.03959269914 
0.071074 2.52650212629 0.04014861417 
0.071591 2.50381700185 0.04054979572 
0.072108 2.44354045368 0.03840417660 
0.072625 2.46381119503 0.03730145012 
0.073142 2.39111897771 0.03835359231 
0.073659 2.48202261159 0.03830972994 
0.074176 2.47970392801 0.03767106317 
0.074693 2.44399620392 0.03787128014 
0.075210 2.38829213407 0.03606899389 
0.075726 2.44354951879 0.03797956670 
0.076243 2.35117631354 0.03567280243 
0.076760 2.34218221100 0.03480813859 
0.077277 2.44773321613 0.03643794774 
0.077794 2.37236006910 0.03570000049 
0.078311 2.36012711059 0.03506937360 
0.078828 2.28474548646 0.03602867093 
0.079345 2.30197456721 0.03521792976 
0.079862 2.34732321054 0.03537282014 
0.080378 2.34522821258 0.03510617606 
0.080895 2.37348074416 0.03498287498 
0.081412 2.33234859054 0.03505954749 
0.081929 2.26017334484 0.03433613725 
0.082446 2.29957540814 0.03493577968 
0.082963 2.31465010985 0.03592100685 
0.083480 2.28275333191 0.03397994861 
0.083997 2.25778870695 0.03369178654 
0.084514 2.26972373078 0.03428524433 
0.085030 2.31102981484 0.03490789995 
0.085547 2.24060618512 0.03399175668 
0.086064 2.31185114299 0.03411568369 
0.086581 2.31705330857 0.03455275836 
0.087098 2.23655541553 0.03185157911 
0.087615 2.24322325448 0.03363280539 
0.088132 2.22442680172 0.03378943046 
0.088649 2.23043402109 0.03450469184 
0.089166 2.25614581840 0.03398130947 
0.089683 2.27426287853 0.03593163905 
0.090199 2.21145034636 0.03447236168 
0.090716 2.20062021579 0.03490674562 
0.091233 2.17972553210 0.03415737973 
0.091750 2.17019136999 0.03581675732 
0.092267 2.19422871345 0.03459468379 
0.092784 2.20782158900 0.03432644215 
0.093301 2.21620592264 0.03594194696 
0.093818 2.16476440119 0.03484623630 
0.094334 2.21307714087 0.03620772209 
0.094851 2.16668235605 0.03420184216 
0.095368 2.15836630974 0.03426936497 
0.095885 2.15979519167 0.03330230545 
0.096402 2.19816565808 0.03347649403 
0.096919 2.17422411122 0.03335916613 
0.097436 2.22967874431 0.03269632161 
0.097953 2.12334975410 0.03212771794 
0.098470 2.11410489516 0.03271151626 
0.098986 2.14146699618 0.03273371523 
0.099503 2.09307927860 0.03181049232 
0.100020 2.11343234142 0.03270944469 
0.100537 2.12283441577 0.03196355479 
0.101054 2.06387235181 0.03037218297 
0.101571 2.10452442457 0.03106194297 
0.102088 2.06885997626 0.03185890293 
0.102605 2.10222343095 0.03114206515 
0.103122 2.10560220710 0.03039251579 
0.103638 2.07372675068 0.03060712852 
0.104155 2.07517007913 0.02995944655 
0.104672 2.10870869214 0.03054962324 
0.105189 2.11845895643 0.03100105068 
0.105706 1.97917370255 0.02896410429 
0.106223 2.04541496367 0.02973952213 
0.106740 2.08781482986 0.02989950817 
0.107257 1.99610177857 0.02938112992 
0.107773 2.06596450943 0.02925771161 
0.108290 2.02720991382 0.02839093855 
0.108807 2.03243003747 0.02929190341 
0.109324 2.02108616437 0.02911371001 
0.109841 2.08409350530 0.02870782673 
0.110358 2.02056506799 0.02955441826 
0.110875 2.00573727650 0.02873542614 
0.111392 2.01996948967 0.02795366379 
0.111909 2.02400295063 0.02911669768 
0.112425 1.98341613154 0.02847410691 
0.112942 2.02888623468 0.02791055943 
0.113459 2.10738265698 0.02827712413 
0.113976 1.99460677066 0.02843413221 
0.114493 2.06191434009 0.02805936148 
0.115010 2.06260047150 0.02880902613 
0.115527 2.00988994245 0.02835386944 
0.116044 2.03462681450 0.02816035089 
0.116560 2.02640010074 0.02830418144 
0.117077 2.00515840274 0.02793345290 
0.117594 1.93107886811 0.02661513999 
0.118111 1.97646426876 0.02780763537 
0.118628 1.96604531949 0.02838145227 
0.119145 1.94920201684 0.02727135241 
0.119662 1.94823445131 0.02658697801 
0.120179 1.97333191186 0.02767805621 
0.120695 1.95644454492 0.02639496571 
0.121212 1.97414873023 0.02731773912 
0.121729 1.97810035544 0.02723746189 
0.122246 1.96317079045 0.02599581291 
0.122763 1.96716886010 0.02720583327 
0.123280 1.95897012193 0.02698642719 
0.123797 1.95228645830 0.02668081392 
0.124314 1.94987091126 0.02624621286 
0.124830 1.92181218655 0.02610090176 
0.125347 1.90410695552 0.02571998186 
0.125864 1.92561141897 0.02632282341 
0.126381 1.94818176236 0.02654296483 
0.126898 1.96138082573 0.02602268030 
0.127415 1.89299192135 0.02600024718 
0.127932 1.88208536752 0.02584070976 
0.128448 1.91781171441 0.02590893917 
0.128965 1.93472653031 0.02581802971 
0.129482 1.93133310299 0.02582663572 
0.129999 1.94991775493 0.02660739288 
0.130516 1.94624674978 0.02542190820 
0.131033 1.93556660027 0.02573816231 
0.131550 1.91330926157 0.02610787584 
0.132067 1.90279014185 0.02531462258 
0.132583 1.92962792824 0.02553041734 
0.133100 1.90642527708 0.02588424557 
0.133617 1.92749662207 0.02465256424 
0.134134 1.88667472829 0.02501250453 
0.134651 1.91727722253 0.02599740292 
0.135168 1.90726185199 0.02494763330 
0.135685 1.92089204339 0.02562149680 
0.136201 1.92666598889 0.02564407634 
0.136718 1.87027301608 0.02447467503 
0.137235 1.93138890215 0.02547128758 
0.137752 1.88374088164 0.02445080289 
0.138269 1.87691382166 0.02477685253 
0.138786 1.89032047538 0.02480261543 
0.139303 1.90314637480 0.02500180508 
0.139819 1.93667581945 0.02526637121 
0.140336 1.86524401316 0.02366714403 
0.140853 1.85457515501 0.02406456908 
0.141370 1.88652247942 0.02453298266 
0.141887 1.92730828896 0.02451517243 
0.142404 1.92111270626 0.02448471744 
0.142921 1.90067166390 0.02451553408 
0.143438 1.91172529762 0.02419795042 
0.143954 1.87873484900 0.02399732100 
0.144471 1.88421250200 0.02483864211 
0.144988 1.91350061363 0.02502251372 
0.145505 1.92304218346 0.02514444654 
0.146022 1.88472085597 0.02464676108 
0.146539 1.89140576187 0.02430784224 
0.147056 1.83356230429 0.02401165882 
0.147572 1.85154923057 0.02391184887 
0.148089 1.86133685709 0.02362321993 
0.148606 1.88454038451 0.02361820101 
0.149123 1.83173975998 0.02303671202 
0.149640 1.85035736130 0.02340809522 
0.150157 1.86181565047 0.02367404843 
0.150674 1.89256047386 0.02327573841 
0.151190 1.88820257237 0.02377483823 
0.151707 1.84991866298 0.02285923148 
0.152224 1.85954188458 0.02329684298 
0.152741 1.81577226779 0.02318399229 
0.153258 1.89506890685 0.02392245616 
0.153775 1.80849308185 0.02336065214 
0.154291 1.87711984809 0.02302407542 
0.154808 1.89267799504 0.02254282530 
0.155325 1.81959299696 0.02244016306 
0.155842 1.88295902461 0.02284894741 
0.156359 1.81558193591 0.02213078497 
0.156876 1.86345784885 0.02278724425 
0.157393 1.82543990482 0.02263761062 
0.157909 1.83250494366 0.02252576228 
0.158426 1.85684359377 0.02266993786 
0.158943 1.82595166817 0.02208829784 
0.159460 1.86316629867 0.02241009409 
0.159977 1.84462111540 0.02232811602 
0.160494 1.83618557183 0.02271667905 
0.161010 1.80459220231 0.02247456092 
0.161527 1.85107041987 0.02267433737 
0.162044 1.84134376298 0.02211343609 
0.162561 1.82930648640 0.02182739859 
0.163078 1.82138711513 0.02225457227 
0.163595 1.82845936431 0.02207449012 
0.164112 1.80846429956 0.02210374793 
0.164628 1.80211042566 0.02204329146 
0.165145 1.80800682751 0.02196952481 
0.165662 1.80137049805 0.02176165335 
0.166179 1.79680845370 0.02177277944 
0.166696 1.84160320367 0.02241477193 
0.167213 1.83104643442 0.02226153286 
0.167729 1.84935922884 0.02185352098 
0.168246 1.78614419990 0.02149128768 
0.168763 1.83468860911 0.02131484438 
0.169280 1.81038596377 0.02174641325 
0.169797 1.77487987176 0.02074796689 
0.170314 1.81776260439 0.02125501290 
0.170830 1.80365604500 0.02146531060 
0.171347 1.82953244103 0.02129611751 
0.171864 1.82423301054 0.02173044167 
0.172381 1.83243817912 0.02086392726 
0.172898 1.82094663575 0.02174781750 
0.173415 1.81856313362 0.02106245456 
0.173932 1.77706219100 0.02177405845 
0.174448 1.75060136918 0.02152046164 
0.174965 1.83941229561 0.02105373462 
0.175482 1.80245741950 0.02099500252 
0.175999 1.78482939747 0.02147592154 
0.176516 1.79909167318 0.02097419129 
0.177033 1.80285988426 0.02090900447 
0.177549 1.76813208329 0.02082691298 
0.178066 1.78535743276 0.02054811603 
0.178583 1.77644489960 0.02076262453 
0.179100 1.81614424918 0.02064665995 
0.179617 1.77495196964 0.02155058201 
0.180134 1.81902246763 0.02127754911 
0.180650 1.80763522488 0.02153582662 
0.181167 1.79137457404 0.02197823477 
0.181684 1.79829115108 0.02177732699 
0.182201 1.79442740926 0.02150718820 
0.182718 1.79805976927 0.02191890339 
0.183234 1.77855816404 0.02276281493 
0.183751 1.78320537053 0.02213430535 
0.184268 1.83428875389 0.02318310277 
0.184785 1.81372764011 0.02202377214 
0.185302 1.80712877818 0.02286087402 
0.185819 1.81648092918 0.02221834518 
0.186335 1.80565888277 0.02323890047 
0.186852 1.80218180562 0.02237155691 
0.187369 1.77710258148 0.02108247752 
0.187886 1.77215856720 0.02148066309 
0.188403 1.77424652368 0.02219571994 
0.188920 1.81937266452 0.02118689840 
0.189436 1.76052393613 0.02082364413 
0.189953 1.75883737250 0.02100307284 
0.190470 1.83281421339 0.02111542650 
0.190987 1.75420758878 0.02103918056 
0.191504 1.75497906735 0.02097970255 
0.192020 1.77335812128 0.02077655313 
0.192537 1.78682692442 0.02154678348 
0.193054 1.79410239338 0.02067895922 
0.193571 1.76370365290 0.02042242306 
0.194088 1.77517574014 0.02042276337 
0.194605 1.80022311397 0.02022023087 
0.195121 1.71917565014 0.01956966080 
0.195638 1.77349025290 0.02050975280 
0.196155 1.75192030649 0.02018376985 
0.196672 1.72065937532 0.02034311219 
0.197189 1.76781622891 0.02017836596 
0.197705 1.74535907730 0.02003587214 
0.198222 1.73799564822 0.01996623863 
0.198739 1.75611138074 0.01996495297 
0.199256 1.77484608162 0.01978161532 
0.199773 1.77637709566 0.02012790824 
0.200290 1.73007053902 0.02025862647 
0.200806 1.75028146793 0.02005594930 
0.201323 1.74865375205 0.01994430438 
0.201840 1.75546346083 0.01994994926 
0.202357 1.75969565486 0.02016181020 
0.202874 1.74784410013 0.01954853427 
0.203390 1.77010643225 0.01982923391 
0.203907 1.72827372958 0.01935858213 
0.204424 1.74767118397 0.01945482485 
0.204941 1.74430487125 0.01968704493 
0.205458 1.73273359118 0.01960990214 
0.205974 1.79736697124 0.01967761904 
0.206491 1.72549454430 0.01958853936 
0.207008 1.73609863114 0.01983214300 
0.207525 1.72407067897 0.01981148253 
0.208042 1.71656252909 0.01934048780 
0.208558 1.72007426554 0.01943097682 
0.209075 1.75797513756 0.01966639860 
0.209592 1.75272199566 0.01930263015 
0.210109 1.76574778101 0.01938635854 
0.210626 1.76189439113 0.01923823085 
0.211142 1.76397585686 0.01902155154 
0.211659 1.75436899837 0.01911798247 
0.212176 1.76242194232 0.01900159573 
0.212693 1.73785809506 0.01917233599 
0.213210 1.74706300257 0.01903356009 
0.213726 1.76319956616 0.01920939121 
0.214243 1.74747667042 0.01966975821 
0.214760 1.71652885814 0.01867050552 
0.215277 1.71385762217 0.01907088356 
0.215794 1.74863725541 0.01919340769 
0.216310 1.73159272937 0.01934536349 
0.216827 1.72496531117 0.01943350861 
0.217344 1.74685800479 0.01889936369 
0.217861 1.74871378713 0.01878667356 
0.218378 1.78940756039 0.01884358482 
0.218894 1.76163630006 0.01912757321 
0.219411 1.71996741852 0.01843762837 
0.219928 1.73277905680 0.01887963838 
0.220445 1.73996602451 0.01856614674 
0.220962 1.75207903773 0.01938355271 
0.221478 1.76555836658 0.01893357697 
0.221995 1.72005839915 0.01840464745 
0.222512 1.75023553045 0.01885045576 
0.223029 1.76614888042 0.01861841487 
0.223546 1.72725961957 0.01865629006 
0.224062 1.74141383192 0.01901598289 
0.224579 1.73538309613 0.01802623408 
0.225096 1.71905207291 0.01829926945 
0.225613 1.78039956087 0.01857534410 
0.226129 1.74486721415 0.01874031727 
0.226646 1.70361071058 0.01840013164 
0.227163 1.76811279220 0.01840732919 
0.227680 1.73040847996 0.01830637352 
0.228197 1.73093105100 0.01817559220 
0.228713 1.74156758383 0.01788150354 
0.229230 1.73904209394 0.01819006715 
0.229747 1.75474404950 0.01830830485 
0.230264 1.71794990943 0.01810972485 
0.230780 1.75710597125 0.01827443517 
0.231297 1.75058111481 0.01858533463 
0.231814 1.73702951779 0.01780217197 
0.232331 1.73607694896 0.01735023076 
0.232848 1.72484034948 0.01769732900 
0.233364 1.73041383858 0.01784425848 
0.233881 1.72953612699 0.01765366291 
0.234398 1.77190505625 0.01850575043 
0.234915 1.74712644075 0.01803747612 
0.235431 1.74907220387 0.01819407894 
0.235948 1.75224269906 0.01748315521 
0.236465 1.73725668436 0.01814741783 
0.236982 1.73636103451 0.01768139189 
0.237499 1.73775604568 0.01809568596 
0.238015 1.72599924668 0.01809732934 
0.238532 1.74054971585 0.01769312208 
0.239049 1.73795263388 0.01769996181 
0.239566 1.72907940915 0.01776961213 
0.240082 1.73352944930 0.01787301196 
0.240599 1.75388764753 0.01795154933 
0.241116 1.74587366117 0.01797093734 
0.241633 1.72133637849 0.01785242587 
0.242149 1.74687546688 3.03262196274 
0.242666 1.71309497143 0.01765125849 
0.243183 1.70008637088 0.01727755972 
0.243700 1.75963225226 0.01805053554 
0.244217 1.73033652784 0.01745307202 
0.244733 1.74650816618 0.01782780546 
0.245250 1.72531758374 0.01736040848 
0.245767 1.74329076539 0.01730254842 
0.246284 1.71748705008 0.01750095098 
0.246800 1.72141275726 0.01737462546 
0.247317 1.73211582375 0.01738673098 
0.247834 1.70527126943 0.01725305229 
0.248351 1.74471514533 0.01738131495 
0.248867 1.72171101588 0.01755410160 
0.249384 1.71224493327 0.01742688348 
0.249901 1.69985627305 0.01710752737 
0.250418 1.71247192769 0.01761992073 
0.250934 1.72217153919 0.01696210109 
0.251451 1.70747072090 0.01707485587 
0.251968 1.72391123630 0.01746380029 
0.252485 1.70773788725 0.01751961042 
0.253001 1.71854531593 0.01732722869 
0.253518 1.71337222781 0.01689405704 
0.254035 1.73289152795 0.01663723001 
0.254552 1.71223433695 0.01708561859 
0.255068 1.68797364792 0.01692852356 
0.255585 1.72586000743 0.01703512562 
0.256102 1.75099783952 0.01736334084 
0.256619 1.70092286724 0.01701401610 
0.257135 1.72559339980 0.01666229109 
0.257652 1.71921701034 0.01678680627 
0.258169 1.74267849869 0.01711811093 
0.258686 1.72182988996 0.01712709077 
0.259202 1.69808872051 0.01701905957 
0.259719 1.67240357714 0.01697486245 
0.260236 1.71783466003 0.01750616737 
0.260753 1.71101307648 0.01735852316 
0.261269 1.73705662236 0.01745846271 
0.261786 1.72765240401 0.01770556526 
0.262303 1.71214898907 0.01768655075 
0.262820 1.70183727479 0.01756993562 
0.263336 1.68659569333 0.01832812266 
0.263853 1.68337308776 0.01782521743 
0.264370 1.73006018211 0.01850323932 
0.264887 1.73695414820 0.01825873151 
0.265403 1.71678335322 0.01817055076 
0.265920 1.72607137111 0.01829829744 
0.266437 1.70660052332 0.01864168810 
0.266954 1.71491004147 0.01822809718 
0.267470 1.70653329111 0.01843095039 
0.267987 1.72850936814 0.01846447399 
0.268504 1.72107924667 0.01851494633 
0.269021 1.73274303356 0.01854169046 
0.269537 1.69462974803 0.01829677805 
0.270054 1.72449612490 0.01880152938 
0.270571 1.73127959140 0.01929265667 
0.271087 1.70748535970 0.01946948977 
0.271604 1.74075451219 0.01994670359 
0.272121 1.74395811011 0.01990019840 
0.272638 1.73783501459 0.02017450677 
0.273154 1.73322353955 0.02018256956 
0.273671 1.71851593443 0.02026420820 
0.274188 1.74258059008 0.02057468184 
0.274705 1.75847771298 0.02052550978 
0.275221 1.73718291957 0.02004065522 
0.275738 1.73184326022 0.01999737238 
0.276255 1.74823959188 0.02054196996 
0.276771 1.74454698832 0.02029904345 
0.277288 1.69882150404 0.02010727236 
0.277805 1.73097271957 0.02022182223 
0.278322 1.76281824876 0.02015190187 
0.278838 1.71440513269 0.02058503927 
0.279355 1.71566444192 0.02008864771 
0.279872 1.71433947499 0.01936771419 
0.280388 1.73092422289 0.01966198441 
0.280905 1.73747067792 0.02019813914 
0.281422 1.72673969835 0.02043336931 
0.281939 1.71916757296 0.01987583963 
0.282455 1.73372154282 0.02041514916 
0.282972 1.70557306968 0.02003259160 
0.283489 1.74022103029 0.02061409529 
0.284006 1.73100278051 0.02055710890 
0.284522 1.72355539785 0.02031874541 
0.285039 1.67918551731 0.01988061922 
0.285556 1.72619586395 0.02020538110 
0.286072 1.73824896050 0.02022372846 
0.286589 1.68639191629 0.02043371873 
0.287106 1.71511208553 0.02030808934 
0.287622 1.71188725649 0.02079312011 
0.288139 1.72875870908 0.02088580769 
0.288656 1.71471841075 0.02064086230 
0.289173 1.73175707236 0.02107599215 
0.289689 1.72540113750 0.02069665502 
0.290206 1.71696384786 0.02070601903 
0.290723 1.72192991372 0.02105292610 
0.291239 1.69717272809 0.02083789487 
0.291756 1.71912352466 0.02118081886 
0.292273 1.74783218695 0.02105076038 
0.292790 1.73001948484 0.02071293124 
0.293306 1.73099103066 0.02071014275 
0.293823 1.70181802251 0.02063483909 
0.294340 1.72721172549 0.02070091264 
0.294856 1.74303029186 0.02118101230 
0.295373 1.69565385775 0.02098050700 
0.295890 1.68829077188 0.02064862401 
0.296406 1.70591423825 0.02136506309 
0.296923 1.76407075059 0.02144037646 
0.297440 1.70739638924 0.02127451906 
0.297957 1.73446917558 0.02150967436 
0.298473 1.74297669772 0.02145365662 
0.298990 1.73438754552 0.02175430987 
0.299507 1.78706989118 0.02202772245 
0.300023 1.75444801550 0.02157582712 
0.300540 1.73775968176 0.02193427980 
0.301057 1.75121049227 0.02152129558 
0.301573 1.70932523462 0.02198726000 
0.302090 1.67428905020 0.02120089045 
0.302607 1.73048920370 0.02120631491 
0.303123 1.71960548264 0.02136968222 
0.303640 1.77561434319 0.02173909807 
0.304157 1.71967807317 0.02196996626 
0.304673 1.73869400032 0.02167106244 
0.305190 1.78266886065 0.02188706785 
0.305707 1.74107470375 0.02145469770 
0.306224 1.68984506018 0.02099857268 
0.306740 1.70787997603 0.02186220705 
0.307257 1.72997370617 0.02249061938 
0.307774 1.70402251438 0.02206338361 
0.308290 1.74451557143 0.02220640952 
0.308807 1.74229360341 0.02239548579 
0.309324 1.75487074187 0.02234884056 
0.309840 1.71118666550 0.02232425806 
0.310357 1.73664258047 0.02220178698 
0.310874 1.70112903628 0.02219770306 
0.311390 1.71214795638 0.02223790536 
0.311907 1.72207246178 0.02272872364 
0.312424 1.69557632341 0.02174436265 
0.312940 1.70958222055 0.02248999702 
0.313457 1.69551644656 0.02195740369 
0.313974 1.74275145137 0.02238432125 
0.314490 1.71637264306 0.02311680836 
0.315007 1.73676506708 0.02285983429 
0.315524 1.74590488959 0.02248298854 
0.316040 1.67679750409 0.02247308346 
0.316557 1.74964567046 0.02361042509 
0.317074 1.75060377729 0.02258144283 
0.317590 1.71233274041 0.02298884214 
0.318107 1.72387942443 0.02290639865 
0.318624 1.68813325178 0.02230485107 
0.319140 1.70650753072 0.02334934621 
0.319657 1.71376277565 0.02292822900 
0.320174 1.75587631844 0.02338363753 
0.320690 1.71662209467 0.02251468408 
0.321207 1.73052945145 0.02275224793 
0.321724 1.78721063191 0.02360119419 
0.322240 1.70629678565 0.02302709878 
0.322757 1.69968918575 0.02237320494 
0.323274 1.70051581959 0.02304561114 
0.323790 1.77835638956 0.02422340588 
0.324307 1.71354624476 0.02368873719 
0.324824 1.67828312183 0.02360025377 
0.325340 1.71544122308 0.02400070884 
0.325857 1.71230647075 0.02460803103 
0.326373 1.71289786683 0.02455859425 
0.326890 1.73229400995 0.02525041745 
0.327407 1.75638203730 0.02589663642 
0.327923 1.76302464358 0.02567286110 
0.328440 1.72971561000 0.02571879254 
0.328957 1.70729271467 0.02582165358 
0.329473 1.71857022011 0.02701772740 
0.329990 1.76721384233 0.02777776827 
0.330507 1.72267122327 0.02704002553 
0.331023 1.72635029435 0.02813318901 
0.331540 1.78529330863 0.02822865449 
0.332057 1.77471974580 0.02967517876 
0.332573 1.76470552517 0.02916756206 
0.333090 1.74181970280 0.02871144415 
0.333607 1.78827516498 0.02957036326 
0.334123 1.75682247587 0.02888079125 
0.334640 1.73479616162 0.02909446020 
0.335156 1.73283157646 0.03023587471 
0.335673 1.77578086811 0.02884683208 
0.336190 1.73240691275 0.03033432125 
0.336706 1.79680219841 0.03004773004 
0.337223 1.83630184833 0.03091705814 
0.337740 1.77326404696 0.03056189150 
0.338256 1.73672594332 0.03085401186 
0.338773 1.75255732194 0.03307430047 
0.339290 1.78163199504 0.03417751791 
0.339806 1.78894586466 0.03558910105 
0.340323 1.79706644535 0.03504014239 
0.340839 1.84773935497 0.03662011263 
0.341356 1.82288807948 0.03579443628 
0.341873 1.77463599986 0.03486958609 
0.342389 1.74573043233 0.03621638293 
0.342906 1.87630980330 0.03787659210 
0.343423 1.78335276108 0.03494894653 
0.343939 1.79551396505 0.03890255211 
0.344456 1.74721685452 0.03546299701 
0.344972 1.81934023580 0.03814285031 
0.345489 1.71194601458 0.03617173987 
0.346006 1.81534413040 0.03901456694 
0.346522 1.84976047631 0.03786443152 
0.347039 1.79899230301 0.03781966822 
0.347555 1.77108240477 0.03855288604 
0.348072 1.85605407459 0.03934892520 
0.348589 1.76415898298 0.03863974776 
0.349105 1.82559453764 0.03970122225 
0.349622 1.80572871117 0.03900221101 
0.350139 1.82809784624 0.03913490351 
0.350655 1.83070782367 0.03866888076 
0.351172 1.82864903864 0.03913329983 
0.351688 1.79389037486 0.03613633285 
0.352205 1.81701800225 0.03868952001 
0.352722 1.82231125018 0.03949280973 
0.353238 1.86014713676 0.03927896666 
0.353755 1.81696675697 0.03890368668 
0.354271 1.85668358388 0.04005752596 
0.354788 1.79527473982 0.04039382251 
0.355305 1.82106338565 0.03866488474 
0.355821 1.81268957445 0.03952038091 
0.356338 1.84995276183 0.04139024149 
0.356854 1.81719637114 0.04215948583 
0.357371 1.77995499400 0.04390272295 
0.357888 1.79222720057 0.04018259584 
0.358404 1.86869513965 0.04393845805 
0.358921 1.81792331689 0.04514003846 
0.359437 1.71966215869 0.04252126513 
0.359954 1.73872981570 0.04409000915 
0.360471 1.75403834154 0.04298320997 
0.360987 1.79084087166 0.04678495352 
0.361504 1.77631805215 0.04614282390 
0.362020 1.81010065578 0.04761587059 
0.362537 1.83096182741 0.04918925120 
0.363054 1.80753568933 0.04796205852 
0.363570 1.76763011379 0.05023771824 
0.364087 1.74703886695 0.05117810820 
0.364603 1.77837857134 0.05035396736 
0.365120 1.80852526863 0.05183630307 
0.365637 1.85678079462 0.05270374751 
0.366153 1.84955791344 0.05537703111 
0.366670 1.89296511104 0.05699608557 
0.367186 1.78815465456 0.05862317404 
0.367703 1.77982942334 0.05792202025 
0.368219 1.79297605937 0.06191273796 
0.368736 1.82290041086 0.06222671863 
0.369253 1.76998508009 0.07008289788 
0.369769 1.79542833816 0.07341290667 
0.370286 1.77553048567 0.07161772674 
0.370802 1.79104278960 0.07107930942 
0.371319 1.86176125301 0.07238518103 
0.371835 1.75292983291 0.07434760828 
0.372352 1.83183775361 0.09477825620 
0.372869 1.81271556554 0.11635189055 
0.373385 1.72523086822 0.16247568182 
0.373902 2.24282311334 0.32190578293 
