# Supplementary material for: A SAXS-based approach to rationally evaluate radical scavengers – toward eliminating radiation damage in solution and crystallographic studies
Source: J Synchrotron Radiat. 2021 Aug 9;28(Pt 5):1309–20. doi: 10.1107/S1600577521004045 (PMC8415334; doi:10.1107/S1600577521004045)
Supplement: Supplementary file 1 [file s-28-01309-sup1.zip › SupportingData/ascrobic_acid/5uM/D1_ascorbate-5um_00024.cbf.dat]

0.010597 11.67585075543 0.54107093659 
0.011114 11.01795877353 0.45308313311 
0.011630 10.12110160421 0.33206323640 
0.012147 9.10534469600 0.29585553918 
0.012664 8.51336398206 0.26873359024 
0.013181 7.94380114602 0.20473726424 
0.013698 7.55125504561 0.21898930513 
0.014215 7.27157013013 0.35135666176 
0.014732 6.76547129955 0.26487554173 
0.015249 6.56016882513 0.21836981754 
0.015766 6.22579532615 0.17704500711 
0.016283 6.01506431236 0.16763684956 
0.016800 5.80211589638 0.15371600452 
0.017316 5.82695555932 0.16138271213 
0.017833 5.38778632658 0.13909577798 
0.018350 5.47363266346 0.12084359061 
0.018867 5.42451316900 0.12550110741 
0.019384 4.87575247089 0.11056896727 
0.019901 4.79575896965 0.11114814175 
0.020418 4.85735047457 0.11183102200 
0.020935 4.67310987595 0.09366570444 
0.021452 4.63018474506 0.10155046271 
0.021969 4.46396003442 0.10195764609 
0.022486 4.52687141397 0.09979903767 
0.023002 4.23887149614 0.09611099693 
0.023519 4.40922520415 0.08947284726 
0.024036 4.18887430630 0.08422706445 
0.024553 4.11316764489 0.09052673815 
0.025070 4.12807213704 0.09157295163 
0.025587 3.96578601866 0.08744253707 
0.026104 4.15763509525 0.08249517972 
0.026621 3.98906511648 0.08400171718 
0.027138 3.98831902210 0.08243245460 
0.027655 3.83241841755 0.07865011518 
0.028171 3.79090262450 0.08402158331 
0.028688 3.79574532289 0.07792194908 
0.029205 3.76264274499 0.07648762804 
0.029722 3.73505643556 0.07985514147 
0.030239 3.87290344073 0.08164253737 
0.030756 3.78988150466 0.07764334003 
0.031273 3.70139849036 0.06798345441 
0.031790 3.67874144362 0.07152844651 
0.032307 3.60948635773 0.07364456164 
0.032824 3.40405905213 0.06879624853 
0.033341 3.55505802726 0.07535724049 
0.033857 3.63517395303 0.06892869449 
0.034374 3.59889962082 0.06984794953 
0.034891 3.50234924019 0.06571363093 
0.035408 3.38556711369 0.06861474421 
0.035925 3.41542737302 0.06355602134 
0.036442 3.43028999458 0.06204678498 
0.036959 3.39344006895 0.06633415598 
0.037476 3.40551258163 0.06485242675 
0.037993 3.39462056712 0.06544318626 
0.038510 3.47205984400 0.05969813017 
0.039027 3.31653285977 0.06201254241 
0.039543 3.29557786710 0.05936423394 
0.040060 3.33213097765 0.06166555056 
0.040577 3.14988740586 0.06099439836 
0.041094 3.12772507932 0.05809445504 
0.041611 3.26470170761 0.05699696904 
0.042128 3.10820133552 0.05682923195 
0.042645 3.20470483433 0.05730692089 
0.043162 3.21713052057 0.05433582480 
0.043679 3.22001051584 0.06176509740 
0.044196 3.10858206794 0.05386910618 
0.044712 3.16192731887 0.05321134628 
0.045229 3.10631830289 0.05698389312 
0.045746 3.05200029844 0.05382635965 
0.046263 3.03224967994 0.05330624458 
0.046780 3.01568723807 0.05159668456 
0.047297 3.04410412062 0.05267797310 
0.047814 3.09284092419 0.05195905620 
0.048331 3.04474481815 0.05341735812 
0.048848 2.92476399887 0.05065302093 
0.049365 3.02955060802 0.05029043017 
0.049881 2.94699939317 0.05124704909 
0.050398 2.95220604921 0.04892259877 
0.050915 2.98943075147 0.04952379587 
0.051432 3.00973075164 0.04982472127 
0.051949 2.84580118768 0.04587052647 
0.052466 2.91808868711 0.05176452101 
0.052983 2.82331522625 0.04632970588 
0.053500 2.93210763699 0.04926804916 
0.054017 2.86332014745 0.04787060235 
0.054534 2.80079425389 0.04464376946 
0.055050 2.77213538981 0.04653575184 
0.055567 2.78515287732 0.04834638817 
0.056084 2.76591644540 0.04665435720 
0.056601 2.75914828992 0.04520718417 
0.057118 2.77584331168 0.04540888602 
0.057635 2.69070330535 0.04585298206 
0.058152 2.71918119477 0.04510186467 
0.058669 2.66990424347 0.04416844603 
0.059186 2.71440080649 0.04361977448 
0.059703 2.72137758107 0.04409130011 
0.060220 2.61922714864 0.04418511523 
0.060736 2.68878498743 0.04158176053 
0.061253 2.65614882266 0.04238562197 
0.061770 2.63432046085 0.04137229901 
0.062287 2.58784106586 0.04189913947 
0.062804 2.60694068431 0.04142369205 
0.063321 2.60040035770 0.04100923929 
0.063838 2.57895789778 0.04094958323 
0.064355 2.53700613731 0.04290988550 
0.064872 2.58827649416 0.04104530315 
0.065388 2.56323612201 0.04038080833 
0.065905 2.57629165813 0.04107670775 
0.066422 2.55195994141 0.04101749420 
0.066939 2.51565691031 0.04020771614 
0.067456 2.50016374219 0.03908798776 
0.067973 2.51273240217 0.04047076539 
0.068490 2.51098899756 0.03924855965 
0.069007 2.48059022397 0.03867561357 
0.069524 2.55064795925 0.04168413058 
0.070041 2.45865705981 0.03882944464 
0.070557 2.42680813097 0.03935386033 
0.071074 2.48912525143 0.04086892947 
0.071591 2.47085472378 0.04124677283 
0.072108 2.43600598879 0.04003926376 
0.072625 2.47835071858 0.03922874754 
0.073142 2.49269426041 0.03875822848 
0.073659 2.41434336242 0.03884462778 
0.074176 2.46281347808 0.03889372864 
0.074693 2.48476840063 0.04010313888 
0.075210 2.44962525030 0.03780214364 
0.075726 2.31656549927 0.03633437194 
0.076243 2.38860112809 0.03725418359 
0.076760 2.44776038773 0.03696159870 
0.077277 2.38492646334 0.03686639121 
0.077794 2.49014110392 0.03695778046 
0.078311 2.43504163780 0.03586238957 
0.078828 2.37749575164 0.03481301856 
0.079345 2.38505727502 0.03701255606 
0.079862 2.29457382398 0.03464266048 
0.080378 2.38014047764 0.03456543339 
0.080895 2.24068867458 0.03543872750 
0.081412 2.29092364127 0.03513265469 
0.081929 2.34417878303 0.03417851750 
0.082446 2.31758092441 0.03445349526 
0.082963 2.26066481943 0.03521068635 
0.083480 2.25706569534 0.03300167123 
0.083997 2.27827970558 0.03424232180 
0.084514 2.22089525402 0.03472217498 
0.085030 2.34621773035 0.03423953163 
0.085547 2.27567319599 0.03479641225 
0.086064 2.25997726673 0.03321835747 
0.086581 2.27433974767 0.03328638760 
0.087098 2.22835554027 0.03258134852 
0.087615 2.23757817067 0.03301163960 
0.088132 2.23658040829 0.03418963136 
0.088649 2.23653715702 0.03426641883 
0.089166 2.20584850487 0.03409431442 
0.089683 2.19873014807 0.03437550008 
0.090199 2.25882301114 0.03632188774 
0.090716 2.18114482905 0.03575723222 
0.091233 2.20667260612 0.03633919510 
0.091750 2.17800734252 0.03527820387 
0.092267 2.26939381547 0.03607440709 
0.092784 2.27166812395 0.03655134647 
0.093301 2.12460538608 0.03635964601 
0.093818 2.22267016014 0.03587311123 
0.094334 2.16234581917 0.03645584260 
0.094851 2.12050268392 0.03536940962 
0.095368 2.16432703546 0.03565648083 
0.095885 2.11355158354 0.03392537997 
0.096402 2.21674393491 0.03441553862 
0.096919 2.16324689728 0.03349068185 
0.097436 2.18544376727 0.03339644648 
0.097953 2.15445398447 0.03156367498 
0.098470 2.09340932002 0.03193118158 
0.098986 2.17256877689 0.03170488978 
0.099503 2.15014953052 0.03271812359 
0.100020 2.16037652536 0.03285826709 
0.100537 2.14910286671 0.03257171963 
0.101054 2.07974253471 0.03076406647 
0.101571 2.09789520036 0.03123140547 
0.102088 2.06315480773 0.03179003711 
0.102605 2.11824490808 0.03051651806 
0.103122 2.14651149721 0.03167865857 
0.103638 2.06798611885 0.03058262369 
0.104155 2.05720502205 0.02984479501 
0.104672 2.06488795696 0.03119019856 
0.105189 2.12817977659 0.03057305645 
0.105706 2.08176651688 0.03033140322 
0.106223 2.18667719258 0.03071402807 
0.106740 2.11074810808 0.03015657238 
0.107257 1.99487203963 0.02929813555 
0.107773 2.01581240624 0.02887597248 
0.108290 2.02725510355 0.02996388534 
0.108807 2.05270731222 0.02951456158 
0.109324 2.00928164393 0.02915403291 
0.109841 2.03337096003 0.02958013979 
0.110358 2.03338303605 0.03001834387 
0.110875 2.01821264376 0.02927914298 
0.111392 2.05960570742 0.02897222665 
0.111909 2.02294820602 0.02950137778 
0.112425 2.03876702855 0.02867385405 
0.112942 2.01153986524 0.02822744794 
0.113459 2.05741604877 0.02861727845 
0.113976 2.05036393510 0.02838096846 
0.114493 1.96074908598 0.02809550842 
0.115010 2.06861281248 0.02859056898 
0.115527 2.03367636741 0.02865296765 
0.116044 2.00325468094 0.02816075185 
0.116560 1.98313524130 0.02768140953 
0.117077 2.04044252449 0.02876060256 
0.117594 1.98945886336 0.02737615938 
0.118111 2.01949926788 0.02847978120 
0.118628 2.04725066639 0.02755807047 
0.119145 1.94827838841 0.02818042661 
0.119662 1.93610498644 0.02746958734 
0.120179 2.00938367239 0.02709350118 
0.120695 1.89972894174 0.02713119510 
0.121212 1.99031483661 0.02698824686 
0.121729 1.96880513416 0.02700969485 
0.122246 2.03302860801 0.02763053980 
0.122763 1.95169778496 0.02689366464 
0.123280 1.92201026391 0.02568513515 
0.123797 1.93522383932 0.02600957467 
0.124314 1.96418712766 0.02643210572 
0.124830 1.97061685514 0.02674818257 
0.125347 1.93630398788 0.02571525480 
0.125864 1.93637098974 0.02737654060 
0.126381 1.92308881190 0.02644475370 
0.126898 1.97786294727 0.02538386448 
0.127415 1.94466486065 0.02595477791 
0.127932 1.96402769112 0.02584967291 
0.128448 1.91529748768 0.02541760606 
0.128965 1.94267759487 0.02576385903 
0.129482 1.92040089973 0.02584795993 
0.129999 1.92422275776 0.02574188567 
0.130516 1.91073613061 0.02604175760 
0.131033 1.90122436722 0.02508293396 
0.131550 1.93390101152 0.02623535154 
0.132067 1.96391460454 0.02610080305 
0.132583 1.94535536773 0.02540536526 
0.133100 1.94554956112 0.02628359827 
0.133617 1.90527643896 0.02459913019 
0.134134 1.90177182704 0.02513431124 
0.134651 1.90509280343 0.02491513788 
0.135168 1.86795045503 0.02548054269 
0.135685 1.95921880817 0.02519337089 
0.136201 1.88540990132 0.02501318023 
0.136718 1.90603292175 0.02388849309 
0.137235 1.89578680924 0.02444572396 
0.137752 1.92660460908 0.02498559137 
0.138269 1.96115016864 0.02524828332 
0.138786 1.85954116346 0.02406784390 
0.139303 1.88455132160 0.02429307451 
0.139819 1.86948143121 0.02507751557 
0.140336 1.89707937289 0.02401666215 
0.140853 1.89848453682 0.02409623340 
0.141370 1.90464981012 0.02439275908 
0.141887 1.88197488470 0.02400040143 
0.142404 1.87321732446 0.02467551282 
0.142921 1.89874444309 0.02486581431 
0.143438 1.86637094979 0.02485531385 
0.143954 1.92280376094 0.02455021937 
0.144471 1.91346652417 0.02480378301 
0.144988 1.87417833274 0.02502637139 
0.145505 1.90308434243 0.02516763110 
0.146022 1.86868025930 0.02427742282 
0.146539 1.87581587931 0.02402736099 
0.147056 1.87748263214 0.02413657437 
0.147572 1.89176794338 0.02318288826 
0.148089 1.88164570842 0.02353602837 
0.148606 1.85381603160 0.02392035388 
0.149123 1.85439373975 0.02337335008 
0.149640 1.84678440741 0.02407526051 
0.150157 1.89260984392 0.02352075239 
0.150674 1.83729125386 0.02295588239 
0.151190 1.88044831687 0.02419302581 
0.151707 1.86083932961 0.02345099906 
0.152224 1.83991416714 0.02262590016 
0.152741 1.86708340244 0.02326271413 
0.153258 1.84066898855 0.02320128531 
0.153775 1.83027297700 0.02293540037 
0.154291 1.87473740192 0.02369752517 
0.154808 1.85737549486 0.02347168013 
0.155325 1.84156671352 0.02275204513 
0.155842 1.86882605965 0.02287185194 
0.156359 1.78439753943 0.02234074851 
0.156876 1.80050235572 0.02255472540 
0.157393 1.86513739337 0.02273380540 
0.157909 1.83047106667 0.02225829315 
0.158426 1.85734052697 0.02288766441 
0.158943 1.87234523661 0.02264251065 
0.159460 1.86620229979 0.02267022555 
0.159977 1.84897548319 0.02263802160 
0.160494 1.82296048020 0.02212112631 
0.161010 1.79388795659 0.02213436393 
0.161527 1.81976643212 0.02214835569 
0.162044 1.81594779746 0.02259555701 
0.162561 1.80861426753 0.02211886739 
0.163078 1.82150325016 0.02234389344 
0.163595 1.81054218058 0.02211739028 
0.164112 1.79540750866 0.02208585787 
0.164628 1.86911370368 0.02264491965 
0.165145 1.79549344514 0.02226892856 
0.165662 1.77939484717 0.02167853961 
0.166179 1.80585565326 0.02224305402 
0.166696 1.76470832529 0.02121912612 
0.167213 1.79972640788 0.02237481999 
0.167729 1.78737082417 0.02156250183 
0.168246 1.79300681700 0.02186633431 
0.168763 1.81648680758 0.02152129310 
0.169280 1.82243206212 0.02103920792 
0.169797 1.82865849449 0.02154263305 
0.170314 1.82095908062 0.02172000217 
0.170830 1.83602219999 0.02130296152 
0.171347 1.82949380464 0.02125592769 
0.171864 1.83352965981 0.02147550927 
0.172381 1.84220284713 0.02094869816 
0.172898 1.80865555026 0.02125380879 
0.173415 1.82412617931 0.02137087333 
0.173932 1.82835278091 0.02114650207 
0.174448 1.80478172049 0.02120978123 
0.174965 1.80705505207 0.02112378564 
0.175482 1.81597425055 0.02169259893 
0.175999 1.80496117751 0.02092977055 
0.176516 1.84506646893 0.02132867067 
0.177033 1.79339533533 0.02083088510 
0.177549 1.79983761208 0.02095830601 
0.178066 1.81503276655 0.02168617270 
0.178583 1.81550688153 0.02093910888 
0.179100 1.82455890146 0.02109997092 
0.179617 1.80024021294 0.02131066562 
0.180134 1.77388327388 0.02169203428 
0.180650 1.81916777909 0.02153049718 
0.181167 1.81060477996 0.02162031353 
0.181684 1.81718568385 0.02249899663 
0.182201 1.78720100996 0.02191627783 
0.182718 1.80567894655 0.02230102107 
0.183234 1.77488556937 0.02227615487 
0.183751 1.78661046724 0.02180660670 
0.184268 1.83220356037 0.02375566983 
0.184785 1.83307947751 0.02252661898 
0.185302 1.80744696450 0.02284177972 
0.185819 1.76075976742 0.02157555170 
0.186335 1.77154586967 0.02276063122 
0.186852 1.77933083179 0.02183867639 
0.187369 1.77385302920 0.02149677166 
0.187886 1.83398771486 0.02250550962 
0.188403 1.78180349351 0.02173752790 
0.188920 1.78039381131 0.02103951153 
0.189436 1.78505015104 0.02180370975 
0.189953 1.77518809362 0.02053577760 
0.190470 1.75276927960 0.02071629694 
0.190987 1.77323393076 0.02147768931 
0.191504 1.78270478460 0.02099213963 
0.192020 1.75128635900 0.02072770765 
0.192537 1.78347313899 0.02122095356 
0.193054 1.77649998379 0.02095492430 
0.193571 1.74784901086 0.02082328318 
0.194088 1.77746488334 0.02056913746 
0.194605 1.71494201516 0.02058473466 
0.195121 1.75352794609 0.02083368646 
0.195638 1.74074427965 0.02010470060 
0.196155 1.75976895086 0.02042078356 
0.196672 1.73347119051 0.02018655890 
0.197189 1.73703588176 0.01979591502 
0.197705 1.74799914478 0.02018629507 
0.198222 1.76158990204 0.02023191157 
0.198739 1.78166968787 0.01978081945 
0.199256 1.77985185406 0.02025617634 
0.199773 1.74973069971 0.01998022039 
0.200290 1.74243868685 0.02024132448 
0.200806 1.76715266929 0.02020012472 
0.201323 1.75840408752 0.01956315653 
0.201840 1.77598774606 0.01995556248 
0.202357 1.78986751734 0.01977546393 
0.202874 1.74650055017 0.01950896521 
0.203390 1.76910170131 0.02019610541 
0.203907 1.75066893906 0.01964144079 
0.204424 1.72900598724 0.01977923694 
0.204941 1.74777109069 0.01960869755 
0.205458 1.74272122767 0.01978535205 
0.205974 1.76112318379 0.01951755668 
0.206491 1.75348158865 0.01934482710 
0.207008 1.76956441562 0.01965806096 
0.207525 1.74735838729 0.01951626605 
0.208042 1.72941677235 0.01978365304 
0.208558 1.76458035227 0.01912691140 
0.209075 1.72586773549 0.01927913452 
0.209592 1.75476032600 0.01964704243 
0.210109 1.72806602331 0.01876633027 
0.210626 1.71955501332 0.01907985173 
0.211142 1.73033387816 0.01910979431 
0.211659 1.76678682692 0.01982003393 
0.212176 1.71975934074 0.01916442272 
0.212693 1.72524165973 0.01864531681 
0.213210 1.69643352143 0.01928802563 
0.213726 1.73090006837 0.01915525509 
0.214243 1.72998226385 0.01930341279 
0.214760 1.76564218446 0.01867093638 
0.215277 1.73994927144 0.01894230219 
0.215794 1.73272827580 0.01947832577 
0.216310 1.74871118132 0.01937025359 
0.216827 1.74989479093 0.01893259445 
0.217344 1.75923868243 0.01929606987 
0.217861 1.73891305051 0.01887406848 
0.218378 1.76281534082 0.01870642699 
0.218894 1.72290339196 0.01902772653 
0.219411 1.73598496740 0.01874054156 
0.219928 1.76129912472 0.01890240065 
0.220445 1.73015215278 0.01895606889 
0.220962 1.73319123479 0.01866888318 
0.221478 1.75473006836 0.01867965505 
0.221995 1.75964205915 0.01881315958 
0.222512 1.75627859187 0.01896585677 
0.223029 1.72489204096 0.01872177555 
0.223546 1.76348391761 0.01873270437 
0.224062 1.75431380150 0.01819610106 
0.224579 1.75291215640 0.01841973377 
0.225096 1.71295748672 0.01826861429 
0.225613 1.72250543898 0.01819314063 
0.226129 1.77543049508 0.01840179075 
0.226646 1.75928162802 0.01847796119 
0.227163 1.73765137108 0.01874367305 
0.227680 1.73922467610 0.01835826607 
0.228197 1.75049441990 0.01858841779 
0.228713 1.71996694003 0.01773626795 
0.229230 1.77805407981 0.01840040261 
0.229747 1.76890450038 0.01807291640 
0.230264 1.67538398089 0.01782274321 
0.230780 1.73700034499 0.01805349355 
0.231297 1.73937659085 0.01782571172 
0.231814 1.74199904053 0.01778255601 
0.232331 1.74664825749 0.01782904252 
0.232848 1.73607610734 0.01806758746 
0.233364 1.73094466905 0.01802970550 
0.233881 1.73947974559 0.01803606257 
0.234398 1.73591526186 0.01813244960 
0.234915 1.71920614417 0.01799006940 
0.235431 1.73389500618 0.01781290149 
0.235948 1.71756263951 0.01784529410 
0.236465 1.76182631854 0.01835410113 
0.236982 1.73319667764 0.01771296019 
0.237499 1.73773650061 0.01783840979 
0.238015 1.75391740379 0.01833507897 
0.238532 1.72845371810 0.01735143253 
0.239049 1.75645651190 0.01788735053 
0.239566 1.73503418650 0.01790546680 
0.240082 1.73925375372 0.01759043540 
0.240599 1.75342425625 0.01798018462 
0.241116 1.72795107473 0.01775504334 
0.241633 1.74104115901 0.01789628780 
0.242149 1.73970954992 3.02938905476 
0.242666 1.72455152642 0.01765597783 
0.243183 1.71715979817 0.01744918349 
0.243700 1.73184513937 0.01776220793 
0.244217 1.71651298208 0.01735314063 
0.244733 1.72028267129 0.01763785827 
0.245250 1.70442540773 0.01753112819 
0.245767 1.73626960885 0.01759928354 
0.246284 1.72187618090 0.01817942024 
0.246800 1.73688649332 0.01792599198 
0.247317 1.72111946732 0.01766167772 
0.247834 1.75181539393 0.01766119709 
0.248351 1.71548891834 0.01748353005 
0.248867 1.73908291340 0.01746991756 
0.249384 1.72086862880 0.01708829316 
0.249901 1.75581245289 0.01775705181 
0.250418 1.70715000879 0.01755721150 
0.250934 1.72205627855 0.01779245264 
0.251451 1.73001675270 0.01732999572 
0.251968 1.71685864916 0.01716763043 
0.252485 1.75060592302 0.01752345895 
0.253001 1.70914202763 0.01692919815 
0.253518 1.69109160992 0.01728137624 
0.254035 1.73818237722 0.01737579292 
0.254552 1.69881878380 0.01707307819 
0.255068 1.70387177233 0.01714617080 
0.255585 1.71446170980 0.01720471027 
0.256102 1.72304283818 0.01732908933 
0.256619 1.72856302922 0.01690109210 
0.257135 1.74936423381 0.01743702879 
0.257652 1.67971628824 0.01708528179 
0.258169 1.75722353872 0.01724153180 
0.258686 1.71751818054 0.01651493754 
0.259202 1.69529276032 0.01703582843 
0.259719 1.74846721138 0.01698219740 
0.260236 1.72831279954 0.01727925655 
0.260753 1.70746905142 0.01749442661 
0.261269 1.72777787172 0.01784231519 
0.261786 1.67633291133 0.01760299440 
0.262303 1.70439578871 0.01778591603 
0.262820 1.69639361550 0.01762726172 
0.263336 1.70305700730 0.01801316851 
0.263853 1.69643559545 0.01789598614 
0.264370 1.73101475678 0.01828600491 
0.264887 1.71683989553 0.01828490926 
0.265403 1.72060961466 0.01821212991 
0.265920 1.75311832097 0.01867718771 
0.266437 1.72692429693 0.01817481042 
0.266954 1.74437709719 0.01892385259 
0.267470 1.73896374147 0.01869228162 
0.267987 1.71858616293 0.01859816930 
0.268504 1.73182377954 0.01881636761 
0.269021 1.70719127344 0.01856567548 
0.269537 1.72829233892 0.01955850612 
0.270054 1.73162426674 0.01912695768 
0.270571 1.71383498516 0.01897441716 
0.271087 1.71130908694 0.01946632397 
0.271604 1.74937626325 0.01953749561 
0.272121 1.73660092484 0.01978712266 
0.272638 1.70360236149 0.01962349406 
0.273154 1.73092704310 0.01992648076 
0.273671 1.74744224120 0.02018812705 
0.274188 1.72535353807 0.02009613476 
0.274705 1.71847202282 0.01978475983 
0.275221 1.74959489156 0.02012073669 
0.275738 1.75861604009 0.02039543393 
0.276255 1.73711992819 0.02009069577 
0.276771 1.76154332079 0.02046744146 
0.277288 1.75897490444 0.02101712219 
0.277805 1.73123605241 0.01997449162 
0.278322 1.71815537034 0.02035022043 
0.278838 1.72333748966 0.01986378833 
0.279355 1.74976776085 0.02038757661 
0.279872 1.72248627090 0.02061261258 
0.280388 1.74872055312 0.02008332938 
0.280905 1.67674224080 0.01962080548 
0.281422 1.70422132681 0.02040210315 
0.281939 1.76208141936 0.02003761584 
0.282455 1.71840708355 0.02019252617 
0.282972 1.70548395832 0.01977104999 
0.283489 1.76280108111 0.02069721111 
0.284006 1.71221325866 0.02062993004 
0.284522 1.70343208585 0.02042435964 
0.285039 1.71136051024 0.02036800922 
0.285556 1.68925316283 0.02002462957 
0.286072 1.74995156620 0.02089134780 
0.286589 1.71075749440 0.02049528201 
0.287106 1.73095251069 0.02054704575 
0.287622 1.68625046835 0.02004533770 
0.288139 1.73837926135 0.02053389994 
0.288656 1.70870797862 0.02077347534 
0.289173 1.70010729405 0.02021615333 
0.289689 1.72473860059 0.02054227960 
0.290206 1.71710906424 0.02057810929 
0.290723 1.71168997653 0.02059177407 
0.291239 1.72223150632 0.02072002245 
0.291756 1.73038695674 0.02066188954 
0.292273 1.74072446793 0.02086605913 
0.292790 1.71468752142 0.02112484010 
0.293306 1.71061251995 0.02099251713 
0.293823 1.73522706865 0.02093872929 
0.294340 1.73707031005 0.02076139261 
0.294856 1.70126014941 0.02073461041 
0.295373 1.71974996309 0.02126742653 
0.295890 1.66620550181 0.02033907833 
0.296406 1.73795234735 0.02154792729 
0.296923 1.72401042622 0.02109137094 
0.297440 1.73590798203 0.02118134334 
0.297957 1.75014774182 0.02091381570 
0.298473 1.73099286408 0.02146485125 
0.298990 1.75751647957 0.02104638418 
0.299507 1.70720122585 0.02095613784 
0.300023 1.74894011150 0.02174301758 
0.300540 1.70327819547 0.02127917120 
0.301057 1.71741184564 0.02114650191 
0.301573 1.72142716686 0.02142962962 
0.302090 1.74239401395 0.02206971264 
0.302607 1.75712429276 0.02187902896 
0.303123 1.74618347341 0.02224676837 
0.303640 1.70344218370 0.02215683557 
0.304157 1.76095050022 0.02210877808 
0.304673 1.72452898760 0.02168487879 
0.305190 1.72520775321 0.02233113396 
0.305707 1.77008882048 0.02167462521 
0.306224 1.73799265841 0.02192299625 
0.306740 1.78066784559 0.02225114929 
0.307257 1.76008955684 0.02245563396 
0.307774 1.76963759798 0.02204077583 
0.308290 1.71256018373 0.02191519341 
0.308807 1.75088506472 0.02187562288 
0.309324 1.74251069151 0.02161747613 
0.309840 1.70457213839 0.02231624065 
0.310357 1.71690872200 0.02175874997 
0.310874 1.72910515087 0.02158331781 
0.311390 1.73669439005 0.02183677826 
0.311907 1.75169142281 0.02228593634 
0.312424 1.78243612881 0.02351976588 
0.312940 1.71064661240 0.02236979814 
0.313457 1.71177594563 0.02270509544 
0.313974 1.71260636455 0.02284683880 
0.314490 1.71296324342 0.02182563965 
0.315007 1.73185334473 0.02261016223 
0.315524 1.76612413029 0.02257452417 
0.316040 1.72603616322 0.02272292015 
0.316557 1.78668304349 0.02325080320 
0.317074 1.74881214173 0.02307659058 
0.317590 1.66329349115 0.02232194283 
0.318107 1.74047914468 0.02302289062 
0.318624 1.71992653046 0.02309478201 
0.319140 1.73656375761 0.02349682388 
0.319657 1.71020894783 0.02316072733 
0.320174 1.72081456270 0.02371894325 
0.320690 1.72935856740 0.02268546957 
0.321207 1.72613598247 0.02369823084 
0.321724 1.72046460526 0.02326662926 
0.322240 1.71785887192 0.02325717724 
0.322757 1.72410681183 0.02327008805 
0.323274 1.71878332461 0.02396261794 
0.323790 1.73724071545 0.02370847033 
0.324307 1.73825356228 0.02428463353 
0.324824 1.75290688882 0.02392906581 
0.325340 1.73267642576 0.02479043326 
0.325857 1.74803999909 0.02506065494 
0.326373 1.69614992727 0.02481193175 
0.326890 1.74962380609 0.02454139216 
0.327407 1.73093052077 0.02586804436 
0.327923 1.73524901179 0.02517677113 
0.328440 1.74140113353 0.02606307866 
0.328957 1.72718075759 0.02563735842 
0.329473 1.77407963102 0.02567124806 
0.329990 1.74259507028 0.02632758595 
0.330507 1.69925863127 0.02670213288 
0.331023 1.77262292859 0.02857759251 
0.331540 1.74831445679 0.02806633665 
0.332057 1.77312689237 0.02870770923 
0.332573 1.78473258292 0.02934421127 
0.333090 1.77996705625 0.02857417640 
0.333607 1.75788390968 0.02869028840 
0.334123 1.75666142443 0.03038671922 
0.334640 1.75876317494 0.02994870291 
0.335156 1.75842356889 0.02953946748 
0.335673 1.80338001729 0.03054469872 
0.336190 1.74583592868 0.03065603271 
0.336706 1.76850605863 0.03059295161 
0.337223 1.73156758532 0.03104317137 
0.337740 1.71807891129 0.03110834497 
0.338256 1.70451521620 0.03118959109 
0.338773 1.78416889269 0.03373465084 
0.339290 1.80953928639 0.03298873092 
0.339806 1.81552699314 0.03590264391 
0.340323 1.77618431039 0.03398100790 
0.340839 1.79727313050 0.03452807439 
0.341356 1.78057419257 0.03802444069 
0.341873 1.85837496246 0.03578964308 
0.342389 1.85617533594 0.03668599693 
0.342906 1.80249591417 0.03734577618 
0.343423 1.77615140436 0.03621450473 
0.343939 1.78368789650 0.03805693486 
0.344456 1.78297347363 0.03756552577 
0.344972 1.84196141523 0.03872822312 
0.345489 1.82513603319 0.03667183276 
0.346006 1.79372573691 0.03811130416 
0.346522 1.82315454881 0.03913602399 
0.347039 1.79585635340 0.03996827291 
0.347555 1.78092213211 0.03796297925 
0.348072 1.82959254552 0.03965745202 
0.348589 1.75765865907 0.03880006747 
0.349105 1.78183455312 0.03908766317 
0.349622 1.82442137576 0.03788098769 
0.350139 1.76276741996 0.03812345449 
0.350655 1.79234100031 0.03924261554 
0.351172 1.80409932738 0.03957027939 
0.351688 1.76042272849 0.03740231072 
0.352205 1.78905339930 0.03795262883 
0.352722 1.80141413979 0.03698822403 
0.353238 1.82848554962 0.03753147196 
0.353755 1.80567082272 0.03912918524 
0.354271 1.82310832566 0.03965944852 
0.354788 1.84910016723 0.03812437105 
0.355305 1.81564450347 0.04228834667 
0.355821 1.82670343229 0.03905600534 
0.356338 1.80165568410 0.03934519771 
0.356854 1.79830702932 0.04050576420 
0.357371 1.78542366005 0.04235987033 
0.357888 1.81371464967 0.04202086071 
0.358404 1.79280713123 0.04312850788 
0.358921 1.75688553175 0.04364374440 
0.359437 1.83774576364 0.04405561194 
0.359954 1.82751212329 0.04475639139 
0.360471 1.79530498583 0.04276111716 
0.360987 1.80127444189 0.04317230434 
0.361504 1.81176574651 0.04375059465 
0.362020 1.83956260230 0.04727846596 
0.362537 1.80813362279 0.04559956405 
0.363054 1.86024320641 0.05070804381 
0.363570 1.83930243497 0.04933963243 
0.364087 1.83294461657 0.05251602271 
0.364603 1.76518791638 0.04752209947 
0.365120 1.79355162523 0.05091430123 
0.365637 1.92416800885 0.05695691326 
0.366153 1.77345645075 0.05150463630 
0.366670 1.68029082144 0.05606950559 
0.367186 1.78033818431 0.05960934090 
0.367703 1.73186271556 0.06261441986 
0.368219 1.87483827814 0.06030533507 
0.368736 1.87218066492 0.06396332404 
0.369253 1.77581149086 0.06612452746 
0.369769 1.77204334625 0.06867490224 
0.370286 1.79502360740 0.07203920909 
0.370802 1.69334080347 0.07124444947 
0.371319 1.77319284827 0.07741030809 
0.371835 1.80462184518 0.08498361729 
0.372352 1.75520070683 0.09559915825 
0.372869 1.77382689425 0.11208090359 
0.373385 1.62323902421 0.16583775955 
0.373902 2.24043026710 0.42861981990 
