# Supplementary material for: A SAXS-based approach to rationally evaluate radical scavengers – toward eliminating radiation damage in solution and crystallographic studies
Source: J Synchrotron Radiat. 2021 Aug 9;28(Pt 5):1309–20. doi: 10.1107/S1600577521004045 (PMC8415334; doi:10.1107/S1600577521004045)
Supplement: Supplementary file 1 [file s-28-01309-sup1.zip › SupportingData/ascrobic_acid/5uM/D1_ascorbate-5um_00002.cbf.dat]

0.010597 12.56460476307 0.63315405458 
0.011114 11.04431123331 0.45137205861 
0.011630 10.95372163430 0.35810012885 
0.012147 9.74502043233 0.26754493767 
0.012664 8.53447672694 0.25264049682 
0.013181 8.03059784487 0.22858362232 
0.013698 7.85803478243 0.21745988117 
0.014215 7.44173998294 0.31224800580 
0.014732 7.13948281254 0.23432968451 
0.015249 7.15269541596 0.20450902246 
0.015766 6.32026661783 0.19365452197 
0.016283 6.19937854238 0.17510729513 
0.016800 6.06447237923 0.16528710841 
0.017316 5.91084961697 0.14305304305 
0.017833 5.57340449474 0.13775356048 
0.018350 5.64262786463 0.13058294003 
0.018867 5.64608049975 0.13190814816 
0.019384 5.49147180706 0.13135630650 
0.019901 5.23021628750 0.12255717540 
0.020418 5.08006490021 0.11096107808 
0.020935 5.14300182288 0.10543441221 
0.021452 5.02516559109 0.11208147277 
0.021969 4.77661143699 0.10297223234 
0.022486 4.83698731046 0.10512297959 
0.023002 4.70871171742 0.10589157877 
0.023519 4.63000900601 0.09221855361 
0.024036 4.56506307838 0.09725711591 
0.024553 4.50425361577 0.09822047585 
0.025070 4.37357022954 0.09337831437 
0.025587 4.44707322450 0.09447179611 
0.026104 4.29096058376 0.08342461916 
0.026621 4.30905771465 0.08611818822 
0.027138 4.18686193626 0.08399555256 
0.027655 4.08451394638 0.07943533752 
0.028171 4.10968222428 0.08504854184 
0.028688 4.11405879064 0.07708519605 
0.029205 4.10466434390 0.07771541305 
0.029722 3.91930119323 0.07405847495 
0.030239 4.08567607862 0.08065552293 
0.030756 3.73845670912 0.07441039342 
0.031273 4.15255609191 0.07467140607 
0.031790 3.82299006136 0.07653493696 
0.032307 3.98590589035 0.07178271236 
0.032824 3.77788071955 0.07196256599 
0.033341 3.71461140275 0.06909123198 
0.033857 3.72163688102 0.06951343882 
0.034374 3.82566892946 0.07267203596 
0.034891 3.69990338463 0.07186791717 
0.035408 3.70725517233 0.06998796929 
0.035925 3.73759029013 0.06843019554 
0.036442 3.72807457565 0.06642044918 
0.036959 3.60856363317 0.06864358494 
0.037476 3.64147502375 0.06992837731 
0.037993 3.56853019179 0.06256455348 
0.038510 3.61397150072 0.06531432937 
0.039027 3.46423251459 0.06161461494 
0.039543 3.49098166502 0.06417636331 
0.040060 3.46119354994 0.06339995675 
0.040577 3.44892267652 0.06453918856 
0.041094 3.36359813675 0.05573303357 
0.041611 3.36448597398 0.05719059333 
0.042128 3.36668133035 0.06108989346 
0.042645 3.28522504318 0.05571023682 
0.043162 3.39451573967 0.05729516852 
0.043679 3.27628292861 0.05765713398 
0.044196 3.16993939080 0.05817534180 
0.044712 3.31696889824 0.05624481078 
0.045229 3.21960500707 0.05388300849 
0.045746 3.20546085967 0.05343078265 
0.046263 3.19714170053 0.05439332975 
0.046780 3.14130986708 0.05381280961 
0.047297 3.06282194582 0.05387784381 
0.047814 3.11805943840 0.05367993233 
0.048331 3.06627322108 0.04928735006 
0.048848 3.01002097974 0.05053203960 
0.049365 3.10724231951 0.05112966449 
0.049881 2.99022218656 0.05133913314 
0.050398 2.97927435978 0.04951747791 
0.050915 2.97074588108 0.04854863820 
0.051432 3.07869577166 0.05021229697 
0.051949 2.92902641874 0.05067149865 
0.052466 2.97773433863 0.04971724091 
0.052983 2.99279889277 0.04855042686 
0.053500 2.97914699472 0.05040677593 
0.054017 2.89282763085 0.04781947104 
0.054534 2.91846479141 0.04771741466 
0.055050 2.82214707152 0.04689650038 
0.055567 2.79903992299 0.04638305799 
0.056084 2.87220534954 0.04774989025 
0.056601 2.81429895206 0.04503557210 
0.057118 2.74072826830 0.04624661794 
0.057635 2.75390279085 0.04588700038 
0.058152 2.78579573168 0.04455224217 
0.058669 2.72735125803 0.04486092857 
0.059186 2.63489448901 0.04467390633 
0.059703 2.76864633260 0.04522303974 
0.060220 2.71592840379 0.04395985805 
0.060736 2.76263176456 0.04643664642 
0.061253 2.67019520509 0.04369497833 
0.061770 2.65451808210 0.04389231373 
0.062287 2.64341855274 0.04307310362 
0.062804 2.60149166841 0.04166828560 
0.063321 2.64015856267 0.04090331751 
0.063838 2.58259097760 0.04381478430 
0.064355 2.58337619907 0.04193436458 
0.064872 2.62415092857 0.04052068828 
0.065388 2.59747143815 0.04221666765 
0.065905 2.55173329426 0.04123456107 
0.066422 2.55161057200 0.04083683664 
0.066939 2.58706878316 0.04047667242 
0.067456 2.57073098077 0.03919743396 
0.067973 2.57839777381 0.04010189002 
0.068490 2.52473662984 0.04107056527 
0.069007 2.47786837331 0.04074249360 
0.069524 2.47541430017 0.04174027219 
0.070041 2.51050399175 0.04086653444 
0.070557 2.54008425453 0.04018198416 
0.071074 2.40818043723 0.04110554930 
0.071591 2.43493081661 0.03969715535 
0.072108 2.53241346409 0.03961450551 
0.072625 2.44511429207 0.03859983445 
0.073142 2.39749088868 0.03754162604 
0.073659 2.39539258539 0.03752443500 
0.074176 2.41346578320 0.03670608024 
0.074693 2.40640801105 0.03912991781 
0.075210 2.44685660055 0.03758769368 
0.075726 2.39349708470 0.03641753924 
0.076243 2.41415739176 0.03634362974 
0.076760 2.35676499061 0.03620960878 
0.077277 2.37410455164 0.03636452150 
0.077794 2.31527492089 0.03551708474 
0.078311 2.37677319913 0.03627234552 
0.078828 2.34798095315 0.03567706232 
0.079345 2.37282801184 0.03661664609 
0.079862 2.36659761481 0.03627093433 
0.080378 2.34644374290 0.03490040912 
0.080895 2.27791582969 0.03450394801 
0.081412 2.31833006416 0.03607515769 
0.081929 2.30445718662 0.03406925438 
0.082446 2.31975432865 0.03362845557 
0.082963 2.32120172235 0.03570805288 
0.083480 2.27496914263 0.03450630362 
0.083997 2.29508302141 0.03549130338 
0.084514 2.24526425417 0.03271121935 
0.085030 2.24939967503 0.03433854803 
0.085547 2.20096887709 0.03273425476 
0.086064 2.25296978787 0.03340743861 
0.086581 2.22554493075 0.03378093928 
0.087098 2.26812233386 0.03244461881 
0.087615 2.23893784987 0.03367809645 
0.088132 2.18758739117 0.03287122083 
0.088649 2.29869345296 0.03365740892 
0.089166 2.23132126170 0.03560243970 
0.089683 2.27191795184 0.03481888727 
0.090199 2.20109619586 0.03429065376 
0.090716 2.16288746863 0.03262311019 
0.091233 2.17727647923 0.03570480815 
0.091750 2.17844598695 0.03501550057 
0.092267 2.21808659265 0.03489667443 
0.092784 2.21763046733 0.03534741546 
0.093301 2.16606570841 0.03732770449 
0.093818 2.15378425866 0.03562277505 
0.094334 2.21125308138 0.03694501304 
0.094851 2.10715197645 0.03375160930 
0.095368 2.12214850712 0.03484229065 
0.095885 2.11851474051 0.03400411111 
0.096402 2.10888017587 0.03328027400 
0.096919 2.16487469416 0.03385891543 
0.097436 2.20165367408 0.03370663647 
0.097953 2.14633632782 0.03279168730 
0.098470 2.04014024580 0.03165007058 
0.098986 2.10031503430 0.03209709364 
0.099503 2.17966833601 0.03342495741 
0.100020 2.09083256480 0.03120610429 
0.100537 2.12272235430 0.03160113611 
0.101054 2.09212460750 0.03035513329 
0.101571 2.08183136116 0.03157988430 
0.102088 2.06434561032 0.03230019208 
0.102605 2.09044309870 0.03084596398 
0.103122 2.06986821877 0.03125688897 
0.103638 2.07087542571 0.03163367950 
0.104155 2.09749649323 0.03079980225 
0.104672 2.02452570436 0.03034884043 
0.105189 2.06469326964 0.03095916870 
0.105706 2.03010630768 0.03060606778 
0.106223 2.06070708184 0.02986170485 
0.106740 2.04473501134 0.03041180082 
0.107257 2.04318697733 0.02973616639 
0.107773 2.07523736631 0.03040135549 
0.108290 2.04609908765 0.02970633866 
0.108807 1.99969693705 0.02905987086 
0.109324 2.05103418776 0.02976362379 
0.109841 1.99920312191 0.02831005439 
0.110358 2.04262853963 0.02961643877 
0.110875 2.00742340507 0.02869299313 
0.111392 2.03997226827 0.02915071612 
0.111909 1.99870465161 0.02846174534 
0.112425 2.05132601714 0.02885539025 
0.112942 2.01928988027 0.02886832836 
0.113459 2.00231486382 0.02810954661 
0.113976 1.94119898903 0.02881612189 
0.114493 2.00555035433 0.02813290263 
0.115010 2.00728800726 0.02837995965 
0.115527 2.03945996578 0.02863659350 
0.116044 2.00085235736 0.02737307081 
0.116560 2.05159774285 0.02868683237 
0.117077 1.97895902557 0.02737140901 
0.117594 1.99101865274 0.02833497491 
0.118111 1.94098971214 0.02674511320 
0.118628 2.03090605689 0.02772790188 
0.119145 1.97722318223 0.02786098495 
0.119662 1.95662409546 0.02635701996 
0.120179 2.00468329698 0.02854724664 
0.120695 1.97635364497 0.02729034157 
0.121212 1.97453025376 0.02712337529 
0.121729 2.01353989967 0.02695128398 
0.122246 1.97066290826 0.02713353783 
0.122763 1.98833965599 0.02706568505 
0.123280 1.96409396858 0.02636085397 
0.123797 1.95050006470 0.02562139268 
0.124314 1.97637686554 0.02700754993 
0.124830 1.99441865070 0.02600274210 
0.125347 1.93248927760 0.02521202337 
0.125864 1.92658936459 0.02594830174 
0.126381 1.92716051273 0.02622938403 
0.126898 1.92972740120 0.02540580428 
0.127415 1.90494268854 0.02571336368 
0.127932 1.92121608603 0.02557089225 
0.128448 1.96836837701 0.02660039105 
0.128965 1.91277986255 0.02579964111 
0.129482 1.92658836384 0.02529893652 
0.129999 1.94044680757 0.02550427613 
0.130516 1.91337723768 0.02610242201 
0.131033 1.93911464294 0.02586585683 
0.131550 1.89292366782 0.02560164499 
0.132067 1.94470438627 0.02513186122 
0.132583 1.93749362048 0.02466575529 
0.133100 1.89547317302 0.02512824323 
0.133617 1.90451312177 0.02576082742 
0.134134 1.92750710694 0.02528815084 
0.134651 1.87190337590 0.02429343796 
0.135168 1.89022559231 0.02460532618 
0.135685 1.89853047322 0.02462963878 
0.136201 1.86346956402 0.02490742573 
0.136718 1.88080890048 0.02493446020 
0.137235 1.89285080815 0.02530382414 
0.137752 1.90288694339 0.02379317766 
0.138269 1.89406761796 0.02515353236 
0.138786 1.89859533381 0.02452330255 
0.139303 1.86401525376 0.02471053180 
0.139819 1.88482667130 0.02423500692 
0.140336 1.85909646150 0.02422749306 
0.140853 1.84274659227 0.02422293288 
0.141370 1.89641798781 0.02445865002 
0.141887 1.85292087104 0.02399499424 
0.142404 1.88768345427 0.02435599483 
0.142921 1.90974222433 0.02417982387 
0.143438 1.87268990719 0.02403398930 
0.143954 1.86933296870 0.02429700206 
0.144471 1.89306479888 0.02453212270 
0.144988 1.90956966524 0.02517705098 
0.145505 1.88991545194 0.02465162167 
0.146022 1.87271743821 0.02458314160 
0.146539 1.88746046069 0.02319539885 
0.147056 1.90111060050 0.02404144151 
0.147572 1.85849394519 0.02321146602 
0.148089 1.86786192660 0.02436455164 
0.148606 1.87393642000 0.02454466674 
0.149123 1.87552333980 0.02437145949 
0.149640 1.84294596772 0.02381464749 
0.150157 1.83473646794 0.02312080106 
0.150674 1.86294854084 0.02331048997 
0.151190 1.83198652502 0.02298907309 
0.151707 1.83773405745 0.02304308171 
0.152224 1.84149048423 0.02357302321 
0.152741 1.86665801902 0.02334157730 
0.153258 1.85802244640 0.02326703418 
0.153775 1.84290460262 0.02317021879 
0.154291 1.83920132474 0.02356004829 
0.154808 1.86230725542 0.02269163184 
0.155325 1.86217684236 0.02294585219 
0.155842 1.83064267315 0.02320419908 
0.156359 1.80492929472 0.02269829067 
0.156876 1.83867798624 0.02264020379 
0.157393 1.81227838520 0.02255358565 
0.157909 1.79527440527 0.02259245659 
0.158426 1.82793893171 0.02291344997 
0.158943 1.82425809499 0.02299089686 
0.159460 1.82243391496 0.02220958387 
0.159977 1.81992066778 0.02274173682 
0.160494 1.81715168003 0.02269962401 
0.161010 1.83227656950 0.02206757434 
0.161527 1.81045243295 0.02241716171 
0.162044 1.80335515434 0.02178396414 
0.162561 1.83841121814 0.02219504261 
0.163078 1.82642040137 0.02249631686 
0.163595 1.84172511144 0.02209495402 
0.164112 1.81871955864 0.02250520940 
0.164628 1.82490105150 0.02213960992 
0.165145 1.82450037985 0.02227956817 
0.165662 1.81485101858 0.02223125176 
0.166179 1.86994548748 0.02242542147 
0.166696 1.85447356262 0.02133257405 
0.167213 1.81990704531 0.02210338357 
0.167729 1.81145277580 0.02147744157 
0.168246 1.78066204590 0.02189898610 
0.168763 1.81759058437 0.02190497150 
0.169280 1.86229849405 0.02211618123 
0.169797 1.80893620137 0.02161888306 
0.170314 1.78829711175 0.02180595404 
0.170830 1.80198293568 0.02132329263 
0.171347 1.79301886618 0.02043350508 
0.171864 1.85080789100 0.02127452169 
0.172381 1.83380653022 0.02238147443 
0.172898 1.79165349537 0.02107769589 
0.173415 1.81720853382 0.02115721237 
0.173932 1.81387397792 0.02164894444 
0.174448 1.81900059037 0.02176906102 
0.174965 1.82267910056 0.02154692115 
0.175482 1.83296483899 0.02156949458 
0.175999 1.79450128533 0.02086729326 
0.176516 1.80793200475 0.02158780134 
0.177033 1.79787402560 0.02090397520 
0.177549 1.79085648803 0.02150346556 
0.178066 1.82285721594 0.02126140627 
0.178583 1.83481129876 0.02159474372 
0.179100 1.81672220195 0.02117696830 
0.179617 1.78298064612 0.02126018574 
0.180134 1.81657834045 0.02221494549 
0.180650 1.81712275756 0.02184137444 
0.181167 1.82993975963 0.02198915738 
0.181684 1.83872391386 0.02249069675 
0.182201 1.80563987961 0.02217377744 
0.182718 1.78517314152 0.02254465839 
0.183234 1.83547283634 0.02266557987 
0.183751 1.79765916822 0.02211631589 
0.184268 1.75961928832 0.02249865273 
0.184785 1.83540675012 0.02286324583 
0.185302 1.79587306573 0.02248062887 
0.185819 1.79130365693 0.02261432298 
0.186335 1.77390065442 0.02253954122 
0.186852 1.79123817833 0.02201972568 
0.187369 1.81056722094 0.02172765233 
0.187886 1.80390683105 0.02155586639 
0.188403 1.77270012959 0.02113751999 
0.188920 1.79854796090 0.02221788364 
0.189436 1.79651170868 0.02100103796 
0.189953 1.77972407840 0.02152594276 
0.190470 1.79505133498 0.02094095477 
0.190987 1.78126458757 0.02102172347 
0.191504 1.75879693559 0.02179143138 
0.192020 1.74908200536 0.02034071696 
0.192537 1.76314402555 0.02034024682 
0.193054 1.76129470641 0.02102248996 
0.193571 1.76125205651 0.02069333447 
0.194088 1.76036285827 0.02001457335 
0.194605 1.73764811280 0.02063988998 
0.195121 1.76901887557 0.02044613242 
0.195638 1.76762546896 0.02083406599 
0.196155 1.73617383826 0.02025721190 
0.196672 1.76608245036 0.02087366358 
0.197189 1.74889872688 0.02004321003 
0.197705 1.77353221933 0.01983906234 
0.198222 1.75668063532 0.02013497210 
0.198739 1.73359591422 0.02014257782 
0.199256 1.71373544356 0.01953708495 
0.199773 1.72339455678 0.02002448703 
0.200290 1.72404885206 0.01943723517 
0.200806 1.77315509275 0.02000133758 
0.201323 1.79122200266 0.01985218660 
0.201840 1.76944767963 0.01975498988 
0.202357 1.77010759338 0.02001661246 
0.202874 1.75711250533 0.01958751604 
0.203390 1.78057169125 0.02031948942 
0.203907 1.73390580834 0.01922671518 
0.204424 1.77159117086 0.01945783389 
0.204941 1.75050635107 0.01969219925 
0.205458 1.73424102458 0.01921142665 
0.205974 1.75480594014 0.01992983582 
0.206491 1.70771023705 0.01914862320 
0.207008 1.75306292055 0.01994304402 
0.207525 1.79374103893 0.01983293505 
0.208042 1.77682921529 0.01927541319 
0.208558 1.73183617119 0.01953506509 
0.209075 1.75735440969 0.01937220330 
0.209592 1.73873501341 0.01961364915 
0.210109 1.72628649795 0.01915265617 
0.210626 1.74889728300 0.01883939246 
0.211142 1.74664205215 0.01924207148 
0.211659 1.76558128791 0.01979900568 
0.212176 1.74980843295 0.01901419428 
0.212693 1.74494580420 0.01906978668 
0.213210 1.77015024425 0.01901781771 
0.213726 1.76881403260 0.01935367151 
0.214243 1.74141067080 0.02001326014 
0.214760 1.73619087811 0.01912642204 
0.215277 1.76301226369 0.01892616171 
0.215794 1.75300502134 0.01977556380 
0.216310 1.77485199871 0.01918086939 
0.216827 1.77273080700 0.01934196298 
0.217344 1.74069949895 0.01878810799 
0.217861 1.75401670656 0.01884367645 
0.218378 1.73355027785 0.01884890743 
0.218894 1.74562458168 0.01891788873 
0.219411 1.72429333956 0.01896186607 
0.219928 1.73895914894 0.01868673928 
0.220445 1.74324166161 0.01893696541 
0.220962 1.72605529172 0.01849744394 
0.221478 1.70296782966 0.01874924270 
0.221995 1.73372870276 0.01881432980 
0.222512 1.76092334922 0.01889356676 
0.223029 1.71300658074 0.01844527541 
0.223546 1.71742527800 0.01870731373 
0.224062 1.75137777905 0.01883240958 
0.224579 1.74676774241 0.01839709131 
0.225096 1.74852828648 0.01876554483 
0.225613 1.72314372373 0.01819221793 
0.226129 1.70123253517 0.01826579694 
0.226646 1.74944620473 0.01893163492 
0.227163 1.74351273887 0.01895056668 
0.227680 1.73501204177 0.01829540956 
0.228197 1.72483651702 0.01802719191 
0.228713 1.72196226896 0.01813636826 
0.229230 1.77337490649 0.01827407638 
0.229747 1.74631281793 0.01795321993 
0.230264 1.75273178407 0.01816801506 
0.230780 1.73131182879 0.01820153144 
0.231297 1.72200183333 0.01773300443 
0.231814 1.76578159977 0.01827334385 
0.232331 1.74020102101 0.01815134412 
0.232848 1.75149727004 0.01851329736 
0.233364 1.74887271172 0.01831487213 
0.233881 1.72370982352 0.01746680793 
0.234398 1.74645981265 0.01817136178 
0.234915 1.71542803659 0.01804752750 
0.235431 1.74217996584 0.01810562947 
0.235948 1.74867208999 0.01796067506 
0.236465 1.71023164140 0.01763747467 
0.236982 1.73349849887 0.01825963948 
0.237499 1.71860235444 0.01748496092 
0.238015 1.74477963926 0.01786385363 
0.238532 1.74772371588 0.01809736466 
0.239049 1.72464280877 0.01778755704 
0.239566 1.77574250252 0.01787958402 
0.240082 1.71756687972 0.01790067163 
0.240599 1.74692915826 0.01793756675 
0.241116 1.73759823131 0.01751989515 
0.241633 1.72983393042 0.01768345683 
0.242149 1.73503685419 3.03171292146 
0.242666 1.71297024172 0.01749413389 
0.243183 1.71654507276 0.01759103095 
0.243700 1.74255480394 0.01733592160 
0.244217 1.74500039095 0.01798494077 
0.244733 1.75020415432 0.01786646106 
0.245250 1.73396368418 0.01760336987 
0.245767 1.72457833262 0.01765869725 
0.246284 1.72478293079 0.01758708988 
0.246800 1.73370393605 0.01791965720 
0.247317 1.72055662002 0.01744437765 
0.247834 1.76171967351 0.01766966087 
0.248351 1.71664626478 0.01734872120 
0.248867 1.69495078136 0.01723211387 
0.249384 1.72543031061 0.01705448844 
0.249901 1.70763021215 0.01713714950 
0.250418 1.73851443317 0.01772966622 
0.250934 1.71489547206 0.01705410311 
0.251451 1.71079242422 0.01748670230 
0.251968 1.72945420842 0.01707471821 
0.252485 1.72781292418 0.01742832045 
0.253001 1.69018039807 0.01725186187 
0.253518 1.70676967867 0.01726057133 
0.254035 1.73113930496 0.01689639244 
0.254552 1.70507912631 0.01739021953 
0.255068 1.73323452440 0.01728142302 
0.255585 1.71799972686 0.01698672048 
0.256102 1.70665425549 0.01667521523 
0.256619 1.71031279908 0.01712228811 
0.257135 1.70434335415 0.01683630445 
0.257652 1.69694451183 0.01711763130 
0.258169 1.67920322629 0.01664726880 
0.258686 1.69544607693 0.01693763650 
0.259202 1.72538686148 0.01695744202 
0.259719 1.71510608144 0.01690001417 
0.260236 1.72873067456 0.01722997889 
0.260753 1.68694891663 0.01731503642 
0.261269 1.69763760433 0.01779454128 
0.261786 1.71565653498 0.01794843657 
0.262303 1.68134843970 0.01770476611 
0.262820 1.70990733140 0.01774662481 
0.263336 1.71587399437 0.01803723854 
0.263853 1.70144166929 0.01781850148 
0.264370 1.72920860142 0.01821965559 
0.264887 1.71122881305 0.01832341621 
0.265403 1.72094759728 0.01831866104 
0.265920 1.67158305407 0.01814030974 
0.266437 1.73891126242 0.01841382940 
0.266954 1.70206806449 0.01860738985 
0.267470 1.73307712516 0.01837224776 
0.267987 1.74111983798 0.01851023474 
0.268504 1.71130352756 0.01841160219 
0.269021 1.67688675804 0.01830780168 
0.269537 1.70072504002 0.01851087922 
0.270054 1.72373161048 0.01912194230 
0.270571 1.73076278833 0.01891938820 
0.271087 1.72861950157 0.01989842013 
0.271604 1.73500644432 0.01946893216 
0.272121 1.73214029287 0.02007559765 
0.272638 1.72624070719 0.01974162779 
0.273154 1.72847265940 0.02019628780 
0.273671 1.70500119229 0.01980188425 
0.274188 1.75400073812 0.02012392365 
0.274705 1.72730646446 0.02030007214 
0.275221 1.73256811305 0.02000816048 
0.275738 1.73366707681 0.02063585649 
0.276255 1.74166571673 0.02047527745 
0.276771 1.73126817073 0.02054223391 
0.277288 1.71023685855 0.02002765128 
0.277805 1.72605467088 0.02013845976 
0.278322 1.70941205320 0.02004916286 
0.278838 1.73085505565 0.02031479373 
0.279355 1.70211840609 0.01971614856 
0.279872 1.72759282534 0.01978025263 
0.280388 1.72146257305 0.02026820833 
0.280905 1.72855794590 0.02056938862 
0.281422 1.67476838210 0.01994971797 
0.281939 1.70457671747 0.02039012579 
0.282455 1.70773449574 0.02006589824 
0.282972 1.69941170865 0.01964993218 
0.283489 1.77098557655 0.02038463286 
0.284006 1.71768536636 0.02047101238 
0.284522 1.68809462197 0.02003983075 
0.285039 1.73309219448 0.02042848333 
0.285556 1.70725861928 0.02047732024 
0.286072 1.72419782984 0.02077164119 
0.286589 1.71239640923 0.02109286709 
0.287106 1.69590464101 0.02008425595 
0.287622 1.74885181895 0.02068744407 
0.288139 1.69902744768 0.02075646520 
0.288656 1.77613947932 0.02092139881 
0.289173 1.72591957477 0.02122357892 
0.289689 1.72240816018 0.02091801361 
0.290206 1.69039270224 0.02057785253 
0.290723 1.73892134620 0.02053675165 
0.291239 1.72735737910 0.02099252649 
0.291756 1.75851552356 0.02157390779 
0.292273 1.72735344676 0.02055975225 
0.292790 1.75384020168 0.02132325951 
0.293306 1.70675525719 0.02101411412 
0.293823 1.72959982499 0.02177341463 
0.294340 1.73020932433 0.02099050912 
0.294856 1.78055022554 0.02124384608 
0.295373 1.74502981997 0.02174257835 
0.295890 1.72749632508 0.02145126944 
0.296406 1.75754615597 0.02081004556 
0.296923 1.72054382592 0.02173121316 
0.297440 1.71559208552 0.02100011220 
0.297957 1.73546881572 0.02119211090 
0.298473 1.72802871286 0.02133957631 
0.298990 1.66734593605 0.02103102109 
0.299507 1.75025058692 0.02174513473 
0.300023 1.73078534658 0.02201847779 
0.300540 1.73946745249 0.02146012916 
0.301057 1.75039346093 0.02151089147 
0.301573 1.75379870630 0.02188111747 
0.302090 1.73565842613 0.02131335968 
0.302607 1.73920005503 0.02145844573 
0.303123 1.75607112750 0.02114739725 
0.303640 1.70409605905 0.02176104893 
0.304157 1.73483219632 0.02212103550 
0.304673 1.70432736989 0.02187297969 
0.305190 1.74653144073 0.02235751342 
0.305707 1.74713585177 0.02198560120 
0.306224 1.77636366601 0.02207920251 
0.306740 1.77015189529 0.02181602207 
0.307257 1.70920987299 0.02203273587 
0.307774 1.71790692710 0.02165957788 
0.308290 1.74371144723 0.02281335200 
0.308807 1.74375038683 0.02228998056 
0.309324 1.72980549479 0.02223661766 
0.309840 1.70569277361 0.02244137129 
0.310357 1.72876485752 0.02243262840 
0.310874 1.75577999925 0.02234073978 
0.311390 1.69800451923 0.02179067486 
0.311907 1.73598069026 0.02183940021 
0.312424 1.74188811469 0.02267069284 
0.312940 1.71627501391 0.02262875893 
0.313457 1.71435252750 0.02300315766 
0.313974 1.73775943002 0.02216808283 
0.314490 1.70033676514 0.02202495375 
0.315007 1.70194644231 0.02224026092 
0.315524 1.71263279609 0.02282761868 
0.316040 1.70116100594 0.02280944510 
0.316557 1.71018369089 0.02224475011 
0.317074 1.67921774308 0.02245795820 
0.317590 1.76770618096 0.02318280976 
0.318107 1.69117952203 0.02228077467 
0.318624 1.71959659481 0.02288090960 
0.319140 1.69160178325 0.02308961911 
0.319657 1.76082271240 0.02310658012 
0.320174 1.72629372601 0.02322239576 
0.320690 1.75879691659 0.02344403495 
0.321207 1.72975072600 0.02343991309 
0.321724 1.71425339240 0.02406590487 
0.322240 1.69947164602 0.02328675343 
0.322757 1.73548018194 0.02311169684 
0.323274 1.69973528212 0.02374458972 
0.323790 1.72431945506 0.02382845437 
0.324307 1.74985690728 0.02407421327 
0.324824 1.74917297187 0.02486819762 
0.325340 1.68338756840 0.02446324913 
0.325857 1.76304773760 0.02575743398 
0.326373 1.71259661936 0.02459472176 
0.326890 1.71172023803 0.02535838898 
0.327407 1.71588803196 0.02581642720 
0.327923 1.71329460039 0.02508750729 
0.328440 1.74239942909 0.02600674858 
0.328957 1.74816559836 0.02552502352 
0.329473 1.74136202719 0.02614442826 
0.329990 1.76161117659 0.02750442391 
0.330507 1.71327552947 0.02707841976 
0.331023 1.79099364076 0.02787135510 
0.331540 1.77743067955 0.02904742791 
0.332057 1.75799455377 0.02828745258 
0.332573 1.79781658067 0.02893946240 
0.333090 1.72890793087 0.02868447069 
0.333607 1.73544071893 0.02848516468 
0.334123 1.79433422922 0.02978851207 
0.334640 1.72381961746 0.02864253777 
0.335156 1.74473697992 0.03043561530 
0.335673 1.75927420646 0.02943015438 
0.336190 1.74738275283 0.03020946202 
0.336706 1.79291736363 0.03024724401 
0.337223 1.79692273911 0.03085095058 
0.337740 1.74912209621 0.03112755579 
0.338256 1.71739587789 0.03096936002 
0.338773 1.77163909275 0.03369885932 
0.339290 1.75050755345 0.03517736286 
0.339806 1.76404046703 0.03508501514 
0.340323 1.81342118888 0.03739094592 
0.340839 1.77470922422 0.03590916907 
0.341356 1.79078211263 0.03593342981 
0.341873 1.78899259321 0.03552415823 
0.342389 1.82411093488 0.03644852412 
0.342906 1.81180098432 0.03822461225 
0.343423 1.87763706087 0.03676283461 
0.343939 1.86393739745 0.03593723297 
0.344456 1.85054995647 0.03703037775 
0.344972 1.76813679701 0.03660496840 
0.345489 1.90514162752 0.03756341305 
0.346006 1.82232449829 0.03902333964 
0.346522 1.86034037100 0.03729115196 
0.347039 1.76811276138 0.03656268652 
0.347555 1.77620766367 0.03855761893 
0.348072 1.82510331844 0.03929773818 
0.348589 1.81032627103 0.03822018615 
0.349105 1.75392066550 0.03748776881 
0.349622 1.80640070481 0.03839756473 
0.350139 1.77555667112 0.03934272946 
0.350655 1.74438835960 0.03647124984 
0.351172 1.80550712134 0.03990001442 
0.351688 1.77380245224 0.03909956885 
0.352205 1.80640184652 0.03976396126 
0.352722 1.76709881664 0.03785569609 
0.353238 1.80920320452 0.04025019323 
0.353755 1.85071701500 0.04048984951 
0.354271 1.86110749007 0.03961985577 
0.354788 1.82626546256 0.04016269067 
0.355305 1.79219771600 0.03980235927 
0.355821 1.78421089557 0.03982474794 
0.356338 1.75234769363 0.03855941805 
0.356854 1.75786532767 0.04055902015 
0.357371 1.80825769644 0.04002983228 
0.357888 1.77360629220 0.04258574750 
0.358404 1.79671986665 0.04213022986 
0.358921 1.85331606687 0.04557109011 
0.359437 1.77521343639 0.04439254436 
0.359954 1.82891763259 0.04526900013 
0.360471 1.90014129980 0.04931977372 
0.360987 1.79795407276 0.04769573941 
0.361504 1.81252458530 0.04585170669 
0.362020 1.73275119151 0.04687715690 
0.362537 1.85536981898 0.05000125696 
0.363054 1.70333151626 0.04869938609 
0.363570 1.79334184455 0.04869730849 
0.364087 1.82028174661 0.04948421737 
0.364603 1.85801058082 0.05179073525 
0.365120 1.86420624337 0.05112175818 
0.365637 1.75208965846 0.05246683894 
0.366153 1.86650874697 0.05796251834 
0.366670 1.83487062021 0.05994949810 
0.367186 1.78956628970 0.05821543865 
0.367703 1.83491142534 0.05728508205 
0.368219 1.88237440361 0.06106633391 
0.368736 1.83388783048 0.06320591793 
0.369253 1.81241872735 0.06759429491 
0.369769 1.79222365121 0.05923203571 
0.370286 1.69007510182 0.06976768704 
0.370802 1.89453583190 0.07306080709 
0.371319 1.83000971043 0.07650343777 
0.371835 1.71691576649 0.08359583616 
0.372352 1.66748417379 0.08246521163 
0.372869 1.64725778538 0.10155518384 
0.373385 1.77339686664 0.16086577276 
0.373902 1.88340759489 0.41946864456 
