# Supplementary material for: A SAXS-based approach to rationally evaluate radical scavengers – toward eliminating radiation damage in solution and crystallographic studies
Source: J Synchrotron Radiat. 2021 Aug 9;28(Pt 5):1309–20. doi: 10.1107/S1600577521004045 (PMC8415334; doi:10.1107/S1600577521004045)
Supplement: Supplementary file 1 [file s-28-01309-sup1.zip › SupportingData/ascrobic_acid/5uM/D1_ascorbate-5um_00012.cbf.dat]

0.010597 11.65097191819 0.48965569779 
0.011114 11.03826466476 0.45950777816 
0.011630 10.04641399062 0.34192756663 
0.012147 9.16485201591 0.29499993270 
0.012664 8.44836790301 0.26592529384 
0.013181 7.92251660206 0.20838109632 
0.013698 7.48310581196 0.18833453873 
0.014215 7.26630299769 0.26308136048 
0.014732 7.04003578713 0.24764723829 
0.015249 6.14691921230 0.18293040667 
0.015766 6.16184584391 0.16579286259 
0.016283 6.01020601733 0.17569723674 
0.016800 5.83037625386 0.15882169176 
0.017316 5.93410403789 0.14894660314 
0.017833 5.65914699315 0.13370567816 
0.018350 5.31638326258 0.12312977760 
0.018867 5.31797561455 0.12502652113 
0.019384 5.09370239476 0.11901635572 
0.019901 4.98048443461 0.11723763066 
0.020418 4.95400361229 0.11542913520 
0.020935 4.68875671804 0.10406939923 
0.021452 4.65585520463 0.11138668798 
0.021969 4.54452393637 0.09817437876 
0.022486 4.46284288345 0.09431706488 
0.023002 4.50442371114 0.09677688217 
0.023519 4.28099332503 0.08532693123 
0.024036 4.21271386987 0.09130838067 
0.024553 4.22653194308 0.08493170863 
0.025070 4.37287082051 0.08877669110 
0.025587 4.23479158982 0.09132467668 
0.026104 4.02330730556 0.08291992856 
0.026621 4.06318262675 0.08949227429 
0.027138 3.94408753855 0.08671866899 
0.027655 3.88812679516 0.07548901213 
0.028171 3.77193568800 0.08167608610 
0.028688 3.79239695661 0.07675492317 
0.029205 3.83026311831 0.07793948373 
0.029722 3.91098145760 0.07451830046 
0.030239 3.77592898121 0.07697063222 
0.030756 3.66703643002 0.07650968882 
0.031273 3.62973377841 0.07439900818 
0.031790 3.58423875168 0.07316365592 
0.032307 3.70781513767 0.06865649686 
0.032824 3.55185099656 0.07345978090 
0.033341 3.54339031681 0.06718156928 
0.033857 3.65732602242 0.07167177019 
0.034374 3.49568323581 0.06464335758 
0.034891 3.58032923387 0.06767989890 
0.035408 3.40489452819 0.06520891565 
0.035925 3.51036051907 0.06311016170 
0.036442 3.45623853341 0.06727494167 
0.036959 3.28469136070 0.06203001513 
0.037476 3.35674588884 0.06392176454 
0.037993 3.39060705678 0.06145318262 
0.038510 3.36612066733 0.06457944645 
0.039027 3.38971737043 0.06076687611 
0.039543 3.35120068430 0.06058285509 
0.040060 3.30345746150 0.05956547717 
0.040577 3.30291492535 0.05821426240 
0.041094 3.45345747455 0.05947661875 
0.041611 3.09622638474 0.05773091621 
0.042128 3.26090537725 0.05599256540 
0.042645 3.15655479310 0.05732619696 
0.043162 3.16574133758 0.05527003999 
0.043679 3.09983269556 0.05564148017 
0.044196 3.18258550025 0.05446882032 
0.044712 3.07995393534 0.05607642135 
0.045229 3.06338930144 0.05182036819 
0.045746 3.15280221800 0.05531899243 
0.046263 3.10260276583 0.05422142307 
0.046780 3.04608283991 0.05065279267 
0.047297 2.99929860018 0.05293801011 
0.047814 3.02348238536 0.05088103697 
0.048331 2.89483784771 0.05105977549 
0.048848 3.02314331477 0.05186276705 
0.049365 2.94591167833 0.04885751590 
0.049881 2.92387630553 0.05130291739 
0.050398 2.91811861966 0.05022924328 
0.050915 2.97880644362 0.04950425632 
0.051432 2.95001316480 0.04669660050 
0.051949 2.82200378739 0.04640522105 
0.052466 2.95432785817 0.04818648846 
0.052983 2.91831535484 0.04958278127 
0.053500 2.88222980723 0.04728645064 
0.054017 2.93912675406 0.04974687564 
0.054534 2.88910955478 0.04757206785 
0.055050 2.80696004086 0.04738111954 
0.055567 2.81097328088 0.04703368936 
0.056084 2.78832694125 0.04603502352 
0.056601 2.70474857199 0.04532236074 
0.057118 2.76907130337 0.04347634081 
0.057635 2.73642926041 0.04500851698 
0.058152 2.75111284907 0.04567397245 
0.058669 2.63190024975 0.04441633652 
0.059186 2.75962017478 0.04341021413 
0.059703 2.67000550664 0.04408808448 
0.060220 2.66348536022 0.04539372804 
0.060736 2.68376701665 0.04335887154 
0.061253 2.51591422776 0.04439350869 
0.061770 2.60431890265 0.04299846550 
0.062287 2.67210826249 0.04137893110 
0.062804 2.56910327471 0.04230987879 
0.063321 2.68219696415 0.04278510560 
0.063838 2.54483885104 0.04293521926 
0.064355 2.52340535040 0.04045867235 
0.064872 2.56005251746 0.04024580147 
0.065388 2.58471121771 0.04098283994 
0.065905 2.50837551251 0.04160054796 
0.066422 2.47328744566 0.03955337392 
0.066939 2.54258339800 0.03988163609 
0.067456 2.43518592890 0.03826130962 
0.067973 2.52805226146 0.03883168404 
0.068490 2.50040280359 0.03884333938 
0.069007 2.42216112431 0.03905291401 
0.069524 2.48543173770 0.04144737753 
0.070041 2.53913672383 0.04145585179 
0.070557 2.52394852103 0.03953628815 
0.071074 2.47767319096 0.04086956894 
0.071591 2.39053424004 0.03743136788 
0.072108 2.52153312470 0.03899199500 
0.072625 2.47145517512 0.03942473120 
0.073142 2.45999605841 0.04003504293 
0.073659 2.44514005044 0.03857560128 
0.074176 2.42083741733 0.03725421332 
0.074693 2.42540961331 0.03751904471 
0.075210 2.35907918294 0.03533625154 
0.075726 2.46683151951 0.03761070225 
0.076243 2.38915637456 0.03611710772 
0.076760 2.40505807549 0.03622210611 
0.077277 2.42356679601 0.03708956990 
0.077794 2.43084378585 0.03704039984 
0.078311 2.33045138932 0.03527520655 
0.078828 2.32253338420 0.03634092870 
0.079345 2.38874545877 0.03572912688 
0.079862 2.39234239025 0.03614330033 
0.080378 2.33017321082 0.03554714739 
0.080895 2.29527029149 0.03463561498 
0.081412 2.33052359398 0.03528965272 
0.081929 2.34989353086 0.03514668489 
0.082446 2.32482770694 0.03514497003 
0.082963 2.32167162113 0.03494285637 
0.083480 2.22664497909 0.03372736788 
0.083997 2.28968688277 0.03531490197 
0.084514 2.31132670173 0.03284466668 
0.085030 2.30185608069 0.03414493456 
0.085547 2.22951596506 0.03365679910 
0.086064 2.24694330277 0.03485900777 
0.086581 2.23598866203 0.03386481545 
0.087098 2.29376459415 0.03337966383 
0.087615 2.23757984212 0.03292964946 
0.088132 2.25973705700 0.03325570609 
0.088649 2.27114948979 0.03366121898 
0.089166 2.23329997465 0.03430404496 
0.089683 2.24835332386 0.03577015794 
0.090199 2.19422264014 0.03511122577 
0.090716 2.12408911434 0.03508093807 
0.091233 2.21220034127 0.03646666375 
0.091750 2.22193396145 0.03423181266 
0.092267 2.18426101194 0.03570163918 
0.092784 2.19498984183 0.03548665975 
0.093301 2.21683211725 0.03643511332 
0.093818 2.25410100322 0.03664276787 
0.094334 2.21966564518 0.03586789955 
0.094851 2.17069391251 0.03531435036 
0.095368 2.20144535149 0.03624587973 
0.095885 2.19405502167 0.03371674281 
0.096402 2.14685426476 0.03330196459 
0.096919 2.16420724833 0.03364565574 
0.097436 2.13998843765 0.03360902848 
0.097953 2.15388227667 0.03254795563 
0.098470 2.06479135304 0.03194771925 
0.098986 2.14815909975 0.03162741477 
0.099503 2.09437358097 0.03222219919 
0.100020 2.16483062682 0.03286383283 
0.100537 2.12155998829 0.03209521611 
0.101054 2.15698931908 0.03263649251 
0.101571 2.16230025490 0.03232853048 
0.102088 2.06334860937 0.03226475260 
0.102605 2.07200242013 0.03080020420 
0.103122 2.07074821887 0.03120468800 
0.103638 2.06065937014 0.03078008011 
0.104155 2.03630742257 0.02998722924 
0.104672 2.05643594511 0.02988599432 
0.105189 2.06429294893 0.03104646847 
0.105706 2.11035827137 0.03117232278 
0.106223 2.05055151622 0.03046263297 
0.106740 2.00876941893 0.03007778399 
0.107257 2.06675839644 0.03077242672 
0.107773 2.04526402306 0.02970980781 
0.108290 2.06567475100 0.02952924193 
0.108807 2.06131977289 0.02944427959 
0.109324 2.04527271352 0.02918519089 
0.109841 2.06905818570 0.02927588916 
0.110358 2.05049945636 0.02889911876 
0.110875 2.08492323879 0.03031343784 
0.111392 2.05714563273 0.02862664654 
0.111909 2.05147863306 0.02931982938 
0.112425 2.04988829589 0.02816476331 
0.112942 2.00753734166 0.02921395532 
0.113459 2.03871307498 0.02922946502 
0.113976 2.02199458239 0.02906908546 
0.114493 2.05610947026 0.02860667887 
0.115010 1.96545701179 0.02778449885 
0.115527 2.03479834205 0.02866544870 
0.116044 2.00796910093 0.02744894900 
0.116560 1.97597923153 0.02600451056 
0.117077 1.97539501405 0.02714179172 
0.117594 2.04097953891 0.02863811126 
0.118111 1.97401565860 0.02768704152 
0.118628 1.94659322265 0.02679300499 
0.119145 1.96133216654 0.02761263330 
0.119662 2.02856591453 0.02745502105 
0.120179 2.00164648463 0.02735307322 
0.120695 2.00263830282 0.02744664829 
0.121212 1.99044211480 0.02740740405 
0.121729 2.06509861381 0.02861086349 
0.122246 1.93794452349 0.02658846260 
0.122763 2.00611212634 0.02703143734 
0.123280 1.96155503392 0.02709041338 
0.123797 1.91796194476 0.02621289062 
0.124314 1.97793173486 0.02691523144 
0.124830 1.93292319723 0.02667474549 
0.125347 1.96828344866 0.02627211529 
0.125864 1.98081520007 0.02647724563 
0.126381 1.94864075475 0.02679534199 
0.126898 1.94033106384 0.02518526456 
0.127415 1.95010867765 0.02683181388 
0.127932 1.92050736426 0.02580372203 
0.128448 1.94491093799 0.02645470720 
0.128965 1.93591158651 0.02566016473 
0.129482 1.94638334188 0.02609896286 
0.129999 1.91095333160 0.02599712437 
0.130516 1.89275218686 0.02548393842 
0.131033 1.96361386679 0.02555997472 
0.131550 1.94290332114 0.02535033059 
0.132067 1.92114052905 0.02522169169 
0.132583 1.92972043354 0.02529513559 
0.133100 1.90752306465 0.02512411051 
0.133617 1.92344073358 0.02504771539 
0.134134 1.90684840451 0.02489345508 
0.134651 1.93642826407 0.02508729525 
0.135168 1.93997421206 0.02514820808 
0.135685 1.90546046035 0.02533278563 
0.136201 1.93950896831 0.02543211594 
0.136718 1.90011901183 0.02526584875 
0.137235 1.92443820193 0.02510190645 
0.137752 1.89036033652 0.02418933244 
0.138269 1.92273761328 0.02452105040 
0.138786 1.90192541467 0.02421914858 
0.139303 1.91494540610 0.02450593592 
0.139819 1.88143282510 0.02419399218 
0.140336 1.87165317596 0.02394907789 
0.140853 1.89242507486 0.02428821897 
0.141370 1.86282345526 0.02395425698 
0.141887 1.90322595188 0.02418162471 
0.142404 1.87664279700 0.02479629763 
0.142921 1.91072803443 0.02405377404 
0.143438 1.88520547331 0.02442006750 
0.143954 1.84858823871 0.02447530351 
0.144471 1.89417684161 0.02404819371 
0.144988 1.90207916104 0.02421338082 
0.145505 1.90223174548 0.02466422751 
0.146022 1.89584783791 0.02357927770 
0.146539 1.89694399700 0.02467208531 
0.147056 1.86259515107 0.02418425785 
0.147572 1.81056829677 0.02394704670 
0.148089 1.80540926525 0.02418733299 
0.148606 1.84100099526 0.02357939499 
0.149123 1.85603343041 0.02347459652 
0.149640 1.90734120496 0.02426472149 
0.150157 1.82770193288 0.02383677333 
0.150674 1.87240065815 0.02405414643 
0.151190 1.80424068879 0.02265842516 
0.151707 1.80790408356 0.02332560043 
0.152224 1.83317628500 0.02338802021 
0.152741 1.79479757400 0.02309080656 
0.153258 1.86171960459 0.02377892548 
0.153775 1.85326196040 0.02326862627 
0.154291 1.81527575597 0.02267069326 
0.154808 1.81289229079 0.02240261082 
0.155325 1.87881185208 0.02302401809 
0.155842 1.80548460922 0.02261165112 
0.156359 1.84921768940 0.02240952439 
0.156876 1.82752354812 0.02242028191 
0.157393 1.80727796077 0.02270264586 
0.157909 1.84031754594 0.02315916358 
0.158426 1.88247874681 0.02197697321 
0.158943 1.85291416313 0.02260641246 
0.159460 1.82152637514 0.02243002033 
0.159977 1.81778090823 0.02210650553 
0.160494 1.81729763574 0.02286331553 
0.161010 1.85543074736 0.02180155273 
0.161527 1.82696322925 0.02254843521 
0.162044 1.82591069888 0.02266932986 
0.162561 1.80462924893 0.02182478946 
0.163078 1.81302240692 0.02228887589 
0.163595 1.81010013565 0.02206685090 
0.164112 1.81751405976 0.02126281076 
0.164628 1.79147303061 0.02201813967 
0.165145 1.80272839817 0.02255439425 
0.165662 1.83433985213 0.02264024177 
0.166179 1.83764285554 0.02158014181 
0.166696 1.80087761842 0.02147463567 
0.167213 1.82125074632 0.02123206413 
0.167729 1.76440185376 0.02184881363 
0.168246 1.81740504060 0.02155338731 
0.168763 1.80383251144 0.02179187586 
0.169280 1.79038878820 0.02132869984 
0.169797 1.80100672340 0.02143819367 
0.170314 1.79243346691 0.02106774082 
0.170830 1.80229307582 0.02179871052 
0.171347 1.81338624862 0.02163406210 
0.171864 1.83291403337 0.02169187020 
0.172381 1.82984217786 0.02172609712 
0.172898 1.83656791153 0.02121011346 
0.173415 1.82740477819 0.02163826300 
0.173932 1.84031025994 0.02142240901 
0.174448 1.75966245705 0.02144990851 
0.174965 1.77179155531 0.02115634113 
0.175482 1.80548714214 0.02174402952 
0.175999 1.84007295200 0.02107483337 
0.176516 1.75488919204 0.02078562939 
0.177033 1.80763701019 0.02066677041 
0.177549 1.83156271646 0.02103212436 
0.178066 1.79882539829 0.02117672414 
0.178583 1.78904652426 0.02060581496 
0.179100 1.81109619995 0.02176783062 
0.179617 1.79811151070 0.02154244337 
0.180134 1.80688548973 0.02176954284 
0.180650 1.79237211021 0.02138514184 
0.181167 1.78933095610 0.02157301430 
0.181684 1.77226762973 0.02198394318 
0.182201 1.79917932918 0.02153526849 
0.182718 1.79542211867 0.02185023593 
0.183234 1.80086155985 0.02221553746 
0.183751 1.82211984047 0.02236296543 
0.184268 1.76920296749 0.02249530962 
0.184785 1.77819301045 0.02232585829 
0.185302 1.79977182375 0.02247607772 
0.185819 1.78904592503 0.02228363957 
0.186335 1.78887336088 0.02231342057 
0.186852 1.82188481091 0.02193567995 
0.187369 1.82806209025 0.02207007556 
0.187886 1.76482910226 0.02149238796 
0.188403 1.78299329745 0.02152738238 
0.188920 1.75397054399 0.02112199750 
0.189436 1.76154739624 0.02150091231 
0.189953 1.77286503799 0.02131662764 
0.190470 1.80535506718 0.02095100375 
0.190987 1.78029618009 0.02110464830 
0.191504 1.72677255963 0.02080853213 
0.192020 1.73264277672 0.02100564780 
0.192537 1.77649577676 0.02071180934 
0.193054 1.78413142005 0.02080861816 
0.193571 1.75410175293 0.02038817413 
0.194088 1.76906674872 0.02056879964 
0.194605 1.78217022259 0.02064628772 
0.195121 1.80280758163 0.02076733567 
0.195638 1.77508184181 0.02066359269 
0.196155 1.75821523973 0.02058530656 
0.196672 1.77192753522 0.02087555607 
0.197189 1.78148158395 0.02022406738 
0.197705 1.73954172984 0.02000743496 
0.198222 1.76717480021 0.02054636611 
0.198739 1.75195963610 0.02039466428 
0.199256 1.76395640028 0.02004653079 
0.199773 1.75974851493 0.02030120976 
0.200290 1.75037461120 0.02028934744 
0.200806 1.76935278925 0.02063469604 
0.201323 1.76577529699 0.01982958735 
0.201840 1.69513094619 0.01949386810 
0.202357 1.79546960011 0.02033933612 
0.202874 1.73119514618 0.01936332506 
0.203390 1.77177135947 0.01977719719 
0.203907 1.76012720651 0.01961221289 
0.204424 1.76250680727 0.01965364637 
0.204941 1.76009646681 0.01985569280 
0.205458 1.74775948068 0.01999574384 
0.205974 1.78391002980 0.01975751605 
0.206491 1.76765259480 0.01937009466 
0.207008 1.71148092841 0.01967716651 
0.207525 1.75571828957 0.01963820996 
0.208042 1.76001056526 0.01947135507 
0.208558 1.74848898440 0.01968318800 
0.209075 1.73394818099 0.01892764702 
0.209592 1.73396357458 0.01919726613 
0.210109 1.75537972162 0.01939534096 
0.210626 1.74563369135 0.01952267940 
0.211142 1.74660072622 0.01955812980 
0.211659 1.76339778601 0.01967756306 
0.212176 1.75214224635 0.01959920269 
0.212693 1.73178352160 0.01933462875 
0.213210 1.77067237422 0.01948467936 
0.213726 1.74832427264 0.01927097138 
0.214243 1.73203308436 0.01905787059 
0.214760 1.74543442874 0.01909887928 
0.215277 1.73212846964 0.01876222214 
0.215794 1.74745942579 0.01916984895 
0.216310 1.70976105353 0.01913828361 
0.216827 1.70925026195 0.01843016485 
0.217344 1.75826644173 0.01905307899 
0.217861 1.72496015776 0.01867616335 
0.218378 1.72788551635 0.01914090468 
0.218894 1.76382615708 0.01895756280 
0.219411 1.73425789372 0.01873139462 
0.219928 1.74078964681 0.01878134154 
0.220445 1.74945273593 0.01872884769 
0.220962 1.72062668361 0.01873998325 
0.221478 1.68944723380 0.01865439346 
0.221995 1.74032437505 0.01841825723 
0.222512 1.73584062777 0.01835876919 
0.223029 1.73897492105 0.01874042074 
0.223546 1.78245905838 0.01921339652 
0.224062 1.74482484611 0.01867693611 
0.224579 1.76072899982 0.01885935431 
0.225096 1.72176879362 0.01845863553 
0.225613 1.76414693647 0.01883350754 
0.226129 1.75575595423 0.01848093643 
0.226646 1.74427718037 0.01861162667 
0.227163 1.75482821240 0.01864134486 
0.227680 1.74818469738 0.01827652326 
0.228197 1.73353839774 0.01803886820 
0.228713 1.74034499404 0.01835905019 
0.229230 1.74680611136 0.01802109877 
0.229747 1.75385188663 0.01782438646 
0.230264 1.73508309790 0.01819257241 
0.230780 1.74424560591 0.01868002381 
0.231297 1.79296716580 0.01834617894 
0.231814 1.73571437612 0.01808740259 
0.232331 1.70193946735 0.01788870535 
0.232848 1.76319881963 0.01792193751 
0.233364 1.77939573606 0.01789370065 
0.233881 1.70362151749 0.01766222543 
0.234398 1.73930502814 0.01778244761 
0.234915 1.74662148511 0.01762963734 
0.235431 1.71484052905 0.01793668835 
0.235948 1.71615699905 0.01789668586 
0.236465 1.74355711464 0.01813949683 
0.236982 1.73893376571 0.01783631148 
0.237499 1.73362054494 0.01789335539 
0.238015 1.71477654018 0.01788245296 
0.238532 1.75783368947 0.01771198022 
0.239049 1.70146827532 0.01777099424 
0.239566 1.70341027049 0.01770615436 
0.240082 1.74516610551 0.01772215313 
0.240599 1.73238634067 0.01799969306 
0.241116 1.72182857994 0.01754967706 
0.241633 1.69650380035 0.01748073776 
0.242149 1.74154836992 3.03006463992 
0.242666 1.75032349917 0.01764315011 
0.243183 1.73547429210 0.01774919085 
0.243700 1.72173674495 0.01756767602 
0.244217 1.72782363446 0.01745677983 
0.244733 1.73283750057 0.01713628145 
0.245250 1.71734892799 0.01709260731 
0.245767 1.72485334455 0.01809084303 
0.246284 1.74013013753 0.01750046960 
0.246800 1.70025029542 0.01709651504 
0.247317 1.71369369938 0.01732514170 
0.247834 1.73270373881 0.01735912203 
0.248351 1.74159690563 0.01789458428 
0.248867 1.73777063918 0.01731687609 
0.249384 1.73748431311 0.01706268097 
0.249901 1.70621721640 0.01740601411 
0.250418 1.71768500387 0.01748801416 
0.250934 1.71124627895 0.01727839016 
0.251451 1.71750579238 0.01776333265 
0.251968 1.72727531574 0.01711771586 
0.252485 1.75271599909 0.01724513559 
0.253001 1.74332594250 0.01786757076 
0.253518 1.69911946835 0.01733016263 
0.254035 1.70836927179 0.01744497494 
0.254552 1.72941434004 0.01712895357 
0.255068 1.70921444684 0.01669858930 
0.255585 1.71760495783 0.01710644314 
0.256102 1.70947082840 0.01707046685 
0.256619 1.70132153869 0.01698237546 
0.257135 1.70008214275 0.01701269721 
0.257652 1.73080012477 0.01676927659 
0.258169 1.70668278534 0.01729663395 
0.258686 1.72907998463 0.01706263170 
0.259202 1.70426018324 0.01667754641 
0.259719 1.71471396407 0.01708041757 
0.260236 1.70198511109 0.01755853364 
0.260753 1.69400133512 0.01749169034 
0.261269 1.71730164930 0.01759704574 
0.261786 1.71319666386 0.01791339940 
0.262303 1.71902876764 0.01778915952 
0.262820 1.73726448120 0.01816353948 
0.263336 1.68868408928 0.01789365544 
0.263853 1.71777896890 0.01798096752 
0.264370 1.69419330909 0.01792397581 
0.264887 1.70953943452 0.01847235088 
0.265403 1.73747957010 0.01863607890 
0.265920 1.72366605380 0.01849231424 
0.266437 1.72412087468 0.01859449528 
0.266954 1.73014942114 0.01838373716 
0.267470 1.71177681146 0.01832922125 
0.267987 1.70604383993 0.01903311476 
0.268504 1.71419822590 0.01871364446 
0.269021 1.69779348705 0.01904519533 
0.269537 1.72694589773 0.01890557150 
0.270054 1.70005901885 0.01904366599 
0.270571 1.70327620445 0.01873121143 
0.271087 1.72702222660 0.01948055524 
0.271604 1.71740171872 0.01992835812 
0.272121 1.72103889105 0.01966455332 
0.272638 1.73759884182 0.02027490764 
0.273154 1.71882210122 0.01946851341 
0.273671 1.76357786747 0.02013668180 
0.274188 1.71957634283 0.02072304703 
0.274705 1.74000412482 0.02055098321 
0.275221 1.70063067902 0.01993723616 
0.275738 1.77296467137 0.02103385243 
0.276255 1.73745435309 0.02012664398 
0.276771 1.76881590194 0.02071758752 
0.277288 1.70529003827 0.02047351830 
0.277805 1.74501639741 0.02031189805 
0.278322 1.73552199084 0.02002072989 
0.278838 1.71158197719 0.02019053771 
0.279355 1.70943502392 0.01966758471 
0.279872 1.69772281755 0.01974784645 
0.280388 1.75205960051 0.02014845982 
0.280905 1.70666436093 0.01978725305 
0.281422 1.72198647263 0.01996644841 
0.281939 1.74994223814 0.02033882675 
0.282455 1.74671560409 0.02011705375 
0.282972 1.72812536686 0.02056794594 
0.283489 1.72473103387 0.02002629216 
0.284006 1.73030418968 0.02035896798 
0.284522 1.71169123754 0.02052004394 
0.285039 1.72623215933 0.02024169008 
0.285556 1.70169725667 0.01967357387 
0.286072 1.70855801646 0.02054265116 
0.286589 1.74960060079 0.02053799412 
0.287106 1.72592891159 0.02016052786 
0.287622 1.73685804724 0.02052008104 
0.288139 1.71724465307 0.02060506233 
0.288656 1.71939559080 0.02000929937 
0.289173 1.73397704061 0.02020078099 
0.289689 1.73587549842 0.02067928104 
0.290206 1.70608879461 0.02086370379 
0.290723 1.73999501484 0.02086413678 
0.291239 1.72639303682 0.02072085211 
0.291756 1.73670003595 0.02112834161 
0.292273 1.71815439331 0.02103236700 
0.292790 1.71898545937 0.02105347794 
0.293306 1.67947234924 0.02068907337 
0.293823 1.71060841563 0.02121793480 
0.294340 1.70214940239 0.01989350037 
0.294856 1.74388634581 0.02141153135 
0.295373 1.72571421168 0.02055795253 
0.295890 1.76882128917 0.02079939028 
0.296406 1.73198537851 0.02113118155 
0.296923 1.73574887599 0.02115359265 
0.297440 1.74708190738 0.02130558527 
0.297957 1.74001003525 0.02146034680 
0.298473 1.72411921080 0.02072340688 
0.298990 1.73277332611 0.02162772287 
0.299507 1.70292714584 0.02116801048 
0.300023 1.72448176582 0.02067345799 
0.300540 1.70105609524 0.02140781531 
0.301057 1.73767003433 0.02142887069 
0.301573 1.72510115091 0.02132526698 
0.302090 1.75531825631 0.02182216502 
0.302607 1.74793115414 0.02151268584 
0.303123 1.70422555687 0.02143813138 
0.303640 1.71201814824 0.02166915457 
0.304157 1.72322341046 0.02176001790 
0.304673 1.73400534097 0.02180902082 
0.305190 1.76082767554 0.02189206562 
0.305707 1.73664002808 0.02174730133 
0.306224 1.72271833862 0.02228074168 
0.306740 1.72282465086 0.02201130567 
0.307257 1.71342526357 0.02215788039 
0.307774 1.73256118875 0.02142135256 
0.308290 1.71712779312 0.02202118808 
0.308807 1.73197616526 0.02170457873 
0.309324 1.70158120289 0.02137298430 
0.309840 1.72745299327 0.02233449967 
0.310357 1.70149511227 0.02178642635 
0.310874 1.72801638417 0.02247786800 
0.311390 1.74289835239 0.02242827660 
0.311907 1.74420848018 0.02301275763 
0.312424 1.73616463528 0.02298361205 
0.312940 1.72114648056 0.02243351277 
0.313457 1.67984429380 0.02175791778 
0.313974 1.75816340432 0.02238751647 
0.314490 1.71398821336 0.02273706514 
0.315007 1.75175680197 0.02311390634 
0.315524 1.75441515509 0.02247260294 
0.316040 1.73233467317 0.02262934571 
0.316557 1.75560993167 0.02277386229 
0.317074 1.72142227939 0.02272702396 
0.317590 1.73875967099 0.02256276977 
0.318107 1.71514921437 0.02339879652 
0.318624 1.71977896722 0.02302877774 
0.319140 1.73060087729 0.02339251774 
0.319657 1.78098296783 0.02327594875 
0.320174 1.71368786577 0.02263047639 
0.320690 1.70097909510 0.02317133030 
0.321207 1.69118649396 0.02284135369 
0.321724 1.68417040371 0.02307870451 
0.322240 1.73247209639 0.02306930765 
0.322757 1.68219638029 0.02324364233 
0.323274 1.72248831749 0.02310419503 
0.323790 1.68309627369 0.02350588750 
0.324307 1.73040247208 0.02361256530 
0.324824 1.74707304950 0.02484751315 
0.325340 1.72229356428 0.02458973476 
0.325857 1.74079715502 0.02499960493 
0.326373 1.71852490256 0.02485859880 
0.326890 1.72592339516 0.02575442813 
0.327407 1.73427950163 0.02552834822 
0.327923 1.71490583633 0.02533136942 
0.328440 1.75722791189 0.02603523049 
0.328957 1.72561422304 0.02615726321 
0.329473 1.74965660881 0.02608962505 
0.329990 1.77508077838 0.02695091497 
0.330507 1.71854343019 0.02704920909 
0.331023 1.68123256430 0.02820986632 
0.331540 1.73234445952 0.02872986740 
0.332057 1.83011619844 0.02866006185 
0.332573 1.77586464990 0.02794542549 
0.333090 1.71305533758 0.02791569745 
0.333607 1.81142684238 0.02867015910 
0.334123 1.74227371724 0.02956125904 
0.334640 1.78057427033 0.03035115720 
0.335156 1.77100893265 0.03036440585 
0.335673 1.73535625441 0.02889348222 
0.336190 1.76201866295 0.02973493239 
0.336706 1.72682291221 0.02950765030 
0.337223 1.73129756726 0.02953581236 
0.337740 1.77561490444 0.03101876373 
0.338256 1.74630589542 0.03078792679 
0.338773 1.75471101312 0.03286503365 
0.339290 1.89927507015 0.03576309778 
0.339806 1.79995440288 0.03475937445 
0.340323 1.75578203633 0.03415312544 
0.340839 1.86172854552 0.03634052617 
0.341356 1.80856353329 0.03643239136 
0.341873 1.86229761317 0.03655906475 
0.342389 1.78691299500 0.03629297903 
0.342906 1.78382916334 0.03856226242 
0.343423 1.78866358713 0.03662253360 
0.343939 1.81121314204 0.03772091441 
0.344456 1.72965047088 0.03677697615 
0.344972 1.84648554196 0.03744773207 
0.345489 1.75263682056 0.03692498325 
0.346006 1.81769084669 0.03763979261 
0.346522 1.81093159343 0.03962158303 
0.347039 1.78937079973 0.03787960572 
0.347555 1.73795367463 0.03968661794 
0.348072 1.81227834814 0.04099666786 
0.348589 1.84350812092 0.03877429612 
0.349105 1.81352340963 0.03689919079 
0.349622 1.82849482477 0.03869645177 
0.350139 1.81765421946 0.03851330516 
0.350655 1.76447655335 0.03776271137 
0.351172 1.79193707606 0.03890968544 
0.351688 1.76202316033 0.03802006892 
0.352205 1.84222277844 0.04076410635 
0.352722 1.78831601223 0.03755975819 
0.353238 1.85258738182 0.04057747828 
0.353755 1.77757564674 0.03915551294 
0.354271 1.83603424951 0.04030692171 
0.354788 1.79124326045 0.03757288512 
0.355305 1.87300076367 0.03892536028 
0.355821 1.85029196405 0.04115344084 
0.356338 1.81108362498 0.03793672213 
0.356854 1.81328115047 0.04149546804 
0.357371 1.73942034300 0.04213085823 
0.357888 1.74737476311 0.04100845093 
0.358404 1.74329315578 0.04151135304 
0.358921 1.80719130515 0.04349110367 
0.359437 1.79169587063 0.04296589737 
0.359954 1.78949710512 0.04416373966 
0.360471 1.85795534487 0.04723484567 
0.360987 1.79462269792 0.04560521011 
0.361504 1.84418578776 0.04733353941 
0.362020 1.83940583881 0.04980552212 
0.362537 1.83519323579 0.04669044234 
0.363054 1.77141585878 0.05067451336 
0.363570 1.77754560204 0.04945095640 
0.364087 1.79677128372 0.05133324160 
0.364603 1.78393170144 0.04919348435 
0.365120 1.81928670510 0.04988100689 
0.365637 1.81139088512 0.05536762549 
0.366153 1.75037817739 0.05680630888 
0.366670 1.86910140034 0.05706448191 
0.367186 1.83145742434 0.06212823852 
0.367703 1.86137119271 0.05987496365 
0.368219 1.81896459319 0.05540893629 
0.368736 1.76016243535 0.06313641166 
0.369253 1.62022468186 0.06348718501 
0.369769 1.83003731697 0.06992118127 
0.370286 1.91021895770 0.07124562734 
0.370802 1.65856420310 0.07293856580 
0.371319 1.80822932420 0.07394342420 
0.371835 1.72841602642 0.09252030297 
0.372352 1.75064808479 0.07908697381 
0.372869 1.66099498575 0.10532477749 
0.373385 1.70478091990 0.16148550560 
0.373902 1.88238275802 0.33389166001 
