# Supplementary material for: A SAXS-based approach to rationally evaluate radical scavengers – toward eliminating radiation damage in solution and crystallographic studies
Source: J Synchrotron Radiat. 2021 Aug 9;28(Pt 5):1309–20. doi: 10.1107/S1600577521004045 (PMC8415334; doi:10.1107/S1600577521004045)
Supplement: Supplementary file 1 [file s-28-01309-sup1.zip › SupportingData/ascrobic_acid/5uM/D1_ascorbate-5um_00009.cbf.dat]

0.010597 12.42482299892 0.67677109607 
0.011114 11.47106967761 0.46384107516 
0.011630 10.12700091385 0.30014710399 
0.012147 8.86416216633 0.26933651232 
0.012664 8.45997240505 0.25151616929 
0.013181 7.73513596103 0.21083735179 
0.013698 7.22905758882 0.20584299879 
0.014215 7.32466138032 0.29624325818 
0.014732 6.75575544608 0.27562919391 
0.015249 6.50690456208 0.21729340381 
0.015766 6.30840502688 0.20039741489 
0.016283 6.07124811068 0.19722648269 
0.016800 5.64330333033 0.16943877035 
0.017316 5.51172442799 0.14022635263 
0.017833 5.70512039572 0.15762224889 
0.018350 5.49923602983 0.12478758572 
0.018867 5.24857099510 0.12503050762 
0.019384 5.42818466980 0.11529595544 
0.019901 4.94595342652 0.11362756143 
0.020418 4.92502030765 0.11485872011 
0.020935 4.86507783165 0.10086122817 
0.021452 4.98432346270 0.10842935033 
0.021969 4.49605409756 0.10368317091 
0.022486 4.42585539333 0.09125828548 
0.023002 4.40396370254 0.09686103383 
0.023519 4.24904173367 0.08803207437 
0.024036 4.30390901279 0.08730867070 
0.024553 4.17251387804 0.09122698085 
0.025070 3.99526033721 0.09202934198 
0.025587 4.17918262343 0.08863955932 
0.026104 4.14790722407 0.08354356033 
0.026621 3.95453670445 0.08916698896 
0.027138 3.98964648872 0.07574182917 
0.027655 3.91942911205 0.08269849875 
0.028171 3.93620894266 0.08025783158 
0.028688 3.97925390630 0.07440144420 
0.029205 3.86892051323 0.07667813052 
0.029722 3.78218518220 0.07524696775 
0.030239 3.69675518647 0.07164092127 
0.030756 3.88880365680 0.07323520944 
0.031273 3.77306691721 0.07454134009 
0.031790 3.62962783000 0.06989871224 
0.032307 3.80407127987 0.07095858304 
0.032824 3.65224809418 0.06934943215 
0.033341 3.60006821921 0.07129636616 
0.033857 3.63585359062 0.06919265904 
0.034374 3.53736469445 0.06707933495 
0.034891 3.67028738859 0.07167670935 
0.035408 3.44487515532 0.06823824150 
0.035925 3.48660369855 0.06718959079 
0.036442 3.43493637025 0.06419065791 
0.036959 3.39351235308 0.06852205994 
0.037476 3.37209744040 0.06619640897 
0.037993 3.41417086583 0.06334543867 
0.038510 3.41455763847 0.06075714447 
0.039027 3.38120759873 0.05981437517 
0.039543 3.27665632433 0.06365279079 
0.040060 3.38237284524 0.06466881157 
0.040577 3.26942820653 0.06101383405 
0.041094 3.24803943661 0.06132754850 
0.041611 3.26554124504 0.05767327390 
0.042128 3.15325680663 0.05742965697 
0.042645 3.24571758484 0.05995098421 
0.043162 3.23226616304 0.05540730982 
0.043679 3.16434435672 0.05796787085 
0.044196 3.10778945120 0.05476652334 
0.044712 3.08302019958 0.05465281144 
0.045229 3.05064728439 0.05179898425 
0.045746 3.10156037014 0.05468602727 
0.046263 3.04421729538 0.05282070565 
0.046780 3.15306150357 0.05398891614 
0.047297 3.04279291983 0.05288034233 
0.047814 3.00317354114 0.05151003850 
0.048331 2.98039848505 0.05239604832 
0.048848 3.07736095403 0.05091950663 
0.049365 3.02368988116 0.05298207652 
0.049881 2.94861013860 0.04910253938 
0.050398 2.95457977013 0.05101053124 
0.050915 2.90186895093 0.05268518278 
0.051432 2.92995847667 0.04924512351 
0.051949 2.86083491227 0.04532464611 
0.052466 2.89027821117 0.04778706772 
0.052983 2.88433689806 0.04881491527 
0.053500 2.85421147657 0.04661277761 
0.054017 2.89807756555 0.04608828405 
0.054534 2.89641225685 0.04731413921 
0.055050 2.87998072275 0.04643277972 
0.055567 2.91008764370 0.04895899329 
0.056084 2.78728253043 0.04509638351 
0.056601 2.72553017880 0.04562120199 
0.057118 2.74135567252 0.04584974062 
0.057635 2.72132883088 0.04420557340 
0.058152 2.74009523677 0.04740454691 
0.058669 2.64345485109 0.04390419576 
0.059186 2.71309730347 0.04743800322 
0.059703 2.65238769226 0.04299819576 
0.060220 2.69368134953 0.04438230537 
0.060736 2.70583453320 0.04440090399 
0.061253 2.61271929903 0.04253518354 
0.061770 2.66322588236 0.04489577407 
0.062287 2.66925766612 0.04267335520 
0.062804 2.65078296396 0.04172567557 
0.063321 2.55645527913 0.04275352123 
0.063838 2.56587740760 0.04208954296 
0.064355 2.69855117850 0.04202050650 
0.064872 2.56174681967 0.04038354943 
0.065388 2.55533114720 0.04017230852 
0.065905 2.56326349321 0.04163390837 
0.066422 2.55938944281 0.03951328204 
0.066939 2.51677122351 0.04009133954 
0.067456 2.52453855252 0.04157020355 
0.067973 2.51284776113 0.03874373744 
0.068490 2.45967777676 0.03818173966 
0.069007 2.46214226116 0.04038803976 
0.069524 2.49729742562 0.03838966919 
0.070041 2.49967513556 0.04036415405 
0.070557 2.51014925926 0.03967277107 
0.071074 2.45636868372 0.03955284411 
0.071591 2.44436955664 0.03887455354 
0.072108 2.47428459287 0.03729154652 
0.072625 2.43321256178 0.03732287034 
0.073142 2.44215031200 0.03694624217 
0.073659 2.45361390076 0.03861290036 
0.074176 2.46356355391 0.03941635464 
0.074693 2.41150374082 0.03902110213 
0.075210 2.41745212294 0.03647006233 
0.075726 2.36884463842 0.03643921902 
0.076243 2.41088128997 0.03983401307 
0.076760 2.47040099153 0.03792252943 
0.077277 2.39763536040 0.03530515270 
0.077794 2.35988320689 0.03601126777 
0.078311 2.39383430236 0.03540146052 
0.078828 2.37388861824 0.03685909337 
0.079345 2.42846806250 0.03721136086 
0.079862 2.39660625282 0.03554795536 
0.080378 2.29898129468 0.03445566095 
0.080895 2.35447050549 0.03566251507 
0.081412 2.37601120287 0.03738679782 
0.081929 2.29673304909 0.03628083531 
0.082446 2.39180770037 0.03506893461 
0.082963 2.26093589190 0.03482873436 
0.083480 2.28495745979 0.03469732134 
0.083997 2.29549545975 0.03568549952 
0.084514 2.32627411232 0.03600188204 
0.085030 2.23814126636 0.03441099004 
0.085547 2.34473883765 0.03329807115 
0.086064 2.29044767100 0.03493725853 
0.086581 2.28558716026 0.03534959864 
0.087098 2.23107638947 0.03143796269 
0.087615 2.28146906892 0.03304790524 
0.088132 2.27363447749 0.03428139510 
0.088649 2.25874949974 0.03569268536 
0.089166 2.23727728746 0.03403545290 
0.089683 2.23625219019 0.03539668095 
0.090199 2.20361756238 0.03473436338 
0.090716 2.18585877716 0.03443836547 
0.091233 2.19906438681 0.03464167272 
0.091750 2.17336520816 0.03426421386 
0.092267 2.21592488048 0.03577748350 
0.092784 2.22548006214 0.03446169112 
0.093301 2.16809521818 0.03493057530 
0.093818 2.20997536898 0.03485958001 
0.094334 2.14908553750 0.03593104463 
0.094851 2.22355383487 0.03652529598 
0.095368 2.14545319041 0.03562355817 
0.095885 2.13819525008 0.03332137025 
0.096402 2.19375641099 0.03386301919 
0.096919 2.10132896623 0.03441940784 
0.097436 2.15421990381 0.03361208064 
0.097953 2.13721876783 0.03235607844 
0.098470 2.12746007692 0.03318596641 
0.098986 2.11492383377 0.03156615097 
0.099503 2.06372495843 0.03141558338 
0.100020 2.06858395335 0.03154222861 
0.100537 2.10952068739 0.03147011767 
0.101054 2.08522622192 0.03086574582 
0.101571 2.13114269381 0.03115060675 
0.102088 2.11004017408 0.03222294442 
0.102605 2.10126491970 0.03146808219 
0.103122 2.06897778730 0.03109406745 
0.103638 2.17175150815 0.03191758770 
0.104155 2.10443450705 0.03001348420 
0.104672 2.04887700711 0.03058480778 
0.105189 2.03696624254 0.03032551083 
0.105706 2.02573046743 0.03000265204 
0.106223 2.00294805461 0.03064204015 
0.106740 2.11860461704 0.02964344197 
0.107257 2.04843553940 0.03072731352 
0.107773 2.06560563217 0.02935772250 
0.108290 2.04093461576 0.02978661886 
0.108807 2.08272431679 0.02973470788 
0.109324 2.04894151216 0.02916616630 
0.109841 2.08720798250 0.02954171722 
0.110358 2.06476497063 0.02943861113 
0.110875 2.05509032414 0.02903958268 
0.111392 2.00435459180 0.02852513063 
0.111909 2.02467190864 0.02854263976 
0.112425 2.02140258122 0.02908482822 
0.112942 2.03627427968 0.02859369054 
0.113459 2.04917922788 0.02837036683 
0.113976 1.96319025185 0.02830834329 
0.114493 1.99096065810 0.02769278533 
0.115010 1.96396692407 0.02788029575 
0.115527 1.99509111879 0.02856459295 
0.116044 1.99889708430 0.02792811525 
0.116560 1.94394194306 0.02675811669 
0.117077 2.02467138783 0.02800834914 
0.117594 2.02083149352 0.02824712578 
0.118111 2.06408649357 0.02804735605 
0.118628 2.00318091362 0.02749836137 
0.119145 2.00219795130 0.02801837695 
0.119662 2.01195213331 0.02786269850 
0.120179 1.98282477317 0.02694091443 
0.120695 1.99544189199 0.02732550417 
0.121212 1.98070609890 0.02621523105 
0.121729 1.96769906429 0.02637732113 
0.122246 1.95323114504 0.02704252523 
0.122763 1.99207356656 0.02738613008 
0.123280 1.97768932286 0.02626323780 
0.123797 1.98987758587 0.02695402947 
0.124314 1.98264692320 0.02724923431 
0.124830 1.98245810255 0.02665129465 
0.125347 1.97993517146 0.02687729377 
0.125864 1.98648088291 0.02695119307 
0.126381 1.93988320466 0.02602761879 
0.126898 1.94774694466 0.02668022177 
0.127415 1.92121967208 0.02578902124 
0.127932 1.90648479250 0.02566897665 
0.128448 1.95628650178 0.02550452148 
0.128965 1.96235838484 0.02534828180 
0.129482 1.93698327696 0.02556076120 
0.129999 1.99178889523 0.02653656924 
0.130516 1.91896919354 0.02652930945 
0.131033 1.91990180175 0.02612369798 
0.131550 1.92478331925 0.02546790612 
0.132067 1.95416707722 0.02531927589 
0.132583 1.90027918814 0.02584649985 
0.133100 1.93891063272 0.02559929085 
0.133617 1.88354859327 0.02510223211 
0.134134 1.92651030426 0.02438928046 
0.134651 1.89354561107 0.02519038066 
0.135168 2.00080754264 0.02569836100 
0.135685 1.92142109087 0.02491842504 
0.136201 1.87943354989 0.02474126969 
0.136718 1.91527069848 0.02423017785 
0.137235 1.89147987090 0.02472666810 
0.137752 1.92181556077 0.02509942424 
0.138269 1.94041247938 0.02463167142 
0.138786 1.89674375976 0.02464979379 
0.139303 1.94836273271 0.02503152926 
0.139819 1.90429440385 0.02431461584 
0.140336 1.88979418240 0.02451802923 
0.140853 1.88579691746 0.02439881477 
0.141370 1.87371274478 0.02456948309 
0.141887 1.92313941725 0.02464631561 
0.142404 1.86791961073 0.02434571933 
0.142921 1.89211095985 0.02452774274 
0.143438 1.93137423028 0.02441349207 
0.143954 1.91913025833 0.02509466041 
0.144471 1.89993889818 0.02449724128 
0.144988 1.91856789103 0.02491044922 
0.145505 1.91866488073 0.02437449674 
0.146022 1.88894509080 0.02433051472 
0.146539 1.83204265047 0.02453094378 
0.147056 1.90016545594 0.02466362742 
0.147572 1.85489391977 0.02417652113 
0.148089 1.86292558663 0.02448694797 
0.148606 1.82125467929 0.02398077471 
0.149123 1.87197315022 0.02411950363 
0.149640 1.85317406470 0.02365942738 
0.150157 1.84409102063 0.02342942770 
0.150674 1.85006627878 0.02286101473 
0.151190 1.86805196445 0.02325190288 
0.151707 1.84489450589 0.02329907908 
0.152224 1.83586482162 0.02327249844 
0.152741 1.84164876114 0.02347745838 
0.153258 1.83246503498 0.02313494190 
0.153775 1.84074741437 0.02271082143 
0.154291 1.83273577473 0.02317736646 
0.154808 1.85923615124 0.02346128907 
0.155325 1.84865796334 0.02286917645 
0.155842 1.84922074577 0.02274712760 
0.156359 1.87887050914 0.02297498419 
0.156876 1.81760457212 0.02196599882 
0.157393 1.81086526052 0.02222506952 
0.157909 1.84499881236 0.02269892251 
0.158426 1.80745490886 0.02237156144 
0.158943 1.80404368178 0.02318508298 
0.159460 1.81417993879 0.02247766398 
0.159977 1.82247978508 0.02241897545 
0.160494 1.85394088666 0.02316546044 
0.161010 1.84602457252 0.02268646660 
0.161527 1.81244857434 0.02223908378 
0.162044 1.82566203420 0.02262337830 
0.162561 1.83213536144 0.02197945522 
0.163078 1.82613930557 0.02233553716 
0.163595 1.81431818033 0.02206595070 
0.164112 1.80541614472 0.02192032018 
0.164628 1.81733256549 0.02205544699 
0.165145 1.78352817419 0.02241703646 
0.165662 1.87045683440 0.02190078399 
0.166179 1.80021052668 0.02166491537 
0.166696 1.77936950945 0.02222866004 
0.167213 1.82917909901 0.02175115134 
0.167729 1.78568139087 0.02124455021 
0.168246 1.83819449551 0.02148600555 
0.168763 1.81275404480 0.02247972864 
0.169280 1.82915374107 0.02191698666 
0.169797 1.83050885644 0.02164469259 
0.170314 1.82019494106 0.02159442350 
0.170830 1.76100075136 0.02149623439 
0.171347 1.81624076209 0.02151659590 
0.171864 1.85690884859 0.02183915767 
0.172381 1.78905101125 0.02139441794 
0.172898 1.87073320297 0.02165678964 
0.173415 1.80517027267 0.02186633661 
0.173932 1.80649282588 0.02109230588 
0.174448 1.80313693794 0.02094661695 
0.174965 1.79468672188 0.02092512146 
0.175482 1.82023639844 0.02094924220 
0.175999 1.82120528369 0.02100728281 
0.176516 1.82410021550 0.02097949226 
0.177033 1.77915828177 0.02030602878 
0.177549 1.80667870971 0.02086730622 
0.178066 1.81057294347 0.02051686381 
0.178583 1.76791804557 0.02065671790 
0.179100 1.82698734490 0.02166549265 
0.179617 1.81312975619 0.02051439814 
0.180134 1.80033364870 0.02154019881 
0.180650 1.78754948871 0.02126454166 
0.181167 1.79674101089 0.02169634782 
0.181684 1.82328873700 0.02245350412 
0.182201 1.78245601189 0.02210389444 
0.182718 1.81262414891 0.02252715205 
0.183234 1.82918533597 0.02248374029 
0.183751 1.80838204895 0.02250394418 
0.184268 1.80205500518 0.02276618866 
0.184785 1.77094428996 0.02267149229 
0.185302 1.81759108559 0.02252823730 
0.185819 1.82907835013 0.02222115779 
0.186335 1.80787522678 0.02285101251 
0.186852 1.79285467283 0.02190063468 
0.187369 1.78779447612 0.02191911208 
0.187886 1.80398526253 0.02185766904 
0.188403 1.77866782505 0.02166322475 
0.188920 1.76163227728 0.02119466443 
0.189436 1.81268040454 0.02143363709 
0.189953 1.78563357703 0.02135315503 
0.190470 1.78209028024 0.02123519057 
0.190987 1.78559689617 0.02141418732 
0.191504 1.77042456334 0.02108221127 
0.192020 1.76851760728 0.02099653496 
0.192537 1.76260752286 0.02097402800 
0.193054 1.75213629017 0.02031060773 
0.193571 1.79208654905 0.02053414355 
0.194088 1.76446021158 0.02034816854 
0.194605 1.72215933590 0.02063359757 
0.195121 1.75586503686 0.02068272746 
0.195638 1.76849998034 0.02023154371 
0.196155 1.72621682910 0.02016074344 
0.196672 1.75913203444 0.02059394491 
0.197189 1.79385223289 0.02079496140 
0.197705 1.76389559477 0.01985308477 
0.198222 1.75386179492 0.02064605892 
0.198739 1.77218306420 0.01992364535 
0.199256 1.77011266239 0.02041342460 
0.199773 1.73127420899 0.01973455842 
0.200290 1.80255981724 0.02047084586 
0.200806 1.76998106131 0.02014368509 
0.201323 1.76806054527 0.01978152169 
0.201840 1.74807705934 0.02009796628 
0.202357 1.74401920844 0.01986177881 
0.202874 1.73261019243 0.01947018865 
0.203390 1.74803325459 0.01946988268 
0.203907 1.77607734850 0.01968564483 
0.204424 1.76305862909 0.01941246010 
0.204941 1.78132207863 0.01963197156 
0.205458 1.73179363268 0.01979458668 
0.205974 1.74415538962 0.02015925669 
0.206491 1.73766608157 0.01964910628 
0.207008 1.76590763421 0.01951292708 
0.207525 1.76013665575 0.01986058487 
0.208042 1.75944762143 0.01943264762 
0.208558 1.76544094986 0.02002110434 
0.209075 1.73907984155 0.01964200592 
0.209592 1.73877876723 0.01916669461 
0.210109 1.73346302983 0.01963099274 
0.210626 1.74097222529 0.01917941554 
0.211142 1.73958212571 0.01963666867 
0.211659 1.74408906901 0.01919387190 
0.212176 1.74680912338 0.01942686130 
0.212693 1.72614137511 0.01925907541 
0.213210 1.76391435382 0.01936101700 
0.213726 1.79421195019 0.01965725907 
0.214243 1.71440392249 0.01988336817 
0.214760 1.78872681504 0.01896579354 
0.215277 1.76522106140 0.01919169981 
0.215794 1.74781038286 0.01951497171 
0.216310 1.75841865134 0.01892327646 
0.216827 1.76189776560 0.01913388137 
0.217344 1.74265315424 0.01908912479 
0.217861 1.76387127610 0.01864040115 
0.218378 1.74116847259 0.01932103611 
0.218894 1.75302507010 0.01867375889 
0.219411 1.75601180222 0.01904778183 
0.219928 1.71732045771 0.01883211303 
0.220445 1.73823284625 0.01848306696 
0.220962 1.74411829680 0.01862160318 
0.221478 1.76667746602 0.01916373830 
0.221995 1.78623440381 0.01928725798 
0.222512 1.76467124255 0.01885143592 
0.223029 1.73817256059 0.01838617998 
0.223546 1.75941687479 0.01824685072 
0.224062 1.74808261317 0.01884325960 
0.224579 1.73385570172 0.01834205348 
0.225096 1.73878154243 0.01845997472 
0.225613 1.72583276494 0.01856220155 
0.226129 1.75186472686 0.01874711406 
0.226646 1.73446881715 0.01826810913 
0.227163 1.74244362093 0.01846172341 
0.227680 1.78007617918 0.01813324659 
0.228197 1.74448221296 0.01777245841 
0.228713 1.74748615934 0.01853603945 
0.229230 1.73751955040 0.01818515350 
0.229747 1.77831675227 0.01869595989 
0.230264 1.75368099440 0.01771142394 
0.230780 1.73185841472 0.01776189761 
0.231297 1.74976383815 0.01841625905 
0.231814 1.75473752422 0.01783181669 
0.232331 1.73192204416 0.01807513259 
0.232848 1.73534689481 0.01798545695 
0.233364 1.72670782557 0.01752802178 
0.233881 1.73074398935 0.01796258447 
0.234398 1.75680722862 0.01811947497 
0.234915 1.73676783710 0.01803082640 
0.235431 1.72014663543 0.01791017496 
0.235948 1.74792392111 0.01821679047 
0.236465 1.72355229501 0.01777103080 
0.236982 1.72855026051 0.01762228101 
0.237499 1.74910556510 0.01803588286 
0.238015 1.75959574303 0.01802658996 
0.238532 1.72029330566 0.01795486162 
0.239049 1.75889579395 0.01768223159 
0.239566 1.72141327056 0.01745451101 
0.240082 1.75561995437 0.01745696693 
0.240599 1.74621123920 0.01771903740 
0.241116 1.73575846852 0.01764187068 
0.241633 1.75034368416 0.01765828705 
0.242149 1.75514074030 3.03114735848 
0.242666 1.71569601813 0.01773136358 
0.243183 1.70830889743 0.01761119015 
0.243700 1.71675932345 0.01754229475 
0.244217 1.73412386321 0.01793452213 
0.244733 1.72732865434 0.01732201057 
0.245250 1.70344864365 0.01770166664 
0.245767 1.76404627913 0.01735412854 
0.246284 1.71673715434 0.01707087782 
0.246800 1.73249412947 0.01779417291 
0.247317 1.74211280853 0.01734214228 
0.247834 1.74602186982 0.01792919596 
0.248351 1.73464063366 0.01782576769 
0.248867 1.71706792896 0.01741459680 
0.249384 1.68441551976 0.01734051032 
0.249901 1.71263012019 0.01726087948 
0.250418 1.73165980149 0.01714222935 
0.250934 1.74770295232 0.01767081157 
0.251451 1.71815547882 0.01719782938 
0.251968 1.73651439058 0.01695260537 
0.252485 1.73158697057 0.01753661519 
0.253001 1.75983853232 0.01763116971 
0.253518 1.70597477990 0.01702323228 
0.254035 1.68468859992 0.01736064960 
0.254552 1.72962854431 0.01734768215 
0.255068 1.71300512176 0.01693008435 
0.255585 1.70897336853 0.01726629694 
0.256102 1.73550283221 0.01690785064 
0.256619 1.73726675251 0.01737116776 
0.257135 1.71642277562 0.01694867668 
0.257652 1.69953927013 0.01712990134 
0.258169 1.72422326917 0.01712653010 
0.258686 1.71320358342 0.01678144266 
0.259202 1.74687575513 0.01661498650 
0.259719 1.70438690542 0.01691779806 
0.260236 1.70898775125 0.01739806724 
0.260753 1.73815931350 0.01771795405 
0.261269 1.74001139572 0.01805270487 
0.261786 1.71043526886 0.01817644702 
0.262303 1.72564155204 0.01798911939 
0.262820 1.70475955359 0.01823753936 
0.263336 1.70364551547 0.01763795426 
0.263853 1.69742769536 0.01795605992 
0.264370 1.71235167791 0.01817858197 
0.264887 1.70691565736 0.01821009783 
0.265403 1.69918619323 0.01828288276 
0.265920 1.71464342971 0.01845325181 
0.266437 1.70517954980 0.01864560929 
0.266954 1.70666639543 0.01855736726 
0.267470 1.70769075777 0.01882687408 
0.267987 1.72796028577 0.01866360367 
0.268504 1.73863761255 0.01901440561 
0.269021 1.77514755168 0.01893114394 
0.269537 1.71104701846 0.01895421934 
0.270054 1.72973337386 0.01880512423 
0.270571 1.73236292165 0.01917981054 
0.271087 1.73981766271 0.01938760048 
0.271604 1.71050220080 0.01951315966 
0.272121 1.72348310065 0.01937146634 
0.272638 1.73991398501 0.02005181950 
0.273154 1.72143779891 0.01993913781 
0.273671 1.69987348986 0.02013707809 
0.274188 1.72718444704 0.02048262225 
0.274705 1.72300927919 0.01987724916 
0.275221 1.73222185883 0.02007613791 
0.275738 1.75104277058 0.02028432028 
0.276255 1.75077217703 0.02133728704 
0.276771 1.71401569225 0.02089246397 
0.277288 1.72679351757 0.02057312604 
0.277805 1.75905946016 0.02010831627 
0.278322 1.73458211433 0.01962513456 
0.278838 1.73912268386 0.01985807238 
0.279355 1.75730311317 0.02047638833 
0.279872 1.71317352289 0.02046712128 
0.280388 1.71180751537 0.02039674972 
0.280905 1.75057338991 0.02018247343 
0.281422 1.73929702824 0.02048530956 
0.281939 1.72289654887 0.02050422705 
0.282455 1.69481000801 0.02041796303 
0.282972 1.73022386387 0.02002735350 
0.283489 1.74223533378 0.02063427721 
0.284006 1.71350446738 0.02076394086 
0.284522 1.68583447738 0.02012103766 
0.285039 1.74785053203 0.02055689514 
0.285556 1.72065991288 0.02013385908 
0.286072 1.72506927565 0.02042429142 
0.286589 1.72855973828 0.02024364442 
0.287106 1.73087736347 0.02076967924 
0.287622 1.72934454769 0.02082660766 
0.288139 1.71506920398 0.02019402816 
0.288656 1.69714327613 0.02122680766 
0.289173 1.70581037126 0.02087158860 
0.289689 1.74166241269 0.02013664709 
0.290206 1.72497831602 0.02038331416 
0.290723 1.74628418065 0.02104672343 
0.291239 1.71535480189 0.02035640257 
0.291756 1.73890889502 0.02078729030 
0.292273 1.69480027271 0.02072962575 
0.292790 1.75080229249 0.02060787952 
0.293306 1.74070072821 0.02037699411 
0.293823 1.73057806241 0.02119204592 
0.294340 1.74175492339 0.02124266534 
0.294856 1.72275893837 0.02151142514 
0.295373 1.77991654334 0.02179008248 
0.295890 1.71227972389 0.02086797313 
0.296406 1.77163256558 0.02108860781 
0.296923 1.71347698567 0.02123201719 
0.297440 1.73505347784 0.02133121669 
0.297957 1.74059289396 0.02144316212 
0.298473 1.73812849967 0.02150410105 
0.298990 1.70755539015 0.02130919394 
0.299507 1.75864273478 0.02130773226 
0.300023 1.73277713864 0.02149394078 
0.300540 1.72487563615 0.02119740989 
0.301057 1.72526409328 0.02188854190 
0.301573 1.74453359353 0.02175428587 
0.302090 1.73453624437 0.02159798325 
0.302607 1.70972449588 0.02145774096 
0.303123 1.72992795882 0.02142728893 
0.303640 1.70671049936 0.02113799009 
0.304157 1.74724916106 0.02118263762 
0.304673 1.75042776957 0.02127668573 
0.305190 1.72878241685 0.02253331980 
0.305707 1.74565183434 0.02211917176 
0.306224 1.74114821729 0.02211220144 
0.306740 1.73573305762 0.02194645436 
0.307257 1.73586442852 0.02218453074 
0.307774 1.75934236320 0.02181384428 
0.308290 1.75369899425 0.02173683629 
0.308807 1.74468988331 0.02272932116 
0.309324 1.73605286951 0.02279935415 
0.309840 1.73437992128 0.02148756679 
0.310357 1.69387314508 0.02227617237 
0.310874 1.77263854094 0.02189497646 
0.311390 1.73581945360 0.02222589589 
0.311907 1.73279279017 0.02218037693 
0.312424 1.74065213625 0.02227095765 
0.312940 1.74447811327 0.02246480590 
0.313457 1.73253813745 0.02306386212 
0.313974 1.72391550471 0.02255458684 
0.314490 1.73889436533 0.02218542226 
0.315007 1.71313527641 0.02332646656 
0.315524 1.74158733808 0.02272867573 
0.316040 1.70170137003 0.02228260332 
0.316557 1.72955679403 0.02337353986 
0.317074 1.73072203019 0.02265519027 
0.317590 1.72658598152 0.02328683157 
0.318107 1.70681777416 0.02310597447 
0.318624 1.72229440493 0.02284839300 
0.319140 1.69463071421 0.02293519337 
0.319657 1.71393760441 0.02283801464 
0.320174 1.68782753001 0.02331967315 
0.320690 1.72934144015 0.02368185981 
0.321207 1.74688953191 0.02360703593 
0.321724 1.73914198769 0.02290984900 
0.322240 1.74277022997 0.02339034638 
0.322757 1.72028012000 0.02355220172 
0.323274 1.71024134463 0.02335545134 
0.323790 1.72615856154 0.02382681433 
0.324307 1.72912478503 0.02402341032 
0.324824 1.75687936774 0.02411920626 
0.325340 1.72699475412 0.02390970280 
0.325857 1.74458146115 0.02437672681 
0.326373 1.75415029434 0.02497665966 
0.326890 1.74031160598 0.02611809987 
0.327407 1.77566783488 0.02654024859 
0.327923 1.78038256461 0.02591025844 
0.328440 1.74126700977 0.02586936884 
0.328957 1.74239317999 0.02542218468 
0.329473 1.74503012540 0.02640414405 
0.329990 1.69319491320 0.02699088102 
0.330507 1.78512009664 0.02742049267 
0.331023 1.72213829960 0.02866202789 
0.331540 1.77779792284 0.02870846819 
0.332057 1.76801381617 0.02833905819 
0.332573 1.79771503430 0.02928346633 
0.333090 1.76190950060 0.02901694220 
0.333607 1.72530723013 0.03012727840 
0.334123 1.79274440648 0.02944069079 
0.334640 1.74522622020 0.02955177788 
0.335156 1.76232317430 0.02893310666 
0.335673 1.74281686055 0.02961578024 
0.336190 1.78736414053 0.03046435039 
0.336706 1.78766754721 0.03055428298 
0.337223 1.78647084899 0.03131317992 
0.337740 1.78760671602 0.03092201306 
0.338256 1.75336757681 0.03150407614 
0.338773 1.83260322461 0.03279441653 
0.339290 1.80343940744 0.03353830057 
0.339806 1.81006154833 0.03619427918 
0.340323 1.83447877093 0.03669449955 
0.340839 1.83067191416 0.03657877293 
0.341356 1.79044413959 0.03537004763 
0.341873 1.78682294756 0.03601188677 
0.342389 1.80986467806 0.03529349318 
0.342906 1.83440848467 0.03647129947 
0.343423 1.79841199027 0.03784200329 
0.343939 1.80375838079 0.03700139253 
0.344456 1.83759842526 0.03737416798 
0.344972 1.80911965940 0.03722410346 
0.345489 1.81917657641 0.03756273543 
0.346006 1.77631171106 0.03688209705 
0.346522 1.81505192201 0.03808121240 
0.347039 1.78678563784 0.03676963713 
0.347555 1.80944576428 0.03750543548 
0.348072 1.75608183639 0.03550597405 
0.348589 1.82210882605 0.03896986465 
0.349105 1.80596378141 0.03989584701 
0.349622 1.81389352360 0.03772961450 
0.350139 1.80184536858 0.03876352672 
0.350655 1.84105391814 0.03957506529 
0.351172 1.79089744511 0.04041222289 
0.351688 1.79343014659 0.03670366828 
0.352205 1.81663844234 0.04034369080 
0.352722 1.77954416970 0.03723111692 
0.353238 1.84874614371 0.03983701602 
0.353755 1.78546355408 0.03808247997 
0.354271 1.75883314599 0.03663002345 
0.354788 1.79063066758 0.03801524553 
0.355305 1.79667597880 0.03973372074 
0.355821 1.81937555723 0.04052229908 
0.356338 1.83422313864 0.04091455610 
0.356854 1.77490078101 0.03937291947 
0.357371 1.80209417951 0.04289455945 
0.357888 1.77338566773 0.04192900125 
0.358404 1.79839479342 0.04250354041 
0.358921 1.70936618302 0.04247410148 
0.359437 1.81195952137 0.04437055677 
0.359954 1.82468191913 0.04312774939 
0.360471 1.79577840246 0.04553773358 
0.360987 1.84699707545 0.04889561778 
0.361504 1.85069119271 0.04651797958 
0.362020 1.84771976142 0.05046004425 
0.362537 1.86624954870 0.04830113211 
0.363054 1.82760795830 0.04714712285 
0.363570 1.86526566323 0.04923561647 
0.364087 1.79448384919 0.04936593623 
0.364603 1.82769919943 0.04954866766 
0.365120 1.83290562095 0.05187026841 
0.365637 1.87240259254 0.05811941089 
0.366153 1.82752908484 0.05759654403 
0.366670 1.72847162255 0.05736572390 
0.367186 1.76856751145 0.05972758181 
0.367703 1.73609303657 0.06034247585 
0.368219 1.78576214165 0.06009554662 
0.368736 1.76435603713 0.06262268955 
0.369253 1.69308902638 0.06519922498 
0.369769 1.94121342837 0.06952368658 
0.370286 1.86384347732 0.07071520554 
0.370802 1.81344692957 0.07445344209 
0.371319 1.83506807001 0.07353191652 
0.371835 1.75620008539 0.09190888130 
0.372352 1.77600950324 0.08397915642 
0.372869 1.75267214908 0.12010848926 
0.373385 1.67832099836 0.15064866927 
0.373902 1.43470943209 0.42058667620 
