# Supplementary material for: A SAXS-based approach to rationally evaluate radical scavengers – toward eliminating radiation damage in solution and crystallographic studies
Source: J Synchrotron Radiat. 2021 Aug 9;28(Pt 5):1309–20. doi: 10.1107/S1600577521004045 (PMC8415334; doi:10.1107/S1600577521004045)
Supplement: Supplementary file 1 [file s-28-01309-sup1.zip › SupportingData/ascrobic_acid/5uM/D1_ascorbate-5um_00019.cbf.dat]

0.010597 12.80729361333 0.62220751853 
0.011114 11.17421495964 0.42056158090 
0.011630 10.30809420399 0.33570397902 
0.012147 8.95799146884 0.30760208466 
0.012664 8.43493147830 0.24407817083 
0.013181 7.90254500816 0.22990012040 
0.013698 7.80403058952 0.20398440872 
0.014215 7.40700133593 0.29481274518 
0.014732 6.87200039462 0.24503201550 
0.015249 6.58270236922 0.20556262326 
0.015766 6.23839742699 0.15575782438 
0.016283 6.06534064131 0.18852710063 
0.016800 6.11756085620 0.15167050161 
0.017316 5.85269787174 0.15223143352 
0.017833 5.64219633528 0.14956792555 
0.018350 5.23422553352 0.12493533016 
0.018867 5.33202547732 0.11669207080 
0.019384 4.96250962913 0.12674184321 
0.019901 4.93639650035 0.10715871567 
0.020418 4.92411889351 0.10461242112 
0.020935 4.71522856751 0.10289368746 
0.021452 4.73477300526 0.10297860485 
0.021969 4.51067129976 0.10010747008 
0.022486 4.47384784626 0.09782284454 
0.023002 4.40058027496 0.09411136428 
0.023519 4.31170053542 0.09703983290 
0.024036 4.38944665710 0.08791652693 
0.024553 4.21059814969 0.08656960027 
0.025070 4.04639400596 0.08675585639 
0.025587 4.27204658422 0.08817805562 
0.026104 4.15155427990 0.08643498391 
0.026621 4.08633800650 0.08727148720 
0.027138 4.00362069578 0.08352652382 
0.027655 3.95066258813 0.07852658048 
0.028171 3.93207728890 0.08701457138 
0.028688 3.78565316346 0.07710511837 
0.029205 3.80061396592 0.08307950120 
0.029722 3.77290095466 0.08236583510 
0.030239 3.88533668005 0.07823957854 
0.030756 3.70712573014 0.07729255238 
0.031273 3.61169216528 0.07041283337 
0.031790 3.59793631915 0.07500371201 
0.032307 3.65304972274 0.07277948791 
0.032824 3.64492297607 0.07165149628 
0.033341 3.51465419248 0.07339592028 
0.033857 3.48680287248 0.06888848691 
0.034374 3.42063108370 0.06989428487 
0.034891 3.43949947557 0.06982290629 
0.035408 3.47975496557 0.06460834263 
0.035925 3.52035336096 0.06459970267 
0.036442 3.41389452857 0.06331298329 
0.036959 3.41056585820 0.06411734748 
0.037476 3.42529431197 0.06658022612 
0.037993 3.33976762574 0.06219371875 
0.038510 3.20432895832 0.06222841786 
0.039027 3.16826405701 0.06040117094 
0.039543 3.30552434797 0.05990793780 
0.040060 3.32445922550 0.05905629796 
0.040577 3.25565220506 0.05898573880 
0.041094 3.14936127523 0.05583279635 
0.041611 3.20079091949 0.05918321955 
0.042128 3.31833024729 0.05875256530 
0.042645 3.21630279944 0.05556655887 
0.043162 3.07186415528 0.05727937139 
0.043679 3.03026049103 0.05671233044 
0.044196 3.12254640765 0.05711444499 
0.044712 3.25110582123 0.05401622095 
0.045229 3.12979970522 0.05455339975 
0.045746 3.05402840411 0.05278139158 
0.046263 3.02763298741 0.05130864144 
0.046780 2.93869802530 0.05170531827 
0.047297 3.12675433413 0.05138330886 
0.047814 3.00106204273 0.05024222831 
0.048331 3.05719212606 0.05277832514 
0.048848 2.96347391728 0.05162977859 
0.049365 2.95516428870 0.04863270362 
0.049881 2.97715034270 0.05014171145 
0.050398 2.99067188953 0.05184705319 
0.050915 2.92563566421 0.04994792613 
0.051432 2.93707490549 0.04985574851 
0.051949 2.94345672529 0.05006920651 
0.052466 2.84688249932 0.04694020385 
0.052983 2.90955558689 0.04744592693 
0.053500 2.74586058624 0.04845984596 
0.054017 2.85390151294 0.04712425103 
0.054534 2.75382981424 0.04555991057 
0.055050 2.88955167376 0.04780307147 
0.055567 2.73697574864 0.04662987078 
0.056084 2.75061567095 0.04565445314 
0.056601 2.70155313275 0.04382496907 
0.057118 2.70056397315 0.04575763391 
0.057635 2.62859287900 0.04568598121 
0.058152 2.70613723690 0.04447635856 
0.058669 2.73691055834 0.04643583068 
0.059186 2.65364754284 0.04543641423 
0.059703 2.72587179222 0.04275710407 
0.060220 2.69950837032 0.04343891929 
0.060736 2.64931424501 0.04281585128 
0.061253 2.59645407286 0.04225079400 
0.061770 2.60750601164 0.04216231493 
0.062287 2.62156818404 0.04129757061 
0.062804 2.59646242968 0.04082531455 
0.063321 2.62502799863 0.04330596095 
0.063838 2.62050878186 0.04262328024 
0.064355 2.56969723629 0.04382331326 
0.064872 2.53003278135 0.04104982172 
0.065388 2.50978887192 0.03954808746 
0.065905 2.59157957048 0.04163001338 
0.066422 2.58789671583 0.04222124216 
0.066939 2.50523203174 0.04003846506 
0.067456 2.49885993855 0.04120372617 
0.067973 2.53616256659 0.04132781861 
0.068490 2.59442999641 0.04025740065 
0.069007 2.46406235572 0.03892125364 
0.069524 2.51648100491 0.03915668168 
0.070041 2.49256538052 0.04065101644 
0.070557 2.47392785123 0.03957153763 
0.071074 2.51250469619 0.04078454591 
0.071591 2.50879660903 0.03929233362 
0.072108 2.44055696223 0.03859331651 
0.072625 2.44057800975 0.03838766773 
0.073142 2.44945270564 0.03848816146 
0.073659 2.43141629061 0.03776121822 
0.074176 2.39299854508 0.03803636902 
0.074693 2.48597465226 0.03762030150 
0.075210 2.43674153938 0.03768266623 
0.075726 2.43465328537 0.03632624893 
0.076243 2.38481016624 0.03767269486 
0.076760 2.42041789330 0.03678119829 
0.077277 2.41594238122 0.03733589037 
0.077794 2.39162396647 0.03629421742 
0.078311 2.33686363684 0.03584075849 
0.078828 2.38230485601 0.03688367415 
0.079345 2.39881710978 0.03629380767 
0.079862 2.28385892631 0.03565226659 
0.080378 2.33526577110 0.03497468949 
0.080895 2.33302504688 0.03655535058 
0.081412 2.38387812019 0.03499167450 
0.081929 2.38774037818 0.03521615413 
0.082446 2.34337425548 0.03457427835 
0.082963 2.28884331994 0.03357814338 
0.083480 2.33380945117 0.03497087202 
0.083997 2.31666947686 0.03453888107 
0.084514 2.25458256726 0.03362696933 
0.085030 2.26804135236 0.03435706377 
0.085547 2.28115311625 0.03441771739 
0.086064 2.32725084177 0.03433205504 
0.086581 2.27190212593 0.03329893185 
0.087098 2.25600432555 0.03363340150 
0.087615 2.22611398589 0.03220665455 
0.088132 2.26339501774 0.03390654865 
0.088649 2.18283271052 0.03469713838 
0.089166 2.19841997200 0.03443863098 
0.089683 2.24130273437 0.03599229630 
0.090199 2.18045352021 0.03437310915 
0.090716 2.17068668480 0.03495952899 
0.091233 2.20395266057 0.03452238808 
0.091750 2.21441167908 0.03577748927 
0.092267 2.17005285702 0.03462126631 
0.092784 2.23509913380 0.03557256884 
0.093301 2.26168322193 0.03616846027 
0.093818 2.09028364446 0.03459407448 
0.094334 2.21022621533 0.03602426125 
0.094851 2.17931523072 0.03472513205 
0.095368 2.19173232584 0.03547058414 
0.095885 2.13124453638 0.03418269482 
0.096402 2.15955117725 0.03343865572 
0.096919 2.12888547884 0.03360996762 
0.097436 2.20148216017 0.03331430599 
0.097953 2.15123162631 0.03172634175 
0.098470 2.17586984577 0.03268699868 
0.098986 2.15020673761 0.03306566354 
0.099503 2.10415903174 0.03250614548 
0.100020 2.09773654964 0.03135928908 
0.100537 2.09487354737 0.03219295185 
0.101054 2.11450483880 0.03144445653 
0.101571 2.09178830229 0.03164306472 
0.102088 2.13813858825 0.03109956210 
0.102605 2.05675349450 0.03061992034 
0.103122 2.11899089630 0.03039331573 
0.103638 2.10688660770 0.03088827380 
0.104155 2.10453282020 0.03064580616 
0.104672 2.10920867122 0.03067632383 
0.105189 2.03928598106 0.03101710102 
0.105706 2.00668467454 0.02945126466 
0.106223 2.02608836983 0.03025098882 
0.106740 2.01881856830 0.02960973545 
0.107257 2.10113292463 0.02993621611 
0.107773 2.15461105368 0.02981103658 
0.108290 2.06273290838 0.02897109059 
0.108807 1.99341154347 0.02923008258 
0.109324 2.06362117299 0.02977208211 
0.109841 2.07457928946 0.02913736311 
0.110358 2.02131618683 0.02903771629 
0.110875 2.03951348186 0.02948829035 
0.111392 2.05094110811 0.02868874271 
0.111909 2.04049800255 0.02943421953 
0.112425 2.02533126279 0.02796486892 
0.112942 2.01152769013 0.02826645312 
0.113459 2.03237905069 0.02835459388 
0.113976 1.98934918588 0.02840408134 
0.114493 2.04961090613 0.02872842066 
0.115010 2.04709641021 0.02869414755 
0.115527 1.99464884604 0.02810715409 
0.116044 1.96482038359 0.02794317487 
0.116560 1.98082614111 0.02705025258 
0.117077 1.99004608052 0.02702744857 
0.117594 2.03347355063 0.02813236990 
0.118111 2.01659478493 0.02723892888 
0.118628 1.95507738861 0.02768741231 
0.119145 1.96558010989 0.02779593206 
0.119662 1.98884321624 0.02747185166 
0.120179 1.95131367593 0.02679405642 
0.120695 1.96058693482 0.02732117291 
0.121212 1.99245668864 0.02790166387 
0.121729 1.94880906934 0.02732251383 
0.122246 1.94504482550 0.02701846987 
0.122763 1.98840088609 0.02717114320 
0.123280 1.98131130167 0.02674235993 
0.123797 1.96230891703 0.02592640336 
0.124314 1.96190705455 0.02602659272 
0.124830 1.96811473787 0.02560089215 
0.125347 1.93155203204 0.02675833174 
0.125864 1.98441580743 0.02735699184 
0.126381 1.88820434665 0.02584873735 
0.126898 1.97648779348 0.02602671426 
0.127415 1.93274888879 0.02656049087 
0.127932 1.92279002951 0.02559987507 
0.128448 1.89892943918 0.02514422770 
0.128965 1.95615611724 0.02581840284 
0.129482 1.90948116629 0.02602175936 
0.129999 1.93368231490 0.02571416435 
0.130516 1.88557535075 0.02618646079 
0.131033 1.89739787318 0.02557933117 
0.131550 1.93313756089 0.02560603682 
0.132067 1.92985141233 0.02610615895 
0.132583 1.91801115711 0.02559231963 
0.133100 1.91944346604 0.02548808887 
0.133617 1.90586350197 0.02589434407 
0.134134 1.93321142010 0.02575720906 
0.134651 1.92688343027 0.02585482767 
0.135168 1.92047676146 0.02510841272 
0.135685 1.89823633410 0.02486993464 
0.136201 1.90862579416 0.02441490176 
0.136718 1.92991028521 0.02500205614 
0.137235 1.92102205152 0.02455585593 
0.137752 1.86681025579 0.02518355676 
0.138269 1.85702989086 0.02519044066 
0.138786 1.93375068717 0.02465387042 
0.139303 1.85115817394 0.02447016861 
0.139819 1.87625177602 0.02436751306 
0.140336 1.96808072660 0.02506012700 
0.140853 1.88185548879 0.02413611756 
0.141370 1.87599408109 0.02398820699 
0.141887 1.90190176948 0.02468182989 
0.142404 1.89217463129 0.02375215857 
0.142921 1.89217983007 0.02442746171 
0.143438 1.90821282975 0.02541810059 
0.143954 1.87940885035 0.02398574451 
0.144471 1.92871809291 0.02487539282 
0.144988 1.91803567932 0.02527743275 
0.145505 1.90969887333 0.02479156177 
0.146022 1.87265983021 0.02435379111 
0.146539 1.89119132151 0.02485789599 
0.147056 1.89535535634 0.02344482617 
0.147572 1.87565719562 0.02428853402 
0.148089 1.84991521925 0.02386096511 
0.148606 1.86253982376 0.02322081014 
0.149123 1.85046489591 0.02346800645 
0.149640 1.87544093735 0.02327539502 
0.150157 1.86036648118 0.02322531300 
0.150674 1.85236654980 0.02360731653 
0.151190 1.85880394455 0.02334274694 
0.151707 1.86820855523 0.02345182100 
0.152224 1.81469695492 0.02296129181 
0.152741 1.85702737093 0.02307101132 
0.153258 1.85116817625 0.02371548506 
0.153775 1.85553204461 0.02303297904 
0.154291 1.84789216032 0.02330648861 
0.154808 1.83647247025 0.02322566835 
0.155325 1.82218372245 0.02280321767 
0.155842 1.84849503957 0.02292088842 
0.156359 1.82090262799 0.02263976193 
0.156876 1.82960932509 0.02266860189 
0.157393 1.88358547775 0.02323350308 
0.157909 1.85745734323 0.02270671913 
0.158426 1.82998593888 0.02232366303 
0.158943 1.86020224814 0.02264879663 
0.159460 1.82927860884 0.02277211638 
0.159977 1.81184890605 0.02275114635 
0.160494 1.85353777078 0.02289332246 
0.161010 1.79715434577 0.02220485022 
0.161527 1.84996778324 0.02263939094 
0.162044 1.81461022651 0.02224616581 
0.162561 1.79825915632 0.02250004625 
0.163078 1.80766763645 0.02192360400 
0.163595 1.83681853755 0.02218141118 
0.164112 1.85726112859 0.02174406171 
0.164628 1.82812334030 0.02242379903 
0.165145 1.81949829497 0.02159073037 
0.165662 1.79950127485 0.02185908907 
0.166179 1.83636509549 0.02203941566 
0.166696 1.80183001289 0.02147013231 
0.167213 1.83317032549 0.02211060789 
0.167729 1.85897932964 0.02191037249 
0.168246 1.83094733947 0.02153094082 
0.168763 1.82505704724 0.02172034736 
0.169280 1.78500845443 0.02192384349 
0.169797 1.81287063438 0.02159618543 
0.170314 1.85727418807 0.02148671665 
0.170830 1.82507564194 0.02214987330 
0.171347 1.79539890538 0.02117310982 
0.171864 1.83343104475 0.02145358087 
0.172381 1.82571472190 0.02148693461 
0.172898 1.81679431752 0.02077167714 
0.173415 1.78174491495 0.02107898978 
0.173932 1.77064228941 0.02103323803 
0.174448 1.78349392359 0.02156176976 
0.174965 1.81712240267 0.02100655767 
0.175482 1.81007988737 0.02089379225 
0.175999 1.83393710849 0.02145837830 
0.176516 1.82022743604 0.02141679505 
0.177033 1.79558726314 0.02062484163 
0.177549 1.81744852842 0.02078933269 
0.178066 1.79374394194 0.02085151149 
0.178583 1.80750840290 0.02040733934 
0.179100 1.80865737870 0.02144387403 
0.179617 1.76215561838 0.02086436321 
0.180134 1.79899874629 0.02150897975 
0.180650 1.80288653244 0.02210330033 
0.181167 1.76742984466 0.02146906056 
0.181684 1.78838995987 0.02193855729 
0.182201 1.80713583657 0.02217353474 
0.182718 1.83286312103 0.02212337972 
0.183234 1.79218818172 0.02225325991 
0.183751 1.78644089456 0.02245012115 
0.184268 1.79464291505 0.02322677945 
0.184785 1.81232282158 0.02254275513 
0.185302 1.80665436411 0.02227610641 
0.185819 1.84417631512 0.02321572634 
0.186335 1.77326177961 0.02251917355 
0.186852 1.81831071071 0.02228810498 
0.187369 1.76796499632 0.02108158298 
0.187886 1.78018983237 0.02166920008 
0.188403 1.74919586807 0.02185402476 
0.188920 1.75798879897 0.02073663707 
0.189436 1.75735309890 0.02172076253 
0.189953 1.79739768337 0.02096308347 
0.190470 1.75958343459 0.02092420382 
0.190987 1.79144206469 0.02118741791 
0.191504 1.75147046423 0.02098000353 
0.192020 1.75571984045 0.02072460680 
0.192537 1.77627721428 0.02131567805 
0.193054 1.75769511669 0.02118432205 
0.193571 1.69540460131 0.02045983206 
0.194088 1.78380041189 0.02033161269 
0.194605 1.78172567716 0.02028228712 
0.195121 1.75755978261 0.02017072955 
0.195638 1.72807726764 0.01999476673 
0.196155 1.76413406775 0.02014786631 
0.196672 1.75349879841 0.02068637547 
0.197189 1.76457706898 0.02033182125 
0.197705 1.76196407524 0.02031496467 
0.198222 1.76433233071 0.02025285243 
0.198739 1.75945444855 0.02005687954 
0.199256 1.71311450327 0.02024404497 
0.199773 1.77784261475 0.02022224108 
0.200290 1.72245789369 0.02009054641 
0.200806 1.76936366386 0.02013122484 
0.201323 1.75353239902 0.01947582131 
0.201840 1.74940731918 0.01927144804 
0.202357 1.71547430619 0.01980273461 
0.202874 1.76136401993 0.01954716319 
0.203390 1.76393394503 0.02003074345 
0.203907 1.77877902883 0.01951957347 
0.204424 1.75998470341 0.01956410376 
0.204941 1.75364807009 0.01947827117 
0.205458 1.73875657479 0.01939214175 
0.205974 1.73816461812 0.01965910055 
0.206491 1.75705447640 0.01979793950 
0.207008 1.73970773782 0.01950857103 
0.207525 1.73791004995 0.01981124343 
0.208042 1.74601278233 0.01948970615 
0.208558 1.77510170368 0.01979144904 
0.209075 1.73350100888 0.01917606569 
0.209592 1.74090160680 0.01971180529 
0.210109 1.75748912427 0.01968228719 
0.210626 1.76444144556 0.01991595036 
0.211142 1.78796633812 0.01928149756 
0.211659 1.75473977941 0.01909844718 
0.212176 1.73604528634 0.01973135042 
0.212693 1.71740586540 0.01894114595 
0.213210 1.69269525797 0.01908580943 
0.213726 1.75863600283 0.01921757225 
0.214243 1.74279607854 0.01952489306 
0.214760 1.74886897322 0.01930379982 
0.215277 1.72341179632 0.01901364786 
0.215794 1.73550968099 0.01882289800 
0.216310 1.75440659425 0.01908806325 
0.216827 1.71461549972 0.01877840212 
0.217344 1.74883185445 0.01900511568 
0.217861 1.74630273177 0.01898172399 
0.218378 1.72741545776 0.01898796325 
0.218894 1.75884912598 0.01869302508 
0.219411 1.75935853753 0.01861058045 
0.219928 1.76364224622 0.01937296476 
0.220445 1.76041722024 0.01888405231 
0.220962 1.73526453061 0.01923047670 
0.221478 1.76762473023 0.01864069670 
0.221995 1.73287495367 0.01878915715 
0.222512 1.71001972594 0.01892364569 
0.223029 1.74137941937 0.01872815577 
0.223546 1.76333254714 0.01844317543 
0.224062 1.73820261943 0.01864089992 
0.224579 1.74650144154 0.01858005567 
0.225096 1.77575458498 0.01876316002 
0.225613 1.72695957367 0.01879385046 
0.226129 1.70650163479 0.01876900496 
0.226646 1.71550290745 0.01791772440 
0.227163 1.72369337276 0.01810360688 
0.227680 1.75495911458 0.01822623296 
0.228197 1.71645446990 0.01819220852 
0.228713 1.75125896312 0.01854787080 
0.229230 1.73426643260 0.01811679022 
0.229747 1.73149469154 0.01799452758 
0.230264 1.75288811355 0.01840508167 
0.230780 1.75118611710 0.01790728413 
0.231297 1.74783295893 0.01832652591 
0.231814 1.77190367976 0.01814610671 
0.232331 1.76544640104 0.01832780313 
0.232848 1.71645483609 0.01835237182 
0.233364 1.74916237200 0.01799789887 
0.233881 1.74188629604 0.01837338049 
0.234398 1.73021911805 0.01782871180 
0.234915 1.76235278919 0.01789978757 
0.235431 1.73139960972 0.01779328741 
0.235948 1.73328673410 0.01761636981 
0.236465 1.73077832045 0.01781364718 
0.236982 1.70005003276 0.01796185697 
0.237499 1.74854120033 0.01812013105 
0.238015 1.69881143088 0.01758693395 
0.238532 1.74279427667 0.01769408493 
0.239049 1.76419865675 0.01797988689 
0.239566 1.74750058417 0.01812930664 
0.240082 1.75387567856 0.01805528306 
0.240599 1.76595391070 0.01807005996 
0.241116 1.72133609238 0.01793932318 
0.241633 1.74535186330 0.01797739519 
0.242149 1.74496262358 3.03788638057 
0.242666 1.72418393717 0.01802021961 
0.243183 1.72384036568 0.01800343045 
0.243700 1.73298222176 0.01762483861 
0.244217 1.73941783138 0.01743032619 
0.244733 1.76496453414 0.01736925698 
0.245250 1.71802606154 0.01780342915 
0.245767 1.74939846650 0.01741364401 
0.246284 1.73361333201 0.01776468855 
0.246800 1.74068153633 0.01741283549 
0.247317 1.71884454019 0.01764277971 
0.247834 1.75291423817 0.01795817309 
0.248351 1.73056924962 0.01735463377 
0.248867 1.73698369926 0.01763422842 
0.249384 1.70840669817 0.01735243000 
0.249901 1.71784693054 0.01726577647 
0.250418 1.69303273022 0.01733487585 
0.250934 1.72703254752 0.01785970646 
0.251451 1.71202816967 0.01727758280 
0.251968 1.71736893692 0.01748273468 
0.252485 1.73657340932 0.01758262402 
0.253001 1.72098725080 0.01710719151 
0.253518 1.74119734877 0.01738759774 
0.254035 1.71783706891 0.01742173278 
0.254552 1.73529134112 0.01741927071 
0.255068 1.73831195772 0.01710859632 
0.255585 1.71865639121 0.01687178088 
0.256102 1.71964051935 0.01727700804 
0.256619 1.72520375638 0.01702188244 
0.257135 1.71681949801 0.01709456732 
0.257652 1.72249808593 0.01665043375 
0.258169 1.74147131224 0.01720600645 
0.258686 1.70917441717 0.01705031872 
0.259202 1.70634675464 0.01688028190 
0.259719 1.69156134589 0.01701333239 
0.260236 1.72590622834 0.01726542066 
0.260753 1.69740062950 0.01730558813 
0.261269 1.69540866531 0.01746797639 
0.261786 1.69776384506 0.01798476131 
0.262303 1.70742544626 0.01803782028 
0.262820 1.73592953527 0.01801070343 
0.263336 1.72031731554 0.01794672823 
0.263853 1.70740143910 0.01833940616 
0.264370 1.68315488275 0.01843198943 
0.264887 1.72618566217 0.01831105081 
0.265403 1.72851129775 0.01812118517 
0.265920 1.73480127086 0.01886826356 
0.266437 1.68983798633 0.01873527978 
0.266954 1.73106067443 0.01864102456 
0.267470 1.72558369884 0.01872140160 
0.267987 1.69490549619 0.01845696328 
0.268504 1.71649036698 0.01861613015 
0.269021 1.73695714338 0.01916853643 
0.269537 1.74878652984 0.01869903070 
0.270054 1.72368903062 0.01867211517 
0.270571 1.74448165405 0.01980211489 
0.271087 1.71917788547 0.01999384293 
0.271604 1.73841678752 0.01965723471 
0.272121 1.71887900816 0.01992439645 
0.272638 1.71419506788 0.01970778738 
0.273154 1.69975875800 0.02010705182 
0.273671 1.75135101490 0.02008223286 
0.274188 1.76003078247 0.02051764790 
0.274705 1.73567915132 0.02015226750 
0.275221 1.74640438675 0.02015339579 
0.275738 1.73585253600 0.02036504228 
0.276255 1.71391091660 0.02010937223 
0.276771 1.74477862501 0.02059924563 
0.277288 1.68550523337 0.02045185620 
0.277805 1.73843271840 0.01993515773 
0.278322 1.76776257429 0.02023858004 
0.278838 1.72092739126 0.01989663287 
0.279355 1.73242597587 0.02056878900 
0.279872 1.73298459830 0.02048606895 
0.280388 1.74110990312 0.01974292899 
0.280905 1.76874298669 0.02014683258 
0.281422 1.72010022429 0.02049229298 
0.281939 1.70924951163 0.02071694418 
0.282455 1.72253437460 0.02032227647 
0.282972 1.70847411319 0.02024693051 
0.283489 1.71794981469 0.02037986707 
0.284006 1.73553873809 0.02004000422 
0.284522 1.70797400751 0.02011071690 
0.285039 1.73892528047 0.02111296605 
0.285556 1.73628933283 0.02047782466 
0.286072 1.74736249980 0.02113899957 
0.286589 1.71381366069 0.02052324704 
0.287106 1.72160740930 0.02004683033 
0.287622 1.73857391023 0.02081327256 
0.288139 1.74453208566 0.02053593292 
0.288656 1.71458581615 0.02049866381 
0.289173 1.71369292699 0.02122139719 
0.289689 1.73510157151 0.02086376356 
0.290206 1.71228513134 0.02055456622 
0.290723 1.72669466906 0.02045038333 
0.291239 1.74172689693 0.02088426764 
0.291756 1.68709208405 0.02084458074 
0.292273 1.73169487917 0.02045255594 
0.292790 1.71558996803 0.02074700168 
0.293306 1.69770363734 0.02067903618 
0.293823 1.77477956073 0.02122258122 
0.294340 1.66309977364 0.02062172831 
0.294856 1.76044908343 0.02099345920 
0.295373 1.75030986951 0.02097429068 
0.295890 1.71078844054 0.02112638216 
0.296406 1.74199326729 0.02063827620 
0.296923 1.70938121545 0.02131897961 
0.297440 1.71899145231 0.02113079923 
0.297957 1.74303938637 0.02152657526 
0.298473 1.74427316491 0.02105810809 
0.298990 1.72971409278 0.02117084690 
0.299507 1.73627233327 0.02170985390 
0.300023 1.72428742981 0.02154490624 
0.300540 1.73812761255 0.02132176777 
0.301057 1.72391407945 0.02166342153 
0.301573 1.74043828074 0.02202553827 
0.302090 1.72597433456 0.02149475971 
0.302607 1.72712647096 0.02177228256 
0.303123 1.76279165860 0.02166264014 
0.303640 1.77391821010 0.02173663891 
0.304157 1.73487784319 0.02119967620 
0.304673 1.74136879823 0.02169552838 
0.305190 1.75590873892 0.02269266132 
0.305707 1.66922500156 0.02150457612 
0.306224 1.70448702952 0.02187201247 
0.306740 1.74875364988 0.02216362157 
0.307257 1.71620747262 0.02157792476 
0.307774 1.70475902418 0.02173506254 
0.308290 1.74807074899 0.02244682256 
0.308807 1.77267068687 0.02196328279 
0.309324 1.73326754052 0.02218598877 
0.309840 1.72141663791 0.02175874961 
0.310357 1.73596846756 0.02233049388 
0.310874 1.71558929438 0.02249338877 
0.311390 1.69237998988 0.02186877817 
0.311907 1.75586890164 0.02215532028 
0.312424 1.74205197481 0.02226645221 
0.312940 1.77170463586 0.02224572311 
0.313457 1.70106940347 0.02231855893 
0.313974 1.76389924776 0.02294952483 
0.314490 1.69781318217 0.02240004600 
0.315007 1.73768645017 0.02318052071 
0.315524 1.71551683035 0.02221786950 
0.316040 1.72162547138 0.02264094220 
0.316557 1.73173871626 0.02318260679 
0.317074 1.72460292537 0.02278749886 
0.317590 1.71909032426 0.02278312795 
0.318107 1.75253938432 0.02300644883 
0.318624 1.71292610909 0.02325133675 
0.319140 1.70282342774 0.02346700929 
0.319657 1.77826816496 0.02330512797 
0.320174 1.70318341509 0.02333536010 
0.320690 1.73046667967 0.02319747266 
0.321207 1.72387702082 0.02306479269 
0.321724 1.68856971430 0.02334590745 
0.322240 1.71859964014 0.02332031822 
0.322757 1.72081207939 0.02360007479 
0.323274 1.74559248656 0.02366211757 
0.323790 1.72960569348 0.02354759683 
0.324307 1.68250343420 0.02385109462 
0.324824 1.72829547334 0.02565249938 
0.325340 1.71478956141 0.02501587930 
0.325857 1.68904608415 0.02409023290 
0.326373 1.77839272010 0.02559564047 
0.326890 1.73966239454 0.02556007951 
0.327407 1.69461664919 0.02508037313 
0.327923 1.73679004831 0.02573177699 
0.328440 1.74152077022 0.02603159176 
0.328957 1.77617762028 0.02636459041 
0.329473 1.73485139439 0.02634340376 
0.329990 1.74010982212 0.02536700836 
0.330507 1.75187346716 0.02840656147 
0.331023 1.76434876306 0.02854008074 
0.331540 1.73624108947 0.02770362854 
0.332057 1.75168585896 0.02756647146 
0.332573 1.77248292003 0.02948549650 
0.333090 1.73465926361 0.02879168224 
0.333607 1.79817199507 0.02965971063 
0.334123 1.78552930039 0.02934126621 
0.334640 1.77321434272 0.03065144697 
0.335156 1.81206106402 0.02973823174 
0.335673 1.81068083286 0.03004921457 
0.336190 1.77196522541 0.03068951927 
0.336706 1.83980313012 0.03018489411 
0.337223 1.72573444257 0.03046203504 
0.337740 1.74744945560 0.03122220935 
0.338256 1.73885236718 0.03099340920 
0.338773 1.79689611120 0.03273956958 
0.339290 1.76671119305 0.03367241489 
0.339806 1.84556557941 0.03563658311 
0.340323 1.80807308588 0.03505005790 
0.340839 1.88499283386 0.03532786131 
0.341356 1.81836075913 0.03717983258 
0.341873 1.81456899958 0.03750176291 
0.342389 1.83710806211 0.03632447910 
0.342906 1.77743548066 0.03688954001 
0.343423 1.77359018937 0.03677602083 
0.343939 1.82503398107 0.03696850778 
0.344456 1.85006483545 0.03744246654 
0.344972 1.83376641625 0.03755489474 
0.345489 1.85749660675 0.03899411029 
0.346006 1.79599632840 0.03813770645 
0.346522 1.83932836224 0.03817383037 
0.347039 1.80411744167 0.03757105818 
0.347555 1.77340104659 0.03689794812 
0.348072 1.80176542430 0.03489244636 
0.348589 1.82525774554 0.03812216761 
0.349105 1.77331580439 0.04045397380 
0.349622 1.75896551566 0.03818665452 
0.350139 1.79567637368 0.03803934099 
0.350655 1.75699019954 0.03900197901 
0.351172 1.79614541119 0.03929805285 
0.351688 1.84067459238 0.04070900915 
0.352205 1.76701893595 0.03969583612 
0.352722 1.86635935022 0.04051402905 
0.353238 1.83250142541 0.03999552907 
0.353755 1.79923657420 0.03887826149 
0.354271 1.83928336110 0.03765823176 
0.354788 1.77061811085 0.03884368568 
0.355305 1.86054485227 0.03955176307 
0.355821 1.84985692594 0.04187360245 
0.356338 1.73785074145 0.04035210309 
0.356854 1.76290507533 0.03853439046 
0.357371 1.81976597284 0.04245954330 
0.357888 1.84452252765 0.04126378652 
0.358404 1.80036928341 0.04345643224 
0.358921 1.86031948359 0.04448671499 
0.359437 1.76340722485 0.04382631145 
0.359954 1.84220621368 0.04619859803 
0.360471 1.88601683371 0.04839175604 
0.360987 1.79454305071 0.04387171731 
0.361504 1.80959946259 0.04505681594 
0.362020 1.87246025185 0.05282714640 
0.362537 1.81252884154 0.04613235546 
0.363054 1.85206451960 0.05069253884 
0.363570 1.79158967421 0.04939215267 
0.364087 1.78607766177 0.05202398777 
0.364603 1.85347415012 0.05185153589 
0.365120 1.89940601620 0.05329239891 
0.365637 1.72750310138 0.05028040361 
0.366153 1.73395362605 0.05268582236 
0.366670 1.87286128931 0.05915967027 
0.367186 1.82837078552 0.05743903904 
0.367703 1.73012445890 0.05694548869 
0.368219 1.78968898419 0.05994993674 
0.368736 1.65732827322 0.06132960949 
0.369253 1.82367601720 0.07111412967 
0.369769 1.76355439695 0.06610096588 
0.370286 1.71232146002 0.06601029103 
0.370802 1.80503047340 0.08060011104 
0.371319 1.75385788960 0.08327891520 
0.371835 1.80352426765 0.08840771824 
0.372352 1.60146722503 0.08608984186 
0.372869 1.62126823747 0.09469542756 
0.373385 1.92622297798 0.16477226266 
0.373902 2.06697946792 0.51527723516 
