# Supplementary material for: A SAXS-based approach to rationally evaluate radical scavengers – toward eliminating radiation damage in solution and crystallographic studies
Source: J Synchrotron Radiat. 2021 Aug 9;28(Pt 5):1309–20. doi: 10.1107/S1600577521004045 (PMC8415334; doi:10.1107/S1600577521004045)
Supplement: Supplementary file 1 [file s-28-01309-sup1.zip › SupportingData/ascrobic_acid/5uM/D1_ascorbate-5um_00026.cbf.dat]

0.010597 12.45321136884 0.55415930467 
0.011114 11.16808892040 0.50709311238 
0.011630 9.58889864802 0.37834421950 
0.012147 9.55493245129 0.24841077525 
0.012664 8.69514870206 0.26005267848 
0.013181 8.02523316429 0.22052687836 
0.013698 7.26060350827 0.19904132269 
0.014215 7.40629708165 0.33395339677 
0.014732 6.63331253737 0.23109856883 
0.015249 6.39624152170 0.20523114762 
0.015766 6.02077564116 0.19192815228 
0.016283 5.88318295310 0.19092940394 
0.016800 5.89019092771 0.14947585932 
0.017316 5.56272371320 0.13761315447 
0.017833 5.35609532532 0.13112642719 
0.018350 5.51202782103 0.11933574518 
0.018867 5.37968460220 0.12203099525 
0.019384 5.00349160134 0.11989699604 
0.019901 4.79631227236 0.11332625132 
0.020418 5.04370681817 0.11050576249 
0.020935 4.80753328959 0.09690417421 
0.021452 4.69782905766 0.09873449993 
0.021969 4.46687161112 0.09755468058 
0.022486 4.54049902715 0.10409010587 
0.023002 4.11109577055 0.09537800470 
0.023519 4.34552472742 0.09228405928 
0.024036 4.29648044869 0.08693101144 
0.024553 4.16507867612 0.08774236895 
0.025070 3.96957176313 0.08936552710 
0.025587 4.09849509470 0.08049908105 
0.026104 4.01916558932 0.08408744792 
0.026621 4.01327468681 0.08571534309 
0.027138 3.94577621256 0.08446677656 
0.027655 3.84387852034 0.07853363414 
0.028171 3.86295891190 0.08214011651 
0.028688 3.80239182904 0.07032052201 
0.029205 3.68477314325 0.07514629586 
0.029722 3.66604938791 0.07642226085 
0.030239 3.75888155138 0.07606294833 
0.030756 3.70726465458 0.07283637968 
0.031273 3.59395675509 0.07008512007 
0.031790 3.62989610387 0.07462523851 
0.032307 3.67749987171 0.07023689355 
0.032824 3.47208460718 0.07056898898 
0.033341 3.66438671423 0.06955618232 
0.033857 3.54615023639 0.06967728089 
0.034374 3.56494919816 0.06712595701 
0.034891 3.45730056345 0.06810855905 
0.035408 3.50843605555 0.07100147295 
0.035925 3.41766884156 0.06318616755 
0.036442 3.43666469228 0.06564763177 
0.036959 3.48419920445 0.06728643443 
0.037476 3.34517200706 0.05913709950 
0.037993 3.46024147010 0.06109880033 
0.038510 3.29949267706 0.06586000250 
0.039027 3.32126282410 0.06170026231 
0.039543 3.26412595699 0.05903458522 
0.040060 3.32412072575 0.06161739703 
0.040577 3.31261895358 0.06192395976 
0.041094 3.12934962211 0.05565086475 
0.041611 3.24571663455 0.05734816738 
0.042128 3.19337469795 0.05606974762 
0.042645 3.21669734431 0.05664324073 
0.043162 3.12862392919 0.05634216948 
0.043679 3.17688031956 0.05789912077 
0.044196 3.12429281976 0.05316992733 
0.044712 3.19229441558 0.05371814139 
0.045229 3.12572481517 0.05365457260 
0.045746 3.16579234323 0.05296144776 
0.046263 3.06777563340 0.05100255839 
0.046780 2.94914091306 0.05106077344 
0.047297 3.01460330704 0.05139228048 
0.047814 3.02183394420 0.05147992701 
0.048331 2.94835690665 0.05088574048 
0.048848 2.97908081349 0.04905654292 
0.049365 2.95390501307 0.05079567746 
0.049881 3.02200026749 0.05003473403 
0.050398 2.87793444729 0.05031251165 
0.050915 2.87067510934 0.04900789267 
0.051432 3.05447914090 0.04794963465 
0.051949 2.91462320092 0.04697294454 
0.052466 2.83491225736 0.04978397843 
0.052983 2.86506847072 0.04806219352 
0.053500 2.92564883744 0.04867080168 
0.054017 2.70377509092 0.04736586758 
0.054534 2.80208571710 0.04466849560 
0.055050 2.75317840713 0.04606828885 
0.055567 2.72233865350 0.04478915915 
0.056084 2.79208962565 0.04669277946 
0.056601 2.73821894204 0.04697662941 
0.057118 2.70107557348 0.04370715040 
0.057635 2.65716019594 0.04465238327 
0.058152 2.67218114546 0.04312875015 
0.058669 2.69763288173 0.04427761552 
0.059186 2.63681937143 0.04444060259 
0.059703 2.68675676119 0.04411667625 
0.060220 2.60554359114 0.04376517388 
0.060736 2.70633079016 0.04455639822 
0.061253 2.70725844825 0.04394644153 
0.061770 2.61054716486 0.04272737037 
0.062287 2.63325828315 0.04227542460 
0.062804 2.54674316470 0.04221693483 
0.063321 2.61322406523 0.04240872257 
0.063838 2.63714239685 0.04292052908 
0.064355 2.55343040328 0.04198655781 
0.064872 2.55258570569 0.04310627293 
0.065388 2.54056975160 0.03909013855 
0.065905 2.55431550532 0.04257250373 
0.066422 2.44460971266 0.04109792081 
0.066939 2.50724207571 0.04065276807 
0.067456 2.51995258778 0.04065799707 
0.067973 2.52453785847 0.03935099829 
0.068490 2.50594463759 0.04093476990 
0.069007 2.51714653139 0.04007032121 
0.069524 2.47221202947 0.04000694330 
0.070041 2.48920800378 0.03942364492 
0.070557 2.46838643469 0.04040487854 
0.071074 2.47411360337 0.04039903198 
0.071591 2.40873686163 0.03873209587 
0.072108 2.39119459160 0.03941654257 
0.072625 2.44729950688 0.03903779761 
0.073142 2.46977560034 0.04044473828 
0.073659 2.37698658858 0.03741125610 
0.074176 2.39069355811 0.03699126611 
0.074693 2.49246949886 0.03949982392 
0.075210 2.41898353421 0.03752593670 
0.075726 2.41387235949 0.03860975579 
0.076243 2.44615893267 0.03774790802 
0.076760 2.38920769605 0.03703838679 
0.077277 2.41584758592 0.03658709113 
0.077794 2.40954565059 0.03781678926 
0.078311 2.33001482475 0.03484320056 
0.078828 2.36944220803 0.03562831651 
0.079345 2.40017175410 0.03666806983 
0.079862 2.30647516382 0.03527562358 
0.080378 2.32192761564 0.03499035055 
0.080895 2.33409212891 0.03618498931 
0.081412 2.34838395127 0.03623373396 
0.081929 2.30100440598 0.03498701503 
0.082446 2.33295836926 0.03579031788 
0.082963 2.28940935830 0.03395372441 
0.083480 2.26253850195 0.03318782054 
0.083997 2.30361921885 0.03525463640 
0.084514 2.30893755590 0.03494561918 
0.085030 2.27238775948 0.03448490015 
0.085547 2.33081763846 0.03493475667 
0.086064 2.26902571422 0.03525629589 
0.086581 2.25969747839 0.03444999423 
0.087098 2.34882727125 0.03353374370 
0.087615 2.24561998065 0.03354322844 
0.088132 2.20413418266 0.03280362457 
0.088649 2.21388507096 0.03392454067 
0.089166 2.14279279587 0.03379577990 
0.089683 2.24597752947 0.03524551949 
0.090199 2.25517598548 0.03442943061 
0.090716 2.24970327238 0.03461192507 
0.091233 2.23361140666 0.03586741233 
0.091750 2.16101971676 0.03543027086 
0.092267 2.16424824718 0.03481313744 
0.092784 2.19299912015 0.03596504493 
0.093301 2.22017504973 0.03630870108 
0.093818 2.18704735488 0.03549828541 
0.094334 2.18920538752 0.03769433248 
0.094851 2.22011583359 0.03610885321 
0.095368 2.16748450855 0.03536562723 
0.095885 2.15390314499 0.03441520938 
0.096402 2.16315877002 0.03447245834 
0.096919 2.09444878286 0.03336333570 
0.097436 2.14764852980 0.03257968346 
0.097953 2.05298921938 0.03276209584 
0.098470 2.14149248638 0.03309912950 
0.098986 2.07588059812 0.03262666302 
0.099503 2.18488318839 0.03223798218 
0.100020 2.02782861676 0.03149326621 
0.100537 2.05554971480 0.03172702726 
0.101054 2.06691883981 0.03097659890 
0.101571 2.09977748946 0.03133493851 
0.102088 2.07354752606 0.03140771739 
0.102605 2.11488218241 0.03114124235 
0.103122 2.15109968534 0.03121138153 
0.103638 2.10000862986 0.03128885175 
0.104155 2.00369432642 0.02938658380 
0.104672 2.15505931272 0.03044805144 
0.105189 2.05792346891 0.03058110749 
0.105706 2.03095221869 0.02948944219 
0.106223 2.11456902659 0.03013201794 
0.106740 2.06091471675 0.03039107370 
0.107257 2.02691262689 0.03023226293 
0.107773 2.04593770767 0.02953871821 
0.108290 2.05715877098 0.03046321461 
0.108807 2.06049726163 0.02936116435 
0.109324 2.06628811338 0.02937503114 
0.109841 1.99008884035 0.02940751829 
0.110358 2.08001833285 0.02961219572 
0.110875 2.00158750849 0.02847972732 
0.111392 2.02693251243 0.02851474539 
0.111909 2.00229757164 0.02841440517 
0.112425 2.07194251454 0.02828152718 
0.112942 1.97280250891 0.02755435784 
0.113459 2.02489431653 0.02803953497 
0.113976 1.99819384013 0.02840684573 
0.114493 2.05630968913 0.02921785213 
0.115010 1.96797101717 0.02754627035 
0.115527 1.99272442211 0.02655701413 
0.116044 1.97740587817 0.02628102407 
0.116560 1.98861764038 0.02704561053 
0.117077 2.00106699212 0.02702814899 
0.117594 1.95122554931 0.02786666290 
0.118111 2.00048642510 0.02738512207 
0.118628 1.99448194277 0.02746036695 
0.119145 1.98273200740 0.02764101875 
0.119662 2.04506175092 0.02607504962 
0.120179 1.98461107404 0.02712414924 
0.120695 1.97602043637 0.02742000702 
0.121212 1.96782556051 0.02699380132 
0.121729 1.98218274360 0.02714382969 
0.122246 1.95259256992 0.02679008250 
0.122763 1.93091035560 0.02704123060 
0.123280 1.95974412428 0.02637351636 
0.123797 1.96155546654 0.02685618933 
0.124314 1.91986806010 0.02682115832 
0.124830 1.92974108973 0.02623445641 
0.125347 1.95821755595 0.02522514184 
0.125864 1.97933745767 0.02750844947 
0.126381 1.96872397254 0.02660761913 
0.126898 1.96848566026 0.02679526555 
0.127415 1.95868886327 0.02703647160 
0.127932 1.96152823966 0.02549842883 
0.128448 1.93864857943 0.02629986714 
0.128965 1.93231820961 0.02625758955 
0.129482 1.92951221004 0.02485589924 
0.129999 1.95627671862 0.02515785126 
0.130516 1.93213686760 0.02482083431 
0.131033 1.90819134560 0.02615109652 
0.131550 1.91184182455 0.02507828867 
0.132067 1.92055979611 0.02555986465 
0.132583 1.94048308297 0.02593011573 
0.133100 1.91303340868 0.02584795021 
0.133617 1.90464521495 0.02567284540 
0.134134 1.91286775871 0.02542125007 
0.134651 1.90677356139 0.02510792173 
0.135168 1.87866363724 0.02448229330 
0.135685 1.92538375336 0.02550247066 
0.136201 1.92748904268 0.02523616895 
0.136718 1.91022061048 0.02463230999 
0.137235 1.88185951315 0.02421174960 
0.137752 1.85766859140 0.02378104744 
0.138269 1.89911517416 0.02444625452 
0.138786 1.89179961511 0.02443920645 
0.139303 1.87485981942 0.02427464303 
0.139819 1.86481343587 0.02459298296 
0.140336 1.89005990049 0.02401942931 
0.140853 1.93977946408 0.02431003979 
0.141370 1.87479744301 0.02520464012 
0.141887 1.92232710028 0.02403463022 
0.142404 1.89812976039 0.02390538747 
0.142921 1.89062516996 0.02460461715 
0.143438 1.86076441285 0.02476348294 
0.143954 1.85197750408 0.02405580902 
0.144471 1.92072982431 0.02452941377 
0.144988 1.91819859642 0.02571309979 
0.145505 1.90610053860 0.02435306385 
0.146022 1.90002370664 0.02429392248 
0.146539 1.90254109715 0.02402129990 
0.147056 1.82357841176 0.02360011732 
0.147572 1.87101226111 0.02325726558 
0.148089 1.84809753278 0.02387280099 
0.148606 1.81017239863 0.02359188162 
0.149123 1.82359530570 0.02336526670 
0.149640 1.80992475593 0.02318288580 
0.150157 1.85755174318 0.02354676298 
0.150674 1.85119372070 0.02341341641 
0.151190 1.80793031866 0.02412358983 
0.151707 1.86068685350 0.02342097250 
0.152224 1.82394964938 0.02274337244 
0.152741 1.83004265909 0.02357826330 
0.153258 1.84314643895 0.02271823901 
0.153775 1.85251121225 0.02294607837 
0.154291 1.84280716903 0.02307296234 
0.154808 1.79926870046 0.02339918383 
0.155325 1.84819003869 0.02266433693 
0.155842 1.80373769330 0.02268012586 
0.156359 1.81762266256 0.02263337798 
0.156876 1.80661481206 0.02238829104 
0.157393 1.86847710819 0.02313291368 
0.157909 1.81400415462 0.02199850972 
0.158426 1.83635859739 0.02267357570 
0.158943 1.78567386803 0.02243873322 
0.159460 1.86447105500 0.02213521008 
0.159977 1.80850767298 0.02283460285 
0.160494 1.84586788060 0.02259649326 
0.161010 1.84082475700 0.02273602267 
0.161527 1.83904435148 0.02277833626 
0.162044 1.82652748593 0.02256254017 
0.162561 1.84244391435 0.02194142602 
0.163078 1.80147450924 0.02231652314 
0.163595 1.81008030249 0.02217644643 
0.164112 1.77910310695 0.02174218617 
0.164628 1.84180063056 0.02176090097 
0.165145 1.83243815145 0.02175193327 
0.165662 1.82001697030 0.02244552413 
0.166179 1.79928866013 0.02179998914 
0.166696 1.78362084249 0.02138198410 
0.167213 1.81304663114 0.02166567687 
0.167729 1.79467176049 0.02186871034 
0.168246 1.81660031582 0.02105310845 
0.168763 1.84283754374 0.02150418051 
0.169280 1.81737692073 0.02143141019 
0.169797 1.81547137008 0.02140211324 
0.170314 1.84732553342 0.02154117301 
0.170830 1.81118466457 0.02137199763 
0.171347 1.86870165414 0.02164263681 
0.171864 1.82238186043 0.02127814259 
0.172381 1.81973047345 0.02107000960 
0.172898 1.80374302702 0.02119304171 
0.173415 1.83446497363 0.02122308951 
0.173932 1.81416326366 0.02111835852 
0.174448 1.81753277194 0.02188825583 
0.174965 1.79682221844 0.02055153583 
0.175482 1.78524914662 0.02142643528 
0.175999 1.81731078364 0.02149405200 
0.176516 1.82277069798 0.02131754007 
0.177033 1.75980101072 0.02026109078 
0.177549 1.79649402347 0.02148136470 
0.178066 1.80080707657 0.02088867599 
0.178583 1.79709704231 0.02058881664 
0.179100 1.80778446068 0.02135290480 
0.179617 1.79901833581 0.02133233948 
0.180134 1.80219006363 0.02168845266 
0.180650 1.78806943237 0.02156713387 
0.181167 1.81490622551 0.02215899940 
0.181684 1.80597107734 0.02211530639 
0.182201 1.80584086906 0.02155879308 
0.182718 1.80023742499 0.02215662203 
0.183234 1.79713745176 0.02226467922 
0.183751 1.82988419351 0.02279351564 
0.184268 1.81005911644 0.02277817400 
0.184785 1.80116557033 0.02283421816 
0.185302 1.79080623985 0.02260209861 
0.185819 1.79966391788 0.02285023272 
0.186335 1.79007616728 0.02244604503 
0.186852 1.80363208488 0.02192771647 
0.187369 1.80715684791 0.02180972769 
0.187886 1.77871993260 0.02206535336 
0.188403 1.75528810029 0.02173908498 
0.188920 1.74708162432 0.02096196802 
0.189436 1.77236169176 0.02163090323 
0.189953 1.77963270312 0.02126105730 
0.190470 1.77769442284 0.02090456740 
0.190987 1.77348770425 0.02135853808 
0.191504 1.77192154324 0.02025912162 
0.192020 1.76064552954 0.02080678018 
0.192537 1.77468392968 0.02045087886 
0.193054 1.78757941230 0.02127454483 
0.193571 1.77731007807 0.02044043593 
0.194088 1.79567343388 0.02043800451 
0.194605 1.73142186479 0.02061765639 
0.195121 1.74965663913 0.02065693241 
0.195638 1.74820998954 0.02042739730 
0.196155 1.74309711973 0.02014703727 
0.196672 1.73645236161 0.02087047165 
0.197189 1.74470647216 0.02034525326 
0.197705 1.74838937277 0.02005714845 
0.198222 1.76126760649 0.02050778108 
0.198739 1.72809462912 0.01985379560 
0.199256 1.75364328461 0.02048383788 
0.199773 1.76304129509 0.02042656477 
0.200290 1.76910853330 0.02004536070 
0.200806 1.73169850125 0.02038374713 
0.201323 1.72697246908 0.02002665055 
0.201840 1.77294973480 0.02028676824 
0.202357 1.77569398770 0.02005168165 
0.202874 1.73778609229 0.01990500166 
0.203390 1.74168634017 0.01984790267 
0.203907 1.80591108178 0.01946206517 
0.204424 1.66363277499 0.01903519303 
0.204941 1.76395452806 0.02007488788 
0.205458 1.73418080928 0.01949154836 
0.205974 1.75444157052 0.01962143711 
0.206491 1.72569723418 0.01951610844 
0.207008 1.75702892923 0.01963026143 
0.207525 1.78662388136 0.01969444881 
0.208042 1.72592024708 0.01949707201 
0.208558 1.71837757581 0.01902609111 
0.209075 1.77628212618 0.01946168709 
0.209592 1.78488608946 0.01971581872 
0.210109 1.77021556951 0.01967941202 
0.210626 1.74260564836 0.01960681639 
0.211142 1.73112633804 0.01929013303 
0.211659 1.77555171279 0.01940149151 
0.212176 1.74968257178 0.01944690410 
0.212693 1.76860521286 0.01935673415 
0.213210 1.73747955451 0.01869813340 
0.213726 1.76606678587 0.01901838588 
0.214243 1.80036700329 0.02102663452 
0.214760 1.74056239000 0.01883575810 
0.215277 1.72646546458 0.01872943551 
0.215794 1.75662983376 0.01946784839 
0.216310 1.76353414593 0.01907467203 
0.216827 1.72917404515 0.01858381686 
0.217344 1.71661369461 0.01900260115 
0.217861 1.75115725157 0.01878750552 
0.218378 1.75149622564 0.01902415036 
0.218894 1.74834289195 0.01886509129 
0.219411 1.73424615747 0.01874404267 
0.219928 1.78187649105 0.01891733116 
0.220445 1.75800650421 0.01869929240 
0.220962 1.74937856290 0.01850683083 
0.221478 1.76116331425 0.01872629192 
0.221995 1.74628788996 0.01913227462 
0.222512 1.74125522175 0.01871663151 
0.223029 1.73836751137 0.01848554049 
0.223546 1.73670597398 0.01849725824 
0.224062 1.73283050971 0.01829246037 
0.224579 1.75909961211 0.01844159281 
0.225096 1.78446398341 0.01840816348 
0.225613 1.73643746322 0.01851585739 
0.226129 1.73686309320 0.01889919930 
0.226646 1.73709459882 0.01843083602 
0.227163 1.70900936476 0.01827238168 
0.227680 1.77051861336 0.01825257859 
0.228197 1.75138031414 0.01841825197 
0.228713 1.73379338599 0.01837643205 
0.229230 1.73326179939 0.01783204959 
0.229747 1.76527290227 0.01865682522 
0.230264 1.76728006368 0.01799784450 
0.230780 1.75110294541 0.01811170719 
0.231297 1.75687651065 0.01830998699 
0.231814 1.76583064072 0.01816734973 
0.232331 1.75524078731 0.01781396252 
0.232848 1.73424011479 0.01834769677 
0.233364 1.74334739749 0.01807034499 
0.233881 1.73531751840 0.01821094853 
0.234398 1.73203395129 0.01781008593 
0.234915 1.72104890926 0.01766393461 
0.235431 1.78250538189 0.01831442564 
0.235948 1.74036346221 0.01788379241 
0.236465 1.73369781891 0.01820349555 
0.236982 1.72920302411 0.01781017431 
0.237499 1.73527229722 0.01775200114 
0.238015 1.71607925776 0.01790890112 
0.238532 1.73183141729 0.01785512971 
0.239049 1.75040176834 0.01780425074 
0.239566 1.74536192863 0.01752363735 
0.240082 1.73651287208 0.01748902739 
0.240599 1.74239566264 0.01792411258 
0.241116 1.74353356588 0.01756627182 
0.241633 1.75856902587 0.01782114646 
0.242149 1.73338160314 3.03136657794 
0.242666 1.73920770898 0.01740191579 
0.243183 1.69447468204 0.01747184225 
0.243700 1.72857410508 0.01772606928 
0.244217 1.73591077721 0.01757892606 
0.244733 1.72078343737 0.01769549683 
0.245250 1.73566995057 0.01745894966 
0.245767 1.70545416748 0.01731452354 
0.246284 1.72419157524 0.01751464565 
0.246800 1.72202900855 0.01723168060 
0.247317 1.70910595805 0.01758825581 
0.247834 1.75548848633 0.01738428022 
0.248351 1.73711852796 0.01748016545 
0.248867 1.69567439781 0.01759792548 
0.249384 1.69957445303 0.01728473433 
0.249901 1.74426967775 0.01726618750 
0.250418 1.74357552557 0.01721634441 
0.250934 1.73333068280 0.01746181122 
0.251451 1.74076680781 0.01735322370 
0.251968 1.72186071274 0.01743942912 
0.252485 1.69285421656 0.01687796990 
0.253001 1.71140261562 0.01724496620 
0.253518 1.70931628255 0.01738936547 
0.254035 1.72826913496 0.01743286626 
0.254552 1.74108292931 0.01731657324 
0.255068 1.72466068558 0.01699710444 
0.255585 1.76006529700 0.01744199695 
0.256102 1.72712656785 0.01747625405 
0.256619 1.72002862071 0.01680934041 
0.257135 1.70028356183 0.01713957591 
0.257652 1.72697604499 0.01706213978 
0.258169 1.73197536075 0.01700967638 
0.258686 1.70677775819 0.01704729131 
0.259202 1.72633955745 0.01696360948 
0.259719 1.71089099585 0.01667509835 
0.260236 1.69012484169 0.01697995724 
0.260753 1.71002644539 0.01775022215 
0.261269 1.74693628978 0.01774254228 
0.261786 1.71335861521 0.01758975907 
0.262303 1.69058305267 0.01795254215 
0.262820 1.68837013269 0.01776843299 
0.263336 1.71575397773 0.01816178454 
0.263853 1.69132906572 0.01840632996 
0.264370 1.69535522001 0.01865700502 
0.264887 1.73289002788 0.01828473141 
0.265403 1.69305931308 0.01830861505 
0.265920 1.72496847085 0.01880618893 
0.266437 1.71104842643 0.01817861996 
0.266954 1.69432993013 0.01816857864 
0.267470 1.71546752751 0.01847267757 
0.267987 1.68611442449 0.01858416318 
0.268504 1.74957746041 0.01868105129 
0.269021 1.75426900755 0.01875530389 
0.269537 1.76456992032 0.01899610780 
0.270054 1.72915908810 0.01909540126 
0.270571 1.71849710028 0.01960478034 
0.271087 1.73003794781 0.01922316052 
0.271604 1.76432742671 0.02023664584 
0.272121 1.74046900847 0.01947525710 
0.272638 1.74226156597 0.02011828552 
0.273154 1.70265563310 0.01991300467 
0.273671 1.76462852285 0.02022992767 
0.274188 1.70629340800 0.02056273973 
0.274705 1.74910099251 0.02032684169 
0.275221 1.73961760245 0.02069861282 
0.275738 1.74928034567 0.02022591233 
0.276255 1.74795137259 0.02081859779 
0.276771 1.70794084270 0.02045554343 
0.277288 1.72836976065 0.02022389977 
0.277805 1.72921661777 0.02014297327 
0.278322 1.70602914519 0.02023246961 
0.278838 1.72273045753 0.01993085542 
0.279355 1.70166307959 0.02003404139 
0.279872 1.73406701681 0.01995088935 
0.280388 1.74100470415 0.02028274301 
0.280905 1.75975320683 0.02026625859 
0.281422 1.72386384394 0.01990764308 
0.281939 1.74863175147 0.02031631275 
0.282455 1.68812052530 0.01965789822 
0.282972 1.73749988057 0.02034710441 
0.283489 1.73476178433 0.02014209497 
0.284006 1.74180887756 0.02046767687 
0.284522 1.68527948826 0.01990425599 
0.285039 1.70981622142 0.02027595409 
0.285556 1.71836641348 0.01981660192 
0.286072 1.68853156586 0.02066477818 
0.286589 1.68581427997 0.02045370716 
0.287106 1.69803178588 0.02062076024 
0.287622 1.73673662724 0.02056540945 
0.288139 1.73757828571 0.02043617655 
0.288656 1.71144331926 0.02063841459 
0.289173 1.69316517893 0.02122168221 
0.289689 1.76125993428 0.02118506801 
0.290206 1.69200809502 0.02113369389 
0.290723 1.74733926000 0.02105882544 
0.291239 1.69697750852 0.02105180784 
0.291756 1.71382672928 0.02069418480 
0.292273 1.72212772924 0.02130663165 
0.292790 1.69504956784 0.02090332060 
0.293306 1.71788536041 0.02050457270 
0.293823 1.68337964167 0.02094277707 
0.294340 1.73845605259 0.02130066981 
0.294856 1.71955492105 0.02085008318 
0.295373 1.75537522282 0.02098507053 
0.295890 1.67637266374 0.02119557714 
0.296406 1.69557122699 0.02082106538 
0.296923 1.73068229516 0.02115859859 
0.297440 1.66825241274 0.02079313780 
0.297957 1.76004403132 0.02114677953 
0.298473 1.73147701317 0.02126664385 
0.298990 1.74338143919 0.02159398957 
0.299507 1.71607925726 0.02081525697 
0.300023 1.73506263475 0.02171999267 
0.300540 1.73466081646 0.02224378869 
0.301057 1.73584364103 0.02182675433 
0.301573 1.71916713406 0.02140105396 
0.302090 1.71669500644 0.02151326976 
0.302607 1.73071994099 0.02149347689 
0.303123 1.72051867779 0.02152973600 
0.303640 1.70558258679 0.02153535528 
0.304157 1.75318910198 0.02198135657 
0.304673 1.69733861273 0.02181296521 
0.305190 1.74447104786 0.02146938304 
0.305707 1.78120881200 0.02228730598 
0.306224 1.70275580244 0.02141035993 
0.306740 1.72792448139 0.02150394032 
0.307257 1.74779893818 0.02205897008 
0.307774 1.73110425695 0.02164495054 
0.308290 1.77563824154 0.02166104440 
0.308807 1.71433880310 0.02208416836 
0.309324 1.73935439008 0.02143714249 
0.309840 1.69578355219 0.02174105318 
0.310357 1.74454059739 0.02218422125 
0.310874 1.76705780131 0.02297340467 
0.311390 1.76098815356 0.02204129017 
0.311907 1.70682631563 0.02200629133 
0.312424 1.73804720423 0.02233921485 
0.312940 1.73822503787 0.02197407058 
0.313457 1.69312918083 0.02250164866 
0.313974 1.72449101239 0.02239847154 
0.314490 1.71923322655 0.02277526798 
0.315007 1.73184292553 0.02222822131 
0.315524 1.71996544357 0.02246760505 
0.316040 1.68990551819 0.02218048893 
0.316557 1.72779348704 0.02314386217 
0.317074 1.71658671970 0.02284915266 
0.317590 1.71169204555 0.02250269760 
0.318107 1.73272464602 0.02314488451 
0.318624 1.76222735915 0.02350735645 
0.319140 1.72231831210 0.02221913646 
0.319657 1.73209856278 0.02338177400 
0.320174 1.72708558749 0.02294861450 
0.320690 1.77524491797 0.02405763545 
0.321207 1.74376769575 0.02320731495 
0.321724 1.72889085412 0.02369971155 
0.322240 1.73385489458 0.02323676357 
0.322757 1.71581401835 0.02343060739 
0.323274 1.70243074199 0.02370689472 
0.323790 1.72550500083 0.02388053439 
0.324307 1.71518546727 0.02362912189 
0.324824 1.74479256743 0.02435230525 
0.325340 1.67863614805 0.02380209932 
0.325857 1.76502158922 0.02512213166 
0.326373 1.71740915632 0.02447861491 
0.326890 1.75619218291 0.02594275129 
0.327407 1.69902772150 0.02484184463 
0.327923 1.68804510676 0.02507551588 
0.328440 1.68861440890 0.02603458038 
0.328957 1.73348936878 0.02615914119 
0.329473 1.75664919790 0.02704310802 
0.329990 1.76361083094 0.02760886724 
0.330507 1.75554603994 0.02738863491 
0.331023 1.79233896288 0.02798479434 
0.331540 1.72265719336 0.02892145403 
0.332057 1.74862915678 0.02779689983 
0.332573 1.74208598476 0.02841783353 
0.333090 1.76943830552 0.02822981829 
0.333607 1.78851729931 0.02848308388 
0.334123 1.73386101328 0.02907551159 
0.334640 1.71009879398 0.03043006821 
0.335156 1.76624054751 0.03025391796 
0.335673 1.77930410615 0.03002188944 
0.336190 1.73396052503 0.02951851342 
0.336706 1.73790907533 0.02996122986 
0.337223 1.75546273372 0.02997435272 
0.337740 1.79743228432 0.03061014751 
0.338256 1.73400173922 0.03108432334 
0.338773 1.81791034555 0.03249212133 
0.339290 1.85443135759 0.03307853226 
0.339806 1.83237995291 0.03522629615 
0.340323 1.86665721656 0.03683642324 
0.340839 1.79667305449 0.03653085926 
0.341356 1.78617454068 0.03730727743 
0.341873 1.83863770731 0.03718661607 
0.342389 1.71015980982 0.03588971936 
0.342906 1.80970999405 0.03691822404 
0.343423 1.80918244327 0.03798767385 
0.343939 1.78829370079 0.03577663977 
0.344456 1.77501709279 0.03662629913 
0.344972 1.78202998952 0.03711055104 
0.345489 1.81730868348 0.03812342522 
0.346006 1.75601730142 0.03753544554 
0.346522 1.85079015434 0.03718914364 
0.347039 1.78607190028 0.03844960016 
0.347555 1.78001797931 0.03855860627 
0.348072 1.80241665338 0.03796609178 
0.348589 1.83669676283 0.03780429020 
0.349105 1.73133275808 0.03943578260 
0.349622 1.69612696595 0.03694711376 
0.350139 1.90149332938 0.03861102636 
0.350655 1.77900586818 0.03929494568 
0.351172 1.74830751029 0.03786169619 
0.351688 1.81151424170 0.03848653767 
0.352205 1.82098192721 0.03913483901 
0.352722 1.85792722297 0.03916065921 
0.353238 1.77611619517 0.03888548659 
0.353755 1.80689235110 0.04058868157 
0.354271 1.75887976999 0.03900748857 
0.354788 1.75656636730 0.03976631481 
0.355305 1.83561577301 0.03854356923 
0.355821 1.87345256719 0.03885042519 
0.356338 1.81740929635 0.04088184463 
0.356854 1.87139726701 0.04164917625 
0.357371 1.77925232214 0.03920118580 
0.357888 1.81094313087 0.04073295774 
0.358404 1.86206022536 0.04188123875 
0.358921 1.72319633759 0.04573244875 
0.359437 1.71767069244 0.04285222895 
0.359954 1.78918072520 0.04160617712 
0.360471 1.74179910172 0.04313565294 
0.360987 1.90866856246 0.04362351833 
0.361504 1.75617064550 0.04710356714 
0.362020 1.80154156467 0.04688359550 
0.362537 1.79440318460 0.04908447060 
0.363054 1.79181909771 0.04994558320 
0.363570 1.84686374065 0.05090813873 
0.364087 1.80044440792 0.05134584895 
0.364603 1.80170783291 0.05144777757 
0.365120 1.76170285895 0.05368941306 
0.365637 1.81546636411 0.05359214646 
0.366153 1.76368732831 0.05036396639 
0.366670 1.79501848375 0.05965141045 
0.367186 1.80596185246 0.05858686068 
0.367703 1.74059425700 0.05591328732 
0.368219 1.78056401912 0.06274691211 
0.368736 1.73219208074 0.06480837739 
0.369253 1.69987681928 0.06885587541 
0.369769 1.87900389959 0.07117568990 
0.370286 1.75067265777 0.07488259229 
0.370802 1.80586802545 0.07536959451 
0.371319 1.80554123028 0.07900281886 
0.371835 2.01367799213 0.09017475655 
0.372352 1.80087454514 0.09364096573 
0.372869 1.78615500224 0.11352140936 
0.373385 1.77319224649 0.14778693139 
0.373902 1.52448790117 0.26715278664 
