# Supplementary material for: A SAXS-based approach to rationally evaluate radical scavengers – toward eliminating radiation damage in solution and crystallographic studies
Source: J Synchrotron Radiat. 2021 Aug 9;28(Pt 5):1309–20. doi: 10.1107/S1600577521004045 (PMC8415334; doi:10.1107/S1600577521004045)
Supplement: Supplementary file 1 [file s-28-01309-sup1.zip › SupportingData/ascrobic_acid/5uM/D1_ascorbate-5um_00010.cbf.dat]

0.010597 11.86239526071 0.65796623846 
0.011114 10.85198633222 0.56792203804 
0.011630 10.33587919462 0.38836883533 
0.012147 9.37994240431 0.30245733934 
0.012664 8.44975194947 0.23791686401 
0.013181 8.23358482292 0.21271249206 
0.013698 7.54527052659 0.19594427360 
0.014215 7.38616974143 0.29602248177 
0.014732 6.84861225313 0.22396048181 
0.015249 6.56109128521 0.23403666278 
0.015766 6.05169864329 0.19189835090 
0.016283 6.15108538164 0.19236817095 
0.016800 5.77265022850 0.16872023145 
0.017316 5.81469179355 0.15355559525 
0.017833 5.55377505302 0.13212293882 
0.018350 5.55309974419 0.13406516685 
0.018867 5.27156624136 0.11509936600 
0.019384 5.16547827328 0.12526750958 
0.019901 4.93807649793 0.10223654061 
0.020418 4.95746522633 0.10026361245 
0.020935 4.74201669589 0.09669103279 
0.021452 4.57877615727 0.11039247843 
0.021969 4.67111340859 0.09390674296 
0.022486 4.53382890660 0.09720272247 
0.023002 4.44368016616 0.10069443432 
0.023519 4.38613229179 0.09402554562 
0.024036 4.42702654402 0.09357991352 
0.024553 4.06907057459 0.08736625335 
0.025070 4.11688465698 0.08597757070 
0.025587 4.04773559054 0.08811970441 
0.026104 3.94155549924 0.08424824448 
0.026621 4.01455868246 0.08594065781 
0.027138 3.97788359962 0.08142393737 
0.027655 3.97526272357 0.08483301420 
0.028171 3.97813778181 0.07971877270 
0.028688 3.85673873981 0.07660101845 
0.029205 3.71580511498 0.07317756204 
0.029722 3.82089730979 0.07354804692 
0.030239 3.75150959868 0.07855050841 
0.030756 3.65880014719 0.07415510470 
0.031273 3.60127990921 0.07113102857 
0.031790 3.64471324686 0.07208764657 
0.032307 3.72142897617 0.07245626492 
0.032824 3.63023612068 0.06917875170 
0.033341 3.46575853271 0.07122750256 
0.033857 3.52340609120 0.06691567206 
0.034374 3.33064407967 0.06425836725 
0.034891 3.46908889283 0.06731924697 
0.035408 3.40780323839 0.06949763508 
0.035925 3.50857155440 0.06951000723 
0.036442 3.39997046524 0.06675651900 
0.036959 3.48341999764 0.06937358644 
0.037476 3.32571477475 0.06124625513 
0.037993 3.43169657052 0.06282773073 
0.038510 3.47877576914 0.06453300207 
0.039027 3.47741418923 0.06254598570 
0.039543 3.34802712985 0.06288620637 
0.040060 3.40167087818 0.06053442784 
0.040577 3.24099703832 0.05909691841 
0.041094 3.27592784297 0.05936971178 
0.041611 3.30742114056 0.05295809020 
0.042128 3.32078607448 0.06464454688 
0.042645 3.26819128132 0.05824582999 
0.043162 3.17268214086 0.05723182481 
0.043679 3.17961212975 0.05335309938 
0.044196 3.11461349587 0.05621404204 
0.044712 3.15519622378 0.05564070227 
0.045229 3.04786932356 0.05492743217 
0.045746 2.93054669933 0.04971947389 
0.046263 3.00913071383 0.05263296367 
0.046780 3.06234787723 0.05420075984 
0.047297 3.06223415224 0.05324818930 
0.047814 3.10926299268 0.05328633755 
0.048331 3.01515321616 0.05206287115 
0.048848 2.96755902946 0.05155557699 
0.049365 3.11179137320 0.05232689792 
0.049881 2.97627712682 0.04855123229 
0.050398 2.92574599721 0.04998494090 
0.050915 2.95823136708 0.04890554652 
0.051432 2.83390779819 0.04909409093 
0.051949 2.95907877311 0.05234612903 
0.052466 2.92760163600 0.04992094650 
0.052983 2.79588564735 0.04694739076 
0.053500 2.95719859794 0.04794904439 
0.054017 2.84538369884 0.04971251292 
0.054534 2.70479524171 0.04751761243 
0.055050 2.88558217187 0.04578361890 
0.055567 2.79179904798 0.04481667844 
0.056084 2.86240819273 0.04654426747 
0.056601 2.74166360533 0.04511496041 
0.057118 2.73477507045 0.04541056048 
0.057635 2.72383254257 0.04544130899 
0.058152 2.70519028234 0.04345611425 
0.058669 2.71947865360 0.04433870140 
0.059186 2.68604396082 0.04632910615 
0.059703 2.58304657594 0.04368952345 
0.060220 2.68776942346 0.04367907940 
0.060736 2.59913377316 0.04408024984 
0.061253 2.64393498786 0.04263089950 
0.061770 2.64392609097 0.04423969496 
0.062287 2.61981690651 0.04239850071 
0.062804 2.64076830015 0.04132558164 
0.063321 2.60911786439 0.04128578526 
0.063838 2.55431503940 0.04142594919 
0.064355 2.50682409595 0.04070107956 
0.064872 2.63735471899 0.04049544864 
0.065388 2.51076370564 0.03958935592 
0.065905 2.59869045075 0.04281653990 
0.066422 2.54567372618 0.04171915698 
0.066939 2.50929765834 0.04251942116 
0.067456 2.53120317508 0.04081349454 
0.067973 2.56076715449 0.04102923043 
0.068490 2.54635524366 0.03941695597 
0.069007 2.62611999072 0.04019264672 
0.069524 2.53828114559 0.04207653855 
0.070041 2.49088064113 0.03854019295 
0.070557 2.47467462644 0.03997286585 
0.071074 2.49559279659 0.04077910852 
0.071591 2.49254253787 0.03900998229 
0.072108 2.46627879532 0.03926042817 
0.072625 2.45375653759 0.03737830583 
0.073142 2.45099753164 0.03946262114 
0.073659 2.42453577910 0.03983699086 
0.074176 2.42794051022 0.03811568877 
0.074693 2.48991867605 0.03773639664 
0.075210 2.38226068510 0.03655970690 
0.075726 2.39396694721 0.03701187746 
0.076243 2.45757422475 0.03721812491 
0.076760 2.32919326248 0.03567753316 
0.077277 2.38301401194 0.03660932118 
0.077794 2.40727457258 0.03790436798 
0.078311 2.33432232745 0.03693294099 
0.078828 2.37020800246 0.03583246083 
0.079345 2.34780309615 0.03698376673 
0.079862 2.34104407357 0.03700118835 
0.080378 2.33800428076 0.03539779944 
0.080895 2.30730824873 0.03440623495 
0.081412 2.31435578473 0.03477585748 
0.081929 2.32670896906 0.03594083259 
0.082446 2.32054241672 0.03494172683 
0.082963 2.27162707303 0.03470697368 
0.083480 2.30117487931 0.03372243187 
0.083997 2.32380296443 0.03485385369 
0.084514 2.28950120053 0.03312787423 
0.085030 2.30744381520 0.03474212094 
0.085547 2.28638139943 0.03385337783 
0.086064 2.20742246255 0.03404255143 
0.086581 2.29313945281 0.03445730912 
0.087098 2.26257810953 0.03353069411 
0.087615 2.24998320887 0.03276552528 
0.088132 2.27478082561 0.03420127301 
0.088649 2.21145179736 0.03379719069 
0.089166 2.21969835734 0.03435919804 
0.089683 2.26350124858 0.03496474393 
0.090199 2.25935737425 0.03366775338 
0.090716 2.18917829956 0.03432629559 
0.091233 2.23610550206 0.03661598413 
0.091750 2.24091119402 0.03659581843 
0.092267 2.26595296710 0.03499556938 
0.092784 2.21064434509 0.03566546781 
0.093301 2.20733657227 0.03544538144 
0.093818 2.24094760244 0.03601720291 
0.094334 2.16795294901 0.03660393337 
0.094851 2.21050565520 0.03550551193 
0.095368 2.13310045830 0.03384621814 
0.095885 2.16974571792 0.03473041587 
0.096402 2.21505169793 0.03461386800 
0.096919 2.13880215706 0.03471934478 
0.097436 2.15345494489 0.03329065385 
0.097953 2.20209066089 0.03321465027 
0.098470 2.10056070714 0.03332391779 
0.098986 2.15162050517 0.03147915186 
0.099503 2.10074998883 0.03283225971 
0.100020 2.04613313558 0.03230104033 
0.100537 2.08270643303 0.03250430943 
0.101054 2.16306311266 0.03167933840 
0.101571 2.04749244532 0.03066398952 
0.102088 2.11951042911 0.03184372175 
0.102605 2.09945197412 0.03088637098 
0.103122 2.07839077326 0.03132398520 
0.103638 2.11918081369 0.03158735875 
0.104155 2.05685207965 0.02992677923 
0.104672 2.07200626517 0.03043715443 
0.105189 2.07599783915 0.03021968117 
0.105706 2.04939423200 0.02960784956 
0.106223 2.03412296740 0.03013416014 
0.106740 2.03884930226 0.03111945784 
0.107257 2.01462341769 0.02920478440 
0.107773 2.07874532826 0.02935512398 
0.108290 2.02095904458 0.02905163491 
0.108807 2.02442039731 0.02888060148 
0.109324 2.02960244717 0.03016755634 
0.109841 2.03253314716 0.02911345551 
0.110358 2.05397130222 0.02911587170 
0.110875 2.07454516200 0.02919218256 
0.111392 2.00525337690 0.02864577943 
0.111909 2.01127422516 0.02818415997 
0.112425 2.04776702690 0.02850624547 
0.112942 2.04730395746 0.02911239964 
0.113459 2.04154539843 0.02898344724 
0.113976 2.04024525930 0.02920344331 
0.114493 1.96484099767 0.02815278648 
0.115010 2.04010195227 0.02854657848 
0.115527 2.01553685378 0.02918235207 
0.116044 1.99836805456 0.02789010482 
0.116560 2.03634401639 0.02792174586 
0.117077 1.95350383426 0.02725085241 
0.117594 1.96102582519 0.02760733829 
0.118111 2.04345177564 0.02785580298 
0.118628 1.99482678567 0.02758712033 
0.119145 1.99240512656 0.02721168875 
0.119662 1.98091359083 0.02736404689 
0.120179 1.95848786427 0.02709968834 
0.120695 2.01450447583 0.02813373483 
0.121212 1.96586946029 0.02730520868 
0.121729 2.01088795113 0.02696583767 
0.122246 1.89899922868 0.02647581743 
0.122763 1.95356297426 0.02676966656 
0.123280 1.95830469645 0.02682126191 
0.123797 2.01675691454 0.02624233516 
0.124314 1.90582431853 0.02625500016 
0.124830 1.98089541475 0.02662322134 
0.125347 1.96163295191 0.02669707914 
0.125864 1.92688275551 0.02661550029 
0.126381 1.96952605627 0.02703302835 
0.126898 1.96350105945 0.02592165415 
0.127415 1.91671236844 0.02634440739 
0.127932 1.94965134762 0.02644545554 
0.128448 1.87719939962 0.02598314436 
0.128965 1.92818129808 0.02619936004 
0.129482 1.89997268306 0.02583403549 
0.129999 1.86984129409 0.02529703932 
0.130516 1.96051171536 0.02534268478 
0.131033 1.91480849812 0.02550651059 
0.131550 1.90999511428 0.02561173267 
0.132067 1.90693009252 0.02633570183 
0.132583 1.95645888736 0.02563525102 
0.133100 1.86984849514 0.02508932579 
0.133617 1.91090390187 0.02567664797 
0.134134 1.87892812403 0.02465107124 
0.134651 1.91644993466 0.02600382780 
0.135168 1.93355973262 0.02523716962 
0.135685 1.92064757080 0.02414797432 
0.136201 1.88192193102 0.02513351622 
0.136718 1.91227559065 0.02427267125 
0.137235 1.89851209035 0.02468907011 
0.137752 1.90921653978 0.02454626833 
0.138269 1.88836100536 0.02497190241 
0.138786 1.84625483708 0.02450481537 
0.139303 1.86844673694 0.02417947031 
0.139819 1.87659314286 0.02445979136 
0.140336 1.86059259331 0.02377840554 
0.140853 1.90058490818 0.02474137395 
0.141370 1.88597104913 0.02461769090 
0.141887 1.86538424060 0.02384390317 
0.142404 1.88508644362 0.02398932368 
0.142921 1.92535780350 0.02430807076 
0.143438 1.87588338009 0.02473821774 
0.143954 1.85667641709 0.02383017858 
0.144471 1.88353416684 0.02481200472 
0.144988 1.94504728534 0.02522392856 
0.145505 1.92673094509 0.02474064900 
0.146022 1.94046830990 0.02458230981 
0.146539 1.85419904354 0.02394076707 
0.147056 1.86821734956 0.02365888763 
0.147572 1.89282367481 0.02317369350 
0.148089 1.87708366380 0.02449331296 
0.148606 1.85985744953 0.02335476915 
0.149123 1.84586712661 0.02322554460 
0.149640 1.84764656365 0.02324840991 
0.150157 1.82438762955 0.02254751350 
0.150674 1.86569450184 0.02333768833 
0.151190 1.90094758372 0.02419009116 
0.151707 1.88154302412 0.02407898232 
0.152224 1.83508874998 0.02343922595 
0.152741 1.87523709839 0.02354684495 
0.153258 1.90537799515 0.02463481266 
0.153775 1.83766261124 0.02297048950 
0.154291 1.84965635142 0.02352424694 
0.154808 1.80305981161 0.02280945763 
0.155325 1.92149162402 0.02348995961 
0.155842 1.81111505345 0.02229316492 
0.156359 1.80695996791 0.02255610547 
0.156876 1.85537017015 0.02306424018 
0.157393 1.81535354375 0.02251522469 
0.157909 1.83852741418 0.02263263660 
0.158426 1.86933147160 0.02258203942 
0.158943 1.87686397161 0.02303330400 
0.159460 1.84083676385 0.02244955583 
0.159977 1.81476560798 0.02281097864 
0.160494 1.83506099753 0.02266276144 
0.161010 1.82484823165 0.02183065282 
0.161527 1.81775913370 0.02290193008 
0.162044 1.82337624431 0.02281027929 
0.162561 1.82155987480 0.02283406253 
0.163078 1.82400233122 0.02220579005 
0.163595 1.84238313562 0.02205487430 
0.164112 1.83137365547 0.02212762094 
0.164628 1.81395912582 0.02164980561 
0.165145 1.82788449701 0.02219614185 
0.165662 1.78430193492 0.02154831884 
0.166179 1.82676644206 0.02183703943 
0.166696 1.82913631018 0.02154583292 
0.167213 1.83329297821 0.02202061795 
0.167729 1.84209516659 0.02151636155 
0.168246 1.83549480927 0.02171911453 
0.168763 1.81678173231 0.02214253615 
0.169280 1.81599702518 0.02197387670 
0.169797 1.81751746266 0.02126832674 
0.170314 1.79611335408 0.02119323203 
0.170830 1.83266578295 0.02115610253 
0.171347 1.82078116249 0.02167387069 
0.171864 1.84721985769 0.02108067000 
0.172381 1.82865194679 0.02236222299 
0.172898 1.80032005398 0.02151648728 
0.173415 1.79664495555 0.02127336283 
0.173932 1.80269012072 0.02146315553 
0.174448 1.75272852841 0.02092875644 
0.174965 1.80100468415 0.02117779458 
0.175482 1.76374422686 0.02088778028 
0.175999 1.77977312244 0.02072088811 
0.176516 1.79208264882 0.02063459006 
0.177033 1.78995459500 0.02119438280 
0.177549 1.80269189586 0.02064267648 
0.178066 1.81547925141 0.02174040633 
0.178583 1.83871958109 0.02116046470 
0.179100 1.77232099741 0.02104722964 
0.179617 1.80500462589 0.02143083854 
0.180134 1.79541494455 0.02134762823 
0.180650 1.78722964896 0.02136170380 
0.181167 1.80160865825 0.02188748985 
0.181684 1.77545952192 0.02210828930 
0.182201 1.81092309807 0.02235117560 
0.182718 1.81163137245 0.02199291218 
0.183234 1.85381445210 0.02226617079 
0.183751 1.80420885064 0.02257637644 
0.184268 1.79975114280 0.02264347704 
0.184785 1.78673769991 0.02241233990 
0.185302 1.82719614460 0.02200675289 
0.185819 1.81695358392 0.02270709190 
0.186335 1.79226437297 0.02245211217 
0.186852 1.76951319216 0.02238922042 
0.187369 1.76118784153 0.02178510859 
0.187886 1.76949749401 0.02246553172 
0.188403 1.77966305101 0.02141828839 
0.188920 1.80410422759 0.02096452824 
0.189436 1.75572420215 0.02070450966 
0.189953 1.73017173684 0.02098352402 
0.190470 1.73511634465 0.02093050412 
0.190987 1.79638150677 0.02113390726 
0.191504 1.71319250057 0.02066475025 
0.192020 1.78857064125 0.02108210311 
0.192537 1.75588026853 0.02082115433 
0.193054 1.74460924590 0.02045642562 
0.193571 1.76810146841 0.02061709899 
0.194088 1.74391931209 0.02018970922 
0.194605 1.80917712258 0.02135499834 
0.195121 1.77572405938 0.02035422290 
0.195638 1.75000312613 0.02047398008 
0.196155 1.73881675512 0.02063595265 
0.196672 1.80382159422 0.02091855992 
0.197189 1.74801393165 0.01999004973 
0.197705 1.74897956567 0.01995539341 
0.198222 1.75732332662 0.01957061279 
0.198739 1.77551866300 0.02029081566 
0.199256 1.72960120440 0.02024228484 
0.199773 1.74284130236 0.02027044565 
0.200290 1.72339100687 0.01979814014 
0.200806 1.76809122327 0.01980883131 
0.201323 1.76612458829 0.01928905332 
0.201840 1.75784090869 0.01997561973 
0.202357 1.79088506067 0.02019855807 
0.202874 1.74444024534 0.01962768028 
0.203390 1.72976283694 0.01957890218 
0.203907 1.75221477513 0.02004964483 
0.204424 1.73141409293 0.02026809200 
0.204941 1.76062688907 0.01951641461 
0.205458 1.76472954524 0.01944524326 
0.205974 1.75810061900 0.01974532269 
0.206491 1.71979333084 0.01963699086 
0.207008 1.75294926442 0.01942397083 
0.207525 1.75033086285 0.01930560874 
0.208042 1.75354293254 0.01931310890 
0.208558 1.76144978403 0.01917232880 
0.209075 1.78071167872 0.01967118795 
0.209592 1.76090312408 0.01966954426 
0.210109 1.77397922726 0.01948634319 
0.210626 1.73166023492 0.01975846876 
0.211142 1.73694798576 0.01953167659 
0.211659 1.76122355056 0.01939372741 
0.212176 1.75536125751 0.01924252827 
0.212693 1.75305696653 0.01878923501 
0.213210 1.74934856415 0.01895167360 
0.213726 1.74091690013 0.01965683156 
0.214243 1.75149716818 0.01969415208 
0.214760 1.75472792045 0.01869893121 
0.215277 1.75610682573 0.01883260291 
0.215794 1.76846083272 0.01970157989 
0.216310 1.75666235927 0.01910198470 
0.216827 1.74937218347 0.01901902618 
0.217344 1.75668183850 0.01913847138 
0.217861 1.74854720481 0.01911788655 
0.218378 1.76040530946 0.01895090580 
0.218894 1.73521765543 0.01873798630 
0.219411 1.75446998483 0.01907883351 
0.219928 1.73234556740 0.01903543884 
0.220445 1.75814079126 0.01877759593 
0.220962 1.74041332112 0.01862958775 
0.221478 1.72620212554 0.01865489903 
0.221995 1.73797797916 0.01893029950 
0.222512 1.76766524057 0.01865310775 
0.223029 1.74840036289 0.01896809539 
0.223546 1.74326465138 0.01818649289 
0.224062 1.75398564196 0.01892839142 
0.224579 1.70912621766 0.01853501682 
0.225096 1.74739002645 0.01819548941 
0.225613 1.77592499051 0.01899972829 
0.226129 1.76398126764 0.01858921174 
0.226646 1.74772039632 0.01812926017 
0.227163 1.74694000068 0.01830195071 
0.227680 1.75354101068 0.01896582439 
0.228197 1.73130792965 0.01790537632 
0.228713 1.75955990222 0.01814710011 
0.229230 1.74691889601 0.01766638945 
0.229747 1.76804551858 0.01793810344 
0.230264 1.74149175551 0.01821669688 
0.230780 1.74848046533 0.01781892779 
0.231297 1.78057923513 0.01826651092 
0.231814 1.76999690660 0.01797479857 
0.232331 1.74414219559 0.01807466589 
0.232848 1.72599833081 0.01811510173 
0.233364 1.73865463933 0.01801147327 
0.233881 1.70780503357 0.01797373510 
0.234398 1.69839585314 0.01791916008 
0.234915 1.74750720651 0.01773767667 
0.235431 1.72068628796 0.01838427514 
0.235948 1.74466748472 0.01800263329 
0.236465 1.78170699088 0.01779479529 
0.236982 1.71502834349 0.01787474620 
0.237499 1.73722405561 0.01786884444 
0.238015 1.70533212074 0.01792497135 
0.238532 1.72332379748 0.01778536163 
0.239049 1.69691113824 0.01743313943 
0.239566 1.74600248686 0.01764920717 
0.240082 1.74343008938 0.01765910710 
0.240599 1.71722638691 0.01751368284 
0.241116 1.71573420232 0.01787484183 
0.241633 1.72059030548 0.01774814303 
0.242149 1.71479117427 3.02791650110 
0.242666 1.75524556215 0.01788512466 
0.243183 1.72847732976 0.01762207272 
0.243700 1.72917273356 0.01767494484 
0.244217 1.74736099729 0.01799774928 
0.244733 1.71966316341 0.01774949754 
0.245250 1.70967063804 0.01753594545 
0.245767 1.71359599686 0.01766293149 
0.246284 1.73165637752 0.01755958812 
0.246800 1.74073643406 0.01762090928 
0.247317 1.72796474022 0.01750043366 
0.247834 1.73085066380 0.01728809021 
0.248351 1.74563097404 0.01751961351 
0.248867 1.71487965402 0.01743323523 
0.249384 1.74154851002 0.01749654199 
0.249901 1.73184438705 0.01714612911 
0.250418 1.72856145672 0.01763546076 
0.250934 1.71955806183 0.01720024619 
0.251451 1.73610084186 0.01707135042 
0.251968 1.71288898864 0.01732951218 
0.252485 1.71311325623 0.01724595263 
0.253001 1.73017503348 0.01712660728 
0.253518 1.71249624192 0.01689327985 
0.254035 1.75475265054 0.01734544366 
0.254552 1.70554166249 0.01707498782 
0.255068 1.70958745259 0.01724414452 
0.255585 1.72257629896 0.01707113829 
0.256102 1.71879710667 0.01698000461 
0.256619 1.72805567609 0.01704529224 
0.257135 1.72906127672 0.01707563760 
0.257652 1.71004428447 0.01709366903 
0.258169 1.70954667078 0.01722356486 
0.258686 1.70615840804 0.01685147993 
0.259202 1.71416650445 0.01689288626 
0.259719 1.71982023168 0.01675321512 
0.260236 1.68796709160 0.01754036058 
0.260753 1.70607559244 0.01780250267 
0.261269 1.71511193344 0.01781217391 
0.261786 1.72348110999 0.01811308943 
0.262303 1.70958947980 0.01769716116 
0.262820 1.68535224820 0.01789759357 
0.263336 1.69913565542 0.01813427484 
0.263853 1.69548691876 0.01816034882 
0.264370 1.71255257281 0.01849496333 
0.264887 1.69254565136 0.01834249779 
0.265403 1.72836788894 0.01803074303 
0.265920 1.68584529753 0.01839764753 
0.266437 1.70468511210 0.01862226355 
0.266954 1.69691812025 0.01813399969 
0.267470 1.72890822973 0.01871394161 
0.267987 1.70628572233 0.01876690186 
0.268504 1.71113112985 0.01829161347 
0.269021 1.74205913230 0.01860304091 
0.269537 1.75855409415 0.01895251819 
0.270054 1.74866060020 0.01915116441 
0.270571 1.73628568873 0.01923140384 
0.271087 1.71793303783 0.01975957972 
0.271604 1.73579480006 0.01978269989 
0.272121 1.72506521667 0.01961153037 
0.272638 1.73258744278 0.02034015125 
0.273154 1.71493605879 0.01996029447 
0.273671 1.73372129284 0.02011184291 
0.274188 1.75069178941 0.02029527191 
0.274705 1.76570023090 0.02045548055 
0.275221 1.71771972588 0.02079568566 
0.275738 1.74099696841 0.02066253122 
0.276255 1.70121548877 0.02096427366 
0.276771 1.79148527384 0.02059927515 
0.277288 1.71979674869 0.01979840946 
0.277805 1.74961014486 0.02025606041 
0.278322 1.71541528287 0.01990430737 
0.278838 1.69445482240 0.01954152467 
0.279355 1.73204944741 0.02023337230 
0.279872 1.70365479322 0.01995344139 
0.280388 1.75723908843 0.02011615881 
0.280905 1.71276153105 0.01989037128 
0.281422 1.70593771853 0.01985398777 
0.281939 1.75136747228 0.02096886750 
0.282455 1.71099602346 0.02029258452 
0.282972 1.73368397314 0.02038820658 
0.283489 1.72444439868 0.02022210742 
0.284006 1.73492121084 0.02024582958 
0.284522 1.74920489499 0.02083085673 
0.285039 1.70077311229 0.02028707503 
0.285556 1.74173412933 0.02005037209 
0.286072 1.71563398653 0.02000113665 
0.286589 1.71207131419 0.02068986204 
0.287106 1.72260459287 0.02058262100 
0.287622 1.76584401437 0.02023933154 
0.288139 1.73042980664 0.02062753464 
0.288656 1.70701800333 0.02075747724 
0.289173 1.72838124657 0.02067041428 
0.289689 1.71202035318 0.02076027747 
0.290206 1.72460618951 0.02057095474 
0.290723 1.71404381545 0.02047684814 
0.291239 1.69437603196 0.02083052206 
0.291756 1.75476280447 0.02104390998 
0.292273 1.71374671338 0.02116997808 
0.292790 1.72605102527 0.02097438914 
0.293306 1.75289715494 0.02087463512 
0.293823 1.73511216301 0.02092036139 
0.294340 1.73392621191 0.02092814099 
0.294856 1.74541181915 0.02092026589 
0.295373 1.67675122969 0.02104969920 
0.295890 1.72809327234 0.02113892424 
0.296406 1.70233572507 0.02082660953 
0.296923 1.74939676168 0.02115010965 
0.297440 1.72498679833 0.02141410737 
0.297957 1.73658247639 0.02118121962 
0.298473 1.71559398646 0.02149262600 
0.298990 1.74052679558 0.02119066007 
0.299507 1.70615039841 0.02081018389 
0.300023 1.70578651534 0.02093044635 
0.300540 1.74523699191 0.02206563866 
0.301057 1.70361563759 0.02150716347 
0.301573 1.73584998966 0.02221548357 
0.302090 1.74825956311 0.02188228035 
0.302607 1.72657147753 0.02111534298 
0.303123 1.74047551764 0.02177475428 
0.303640 1.75066872021 0.02171469302 
0.304157 1.71137706631 0.02169693293 
0.304673 1.70964665671 0.02186577254 
0.305190 1.74242034617 0.02194579433 
0.305707 1.75907205274 0.02241624481 
0.306224 1.71816149405 0.02187870457 
0.306740 1.72333804284 0.02228146217 
0.307257 1.72731390686 0.02135691883 
0.307774 1.72741336046 0.02210000817 
0.308290 1.77167021817 0.02166689408 
0.308807 1.72404149963 0.02146938901 
0.309324 1.70659494604 0.02220113306 
0.309840 1.73776471486 0.02209130871 
0.310357 1.74084428243 0.02236278873 
0.310874 1.74468481765 0.02234411283 
0.311390 1.73202710833 0.02248973306 
0.311907 1.70645604648 0.02211296466 
0.312424 1.71420465249 0.02247525592 
0.312940 1.75470197945 0.02237016738 
0.313457 1.75046548359 0.02280802821 
0.313974 1.70487434172 0.02241577265 
0.314490 1.73572079830 0.02227233230 
0.315007 1.72208674110 0.02221515668 
0.315524 1.73859990199 0.02286116131 
0.316040 1.68635944276 0.02216272755 
0.316557 1.78159758287 0.02323193326 
0.317074 1.71760086948 0.02297149202 
0.317590 1.68162845966 0.02253396413 
0.318107 1.74182905690 0.02302827119 
0.318624 1.73731748952 0.02330739728 
0.319140 1.71167281375 0.02328573548 
0.319657 1.70759397559 0.02294118508 
0.320174 1.77022251684 0.02326014359 
0.320690 1.71871110813 0.02317265840 
0.321207 1.74171025260 0.02363579842 
0.321724 1.75325183454 0.02329435604 
0.322240 1.71036233282 0.02361706498 
0.322757 1.70641448826 0.02380512044 
0.323274 1.70458839722 0.02306378920 
0.323790 1.75165199221 0.02406800751 
0.324307 1.73240838205 0.02430607437 
0.324824 1.76457387947 0.02423215966 
0.325340 1.70761950779 0.02510043179 
0.325857 1.73600680133 0.02479780672 
0.326373 1.73999439126 0.02502495725 
0.326890 1.74983092346 0.02481535404 
0.327407 1.72546799777 0.02545511633 
0.327923 1.71082805908 0.02547182115 
0.328440 1.74274506909 0.02439665934 
0.328957 1.75963665363 0.02585245908 
0.329473 1.77019048958 0.02622199584 
0.329990 1.76706475112 0.02725882077 
0.330507 1.73658905827 0.02637069885 
0.331023 1.75508105375 0.02769266147 
0.331540 1.74527908658 0.02831954890 
0.332057 1.77435766490 0.02937503452 
0.332573 1.76313747634 0.02847278637 
0.333090 1.77147394593 0.02800114724 
0.333607 1.77727923062 0.02992812040 
0.334123 1.74907272784 0.02947093657 
0.334640 1.80741482969 0.02977506296 
0.335156 1.77761308600 0.03048961864 
0.335673 1.77927505991 0.03096429221 
0.336190 1.77948096115 0.03020924294 
0.336706 1.75513768642 0.03107238692 
0.337223 1.77154022971 0.03043004068 
0.337740 1.74699948591 0.03155632278 
0.338256 1.76758572146 0.03193105208 
0.338773 1.71432923325 0.03277716534 
0.339290 1.82404295120 0.03510102491 
0.339806 1.85778153784 0.03564097233 
0.340323 1.82973036360 0.03531040638 
0.340839 1.78822688088 0.03384946221 
0.341356 1.82119058280 0.03560302280 
0.341873 1.75067027276 0.03564696505 
0.342389 1.82904478926 0.03494981214 
0.342906 1.80124494499 0.03519381889 
0.343423 1.82077448786 0.03594034322 
0.343939 1.80262643935 0.03788603524 
0.344456 1.78396814674 0.03720637126 
0.344972 1.80523481830 0.03681173055 
0.345489 1.76687075316 0.03733662912 
0.346006 1.80510412923 0.03910342899 
0.346522 1.82775022343 0.03862979597 
0.347039 1.82706034440 0.03904100023 
0.347555 1.83766664964 0.03922103587 
0.348072 1.79961292034 0.03904995324 
0.348589 1.85136319941 0.03833201926 
0.349105 1.79434859012 0.03807276926 
0.349622 1.79717222658 0.03701729428 
0.350139 1.84311648323 0.03913612288 
0.350655 1.72365425525 0.03757121410 
0.351172 1.82693554538 0.03722637428 
0.351688 1.83020372435 0.03852500278 
0.352205 1.74015278372 0.03851122855 
0.352722 1.76619926040 0.03798780367 
0.353238 1.79778726910 0.03858626243 
0.353755 1.76210517672 0.04037003964 
0.354271 1.76928410511 0.03887909123 
0.354788 1.84221555031 0.03823852506 
0.355305 1.82585157270 0.04150717837 
0.355821 1.78818103821 0.03963434336 
0.356338 1.85523389905 0.03975194338 
0.356854 1.79322472615 0.04169673032 
0.357371 1.74361479813 0.04039465634 
0.357888 1.79819286408 0.04140813952 
0.358404 1.81163556788 0.04098041566 
0.358921 1.82252727763 0.04245344632 
0.359437 1.80896730130 0.04257418104 
0.359954 1.81616613243 0.04364288034 
0.360471 1.81002600869 0.04564717820 
0.360987 1.75042336104 0.04758695985 
0.361504 1.71482217241 0.04619058820 
0.362020 1.79823955531 0.05076010887 
0.362537 1.87182240320 0.04895171628 
0.363054 1.84543402143 0.05007859071 
0.363570 1.82880180178 0.05251193826 
0.364087 1.78162792266 0.05272865753 
0.364603 1.78686665231 0.05195316494 
0.365120 1.83351832558 0.05498305711 
0.365637 1.82674209906 0.05375226627 
0.366153 1.73832808725 0.05023770106 
0.366670 1.68834069460 0.05856122555 
0.367186 1.73948344831 0.05910603411 
0.367703 1.72444691953 0.05901690233 
0.368219 1.83271431737 0.06401143335 
0.368736 1.74865126425 0.05599213320 
0.369253 1.76992188478 0.06731940685 
0.369769 1.77923378215 0.07159570903 
0.370286 1.78004728791 0.06648439382 
0.370802 1.76188353530 0.07389474729 
0.371319 1.81571902353 0.07935518935 
0.371835 1.88044277181 0.09188665666 
0.372352 1.88283631244 0.09348936266 
0.372869 1.72562659934 0.10383871993 
0.373385 1.89285939114 0.15426840200 
0.373902 1.61232674662 0.24530789831 
