# Supplementary material for: A SAXS-based approach to rationally evaluate radical scavengers – toward eliminating radiation damage in solution and crystallographic studies
Source: J Synchrotron Radiat. 2021 Aug 9;28(Pt 5):1309–20. doi: 10.1107/S1600577521004045 (PMC8415334; doi:10.1107/S1600577521004045)
Supplement: Supplementary file 1 [file s-28-01309-sup1.zip › SupportingData/ascrobic_acid/5uM/D1_ascorbate-5um_00001.cbf.dat]

0.010597 12.95671880448 0.52757797907 
0.011114 12.09759211758 0.52016765575 
0.011630 10.87071061803 0.36344436192 
0.012147 9.42624417535 0.26813866711 
0.012664 8.97996976394 0.24349593534 
0.013181 8.12164492988 0.24332963141 
0.013698 8.00138497637 0.22641469130 
0.014215 7.52529972993 0.30219253676 
0.014732 7.19688693644 0.26229604754 
0.015249 7.18636957195 0.22200278604 
0.015766 6.36764043288 0.16407862749 
0.016283 6.12337709043 0.19260246241 
0.016800 6.34589921744 0.16776213975 
0.017316 5.86598733434 0.14933855198 
0.017833 6.00366325836 0.14531058180 
0.018350 5.72957713552 0.12356306225 
0.018867 5.65050051024 0.12242224298 
0.019384 5.43211945606 0.11659143016 
0.019901 5.42448389370 0.11016692604 
0.020418 5.07978549089 0.11600498857 
0.020935 5.23860514356 0.11175230299 
0.021452 4.98688874691 0.11188685061 
0.021969 4.91357019456 0.10060744449 
0.022486 4.85817332096 0.09774386666 
0.023002 4.81675153888 0.10627244445 
0.023519 4.68339040650 0.09066873291 
0.024036 4.48477372927 0.08854772113 
0.024553 4.64902669923 0.08966200182 
0.025070 4.29594905676 0.09608261371 
0.025587 4.44524610401 0.08853921762 
0.026104 4.38846002194 0.09031167019 
0.026621 4.41703725746 0.08827286269 
0.027138 4.22433568119 0.08882602994 
0.027655 4.03023163509 0.08206330805 
0.028171 4.12850020669 0.08821524888 
0.028688 4.06233594133 0.08085623655 
0.029205 4.17991376991 0.08030284443 
0.029722 4.10528345597 0.08025434722 
0.030239 4.05191285488 0.07994922119 
0.030756 4.12120510373 0.07711254552 
0.031273 4.04845433069 0.07662013788 
0.031790 4.01382195320 0.07532738032 
0.032307 3.87690064710 0.07167669079 
0.032824 3.81911484581 0.07125240973 
0.033341 3.79844830649 0.07204185081 
0.033857 3.76542027783 0.07204570093 
0.034374 3.74241353361 0.07038755058 
0.034891 3.76884561694 0.06644688006 
0.035408 3.83228255745 0.07193955374 
0.035925 3.65743950928 0.06944881389 
0.036442 3.57736021122 0.06848811001 
0.036959 3.66830844082 0.06760310598 
0.037476 3.68881290453 0.06735376432 
0.037993 3.58549543261 0.06571943191 
0.038510 3.60355047095 0.06859428367 
0.039027 3.50968325659 0.06193123010 
0.039543 3.39790035355 0.06288525556 
0.040060 3.48433246673 0.05967065198 
0.040577 3.41427689121 0.06100093358 
0.041094 3.44362503353 0.06061993569 
0.041611 3.36739959858 0.06018300204 
0.042128 3.36250653621 0.06127820575 
0.042645 3.30047516768 0.05555574042 
0.043162 3.36236735199 0.05799575421 
0.043679 3.26288495848 0.06007701697 
0.044196 3.33591893380 0.05558236272 
0.044712 3.30434175295 0.05715079721 
0.045229 3.22771157846 0.05700647310 
0.045746 3.18632447464 0.05349324373 
0.046263 3.12795038245 0.05236342493 
0.046780 3.21534601548 0.05230582673 
0.047297 3.14125750341 0.05393734359 
0.047814 3.18702636956 0.05177364228 
0.048331 3.09008847076 0.05193611139 
0.048848 3.06796325843 0.05145670337 
0.049365 3.10152184805 0.04974961873 
0.049881 3.02270224787 0.04896689548 
0.050398 3.04691099188 0.05074958300 
0.050915 2.94985626921 0.04917617492 
0.051432 2.95889307151 0.05054195655 
0.051949 2.97628807534 0.05016104235 
0.052466 2.95045746066 0.05060218384 
0.052983 2.94934387048 0.04706028717 
0.053500 3.04260021942 0.05024814023 
0.054017 2.89894255544 0.04997266332 
0.054534 2.84830463023 0.04747031646 
0.055050 2.90693602291 0.04879524418 
0.055567 2.78261775672 0.04740999432 
0.056084 2.70405039371 0.04567666707 
0.056601 2.81347623552 0.04598132323 
0.057118 2.78777358906 0.04618140439 
0.057635 2.74653194957 0.04505091304 
0.058152 2.84192791631 0.04538435764 
0.058669 2.79377605915 0.04604653496 
0.059186 2.64510498785 0.04494011085 
0.059703 2.72410602446 0.04498771846 
0.060220 2.77071612536 0.04491855015 
0.060736 2.66375423425 0.04478512774 
0.061253 2.63253997377 0.04335492317 
0.061770 2.64585010107 0.04298372666 
0.062287 2.72226368967 0.04264733254 
0.062804 2.62044046291 0.04083320815 
0.063321 2.59082818599 0.04113655682 
0.063838 2.62014025549 0.04208874639 
0.064355 2.57536711840 0.04310268836 
0.064872 2.59983030862 0.04066595877 
0.065388 2.59815223019 0.03997959510 
0.065905 2.61966567530 0.04066345148 
0.066422 2.53777958951 0.04048454077 
0.066939 2.58231951664 0.03898437755 
0.067456 2.51349563654 0.04099030953 
0.067973 2.51097261308 0.03911482334 
0.068490 2.50453777267 0.03907631537 
0.069007 2.53915834117 0.03984196461 
0.069524 2.46864211465 0.03965262714 
0.070041 2.46491287545 0.03979804750 
0.070557 2.55693737145 0.04076123550 
0.071074 2.46919377311 0.03925190952 
0.071591 2.49915810436 0.03872884908 
0.072108 2.48082598528 0.04063812051 
0.072625 2.45887294128 0.03807341157 
0.073142 2.47625199397 0.04061897938 
0.073659 2.43946597913 0.03732421019 
0.074176 2.43390890371 0.03605951667 
0.074693 2.42012199027 0.03833405975 
0.075210 2.45327019751 0.03664515576 
0.075726 2.41996238170 0.03688439181 
0.076243 2.35357413557 0.03696374684 
0.076760 2.42432672096 0.03690135300 
0.077277 2.29541952774 0.03522336462 
0.077794 2.37002420386 0.03651817364 
0.078311 2.45400593544 0.03697608461 
0.078828 2.32708240582 0.03785698047 
0.079345 2.35708490745 0.03581120309 
0.079862 2.34311648105 0.03565907643 
0.080378 2.34490777025 0.03436591377 
0.080895 2.30546015372 0.03536336307 
0.081412 2.33252364164 0.03594269712 
0.081929 2.25578613479 0.03454410969 
0.082446 2.28674093840 0.03443149844 
0.082963 2.32271143610 0.03474115186 
0.083480 2.28119878397 0.03455661708 
0.083997 2.22918166934 0.03368747814 
0.084514 2.26901352638 0.03405450257 
0.085030 2.26547328729 0.03399334358 
0.085547 2.24734738309 0.03219770231 
0.086064 2.26353080788 0.03238876365 
0.086581 2.25210145493 0.03353895349 
0.087098 2.24979834714 0.03276849685 
0.087615 2.21204133832 0.03260516899 
0.088132 2.26152130357 0.03408039084 
0.088649 2.21607796455 0.03331296268 
0.089166 2.26974347218 0.03420818193 
0.089683 2.19750486421 0.03362922118 
0.090199 2.22573577257 0.03568534583 
0.090716 2.15326918719 0.03588849163 
0.091233 2.19078292269 0.03559973544 
0.091750 2.24108450382 0.03586223368 
0.092267 2.22910364258 0.03563049234 
0.092784 2.17152053572 0.03487549886 
0.093301 2.21572427703 0.03707165368 
0.093818 2.14921314861 0.03527543135 
0.094334 2.20648490678 0.03606035426 
0.094851 2.22938994655 0.03574085940 
0.095368 2.19270841433 0.03555649587 
0.095885 2.11067851787 0.03468779970 
0.096402 2.09241945857 0.03347269811 
0.096919 2.13814287865 0.03354919135 
0.097436 2.09638394122 0.03295131101 
0.097953 2.05952941877 0.03318423900 
0.098470 2.16038135434 0.03301224531 
0.098986 2.08468080583 0.03172795233 
0.099503 2.08837156114 0.03072364728 
0.100020 2.05836734723 0.03120620220 
0.100537 2.08468347584 0.03147735596 
0.101054 2.09258023801 0.03059419441 
0.101571 2.03360636288 0.03156094434 
0.102088 2.06447259811 0.03215304710 
0.102605 2.07655956491 0.03042204809 
0.103122 2.11637162726 0.03053133929 
0.103638 2.07399339699 0.03071639914 
0.104155 2.07303848083 0.03057208757 
0.104672 2.08894386620 0.03050891527 
0.105189 2.08386853806 0.03195979479 
0.105706 2.04142383034 0.03047132364 
0.106223 2.01629260794 0.03039887643 
0.106740 2.08082026943 0.03056832820 
0.107257 2.01116597289 0.02986180043 
0.107773 2.02039011174 0.03022242974 
0.108290 2.02920984094 0.02948487448 
0.108807 2.06178865939 0.02905463171 
0.109324 2.05636068960 0.02901820480 
0.109841 2.08894350717 0.02923267062 
0.110358 2.03392924557 0.02861162662 
0.110875 2.07202214633 0.03006554541 
0.111392 2.02175299643 0.02915772858 
0.111909 2.00909657438 0.02859038134 
0.112425 2.00362857192 0.02849174794 
0.112942 2.03751037287 0.02868681778 
0.113459 2.00303642919 0.02822284985 
0.113976 2.04440411467 0.02887966050 
0.114493 1.95887618077 0.02800837655 
0.115010 2.02409646629 0.02863018112 
0.115527 2.00717145006 0.02915854710 
0.116044 1.99189599480 0.02783491058 
0.116560 1.94982514453 0.02763420139 
0.117077 2.01000499134 0.02766453536 
0.117594 1.99138091258 0.02805092043 
0.118111 2.00879711499 0.02781559021 
0.118628 1.97977186516 0.02695399060 
0.119145 1.96302312924 0.02777144795 
0.119662 1.98311174692 0.02698534091 
0.120179 2.04693160025 0.02742179947 
0.120695 1.95375349987 0.02728421381 
0.121212 1.98973956041 0.02684990982 
0.121729 1.98424222000 0.02681781698 
0.122246 1.97848396932 0.02652383535 
0.122763 1.93985704487 0.02652998317 
0.123280 1.96389185064 0.02708241868 
0.123797 1.93288103925 0.02658837063 
0.124314 1.96407113672 0.02662299899 
0.124830 1.95921979961 0.02593056446 
0.125347 1.97362489643 0.02645837304 
0.125864 1.92546999107 0.02602552986 
0.126381 1.92613965508 0.02620355281 
0.126898 1.90207081835 0.02645479150 
0.127415 1.96863779241 0.02589686630 
0.127932 1.95239103059 0.02664280995 
0.128448 1.93302264130 0.02597190099 
0.128965 1.95403686529 0.02557817303 
0.129482 1.93455989433 0.02542137545 
0.129999 1.94923319792 0.02543840853 
0.130516 1.92306967038 0.02523089323 
0.131033 1.94028232879 0.02518280265 
0.131550 1.95495030550 0.02601931354 
0.132067 1.92423877488 0.02539475786 
0.132583 1.93684361196 0.02561258621 
0.133100 1.90827343371 0.02576760218 
0.133617 1.87388018684 0.02513573176 
0.134134 1.89948784817 0.02541627407 
0.134651 1.86042619621 0.02483253499 
0.135168 1.89274178530 0.02503753167 
0.135685 1.93880517649 0.02575166025 
0.136201 1.91526222746 0.02489993091 
0.136718 1.91560880038 0.02461525657 
0.137235 1.93641404039 0.02490323085 
0.137752 1.86734300272 0.02426789863 
0.138269 1.91921705688 0.02446852767 
0.138786 1.88476717603 0.02448045335 
0.139303 1.88090007042 0.02476648394 
0.139819 1.89174917442 0.02395567266 
0.140336 1.86610868008 0.02415419031 
0.140853 1.91252589444 0.02378153381 
0.141370 1.88585624687 0.02505800158 
0.141887 1.87945093985 0.02331904716 
0.142404 1.86097787375 0.02371182586 
0.142921 1.89628202160 0.02437287736 
0.143438 1.87196245183 0.02366536857 
0.143954 1.86064461948 0.02383776624 
0.144471 1.87066653124 0.02394065672 
0.144988 1.91231928895 0.02488225314 
0.145505 1.87594142209 0.02465592622 
0.146022 1.88976786313 0.02422535342 
0.146539 1.91119830831 0.02418263159 
0.147056 1.84983556224 0.02350827057 
0.147572 1.87524142203 0.02378357726 
0.148089 1.86246880235 0.02375436428 
0.148606 1.85709057447 0.02329500222 
0.149123 1.84639330332 0.02349550854 
0.149640 1.82703555114 0.02286264970 
0.150157 1.90713412390 0.02325035384 
0.150674 1.86057640795 0.02339385080 
0.151190 1.86641281514 0.02351410425 
0.151707 1.84568608547 0.02250341845 
0.152224 1.85496520702 0.02314108571 
0.152741 1.90025927895 0.02354603447 
0.153258 1.84167556438 0.02310689333 
0.153775 1.82304831444 0.02278354928 
0.154291 1.85485217120 0.02253874816 
0.154808 1.83019888190 0.02246440821 
0.155325 1.83068297846 0.02348640912 
0.155842 1.83026349198 0.02307942493 
0.156359 1.83850255406 0.02262982935 
0.156876 1.81460179923 0.02238938154 
0.157393 1.83605331029 0.02196332800 
0.157909 1.81408337519 0.02255308777 
0.158426 1.85474938706 0.02230684021 
0.158943 1.86887985616 0.02272610583 
0.159460 1.83864308854 0.02266887438 
0.159977 1.83992178986 0.02239084348 
0.160494 1.85660542648 0.02212534453 
0.161010 1.80485438337 0.02190360796 
0.161527 1.81257453294 0.02251428444 
0.162044 1.81775341202 0.02269453613 
0.162561 1.81222721294 0.02192316761 
0.163078 1.83055039466 0.02216884080 
0.163595 1.80730761401 0.02221504466 
0.164112 1.82843067375 0.02222374885 
0.164628 1.83646869010 0.02226855692 
0.165145 1.77921617754 0.02195663266 
0.165662 1.80920287498 0.02245597097 
0.166179 1.80503771462 0.02188765247 
0.166696 1.80938410214 0.02208017445 
0.167213 1.82598689439 0.02206184866 
0.167729 1.80290980497 0.02198407841 
0.168246 1.77425784904 0.02075999442 
0.168763 1.79697540529 0.02116916178 
0.169280 1.79820830845 0.02096445824 
0.169797 1.84773854540 0.02159872590 
0.170314 1.83357615348 0.02181672343 
0.170830 1.85740720925 0.02191200300 
0.171347 1.82348399616 0.02177320649 
0.171864 1.84965836514 0.02101542356 
0.172381 1.84432353079 0.02182777536 
0.172898 1.80213331357 0.02126999795 
0.173415 1.80976082478 0.02120938931 
0.173932 1.80160703931 0.02118807377 
0.174448 1.83955520278 0.02164428943 
0.174965 1.82226925330 0.02097776077 
0.175482 1.79635395012 0.02102594620 
0.175999 1.79510753028 0.02132671082 
0.176516 1.78928826268 0.02085212819 
0.177033 1.75437139548 0.02070976697 
0.177549 1.79278299708 0.02081503501 
0.178066 1.80751697381 0.02066553751 
0.178583 1.78487696512 0.02100442772 
0.179100 1.80431861406 0.02136500134 
0.179617 1.81981620355 0.02129170689 
0.180134 1.78535537151 0.02159366712 
0.180650 1.81761375770 0.02193989070 
0.181167 1.77304110602 0.02260378137 
0.181684 1.78423787913 0.02212667479 
0.182201 1.79274197474 0.02192611693 
0.182718 1.79638454434 0.02195092890 
0.183234 1.77555509602 0.02173969138 
0.183751 1.79149093618 0.02240701035 
0.184268 1.81054422914 0.02248959506 
0.184785 1.78461695373 0.02233523338 
0.185302 1.77997028631 0.02169552310 
0.185819 1.81259717373 0.02276404829 
0.186335 1.81042868629 0.02236852156 
0.186852 1.77916990713 0.02188725686 
0.187369 1.78909870038 0.02194220316 
0.187886 1.78549479152 0.02192537145 
0.188403 1.78735477568 0.02160595646 
0.188920 1.74200595076 0.02183142373 
0.189436 1.76797702260 0.02122709950 
0.189953 1.79501560617 0.02180870047 
0.190470 1.72356373547 0.02090625407 
0.190987 1.75990029690 0.02086988832 
0.191504 1.72866885724 0.02149204750 
0.192020 1.76526112364 0.02056908425 
0.192537 1.77233968218 0.02085657554 
0.193054 1.75737969096 0.02107860370 
0.193571 1.73401674526 0.02067700576 
0.194088 1.75335819418 0.02060825259 
0.194605 1.76406727635 0.02117710142 
0.195121 1.76632645909 0.02042204130 
0.195638 1.76277056125 0.02059238036 
0.196155 1.76455074818 0.02050526774 
0.196672 1.75178906511 0.02083201285 
0.197189 1.76071757318 0.02023994137 
0.197705 1.73051271167 0.02013432922 
0.198222 1.79843160659 0.02027284302 
0.198739 1.77684215411 0.02045599049 
0.199256 1.73642859295 0.02033906166 
0.199773 1.75120574094 0.02020525575 
0.200290 1.75403090670 0.02016167793 
0.200806 1.76126963996 0.01969355532 
0.201323 1.74614047744 0.01949874582 
0.201840 1.76511396287 0.01980856628 
0.202357 1.77664765119 0.01989380408 
0.202874 1.76810349596 0.01899595248 
0.203390 1.73818478016 0.01948576723 
0.203907 1.74596363928 0.01960906789 
0.204424 1.76218167213 0.01987705069 
0.204941 1.79946857122 0.01992992179 
0.205458 1.76187123137 0.01986412389 
0.205974 1.74203065561 0.01921627459 
0.206491 1.75022191011 0.01928541334 
0.207008 1.73014230099 0.01943536441 
0.207525 1.73965086194 0.01939153628 
0.208042 1.78539933043 0.01960046148 
0.208558 1.73615117956 0.01941450675 
0.209075 1.73401355922 0.01955779210 
0.209592 1.73937933809 0.01925415962 
0.210109 1.73610665361 0.01947330099 
0.210626 1.73379211775 0.01955877679 
0.211142 1.73836013414 0.01929570810 
0.211659 1.75938074846 0.01950735586 
0.212176 1.75538249946 0.01913302513 
0.212693 1.76611568568 0.01930201938 
0.213210 1.74634920909 0.01920027135 
0.213726 1.78273482939 0.01935679180 
0.214243 1.74001375151 0.02017243616 
0.214760 1.75803345394 0.01920240351 
0.215277 1.74278555160 0.01840210320 
0.215794 1.76001026711 0.01946527476 
0.216310 1.75370610505 0.01870805599 
0.216827 1.73938430735 0.01927028489 
0.217344 1.70697082184 0.01897293055 
0.217861 1.73714429324 0.01885915231 
0.218378 1.72330654643 0.01862710951 
0.218894 1.74938130025 0.01877185317 
0.219411 1.75512686020 0.01895939845 
0.219928 1.75069990243 0.01907732002 
0.220445 1.73793023135 0.01926504378 
0.220962 1.75106269328 0.01912388727 
0.221478 1.72989854503 0.01857288782 
0.221995 1.71127407460 0.01894995191 
0.222512 1.70847804431 0.01847338479 
0.223029 1.72688962072 0.01823409935 
0.223546 1.74035471367 0.01835473270 
0.224062 1.73637447652 0.01865391205 
0.224579 1.73524888651 0.01804485094 
0.225096 1.75444985420 0.01854501435 
0.225613 1.74339404688 0.01851183868 
0.226129 1.76848528656 0.01849584632 
0.226646 1.75766460985 0.01835970153 
0.227163 1.73517536091 0.01839727584 
0.227680 1.74973005593 0.01865825041 
0.228197 1.70115692266 0.01798399095 
0.228713 1.74458540354 0.01796574134 
0.229230 1.71721956023 0.01795469633 
0.229747 1.73028376252 0.01773072814 
0.230264 1.71800238884 0.01812511523 
0.230780 1.73515750756 0.01832861858 
0.231297 1.74320622920 0.01774175530 
0.231814 1.73721685166 0.01800572336 
0.232331 1.74427306408 0.01799342711 
0.232848 1.74449229729 0.01791918909 
0.233364 1.71187706024 0.01775136575 
0.233881 1.72395686330 0.01808390426 
0.234398 1.68708877960 0.01803972771 
0.234915 1.72707719490 0.01768247507 
0.235431 1.73344303031 0.01777797337 
0.235948 1.73096457718 0.01768410712 
0.236465 1.75895610037 0.01783406864 
0.236982 1.72683919730 0.01774588095 
0.237499 1.73253024323 0.01816082459 
0.238015 1.73202037957 0.01814159020 
0.238532 1.71438818317 0.01757192392 
0.239049 1.70365215932 0.01729016045 
0.239566 1.73919388023 0.01797882391 
0.240082 1.72222827785 0.01804356165 
0.240599 1.73428893629 0.01796333598 
0.241116 1.71805704746 0.01751750637 
0.241633 1.75877831295 0.01795284748 
0.242149 1.75562931656 3.02697597529 
0.242666 1.73334334770 0.01722965210 
0.243183 1.74660438208 0.01798439473 
0.243700 1.71948086550 0.01713503973 
0.244217 1.72649170784 0.01779409217 
0.244733 1.72307234513 0.01764449971 
0.245250 1.74146833400 0.01759469189 
0.245767 1.72744353716 0.01795355824 
0.246284 1.73541278689 0.01743900102 
0.246800 1.72669486366 0.01768658147 
0.247317 1.68216686086 0.01768201374 
0.247834 1.71607853274 0.01749996279 
0.248351 1.69380880706 0.01748437883 
0.248867 1.72867906723 0.01737443508 
0.249384 1.74276887151 0.01755206519 
0.249901 1.72482020162 0.01717726227 
0.250418 1.72827484959 0.01751630054 
0.250934 1.70840292478 0.01786205219 
0.251451 1.71937367634 0.01754288273 
0.251968 1.71864657434 0.01740874201 
0.252485 1.70914110105 0.01660280915 
0.253001 1.70616989625 0.01749094133 
0.253518 1.69671080781 0.01729235534 
0.254035 1.71195913383 0.01715146884 
0.254552 1.72392154634 0.01699599528 
0.255068 1.73648478704 0.01729081635 
0.255585 1.72402811134 0.01703196356 
0.256102 1.71415633088 0.01702338169 
0.256619 1.72276835699 0.01711621451 
0.257135 1.70791439638 0.01704717261 
0.257652 1.73044017189 0.01704731310 
0.258169 1.72632470183 0.01690048473 
0.258686 1.69826754643 0.01676399934 
0.259202 1.71261386420 0.01693791946 
0.259719 1.71776574961 0.01717144979 
0.260236 1.71381148766 0.01708779493 
0.260753 1.72436352001 0.01770767316 
0.261269 1.70941424824 0.01769945803 
0.261786 1.73410071999 0.01800699878 
0.262303 1.70364535991 0.01767702487 
0.262820 1.70566282235 0.01815765955 
0.263336 1.70833005694 0.01825285903 
0.263853 1.71207083525 0.01775727687 
0.264370 1.67980819912 0.01852183976 
0.264887 1.73685076912 0.01807168132 
0.265403 1.71858939535 0.01815264406 
0.265920 1.72476906847 0.01844441586 
0.266437 1.72095273539 0.01847759679 
0.266954 1.69700340324 0.01865787206 
0.267470 1.71194888157 0.01844040620 
0.267987 1.73582827143 0.01830689807 
0.268504 1.74087016643 0.01853442935 
0.269021 1.73602373504 0.01848693609 
0.269537 1.73754073716 0.01914231057 
0.270054 1.70375393094 0.01908713881 
0.270571 1.74058117735 0.01910400858 
0.271087 1.70826147192 0.01996378967 
0.271604 1.70280284058 0.01952511965 
0.272121 1.76245295952 0.02031949894 
0.272638 1.74926467521 0.02006134440 
0.273154 1.74735632764 0.02013247051 
0.273671 1.74112267121 0.02034326427 
0.274188 1.75135909109 0.02027825749 
0.274705 1.68748067101 0.02020023652 
0.275221 1.72805927758 0.02016027231 
0.275738 1.76081584510 0.02054157784 
0.276255 1.72874797026 0.02030462719 
0.276771 1.75752468964 0.02041202026 
0.277288 1.73619351304 0.02077461247 
0.277805 1.72889273731 0.02016625288 
0.278322 1.73413902661 0.02020303050 
0.278838 1.75205513529 0.01972948913 
0.279355 1.70565394206 0.01991962761 
0.279872 1.73254757726 0.02027136561 
0.280388 1.71404755796 0.01991448190 
0.280905 1.72822914056 0.01999454629 
0.281422 1.70990217486 0.01971167570 
0.281939 1.74183209158 0.01993372338 
0.282455 1.73943971517 0.02006554107 
0.282972 1.73412168970 0.01975715688 
0.283489 1.72712604623 0.02053210150 
0.284006 1.73599615954 0.02058651026 
0.284522 1.73977142726 0.02041282016 
0.285039 1.71013651427 0.02000713898 
0.285556 1.71713243981 0.02084968879 
0.286072 1.72234026630 0.02064016440 
0.286589 1.70603490991 0.02096170315 
0.287106 1.71553349975 0.02011123386 
0.287622 1.70886324871 0.02047677498 
0.288139 1.73266416667 0.02075848781 
0.288656 1.73205869265 0.02113337486 
0.289173 1.70351447076 0.02037065960 
0.289689 1.70331305117 0.02096092244 
0.290206 1.72118612053 0.02053866099 
0.290723 1.71243488413 0.02090020728 
0.291239 1.73785152374 0.02090214654 
0.291756 1.70736080902 0.02105724358 
0.292273 1.73191735487 0.02135028553 
0.292790 1.75067123998 0.02082778921 
0.293306 1.70350633478 0.02103464067 
0.293823 1.70222322503 0.02119654584 
0.294340 1.72591022251 0.02075461493 
0.294856 1.71210876312 0.02108198732 
0.295373 1.77427477846 0.02150059650 
0.295890 1.71619694282 0.02063121941 
0.296406 1.72071928883 0.02067247704 
0.296923 1.72955696528 0.02188083836 
0.297440 1.73618818519 0.02123647526 
0.297957 1.71658996702 0.02084402173 
0.298473 1.71584778496 0.02153989714 
0.298990 1.70318209341 0.02173320562 
0.299507 1.74225640177 0.02158215858 
0.300023 1.72308956798 0.02122262670 
0.300540 1.73411848988 0.02212965644 
0.301057 1.70293469128 0.02117025651 
0.301573 1.71800567244 0.02099658760 
0.302090 1.73888577161 0.02138681256 
0.302607 1.71708428791 0.02197084991 
0.303123 1.75196045294 0.02096116903 
0.303640 1.74439076884 0.02155783959 
0.304157 1.75871152874 0.02209131079 
0.304673 1.72085523891 0.02124494481 
0.305190 1.71983217576 0.02166267381 
0.305707 1.74684996421 0.02181032740 
0.306224 1.76407897818 0.02144962111 
0.306740 1.71917884596 0.02154388974 
0.307257 1.75525684074 0.02231296510 
0.307774 1.71721213498 0.02203700002 
0.308290 1.73541245141 0.02193425063 
0.308807 1.72062132344 0.02202184325 
0.309324 1.75077592450 0.02194864932 
0.309840 1.74900782870 0.02229588870 
0.310357 1.72815099810 0.02214401509 
0.310874 1.68105772421 0.02217761873 
0.311390 1.71327641877 0.02214297552 
0.311907 1.73240936535 0.02240664627 
0.312424 1.73016807266 0.02184349568 
0.312940 1.74378758516 0.02213212302 
0.313457 1.73351709564 0.02268323660 
0.313974 1.71581134284 0.02240199532 
0.314490 1.74992518751 0.02204195248 
0.315007 1.70354968389 0.02231676116 
0.315524 1.75404385864 0.02281973889 
0.316040 1.70561380288 0.02294114599 
0.316557 1.71119444011 0.02271080475 
0.317074 1.73115177289 0.02282551622 
0.317590 1.72268632878 0.02241875884 
0.318107 1.75342144155 0.02231125404 
0.318624 1.71888592664 0.02225622909 
0.319140 1.68070260104 0.02305828958 
0.319657 1.72568514256 0.02314085275 
0.320174 1.71595696629 0.02288387305 
0.320690 1.72011937563 0.02312413301 
0.321207 1.72598457094 0.02314161836 
0.321724 1.69646148120 0.02299266914 
0.322240 1.77202975704 0.02369781315 
0.322757 1.75863014568 0.02312015365 
0.323274 1.70211049870 0.02338979248 
0.323790 1.69878052822 0.02383478764 
0.324307 1.72919849699 0.02378977841 
0.324824 1.72240399202 0.02446935351 
0.325340 1.71207251780 0.02481613300 
0.325857 1.74815376955 0.02478346937 
0.326373 1.78991958626 0.02522525548 
0.326890 1.69542059509 0.02567948426 
0.327407 1.78580349936 0.02544695267 
0.327923 1.73350058135 0.02552774031 
0.328440 1.72008793201 0.02490961995 
0.328957 1.72430867532 0.02580459317 
0.329473 1.72111435813 0.02675925868 
0.329990 1.72130341398 0.02674260477 
0.330507 1.75858689997 0.02745809069 
0.331023 1.69881858119 0.02767160375 
0.331540 1.73521432233 0.02759084479 
0.332057 1.72797841445 0.02837875414 
0.332573 1.77711159335 0.02853774214 
0.333090 1.73549808834 0.03001205613 
0.333607 1.75569941961 0.02837293266 
0.334123 1.75463294437 0.02937066779 
0.334640 1.76084485243 0.03102248660 
0.335156 1.76558188528 0.03048718060 
0.335673 1.71118329919 0.02932919674 
0.336190 1.77080465917 0.03115651514 
0.336706 1.76481966934 0.03001591957 
0.337223 1.78506191991 0.03094612605 
0.337740 1.75440071663 0.02961730160 
0.338256 1.77256645081 0.03163265734 
0.338773 1.82582410328 0.03302311504 
0.339290 1.76267173914 0.03286716552 
0.339806 1.75893474060 0.03450726412 
0.340323 1.82382204474 0.03568082479 
0.340839 1.80904409809 0.03621623231 
0.341356 1.78249120323 0.03592067658 
0.341873 1.85021401542 0.03837268759 
0.342389 1.79532791051 0.03570402374 
0.342906 1.72738285778 0.03541570892 
0.343423 1.85111459345 0.03710412171 
0.343939 1.80356079456 0.03673130011 
0.344456 1.79786565689 0.03769957218 
0.344972 1.84749745036 0.03743420501 
0.345489 1.91186852688 0.03768795792 
0.346006 1.82455378835 0.03844825287 
0.346522 1.83430751246 0.03730618179 
0.347039 1.81550728883 0.03818987784 
0.347555 1.79687304922 0.03830245392 
0.348072 1.86192462729 0.03895592325 
0.348589 1.81876782962 0.03856051703 
0.349105 1.79171273530 0.03928823413 
0.349622 1.77237425317 0.03821377282 
0.350139 1.85796693969 0.03957419533 
0.350655 1.84277391677 0.03908344030 
0.351172 1.83303947806 0.03864674121 
0.351688 1.79721672709 0.03910419184 
0.352205 1.85991567607 0.03979853430 
0.352722 1.81354568894 0.03778145330 
0.353238 1.83401622044 0.03646313189 
0.353755 1.81402637789 0.03894008697 
0.354271 1.82946826877 0.03867808540 
0.354788 1.76044994152 0.03963882933 
0.355305 1.78983157859 0.04107755787 
0.355821 1.82049057245 0.04149393701 
0.356338 1.76817289237 0.03816438264 
0.356854 1.75972944338 0.04025058596 
0.357371 1.82208463482 0.04145341917 
0.357888 1.84760014788 0.04148011988 
0.358404 1.83172611697 0.04104122544 
0.358921 1.80804584967 0.04576446632 
0.359437 1.86413090162 0.04558750744 
0.359954 1.83702886003 0.04399459486 
0.360471 1.84241424197 0.04562479115 
0.360987 1.79631437555 0.04759049872 
0.361504 1.74826375755 0.04596618888 
0.362020 1.81452863087 0.04915884363 
0.362537 1.81964558643 0.04703130246 
0.363054 1.77167145934 0.04606041018 
0.363570 1.81144555765 0.05034536234 
0.364087 1.79857866450 0.05081971013 
0.364603 1.73335590848 0.04758202207 
0.365120 1.73000673250 0.05155821121 
0.365637 1.88842950670 0.05413847015 
0.366153 1.76866488750 0.05372642300 
0.366670 1.81968218060 0.05604837054 
0.367186 1.82463140777 0.05419193328 
0.367703 1.85291927604 0.06307894659 
0.368219 1.83214388971 0.06068410614 
0.368736 1.68442686231 0.06017706929 
0.369253 1.79325595867 0.06666305861 
0.369769 1.77204285034 0.06787164868 
0.370286 1.78513335204 0.07275054145 
0.370802 1.84506012643 0.07640489681 
0.371319 1.86175363320 0.07354869588 
0.371835 1.78876287048 0.08829673273 
0.372352 1.81075330277 0.08890621444 
0.372869 1.71777923218 0.11121315122 
0.373385 1.74359145168 0.16610044693 
0.373902 1.43273350400 0.35818339216 
