# Supplementary material for: A SAXS-based approach to rationally evaluate radical scavengers – toward eliminating radiation damage in solution and crystallographic studies
Source: J Synchrotron Radiat. 2021 Aug 9;28(Pt 5):1309–20. doi: 10.1107/S1600577521004045 (PMC8415334; doi:10.1107/S1600577521004045)
Supplement: Supplementary file 1 [file s-28-01309-sup1.zip › SupportingData/ascrobic_acid/5uM/D1_ascorbate-5um_00011.cbf.dat]

0.010597 11.51408168422 0.59108017377 
0.011114 11.16378746012 0.47033803293 
0.011630 10.00289125233 0.34199303428 
0.012147 8.93948449919 0.25985509853 
0.012664 8.23127211727 0.23493708354 
0.013181 7.86524764200 0.17257270649 
0.013698 7.38856309936 0.22921440821 
0.014215 7.10902679107 0.27449687464 
0.014732 7.05340229394 0.25945688866 
0.015249 6.39766308499 0.23660357306 
0.015766 6.49512677216 0.18513492589 
0.016283 6.29072304136 0.19705036394 
0.016800 5.70587846574 0.15721027624 
0.017316 5.75241812411 0.14750803197 
0.017833 5.37944174920 0.13612713766 
0.018350 5.50425277701 0.12567872111 
0.018867 5.29813700646 0.12184316687 
0.019384 5.07735268247 0.11619249742 
0.019901 4.84623662089 0.10943512024 
0.020418 4.78861388594 0.09962561932 
0.020935 4.70551200141 0.09949143103 
0.021452 4.79539929250 0.10519871732 
0.021969 4.55934873224 0.10096184149 
0.022486 4.37372998619 0.09942251609 
0.023002 4.33411181903 0.09004972006 
0.023519 4.31055330887 0.08982492269 
0.024036 4.25212177967 0.09023632165 
0.024553 4.16474219504 0.09153748948 
0.025070 4.18364811862 0.08808917890 
0.025587 4.10937367494 0.09051597301 
0.026104 4.08070019093 0.08287363056 
0.026621 3.97573481354 0.07741039866 
0.027138 4.01385218529 0.08198395426 
0.027655 4.19048470643 0.08407524453 
0.028171 3.92129117212 0.07921399738 
0.028688 3.96019821679 0.07495274997 
0.029205 3.84441242767 0.07040347391 
0.029722 3.67400652258 0.07248386919 
0.030239 3.82321969026 0.08073291993 
0.030756 3.66573559451 0.07493582541 
0.031273 3.68834798462 0.07272336401 
0.031790 3.63275471885 0.07381876532 
0.032307 3.44956359188 0.06673304687 
0.032824 3.62895774693 0.06938063206 
0.033341 3.68616914325 0.07365712502 
0.033857 3.47415210219 0.07088781681 
0.034374 3.50247673914 0.06931436386 
0.034891 3.47431563608 0.06721265598 
0.035408 3.50119724749 0.06347900514 
0.035925 3.46223383294 0.06355836249 
0.036442 3.46385464495 0.06570807473 
0.036959 3.45483873936 0.06623692303 
0.037476 3.36195233205 0.06127147403 
0.037993 3.34877974239 0.06229742472 
0.038510 3.36526063071 0.06240271122 
0.039027 3.34680354675 0.05904096217 
0.039543 3.29443504093 0.06091447737 
0.040060 3.35483492480 0.06052076856 
0.040577 3.24013870833 0.06004296071 
0.041094 3.36699896339 0.05846099290 
0.041611 3.30212049649 0.05950042745 
0.042128 3.24093690007 0.05790439611 
0.042645 3.16857686965 0.05655823833 
0.043162 3.09977149989 0.05365479190 
0.043679 3.14829608202 0.05758552163 
0.044196 3.18798137398 0.05608637893 
0.044712 3.11333615775 0.05366412311 
0.045229 3.06812075245 0.05593399676 
0.045746 3.18256121375 0.05355044546 
0.046263 3.16404748831 0.05129927048 
0.046780 2.98431291960 0.05172690897 
0.047297 3.08342925980 0.05290043480 
0.047814 3.06720715622 0.05289312417 
0.048331 2.98538855389 0.05212313840 
0.048848 2.94110279818 0.05069962991 
0.049365 3.03796889648 0.04988293930 
0.049881 3.02437055745 0.05182351152 
0.050398 3.06027104984 0.04880130200 
0.050915 2.89204221309 0.05108906292 
0.051432 2.89913645613 0.05046308530 
0.051949 2.92780685473 0.04808960576 
0.052466 2.95012110492 0.04992445741 
0.052983 2.88022725350 0.04703129239 
0.053500 2.77712759655 0.04866079104 
0.054017 2.91281266603 0.04878543955 
0.054534 2.77528321113 0.04492132059 
0.055050 2.71104189328 0.04720822278 
0.055567 2.78094668273 0.04563896957 
0.056084 2.76114706534 0.04581444607 
0.056601 2.74640608796 0.04627777474 
0.057118 2.91999912051 0.04583274199 
0.057635 2.80236659452 0.04681638592 
0.058152 2.67895054873 0.04365590937 
0.058669 2.74058202664 0.04489203929 
0.059186 2.70166138968 0.04589568559 
0.059703 2.65347330481 0.04210873662 
0.060220 2.72660046978 0.04401875219 
0.060736 2.70919969101 0.04227592424 
0.061253 2.69182612611 0.04431489228 
0.061770 2.69542254098 0.04320391545 
0.062287 2.67425938002 0.04366833146 
0.062804 2.61904024822 0.04242109537 
0.063321 2.61268680470 0.04206177615 
0.063838 2.56020978082 0.04087899502 
0.064355 2.59328738989 0.04150564426 
0.064872 2.54589404780 0.04059803242 
0.065388 2.60128227329 0.04177761994 
0.065905 2.51213177146 0.04097310452 
0.066422 2.53005765307 0.03942892119 
0.066939 2.61401373124 0.04042954744 
0.067456 2.56409179763 0.03860622681 
0.067973 2.50920623166 0.04093796953 
0.068490 2.52121807898 0.04059404794 
0.069007 2.49720709878 0.04133462647 
0.069524 2.42344126591 0.04026038819 
0.070041 2.55939649654 0.04164325932 
0.070557 2.43151483278 0.03893838357 
0.071074 2.48252313196 0.04041223263 
0.071591 2.47795511434 0.04039743194 
0.072108 2.45796532253 0.03912113755 
0.072625 2.41935488389 0.03743654278 
0.073142 2.45878214752 0.04050512144 
0.073659 2.42866252052 0.03611194124 
0.074176 2.42890850589 0.03822437346 
0.074693 2.44142503497 0.03809083065 
0.075210 2.44809241569 0.03772206054 
0.075726 2.40071617649 0.03781015660 
0.076243 2.41495444084 0.03712488685 
0.076760 2.39765932240 0.03682577357 
0.077277 2.38821363696 0.03548266558 
0.077794 2.44916884013 0.03744285414 
0.078311 2.39196099406 0.03532398921 
0.078828 2.36356693072 0.03655883023 
0.079345 2.34610212495 0.03612732796 
0.079862 2.34543189294 0.03527642336 
0.080378 2.35541896756 0.03546684463 
0.080895 2.38725070490 0.03601019976 
0.081412 2.36503042953 0.03516140315 
0.081929 2.35090783848 0.03441860952 
0.082446 2.27597541100 0.03499958038 
0.082963 2.27724671153 0.03404764617 
0.083480 2.27709088221 0.03431313721 
0.083997 2.29289835769 0.03427021772 
0.084514 2.29923989882 0.03394536336 
0.085030 2.34077959734 0.03472175100 
0.085547 2.26855582209 0.03262955486 
0.086064 2.26847545059 0.03366345264 
0.086581 2.26003536876 0.03242983187 
0.087098 2.27428565745 0.03415619096 
0.087615 2.27592091541 0.03405683610 
0.088132 2.21963099232 0.03347371043 
0.088649 2.24975138228 0.03458379532 
0.089166 2.30385836078 0.03446229234 
0.089683 2.23871658594 0.03664163761 
0.090199 2.19265345900 0.03340314412 
0.090716 2.23534072301 0.03608760489 
0.091233 2.25207604421 0.03595784077 
0.091750 2.22659991893 0.03652883365 
0.092267 2.18959757628 0.03567959165 
0.092784 2.21653162976 0.03618732699 
0.093301 2.16553399186 0.03642239211 
0.093818 2.24159461890 0.03576002255 
0.094334 2.16594595473 0.03436275536 
0.094851 2.19443747611 0.03453228699 
0.095368 2.18857890695 0.03591627479 
0.095885 2.11179664081 0.03443900323 
0.096402 2.11561362227 0.03535673448 
0.096919 2.16926437189 0.03537322266 
0.097436 2.17057468042 0.03252188929 
0.097953 2.20440540945 0.03402323008 
0.098470 2.15345161093 0.03364757532 
0.098986 2.11827159228 0.03244923731 
0.099503 2.04586359073 0.03052670183 
0.100020 2.11920521057 0.03169826518 
0.100537 2.09432718393 0.03117906455 
0.101054 2.05560202843 0.03142229911 
0.101571 2.08659031304 0.03127156382 
0.102088 2.13269644019 0.03176041525 
0.102605 2.11639381220 0.03128165096 
0.103122 2.12368321080 0.03022060421 
0.103638 2.13258848495 0.03151487697 
0.104155 2.11319412239 0.03122733721 
0.104672 2.10197064969 0.03039206609 
0.105189 2.11778422508 0.03065228923 
0.105706 2.09300751748 0.03010444316 
0.106223 2.10846547006 0.03125231800 
0.106740 2.10310950964 0.02957691551 
0.107257 2.02932909945 0.03002026543 
0.107773 2.06157391214 0.02949219656 
0.108290 2.02964915195 0.02956503689 
0.108807 1.99897219800 0.02874299344 
0.109324 2.04519636592 0.02859037978 
0.109841 2.07046610590 0.02962738682 
0.110358 2.03923102734 0.02902200944 
0.110875 2.00799575485 0.02875870573 
0.111392 2.00372877652 0.02827726365 
0.111909 2.06323473530 0.02918800396 
0.112425 2.05836833038 0.02927914327 
0.112942 2.01642200240 0.02743389691 
0.113459 2.03434631696 0.02863777483 
0.113976 2.02336064463 0.02830315760 
0.114493 2.04251402517 0.02913220251 
0.115010 2.05607803204 0.02794747692 
0.115527 2.04761399168 0.02858365261 
0.116044 2.00754510173 0.02804520095 
0.116560 2.00522650749 0.02690892848 
0.117077 1.99056033359 0.02752612392 
0.117594 1.98388680828 0.02729006849 
0.118111 2.03970483388 0.02821293642 
0.118628 2.01816937773 0.02685568174 
0.119145 1.97374493980 0.02916364861 
0.119662 1.93000900507 0.02637486237 
0.120179 1.98870756094 0.02753043744 
0.120695 2.00568476389 0.02839381381 
0.121212 2.01236968768 0.02794535759 
0.121729 1.99714477820 0.02841675983 
0.122246 2.01530976374 0.02722965320 
0.122763 1.96793054138 0.02674868362 
0.123280 1.96181744855 0.02693639599 
0.123797 1.96125872758 0.02635198047 
0.124314 1.91607580706 0.02656341335 
0.124830 1.95344840556 0.02589446523 
0.125347 1.99117742693 0.02690459574 
0.125864 1.92466224299 0.02595784389 
0.126381 1.95150121519 0.02656361244 
0.126898 1.97236482108 0.02635918577 
0.127415 1.94911473113 0.02647361013 
0.127932 1.94475236138 0.02581064476 
0.128448 1.96297789042 0.02597921846 
0.128965 1.93648308444 0.02558350829 
0.129482 1.99595057879 0.02630164436 
0.129999 1.99441884084 0.02627185520 
0.130516 1.93514092727 0.02579500344 
0.131033 1.94317523865 0.02592248551 
0.131550 1.94870791675 0.02609746392 
0.132067 1.90485787733 0.02539782760 
0.132583 1.93315680618 0.02576864343 
0.133100 1.92889116021 0.02552755270 
0.133617 1.89576129922 0.02499280295 
0.134134 1.90980228904 0.02542394511 
0.134651 1.89887055114 0.02507810142 
0.135168 1.90300938971 0.02463117865 
0.135685 1.92643548563 0.02490895707 
0.136201 1.88311697166 0.02481807960 
0.136718 1.90413060944 0.02519020293 
0.137235 1.92363663659 0.02484683211 
0.137752 1.86706370846 0.02457179859 
0.138269 1.91365352553 0.02466730188 
0.138786 1.94362222382 0.02460507190 
0.139303 1.88400527415 0.02433202083 
0.139819 1.89755694750 0.02513029023 
0.140336 1.85289416674 0.02320259088 
0.140853 1.88217702031 0.02341332449 
0.141370 1.88983618112 0.02407304892 
0.141887 1.84730754142 0.02441687456 
0.142404 1.88060132477 0.02410665655 
0.142921 1.86729933840 0.02453837469 
0.143438 1.91056663204 0.02491799545 
0.143954 1.86925899593 0.02424392042 
0.144471 1.85825329204 0.02514400572 
0.144988 1.89304363755 0.02494295423 
0.145505 1.95126348780 0.02447918213 
0.146022 1.90644103013 0.02449662689 
0.146539 1.90868683392 0.02462953610 
0.147056 1.89123203827 0.02334581246 
0.147572 1.82034082173 0.02334366045 
0.148089 1.84511507339 0.02406305917 
0.148606 1.85093570414 0.02402171879 
0.149123 1.88337349224 0.02330470694 
0.149640 1.87120766434 0.02341080597 
0.150157 1.81911351386 0.02392652532 
0.150674 1.85855826747 0.02371328594 
0.151190 1.88696611123 0.02295043650 
0.151707 1.81675315162 0.02355979626 
0.152224 1.86638837402 0.02321686080 
0.152741 1.87160551436 0.02359327082 
0.153258 1.86262161452 0.02263181188 
0.153775 1.81981747050 0.02321690663 
0.154291 1.86799231568 0.02327298372 
0.154808 1.84478743690 0.02314154257 
0.155325 1.83637997919 0.02258639855 
0.155842 1.86155961684 0.02311256829 
0.156359 1.80984179196 0.02243840663 
0.156876 1.87654585310 0.02304556198 
0.157393 1.84172641909 0.02240129365 
0.157909 1.79719134541 0.02312987191 
0.158426 1.83119941223 0.02248881471 
0.158943 1.86381974491 0.02327575647 
0.159460 1.82083121787 0.02217756474 
0.159977 1.84425269398 0.02242075387 
0.160494 1.81889454994 0.02256659067 
0.161010 1.83257690928 0.02208986010 
0.161527 1.83065599489 0.02297077673 
0.162044 1.85332984091 0.02211894279 
0.162561 1.79587374659 0.02193097040 
0.163078 1.80403726157 0.02222305157 
0.163595 1.79789799249 0.02289493314 
0.164112 1.85868066766 0.02214946804 
0.164628 1.78858496943 0.02182401967 
0.165145 1.82301110999 0.02209437676 
0.165662 1.81645186256 0.02180906647 
0.166179 1.83019734988 0.02206967613 
0.166696 1.83812977353 0.02209881857 
0.167213 1.81433890342 0.02229137097 
0.167729 1.81572249361 0.02153548293 
0.168246 1.81810545041 0.02213375911 
0.168763 1.83117970745 0.02211918138 
0.169280 1.84099859618 0.02117041627 
0.169797 1.80535606332 0.02162654662 
0.170314 1.81220621947 0.02143985689 
0.170830 1.84628426686 0.02202010704 
0.171347 1.81775772522 0.02209339542 
0.171864 1.84967175916 0.02166762636 
0.172381 1.82530196575 0.02157351814 
0.172898 1.82428504971 0.02110074913 
0.173415 1.79127664941 0.02128980265 
0.173932 1.82229543804 0.02142024570 
0.174448 1.82650738999 0.02106944778 
0.174965 1.79141143870 0.02124483911 
0.175482 1.77308218754 0.02044714664 
0.175999 1.81601606080 0.02148966343 
0.176516 1.82169715033 0.02097011184 
0.177033 1.78179945727 0.02059090270 
0.177549 1.77816385688 0.02084218573 
0.178066 1.82742605569 0.02114305037 
0.178583 1.81145839815 0.02133892599 
0.179100 1.81015972645 0.02145666463 
0.179617 1.84451873548 0.02159276032 
0.180134 1.83108218007 0.02192631195 
0.180650 1.79857273810 0.02175884212 
0.181167 1.79818975514 0.02165117082 
0.181684 1.82438222037 0.02163624171 
0.182201 1.82593927403 0.02257800468 
0.182718 1.83837732820 0.02296187603 
0.183234 1.82643453473 0.02287085777 
0.183751 1.82040529409 0.02261682117 
0.184268 1.81019516413 0.02269217919 
0.184785 1.80330868089 0.02219018368 
0.185302 1.80009465618 0.02284886973 
0.185819 1.82118771224 0.02247312110 
0.186335 1.76526378163 0.02236987070 
0.186852 1.82035631072 0.02166524743 
0.187369 1.82283772836 0.02155873681 
0.187886 1.77472654408 0.02153424488 
0.188403 1.77536957630 0.02089692701 
0.188920 1.78639690135 0.02130953071 
0.189436 1.77725466563 0.02083978047 
0.189953 1.75632508323 0.02098896959 
0.190470 1.76072678353 0.02101891291 
0.190987 1.76919033650 0.02057524555 
0.191504 1.77072481606 0.02129208628 
0.192020 1.76640091879 0.02109616500 
0.192537 1.74305152045 0.02101097077 
0.193054 1.80427136842 0.02040115243 
0.193571 1.77466919742 0.02035372413 
0.194088 1.77118718040 0.02070578390 
0.194605 1.72079174938 0.02041669790 
0.195121 1.74206322486 0.01975980813 
0.195638 1.73990260311 0.02019459300 
0.196155 1.77673536792 0.02097260575 
0.196672 1.73132478848 0.02028602276 
0.197189 1.79024725720 0.02058295886 
0.197705 1.76100292135 0.01977664777 
0.198222 1.77331605249 0.02025401543 
0.198739 1.74922351118 0.02027215159 
0.199256 1.77503551857 0.02025028255 
0.199773 1.74838281472 0.02056821263 
0.200290 1.75019101230 0.01967937136 
0.200806 1.80145061581 0.01951746826 
0.201323 1.76696954381 0.02042418928 
0.201840 1.75057393527 0.02009984177 
0.202357 1.76257617755 0.01948437879 
0.202874 1.78786111197 0.01962901354 
0.203390 1.76624211062 0.01972907460 
0.203907 1.71915505062 0.01948674694 
0.204424 1.74779633202 0.01931789814 
0.204941 1.74404428434 0.02008433349 
0.205458 1.76816323640 0.01996039895 
0.205974 1.77877371336 0.01937916296 
0.206491 1.74550963503 0.01955647299 
0.207008 1.75208617614 0.01983297771 
0.207525 1.77701260729 0.01960072627 
0.208042 1.74548182309 0.01955904684 
0.208558 1.73464745635 0.01918537637 
0.209075 1.74837822083 0.01928814718 
0.209592 1.72864787686 0.01894667800 
0.210109 1.72875956135 0.01958336674 
0.210626 1.74513815206 0.01980850576 
0.211142 1.71228801949 0.01972936871 
0.211659 1.77063058983 0.01928669038 
0.212176 1.72702731438 0.01958506673 
0.212693 1.77628364082 0.01931343091 
0.213210 1.72288891993 0.01917413370 
0.213726 1.78653859553 0.01954304188 
0.214243 1.79214320040 0.01919012950 
0.214760 1.75118381472 0.01881938359 
0.215277 1.75322665154 0.01900221542 
0.215794 1.73845366255 0.01922885433 
0.216310 1.78946334543 0.01929955446 
0.216827 1.77434520917 0.01916779573 
0.217344 1.75417206421 0.01883711539 
0.217861 1.72276538712 0.01884175223 
0.218378 1.75223977183 0.01903539526 
0.218894 1.77644082853 0.01910402868 
0.219411 1.79907619165 0.01922566087 
0.219928 1.74039960206 0.01896595449 
0.220445 1.73389327026 0.01920616513 
0.220962 1.74136915976 0.01876183236 
0.221478 1.70497027265 0.01853720543 
0.221995 1.75469160724 0.01880834415 
0.222512 1.74246122786 0.01913573118 
0.223029 1.75684391248 0.01827600640 
0.223546 1.74321285335 0.01860471619 
0.224062 1.76702223443 0.01877599661 
0.224579 1.71170507180 0.01852742243 
0.225096 1.75703169945 0.01859193391 
0.225613 1.74826242943 0.01918585030 
0.226129 1.73304442732 0.01849111336 
0.226646 1.73054831650 0.01805422977 
0.227163 1.72753427616 0.01813292693 
0.227680 1.73204171244 0.01863619444 
0.228197 1.74438545229 0.01813077421 
0.228713 1.76328311416 0.01808883408 
0.229230 1.73061846680 0.01783824742 
0.229747 1.71686981477 0.01832701936 
0.230264 1.73056941627 0.01801439700 
0.230780 1.77382880266 0.01794360494 
0.231297 1.72295797565 0.01772712551 
0.231814 1.72390552030 0.01804369890 
0.232331 1.71997592870 0.01790278423 
0.232848 1.71504976592 0.01780592893 
0.233364 1.75289818068 0.01794687692 
0.233881 1.75176139832 0.01765469923 
0.234398 1.74863087246 0.01751112885 
0.234915 1.75017801522 0.01808282034 
0.235431 1.73302966611 0.01818173390 
0.235948 1.74560717524 0.01795301403 
0.236465 1.70894075050 0.01783880990 
0.236982 1.72594023127 0.01766599990 
0.237499 1.75144049725 0.01763025091 
0.238015 1.73404326581 0.01757924489 
0.238532 1.72255542894 0.01774308594 
0.239049 1.73533580204 0.01792830438 
0.239566 1.74401458547 0.01800682960 
0.240082 1.74174843231 0.01762902778 
0.240599 1.71985570118 0.01788725767 
0.241116 1.73605781025 0.01785257612 
0.241633 1.74427908709 0.01766364779 
0.242149 1.75184974928 3.03019559129 
0.242666 1.73191921617 0.01742344122 
0.243183 1.76037259269 0.01799988254 
0.243700 1.71681753987 0.01715398772 
0.244217 1.73751336184 0.01771116078 
0.244733 1.72497535361 0.01759524063 
0.245250 1.73414529121 0.01774716841 
0.245767 1.73255429227 0.01767547219 
0.246284 1.69233651798 0.01751778750 
0.246800 1.72411627758 0.01780395101 
0.247317 1.76393606184 0.01767695895 
0.247834 1.70752263794 0.01741827319 
0.248351 1.72726862882 0.01757385353 
0.248867 1.73498274781 0.01753894978 
0.249384 1.73654647466 0.01746298017 
0.249901 1.71295279365 0.01708354416 
0.250418 1.71630168422 0.01758643566 
0.250934 1.71698148652 0.01700149088 
0.251451 1.67970254187 0.01732984766 
0.251968 1.71832689137 0.01709947036 
0.252485 1.70312216622 0.01715825269 
0.253001 1.74740518848 0.01724806278 
0.253518 1.71532831054 0.01749651665 
0.254035 1.74122483701 0.01719269712 
0.254552 1.73076784569 0.01704593993 
0.255068 1.72755717979 0.01680704065 
0.255585 1.71470783281 0.01715862526 
0.256102 1.72622721964 0.01713738342 
0.256619 1.71949717401 0.01750582816 
0.257135 1.71513096914 0.01696012565 
0.257652 1.75043338899 0.01712089178 
0.258169 1.73508850074 0.01737813976 
0.258686 1.70987103134 0.01680214940 
0.259202 1.76515779789 0.01704391984 
0.259719 1.69720837328 0.01686191387 
0.260236 1.69987668360 0.01739341920 
0.260753 1.72488580349 0.01744834044 
0.261269 1.73000131342 0.01799226061 
0.261786 1.71691319842 0.01789762471 
0.262303 1.70158699735 0.01817611269 
0.262820 1.71763155786 0.01772442001 
0.263336 1.71556849047 0.01800270082 
0.263853 1.71708634507 0.01808128097 
0.264370 1.68489379211 0.01797711296 
0.264887 1.73702973554 0.01808984165 
0.265403 1.70998291470 0.01879417456 
0.265920 1.73285380395 0.01875999314 
0.266437 1.72895154892 0.01839205960 
0.266954 1.68093784241 0.01832160614 
0.267470 1.72937134096 0.01889664749 
0.267987 1.71289899596 0.01880595785 
0.268504 1.71455121991 0.01859185611 
0.269021 1.73707937969 0.01868806985 
0.269537 1.74477285389 0.01894827257 
0.270054 1.73309907572 0.01916191334 
0.270571 1.74204206441 0.01919047534 
0.271087 1.70417258717 0.01935115402 
0.271604 1.73740450039 0.01995110057 
0.272121 1.76003809677 0.02008835840 
0.272638 1.73534534625 0.02010633880 
0.273154 1.74622045937 0.01988024263 
0.273671 1.74737877775 0.02034180710 
0.274188 1.73238629473 0.02045316742 
0.274705 1.71848304671 0.02052535453 
0.275221 1.76574686414 0.02026534988 
0.275738 1.69970117324 0.02048249338 
0.276255 1.74965837260 0.02035162123 
0.276771 1.74735857238 0.02053785348 
0.277288 1.70650956717 0.02040462266 
0.277805 1.72272921801 0.02003591382 
0.278322 1.68607653423 0.02034006896 
0.278838 1.70585538511 0.02004534114 
0.279355 1.73874580289 0.02067995140 
0.279872 1.73056465995 0.01994370456 
0.280388 1.69844364259 0.01987797019 
0.280905 1.76663533457 0.02091445072 
0.281422 1.73253304215 0.02012007224 
0.281939 1.73318948740 0.02105908871 
0.282455 1.74035585311 0.02046615303 
0.282972 1.72867482771 0.02014041223 
0.283489 1.74652236361 0.02049178253 
0.284006 1.72979832280 0.02062329889 
0.284522 1.72970219624 0.02093095744 
0.285039 1.70666525978 0.02045719008 
0.285556 1.72123784228 0.02012148011 
0.286072 1.72318298654 0.02047020424 
0.286589 1.72470923949 0.02091171403 
0.287106 1.69112427480 0.01988796030 
0.287622 1.71679625049 0.02058057809 
0.288139 1.75748620732 0.02153765921 
0.288656 1.71476162848 0.02048256478 
0.289173 1.71157346193 0.02085597999 
0.289689 1.74314838266 0.02116205103 
0.290206 1.69326110205 0.02064585409 
0.290723 1.71642644407 0.02150527329 
0.291239 1.69680820296 0.02010292450 
0.291756 1.70748612604 0.02128335787 
0.292273 1.72822067963 0.02085111234 
0.292790 1.73094428856 0.02048691588 
0.293306 1.75121452419 0.02076746367 
0.293823 1.78159588151 0.02124734620 
0.294340 1.72832730197 0.02098183182 
0.294856 1.74262129240 0.02109353001 
0.295373 1.73057816965 0.02136722734 
0.295890 1.75962568295 0.02116544955 
0.296406 1.75643448555 0.02105565586 
0.296923 1.71287346893 0.02136309732 
0.297440 1.72461975949 0.02112325898 
0.297957 1.70211360478 0.02152489856 
0.298473 1.74680320553 0.02141646608 
0.298990 1.72157592032 0.02165338959 
0.299507 1.76917656815 0.02191751961 
0.300023 1.72576633103 0.02149666078 
0.300540 1.72197678884 0.02169987854 
0.301057 1.72935331551 0.02163504078 
0.301573 1.74740013888 0.02163990731 
0.302090 1.72236234473 0.02144154384 
0.302607 1.69793007604 0.02133959209 
0.303123 1.72951445683 0.02087575440 
0.303640 1.77005367276 0.02218013674 
0.304157 1.70249399443 0.02159221053 
0.304673 1.75202153546 0.02229181767 
0.305190 1.73072887844 0.02164864630 
0.305707 1.76152478862 0.02196972888 
0.306224 1.74814811761 0.02165198529 
0.306740 1.73099186027 0.02203536220 
0.307257 1.71400115268 0.02132582221 
0.307774 1.71970565448 0.02169163754 
0.308290 1.72258167449 0.02184714451 
0.308807 1.74102899923 0.02280185169 
0.309324 1.75812303095 0.02253061886 
0.309840 1.72616078286 0.02257470011 
0.310357 1.71661454214 0.02216009342 
0.310874 1.73659730786 0.02200316550 
0.311390 1.74399517356 0.02248337815 
0.311907 1.73833266936 0.02226379045 
0.312424 1.73000865641 0.02249732586 
0.312940 1.73231057810 0.02220357880 
0.313457 1.72266689589 0.02213734266 
0.313974 1.73704326293 0.02265324659 
0.314490 1.74152092460 0.02320221332 
0.315007 1.73464080438 0.02241220403 
0.315524 1.74701364917 0.02273232906 
0.316040 1.72498297695 0.02248028858 
0.316557 1.70082238947 0.02279371477 
0.317074 1.68426640283 0.02214585165 
0.317590 1.74284558086 0.02345518190 
0.318107 1.75577460612 0.02258562723 
0.318624 1.70413751801 0.02217078578 
0.319140 1.73368721565 0.02231017664 
0.319657 1.67626117785 0.02241533755 
0.320174 1.72846218867 0.02311409566 
0.320690 1.71724663872 0.02350835367 
0.321207 1.71775661051 0.02331708405 
0.321724 1.74865072381 0.02376197292 
0.322240 1.72633964063 0.02408783798 
0.322757 1.73363637268 0.02339444096 
0.323274 1.71936574249 0.02385585534 
0.323790 1.68284885607 0.02315819800 
0.324307 1.72405407552 0.02439817385 
0.324824 1.73088555441 0.02400895340 
0.325340 1.72407508152 0.02537493286 
0.325857 1.74189802493 0.02469328392 
0.326373 1.67767016785 0.02455644611 
0.326890 1.70577362770 0.02546497551 
0.327407 1.67534785307 0.02559598478 
0.327923 1.76481041651 0.02546902901 
0.328440 1.75687217844 0.02493343629 
0.328957 1.76539932573 0.02585363463 
0.329473 1.76077153536 0.02699604555 
0.329990 1.72153295594 0.02665480454 
0.330507 1.74434364400 0.02698142379 
0.331023 1.73033619701 0.02788827719 
0.331540 1.74888605337 0.02813653983 
0.332057 1.73078628297 0.02776071251 
0.332573 1.80047163794 0.02942570835 
0.333090 1.80795587495 0.02937428929 
0.333607 1.78009249325 0.02931101379 
0.334123 1.74984640772 0.02899130982 
0.334640 1.81260880025 0.02954685636 
0.335156 1.69110916263 0.03060920523 
0.335673 1.77660704829 0.02907944013 
0.336190 1.74545429586 0.02948668595 
0.336706 1.75619665961 0.02877874529 
0.337223 1.73251449553 0.03013067767 
0.337740 1.81809365732 0.03175949391 
0.338256 1.76231656917 0.03106664145 
0.338773 1.79755600177 0.03264185606 
0.339290 1.82780153350 0.03446708322 
0.339806 1.85164035723 0.03564494083 
0.340323 1.80961580192 0.03586894348 
0.340839 1.77958578386 0.03523881966 
0.341356 1.85973573478 0.03554977344 
0.341873 1.79463922153 0.03565331479 
0.342389 1.80602734348 0.03616711052 
0.342906 1.76591990660 0.03619880780 
0.343423 1.74003687496 0.03516749438 
0.343939 1.80356940058 0.03610516552 
0.344456 1.77274192512 0.03748591348 
0.344972 1.82921876361 0.03840414610 
0.345489 1.77882506655 0.03791027121 
0.346006 1.75220101230 0.03625256057 
0.346522 1.81930185329 0.03769784768 
0.347039 1.76949813817 0.04003626612 
0.347555 1.80638512229 0.03732278586 
0.348072 1.80377342471 0.04001953980 
0.348589 1.73822127291 0.03739477136 
0.349105 1.84013693207 0.04005340832 
0.349622 1.85804334755 0.03831757369 
0.350139 1.84305511989 0.03954737350 
0.350655 1.74020177228 0.03780994913 
0.351172 1.78824343740 0.03987533648 
0.351688 1.86821075349 0.04001473804 
0.352205 1.81140572198 0.03933120360 
0.352722 1.73526632210 0.03854914226 
0.353238 1.76019104669 0.03780554873 
0.353755 1.74385045357 0.03857342070 
0.354271 1.86299778761 0.04013432181 
0.354788 1.78378514254 0.03851952213 
0.355305 1.74693252204 0.03749399123 
0.355821 1.84756655123 0.04335199793 
0.356338 1.77681085576 0.04022864821 
0.356854 1.84975460976 0.04055438156 
0.357371 1.82544175534 0.04273729608 
0.357888 1.82439446318 0.04094852089 
0.358404 1.82108786080 0.04251122068 
0.358921 1.77246103434 0.04424078941 
0.359437 1.78008649051 0.04242737473 
0.359954 1.82420443092 0.04403648985 
0.360471 1.87461643168 0.04605164211 
0.360987 1.73358568326 0.04572517911 
0.361504 1.79357563689 0.04878276729 
0.362020 1.76501486931 0.04712892827 
0.362537 1.76313348220 0.04989649185 
0.363054 1.80608786120 0.05019289615 
0.363570 1.80732395087 0.05055651610 
0.364087 1.80994899806 0.05018971594 
0.364603 1.81231642121 0.05063085998 
0.365120 1.69205429305 0.05175466457 
0.365637 1.82886078525 0.05543442642 
0.366153 1.79084798530 0.05381555080 
0.366670 1.81985539382 0.05368587958 
0.367186 1.87288922531 0.05896366873 
0.367703 1.88044589899 0.06157689941 
0.368219 1.68578742011 0.05656749266 
0.368736 1.84910793814 0.06908491304 
0.369253 1.78506418196 0.06392251000 
0.369769 1.65084957828 0.06578975032 
0.370286 1.81110118442 0.07261154214 
0.370802 1.78183423248 0.07485443497 
0.371319 1.73354187594 0.07342796879 
0.371835 1.85284229765 0.08988642031 
0.372352 1.69632183470 0.08445556034 
0.372869 1.62447950908 0.10220964881 
0.373385 1.90781328018 0.16342713285 
0.373902 2.06174433696 0.23504004559 
