# Supplementary material for: A SAXS-based approach to rationally evaluate radical scavengers – toward eliminating radiation damage in solution and crystallographic studies
Source: J Synchrotron Radiat. 2021 Aug 9;28(Pt 5):1309–20. doi: 10.1107/S1600577521004045 (PMC8415334; doi:10.1107/S1600577521004045)
Supplement: Supplementary file 1 [file s-28-01309-sup1.zip › SupportingData/ascrobic_acid/5uM/D1_ascorbate-5um_00018.cbf.dat]

0.010597 12.67781319759 0.45281647070 
0.011114 10.58233335448 0.52918149068 
0.011630 9.31743737125 0.37562255816 
0.012147 9.24614989945 0.27129214919 
0.012664 8.40532377883 0.25817547958 
0.013181 7.55402903591 0.22822606043 
0.013698 7.52956831318 0.22205774368 
0.014215 7.05847429344 0.30451591330 
0.014732 6.99557223722 0.22267612683 
0.015249 6.51257275153 0.21848968383 
0.015766 6.35593571350 0.18830067241 
0.016283 6.10715687241 0.20784157877 
0.016800 5.78781681880 0.16964958726 
0.017316 5.77662232324 0.14468438763 
0.017833 5.52013491061 0.13806015177 
0.018350 5.35160017486 0.13484853890 
0.018867 5.28489929848 0.11377322611 
0.019384 4.93164221452 0.11774560193 
0.019901 5.00275145568 0.09963411813 
0.020418 4.80815947542 0.09871095611 
0.020935 4.69053203803 0.10648405278 
0.021452 4.47081786337 0.10088037061 
0.021969 4.43763906886 0.09786459595 
0.022486 4.51587579140 0.09944784772 
0.023002 4.48879343095 0.09301758670 
0.023519 4.38656929951 0.09595972362 
0.024036 4.36239452435 0.09629717140 
0.024553 4.24973380448 0.09231701186 
0.025070 4.12546148545 0.09214372032 
0.025587 4.18444675277 0.08479921302 
0.026104 3.93974287837 0.07865672185 
0.026621 4.16456792572 0.08513884365 
0.027138 3.89628229681 0.08006433304 
0.027655 3.88769830736 0.07950466536 
0.028171 3.98828855187 0.07617309186 
0.028688 3.79338679355 0.07690486526 
0.029205 3.90003612985 0.07642942354 
0.029722 3.81885483858 0.07620982813 
0.030239 3.82301531913 0.07289833164 
0.030756 3.72705947060 0.07612637156 
0.031273 3.78369630729 0.07067884068 
0.031790 3.60033533382 0.07060771829 
0.032307 3.67866216689 0.07263972259 
0.032824 3.65936785792 0.07047075269 
0.033341 3.42675897103 0.06881975685 
0.033857 3.59654551327 0.07104606830 
0.034374 3.63242567430 0.06692267221 
0.034891 3.51641261582 0.06729949904 
0.035408 3.43517589883 0.06366638947 
0.035925 3.42149421728 0.06757212311 
0.036442 3.47857050942 0.06263005239 
0.036959 3.36996339368 0.06542889904 
0.037476 3.42363104688 0.06041100238 
0.037993 3.38769131084 0.06003953877 
0.038510 3.34141888223 0.06096637799 
0.039027 3.46047834351 0.06154201258 
0.039543 3.38655633765 0.06512673747 
0.040060 3.21560004079 0.06041670482 
0.040577 3.27679225581 0.05866936692 
0.041094 3.30128536671 0.05864338196 
0.041611 3.19621217692 0.05647227937 
0.042128 3.14006165395 0.05890591547 
0.042645 3.20278525236 0.05480036126 
0.043162 3.20562242666 0.05513559418 
0.043679 3.04371240718 0.05294641524 
0.044196 3.11076953363 0.05507855075 
0.044712 3.11861886102 0.05516816973 
0.045229 3.15587625325 0.05476506608 
0.045746 3.11748209640 0.05346218135 
0.046263 3.01347000305 0.05053975402 
0.046780 3.20151792616 0.05041764871 
0.047297 3.15399884513 0.05455534106 
0.047814 3.00266941956 0.05210025665 
0.048331 3.08191032850 0.05457743606 
0.048848 3.04331995662 0.05330086278 
0.049365 2.92056529500 0.04990054649 
0.049881 2.87532220338 0.04883265132 
0.050398 2.94360277955 0.05047650442 
0.050915 2.92202990296 0.05002963836 
0.051432 2.92612705091 0.04854078186 
0.051949 2.79880409175 0.04796309223 
0.052466 2.96163069664 0.04830900679 
0.052983 2.71056802153 0.04539267328 
0.053500 2.94256403873 0.04963144535 
0.054017 2.79227180442 0.04748446746 
0.054534 2.87826482731 0.04771967844 
0.055050 2.76816694832 0.04697665469 
0.055567 2.70596938521 0.04511549189 
0.056084 2.83313062055 0.04388573561 
0.056601 2.69640360350 0.04595168705 
0.057118 2.70275709043 0.04543542363 
0.057635 2.71086991216 0.04506180800 
0.058152 2.76291841162 0.04475713580 
0.058669 2.69342230358 0.04316861152 
0.059186 2.64611186370 0.04503495836 
0.059703 2.71734543359 0.04312877181 
0.060220 2.62696212552 0.04484479196 
0.060736 2.62264243859 0.04364477227 
0.061253 2.66751088703 0.04454660135 
0.061770 2.65186877984 0.04337130339 
0.062287 2.64989304969 0.04171318011 
0.062804 2.62498150998 0.04360163256 
0.063321 2.59102629638 0.04123314828 
0.063838 2.59773879586 0.04036166975 
0.064355 2.56346242751 0.04203380049 
0.064872 2.55426491250 0.04083539171 
0.065388 2.51750863467 0.04010845816 
0.065905 2.59631791301 0.04086140599 
0.066422 2.51636946820 0.03955991972 
0.066939 2.56306839489 0.04053912051 
0.067456 2.43191347278 0.03988193240 
0.067973 2.45903008310 0.04024122158 
0.068490 2.54842751174 0.03835427502 
0.069007 2.52135693769 0.04114496743 
0.069524 2.52329959653 0.04069051215 
0.070041 2.53460263095 0.03777561557 
0.070557 2.42128125347 0.04012146371 
0.071074 2.55086232042 0.04115894637 
0.071591 2.49436744753 0.03954514648 
0.072108 2.49235276003 0.03850732175 
0.072625 2.47433386005 0.03946571834 
0.073142 2.45317081442 0.03895788728 
0.073659 2.41877616600 0.03730873395 
0.074176 2.42503781964 0.03837059555 
0.074693 2.43330504505 0.03657612047 
0.075210 2.45334630286 0.03695195456 
0.075726 2.39584591773 0.03800871815 
0.076243 2.38354470809 0.03730107192 
0.076760 2.39546173428 0.03625278000 
0.077277 2.41518814341 0.03796137602 
0.077794 2.44630071934 0.03678630202 
0.078311 2.38057815474 0.03645850342 
0.078828 2.37568899324 0.03588857383 
0.079345 2.41323843411 0.03625167945 
0.079862 2.32987702674 0.03624005732 
0.080378 2.36968832056 0.03591000199 
0.080895 2.30808799496 0.03467399392 
0.081412 2.39136258801 0.03580603475 
0.081929 2.33063934412 0.03408862279 
0.082446 2.31413047101 0.03520979133 
0.082963 2.32998073540 0.03395313236 
0.083480 2.32159388530 0.03427541729 
0.083997 2.31409348697 0.03342339642 
0.084514 2.25094183434 0.03485983588 
0.085030 2.38099113315 0.03521939697 
0.085547 2.33015144459 0.03512180481 
0.086064 2.25253074932 0.03390838185 
0.086581 2.25867727944 0.03421232992 
0.087098 2.26738229964 0.03319312176 
0.087615 2.27479616097 0.03379463019 
0.088132 2.24897322761 0.03437931828 
0.088649 2.27925520680 0.03507480468 
0.089166 2.22249564107 0.03317886647 
0.089683 2.26635568533 0.03556378262 
0.090199 2.30684930936 0.03558362804 
0.090716 2.18449737488 0.03462299212 
0.091233 2.26584377620 0.03554055720 
0.091750 2.19533530407 0.03418404547 
0.092267 2.23204409526 0.03619198063 
0.092784 2.16770935431 0.03464344262 
0.093301 2.13477929729 0.03488285203 
0.093818 2.28629464595 0.03604153956 
0.094334 2.17183353770 0.03671945693 
0.094851 2.18128181624 0.03492089336 
0.095368 2.18247741905 0.03541248759 
0.095885 2.14579385143 0.03405956562 
0.096402 2.18382663916 0.03405837837 
0.096919 2.13333424256 0.03425864988 
0.097436 2.16032549484 0.03266449444 
0.097953 2.14226099351 0.03155570723 
0.098470 2.08621050851 0.03160398234 
0.098986 2.17726632166 0.03233954705 
0.099503 2.09270105878 0.03133680414 
0.100020 2.17741579858 0.03203278661 
0.100537 2.08194614413 0.03186106367 
0.101054 2.08606183686 0.03192799983 
0.101571 2.05716003278 0.03086821988 
0.102088 2.08181288573 0.03218536067 
0.102605 2.09384453444 0.03103875197 
0.103122 2.08309116145 0.03132549014 
0.103638 2.10594840847 0.03170837406 
0.104155 2.12515412888 0.03054605273 
0.104672 2.03867075473 0.02989397541 
0.105189 2.04006153442 0.03058100751 
0.105706 2.04704371320 0.03006162478 
0.106223 2.05333915211 0.02950218036 
0.106740 2.04040198802 0.02954177743 
0.107257 2.00117988198 0.02941968208 
0.107773 2.04061569512 0.02934542978 
0.108290 2.02905960222 0.02937788367 
0.108807 2.00539156399 0.02927538699 
0.109324 2.08916261321 0.02968545406 
0.109841 2.03516808166 0.02993875473 
0.110358 2.05775238000 0.03013573197 
0.110875 1.99910163130 0.02879676268 
0.111392 2.03436121772 0.02906117856 
0.111909 2.08257327524 0.02882170950 
0.112425 2.04250285984 0.02855663728 
0.112942 2.06081469544 0.02869904420 
0.113459 2.01095501565 0.02822721335 
0.113976 1.98640390249 0.02830979115 
0.114493 2.06972256545 0.02819753626 
0.115010 2.02896898689 0.02765254599 
0.115527 1.99446509221 0.02775550093 
0.116044 2.05083534708 0.02870316599 
0.116560 2.02630922129 0.02772704439 
0.117077 2.04383961438 0.02844166399 
0.117594 1.98855053132 0.02868597163 
0.118111 1.97501785527 0.02724192742 
0.118628 1.95737660642 0.02707602393 
0.119145 1.95257897980 0.02712409139 
0.119662 1.95861944033 0.02670186427 
0.120179 1.98783601249 0.02702328026 
0.120695 2.03468873676 0.02735159582 
0.121212 1.96263700347 0.02695159005 
0.121729 2.01484098336 0.02754898291 
0.122246 1.92068089154 0.02596181901 
0.122763 1.98376299886 0.02696487806 
0.123280 1.99679650810 0.02701934418 
0.123797 1.95912996616 0.02696750127 
0.124314 1.95030459095 0.02623056126 
0.124830 1.93500506546 0.02652272050 
0.125347 1.98027400024 0.02686881791 
0.125864 1.89499290419 0.02577792484 
0.126381 1.93744757927 0.02654732879 
0.126898 1.92370360731 0.02571427250 
0.127415 1.91592802859 0.02602081478 
0.127932 1.93339185562 0.02618724913 
0.128448 1.93064905867 0.02632810565 
0.128965 1.92504633727 0.02594714623 
0.129482 1.96242802054 0.02539721159 
0.129999 1.94017735422 0.02595509687 
0.130516 1.95417261631 0.02614317929 
0.131033 1.89734851782 0.02532207661 
0.131550 1.89833053020 0.02519040543 
0.132067 1.86472306695 0.02520645831 
0.132583 1.94868357368 0.02613917234 
0.133100 1.97784354073 0.02590513181 
0.133617 2.00096397096 0.02575854037 
0.134134 1.90980628725 0.02516741156 
0.134651 1.83202684278 0.02563349702 
0.135168 1.94174492312 0.02547103428 
0.135685 1.90013818624 0.02480760820 
0.136201 1.90193565823 0.02478856611 
0.136718 1.92896065179 0.02455064822 
0.137235 1.90419361674 0.02443361295 
0.137752 1.90154244134 0.02447647506 
0.138269 1.92162830509 0.02441203489 
0.138786 1.87890794335 0.02435045789 
0.139303 1.93941066169 0.02401045954 
0.139819 1.87471204138 0.02440389366 
0.140336 1.90647080932 0.02470948625 
0.140853 1.89446920559 0.02459753974 
0.141370 1.94248390337 0.02472767578 
0.141887 1.86928106945 0.02437221778 
0.142404 1.83771875942 0.02377284688 
0.142921 1.89897621922 0.02493354431 
0.143438 1.89198210736 0.02416965585 
0.143954 1.90065423685 0.02467121931 
0.144471 1.85884267898 0.02472475069 
0.144988 1.90024211456 0.02540239988 
0.145505 1.93651556274 0.02486710881 
0.146022 1.84911873282 0.02373448216 
0.146539 1.90157196780 0.02398854291 
0.147056 1.87746458067 0.02465009971 
0.147572 1.90454022845 0.02351695570 
0.148089 1.87424690428 0.02398553836 
0.148606 1.86612940772 0.02360548892 
0.149123 1.84720933584 0.02365787888 
0.149640 1.82312575675 0.02343687251 
0.150157 1.84442364280 0.02366107263 
0.150674 1.87010693595 0.02372718926 
0.151190 1.87746836575 0.02352120100 
0.151707 1.83828119733 0.02381587445 
0.152224 1.84622667950 0.02357482884 
0.152741 1.83778965635 0.02274737102 
0.153258 1.82288190230 0.02373260572 
0.153775 1.84888815149 0.02356906215 
0.154291 1.81141315983 0.02257285586 
0.154808 1.84857331421 0.02259605066 
0.155325 1.85990261208 0.02282685352 
0.155842 1.84706874660 0.02286642359 
0.156359 1.85031752529 0.02326961531 
0.156876 1.84807557706 0.02319305767 
0.157393 1.86352495512 0.02306216523 
0.157909 1.82956090041 0.02209456887 
0.158426 1.83449672865 0.02243977552 
0.158943 1.85565883640 0.02303985503 
0.159460 1.82594638367 0.02258370701 
0.159977 1.85749892968 0.02295610546 
0.160494 1.82732250068 0.02215481368 
0.161010 1.84732380784 0.02212318075 
0.161527 1.83962550090 0.02265703723 
0.162044 1.82081664134 0.02204061748 
0.162561 1.82436725402 0.02183836784 
0.163078 1.78666502923 0.02194791057 
0.163595 1.78025967712 0.02211986251 
0.164112 1.81282281372 0.02215514189 
0.164628 1.81436648009 0.02188904212 
0.165145 1.82003626210 0.02137092966 
0.165662 1.82324757799 0.02199689762 
0.166179 1.79288039127 0.02145559782 
0.166696 1.83254856637 0.02178044658 
0.167213 1.79650204425 0.02192430534 
0.167729 1.82766310040 0.02161412025 
0.168246 1.82458527489 0.02150927172 
0.168763 1.79093679111 0.02155434044 
0.169280 1.80761585997 0.02172366133 
0.169797 1.79910801327 0.02169939959 
0.170314 1.83394380010 0.02150817723 
0.170830 1.81262165351 0.02134160786 
0.171347 1.83853534882 0.02158261427 
0.171864 1.86612584238 0.02164827244 
0.172381 1.79022756292 0.02144007946 
0.172898 1.78730504185 0.02122658816 
0.173415 1.76453832256 0.02104514281 
0.173932 1.79951327875 0.02068810976 
0.174448 1.78163182213 0.02109623680 
0.174965 1.79401933030 0.02070051884 
0.175482 1.80374618044 0.02068669170 
0.175999 1.80942035570 0.02067782472 
0.176516 1.78791631374 0.02115421701 
0.177033 1.81975396710 0.02122281682 
0.177549 1.80275388918 0.02065683990 
0.178066 1.77192647547 0.02071989536 
0.178583 1.78267608419 0.02109546940 
0.179100 1.77614095063 0.02130903313 
0.179617 1.81135656853 0.02141881429 
0.180134 1.80495296898 0.02181152848 
0.180650 1.80024533895 0.02169461895 
0.181167 1.76893457190 0.02150213956 
0.181684 1.79633706834 0.02261824490 
0.182201 1.81727640584 0.02159752999 
0.182718 1.78157185034 0.02187904855 
0.183234 1.74877228807 0.02241473976 
0.183751 1.79126093339 0.02207160927 
0.184268 1.83905426798 0.02245020000 
0.184785 1.78916497090 0.02195364211 
0.185302 1.82643842399 0.02218709558 
0.185819 1.78689199771 0.02221205316 
0.186335 1.79129395781 0.02209670333 
0.186852 1.79476635275 0.02225267226 
0.187369 1.75804932455 0.02162465361 
0.187886 1.76706590329 0.02129180441 
0.188403 1.81957164073 0.02128709879 
0.188920 1.79421783829 0.02114685983 
0.189436 1.73848957218 0.02228635738 
0.189953 1.80096229219 0.02128495792 
0.190470 1.79124263825 0.02135841020 
0.190987 1.77452898470 0.02090440471 
0.191504 1.76006823539 0.02096509956 
0.192020 1.75147057525 0.02100458943 
0.192537 1.74938590321 0.02064974191 
0.193054 1.76763965148 0.02084117337 
0.193571 1.74524116502 0.02092799269 
0.194088 1.72878516382 0.02051333740 
0.194605 1.75107950498 0.02019071892 
0.195121 1.79936365770 0.02078026303 
0.195638 1.77663604752 0.02042867228 
0.196155 1.77431838379 0.02004063428 
0.196672 1.77393536317 0.02074773719 
0.197189 1.73550782993 0.02035486624 
0.197705 1.74572876872 0.01977976392 
0.198222 1.75342580783 0.01993848309 
0.198739 1.75682923270 0.02017107166 
0.199256 1.74901186122 0.02040989496 
0.199773 1.78631920646 0.02055688943 
0.200290 1.72143409506 0.02022985128 
0.200806 1.73136834024 0.02009300019 
0.201323 1.71754718385 0.01968430358 
0.201840 1.73775137477 0.01984160178 
0.202357 1.74927223560 0.02003626391 
0.202874 1.79314867106 0.01972174228 
0.203390 1.74302720268 0.02002269601 
0.203907 1.73871615051 0.01942182876 
0.204424 1.74464399106 0.01957418871 
0.204941 1.72026664996 0.01935347568 
0.205458 1.77756519354 0.01989710641 
0.205974 1.75954320673 0.01980624441 
0.206491 1.74267542472 0.01959703160 
0.207008 1.75473742012 0.01994189457 
0.207525 1.72757420894 0.01936462300 
0.208042 1.76105075626 0.01908133204 
0.208558 1.74226585364 0.01930179434 
0.209075 1.77387216590 0.01949709321 
0.209592 1.75500999205 0.01923188245 
0.210109 1.77217778443 0.01975367329 
0.210626 1.72911987805 0.01931695434 
0.211142 1.74696576417 0.01902504793 
0.211659 1.75443099126 0.01968512327 
0.212176 1.74811181854 0.01932461583 
0.212693 1.75065333819 0.01882625994 
0.213210 1.78639554894 0.01910195359 
0.213726 1.74251292641 0.01914168273 
0.214243 1.72767460407 0.01951345632 
0.214760 1.72663934605 0.01905885356 
0.215277 1.74519846779 0.01888167673 
0.215794 1.76064074127 0.01909453861 
0.216310 1.72751247170 0.01924292643 
0.216827 1.76035923271 0.01887269889 
0.217344 1.75322898155 0.01909489776 
0.217861 1.74939191428 0.01913991116 
0.218378 1.74477754644 0.01911382102 
0.218894 1.76237204390 0.01912417165 
0.219411 1.79766442500 0.01909483855 
0.219928 1.74277123901 0.01863998665 
0.220445 1.74469294964 0.01888639395 
0.220962 1.74843040889 0.01912118851 
0.221478 1.75553264864 0.01933845797 
0.221995 1.72166447910 0.01888139560 
0.222512 1.73703748473 0.01872694593 
0.223029 1.73771057197 0.01891642212 
0.223546 1.73362425116 0.01857642718 
0.224062 1.71951632978 0.01872228280 
0.224579 1.76467772144 0.01821076541 
0.225096 1.74012957849 0.01841366860 
0.225613 1.74387988447 0.01837753554 
0.226129 1.76075484561 0.01846969170 
0.226646 1.75933740357 0.01853288816 
0.227163 1.73457369562 0.01845494425 
0.227680 1.74684199862 0.01840143131 
0.228197 1.76715992291 0.01816765987 
0.228713 1.71452041398 0.01817514158 
0.229230 1.77226274834 0.01845239644 
0.229747 1.75281906182 0.01806577675 
0.230264 1.72672977926 0.01814823686 
0.230780 1.77446539310 0.01836723175 
0.231297 1.71031114516 0.01793817068 
0.231814 1.71020969132 0.01827038785 
0.232331 1.77023074614 0.01784131283 
0.232848 1.74930176050 0.01796471414 
0.233364 1.77124960738 0.01787863215 
0.233881 1.76749361265 0.01802592785 
0.234398 1.74708944086 0.01820249163 
0.234915 1.76510839790 0.01796753955 
0.235431 1.76002037027 0.01781869834 
0.235948 1.78078244028 0.01830383508 
0.236465 1.74005726138 0.01789106457 
0.236982 1.70052022094 0.01754984023 
0.237499 1.74075487831 0.01804260221 
0.238015 1.75879431257 0.01803275636 
0.238532 1.72952932065 0.01772554382 
0.239049 1.73135540256 0.01790755075 
0.239566 1.75055430258 0.01795448962 
0.240082 1.75436552300 0.01803883084 
0.240599 1.70291097010 0.01770993111 
0.241116 1.72630644929 0.01786681634 
0.241633 1.75181427224 0.01775410547 
0.242149 1.74366314254 3.03248634344 
0.242666 1.72818293254 0.01791240245 
0.243183 1.74408774483 0.01773528344 
0.243700 1.74232367097 0.01796415510 
0.244217 1.73784660329 0.01741362432 
0.244733 1.72954523195 0.01791100268 
0.245250 1.70585825471 0.01789822934 
0.245767 1.74127470613 0.01749228118 
0.246284 1.74725070010 0.01735763976 
0.246800 1.72478793046 0.01729404428 
0.247317 1.71343154722 0.01749883138 
0.247834 1.70294514241 0.01717573069 
0.248351 1.73540648259 0.01759607560 
0.248867 1.73308881913 0.01741007108 
0.249384 1.71787306869 0.01696955225 
0.249901 1.73052346645 0.01723360420 
0.250418 1.74028950701 0.01746348538 
0.250934 1.71280266548 0.01733576325 
0.251451 1.71618334963 0.01755735916 
0.251968 1.69161547781 0.01715351374 
0.252485 1.71668454199 0.01750399868 
0.253001 1.71893110686 0.01740286170 
0.253518 1.71312276257 0.01668204060 
0.254035 1.70966450411 0.01756006345 
0.254552 1.72067114744 0.01713133072 
0.255068 1.70589794573 0.01694166058 
0.255585 1.73995280522 0.01698325878 
0.256102 1.72029364701 0.01696997624 
0.256619 1.71881833755 0.01702088367 
0.257135 1.74064959340 0.01711457901 
0.257652 1.72577039012 0.01696305729 
0.258169 1.72042817449 0.01681216895 
0.258686 1.71959259518 0.01692235889 
0.259202 1.72254405584 0.01653359819 
0.259719 1.70101812538 0.01654491265 
0.260236 1.74350053633 0.01732325782 
0.260753 1.71907352513 0.01777049761 
0.261269 1.71525412006 0.01770664793 
0.261786 1.73515551980 0.01825777946 
0.262303 1.72325755361 0.01793249683 
0.262820 1.71067087567 0.01806871142 
0.263336 1.73407278709 0.01775941340 
0.263853 1.71060940315 0.01865842755 
0.264370 1.72175887797 0.01831465672 
0.264887 1.71518667930 0.01829244973 
0.265403 1.71686793696 0.01826019200 
0.265920 1.74026146649 0.01849886238 
0.266437 1.69794184916 0.01833019633 
0.266954 1.72498424524 0.01834819884 
0.267470 1.74012832538 0.01850851655 
0.267987 1.70332942381 0.01801626432 
0.268504 1.72700326812 0.01878252250 
0.269021 1.73801754697 0.01891429958 
0.269537 1.70453075991 0.01910574851 
0.270054 1.75890605771 0.01929804516 
0.270571 1.74531689556 0.01939594756 
0.271087 1.72341937870 0.01932908034 
0.271604 1.72925338750 0.01961267457 
0.272121 1.77619168344 0.01993687153 
0.272638 1.75333831681 0.02011729883 
0.273154 1.77845256714 0.01978991172 
0.273671 1.75189180460 0.02027112254 
0.274188 1.72892288864 0.02068167917 
0.274705 1.72906500564 0.02074619030 
0.275221 1.73747523466 0.02002674140 
0.275738 1.71428092038 0.02025865346 
0.276255 1.71913927451 0.02072472749 
0.276771 1.74556967473 0.02063732605 
0.277288 1.72107064593 0.02032977505 
0.277805 1.75773970452 0.01978763216 
0.278322 1.72544676296 0.02005740940 
0.278838 1.72361502581 0.01991383733 
0.279355 1.71186080763 0.01980766279 
0.279872 1.72352395315 0.01975763398 
0.280388 1.75396477568 0.02049482449 
0.280905 1.73937608905 0.02052244456 
0.281422 1.70806515808 0.02019888212 
0.281939 1.69454379559 0.02009390175 
0.282455 1.69112630816 0.02016461671 
0.282972 1.71192160710 0.02044519592 
0.283489 1.72277016597 0.02080171898 
0.284006 1.71618487714 0.02069969866 
0.284522 1.72809288667 0.02077347506 
0.285039 1.73249040778 0.02041643332 
0.285556 1.76486328864 0.02058446951 
0.286072 1.72996231921 0.02045240703 
0.286589 1.72001208251 0.02055428047 
0.287106 1.78090538116 0.02044961966 
0.287622 1.72788736144 0.02082251628 
0.288139 1.72864958042 0.02064476141 
0.288656 1.73316695182 0.02058005831 
0.289173 1.68453890242 0.02099122939 
0.289689 1.73014005080 0.02093442150 
0.290206 1.73591905674 0.02132829503 
0.290723 1.71022767645 0.02108400227 
0.291239 1.71772973172 0.02014044499 
0.291756 1.73404331687 0.02060273690 
0.292273 1.74070057895 0.02109274007 
0.292790 1.71389288113 0.02014683398 
0.293306 1.71019967729 0.02043117563 
0.293823 1.72579079764 0.02108928148 
0.294340 1.73356065070 0.02072695703 
0.294856 1.73914698694 0.02118222248 
0.295373 1.68537538721 0.02041377093 
0.295890 1.75914109235 0.02117176484 
0.296406 1.75291608376 0.02151653641 
0.296923 1.71376475018 0.02119348555 
0.297440 1.71744416397 0.02119321207 
0.297957 1.70829476939 0.02106315058 
0.298473 1.72487183067 0.02108409340 
0.298990 1.73249642677 0.02107446148 
0.299507 1.72130312643 0.02157162102 
0.300023 1.74968381822 0.02141583352 
0.300540 1.76164568442 0.02159981497 
0.301057 1.73281180930 0.02149549705 
0.301573 1.74498171803 0.02159847906 
0.302090 1.73932952284 0.02198564125 
0.302607 1.76449098209 0.02181693086 
0.303123 1.75810612558 0.02142322404 
0.303640 1.72209405684 0.02101393741 
0.304157 1.71000946532 0.02134072743 
0.304673 1.70915194263 0.02198322245 
0.305190 1.74478965203 0.02182948484 
0.305707 1.74822556947 0.02138156136 
0.306224 1.74553966376 0.02238457812 
0.306740 1.74220464486 0.02221215417 
0.307257 1.72347892988 0.02223235406 
0.307774 1.72101082151 0.02222519895 
0.308290 1.74287597107 0.02174384386 
0.308807 1.70609732404 0.02179372920 
0.309324 1.74981507094 0.02217020931 
0.309840 1.73364450320 0.02295244769 
0.310357 1.70349922353 0.02155427493 
0.310874 1.72399830647 0.02221213951 
0.311390 1.73429960359 0.02276150617 
0.311907 1.76417508890 0.02292378082 
0.312424 1.72802217804 0.02245640464 
0.312940 1.74351362970 0.02195442627 
0.313457 1.76522858113 0.02232223393 
0.313974 1.74030840222 0.02257961769 
0.314490 1.70617576111 0.02181578784 
0.315007 1.75870340623 0.02290689177 
0.315524 1.73573175493 0.02282331934 
0.316040 1.70016561290 0.02313962990 
0.316557 1.70913768467 0.02364279526 
0.317074 1.75281052831 0.02347568222 
0.317590 1.76293957722 0.02264183880 
0.318107 1.74718570211 0.02364112605 
0.318624 1.75085898518 0.02262271742 
0.319140 1.71756913005 0.02247148554 
0.319657 1.73791811658 0.02291127227 
0.320174 1.70872703140 0.02340748841 
0.320690 1.68095586672 0.02343227979 
0.321207 1.70628451362 0.02375704369 
0.321724 1.72370721883 0.02422067160 
0.322240 1.73699314751 0.02416166565 
0.322757 1.74013552061 0.02411596924 
0.323274 1.70285633273 0.02301304663 
0.323790 1.75402927408 0.02364889655 
0.324307 1.68949301709 0.02344817330 
0.324824 1.74595814009 0.02453103279 
0.325340 1.70250543344 0.02460590406 
0.325857 1.75030866460 0.02513442157 
0.326373 1.72534789864 0.02472720910 
0.326890 1.76458654145 0.02536663824 
0.327407 1.73573419708 0.02549066752 
0.327923 1.76942027158 0.02477153498 
0.328440 1.70424645778 0.02539514236 
0.328957 1.74960499931 0.02531427357 
0.329473 1.76438320514 0.02605454024 
0.329990 1.76718122664 0.02603977692 
0.330507 1.76483188577 0.02732242429 
0.331023 1.73871746408 0.02788951486 
0.331540 1.77494249647 0.02823449526 
0.332057 1.75472474954 0.02807693810 
0.332573 1.77436252609 0.02907203757 
0.333090 1.79927083447 0.02933324997 
0.333607 1.72951796174 0.02873021054 
0.334123 1.76771968579 0.03028114597 
0.334640 1.82681759575 0.02986187287 
0.335156 1.77037530910 0.03011450890 
0.335673 1.79208912372 0.03086419787 
0.336190 1.78291386767 0.03000545266 
0.336706 1.75309364451 0.03027717187 
0.337223 1.74691864445 0.03034037785 
0.337740 1.81916153123 0.03120198998 
0.338256 1.76189409812 0.03116304264 
0.338773 1.69757031893 0.03285233848 
0.339290 1.76164585317 0.03424426465 
0.339806 1.83188631526 0.03511265551 
0.340323 1.82433430341 0.03690287949 
0.340839 1.80375283952 0.03572702865 
0.341356 1.80777007772 0.03499077808 
0.341873 1.73842465184 0.03535440043 
0.342389 1.87377045769 0.03867482036 
0.342906 1.74776880460 0.03725219439 
0.343423 1.83567565793 0.03762408495 
0.343939 1.84916359119 0.03697980027 
0.344456 1.80572606677 0.03612559782 
0.344972 1.87672196895 0.03704628505 
0.345489 1.83372878470 0.03752704063 
0.346006 1.77589524993 0.03706894308 
0.346522 1.84217733457 0.03805586930 
0.347039 1.86852018953 0.03969780936 
0.347555 1.82201592392 0.03765759175 
0.348072 1.84975645178 0.03885482808 
0.348589 1.87700191725 0.03948435592 
0.349105 1.79621899447 0.03941195605 
0.349622 1.77688981273 0.03825084356 
0.350139 1.77178286663 0.03955059132 
0.350655 1.77847082152 0.03778754351 
0.351172 1.85105627699 0.03883043168 
0.351688 1.88954521374 0.03955422029 
0.352205 1.72521096339 0.03769888610 
0.352722 1.77209032501 0.03949131564 
0.353238 1.73782719652 0.03816247591 
0.353755 1.74028671928 0.03798068494 
0.354271 1.81049368692 0.03763203628 
0.354788 1.78169803743 0.04051002817 
0.355305 1.74328343911 0.03964862446 
0.355821 1.82236270894 0.03954522427 
0.356338 1.82157203822 0.03996820052 
0.356854 1.81855435120 0.04188388707 
0.357371 1.81071755543 0.04214418220 
0.357888 1.87766808141 0.04383785164 
0.358404 1.76735133526 0.04140502354 
0.358921 1.80328058895 0.04438837767 
0.359437 1.75450450862 0.04285653530 
0.359954 1.82899697926 0.04647828691 
0.360471 1.74260621796 0.04387979127 
0.360987 1.82857420492 0.04795213165 
0.361504 1.80879555450 0.04766178300 
0.362020 1.81591733109 0.04990198791 
0.362537 1.83087861017 0.04941419545 
0.363054 1.81787004744 0.04607880144 
0.363570 1.80798468584 0.05109940757 
0.364087 1.77847058504 0.04969769918 
0.364603 1.80732847372 0.05079374795 
0.365120 1.83764027487 0.04936698298 
0.365637 1.92123111106 0.05715543000 
0.366153 1.75345879653 0.05234330114 
0.366670 1.64845335098 0.05386852271 
0.367186 1.87506572490 0.06079901549 
0.367703 1.79393982151 0.05862011145 
0.368219 1.84521471167 0.06298960989 
0.368736 1.74767826542 0.06049006979 
0.369253 1.74093184637 0.06422776269 
0.369769 1.80472376884 0.06284517481 
0.370286 1.73872453167 0.07579204494 
0.370802 1.93540394524 0.07748402756 
0.371319 1.78362383154 0.08103234797 
0.371835 1.64561763407 0.07538117860 
0.372352 1.64460595527 0.09212857335 
0.372869 1.74287622151 0.12121751825 
0.373385 1.97695953541 0.15780196338 
0.373902 2.06330399866 0.54475524122 
