# Supplementary material for: A SAXS-based approach to rationally evaluate radical scavengers – toward eliminating radiation damage in solution and crystallographic studies
Source: J Synchrotron Radiat. 2021 Aug 9;28(Pt 5):1309–20. doi: 10.1107/S1600577521004045 (PMC8415334; doi:10.1107/S1600577521004045)
Supplement: Supplementary file 1 [file s-28-01309-sup1.zip › SupportingData/ascrobic_acid/5uM/D1_ascorbate-5um_00008.cbf.dat]

0.010597 12.32766815185 0.53318033313 
0.011114 11.04693720394 0.49968889862 
0.011630 9.64269944983 0.33961708307 
0.012147 8.96850847951 0.28417740065 
0.012664 8.29691936275 0.24082452371 
0.013181 8.19801226324 0.24254355764 
0.013698 7.79354119586 0.20368273460 
0.014215 7.33389031537 0.28113272131 
0.014732 6.84587198725 0.23756929462 
0.015249 6.56931619160 0.22209327090 
0.015766 6.12055803273 0.19492218793 
0.016283 5.99036137034 0.17999777766 
0.016800 5.91740917171 0.14691549108 
0.017316 5.78374442112 0.15224778833 
0.017833 5.71104893110 0.14383386213 
0.018350 5.43171198218 0.12632680550 
0.018867 5.61138106316 0.11937507362 
0.019384 5.32959489979 0.11528055602 
0.019901 5.11399186118 0.12438695187 
0.020418 4.78538009978 0.11043645244 
0.020935 4.65701469685 0.10783867692 
0.021452 4.76312345974 0.10205728028 
0.021969 4.57189952183 0.09466677329 
0.022486 4.47238683040 0.10144020772 
0.023002 4.48360775280 0.09567071753 
0.023519 4.46520100676 0.08554954894 
0.024036 4.28138303326 0.09026807007 
0.024553 4.44151659692 0.08970671313 
0.025070 4.10771632899 0.09072855017 
0.025587 4.08121418000 0.08750589968 
0.026104 4.13776469084 0.08853768601 
0.026621 3.93179504866 0.08134890000 
0.027138 3.88219916819 0.08185284665 
0.027655 3.90225309073 0.07952721302 
0.028171 4.05619713698 0.08935155959 
0.028688 3.84535930658 0.07723913893 
0.029205 3.82776903496 0.07669110340 
0.029722 3.77567173378 0.07747110653 
0.030239 3.67055378779 0.07946228373 
0.030756 3.80597706009 0.07886558248 
0.031273 3.80220643317 0.07271265605 
0.031790 3.61086386758 0.07395119189 
0.032307 3.59055449621 0.07344085732 
0.032824 3.71914150262 0.07300603242 
0.033341 3.62910419310 0.06968943285 
0.033857 3.49771896681 0.06631693615 
0.034374 3.54099246680 0.06878618702 
0.034891 3.50652117322 0.06653502771 
0.035408 3.47780846695 0.06967898581 
0.035925 3.48509035744 0.06446395672 
0.036442 3.49073979077 0.06772272636 
0.036959 3.55059358634 0.06591308592 
0.037476 3.39664613007 0.06196922373 
0.037993 3.54097725030 0.06137345764 
0.038510 3.36830637260 0.06464564406 
0.039027 3.34722291303 0.06213608640 
0.039543 3.34301792741 0.06288561032 
0.040060 3.36364603556 0.05855842083 
0.040577 3.31886434539 0.06252576564 
0.041094 3.29708475579 0.06211331245 
0.041611 3.28994408237 0.05883810248 
0.042128 3.30010690277 0.05980768068 
0.042645 3.25413997558 0.05656628688 
0.043162 3.15741336910 0.05735366658 
0.043679 3.28189727253 0.05870318406 
0.044196 3.20920577206 0.05609731403 
0.044712 3.13284338109 0.05599154581 
0.045229 3.16195083591 0.05612323139 
0.045746 3.10818882653 0.05493409214 
0.046263 3.12378730580 0.05415900760 
0.046780 3.12447906723 0.05187182587 
0.047297 3.04393899394 0.05207726227 
0.047814 2.94061477863 0.04879728351 
0.048331 3.02549164611 0.05065458867 
0.048848 3.13798297975 0.05371868039 
0.049365 2.98671635559 0.05010906566 
0.049881 2.92756638162 0.05007688541 
0.050398 2.87338555221 0.05269353422 
0.050915 2.87480962592 0.04871199631 
0.051432 3.02870159599 0.05158928909 
0.051949 2.94833011899 0.04927508317 
0.052466 2.90711617352 0.05063676214 
0.052983 2.93881252408 0.04790468528 
0.053500 2.92516631041 0.04974104978 
0.054017 2.86900998262 0.04777222403 
0.054534 2.80307944786 0.04692325333 
0.055050 2.82863167454 0.04804528869 
0.055567 2.78496686226 0.04541032337 
0.056084 2.74844403990 0.04582116493 
0.056601 2.75149116010 0.04435174656 
0.057118 2.82266468460 0.04655700841 
0.057635 2.71933092735 0.04483096937 
0.058152 2.78578185678 0.04509968721 
0.058669 2.67549436308 0.04494353298 
0.059186 2.75524514157 0.04680156657 
0.059703 2.68809606388 0.04571939929 
0.060220 2.62653162153 0.04217065520 
0.060736 2.70249416987 0.04327429180 
0.061253 2.63160792794 0.04218513473 
0.061770 2.64259809248 0.04351773913 
0.062287 2.58010367533 0.04166871967 
0.062804 2.65958803412 0.04317163642 
0.063321 2.62200355612 0.04335044725 
0.063838 2.61068897631 0.04042027778 
0.064355 2.60184559422 0.04176606453 
0.064872 2.63617819313 0.04095237190 
0.065388 2.56455320924 0.03921244759 
0.065905 2.54622693256 0.04168307547 
0.066422 2.52856867965 0.03985974349 
0.066939 2.56015717312 0.04039546523 
0.067456 2.62600706088 0.04064169948 
0.067973 2.57627089218 0.03837918191 
0.068490 2.56895486206 0.03971658058 
0.069007 2.49700272318 0.03864134233 
0.069524 2.54674823968 0.04187919218 
0.070041 2.50476137181 0.03969100624 
0.070557 2.46513254812 0.03992983335 
0.071074 2.55691417078 0.03982984587 
0.071591 2.46366688390 0.03810732252 
0.072108 2.49865214900 0.03845676852 
0.072625 2.53600979628 0.03850886812 
0.073142 2.42148749437 0.03945381117 
0.073659 2.43820893762 0.03709028278 
0.074176 2.43197253833 0.03814037430 
0.074693 2.36766176036 0.03922694680 
0.075210 2.47678175904 0.03724399102 
0.075726 2.46628332487 0.03875498455 
0.076243 2.36071232522 0.03633050340 
0.076760 2.41986269621 0.03701177374 
0.077277 2.39974977726 0.03729023016 
0.077794 2.32299498611 0.03643464519 
0.078311 2.34375463268 0.03409365317 
0.078828 2.37511993926 0.03618522870 
0.079345 2.38454230802 0.03574327161 
0.079862 2.36407407622 0.03572647311 
0.080378 2.35498817325 0.03462568947 
0.080895 2.39817510584 0.03547191840 
0.081412 2.24797281999 0.03447610900 
0.081929 2.27975560355 0.03534102111 
0.082446 2.36308950657 0.03639313857 
0.082963 2.30654382394 0.03376800454 
0.083480 2.30688387979 0.03290513128 
0.083997 2.31084315143 0.03480233468 
0.084514 2.29698235227 0.03498282826 
0.085030 2.34138785582 0.03431401485 
0.085547 2.27328272058 0.03413424554 
0.086064 2.26793370023 0.03393001723 
0.086581 2.27671916352 0.03419823806 
0.087098 2.24902750977 0.03357248422 
0.087615 2.26395272489 0.03378403266 
0.088132 2.26422578065 0.03348844598 
0.088649 2.25279288029 0.03425871081 
0.089166 2.19038700867 0.03496705871 
0.089683 2.17786853057 0.03339746318 
0.090199 2.17419414134 0.03554474242 
0.090716 2.23680061422 0.03493114721 
0.091233 2.24180784865 0.03541680906 
0.091750 2.24370333880 0.03589378580 
0.092267 2.22847896630 0.03485578373 
0.092784 2.22347555514 0.03596155814 
0.093301 2.21432559150 0.03645992955 
0.093818 2.15690113318 0.03583756480 
0.094334 2.21780750451 0.03560170214 
0.094851 2.17416804791 0.03422681709 
0.095368 2.15412428965 0.03499044889 
0.095885 2.20056551553 0.03530653643 
0.096402 2.16650727019 0.03291741399 
0.096919 2.10097091747 0.03388493250 
0.097436 2.08211115974 0.03188186704 
0.097953 2.17571678946 0.03308509404 
0.098470 2.17968300837 0.03252804214 
0.098986 2.14586462920 0.03320561461 
0.099503 2.13243312542 0.03127601589 
0.100020 2.06945723658 0.03288795640 
0.100537 2.15952583534 0.03179648605 
0.101054 2.11918850400 0.03087202657 
0.101571 2.13383570534 0.03130177565 
0.102088 2.08526518468 0.03185046751 
0.102605 2.07065331334 0.03029294983 
0.103122 2.08689787886 0.03133382852 
0.103638 2.04708703486 0.03097769510 
0.104155 2.06773520118 0.02934293920 
0.104672 2.07769836397 0.03073440655 
0.105189 2.05143852308 0.03033355654 
0.105706 2.08635727550 0.03037849215 
0.106223 1.98496703566 0.02951379426 
0.106740 2.06934639448 0.03022763831 
0.107257 2.07190258800 0.02975449624 
0.107773 2.05159140526 0.02947930803 
0.108290 2.08838925926 0.02987118214 
0.108807 2.07729931093 0.02953144695 
0.109324 2.06335271783 0.02895020203 
0.109841 2.03001350548 0.03001035128 
0.110358 2.04715310612 0.02833885299 
0.110875 2.10363308092 0.02952823070 
0.111392 2.05018760586 0.02917116476 
0.111909 2.06751482975 0.02946827610 
0.112425 2.00914730900 0.02855076276 
0.112942 2.01817510887 0.02787912364 
0.113459 1.99071288990 0.02775701559 
0.113976 2.04293770481 0.03012780962 
0.114493 2.04095249527 0.02829806980 
0.115010 2.00517594664 0.02828157649 
0.115527 2.01798027678 0.02734895256 
0.116044 1.98228631903 0.02733843798 
0.116560 1.98740640524 0.02702432342 
0.117077 2.01595677179 0.02807402277 
0.117594 2.02510692611 0.02833516752 
0.118111 1.96902353854 0.02761005936 
0.118628 2.00421552941 0.02744461486 
0.119145 1.95958144407 0.02700326386 
0.119662 1.94753897498 0.02695023152 
0.120179 1.94109828461 0.02710415838 
0.120695 2.02461677408 0.02791278159 
0.121212 1.96936581611 0.02726008640 
0.121729 1.97651722060 0.02745034298 
0.122246 1.93248578269 0.02648352195 
0.122763 1.95175364611 0.02697950074 
0.123280 1.94680500154 0.02588249056 
0.123797 1.95736944369 0.02582857013 
0.124314 1.93478820008 0.02717698955 
0.124830 1.93510876244 0.02700488450 
0.125347 1.90548421577 0.02640686821 
0.125864 1.95310251958 0.02570707327 
0.126381 1.91806527209 0.02618312545 
0.126898 1.91332069060 0.02552038231 
0.127415 1.93087597552 0.02592997299 
0.127932 1.93348768610 0.02534728624 
0.128448 1.90765247026 0.02605701726 
0.128965 1.92813181398 0.02540970323 
0.129482 1.93369028266 0.02541310526 
0.129999 1.93777085545 0.02519692980 
0.130516 1.96136764537 0.02618799133 
0.131033 1.89571684544 0.02548553651 
0.131550 1.94146666969 0.02654429639 
0.132067 1.90948895018 0.02538530803 
0.132583 1.88480544714 0.02516708093 
0.133100 1.91320016617 0.02613278833 
0.133617 1.85589107961 0.02496958662 
0.134134 1.87798401778 0.02521391315 
0.134651 1.88904400764 0.02523779875 
0.135168 1.93824874714 0.02496539902 
0.135685 1.94016423947 0.02532907685 
0.136201 1.89950931179 0.02483390136 
0.136718 1.88128901231 0.02428199134 
0.137235 1.91016322868 0.02376018171 
0.137752 1.92903152127 0.02434320314 
0.138269 1.88781153705 0.02449858096 
0.138786 1.88008614202 0.02373250332 
0.139303 1.86254660259 0.02353984119 
0.139819 1.88020201463 0.02345896167 
0.140336 1.87316092937 0.02450124696 
0.140853 1.84921345590 0.02400201178 
0.141370 1.94085724036 0.02432964627 
0.141887 1.85901424307 0.02401374240 
0.142404 1.90904368359 0.02390029099 
0.142921 1.88738889112 0.02434354975 
0.143438 1.89250589197 0.02446942638 
0.143954 1.86080202128 0.02420843928 
0.144471 1.91862550727 0.02496648078 
0.144988 1.95152202641 0.02469077716 
0.145505 1.88961551020 0.02488938827 
0.146022 1.89688970451 0.02397610432 
0.146539 1.90310635556 0.02445641944 
0.147056 1.90882909138 0.02369891278 
0.147572 1.90246111154 0.02327386325 
0.148089 1.87259667888 0.02359338680 
0.148606 1.84578434581 0.02352748538 
0.149123 1.84394211923 0.02362261541 
0.149640 1.86416829645 0.02412101312 
0.150157 1.86497293862 0.02351003622 
0.150674 1.85513638462 0.02325448198 
0.151190 1.82686072128 0.02334642419 
0.151707 1.88873145475 0.02326431598 
0.152224 1.83705693219 0.02303926457 
0.152741 1.84200798248 0.02329847570 
0.153258 1.85174332216 0.02304235899 
0.153775 1.83056092360 0.02292450918 
0.154291 1.81621633239 0.02277508856 
0.154808 1.84340047079 0.02240964371 
0.155325 1.84853048948 0.02320342166 
0.155842 1.83948766640 0.02231295878 
0.156359 1.84516713065 0.02210691585 
0.156876 1.83783904512 0.02300723605 
0.157393 1.82850485422 0.02271558899 
0.157909 1.87456768840 0.02275761771 
0.158426 1.87796025457 0.02273084601 
0.158943 1.79724154712 0.02220836057 
0.159460 1.81325348995 0.02221099310 
0.159977 1.84359529005 0.02232669442 
0.160494 1.83171777416 0.02248133152 
0.161010 1.85843310960 0.02208217173 
0.161527 1.80712150615 0.02209170064 
0.162044 1.82270019994 0.02240178611 
0.162561 1.82610394128 0.02236750693 
0.163078 1.83957485958 0.02186884247 
0.163595 1.84766116820 0.02206561509 
0.164112 1.81636090979 0.02190472690 
0.164628 1.79355080576 0.02178533696 
0.165145 1.80639879379 0.02180747702 
0.165662 1.85226417398 0.02215809114 
0.166179 1.84958423788 0.02159543927 
0.166696 1.84942372345 0.02201905973 
0.167213 1.81102692444 0.02180599215 
0.167729 1.78132379112 0.02165196242 
0.168246 1.83972151778 0.02133589976 
0.168763 1.84240900411 0.02254926596 
0.169280 1.77496244321 0.02158831210 
0.169797 1.80514044439 0.02128692372 
0.170314 1.78812669170 0.02148682684 
0.170830 1.81836523992 0.02234062995 
0.171347 1.87371965172 0.02145569050 
0.171864 1.80160728023 0.02117441226 
0.172381 1.81799189063 0.02047920340 
0.172898 1.79325647151 0.02135722186 
0.173415 1.82386059295 0.02117504141 
0.173932 1.81988243920 0.02164338510 
0.174448 1.80660856166 0.02114496147 
0.174965 1.81944648887 0.02157237672 
0.175482 1.78496909033 0.02152319393 
0.175999 1.81896014766 0.02156083303 
0.176516 1.80789118029 0.02103996341 
0.177033 1.78283577559 0.02117476095 
0.177549 1.80095634902 0.02116792656 
0.178066 1.78603679615 0.02066000474 
0.178583 1.80847794948 0.02136113800 
0.179100 1.81263461166 0.02078320221 
0.179617 1.78696081626 0.02098821391 
0.180134 1.82437773331 0.02168684354 
0.180650 1.83707211092 0.02176340268 
0.181167 1.80370463491 0.02206379575 
0.181684 1.79798474384 0.02165891963 
0.182201 1.78023116863 0.02188728761 
0.182718 1.79701213783 0.02230405511 
0.183234 1.77883283976 0.02249695567 
0.183751 1.78900617281 0.02190215731 
0.184268 1.82122702302 0.02224627230 
0.184785 1.81085655777 0.02267520632 
0.185302 1.78371444598 0.02246410151 
0.185819 1.79225965956 0.02256154796 
0.186335 1.77498830073 0.02273171212 
0.186852 1.81968613205 0.02198914099 
0.187369 1.80754188043 0.02144420797 
0.187886 1.73896570415 0.02155341979 
0.188403 1.77678335538 0.02167307745 
0.188920 1.77969647500 0.02204165436 
0.189436 1.77734399804 0.02148127131 
0.189953 1.74411926577 0.02142795806 
0.190470 1.76525131066 0.02050164732 
0.190987 1.78697267915 0.02082683936 
0.191504 1.76375313211 0.02138917981 
0.192020 1.75736893048 0.02060380918 
0.192537 1.73872188499 0.02099251060 
0.193054 1.77092090298 0.02083057346 
0.193571 1.74699158471 0.02044576664 
0.194088 1.76016448938 0.02040440344 
0.194605 1.79032970360 0.02051436485 
0.195121 1.76130825767 0.02043195120 
0.195638 1.76232888247 0.02039863415 
0.196155 1.74422740031 0.02037701951 
0.196672 1.76393617166 0.02039403365 
0.197189 1.74733119183 0.02051188700 
0.197705 1.77118672872 0.02008499065 
0.198222 1.73685405462 0.02014537741 
0.198739 1.74726471243 0.02020741748 
0.199256 1.78118812520 0.02034160723 
0.199773 1.75277826919 0.01984594958 
0.200290 1.75305856641 0.02018604715 
0.200806 1.73758651853 0.01963043502 
0.201323 1.74811553463 0.01967247848 
0.201840 1.74932553450 0.01983726716 
0.202357 1.76458508439 0.02002400918 
0.202874 1.76312346683 0.01951447234 
0.203390 1.75960759574 0.01979720285 
0.203907 1.73773769719 0.01962128408 
0.204424 1.76124449610 0.01987472465 
0.204941 1.76789093732 0.01979696333 
0.205458 1.76577030898 0.01927114968 
0.205974 1.74406387306 0.01937803651 
0.206491 1.78289950161 0.01962901620 
0.207008 1.75501674706 0.01975351853 
0.207525 1.75660579729 0.02029743014 
0.208042 1.75017520790 0.01946832841 
0.208558 1.73772108027 0.01950037370 
0.209075 1.73840816033 0.01921748104 
0.209592 1.73809584268 0.01956840217 
0.210109 1.71964555556 0.01943311483 
0.210626 1.78667099431 0.01984695028 
0.211142 1.72849386599 0.01883491022 
0.211659 1.76146482089 0.01916862703 
0.212176 1.72069178056 0.01944708262 
0.212693 1.72028731424 0.01906182318 
0.213210 1.75553063553 0.01915961102 
0.213726 1.76807093375 0.01954610887 
0.214243 1.75123039625 0.01961740650 
0.214760 1.76744676376 0.01901659201 
0.215277 1.74378052242 0.01888107189 
0.215794 1.75053539412 0.01915208644 
0.216310 1.75223086045 0.01917415197 
0.216827 1.74721349798 0.01934605889 
0.217344 1.78825903795 0.01933097078 
0.217861 1.76371204807 0.01930014794 
0.218378 1.71581507776 0.01850848685 
0.218894 1.74597155881 0.01864081666 
0.219411 1.75228400981 0.01907408581 
0.219928 1.74358070303 0.01895104951 
0.220445 1.74876633829 0.01896328662 
0.220962 1.73865787481 0.01893185553 
0.221478 1.76880543381 0.01875895414 
0.221995 1.72534152855 0.01872358845 
0.222512 1.75628675966 0.01854562537 
0.223029 1.71920112172 0.01858551053 
0.223546 1.71298774806 0.01856065920 
0.224062 1.76597019991 0.01898118394 
0.224579 1.71041962298 0.01828627718 
0.225096 1.73013835648 0.01841134442 
0.225613 1.76580020473 0.01844574655 
0.226129 1.75161205361 0.01853693175 
0.226646 1.71043531680 0.01841776205 
0.227163 1.74705476959 0.01812174487 
0.227680 1.72133087082 0.01811016840 
0.228197 1.74292844701 0.01833973675 
0.228713 1.73062762483 0.01787280141 
0.229230 1.72719097018 0.01817293004 
0.229747 1.73933617246 0.01807146219 
0.230264 1.72328647987 0.01779430021 
0.230780 1.71941443181 0.01792183767 
0.231297 1.75080321327 0.01805625879 
0.231814 1.75054011627 0.01808006606 
0.232331 1.69711835109 0.01751431532 
0.232848 1.72743842680 0.01791520531 
0.233364 1.75308132495 0.01776370745 
0.233881 1.75431404207 0.01810226868 
0.234398 1.77504448513 0.01825300434 
0.234915 1.73878433201 0.01787539474 
0.235431 1.72330124134 0.01800490740 
0.235948 1.72901946119 0.01792751739 
0.236465 1.74357967282 0.01817668378 
0.236982 1.70767164356 0.01738326100 
0.237499 1.68967499160 0.01797601618 
0.238015 1.72814119642 0.01830852525 
0.238532 1.69467483060 0.01745902211 
0.239049 1.72745835537 0.01738545132 
0.239566 1.70486444137 0.01742493247 
0.240082 1.72471067811 0.01780566382 
0.240599 1.72441722957 0.01761601747 
0.241116 1.76223273132 0.01812587962 
0.241633 1.73877803986 0.01741861785 
0.242149 1.71770104142 3.02754004065 
0.242666 1.74794080757 0.01762375061 
0.243183 1.74783888324 0.01777788925 
0.243700 1.75231815983 0.01764525402 
0.244217 1.74762217402 0.01770826012 
0.244733 1.71983035863 0.01755040720 
0.245250 1.71010393278 0.01765617301 
0.245767 1.74636901714 0.01765424865 
0.246284 1.73828607257 0.01758912340 
0.246800 1.72507377837 0.01778169184 
0.247317 1.72233656584 0.01763238046 
0.247834 1.73327419452 0.01758837348 
0.248351 1.71706994685 0.01718242574 
0.248867 1.71978952530 0.01747603528 
0.249384 1.71990862753 0.01700542107 
0.249901 1.70632111912 0.01714268201 
0.250418 1.72409595770 0.01702398469 
0.250934 1.72698375936 0.01722185299 
0.251451 1.71649036746 0.01717185119 
0.251968 1.72979306283 0.01730256148 
0.252485 1.72337954037 0.01729578953 
0.253001 1.72530663708 0.01742093919 
0.253518 1.73776468431 0.01724796768 
0.254035 1.70913062861 0.01713708199 
0.254552 1.73244838006 0.01704723298 
0.255068 1.70992323033 0.01664122643 
0.255585 1.71279550035 0.01742602570 
0.256102 1.71731475371 0.01720657506 
0.256619 1.74618729517 0.01704887660 
0.257135 1.71063096242 0.01665286396 
0.257652 1.73619325005 0.01680131012 
0.258169 1.72147632790 0.01730553074 
0.258686 1.72334109751 0.01712784467 
0.259202 1.71026977675 0.01685345368 
0.259719 1.72484043948 0.01719107876 
0.260236 1.72251486429 0.01740231631 
0.260753 1.70350784078 0.01710006062 
0.261269 1.70997989312 0.01751576419 
0.261786 1.69263428208 0.01732280886 
0.262303 1.69241539481 0.01793413793 
0.262820 1.72246315786 0.01782268783 
0.263336 1.71138933621 0.01827606018 
0.263853 1.68493768080 0.01802194126 
0.264370 1.71373024595 0.01831497810 
0.264887 1.70502078279 0.01826368464 
0.265403 1.71266101950 0.01821329804 
0.265920 1.73907910242 0.01879735438 
0.266437 1.70769226231 0.01852114884 
0.266954 1.72279688708 0.01838866827 
0.267470 1.69444427935 0.01873615786 
0.267987 1.74184482424 0.01848594111 
0.268504 1.73300478608 0.01843941060 
0.269021 1.72337823237 0.01874261584 
0.269537 1.72631062555 0.01877211609 
0.270054 1.71649093028 0.01934715384 
0.270571 1.72450868676 0.01901622852 
0.271087 1.75180087571 0.01920421942 
0.271604 1.74123574931 0.01964298235 
0.272121 1.73434291224 0.01968155425 
0.272638 1.73419987197 0.02005644170 
0.273154 1.69868771689 0.01983552463 
0.273671 1.72136572927 0.01971055722 
0.274188 1.72661383480 0.01982120989 
0.274705 1.74357410388 0.01995562092 
0.275221 1.76569551622 0.02049638785 
0.275738 1.71960163639 0.02075513602 
0.276255 1.72844368493 0.02063798294 
0.276771 1.72892489865 0.02017729348 
0.277288 1.70322384239 0.02012741474 
0.277805 1.70479282785 0.01999145785 
0.278322 1.74362447796 0.01986482905 
0.278838 1.70230033786 0.02013740866 
0.279355 1.71802015137 0.01966595993 
0.279872 1.70922222425 0.02033206271 
0.280388 1.73033919153 0.02005740360 
0.280905 1.74112464513 0.02002245237 
0.281422 1.70461547460 0.02043903632 
0.281939 1.73389304775 0.02042674512 
0.282455 1.70725022174 0.02001703935 
0.282972 1.74062182893 0.01997218795 
0.283489 1.70880428028 0.02038857493 
0.284006 1.76003097882 0.02068559555 
0.284522 1.72062980675 0.02018422841 
0.285039 1.69484264840 0.02006834028 
0.285556 1.72145987241 0.01992453398 
0.286072 1.73497793791 0.02012031906 
0.286589 1.72077340046 0.02080021626 
0.287106 1.74035389586 0.02042746592 
0.287622 1.71567900382 0.02080796321 
0.288139 1.71854476593 0.02094768782 
0.288656 1.71925936418 0.02042334443 
0.289173 1.73863808057 0.01996864771 
0.289689 1.73115162872 0.02043798773 
0.290206 1.72462826939 0.02098695397 
0.290723 1.72591084465 0.02101726725 
0.291239 1.69445846033 0.02007903565 
0.291756 1.71761601430 0.02106051059 
0.292273 1.68531356401 0.02066782665 
0.292790 1.75409143475 0.02072284202 
0.293306 1.73111686758 0.02139001668 
0.293823 1.73312417407 0.02111663812 
0.294340 1.72058820802 0.02110759588 
0.294856 1.73109654443 0.02185280475 
0.295373 1.74829038148 0.02037626083 
0.295890 1.70588819107 0.02042758569 
0.296406 1.70342376463 0.02049334697 
0.296923 1.75914394453 0.02139202840 
0.297440 1.72141531865 0.02046273532 
0.297957 1.74169013662 0.02150815005 
0.298473 1.73738946203 0.02149855026 
0.298990 1.77184163209 0.02162896671 
0.299507 1.72005793459 0.02132715073 
0.300023 1.71046471422 0.02158762326 
0.300540 1.71120998963 0.02157009535 
0.301057 1.70993448999 0.02121205989 
0.301573 1.72846853654 0.02154886566 
0.302090 1.69285920731 0.02102820215 
0.302607 1.72646131402 0.02185116528 
0.303123 1.75244356919 0.02128148701 
0.303640 1.71480036233 0.02109231781 
0.304157 1.75590558505 0.02173902565 
0.304673 1.74612580524 0.02184867492 
0.305190 1.75989001977 0.02271424363 
0.305707 1.73365097011 0.02156444274 
0.306224 1.72012262351 0.02188653937 
0.306740 1.72681639697 0.02232982699 
0.307257 1.74327392094 0.02179354720 
0.307774 1.71418813914 0.02196197184 
0.308290 1.71674284814 0.02215318491 
0.308807 1.71930930404 0.02154336179 
0.309324 1.74903233807 0.02162725455 
0.309840 1.71821090102 0.02212991583 
0.310357 1.76598348604 0.02240152846 
0.310874 1.74850837715 0.02198029535 
0.311390 1.73230338080 0.02238072475 
0.311907 1.73975659206 0.02271454458 
0.312424 1.74698421181 0.02270193766 
0.312940 1.75858812816 0.02270929413 
0.313457 1.72573641409 0.02244001904 
0.313974 1.70342350468 0.02229877056 
0.314490 1.71563470221 0.02245762783 
0.315007 1.73621359325 0.02283003959 
0.315524 1.75808777517 0.02246397694 
0.316040 1.67898974231 0.02269218681 
0.316557 1.75152409275 0.02349893161 
0.317074 1.67243985209 0.02291820192 
0.317590 1.72203255276 0.02346430479 
0.318107 1.70958864170 0.02261597805 
0.318624 1.70713605726 0.02314092921 
0.319140 1.68566353693 0.02263679968 
0.319657 1.70539712122 0.02263326884 
0.320174 1.73071876039 0.02308354908 
0.320690 1.73825496406 0.02284179475 
0.321207 1.70946940690 0.02277035663 
0.321724 1.74132853559 0.02294046466 
0.322240 1.71409953726 0.02372067331 
0.322757 1.71823021663 0.02353749905 
0.323274 1.68285392873 0.02293242930 
0.323790 1.70628343387 0.02379169320 
0.324307 1.76989896653 0.02340764996 
0.324824 1.76123250424 0.02433594857 
0.325340 1.74992644034 0.02474502308 
0.325857 1.75987002662 0.02522175723 
0.326373 1.70307357678 0.02495050550 
0.326890 1.74279474055 0.02583562700 
0.327407 1.74971449033 0.02540221348 
0.327923 1.71940007491 0.02474757288 
0.328440 1.73026946117 0.02550655107 
0.328957 1.71791057046 0.02438514746 
0.329473 1.71765936332 0.02622638776 
0.329990 1.74334674784 0.02702352963 
0.330507 1.74219117819 0.02694732405 
0.331023 1.73905895370 0.02711796198 
0.331540 1.77291225832 0.02850984150 
0.332057 1.76589289273 0.02916824455 
0.332573 1.78413259585 0.02850001687 
0.333090 1.74161943174 0.02830339392 
0.333607 1.75796157339 0.02987155276 
0.334123 1.75122135573 0.02930311344 
0.334640 1.77502821801 0.03025040541 
0.335156 1.76851878216 0.02985101500 
0.335673 1.76770272548 0.03056332209 
0.336190 1.76801001006 0.03084941605 
0.336706 1.78605715712 0.03024237564 
0.337223 1.79444415446 0.03090899189 
0.337740 1.76055680079 0.03159806531 
0.338256 1.73191430351 0.02973618971 
0.338773 1.75515264780 0.03370965630 
0.339290 1.80294014479 0.03566274830 
0.339806 1.77518294233 0.03488170147 
0.340323 1.80198501451 0.03588024531 
0.340839 1.77834911556 0.03623393233 
0.341356 1.77370003651 0.03492935340 
0.341873 1.76716644206 0.03617065950 
0.342389 1.76997496638 0.03697930288 
0.342906 1.79056339646 0.03580535396 
0.343423 1.82220116547 0.03775841142 
0.343939 1.77117235376 0.03669233127 
0.344456 1.79176151448 0.03774832907 
0.344972 1.82916378510 0.03789081553 
0.345489 1.74634393488 0.03904212989 
0.346006 1.84457149696 0.03803100552 
0.346522 1.80063823012 0.03892930003 
0.347039 1.80323041352 0.03823174987 
0.347555 1.76445229580 0.03934421528 
0.348072 1.77386586987 0.03884987975 
0.348589 1.78038254778 0.03692556133 
0.349105 1.79744915068 0.03795281881 
0.349622 1.73712350504 0.03771283539 
0.350139 1.72587508056 0.03822548974 
0.350655 1.84666381992 0.03862433763 
0.351172 1.85687919646 0.03946897399 
0.351688 1.83960101348 0.03942955983 
0.352205 1.82357555583 0.03837874270 
0.352722 1.81389071570 0.03868252131 
0.353238 1.75359393092 0.03785493440 
0.353755 1.77599217829 0.03966767194 
0.354271 1.77647485465 0.03799368689 
0.354788 1.76670698040 0.03825140048 
0.355305 1.77525972882 0.04014244769 
0.355821 1.81754827231 0.03900933163 
0.356338 1.86533393245 0.04049957113 
0.356854 1.78641155875 0.04192608259 
0.357371 1.81949303241 0.04250799638 
0.357888 1.84947577818 0.04081400484 
0.358404 1.82757513490 0.04274885539 
0.358921 1.73467330248 0.04326003008 
0.359437 1.78176290190 0.04361667735 
0.359954 1.80884891622 0.04483642785 
0.360471 1.83963140541 0.04664281885 
0.360987 1.75555371550 0.04221212869 
0.361504 1.86315455516 0.04836637475 
0.362020 1.78103083213 0.04823068799 
0.362537 1.86559283602 0.04900090578 
0.363054 1.77590476299 0.04592305141 
0.363570 1.73084027513 0.04902446503 
0.364087 1.77627060111 0.05345379413 
0.364603 1.84716464646 0.05183095058 
0.365120 1.78323838361 0.05490160411 
0.365637 1.78762919450 0.05501326540 
0.366153 1.80018702864 0.05046216316 
0.366670 1.67333847388 0.05229423329 
0.367186 1.72950802236 0.05692727320 
0.367703 1.74851598736 0.05815383526 
0.368219 1.83978294544 0.06076641835 
0.368736 1.84189290996 0.06572077657 
0.369253 1.63537850956 0.06817227348 
0.369769 1.86326519501 0.07116506209 
0.370286 1.72905414890 0.06918317024 
0.370802 1.76786696043 0.06906360302 
0.371319 1.73403836446 0.07971442003 
0.371835 1.65116854913 0.08056839567 
0.372352 1.75138512652 0.09252419831 
0.372869 1.82776677960 0.10136974868 
0.373385 1.91966059756 0.13756397399 
0.373902 1.70168827899 0.39928230148 
