# Supplementary material for: A SAXS-based approach to rationally evaluate radical scavengers – toward eliminating radiation damage in solution and crystallographic studies
Source: J Synchrotron Radiat. 2021 Aug 9;28(Pt 5):1309–20. doi: 10.1107/S1600577521004045 (PMC8415334; doi:10.1107/S1600577521004045)
Supplement: Supplementary file 1 [file s-28-01309-sup1.zip › SupportingData/ascrobic_acid/5uM/D1_ascorbate-5um_00027.cbf.dat]

0.010597 10.85955760931 0.59222954811 
0.011114 11.22253665316 0.44581754588 
0.011630 9.63362105438 0.30162810027 
0.012147 9.16947330923 0.30482823387 
0.012664 8.30074635474 0.27324522798 
0.013181 7.77592665475 0.20971455553 
0.013698 7.33100942030 0.16819244990 
0.014215 7.09211951486 0.35243904924 
0.014732 6.97528827677 0.22330014327 
0.015249 6.60603051873 0.21203989558 
0.015766 6.50872729149 0.20085092159 
0.016283 6.03895848227 0.18960335799 
0.016800 6.05922942472 0.16289065198 
0.017316 5.44603318469 0.14060168895 
0.017833 5.55028470481 0.13234459639 
0.018350 5.61978752634 0.13107625569 
0.018867 5.18998385313 0.11577866404 
0.019384 4.88425793213 0.11297786862 
0.019901 4.92819692017 0.11370687635 
0.020418 5.07273053286 0.10613613316 
0.020935 4.65877293232 0.10421988648 
0.021452 4.58667791207 0.10333926886 
0.021969 4.60625773657 0.10404928398 
0.022486 4.14223337280 0.08647609994 
0.023002 4.42985952201 0.09492346316 
0.023519 4.18495053765 0.08873719732 
0.024036 4.28904502343 0.08359948354 
0.024553 4.11468691872 0.09176921077 
0.025070 4.10698998773 0.09188128695 
0.025587 4.07978415631 0.08691722328 
0.026104 4.06817242602 0.08167836091 
0.026621 3.91900943347 0.08584910613 
0.027138 4.06611247448 0.08147736981 
0.027655 3.91249009232 0.08064130821 
0.028171 3.91194144914 0.08393206183 
0.028688 3.83858733674 0.08222583637 
0.029205 3.79166277602 0.08005597638 
0.029722 3.74437421664 0.07691326913 
0.030239 3.66010187554 0.07164209772 
0.030756 3.65465796138 0.07149193899 
0.031273 3.78926272890 0.07187236431 
0.031790 3.76362618740 0.07425239541 
0.032307 3.58263777026 0.07078667457 
0.032824 3.71585339164 0.07269022029 
0.033341 3.65584109461 0.07017912853 
0.033857 3.55842065792 0.06361338534 
0.034374 3.50264488363 0.06591894700 
0.034891 3.47366377904 0.06450953773 
0.035408 3.41527887495 0.06539262254 
0.035925 3.46364356687 0.06461855858 
0.036442 3.33035078290 0.06578401117 
0.036959 3.43031169862 0.06651042425 
0.037476 3.36972981688 0.06383723044 
0.037993 3.40004923574 0.06287815541 
0.038510 3.44774146246 0.06704288105 
0.039027 3.24042328591 0.06168937220 
0.039543 3.21920648006 0.06304648573 
0.040060 3.19149535542 0.05795955501 
0.040577 3.26024399300 0.05993294117 
0.041094 3.19300154007 0.06140348439 
0.041611 3.30469569045 0.05855738156 
0.042128 3.15154560791 0.05669095139 
0.042645 3.19393628530 0.05690344038 
0.043162 3.18888163995 0.05716353382 
0.043679 3.22500679785 0.05704767305 
0.044196 3.21204804089 0.05666408046 
0.044712 3.02260929711 0.05397764716 
0.045229 3.13139154466 0.05400897881 
0.045746 3.08128174813 0.05235191242 
0.046263 3.01945531582 0.05059417768 
0.046780 2.98916875388 0.05171259648 
0.047297 3.09056259202 0.05276811107 
0.047814 2.96909986048 0.04903658818 
0.048331 2.97624383352 0.05439644847 
0.048848 2.91696303587 0.05136234582 
0.049365 3.00114657019 0.04955770042 
0.049881 2.81266590937 0.04997416030 
0.050398 2.92495366048 0.04988196503 
0.050915 2.91087951586 0.04831958736 
0.051432 2.95830945291 0.04857076598 
0.051949 2.90897938095 0.04747290662 
0.052466 2.84351186919 0.04760302012 
0.052983 2.91892066722 0.04670389843 
0.053500 2.90514947815 0.04825634189 
0.054017 2.83230576787 0.04886425786 
0.054534 2.83319948017 0.04678783493 
0.055050 2.78011018984 0.04618393254 
0.055567 2.68882444419 0.04768656366 
0.056084 2.76052365087 0.04565078487 
0.056601 2.77007124553 0.04526473686 
0.057118 2.73082690459 0.04643171473 
0.057635 2.72051910527 0.04473117474 
0.058152 2.77159742095 0.04532477773 
0.058669 2.67389834130 0.04332613121 
0.059186 2.60918003684 0.04649929052 
0.059703 2.76270605023 0.04271027471 
0.060220 2.65798546072 0.04495033805 
0.060736 2.68277659366 0.04390176455 
0.061253 2.63653544775 0.04420626089 
0.061770 2.57613412124 0.04257520145 
0.062287 2.61866764843 0.04337164730 
0.062804 2.59048796291 0.04257648267 
0.063321 2.60597034476 0.04065194174 
0.063838 2.62435391183 0.04167768249 
0.064355 2.52094052069 0.04287059870 
0.064872 2.53137623548 0.04004073309 
0.065388 2.51117037837 0.04070571292 
0.065905 2.54421175852 0.04042597901 
0.066422 2.48602262830 0.04003395990 
0.066939 2.54516079445 0.04030318030 
0.067456 2.61679911315 0.03967797299 
0.067973 2.52481100208 0.03965393601 
0.068490 2.47970875423 0.03871667880 
0.069007 2.51924799545 0.03945490556 
0.069524 2.48698381094 0.04275933661 
0.070041 2.53984902629 0.04132235477 
0.070557 2.50099671088 0.04114831855 
0.071074 2.54335003238 0.04064750541 
0.071591 2.42552684471 0.03886260375 
0.072108 2.42855771556 0.03763877813 
0.072625 2.52393896706 0.03745075168 
0.073142 2.44255574102 0.03982047786 
0.073659 2.38823716284 0.03771621888 
0.074176 2.45681014341 0.03783577682 
0.074693 2.41506178396 0.03943896779 
0.075210 2.41003799231 0.03714576351 
0.075726 2.44280898695 0.03679196326 
0.076243 2.41770377580 0.03836209597 
0.076760 2.46185868163 0.03781019387 
0.077277 2.33119860840 0.03603527133 
0.077794 2.39651680243 0.03739981430 
0.078311 2.37780420774 0.03614140885 
0.078828 2.34892286421 0.03650493692 
0.079345 2.35399559240 0.03566582229 
0.079862 2.31279090042 0.03461425977 
0.080378 2.29449554877 0.03597909874 
0.080895 2.31048049519 0.03516074382 
0.081412 2.30132363490 0.03477568918 
0.081929 2.33654988446 0.03500058545 
0.082446 2.29781216086 0.03396749519 
0.082963 2.28091303175 0.03523727525 
0.083480 2.25576980144 0.03411399960 
0.083997 2.29827992955 0.03457805401 
0.084514 2.31342624400 0.03346219163 
0.085030 2.25646821968 0.03352481529 
0.085547 2.20046771495 0.03299874948 
0.086064 2.26506816776 0.03341323626 
0.086581 2.28652241125 0.03248655755 
0.087098 2.25423450948 0.03226554704 
0.087615 2.23199558382 0.03358297653 
0.088132 2.25144616799 0.03403328650 
0.088649 2.14992757084 0.03422418928 
0.089166 2.18194584296 0.03399113660 
0.089683 2.22765543516 0.03522663135 
0.090199 2.24613079738 0.03526344437 
0.090716 2.22539302154 0.03498002578 
0.091233 2.15972532596 0.03458675125 
0.091750 2.19557688039 0.03469664572 
0.092267 2.20643735204 0.03694413261 
0.092784 2.24656323634 0.03585455269 
0.093301 2.22460378011 0.03576130067 
0.093818 2.18963655457 0.03711326125 
0.094334 2.19961429845 0.03614751348 
0.094851 2.10998040929 0.03410778890 
0.095368 2.21376603230 0.03485372002 
0.095885 2.07284130949 0.03338765493 
0.096402 2.13251747422 0.03426618415 
0.096919 2.18377688681 0.03389895087 
0.097436 2.21388008968 0.03264535775 
0.097953 2.16062483481 0.03336663951 
0.098470 2.17600663192 0.03395124804 
0.098986 2.10979654248 0.03151282021 
0.099503 2.11821497346 0.03144318514 
0.100020 2.08750134187 0.03158467039 
0.100537 2.10740193573 0.03265261574 
0.101054 2.16752838682 0.03124751637 
0.101571 2.03346316110 0.03041142026 
0.102088 2.11139902583 0.03204043827 
0.102605 2.06470653230 0.03122638488 
0.103122 2.12829567599 0.03189796976 
0.103638 2.12840942077 0.03095310783 
0.104155 2.08850650225 0.02996090873 
0.104672 2.08980141246 0.03146617993 
0.105189 2.03962591946 0.02984873496 
0.105706 2.07653284013 0.03142514377 
0.106223 2.04649850970 0.03061370206 
0.106740 2.07893967493 0.02923321892 
0.107257 2.06558332564 0.02976944662 
0.107773 2.08457202301 0.03018724850 
0.108290 2.11750152716 0.02943744755 
0.108807 1.99434727401 0.02920818809 
0.109324 2.08214982470 0.02942578285 
0.109841 2.00392436493 0.02913146378 
0.110358 2.02303569876 0.02906976047 
0.110875 2.07835450852 0.02891347822 
0.111392 2.00586975815 0.02929218606 
0.111909 2.06045961762 0.02869514434 
0.112425 2.00435639320 0.02822350414 
0.112942 2.06081762413 0.02879624033 
0.113459 1.99536530087 0.02772598621 
0.113976 2.01168805261 0.02853443276 
0.114493 2.02279177318 0.02805127510 
0.115010 1.97226612654 0.02720447480 
0.115527 2.09707964570 0.02864422642 
0.116044 2.00661488703 0.02868552436 
0.116560 1.98207864870 0.02800068706 
0.117077 2.01589845696 0.02804270987 
0.117594 2.00317652125 0.02770523029 
0.118111 2.00140676432 0.02752756427 
0.118628 1.99130756705 0.02769093984 
0.119145 2.01309706167 0.02814612598 
0.119662 1.99161334064 0.02708947253 
0.120179 1.94166407847 0.02716578154 
0.120695 1.90051408162 0.02627265903 
0.121212 1.95038436054 0.02650490330 
0.121729 2.00448893233 0.02725550390 
0.122246 1.96083742089 0.02730259813 
0.122763 1.92082429957 0.02598370053 
0.123280 1.98372624728 0.02707644175 
0.123797 1.96682540479 0.02631747182 
0.124314 1.94533012500 0.02624934149 
0.124830 1.95427687736 0.02723036158 
0.125347 1.92116221067 0.02638378363 
0.125864 1.95696715010 0.02647949380 
0.126381 1.95019551496 0.02616379502 
0.126898 1.93585378635 0.02674971868 
0.127415 1.89304892423 0.02584245418 
0.127932 1.94071121380 0.02595400626 
0.128448 1.90653832954 0.02583386261 
0.128965 1.90610611563 0.02558773320 
0.129482 1.94243125654 0.02589624481 
0.129999 1.90854704008 0.02536787291 
0.130516 1.98725832082 0.02681048663 
0.131033 1.96360184129 0.02604668914 
0.131550 1.85693969123 0.02566180989 
0.132067 1.89171548484 0.02586381309 
0.132583 1.94857989781 0.02565851177 
0.133100 1.91356347989 0.02568577049 
0.133617 1.92623948748 0.02492954168 
0.134134 1.92653461247 0.02506441422 
0.134651 1.92506435769 0.02571417648 
0.135168 1.86632994533 0.02458220679 
0.135685 1.91617585565 0.02469457709 
0.136201 1.92932386712 0.02547899944 
0.136718 1.87964983940 0.02485116922 
0.137235 1.91228837777 0.02449191329 
0.137752 1.88586060300 0.02418929306 
0.138269 1.90788139467 0.02432788692 
0.138786 1.87912678263 0.02405922473 
0.139303 1.91117078389 0.02425801143 
0.139819 1.88688220508 0.02468787883 
0.140336 1.88867687163 0.02485391485 
0.140853 1.88292275609 0.02450339295 
0.141370 1.89569751303 0.02412307874 
0.141887 1.84828762943 0.02357380732 
0.142404 1.88779155720 0.02457839361 
0.142921 1.91690473545 0.02444188212 
0.143438 1.90190193213 0.02438620371 
0.143954 1.92564605163 0.02459762267 
0.144471 1.89007847307 0.02420895141 
0.144988 1.91098662983 0.02427425512 
0.145505 1.84725449177 0.02380861182 
0.146022 1.83829708415 0.02426200655 
0.146539 1.84585256299 0.02437947886 
0.147056 1.87395033711 0.02471278312 
0.147572 1.86388989485 0.02399990278 
0.148089 1.84413422251 0.02376216665 
0.148606 1.86349860625 0.02383855225 
0.149123 1.84282196824 0.02332425513 
0.149640 1.84625713996 0.02335290702 
0.150157 1.82357503082 0.02344022694 
0.150674 1.84494570364 0.02303549502 
0.151190 1.88879582648 0.02377655154 
0.151707 1.80853126115 0.02361082272 
0.152224 1.83225730929 0.02364767878 
0.152741 1.84237775076 0.02257681836 
0.153258 1.83986219622 0.02290198194 
0.153775 1.86159532603 0.02364412786 
0.154291 1.82616949768 0.02300941360 
0.154808 1.87354387968 0.02368164049 
0.155325 1.84425910518 0.02282225555 
0.155842 1.84979829818 0.02292484219 
0.156359 1.88669318821 0.02284564374 
0.156876 1.88018519506 0.02283099858 
0.157393 1.83109110260 0.02256346570 
0.157909 1.84293202779 0.02209974508 
0.158426 1.86332135943 0.02361201256 
0.158943 1.80429976331 0.02224348376 
0.159460 1.85606385300 0.02216597160 
0.159977 1.79709248614 0.02206755068 
0.160494 1.87402837824 0.02286269049 
0.161010 1.80325825979 0.02181427493 
0.161527 1.81963340583 0.02229260378 
0.162044 1.84538280977 0.02252146402 
0.162561 1.79687205981 0.02245541748 
0.163078 1.79671170905 0.02214633266 
0.163595 1.83987004890 0.02205531737 
0.164112 1.82181386128 0.02211000080 
0.164628 1.79649702642 0.02149196351 
0.165145 1.83511284320 0.02188975389 
0.165662 1.80253055167 0.02203675447 
0.166179 1.79901023560 0.02201316774 
0.166696 1.76850540690 0.02132760078 
0.167213 1.82269529560 0.02206017348 
0.167729 1.84931290855 0.02183517734 
0.168246 1.80913705737 0.02131659752 
0.168763 1.77520001969 0.02134797257 
0.169280 1.81287671133 0.02192413067 
0.169797 1.81944989644 0.02102044813 
0.170314 1.81202150843 0.02091480121 
0.170830 1.84495325439 0.02124430823 
0.171347 1.80607022763 0.02203796500 
0.171864 1.78737734678 0.02111557699 
0.172381 1.83755071459 0.02199937524 
0.172898 1.82732842548 0.02139149036 
0.173415 1.80340344185 0.02137505735 
0.173932 1.77701839162 0.02079544817 
0.174448 1.83523469930 0.02138330829 
0.174965 1.79424931558 0.02085622352 
0.175482 1.79209710062 0.02069924635 
0.175999 1.80259475177 0.02083573572 
0.176516 1.81830386899 0.02140938264 
0.177033 1.81163587513 0.02107804999 
0.177549 1.78619113703 0.02088283850 
0.178066 1.78168060947 0.02069143740 
0.178583 1.77705426269 0.02119521689 
0.179100 1.81275887225 0.02109742372 
0.179617 1.78862556687 0.02138683434 
0.180134 1.78716765016 0.02149702216 
0.180650 1.78163793541 0.02180523343 
0.181167 1.80229868867 0.02185569491 
0.181684 1.79050828845 0.02251114676 
0.182201 1.78122015710 0.02189717587 
0.182718 1.78425612946 0.02230798060 
0.183234 1.78089716814 0.02253568110 
0.183751 1.79449155900 0.02158891587 
0.184268 1.79966737244 0.02303314801 
0.184785 1.79432902222 0.02231384623 
0.185302 1.83379802408 0.02285498591 
0.185819 1.76154523577 0.02255466571 
0.186335 1.80887117336 0.02249283886 
0.186852 1.80237137284 0.02187346022 
0.187369 1.77688229926 0.02181072453 
0.187886 1.76997583523 0.02145081296 
0.188403 1.78890287012 0.02114707632 
0.188920 1.82223706733 0.02119494552 
0.189436 1.78125956387 0.02181157651 
0.189953 1.78334511746 0.02094829818 
0.190470 1.79396634819 0.02059185505 
0.190987 1.75002884719 0.02090825080 
0.191504 1.77567947816 0.02119725629 
0.192020 1.79935495248 0.02072907706 
0.192537 1.77332483280 0.02107902961 
0.193054 1.76460796670 0.02033581729 
0.193571 1.76527274684 0.02058374671 
0.194088 1.78335283040 0.02046499889 
0.194605 1.76664836307 0.02112858235 
0.195121 1.72550685372 0.02114742819 
0.195638 1.72581386237 0.02054047675 
0.196155 1.76682312331 0.02051561209 
0.196672 1.74222860161 0.02015288177 
0.197189 1.76023597520 0.02032884127 
0.197705 1.74309853222 0.02007494664 
0.198222 1.71974618729 0.02021642879 
0.198739 1.76221633505 0.02016709439 
0.199256 1.73376218878 0.01957935700 
0.199773 1.74011408517 0.02022302909 
0.200290 1.76375545625 0.01993277490 
0.200806 1.71069337219 0.01984617640 
0.201323 1.76227735476 0.02024598473 
0.201840 1.73817977049 0.02050171892 
0.202357 1.73526291534 0.02000020721 
0.202874 1.77043137752 0.01965328268 
0.203390 1.79550492996 0.01967888169 
0.203907 1.75973492415 0.01991426002 
0.204424 1.76875885177 0.01982994421 
0.204941 1.74318324276 0.01966787344 
0.205458 1.71873989697 0.01967526719 
0.205974 1.72949829865 0.01916150451 
0.206491 1.77095609757 0.01952857088 
0.207008 1.76593403224 0.01964284175 
0.207525 1.74145498631 0.01962289964 
0.208042 1.74981750314 0.01941397542 
0.208558 1.73675296072 0.01935830005 
0.209075 1.73769848008 0.01935003413 
0.209592 1.76941279792 0.01883164668 
0.210109 1.74338717317 0.01926682029 
0.210626 1.77235790312 0.01939179501 
0.211142 1.76138497342 0.01920870719 
0.211659 1.73313264339 0.01902395773 
0.212176 1.75922002285 0.01924180423 
0.212693 1.73991350289 0.01932011490 
0.213210 1.77188336032 0.01913423425 
0.213726 1.78641379463 0.01938071529 
0.214243 1.74363434788 0.01994761580 
0.214760 1.78544862949 0.01960336721 
0.215277 1.73786385363 0.01925501533 
0.215794 1.75600129597 0.01902317120 
0.216310 1.71403801763 0.01891702856 
0.216827 1.74572311527 0.01856323826 
0.217344 1.72166223610 0.01866852234 
0.217861 1.73087221020 0.01844561409 
0.218378 1.77056200204 0.01916938678 
0.218894 1.77557723940 0.01926050023 
0.219411 1.73113056857 0.01921523169 
0.219928 1.74013293725 0.01874342985 
0.220445 1.75774785622 0.01890812533 
0.220962 1.72738471792 0.01917216218 
0.221478 1.73235204670 0.01885465490 
0.221995 1.71419955507 0.01867471258 
0.222512 1.77183717653 0.01871114260 
0.223029 1.76651100586 0.01862908460 
0.223546 1.72430495698 0.01808585544 
0.224062 1.74425777775 0.01851657631 
0.224579 1.74851555299 0.01860918391 
0.225096 1.73096764468 0.01842168820 
0.225613 1.72922716795 0.01838343251 
0.226129 1.77863918141 0.01869327475 
0.226646 1.76312754307 0.01847481768 
0.227163 1.73603525446 0.01829727590 
0.227680 1.71345410596 0.01817413050 
0.228197 1.75553686113 0.01814484308 
0.228713 1.73479055202 0.01797894177 
0.229230 1.72499075729 0.01808068088 
0.229747 1.76678190265 0.01817884722 
0.230264 1.74981436655 0.01839766078 
0.230780 1.75895913614 0.01819626880 
0.231297 1.72406118077 0.01775999343 
0.231814 1.74652347939 0.01804658067 
0.232331 1.74291620185 0.01802631598 
0.232848 1.74160355713 0.01840281298 
0.233364 1.72378907239 0.01738941840 
0.233881 1.72368424753 0.01811441194 
0.234398 1.76295290090 0.01843697425 
0.234915 1.74786585509 0.01797377045 
0.235431 1.72299754347 0.01780852119 
0.235948 1.70246666863 0.01807476955 
0.236465 1.73616802217 0.01772477103 
0.236982 1.73775252337 0.01769129542 
0.237499 1.72260069310 0.01810965954 
0.238015 1.71460232692 0.01753450613 
0.238532 1.75683639756 0.01803148274 
0.239049 1.75103069038 0.01752402068 
0.239566 1.73561090816 0.01805447931 
0.240082 1.71999811664 0.01797321355 
0.240599 1.72297274053 0.01783870247 
0.241116 1.75262916148 0.01788502225 
0.241633 1.71051650564 0.01761773003 
0.242149 1.74205705319 3.03159292829 
0.242666 1.71552642811 0.01767656282 
0.243183 1.71663832827 0.01735590448 
0.243700 1.76098160815 0.01752745096 
0.244217 1.72259658721 0.01768101665 
0.244733 1.72088720979 0.01734091429 
0.245250 1.71703738228 0.01740606985 
0.245767 1.73976523544 0.01769623829 
0.246284 1.72600312417 0.01734544647 
0.246800 1.72746561061 0.01733912540 
0.247317 1.73762851510 0.01735101649 
0.247834 1.72673738420 0.01714891097 
0.248351 1.69692297281 0.01706437851 
0.248867 1.75258766899 0.01731083024 
0.249384 1.71727670828 0.01781281315 
0.249901 1.72414972631 0.01763210062 
0.250418 1.71083306807 0.01712602107 
0.250934 1.70752281569 0.01721825469 
0.251451 1.70034921406 0.01690870244 
0.251968 1.71605586225 0.01696890582 
0.252485 1.69421456516 0.01700454329 
0.253001 1.73006028785 0.01762111689 
0.253518 1.72904323028 0.01750346920 
0.254035 1.71825437863 0.01753464556 
0.254552 1.72378231198 0.01721005518 
0.255068 1.74347677050 0.01696548646 
0.255585 1.73535050834 0.01738610360 
0.256102 1.69966345168 0.01697310957 
0.256619 1.72353509244 0.01742010597 
0.257135 1.72409582082 0.01672426722 
0.257652 1.71615981088 0.01693540882 
0.258169 1.71847209349 0.01700868890 
0.258686 1.66972584635 0.01688769170 
0.259202 1.70951815575 0.01684309195 
0.259719 1.72603966910 0.01669639166 
0.260236 1.70636612938 0.01746410804 
0.260753 1.71561225970 0.01737586961 
0.261269 1.71678723379 0.01754510757 
0.261786 1.73078283386 0.01778353475 
0.262303 1.73422112397 0.01798128942 
0.262820 1.71629664481 0.01751723647 
0.263336 1.69632261196 0.01747595306 
0.263853 1.72242022476 0.01792373298 
0.264370 1.71387343498 0.01826998067 
0.264887 1.70927842899 0.01802199792 
0.265403 1.68613623233 0.01838555922 
0.265920 1.71434812048 0.01819118621 
0.266437 1.69087323736 0.01844784016 
0.266954 1.73537889680 0.01844321588 
0.267470 1.70077467618 0.01842930674 
0.267987 1.72030286746 0.01858376285 
0.268504 1.71995047567 0.01905001463 
0.269021 1.71413014217 0.01888593612 
0.269537 1.69705717262 0.01872165120 
0.270054 1.74441491890 0.01914063068 
0.270571 1.74310319967 0.01917124933 
0.271087 1.75465939397 0.01960956067 
0.271604 1.72558029040 0.01942929931 
0.272121 1.71112264332 0.01979571700 
0.272638 1.71017441530 0.01983599341 
0.273154 1.70001098935 0.01962082462 
0.273671 1.73914318009 0.02053975928 
0.274188 1.69960609056 0.01983961111 
0.274705 1.76275803014 0.02080581220 
0.275221 1.75744535348 0.02005318510 
0.275738 1.76257816057 0.02098457672 
0.276255 1.74451088553 0.02070180100 
0.276771 1.76001817781 0.02044939011 
0.277288 1.66661231663 0.02008999854 
0.277805 1.74780897474 0.02055617047 
0.278322 1.73130441778 0.02021862811 
0.278838 1.71110075722 0.02079293100 
0.279355 1.72458600506 0.02040020961 
0.279872 1.70118992038 0.01992684099 
0.280388 1.74950094262 0.01976484284 
0.280905 1.77583795789 0.02043254531 
0.281422 1.71132278450 0.02004487521 
0.281939 1.76122398791 0.02041311457 
0.282455 1.70898442138 0.01992055756 
0.282972 1.74324857554 0.02040323739 
0.283489 1.70681020920 0.02002781512 
0.284006 1.70910701253 0.02046288914 
0.284522 1.75639491912 0.02056719191 
0.285039 1.71541609846 0.02103012202 
0.285556 1.73405966932 0.02103146663 
0.286072 1.71113903839 0.02058623753 
0.286589 1.74458815380 0.02028684410 
0.287106 1.69485676505 0.02049268487 
0.287622 1.75089862251 0.02066597392 
0.288139 1.71680725071 0.02057052576 
0.288656 1.70570450699 0.02104797957 
0.289173 1.69705100664 0.02068760516 
0.289689 1.74105018015 0.02041015863 
0.290206 1.70504727349 0.02082977628 
0.290723 1.68944722635 0.02056744356 
0.291239 1.72665337496 0.02069693405 
0.291756 1.71620088949 0.02035649126 
0.292273 1.71453192774 0.02009365644 
0.292790 1.72991189502 0.02085549911 
0.293306 1.72000649722 0.02106787535 
0.293823 1.74174313686 0.02094519485 
0.294340 1.70455963054 0.02075579631 
0.294856 1.70993327365 0.02105286686 
0.295373 1.73835648656 0.02128165431 
0.295890 1.67932068545 0.02056160175 
0.296406 1.74453324877 0.02106114782 
0.296923 1.74265763014 0.02139107046 
0.297440 1.72402807503 0.02141079298 
0.297957 1.71971580003 0.02125412939 
0.298473 1.73383552025 0.02112027839 
0.298990 1.74103420541 0.02215153808 
0.299507 1.73615110246 0.02164843721 
0.300023 1.76491833145 0.02160339052 
0.300540 1.75599674278 0.02138724828 
0.301057 1.71981266783 0.02096615310 
0.301573 1.75628443623 0.02201188203 
0.302090 1.73565264930 0.02097027959 
0.302607 1.75624039527 0.02253791053 
0.303123 1.76015675850 0.02155813980 
0.303640 1.71376314257 0.02161260029 
0.304157 1.74176527975 0.02195373830 
0.304673 1.73027208979 0.02165702009 
0.305190 1.75097191761 0.02188746725 
0.305707 1.71797610709 0.02174575304 
0.306224 1.71986831580 0.02147476449 
0.306740 1.74910745869 0.02228487602 
0.307257 1.72945753760 0.02155007603 
0.307774 1.70924292367 0.02187513330 
0.308290 1.74445190485 0.02176102014 
0.308807 1.71108447647 0.02197072085 
0.309324 1.76961626105 0.02245692578 
0.309840 1.73319692999 0.02194875285 
0.310357 1.69616406292 0.02171648858 
0.310874 1.71202403574 0.02290263412 
0.311390 1.75250354119 0.02200662456 
0.311907 1.73126907580 0.02291858112 
0.312424 1.74474176283 0.02273981615 
0.312940 1.76866668949 0.02278319776 
0.313457 1.71578173273 0.02281935464 
0.313974 1.71448810754 0.02210065207 
0.314490 1.67208431915 0.02250365988 
0.315007 1.71797836657 0.02289890267 
0.315524 1.72395811366 0.02289816609 
0.316040 1.71697850739 0.02295476104 
0.316557 1.70874402912 0.02322274781 
0.317074 1.73557812945 0.02337596023 
0.317590 1.72674382860 0.02379464324 
0.318107 1.72747650398 0.02343767201 
0.318624 1.70869614031 0.02343245521 
0.319140 1.72165192561 0.02256472582 
0.319657 1.74822282963 0.02277283908 
0.320174 1.75134824731 0.02332088985 
0.320690 1.70252455959 0.02298571820 
0.321207 1.69034656835 0.02294418657 
0.321724 1.72062796416 0.02348276693 
0.322240 1.69238303826 0.02449030802 
0.322757 1.70736468962 0.02323534506 
0.323274 1.69704475162 0.02334433003 
0.323790 1.68893123205 0.02343245851 
0.324307 1.76439232709 0.02435150974 
0.324824 1.74183459174 0.02391390762 
0.325340 1.72078284328 0.02468849228 
0.325857 1.76085839553 0.02501525210 
0.326373 1.77689572011 0.02434138234 
0.326890 1.75169894118 0.02553461667 
0.327407 1.72243547435 0.02509380302 
0.327923 1.72712114526 0.02572232901 
0.328440 1.72383045824 0.02554167365 
0.328957 1.71281730924 0.02595645891 
0.329473 1.75915460698 0.02732002851 
0.329990 1.74193915465 0.02697104151 
0.330507 1.75862891515 0.02752981141 
0.331023 1.76407504935 0.02800831772 
0.331540 1.78377948767 0.02837417609 
0.332057 1.76406581668 0.02890578545 
0.332573 1.71800573944 0.02915114139 
0.333090 1.71514373409 0.02867112072 
0.333607 1.77311005397 0.02970658593 
0.334123 1.76941513046 0.02973392256 
0.334640 1.75522399125 0.03019718719 
0.335156 1.75178863998 0.03004589625 
0.335673 1.76451109566 0.02957400700 
0.336190 1.74835303514 0.02944894906 
0.336706 1.74322346232 0.02984487569 
0.337223 1.74707887193 0.02982841677 
0.337740 1.81036694958 0.03202030357 
0.338256 1.73525506512 0.03032415127 
0.338773 1.74880987831 0.03337917263 
0.339290 1.85255266242 0.03437057741 
0.339806 1.76551690442 0.03443650742 
0.340323 1.85232241639 0.03472464391 
0.340839 1.82544433702 0.03568162324 
0.341356 1.81605846621 0.03735893879 
0.341873 1.74154990519 0.03684266807 
0.342389 1.80100529038 0.03646912529 
0.342906 1.81912828725 0.03468056618 
0.343423 1.77849594578 0.03798669536 
0.343939 1.79261134769 0.03714220174 
0.344456 1.82459640702 0.03716737669 
0.344972 1.79808848317 0.03821030421 
0.345489 1.81127270571 0.03843599142 
0.346006 1.82339487838 0.03805941172 
0.346522 1.79546923309 0.03799193404 
0.347039 1.83272371686 0.03834002151 
0.347555 1.77895132329 0.03845766819 
0.348072 1.78369946015 0.03899133224 
0.348589 1.73652240837 0.03620542803 
0.349105 1.81833800372 0.03896655385 
0.349622 1.75605313754 0.03859626479 
0.350139 1.82116600645 0.03889060721 
0.350655 1.75214861024 0.03780698022 
0.351172 1.82923364724 0.03952988390 
0.351688 1.75126459009 0.03783310421 
0.352205 1.78783429921 0.03956376962 
0.352722 1.75479396775 0.03757316641 
0.353238 1.77139222101 0.03812942997 
0.353755 1.77550938697 0.03885683262 
0.354271 1.83308304685 0.03708074719 
0.354788 1.75360458519 0.03722893547 
0.355305 1.73779881749 0.03822505445 
0.355821 1.74519250758 0.03837295270 
0.356338 1.74502927049 0.03907609810 
0.356854 1.80245109881 0.04205571087 
0.357371 1.80916432328 0.04415534893 
0.357888 1.77604697895 0.03967709522 
0.358404 1.90053193290 0.04530808446 
0.358921 1.84235793131 0.04279707904 
0.359437 1.94154155986 0.04484143971 
0.359954 1.78821528893 0.04294011137 
0.360471 1.78281487168 0.04313118120 
0.360987 1.85472428171 0.04800039973 
0.361504 1.86227659468 0.04700041243 
0.362020 1.83812495199 0.04644305600 
0.362537 1.86600453872 0.04926257947 
0.363054 1.79390027901 0.04762820714 
0.363570 1.77161389914 0.04841681399 
0.364087 1.79767709242 0.05282916317 
0.364603 1.84433697289 0.05210133025 
0.365120 1.74493536268 0.05354272305 
0.365637 1.87037345410 0.05449106230 
0.366153 1.86034086346 0.05564929284 
0.366670 1.70038460516 0.05360846987 
0.367186 1.80797371730 0.06209141441 
0.367703 1.74477670749 0.05988580881 
0.368219 1.75427955654 0.05771046123 
0.368736 1.80501691127 0.06905454494 
0.369253 1.70252900034 0.06400029610 
0.369769 1.79348407851 0.07127154491 
0.370286 1.81343294752 0.07229855161 
0.370802 1.94104395821 0.07410957863 
0.371319 1.84926591019 0.08489271333 
0.371835 1.76660949358 0.08244190913 
0.372352 1.77626837576 0.08514939403 
0.372869 1.88145785860 0.10171255499 
0.373385 1.80039807203 0.14148758564 
0.373902 1.25555395257 0.27642001034 
