# Supplementary material for: A SAXS-based approach to rationally evaluate radical scavengers – toward eliminating radiation damage in solution and crystallographic studies
Source: J Synchrotron Radiat. 2021 Aug 9;28(Pt 5):1309–20. doi: 10.1107/S1600577521004045 (PMC8415334; doi:10.1107/S1600577521004045)
Supplement: Supplementary file 1 [file s-28-01309-sup1.zip › SupportingData/ascrobic_acid/5mM/G1_ascorbate-5mm_00025.cbf.dat]

0.010597 11.50311183995 0.50231581953 
0.011114 10.24636046120 0.47386065085 
0.011630 9.86000337801 0.38764447372 
0.012147 8.58538721887 0.27390406218 
0.012664 8.21114000446 0.26075312510 
0.013181 7.24340431259 0.24106323543 
0.013698 6.69284766759 0.19195064690 
0.014215 6.37516616708 0.26558880398 
0.014732 5.90158942479 0.22672290194 
0.015249 5.83430881568 0.19796674236 
0.015766 5.29718707925 0.18524473142 
0.016283 4.99689710921 0.17923808206 
0.016800 4.80348696505 0.14991963955 
0.017316 4.71069482651 0.14291272085 
0.017833 4.51188224210 0.14176285544 
0.018350 4.61979094858 0.11611095226 
0.018867 4.13908733548 0.11285946015 
0.019384 4.21102777308 0.11629818752 
0.019901 3.88695909333 0.10917580187 
0.020418 3.80905209650 0.08973003111 
0.020935 3.87416035042 0.09660470038 
0.021452 3.56453233680 0.09419120896 
0.021969 3.81481118289 0.09074902109 
0.022486 3.59704913477 0.09333282312 
0.023002 3.54405262899 0.08919100078 
0.023519 3.53790116864 0.08570389517 
0.024036 3.34300314001 0.08300237716 
0.024553 3.29369545033 0.08253558800 
0.025070 3.27747374250 0.08469768318 
0.025587 3.27543844476 0.07840232910 
0.026104 3.09973665892 0.07394533263 
0.026621 3.05860838064 0.07695293357 
0.027138 3.01092495577 0.07181454359 
0.027655 2.98756650160 0.07480729018 
0.028171 2.92785238437 0.07492437343 
0.028688 2.97501221617 0.07143312475 
0.029205 2.92888532143 0.06769208493 
0.029722 2.93478256290 0.07352370166 
0.030239 2.77974840194 0.06891037612 
0.030756 2.90724746272 0.06462689231 
0.031273 2.89026367861 0.06945580796 
0.031790 2.82572350561 0.06643471892 
0.032307 2.83680374480 0.06525026905 
0.032824 2.72008844845 0.05975861388 
0.033341 2.75104819508 0.06307592393 
0.033857 2.70644606124 0.06445970437 
0.034374 2.80307796737 0.06278223189 
0.034891 2.73480981579 0.06213779764 
0.035408 2.73127539296 0.06391061598 
0.035925 2.57509219797 0.05972404649 
0.036442 2.65185100673 0.05802965119 
0.036959 2.52089964874 0.05876114532 
0.037476 2.66667142105 0.05718141208 
0.037993 2.62489651435 0.05910904589 
0.038510 2.52970565105 0.05836325993 
0.039027 2.59481687364 0.05554966650 
0.039543 2.50910193895 0.05461208210 
0.040060 2.42261064388 0.05669571585 
0.040577 2.51278494973 0.05288837395 
0.041094 2.51773390105 0.05560833899 
0.041611 2.44399740102 0.05359485064 
0.042128 2.46033059414 0.05404804527 
0.042645 2.45450636507 0.05491367414 
0.043162 2.29803926665 0.04915270318 
0.043679 2.39660890396 0.05015931221 
0.044196 2.47781283132 0.05213212380 
0.044712 2.44416128586 0.05334465962 
0.045229 2.38613257760 0.04764546618 
0.045746 2.41260507314 0.04807448744 
0.046263 2.34542622750 0.04893707088 
0.046780 2.26368942526 0.04578946265 
0.047297 2.29069251022 0.04810489985 
0.047814 2.35778112094 0.04825458526 
0.048331 2.36986837528 0.04551383258 
0.048848 2.33600959469 0.04820082977 
0.049365 2.24704575561 0.04531037931 
0.049881 2.34571097948 0.04885579618 
0.050398 2.27392059976 0.04693969232 
0.050915 2.37969909499 0.04954288303 
0.051432 2.24363356018 0.04608979390 
0.051949 2.32180667682 0.04468435774 
0.052466 2.27877241916 0.04535287466 
0.052983 2.19162949057 0.04421437992 
0.053500 2.21680749468 0.04554110529 
0.054017 2.17934619968 0.04358645017 
0.054534 2.17549410761 0.04265964738 
0.055050 2.14244336044 0.04302611740 
0.055567 2.22571876723 0.04505294178 
0.056084 2.16337472941 0.04177596344 
0.056601 2.17146337706 0.04139640004 
0.057118 2.10601833474 0.04281592747 
0.057635 2.15664794231 0.04270875389 
0.058152 2.16976661472 0.04261168416 
0.058669 2.21327585658 0.04208963205 
0.059186 2.09709549450 0.04098628155 
0.059703 2.14187623820 0.04067847379 
0.060220 2.13743015604 0.04028957790 
0.060736 2.09682848730 0.04128608190 
0.061253 2.12336905705 0.03920929585 
0.061770 2.12177226959 0.04110099515 
0.062287 2.21440341347 0.04077122496 
0.062804 2.05784117653 0.03981596842 
0.063321 2.16414757149 0.04151445116 
0.063838 2.08014130998 0.03902353101 
0.064355 2.08624385125 0.04093327770 
0.064872 2.06692491421 0.03764616911 
0.065388 2.11345788955 0.03893195117 
0.065905 2.04898470037 0.03799639388 
0.066422 2.05726704651 0.03804168374 
0.066939 2.01873652761 0.03703603410 
0.067456 2.02576492662 0.03812186132 
0.067973 2.04716155487 0.03863293611 
0.068490 2.05489039419 0.03702623240 
0.069007 2.10257614922 0.03800177055 
0.069524 2.04252537819 0.03936161636 
0.070041 2.03812537779 0.03802180331 
0.070557 2.07989708683 0.03811025391 
0.071074 2.07382508422 0.03894337339 
0.071591 2.04918368265 0.03603299408 
0.072108 2.07894024153 0.03607212773 
0.072625 2.05131070234 0.03677271464 
0.073142 2.04690002252 0.03709265621 
0.073659 2.06406066680 0.03657172367 
0.074176 2.05453885757 0.03779167754 
0.074693 2.08206270503 0.03812122344 
0.075210 2.03237189359 0.03532326757 
0.075726 1.98500131427 0.03639131379 
0.076243 2.06252167086 0.03745882457 
0.076760 2.01780223507 0.03607007869 
0.077277 2.06494662617 0.03485823228 
0.077794 2.03252351422 0.03666728174 
0.078311 2.01348275518 0.03696923273 
0.078828 1.95980262200 0.03455253376 
0.079345 1.94493335582 0.03497508166 
0.079862 2.06081398421 0.03580846382 
0.080378 2.04604229658 0.03464281684 
0.080895 2.05555782203 0.03531557056 
0.081412 2.01935815494 0.03457792842 
0.081929 1.92531313422 0.03296105718 
0.082446 2.03493410684 0.03429652063 
0.082963 1.99556617797 0.03373228726 
0.083480 1.98697163489 0.03418342998 
0.083997 2.03151819755 0.03442741594 
0.084514 1.96912030195 0.03377444264 
0.085030 2.03040008421 0.03294757778 
0.085547 1.96883636683 0.03245355879 
0.086064 1.95068422475 0.03334167314 
0.086581 2.00018155403 0.03327845500 
0.087098 2.01672975990 0.03373628640 
0.087615 2.02282923618 0.03285511813 
0.088132 1.96034979997 0.03393120840 
0.088649 1.96415133814 0.03338694650 
0.089166 1.92865742899 0.03349871125 
0.089683 1.93837835854 0.03467424666 
0.090199 1.99644460018 0.03514851018 
0.090716 1.95210093592 0.03568529322 
0.091233 1.97804676689 0.03701291833 
0.091750 2.02524733368 0.03685456193 
0.092267 1.98841629436 0.03604792308 
0.092784 2.04062081612 0.03659990387 
0.093301 2.04051175526 0.03760580049 
0.093818 1.98346798339 0.03623905712 
0.094334 1.95016194621 0.03495437719 
0.094851 2.00435944892 0.03561980764 
0.095368 1.97479754274 0.03486108282 
0.095885 1.90662045083 0.03392843296 
0.096402 1.99703090793 0.03492767496 
0.096919 1.90373561022 0.03278766884 
0.097436 1.96010999737 0.03273061109 
0.097953 1.96486471977 0.03224159503 
0.098470 1.99185591208 0.03285463431 
0.098986 1.94112389492 0.03230836851 
0.099503 1.88519265377 0.03146702458 
0.100020 1.95944521728 0.03292592192 
0.100537 1.92602742037 0.03256867280 
0.101054 1.94700847804 0.03121783482 
0.101571 1.98862686744 0.03129950650 
0.102088 1.89646421759 0.03231584247 
0.102605 1.92268562594 0.03112886672 
0.103122 1.87510760505 0.02993747831 
0.103638 1.96248517596 0.03092767740 
0.104155 1.89653937036 0.03124766481 
0.104672 1.89545073528 0.03199010096 
0.105189 1.98275238845 0.03249963028 
0.105706 1.91963785314 0.03075035249 
0.106223 1.91144935426 0.03041402020 
0.106740 1.90868266030 0.03026790307 
0.107257 1.91118328126 0.03085958797 
0.107773 1.90959649846 0.02981247170 
0.108290 1.92835002844 0.03069931825 
0.108807 1.92916116810 0.02951377879 
0.109324 1.92074148006 0.02995968409 
0.109841 1.93386206320 0.02903946941 
0.110358 1.91448020981 0.02964190583 
0.110875 1.89264683608 0.02947555730 
0.111392 1.93658945169 0.02943114390 
0.111909 1.89426775763 0.03004286199 
0.112425 1.88299324502 0.02887696804 
0.112942 1.86363982897 0.02860567178 
0.113459 1.90459047037 0.02999739680 
0.113976 1.86705956206 0.02950381406 
0.114493 1.91063611331 0.02900474324 
0.115010 1.92283397491 0.03010185192 
0.115527 1.92802504743 0.02897458262 
0.116044 1.89482226745 0.02806640033 
0.116560 1.88167892856 0.02775002533 
0.117077 1.92282375674 0.02805296443 
0.117594 1.87888532833 0.02825296548 
0.118111 1.94700893126 0.02905807489 
0.118628 1.87619088728 0.02803604780 
0.119145 1.88063163651 0.02896211717 
0.119662 1.92000005949 0.02703589373 
0.120179 1.92322237306 0.02822166664 
0.120695 1.87238179002 0.02756802597 
0.121212 1.88918758132 0.02752244442 
0.121729 1.88498319959 0.02798325129 
0.122246 1.85229103184 0.02727096781 
0.122763 1.90752316477 0.02815528025 
0.123280 1.88813988182 0.02750127584 
0.123797 1.93356045497 0.02798807584 
0.124314 1.88492349429 0.02847095370 
0.124830 1.87498723041 0.02696290725 
0.125347 1.89475348707 0.02701772823 
0.125864 1.90120698613 0.02744924610 
0.126381 1.90758432865 0.02698166595 
0.126898 1.90075396768 0.02734547077 
0.127415 1.89739363357 0.02632466715 
0.127932 1.87126403608 0.02712046332 
0.128448 1.88011450798 0.02711805875 
0.128965 1.89526316441 0.02667398953 
0.129482 1.90393440852 0.02594737439 
0.129999 1.88780197281 0.02673472566 
0.130516 1.89278362658 0.02593979969 
0.131033 1.89873822322 0.02692133995 
0.131550 1.85936218134 0.02610503250 
0.132067 1.87203763738 0.02637331568 
0.132583 1.87512963748 0.02678481468 
0.133100 1.92245423632 0.02633081588 
0.133617 1.86467615800 0.02582404193 
0.134134 1.87842254471 0.02536552558 
0.134651 1.84547780912 0.02676078135 
0.135168 1.87378551180 0.02622271937 
0.135685 1.87165685164 0.02547817084 
0.136201 1.86869784485 0.02618250653 
0.136718 1.87834113527 0.02590731412 
0.137235 1.85685710347 0.02599504873 
0.137752 1.82287177969 0.02467067889 
0.138269 1.87346514033 0.02623756150 
0.138786 1.85789915920 0.02545408423 
0.139303 1.87188731989 0.02459987156 
0.139819 1.85111935379 0.02613899632 
0.140336 1.88434328503 0.02454870100 
0.140853 1.86291088308 0.02480131190 
0.141370 1.87649454646 0.02566590541 
0.141887 1.86567726223 0.02513978303 
0.142404 1.85234285743 0.02522449902 
0.142921 1.88548887726 0.02522586433 
0.143438 1.88382256759 0.02613375961 
0.143954 1.93321332057 0.02588174817 
0.144471 1.89272361834 0.02486449279 
0.144988 1.85922953969 0.02546576450 
0.145505 1.88859011333 0.02571013632 
0.146022 1.85758895572 0.02513892348 
0.146539 1.86661373594 0.02495443171 
0.147056 1.85308011156 0.02494322282 
0.147572 1.83814117937 0.02501502387 
0.148089 1.81107611081 0.02510091452 
0.148606 1.86593250243 0.02517692343 
0.149123 1.80268423194 0.02438700851 
0.149640 1.88657908447 0.02474921862 
0.150157 1.83271211850 0.02427605559 
0.150674 1.86637305992 0.02436445830 
0.151190 1.87499934790 0.02482324146 
0.151707 1.86404211230 0.02524599802 
0.152224 1.83517950738 0.02474356440 
0.152741 1.83084836744 0.02443768252 
0.153258 1.82145437894 0.02449011467 
0.153775 1.82968769881 0.02463719405 
0.154291 1.80883587240 0.02382686076 
0.154808 1.85438645158 0.02393093259 
0.155325 1.84619272620 0.02399504541 
0.155842 1.86358824200 0.02360915375 
0.156359 1.84572116231 0.02404402125 
0.156876 1.86587494048 0.02464135285 
0.157393 1.82637293793 0.02357107050 
0.157909 1.84658713233 0.02377101973 
0.158426 1.84797383811 0.02492724036 
0.158943 1.83526421790 0.02327745860 
0.159460 1.84820241317 0.02403775813 
0.159977 1.82367467556 0.02340358174 
0.160494 1.83394174416 0.02365542790 
0.161010 1.84658896316 0.02351210411 
0.161527 1.86257094240 0.02322602663 
0.162044 1.83700886904 0.02372987086 
0.162561 1.80519257651 0.02306037654 
0.163078 1.84798252104 0.02316653790 
0.163595 1.83725510048 0.02342944270 
0.164112 1.88243320894 0.02385812997 
0.164628 1.83324767607 0.02334643670 
0.165145 1.84081291047 0.02274894191 
0.165662 1.83984255535 0.02359904983 
0.166179 1.83959348292 0.02362664838 
0.166696 1.83768467725 0.02328297129 
0.167213 1.84505462462 0.02288812097 
0.167729 1.83306238085 0.02354434471 
0.168246 1.87595988699 0.02355517431 
0.168763 1.86027360311 0.02316610362 
0.169280 1.82956857958 0.02255974566 
0.169797 1.78495833328 0.02252275602 
0.170314 1.82786498926 0.02255327191 
0.170830 1.83054826568 0.02270003885 
0.171347 1.82103700436 0.02208942033 
0.171864 1.88081018173 0.02313072268 
0.172381 1.82835967324 0.02264423056 
0.172898 1.83264415917 0.02234717405 
0.173415 1.81217769658 0.02172271493 
0.173932 1.87103745883 0.02303774727 
0.174448 1.81275992646 0.02224588756 
0.174965 1.83466149453 0.02258404003 
0.175482 1.81521522518 0.02246318856 
0.175999 1.82238206813 0.02196610633 
0.176516 1.81031287590 0.02181064043 
0.177033 1.83604376435 0.02149371922 
0.177549 1.76922508183 0.02139308336 
0.178066 1.77240878054 0.02210365127 
0.178583 1.81509788336 0.02229494805 
0.179100 1.82421598122 0.02204341124 
0.179617 1.80710261682 0.02216293851 
0.180134 1.81756285686 0.02273289128 
0.180650 1.79858158634 0.02275918427 
0.181167 1.82210611300 0.02327494427 
0.181684 1.84333459699 0.02353923851 
0.182201 1.83766255174 0.02277195125 
0.182718 1.82531985305 0.02351386335 
0.183234 1.83045192451 0.02347786209 
0.183751 1.80379178987 0.02375001084 
0.184268 1.81451036717 0.02411820228 
0.184785 1.79961035149 0.02402899159 
0.185302 1.83937759801 0.02406572491 
0.185819 1.80477519507 0.02354699713 
0.186335 1.81701019853 0.02349184008 
0.186852 1.80606057131 0.02384050891 
0.187369 1.79175962842 0.02273320939 
0.187886 1.82012550475 0.02274819428 
0.188403 1.83040650442 0.02207073496 
0.188920 1.82163671022 0.02233683227 
0.189436 1.78347811023 0.02227764969 
0.189953 1.78887464310 0.02336407295 
0.190470 1.76418148243 0.02175366193 
0.190987 1.79700826577 0.02217656320 
0.191504 1.73112144252 0.02148519484 
0.192020 1.80219457766 0.02206456771 
0.192537 1.79124607599 0.02171087812 
0.193054 1.78195048961 0.02207710834 
0.193571 1.77886907878 0.02199751342 
0.194088 1.76257693288 0.02175553533 
0.194605 1.77296182109 0.02158606173 
0.195121 1.76267113715 0.02161469832 
0.195638 1.78247796760 0.02214513466 
0.196155 1.74428399156 0.02143447334 
0.196672 1.78365856896 0.02110839875 
0.197189 1.75850532430 0.02157088088 
0.197705 1.76122455875 0.02142005383 
0.198222 1.76975271220 0.02112732306 
0.198739 1.71233540735 0.02162163387 
0.199256 1.76168898741 0.02139024783 
0.199773 1.78454729672 0.02144742980 
0.200290 1.78897926362 0.02125205822 
0.200806 1.78051581073 0.02132862553 
0.201323 1.77094026023 0.02124746086 
0.201840 1.77446926814 0.02106318438 
0.202357 1.77383474133 0.02104981406 
0.202874 1.77398192337 0.02046139236 
0.203390 1.79408622632 0.02106508402 
0.203907 1.77042627903 0.02072266866 
0.204424 1.76785908940 0.02091719003 
0.204941 1.80236643344 0.02126867695 
0.205458 1.75898602461 0.02047336428 
0.205974 1.75849356306 0.02056268387 
0.206491 1.78226557511 0.02076872186 
0.207008 1.78687388414 0.02056818458 
0.207525 1.77688997676 0.02052898737 
0.208042 1.76076020371 0.01994872052 
0.208558 1.78906251802 0.02059728017 
0.209075 1.77811994513 0.02036528224 
0.209592 1.77023466602 0.02063832006 
0.210109 1.77548397319 0.02021409916 
0.210626 1.79723086410 0.02042828963 
0.211142 1.79195739358 0.02047216552 
0.211659 1.78030253669 0.02083491946 
0.212176 1.73579003355 0.02057834197 
0.212693 1.77344065523 0.02037728908 
0.213210 1.77519482762 0.02061948219 
0.213726 1.79829257435 0.02035652681 
0.214243 1.77548907758 0.02023158836 
0.214760 1.80871234355 0.02070651670 
0.215277 1.75046467341 0.02003022644 
0.215794 1.80005681134 0.02008806864 
0.216310 1.79857143330 0.02010727975 
0.216827 1.77272548531 0.02037408529 
0.217344 1.75947622149 0.02002294837 
0.217861 1.76376786930 0.01954696862 
0.218378 1.79126524813 0.01980532417 
0.218894 1.77160971152 0.01954504841 
0.219411 1.78630977286 0.02005169468 
0.219928 1.80209535739 0.01981322785 
0.220445 1.79708489869 0.02009329003 
0.220962 1.77952642295 0.02010661986 
0.221478 1.79706306527 0.02026617784 
0.221995 1.81038956266 0.02006589527 
0.222512 1.79284941344 0.01973727980 
0.223029 1.78797323407 0.01978430587 
0.223546 1.80502988753 0.01968319356 
0.224062 1.76363090432 0.01922784192 
0.224579 1.76666524912 0.01984134210 
0.225096 1.79263962882 0.01959678788 
0.225613 1.74312473208 0.01936450339 
0.226129 1.76893270313 0.01976816569 
0.226646 1.77276917801 0.01932175373 
0.227163 1.75742826053 0.01953514749 
0.227680 1.79250716856 0.01956357631 
0.228197 1.77123785882 0.01942684426 
0.228713 1.75623458192 0.01899240132 
0.229230 1.78356478121 0.01891954321 
0.229747 1.75922663558 0.01914632036 
0.230264 1.74894550642 0.01902314478 
0.230780 1.74798355936 0.01918436496 
0.231297 1.74153302596 0.01860202715 
0.231814 1.75726670342 0.01853340424 
0.232331 1.78863003137 0.01897919021 
0.232848 1.75574059793 0.01878902778 
0.233364 1.76955947571 0.01910664553 
0.233881 1.73943115540 0.01884895603 
0.234398 1.75504720635 0.01883922242 
0.234915 1.75042708506 0.01909080233 
0.235431 1.76977001582 0.01916235255 
0.235948 1.76945232052 0.01907581215 
0.236465 1.78262492850 0.01897222579 
0.236982 1.76089816623 0.01897258140 
0.237499 1.74048091628 0.01841969627 
0.238015 1.72680201706 0.01885025847 
0.238532 1.74342252149 0.01899622608 
0.239049 1.74678032004 0.01944980190 
0.239566 1.78892322195 0.01935635297 
0.240082 1.77458974163 0.01842772756 
0.240599 1.75613766376 0.01912301390 
0.241116 1.75824281357 0.01859676419 
0.241633 1.72624839647 0.01872098758 
0.242149 1.77032699033 3.35566454888 
0.242666 1.78222202051 0.01834079476 
0.243183 1.77150318093 0.01855934217 
0.243700 1.73154150571 0.01879299668 
0.244217 1.75841672997 0.01836592178 
0.244733 1.76469515728 0.01860346479 
0.245250 1.76515388111 0.01870564496 
0.245767 1.77103545189 0.01835204598 
0.246284 1.74044454615 0.01823545437 
0.246800 1.75841462599 0.01844476079 
0.247317 1.73266894724 0.01847559095 
0.247834 1.78458217123 0.01835605469 
0.248351 1.76312584032 0.01838359769 
0.248867 1.74342807951 0.01792502633 
0.249384 1.72443220917 0.01812578029 
0.249901 1.73234083977 0.01801545585 
0.250418 1.73607351439 0.01802029138 
0.250934 1.73046698725 0.01806873968 
0.251451 1.74697072199 0.01844740817 
0.251968 1.75344144611 0.01851592997 
0.252485 1.76474733122 0.01836040404 
0.253001 1.76031118852 0.01850116913 
0.253518 1.74196408615 0.01803105232 
0.254035 1.74243705579 0.01832967470 
0.254552 1.73215288016 0.01794234647 
0.255068 1.77308893881 0.01800121713 
0.255585 1.76463258124 0.01819729302 
0.256102 1.75781073685 0.01780122952 
0.256619 1.74263027469 0.01815330578 
0.257135 1.72017296322 0.01788058475 
0.257652 1.74890539730 0.01821675662 
0.258169 1.76277381607 0.01771461277 
0.258686 1.73779741042 0.01800239249 
0.259202 1.72510064406 0.01779256385 
0.259719 1.74660929648 0.01814648068 
0.260236 1.78299923206 0.01849380977 
0.260753 1.74874612630 0.01863450283 
0.261269 1.69124071343 0.01821625395 
0.261786 1.72827821790 0.01868705062 
0.262303 1.70847208127 0.01870141863 
0.262820 1.76401419290 0.01940223928 
0.263336 1.73407148928 0.01902395168 
0.263853 1.71451210556 0.01894771255 
0.264370 1.77279581001 0.01946371726 
0.264887 1.75748391516 0.01979726043 
0.265403 1.74750038490 0.01912981897 
0.265920 1.71515095158 0.01962394066 
0.266437 1.74061315849 0.01948233305 
0.266954 1.73919005009 0.01928823031 
0.267470 1.75911248419 0.01956724056 
0.267987 1.71972308839 0.01965653607 
0.268504 1.76645178677 0.02053773920 
0.269021 1.77608295223 0.01990456810 
0.269537 1.79460275566 0.02008161002 
0.270054 1.72778400443 0.02009505562 
0.270571 1.75690028122 0.01979564030 
0.271087 1.77746711199 0.02081448030 
0.271604 1.76445811243 0.02095457303 
0.272121 1.76121659942 0.02075605965 
0.272638 1.72895238223 0.02074568658 
0.273154 1.78580938522 0.02129367205 
0.273671 1.79208195350 0.02104714090 
0.274188 1.73422730271 0.02183653974 
0.274705 1.74894432424 0.02193704164 
0.275221 1.75995319138 0.02175277472 
0.275738 1.72780994140 0.02085928925 
0.276255 1.73431436753 0.02158770832 
0.276771 1.78122087382 0.02162348017 
0.277288 1.78899914555 0.02122361145 
0.277805 1.78224953396 0.02189488722 
0.278322 1.76046722499 0.02131491996 
0.278838 1.73508161173 0.02144194557 
0.279355 1.74924191155 0.02168393311 
0.279872 1.75066146342 0.02132366488 
0.280388 1.77030978320 0.02102338679 
0.280905 1.74294449222 0.02181848944 
0.281422 1.77487504917 0.02117687484 
0.281939 1.73825622659 0.02155686074 
0.282455 1.75552829439 0.02195704384 
0.282972 1.76223520271 0.02204499547 
0.283489 1.74389108107 0.02105848193 
0.284006 1.70703940518 0.02100773385 
0.284522 1.74240402995 0.02193152593 
0.285039 1.72748214319 0.02154096458 
0.285556 1.75356161644 0.02152223464 
0.286072 1.76596466469 0.02208917478 
0.286589 1.74084432750 0.02179604361 
0.287106 1.71078324738 0.02118242071 
0.287622 1.75512448035 0.02176285556 
0.288139 1.72780334935 0.02181135205 
0.288656 1.75664193366 0.02173374043 
0.289173 1.76787260588 0.02196807958 
0.289689 1.77821368891 0.02231342126 
0.290206 1.72625149539 0.02168476306 
0.290723 1.75813466255 0.02203464097 
0.291239 1.73384988472 0.02167772022 
0.291756 1.75721841255 0.02227361199 
0.292273 1.75437293320 0.02229514878 
0.292790 1.75829798470 0.02220683025 
0.293306 1.74868481684 0.02266749316 
0.293823 1.75713683245 0.02250196225 
0.294340 1.74269058799 0.02174776650 
0.294856 1.75785882682 0.02189635967 
0.295373 1.75591077373 0.02237266850 
0.295890 1.74544383819 0.02180795576 
0.296406 1.75225852621 0.02199124896 
0.296923 1.77090331407 0.02197082120 
0.297440 1.77593477211 0.02277819772 
0.297957 1.76934650327 0.02301848246 
0.298473 1.73445481678 0.02253821691 
0.298990 1.74833634735 0.02224701062 
0.299507 1.77006011703 0.02284901422 
0.300023 1.74247753852 0.02230690146 
0.300540 1.74189092000 0.02234894275 
0.301057 1.74825801130 0.02217993361 
0.301573 1.75217894585 0.02266337957 
0.302090 1.75215136017 0.02258572922 
0.302607 1.73302722396 0.02397046227 
0.303123 1.75082533598 0.02384338035 
0.303640 1.74957665011 0.02556744125 
0.304157 1.73510343482 0.02331528744 
0.304673 1.75151423793 0.02277180843 
0.305190 1.76257995586 0.02273829187 
0.305707 1.71893854484 0.02317287435 
0.306224 1.76755384850 0.02324298854 
0.306740 1.75793489852 0.02357035582 
0.307257 1.77437768372 0.02278646665 
0.307774 1.74860130037 0.02383885751 
0.308290 1.78681627096 0.02277069230 
0.308807 1.81565598630 0.02376546928 
0.309324 1.73278017935 0.02341317109 
0.309840 1.73228424132 0.02305749102 
0.310357 1.76125359765 0.02385341245 
0.310874 1.73296810844 0.02353530901 
0.311390 1.76668324471 0.02366966689 
0.311907 1.77769238877 0.02357669003 
0.312424 1.77593063693 0.02385958449 
0.312940 1.76818423860 0.02370688714 
0.313457 1.75797574875 0.02382898640 
0.313974 1.73810443410 0.02415053444 
0.314490 1.75080547002 0.02458194407 
0.315007 1.73532866903 0.02349341241 
0.315524 1.75517445564 0.02401495604 
0.316040 1.75408678947 0.02404043426 
0.316557 1.74975184697 0.02354177041 
0.317074 1.75029952836 0.02440503775 
0.317590 1.74907874867 0.02477468062 
0.318107 1.79758742401 0.02380693565 
0.318624 1.69348700446 0.02371337941 
0.319140 1.75989199869 0.02417401719 
0.319657 1.74897454514 0.02417088880 
0.320174 1.76397440345 0.02451567162 
0.320690 1.75822316744 0.02449098157 
0.321207 1.79040292634 0.02488031623 
0.321724 1.75431399257 0.02458559089 
0.322240 1.77967649717 0.02546782323 
0.322757 1.75442043485 0.02429893875 
0.323274 1.73947009929 0.02485908795 
0.323790 1.78144485462 0.02500558906 
0.324307 1.74003272200 0.02536789773 
0.324824 1.72365037444 0.02546546266 
0.325340 1.76617173448 0.02574088382 
0.325857 1.74145705351 0.02568203567 
0.326373 1.76856822213 0.02715400413 
0.326890 1.73984155800 0.02672959978 
0.327407 1.75753330487 0.02683058257 
0.327923 1.75384441026 0.02689131542 
0.328440 1.77225411924 0.02793453341 
0.328957 1.74963135172 0.02731455733 
0.329473 1.76988391931 0.02774166481 
0.329990 1.80948056336 0.02995331389 
0.330507 1.75294110794 0.02786436343 
0.331023 1.74540433475 0.02945347956 
0.331540 1.72991376744 0.02930870559 
0.332057 1.75314260795 0.02958967879 
0.332573 1.74463356767 0.02999174064 
0.333090 1.80830539540 0.03094425201 
0.333607 1.78718789593 0.03136289422 
0.334123 1.78130887926 0.03127979002 
0.334640 1.84332407136 0.03160934175 
0.335156 1.77927263691 0.03176730151 
0.335673 1.81650780582 0.03305573728 
0.336190 1.77914940392 0.03253671286 
0.336706 1.78663861775 0.03208317236 
0.337223 1.79138312555 0.03190701332 
0.337740 1.81641139956 0.03284950800 
0.338256 1.77779134297 0.03286435693 
0.338773 1.73231912249 0.03434133674 
0.339290 1.80549396771 0.03717662618 
0.339806 1.79453865454 0.03714283216 
0.340323 1.81849871170 0.03915817589 
0.340839 1.89989609671 0.03775212427 
0.341356 1.87822644972 0.04023270623 
0.341873 1.73128280192 0.03830196623 
0.342389 1.88518810590 0.03947405668 
0.342906 1.86160165667 0.04049489041 
0.343423 1.82540491365 0.03854624312 
0.343939 1.82078644420 0.03910529094 
0.344456 1.83544697759 0.03997663455 
0.344972 1.82673628530 0.03982869104 
0.345489 1.84128824338 0.03895092497 
0.346006 1.80739069713 0.03831093755 
0.346522 1.81348784282 0.03869209471 
0.347039 1.78702447442 0.03816373100 
0.347555 1.84165214232 0.03932360365 
0.348072 1.77868336919 0.03954643484 
0.348589 1.82720239120 0.03944179532 
0.349105 1.82620561900 0.04090947507 
0.349622 1.81420096402 0.04134749384 
0.350139 1.82075133408 0.03984686734 
0.350655 1.80705676144 0.03929437525 
0.351172 1.90825211310 0.04176411900 
0.351688 1.78537851707 0.04130762498 
0.352205 1.84667326437 0.04108138075 
0.352722 1.84772943220 0.04008558733 
0.353238 1.85503406084 0.04076859573 
0.353755 1.85862234375 0.04517033251 
0.354271 1.86820809342 0.04190175937 
0.354788 1.91563816958 0.04353123292 
0.355305 1.86039087209 0.04170178996 
0.355821 1.76710502286 0.04150953243 
0.356338 1.87480854443 0.04433704896 
0.356854 1.75091879845 0.04190321093 
0.357371 1.85964448798 0.04570716951 
0.357888 1.84490603235 0.04397874781 
0.358404 1.89979526621 0.04636657187 
0.358921 1.72508449331 0.04382261179 
0.359437 1.80213969539 0.04890660161 
0.359954 1.84483221538 0.04773945676 
0.360471 1.81982060714 0.04714393271 
0.360987 1.78052549441 0.04788826088 
0.361504 1.85255887155 0.04836402853 
0.362020 1.96908772516 0.05419674147 
0.362537 1.83578872693 0.05222731703 
0.363054 1.83778467597 0.05316733656 
0.363570 1.87154504990 0.05328738088 
0.364087 1.78649082261 0.05227149663 
0.364603 1.73108366927 0.05015481520 
0.365120 1.85952158087 0.05717289958 
0.365637 1.92517516569 0.06295252198 
0.366153 1.79122025688 0.05634704805 
0.366670 1.96460165315 0.06043594589 
0.367186 1.82543363662 0.06310039384 
0.367703 1.87216815192 0.05839479367 
0.368219 1.77840873900 0.06366964205 
0.368736 1.79494785064 0.06346842189 
0.369253 1.72515573881 0.06770360966 
0.369769 1.90224308393 0.07240507715 
0.370286 1.73824887931 0.06997221589 
0.370802 1.81411002884 0.07723994802 
0.371319 1.74241560856 0.08046163937 
0.371835 1.73053642508 0.09764650427 
0.372352 1.75369986072 0.09938944763 
0.372869 1.96913792557 0.12669908331 
0.373385 1.82803775634 0.15366369401 
0.373902 1.98538940690 0.37143292738 
