# Supplementary material for: A SAXS-based approach to rationally evaluate radical scavengers – toward eliminating radiation damage in solution and crystallographic studies
Source: J Synchrotron Radiat. 2021 Aug 9;28(Pt 5):1309–20. doi: 10.1107/S1600577521004045 (PMC8415334; doi:10.1107/S1600577521004045)
Supplement: Supplementary file 1 [file s-28-01309-sup1.zip › SupportingData/ascrobic_acid/5mM/G1_ascorbate-5mm_00003.cbf.dat]

0.010597 11.56233508933 0.59480936655 
0.011114 9.61202274138 0.46680821213 
0.011630 9.66388690998 0.37532978645 
0.012147 8.83877996432 0.28559025315 
0.012664 7.39461530619 0.27066331720 
0.013181 7.08188848661 0.20252875478 
0.013698 7.09636383951 0.21445508144 
0.014215 6.42444335741 0.33617808937 
0.014732 5.99942713554 0.22586502107 
0.015249 5.71877091856 0.17985303080 
0.015766 5.56680219731 0.15705440883 
0.016283 4.93069826178 0.17627657906 
0.016800 5.10880344789 0.14473089444 
0.017316 4.76881144742 0.14306977471 
0.017833 4.53678769673 0.13804040502 
0.018350 4.57732178308 0.13212265733 
0.018867 4.27990057711 0.10516928407 
0.019384 4.05496415179 0.11196178473 
0.019901 4.17147340832 0.11911086009 
0.020418 4.00301694575 0.10025667326 
0.020935 3.80643865731 0.10132114463 
0.021452 3.70587946488 0.09801114689 
0.021969 3.54815590203 0.09286361775 
0.022486 3.60226791670 0.08800037538 
0.023002 3.52589699470 0.08877616924 
0.023519 3.44497508437 0.08870143361 
0.024036 3.47500543710 0.08927954480 
0.024553 3.32067163265 0.07887134073 
0.025070 3.32535713406 0.08259455460 
0.025587 3.35675783892 0.08847823456 
0.026104 2.99944042761 0.07821857372 
0.026621 3.19050123164 0.07767207224 
0.027138 3.17592389520 0.07665288746 
0.027655 3.01821914932 0.07627998910 
0.028171 3.03179218232 0.07507185152 
0.028688 3.02812997418 0.07290693688 
0.029205 2.96077431651 0.06918127115 
0.029722 2.90263462191 0.07071087658 
0.030239 2.85090352611 0.07293821347 
0.030756 2.88205734739 0.06987060047 
0.031273 2.84405806927 0.06757883995 
0.031790 2.76741881663 0.06589357445 
0.032307 2.80234543636 0.06632025636 
0.032824 2.69691989657 0.06388427113 
0.033341 2.82665823771 0.06569053411 
0.033857 2.70899688053 0.06180836324 
0.034374 2.60465818026 0.06227545833 
0.034891 2.70181860804 0.05855680377 
0.035408 2.63673031300 0.05919372963 
0.035925 2.62896189161 0.05862690659 
0.036442 2.53787326002 0.05725428031 
0.036959 2.56467099159 0.06004711362 
0.037476 2.51509582749 0.06036932087 
0.037993 2.57394252401 0.05757717623 
0.038510 2.58095343551 0.05813133794 
0.039027 2.53643855836 0.05291598073 
0.039543 2.46832142790 0.05629525877 
0.040060 2.50225751621 0.05748783248 
0.040577 2.43322434637 0.05628888925 
0.041094 2.42979601175 0.05365840243 
0.041611 2.48222169409 0.05416560593 
0.042128 2.49738630846 0.05390479609 
0.042645 2.49249921028 0.05000116083 
0.043162 2.51349956661 0.05301069117 
0.043679 2.49031496225 0.05219413205 
0.044196 2.47327101252 0.05202738106 
0.044712 2.31387292882 0.05290817560 
0.045229 2.44589853359 0.05069002203 
0.045746 2.41440696375 0.05090272148 
0.046263 2.42399580730 0.05028999629 
0.046780 2.38702587896 0.04932320662 
0.047297 2.38300064788 0.04716734705 
0.047814 2.37056061762 0.04813351843 
0.048331 2.27877571902 0.04518417181 
0.048848 2.24411645742 0.04646123277 
0.049365 2.28963966304 0.04826752756 
0.049881 2.26461342552 0.04792095206 
0.050398 2.23270578989 0.04905642672 
0.050915 2.28879633010 0.04752823563 
0.051432 2.18006699542 0.04599272353 
0.051949 2.21592954641 0.04551451994 
0.052466 2.28926032844 0.04657434546 
0.052983 2.27030563807 0.04652556828 
0.053500 2.24360776500 0.04486580723 
0.054017 2.21119169341 0.04569059440 
0.054534 2.17238037691 0.04211883150 
0.055050 2.30359233456 0.04696625457 
0.055567 2.16171972924 0.04171049816 
0.056084 2.17998465856 0.04367977684 
0.056601 2.17865497808 0.04228023635 
0.057118 2.17753176936 0.04101903130 
0.057635 2.14395893006 0.04275937033 
0.058152 2.16719534229 0.04209588990 
0.058669 2.24878952551 0.04443457915 
0.059186 2.17190480381 0.04356578347 
0.059703 2.10942558142 0.03959684415 
0.060220 2.16790825139 0.04200297412 
0.060736 2.11183164792 0.04058301195 
0.061253 2.08398150768 0.04097295055 
0.061770 2.18156221049 0.04181976946 
0.062287 2.12130338613 0.03931059407 
0.062804 2.05832259954 0.04023583886 
0.063321 2.15067539220 0.04261926159 
0.063838 2.03924491584 0.03815547956 
0.064355 2.03300200867 0.03818556664 
0.064872 2.06071622926 0.03920924359 
0.065388 2.03933127672 0.03682769069 
0.065905 2.09271023752 0.04002213145 
0.066422 2.10617138934 0.03801391606 
0.066939 2.11646895184 0.03947612716 
0.067456 2.08392984126 0.03849518973 
0.067973 2.08915457880 0.03690187044 
0.068490 2.03678941188 0.03785068048 
0.069007 2.07271788575 0.03986907006 
0.069524 2.05255034708 0.03818201355 
0.070041 2.04652834974 0.03840711175 
0.070557 2.02938104192 0.03672133022 
0.071074 2.04068170246 0.03860370507 
0.071591 2.07599061151 0.03849697486 
0.072108 2.06204977418 0.03693538056 
0.072625 2.05347302025 0.03671671368 
0.073142 2.09639976529 0.03707117929 
0.073659 2.03625040080 0.03734323705 
0.074176 2.15310716415 0.03836206022 
0.074693 2.05543125756 0.03734841279 
0.075210 2.06501184847 0.03549013806 
0.075726 2.00523179995 0.03708317460 
0.076243 2.12086576342 0.03723128375 
0.076760 2.02027634124 0.03501985904 
0.077277 2.01689133165 0.03467865900 
0.077794 2.05737128771 0.03486699991 
0.078311 1.93826848017 0.03530722105 
0.078828 2.00131208262 0.03548431454 
0.079345 1.99951517447 0.03480021261 
0.079862 2.05117091470 0.03498887313 
0.080378 2.01067566586 0.03396521071 
0.080895 1.99873910794 0.03459991536 
0.081412 1.94785495762 0.03474070469 
0.081929 1.96448187031 0.03482600801 
0.082446 2.00780772855 0.03254606098 
0.082963 1.96335345312 0.03467485973 
0.083480 1.97427532816 0.03399944261 
0.083997 1.98121766098 0.03339616150 
0.084514 1.97085991654 0.03368881264 
0.085030 1.99149198987 0.03276501103 
0.085547 2.00292099346 0.03329187937 
0.086064 1.96855295506 0.03311952112 
0.086581 1.97352623489 0.03320282832 
0.087098 1.98029732496 0.03189323014 
0.087615 1.96349988803 0.03290216104 
0.088132 1.96298604977 0.03370851179 
0.088649 1.93536355477 0.03453642125 
0.089166 1.97481820307 0.03334204075 
0.089683 1.96759953585 0.03481348468 
0.090199 1.97273546580 0.03468245799 
0.090716 1.93220546135 0.03518127007 
0.091233 1.96549725175 0.03433309726 
0.091750 1.95410324693 0.03454447753 
0.092267 1.91433723372 0.03487183496 
0.092784 1.90103064579 0.03441807127 
0.093301 1.98727338801 0.03518550020 
0.093818 1.95149546053 0.03445746939 
0.094334 1.95464370300 0.03585869463 
0.094851 1.87848096892 0.03496799670 
0.095368 1.87797673891 0.03626056636 
0.095885 2.02978617750 0.03335912598 
0.096402 1.97299586233 0.03461973450 
0.096919 1.95467004282 0.03429231352 
0.097436 1.95257951155 0.03374519379 
0.097953 1.93701258552 0.03195508993 
0.098470 1.96746598034 0.03315815571 
0.098986 1.97658193127 0.03345198285 
0.099503 1.88690971421 0.03261785168 
0.100020 1.90713821032 0.03141783390 
0.100537 1.91029498406 0.03212425001 
0.101054 1.90266172108 0.03176455054 
0.101571 1.92912717670 0.03187139893 
0.102088 1.99952073429 0.03238684512 
0.102605 1.91263068819 0.03078156489 
0.103122 1.91631937836 0.03051645316 
0.103638 1.94656522854 0.03161757627 
0.104155 1.90144725222 0.03094789323 
0.104672 1.93470082150 0.03028901031 
0.105189 1.92166217429 0.03047079354 
0.105706 1.86730157156 0.03007326775 
0.106223 1.88538718091 0.03019235385 
0.106740 1.89706807969 0.02977287477 
0.107257 1.91714904424 0.02953569387 
0.107773 1.91211221886 0.03033177128 
0.108290 1.87991621665 0.02960362191 
0.108807 1.89533806910 0.03067743379 
0.109324 1.89897182073 0.03008456697 
0.109841 1.91634061730 0.03080027335 
0.110358 1.91353695517 0.03050065557 
0.110875 1.89753217634 0.02976937119 
0.111392 1.86827778812 0.02830457277 
0.111909 1.97575244042 0.02977380003 
0.112425 1.90388101251 0.03003907653 
0.112942 1.85692140490 0.02890668199 
0.113459 1.95348177737 0.02918236029 
0.113976 1.87632705880 0.02939421619 
0.114493 1.94518811414 0.02863760755 
0.115010 1.90933878511 0.02837157452 
0.115527 1.88265649011 0.02789712269 
0.116044 1.84862604993 0.02791341962 
0.116560 1.91978121846 0.02780313140 
0.117077 1.88245069786 0.02749861034 
0.117594 1.85782669224 0.02832058656 
0.118111 1.86071288209 0.02746888854 
0.118628 1.86541866451 0.02786604995 
0.119145 1.83471857851 0.02764466984 
0.119662 1.86948909155 0.02715020139 
0.120179 1.89814258797 0.02771064157 
0.120695 1.87583927898 0.02806517622 
0.121212 1.86953724658 0.02697923491 
0.121729 1.89718951143 0.02778504540 
0.122246 1.83961424584 0.02739379709 
0.122763 1.91498078080 0.02787726057 
0.123280 1.89317234732 0.02708087577 
0.123797 1.91538708092 0.02705980627 
0.124314 1.86658276370 0.02650377840 
0.124830 1.90618117840 0.02736000866 
0.125347 1.94061950092 0.02771104026 
0.125864 1.92806936048 0.02826183442 
0.126381 1.88830513679 0.02662641739 
0.126898 1.85364244256 0.02733530490 
0.127415 1.82444179469 0.02675351103 
0.127932 1.85307811153 0.02735577657 
0.128448 1.87352333510 0.02716075623 
0.128965 1.84889100494 0.02598050869 
0.129482 1.88214992977 0.02626979092 
0.129999 1.89234529258 0.02707486172 
0.130516 1.88145180669 0.02709443964 
0.131033 1.87359292063 0.02697753106 
0.131550 1.87072937985 0.02657802608 
0.132067 1.88183937898 0.02623250550 
0.132583 1.86400074258 0.02609587158 
0.133100 1.86284443517 0.02682389283 
0.133617 1.84768271530 0.02643245918 
0.134134 1.86935485631 0.02572401057 
0.134651 1.90537631663 0.02635111250 
0.135168 1.86444291312 0.02610092949 
0.135685 1.87030521819 0.02638185376 
0.136201 1.91246743116 0.02603285981 
0.136718 1.89008338790 0.02601877712 
0.137235 1.91132882914 0.02503749921 
0.137752 1.84797983091 0.02561962647 
0.138269 1.89399756968 0.02565971302 
0.138786 1.87030659796 0.02549397182 
0.139303 1.87107425377 0.02542569603 
0.139819 1.83065284516 0.02445686971 
0.140336 1.85506323579 0.02517992853 
0.140853 1.87844318160 0.02473335886 
0.141370 1.87457152922 0.02517360886 
0.141887 1.87285584550 0.02469261116 
0.142404 1.83249192342 0.02550152111 
0.142921 1.87500244777 0.02565982716 
0.143438 1.87777311954 0.02553939427 
0.143954 1.94684836218 0.02605224200 
0.144471 1.83883018457 0.02469239866 
0.144988 1.89149371488 0.02602729564 
0.145505 1.89016140895 0.02605239915 
0.146022 1.89209239446 0.02540738665 
0.146539 1.82565582746 0.02471737112 
0.147056 1.89169695053 0.02477196848 
0.147572 1.87309297815 0.02533188241 
0.148089 1.86556799020 0.02442179467 
0.148606 1.87354789596 0.02536468574 
0.149123 1.79742999955 0.02412100740 
0.149640 1.83380145177 0.02443193109 
0.150157 1.86012104656 0.02428262567 
0.150674 1.84006605662 0.02412583370 
0.151190 1.88066449987 0.02462694541 
0.151707 1.86209581691 0.02494938136 
0.152224 1.85663635063 0.02380537686 
0.152741 1.82690510185 0.02427251848 
0.153258 1.83850070455 0.02414757698 
0.153775 1.86423930970 0.02508227948 
0.154291 1.84104655746 0.02437245385 
0.154808 1.87373933211 0.02476175891 
0.155325 1.82457568587 0.02423174361 
0.155842 1.81119388696 0.02448227008 
0.156359 1.82222523201 0.02341670652 
0.156876 1.79131244987 0.02375114871 
0.157393 1.83177163458 0.02379986521 
0.157909 1.84004541153 0.02388804805 
0.158426 1.80927649917 0.02309742061 
0.158943 1.85447598502 0.02357276441 
0.159460 1.83727687250 0.02347310674 
0.159977 1.84201754932 0.02402077606 
0.160494 1.84970429319 0.02404950944 
0.161010 1.86146721021 0.02317269187 
0.161527 1.83162845470 0.02336748990 
0.162044 1.83864319051 0.02361517017 
0.162561 1.80753839613 0.02284411687 
0.163078 1.81144796165 0.02304179480 
0.163595 1.77356186549 0.02256844128 
0.164112 1.83843334140 0.02335980825 
0.164628 1.81068803282 0.02292004415 
0.165145 1.81007240087 0.02318960076 
0.165662 1.86293183435 0.02324287405 
0.166179 1.83790671132 0.02318316330 
0.166696 1.82463338864 0.02306139198 
0.167213 1.80451722451 0.02300606924 
0.167729 1.81788090980 0.02297640278 
0.168246 1.85269345837 0.02316124113 
0.168763 1.81265660367 0.02339401662 
0.169280 1.84203338662 0.02277707661 
0.169797 1.87228814930 0.02275820992 
0.170314 1.86869421968 0.02307467744 
0.170830 1.81842520178 0.02194903001 
0.171347 1.78092992756 0.02212248732 
0.171864 1.86561857226 0.02253648474 
0.172381 1.82657955086 0.02259902256 
0.172898 1.84085216565 0.02253462783 
0.173415 1.86771054040 0.02260973780 
0.173932 1.82543928802 0.02218530733 
0.174448 1.82873037246 0.02248214548 
0.174965 1.81712894269 0.02220391168 
0.175482 1.84560898732 0.02259546562 
0.175999 1.81275370245 0.02214053644 
0.176516 1.82665840762 0.02219042050 
0.177033 1.84320705020 0.02218993598 
0.177549 1.81259509053 0.02215405261 
0.178066 1.81312956015 0.02221843767 
0.178583 1.77107227525 0.02181670778 
0.179100 1.85355836431 0.02275112054 
0.179617 1.79513706886 0.02282161648 
0.180134 1.82694454721 0.02280238815 
0.180650 1.82952875365 0.02333194081 
0.181167 1.77841394658 0.02269184948 
0.181684 1.79894636442 0.02300561626 
0.182201 1.82350632756 0.02304120226 
0.182718 1.83229374436 0.02372338301 
0.183234 1.79086639446 0.02348995072 
0.183751 1.81482765097 0.02355889587 
0.184268 1.77641264382 0.02399639182 
0.184785 1.80269569336 0.02342809353 
0.185302 1.81098925003 0.02409269724 
0.185819 1.82187495662 0.02417884021 
0.186335 1.73999349324 0.02309393236 
0.186852 1.82231852461 0.02347129805 
0.187369 1.80933343731 0.02314367629 
0.187886 1.84210265307 0.02349363439 
0.188403 1.78402772539 0.02250239776 
0.188920 1.80362348499 0.02228820335 
0.189436 1.82166947926 0.02319241925 
0.189953 1.79107430033 0.02177800397 
0.190470 1.79912679079 0.02204136884 
0.190987 1.77341492724 0.02242813060 
0.191504 1.80306278250 0.02255342717 
0.192020 1.76147800636 0.02199362272 
0.192537 1.80379667326 0.02200454415 
0.193054 1.77509380270 0.02139283969 
0.193571 1.80864869897 0.02160529841 
0.194088 1.77662608977 0.02126392234 
0.194605 1.75821723866 0.02165251592 
0.195121 1.76282856699 0.02157064602 
0.195638 1.77556550428 0.02134996704 
0.196155 1.78755950601 0.02180887822 
0.196672 1.76613415134 0.02135740345 
0.197189 1.78088800598 0.02109156293 
0.197705 1.75364556493 0.02091143113 
0.198222 1.76199901871 0.02130573511 
0.198739 1.82342040523 0.02139071104 
0.199256 1.79919321246 0.02173753979 
0.199773 1.77123890022 0.02141261084 
0.200290 1.80059535131 0.02135250156 
0.200806 1.78227929262 0.02144736462 
0.201323 1.74944892565 0.02083528167 
0.201840 1.74761146418 0.02108245879 
0.202357 1.82353118798 0.02112908107 
0.202874 1.82235184717 0.02086901319 
0.203390 1.77733736726 0.02110565006 
0.203907 1.78452111345 0.02032796992 
0.204424 1.74958375445 0.02081077730 
0.204941 1.75501746117 0.02103138198 
0.205458 1.79657464703 0.02056228813 
0.205974 1.78225285490 0.02035373898 
0.206491 1.78654358369 0.02080927573 
0.207008 1.79495740327 0.02082993690 
0.207525 1.79912247888 0.02060885186 
0.208042 1.77860630298 0.02048324747 
0.208558 1.79981496294 0.02053268488 
0.209075 1.74384666057 0.02090276297 
0.209592 1.77458286333 0.02066777655 
0.210109 1.77476748175 0.02026639213 
0.210626 1.72478886687 0.02021771136 
0.211142 1.74754806543 0.01996408131 
0.211659 1.76079574785 0.02096722075 
0.212176 1.77380715126 0.02010642074 
0.212693 1.77134550622 0.02030799633 
0.213210 1.78611606632 0.02056465991 
0.213726 1.81347312890 0.02011301987 
0.214243 1.78287672302 0.02032412823 
0.214760 1.77285380946 0.02030951258 
0.215277 1.77282911658 0.02036069092 
0.215794 1.72470127497 0.01997020966 
0.216310 1.75905342631 0.01995431928 
0.216827 1.75898711590 0.01998535633 
0.217344 1.73748074435 0.02000926695 
0.217861 1.77565584167 0.02021104395 
0.218378 1.75588476103 0.02011845900 
0.218894 1.78531086802 0.02016888535 
0.219411 1.78281599681 0.01979232921 
0.219928 1.80175250012 0.01966838023 
0.220445 1.75722624813 0.01991420507 
0.220962 1.79419860829 0.02006996247 
0.221478 1.80476552677 0.01986929450 
0.221995 1.78641942694 0.02039372646 
0.222512 1.77669437090 0.01981764826 
0.223029 1.75389231888 0.01940174627 
0.223546 1.77023657615 0.01961543963 
0.224062 1.75852818326 0.01928199659 
0.224579 1.77919145571 0.01967402967 
0.225096 1.78517268285 0.01910494740 
0.225613 1.74879437830 0.01924532814 
0.226129 1.77661594774 0.01977342690 
0.226646 1.78903775165 0.01954103318 
0.227163 1.74467901517 0.01933443793 
0.227680 1.74889077788 0.01918737287 
0.228197 1.74517006784 0.01932096239 
0.228713 1.77408728913 0.01918857494 
0.229230 1.74998231446 0.01916784289 
0.229747 1.75019634611 0.01897085741 
0.230264 1.74321098910 0.01926195131 
0.230780 1.76708117632 0.01912857036 
0.231297 1.77536218594 0.01914519443 
0.231814 1.74720127751 0.01942881789 
0.232331 1.80108792764 0.01964903416 
0.232848 1.75301507145 0.01864858096 
0.233364 1.77947355697 0.01902006207 
0.233881 1.74496169675 0.01844958625 
0.234398 1.75264536341 0.01891051468 
0.234915 1.74478405503 0.01871400410 
0.235431 1.77211794721 0.01907930714 
0.235948 1.75807803284 0.01889660495 
0.236465 1.71689909446 0.01893518075 
0.236982 1.76556923016 0.01885939829 
0.237499 1.77879520302 0.01915883282 
0.238015 1.73056918134 0.01917791248 
0.238532 1.76598322627 0.01878157253 
0.239049 1.77593058681 0.01886796618 
0.239566 1.75518431734 0.01890571159 
0.240082 1.75624008083 0.01870896143 
0.240599 1.73953621563 0.01897060940 
0.241116 1.72512321007 0.01872727234 
0.241633 1.74013930431 0.01853572607 
0.242149 1.76261466911 3.35518949289 
0.242666 1.73842364392 0.01843430358 
0.243183 1.75132689991 0.01847581453 
0.243700 1.73560540612 0.01840028262 
0.244217 1.75780853021 0.01839985336 
0.244733 1.76350475887 0.01883624248 
0.245250 1.75432762089 0.01832160219 
0.245767 1.73399884029 0.01865714318 
0.246284 1.74014543384 0.01841659257 
0.246800 1.72861325053 0.01819430243 
0.247317 1.74384966113 0.01864354840 
0.247834 1.75480936614 0.01866065916 
0.248351 1.75275837959 0.01855796261 
0.248867 1.72018840164 0.01814386387 
0.249384 1.73054689555 0.01849912349 
0.249901 1.77798017735 0.01833690058 
0.250418 1.73390195359 0.01814891547 
0.250934 1.79201725666 0.01840571722 
0.251451 1.71640685126 0.01828711429 
0.251968 1.74811083525 0.01821310485 
0.252485 1.74247020671 0.01857652218 
0.253001 1.76102536212 0.01855200539 
0.253518 1.72545225630 0.01760761026 
0.254035 1.71686508845 0.01779201855 
0.254552 1.74363214900 0.01794656805 
0.255068 1.70124144957 0.01802433272 
0.255585 1.73639878217 0.01806803967 
0.256102 1.72901518519 0.01781940039 
0.256619 1.73635820975 0.01803116190 
0.257135 1.75262963907 0.01810038608 
0.257652 1.75436927764 0.01803487785 
0.258169 1.74909999514 0.01820778515 
0.258686 1.72730984838 0.01796404725 
0.259202 1.73847376717 0.01813778667 
0.259719 1.74988592784 0.01792986610 
0.260236 1.72071487074 0.01854081836 
0.260753 1.74589214677 0.01863822174 
0.261269 1.75180942502 0.01852096142 
0.261786 1.72960391220 0.01851786723 
0.262303 1.73309597697 0.01825216150 
0.262820 1.72278860837 0.01900658736 
0.263336 1.73914625441 0.01909939847 
0.263853 1.75246788422 0.01938590412 
0.264370 1.72854632464 0.01943285688 
0.264887 1.72218609506 0.01928244863 
0.265403 1.71151890104 0.01925424454 
0.265920 1.74225367660 0.01986628661 
0.266437 1.73444697734 0.01933501077 
0.266954 1.74050981479 0.01912129087 
0.267470 1.74818126322 0.01963713898 
0.267987 1.74219897953 0.01958285578 
0.268504 1.74677033890 0.01965759322 
0.269021 1.71608814815 0.01947639264 
0.269537 1.75198099494 0.01953076248 
0.270054 1.76525429411 0.01974281973 
0.270571 1.75355284113 0.02026351101 
0.271087 1.75096295525 0.02063310538 
0.271604 1.78983612772 0.02096099675 
0.272121 1.75567532519 0.02049679135 
0.272638 1.75926336590 0.02087085099 
0.273154 1.75840089405 0.02096646731 
0.273671 1.76157746227 0.02145601460 
0.274188 1.73769265850 0.02133135015 
0.274705 1.73941885626 0.02122674656 
0.275221 1.75178455664 0.02154249438 
0.275738 1.74548257829 0.02191338952 
0.276255 1.76108823027 0.02220462239 
0.276771 1.77922475788 0.02169532943 
0.277288 1.76286691125 0.02153886342 
0.277805 1.77835380903 0.02166834947 
0.278322 1.77241961590 0.02124585045 
0.278838 1.73788529320 0.02103327956 
0.279355 1.75528976533 0.02120405779 
0.279872 1.70594321114 0.02087941260 
0.280388 1.73854231726 0.02130998240 
0.280905 1.74403564679 0.02146599130 
0.281422 1.73806950405 0.02149311091 
0.281939 1.79890354880 0.02180704287 
0.282455 1.75414970882 0.02178226002 
0.282972 1.74395099193 0.02137336460 
0.283489 1.72355071313 0.02157556912 
0.284006 1.71336323214 0.02153253255 
0.284522 1.78647676210 0.02194284283 
0.285039 1.74189920754 0.02184964502 
0.285556 1.70315143172 0.02105315778 
0.286072 1.74452129234 0.02198461968 
0.286589 1.79689020931 0.02226623090 
0.287106 1.71763755273 0.02095806435 
0.287622 1.74469846766 0.02130695975 
0.288139 1.71618498085 0.02138629836 
0.288656 1.76295999990 0.02239019150 
0.289173 1.74631033303 0.02182602490 
0.289689 1.78002742911 0.02202241537 
0.290206 1.74287690851 0.02179068630 
0.290723 1.74734407932 0.02193354404 
0.291239 1.73752941058 0.02215545777 
0.291756 1.74273518859 0.02221181201 
0.292273 1.80522022799 0.02192268337 
0.292790 1.75799627051 0.02236482378 
0.293306 1.76444834398 0.02169198006 
0.293823 1.77027753328 0.02180656338 
0.294340 1.75598442356 0.02235363297 
0.294856 1.77232849429 0.02183200978 
0.295373 1.76172101812 0.02206617569 
0.295890 1.74547231196 0.02273978585 
0.296406 1.75931755965 0.02180495556 
0.296923 1.75463011690 0.02211159868 
0.297440 1.70505279996 0.02191146810 
0.297957 1.77256746083 0.02221862692 
0.298473 1.74901436039 0.02226733171 
0.298990 1.74133085779 0.02262730544 
0.299507 1.77163755740 0.02257743510 
0.300023 1.72160148662 0.02243529204 
0.300540 1.76214159229 0.02258788107 
0.301057 1.73908811568 0.02243972342 
0.301573 1.72314985552 0.02256518337 
0.302090 1.71836285931 0.02271600442 
0.302607 1.77136165486 0.02290482937 
0.303123 1.74584274440 0.02211315641 
0.303640 1.72045525835 0.02264936941 
0.304157 1.77491762698 0.02361781976 
0.304673 1.77036196164 0.02288917832 
0.305190 1.74698366481 0.02312308630 
0.305707 1.75071810300 0.02356260294 
0.306224 1.76825064249 0.02265786635 
0.306740 1.70212510732 0.02225434104 
0.307257 1.76014290128 0.02287259138 
0.307774 1.70650576616 0.02315601837 
0.308290 1.76698946396 0.02328669836 
0.308807 1.78284565368 0.02412072203 
0.309324 1.79225822669 0.02414155985 
0.309840 1.75396161114 0.02323506693 
0.310357 1.77218328744 0.02356740290 
0.310874 1.74927143352 0.02407278459 
0.311390 1.79906990683 0.02361402990 
0.311907 1.74553337690 0.02345669068 
0.312424 1.74713278451 0.02377789009 
0.312940 1.75305891046 0.02345889214 
0.313457 1.74954075800 0.02395637171 
0.313974 1.75567140224 0.02428499766 
0.314490 1.77666412116 0.02366394841 
0.315007 1.72835796632 0.02426413239 
0.315524 1.76154648317 0.02432492258 
0.316040 1.75509160267 0.02457115619 
0.316557 1.73186216042 0.02402423332 
0.317074 1.76167769666 0.02502379163 
0.317590 1.75868743516 0.02375593876 
0.318107 1.73144901374 0.02415203836 
0.318624 1.75888834856 0.02413250031 
0.319140 1.74969735585 0.02387831359 
0.319657 1.73548901441 0.02444090046 
0.320174 1.77173189310 0.02472482935 
0.320690 1.77270170761 0.02399470775 
0.321207 1.75969074314 0.02529484931 
0.321724 1.74343935334 0.02541330667 
0.322240 1.70812314130 0.02464870487 
0.322757 1.73829900492 0.02421000398 
0.323274 1.74056660735 0.02448318350 
0.323790 1.76917076284 0.02494889274 
0.324307 1.73101693734 0.02575439441 
0.324824 1.69780626472 0.02511675536 
0.325340 1.77722260011 0.02623729513 
0.325857 1.72912683374 0.02641876769 
0.326373 1.77068628834 0.02644255494 
0.326890 1.75017467121 0.02682357688 
0.327407 1.72719572806 0.02704058547 
0.327923 1.74519193621 0.02645689844 
0.328440 1.73779290021 0.02659602851 
0.328957 1.73449884677 0.02702627624 
0.329473 1.77040812080 0.02837920778 
0.329990 1.73996868658 0.02871165144 
0.330507 1.69367577766 0.02912978172 
0.331023 1.80098608098 0.02925654169 
0.331540 1.76623342452 0.02896073038 
0.332057 1.80525283894 0.03060937571 
0.332573 1.82605854056 0.03184725081 
0.333090 1.79338656482 0.03049831305 
0.333607 1.75944916420 0.03046519144 
0.334123 1.76768770315 0.03093361250 
0.334640 1.80064382732 0.03167419287 
0.335156 1.75359130453 0.03184344382 
0.335673 1.75753967894 0.03007016140 
0.336190 1.82308269954 0.03192120300 
0.336706 1.76075472877 0.03200809910 
0.337223 1.70950311528 0.03224981427 
0.337740 1.81563229868 0.03492977868 
0.338256 1.80481781900 0.03402442126 
0.338773 1.80114019575 0.03491391033 
0.339290 1.86948614532 0.03585637377 
0.339806 1.88639065924 0.03814641344 
0.340323 1.81891644764 0.03986341553 
0.340839 1.84870618493 0.03691247830 
0.341356 1.83215288078 0.03906986248 
0.341873 1.82912383750 0.03823376165 
0.342389 1.80968550349 0.03807291985 
0.342906 1.84119268891 0.04019105167 
0.343423 1.86063175617 0.04039027492 
0.343939 1.75028079664 0.03907678959 
0.344456 1.84358244562 0.03966403293 
0.344972 1.77357114954 0.03974828600 
0.345489 1.79040534937 0.03873662989 
0.346006 1.82599619187 0.03971779165 
0.346522 1.84214398861 0.04044245997 
0.347039 1.89200189327 0.04006115274 
0.347555 1.83391988208 0.04114859210 
0.348072 1.80322082900 0.04193249248 
0.348589 1.74122175381 0.04098830513 
0.349105 1.80467810600 0.04086779582 
0.349622 1.80169433973 0.04057399815 
0.350139 1.85469898369 0.04383086374 
0.350655 1.80928943535 0.03834923035 
0.351172 1.89540854169 0.04303519040 
0.351688 1.82706882356 0.04101808890 
0.352205 1.91214958011 0.04020778649 
0.352722 1.89639819200 0.04070732190 
0.353238 1.83244610830 0.04079623136 
0.353755 1.75748007267 0.03838255779 
0.354271 1.83924828969 0.04042372887 
0.354788 1.83385938479 0.03953042116 
0.355305 1.82515811482 0.04117049521 
0.355821 1.81095112749 0.04146750765 
0.356338 1.88245700881 0.04230853332 
0.356854 1.80735392985 0.04374583666 
0.357371 1.79981731512 0.04551744737 
0.357888 1.86508808553 0.04534409986 
0.358404 1.80530528845 0.04563524162 
0.358921 1.83723076906 0.04536939053 
0.359437 1.88267525955 0.04539597863 
0.359954 1.88501865338 0.04914460137 
0.360471 1.83063852542 0.04875124807 
0.360987 1.91897626313 0.04881050263 
0.361504 1.83010030465 0.05012659079 
0.362020 1.81205226203 0.05169141402 
0.362537 1.78151963463 0.05070057161 
0.363054 1.81537867307 0.05080099567 
0.363570 1.80777740689 0.05139158311 
0.364087 1.87498388053 0.05186670668 
0.364603 1.88314492854 0.05347071276 
0.365120 1.89889629036 0.05462935075 
0.365637 1.84515002278 0.05832543357 
0.366153 1.77694452187 0.05931872785 
0.366670 1.80436902714 0.06084895472 
0.367186 1.87402265444 0.05943457972 
0.367703 1.82493894885 0.05960654697 
0.368219 1.88151135608 0.06476165641 
0.368736 1.77171710559 0.07117670106 
0.369253 1.77178963653 0.06584920921 
0.369769 1.86243651378 0.06989961059 
0.370286 1.77864025036 0.07266307086 
0.370802 1.84465507870 0.08219054459 
0.371319 1.81046821832 0.07295463372 
0.371835 1.76598014802 0.08851519083 
0.372352 1.81254651113 0.10294335893 
0.372869 1.84732431589 0.12275735586 
0.373385 1.63301485998 0.17136298936 
0.373902 2.48138467794 0.47471584925 
