# Supplementary material for: A SAXS-based approach to rationally evaluate radical scavengers – toward eliminating radiation damage in solution and crystallographic studies
Source: J Synchrotron Radiat. 2021 Aug 9;28(Pt 5):1309–20. doi: 10.1107/S1600577521004045 (PMC8415334; doi:10.1107/S1600577521004045)
Supplement: Supplementary file 1 [file s-28-01309-sup1.zip › SupportingData/ascrobic_acid/5mM/G1_ascorbate-5mm_00013.cbf.dat]

0.010597 12.88550037238 0.59934755419 
0.011114 10.17748092057 0.49186794658 
0.011630 9.74809184657 0.40775528919 
0.012147 8.10243084433 0.28373657586 
0.012664 7.53246323248 0.22170970075 
0.013181 7.12197808286 0.20127948919 
0.013698 6.63407631630 0.19326181191 
0.014215 6.53157515565 0.26444342097 
0.014732 5.85400595777 0.24136468372 
0.015249 5.77513846873 0.17782821915 
0.015766 5.20248399628 0.14727714875 
0.016283 5.18703934891 0.18025703694 
0.016800 5.07885276047 0.15508841076 
0.017316 4.79280886237 0.14646201745 
0.017833 4.53149803435 0.11766389695 
0.018350 4.40655752975 0.12468129748 
0.018867 4.22326876712 0.11537187391 
0.019384 4.02925996716 0.11125007043 
0.019901 3.96601519375 0.10130540158 
0.020418 3.68740761930 0.10238268003 
0.020935 3.90295874224 0.10060648590 
0.021452 3.58890380751 0.08821588319 
0.021969 3.63525868052 0.09415864984 
0.022486 3.57487650611 0.09086725827 
0.023002 3.62965560713 0.09474198801 
0.023519 3.48069763146 0.08908019420 
0.024036 3.34902213477 0.08497857415 
0.024553 3.38656747584 0.08481765562 
0.025070 3.26988391149 0.07617684542 
0.025587 3.11678592236 0.07742160323 
0.026104 3.11041222357 0.07566771802 
0.026621 3.12035582419 0.07553954355 
0.027138 3.03654303143 0.07835119426 
0.027655 3.00833823095 0.07479798220 
0.028171 3.06137385235 0.07395371090 
0.028688 2.86947935618 0.07543400279 
0.029205 2.98878885052 0.06766964909 
0.029722 2.88290708435 0.06861499143 
0.030239 3.04600832534 0.07469991296 
0.030756 2.94473375892 0.07517272513 
0.031273 2.89056306092 0.06168153392 
0.031790 2.86900111483 0.06726398824 
0.032307 2.80174602233 0.06770554428 
0.032824 2.73803208307 0.06140303070 
0.033341 2.78372113989 0.06388950881 
0.033857 2.70931641991 0.06761407219 
0.034374 2.75929228360 0.06467595722 
0.034891 2.74110990758 0.06097555244 
0.035408 2.76936884717 0.06154427007 
0.035925 2.70602547945 0.05646070190 
0.036442 2.62189075295 0.06234133858 
0.036959 2.55535963023 0.05893664285 
0.037476 2.55210776626 0.05863177706 
0.037993 2.55182337912 0.06044768864 
0.038510 2.60653953913 0.05673360478 
0.039027 2.52429675676 0.05663996623 
0.039543 2.48795180779 0.05371896110 
0.040060 2.49887074959 0.05469347381 
0.040577 2.45483453630 0.05604581442 
0.041094 2.46014722826 0.05341011255 
0.041611 2.47352280114 0.05262383401 
0.042128 2.41353577319 0.05129897632 
0.042645 2.48018655342 0.05416412529 
0.043162 2.44068315488 0.05234805936 
0.043679 2.46918777618 0.05290449754 
0.044196 2.37736812297 0.05083409854 
0.044712 2.38821340599 0.04935495983 
0.045229 2.44099243331 0.05163369606 
0.045746 2.43101985018 0.04908422413 
0.046263 2.21132776377 0.04589571992 
0.046780 2.26017438058 0.04824779418 
0.047297 2.31196034495 0.04882167064 
0.047814 2.28239864763 0.04682417705 
0.048331 2.44027942360 0.05160870990 
0.048848 2.32105921935 0.04873625787 
0.049365 2.25432582826 0.04578642711 
0.049881 2.36073900449 0.04604782073 
0.050398 2.29093968914 0.04704970149 
0.050915 2.17395675706 0.04508368630 
0.051432 2.29158615779 0.04572077386 
0.051949 2.29123743217 0.04484521074 
0.052466 2.24574067125 0.04472506303 
0.052983 2.21306135061 0.04635357653 
0.053500 2.24773233584 0.04464363196 
0.054017 2.29101281429 0.04587329668 
0.054534 2.18220268704 0.04448706326 
0.055050 2.21102531263 0.04321676926 
0.055567 2.15712249875 0.04282901196 
0.056084 2.12765696435 0.04191620176 
0.056601 2.24564339399 0.04346683242 
0.057118 2.16851309338 0.04133558173 
0.057635 2.14472846581 0.04285548567 
0.058152 2.14239910829 0.04119410785 
0.058669 2.22207930891 0.04255599214 
0.059186 2.07199859437 0.04141473828 
0.059703 2.12631592420 0.04086663670 
0.060220 2.17118824532 0.04144581173 
0.060736 2.18621061777 0.04115542702 
0.061253 2.12076991294 0.04098071864 
0.061770 2.09167941588 0.04026807706 
0.062287 2.11466292373 0.03992520723 
0.062804 2.05572642767 0.04092813183 
0.063321 1.99586097971 0.03713706400 
0.063838 2.08977036972 0.03953500568 
0.064355 2.20704764229 0.04155437192 
0.064872 2.08573332249 0.04050650630 
0.065388 2.08235195670 0.03954385762 
0.065905 2.11686076381 0.04073316610 
0.066422 2.08995234910 0.03850354893 
0.066939 2.02821908563 0.03667825348 
0.067456 2.05061721840 0.03769901478 
0.067973 2.05550920266 0.03904337259 
0.068490 2.04903947582 0.03880673920 
0.069007 2.06051006438 0.03818561571 
0.069524 2.11760952270 0.03871859949 
0.070041 2.09788135480 0.03831104963 
0.070557 1.97277555869 0.03774696376 
0.071074 2.09294583531 0.04136431728 
0.071591 2.12082234202 0.03791502254 
0.072108 2.03481834788 0.03752567261 
0.072625 2.06528357421 0.03610852015 
0.073142 2.07389551219 0.03850213875 
0.073659 2.01037007638 0.03616633393 
0.074176 2.07054914948 0.03603558931 
0.074693 2.04384252004 0.03838769055 
0.075210 2.04772113890 0.03486486748 
0.075726 2.00125993304 0.03643880269 
0.076243 2.02435346951 0.03728397891 
0.076760 1.99586337787 0.03723150603 
0.077277 2.00222030759 0.03524254054 
0.077794 2.02711019863 0.03614563479 
0.078311 2.02929627686 0.03570344423 
0.078828 1.98761904417 0.03682109060 
0.079345 1.96787001042 0.03542555983 
0.079862 1.97151435989 0.03485679206 
0.080378 2.05152954847 0.03436957834 
0.080895 1.94869274647 0.03468202914 
0.081412 2.05858068454 0.03429218268 
0.081929 1.95095253962 0.03364737084 
0.082446 2.04084535520 0.03353471585 
0.082963 1.99258987156 0.03397022199 
0.083480 2.04998982038 0.03344692788 
0.083997 1.97168203090 0.03343883395 
0.084514 1.98549327439 0.03278380811 
0.085030 1.94029580083 0.03325430749 
0.085547 1.98229380081 0.03337509217 
0.086064 2.00959716107 0.03435233355 
0.086581 1.98973039906 0.03407186216 
0.087098 1.98174114058 0.03283547013 
0.087615 1.95957058749 0.03366334057 
0.088132 1.95391199212 0.03356245597 
0.088649 1.95243473508 0.03387226580 
0.089166 1.97857326142 0.03403914795 
0.089683 1.98193298241 0.03568569263 
0.090199 1.98671269458 0.03507690874 
0.090716 1.97848626493 0.03446906867 
0.091233 1.99788752571 0.03634945986 
0.091750 2.06640071854 0.03474753636 
0.092267 2.03071079084 0.03632001002 
0.092784 1.98038781684 0.03535222137 
0.093301 1.98446062214 0.03537205714 
0.093818 1.94686023785 0.03642152792 
0.094334 1.94947260892 0.03615932824 
0.094851 1.98171798078 0.03523298369 
0.095368 1.97941523161 0.03672299115 
0.095885 2.00518132988 0.03455746114 
0.096402 2.01855175957 0.03517859286 
0.096919 1.94751096147 0.03468892350 
0.097436 1.98823876444 0.03382998341 
0.097953 1.98309296774 0.03276837018 
0.098470 1.96115502990 0.03275979457 
0.098986 1.93364209469 0.03312276271 
0.099503 1.89292188607 0.03316359666 
0.100020 1.95895861832 0.03250732204 
0.100537 1.85040350199 0.03247720882 
0.101054 1.97239791712 0.03310478588 
0.101571 1.94804386345 0.03197605137 
0.102088 1.87607274638 0.03210015323 
0.102605 1.88820732128 0.02999335860 
0.103122 1.93504828622 0.03047772555 
0.103638 1.89965533749 0.03164395158 
0.104155 1.91564249290 0.03097280284 
0.104672 1.89417822631 0.03007685718 
0.105189 1.92844549228 0.03062440007 
0.105706 1.89713867237 0.03033583040 
0.106223 1.94204380057 0.03094757955 
0.106740 1.93554325191 0.03090085805 
0.107257 1.95760647906 0.03073417932 
0.107773 1.94607998595 0.02987651570 
0.108290 1.94186076537 0.03012830092 
0.108807 1.94610318800 0.02988242316 
0.109324 1.89547437110 0.03004984245 
0.109841 1.85906984815 0.02930971389 
0.110358 1.98873620454 0.03037723294 
0.110875 1.91031701387 0.02919281277 
0.111392 1.84015052297 0.02975138949 
0.111909 1.92396011594 0.02931398790 
0.112425 1.89193198735 0.02864318128 
0.112942 1.90480347971 0.02888565997 
0.113459 1.93214020498 0.02859195111 
0.113976 1.90064170382 0.02910406264 
0.114493 1.93562117646 0.02942497230 
0.115010 1.84929295262 0.02764362516 
0.115527 1.93143565144 0.02850506426 
0.116044 1.89158698954 0.02785104232 
0.116560 1.89569770994 0.02905506555 
0.117077 1.95272988951 0.02780274587 
0.117594 1.92475630476 0.02945657341 
0.118111 1.88952884026 0.02758575670 
0.118628 1.93355483351 0.02777612787 
0.119145 1.89809697151 0.02841732212 
0.119662 1.92103953177 0.02784703559 
0.120179 1.86535903340 0.02741152854 
0.120695 1.88099627210 0.02722842145 
0.121212 1.92887471428 0.02810788749 
0.121729 1.90862370646 0.02758210818 
0.122246 1.92140826867 0.02744120560 
0.122763 1.93424503571 0.02848988167 
0.123280 1.87285012479 0.02782147667 
0.123797 1.89966965482 0.02686044917 
0.124314 1.90716782605 0.02725401297 
0.124830 1.88522664863 0.02663530059 
0.125347 1.87924055765 0.02762242266 
0.125864 1.91963143843 0.02774758011 
0.126381 1.86912423035 0.02709284491 
0.126898 1.86990677241 0.02673491552 
0.127415 1.87328072506 0.02705784331 
0.127932 1.86300497066 0.02725889066 
0.128448 1.89185292706 0.02638666512 
0.128965 1.89834131261 0.02666929229 
0.129482 1.90220247918 0.02689011371 
0.129999 1.93978316812 0.02674319460 
0.130516 1.86231670215 0.02650617081 
0.131033 1.84877098271 0.02664476724 
0.131550 1.84851197617 0.02614122132 
0.132067 1.88323167257 0.02632445642 
0.132583 1.86317928460 0.02649993347 
0.133100 1.93477201149 0.02650582009 
0.133617 1.88375373547 0.02580696120 
0.134134 1.90567920756 0.02622684010 
0.134651 1.84599529865 0.02702224493 
0.135168 1.91192450645 0.02652402721 
0.135685 1.90955820777 0.02635893753 
0.136201 1.88206409075 0.02615037936 
0.136718 1.89582042737 0.02549158463 
0.137235 1.86506463569 0.02584809865 
0.137752 1.87893931978 0.02493359534 
0.138269 1.87777128307 0.02582116710 
0.138786 1.89407066732 0.02577114094 
0.139303 1.85606983848 0.02436767555 
0.139819 1.85742173247 0.02552433438 
0.140336 1.86672970346 0.02564851438 
0.140853 1.84726079536 0.02570019554 
0.141370 1.86979298067 0.02486159542 
0.141887 1.87724400347 0.02559548155 
0.142404 1.87886455935 0.02559428890 
0.142921 1.86391703612 0.02530342463 
0.143438 1.88029605717 0.02594540191 
0.143954 1.87200326663 0.02452746840 
0.144471 1.89023821482 0.02552530167 
0.144988 1.86206655237 0.02620085207 
0.145505 1.86083491314 0.02616305095 
0.146022 1.88296636600 0.02490831976 
0.146539 1.91105111669 0.02490916832 
0.147056 1.84755466958 0.02481070673 
0.147572 1.86846885176 0.02519925757 
0.148089 1.86431836212 0.02546847001 
0.148606 1.87294943143 0.02500321518 
0.149123 1.80191615634 0.02444171561 
0.149640 1.82086398474 0.02381047432 
0.150157 1.82668501246 0.02470928180 
0.150674 1.87159963496 0.02468763453 
0.151190 1.85291697873 0.02480813857 
0.151707 1.85080129083 0.02526548930 
0.152224 1.82611402777 0.02367756940 
0.152741 1.86931199637 0.02449149337 
0.153258 1.85556743675 0.02428784525 
0.153775 1.85814652727 0.02393524432 
0.154291 1.82681892764 0.02378186872 
0.154808 1.84921930036 0.02407546839 
0.155325 1.86112015289 0.02362094497 
0.155842 1.84231034738 0.02430026270 
0.156359 1.80334531329 0.02475241277 
0.156876 1.82581763311 0.02432695405 
0.157393 1.81289587570 0.02373111792 
0.157909 1.84429531246 0.02403182402 
0.158426 1.85254651299 0.02382729390 
0.158943 1.83469599969 0.02395858860 
0.159460 1.82918281105 0.02349524299 
0.159977 1.85642637446 0.02414315877 
0.160494 1.83074537947 0.02400862823 
0.161010 1.85239887606 0.02349280810 
0.161527 1.82434047834 0.02322281009 
0.162044 1.84707350864 0.02345322893 
0.162561 1.81977698217 0.02310318869 
0.163078 1.82221830596 0.02287519571 
0.163595 1.85556707814 0.02335298542 
0.164112 1.79437508089 0.02296046943 
0.164628 1.80761856756 0.02318161008 
0.165145 1.82837100467 0.02309292015 
0.165662 1.84570086470 0.02368622477 
0.166179 1.82745776716 0.02290671184 
0.166696 1.80038028976 0.02259003121 
0.167213 1.81882068711 0.02282378732 
0.167729 1.82711405804 0.02304241609 
0.168246 1.83994223966 0.02300700045 
0.168763 1.82993735772 0.02272485594 
0.169280 1.83510071145 0.02264225958 
0.169797 1.87083434021 0.02284639430 
0.170314 1.86995120368 0.02262917835 
0.170830 1.80497212927 0.02206683255 
0.171347 1.82917648053 0.02218514956 
0.171864 1.83073948164 0.02257398755 
0.172381 1.80632545685 0.02297415128 
0.172898 1.83538675462 0.02290836042 
0.173415 1.80860311158 0.02238952369 
0.173932 1.81529931460 0.02241255920 
0.174448 1.81624538681 0.02208237897 
0.174965 1.83572298708 0.02252757039 
0.175482 1.82577117740 0.02235570605 
0.175999 1.84083730683 0.02226047173 
0.176516 1.86362927936 0.02222417130 
0.177033 1.83334688279 0.02229268306 
0.177549 1.76964083134 0.02200535704 
0.178066 1.86754242720 0.02251519073 
0.178583 1.79201550269 0.02164897591 
0.179100 1.81081386813 0.02235951450 
0.179617 1.80601993656 0.02265432661 
0.180134 1.82313684335 0.02249720795 
0.180650 1.84328317197 0.02305078508 
0.181167 1.79546023439 0.02261161744 
0.181684 1.76611545194 0.02237133630 
0.182201 1.80420098367 0.02328710967 
0.182718 1.81641168152 0.02345616258 
0.183234 1.80302984840 0.02313875700 
0.183751 1.85185374096 0.02396764246 
0.184268 1.81210079263 0.02365589039 
0.184785 1.84906217541 0.02395838692 
0.185302 1.79812423120 0.02427491383 
0.185819 1.83044503724 0.02349582938 
0.186335 1.82700194470 0.02367203461 
0.186852 1.78032816451 0.02317183072 
0.187369 1.80517503197 0.02302146784 
0.187886 1.81678822182 0.02259892131 
0.188403 1.83391057988 0.02260571797 
0.188920 1.81565619778 0.02253117886 
0.189436 1.77952268554 0.02242789807 
0.189953 1.81509938885 0.02235371138 
0.190470 1.79835439814 0.02220814773 
0.190987 1.76428647920 0.02230650961 
0.191504 1.80756209979 0.02251603002 
0.192020 1.77977334431 0.02141786775 
0.192537 1.79733336355 0.02229212690 
0.193054 1.77473706133 0.02158072496 
0.193571 1.80075927269 0.02205697744 
0.194088 1.79757733094 0.02160810136 
0.194605 1.82227981513 0.02125232790 
0.195121 1.80894979095 0.02136699962 
0.195638 1.77169219959 0.02172433146 
0.196155 1.75005627049 0.02135038487 
0.196672 1.75258934879 0.02155261978 
0.197189 1.81928862605 0.02219368336 
0.197705 1.77447367503 0.02106168241 
0.198222 1.74703366491 0.02128230383 
0.198739 1.77182695130 0.02115802829 
0.199256 1.79163571892 0.02102591346 
0.199773 1.78005503683 0.02113109951 
0.200290 1.79527972075 0.02109428028 
0.200806 1.79901575304 0.02075283009 
0.201323 1.77318357453 0.02174957351 
0.201840 1.81528459013 0.02135465006 
0.202357 1.77632787421 0.02065312139 
0.202874 1.77965937162 0.02012028852 
0.203390 1.75333617265 0.02100014502 
0.203907 1.73186538022 0.02082599782 
0.204424 1.78734868954 0.02112955204 
0.204941 1.77969732529 0.02065535500 
0.205458 1.78650133897 0.02069697397 
0.205974 1.80491035347 0.02055030246 
0.206491 1.79509911917 0.02101358835 
0.207008 1.79505660609 0.02078501277 
0.207525 1.76185778028 0.02106531353 
0.208042 1.77930844988 0.02025002309 
0.208558 1.77402538593 0.02083220517 
0.209075 1.80346832054 0.02043473225 
0.209592 1.74931010322 0.02049401404 
0.210109 1.74830097220 0.02036452747 
0.210626 1.78496976875 0.02059942893 
0.211142 1.80527403163 0.02080317201 
0.211659 1.80002326686 0.02047669491 
0.212176 1.71211398566 0.01983216039 
0.212693 1.79169651508 0.02059111945 
0.213210 1.83559964915 0.02034767986 
0.213726 1.78424623923 0.02022896050 
0.214243 1.82723562147 0.02079871814 
0.214760 1.73435248190 0.02026413837 
0.215277 1.79612592905 0.02037697380 
0.215794 1.76199597844 0.02052560810 
0.216310 1.76631126384 0.01989161455 
0.216827 1.77656983056 0.02072809913 
0.217344 1.78448953646 0.02049829611 
0.217861 1.75771092359 0.02027033877 
0.218378 1.76684644950 0.02045896541 
0.218894 1.77405097534 0.02021043215 
0.219411 1.80259266714 0.01994757938 
0.219928 1.74467530699 0.01958211019 
0.220445 1.77868620087 0.02018987095 
0.220962 1.75401185251 0.01978008683 
0.221478 1.74921982544 0.01989720774 
0.221995 1.77224721110 0.02002490896 
0.222512 1.75694818820 0.01971046725 
0.223029 1.79277152371 0.02008873217 
0.223546 1.78397685062 0.01978885254 
0.224062 1.80261073245 0.02002672879 
0.224579 1.78082024643 0.01971680023 
0.225096 1.78188093504 0.01930150453 
0.225613 1.73299544378 0.01957980998 
0.226129 1.74312268326 0.01918323930 
0.226646 1.77323953053 0.01937495324 
0.227163 1.74088259669 0.01929166539 
0.227680 1.77370585853 0.01993077237 
0.228197 1.77656598302 0.01961708336 
0.228713 1.72833473887 0.01924047413 
0.229230 1.75498654259 0.01880959782 
0.229747 1.76912634927 0.01942103414 
0.230264 1.77154653799 0.01931414116 
0.230780 1.75857503284 0.01929273327 
0.231297 1.72931230192 0.01908809441 
0.231814 1.75617568853 0.01900601127 
0.232331 1.77781769995 0.01918277076 
0.232848 1.76690382106 0.01902611694 
0.233364 1.80071650006 0.01911027034 
0.233881 1.78500571295 0.01888969713 
0.234398 1.77758908789 0.01889926010 
0.234915 1.77811629576 0.01884949835 
0.235431 1.79997849850 0.01896993924 
0.235948 1.76053664431 0.01866830209 
0.236465 1.77673344742 0.01924917112 
0.236982 1.74858067412 0.01893187931 
0.237499 1.73170134006 0.01873566783 
0.238015 1.81446530530 0.01915552622 
0.238532 1.75523319657 0.01931330703 
0.239049 1.73758748677 0.01900719093 
0.239566 1.76819112217 0.01893128618 
0.240082 1.77276179039 0.01901888421 
0.240599 1.77412453808 0.01879618760 
0.241116 1.76227423740 0.01864163983 
0.241633 1.73782322349 0.01887599317 
0.242149 1.77053722945 3.35904488944 
0.242666 1.72974788189 0.01862511439 
0.243183 1.74939967768 0.01879437896 
0.243700 1.77929837293 0.01902733125 
0.244217 1.73048511588 0.01866788699 
0.244733 1.74601161524 0.01886172933 
0.245250 1.74821181957 0.01859749286 
0.245767 1.69239285131 0.01817153780 
0.246284 1.74041381364 0.01846697994 
0.246800 1.71282685522 0.01838591079 
0.247317 1.74297557107 0.01853803555 
0.247834 1.75590111866 0.01860255433 
0.248351 1.77964059586 0.01870809330 
0.248867 1.74676566791 0.01855275235 
0.249384 1.75207172422 0.01838943054 
0.249901 1.76900718766 0.01870330750 
0.250418 1.75454201173 0.01820884546 
0.250934 1.72307926013 0.01848747129 
0.251451 1.74608971833 0.01841571194 
0.251968 1.74731586385 0.01811267937 
0.252485 1.76928425280 0.01832881451 
0.253001 1.74659648111 0.01825605584 
0.253518 1.74493492222 0.01820999665 
0.254035 1.73808606672 0.01794456499 
0.254552 1.73689718111 0.01794918281 
0.255068 1.75121301740 0.01796622963 
0.255585 1.74456189889 0.01821562534 
0.256102 1.74897527866 0.01785393860 
0.256619 1.72884113403 0.01852932562 
0.257135 1.74287456032 0.01767948774 
0.257652 1.72025965365 0.01793348750 
0.258169 1.79872479596 0.01845691947 
0.258686 1.73359077072 0.01754659948 
0.259202 1.73592864143 0.01793897967 
0.259719 1.75876648045 0.01813281900 
0.260236 1.72992903953 0.01780555686 
0.260753 1.75700695353 0.01864021733 
0.261269 1.74643165050 0.01888459278 
0.261786 1.71795299745 0.01883081757 
0.262303 1.71800566864 0.01867959488 
0.262820 1.71071905218 0.01865405281 
0.263336 1.72037092571 0.01918308395 
0.263853 1.73235897741 0.01869419668 
0.264370 1.71130522136 0.01882766797 
0.264887 1.73512835318 0.01924853760 
0.265403 1.71540115675 0.01898564594 
0.265920 1.73506885905 0.01975212102 
0.266437 1.69818551958 0.01945776657 
0.266954 1.73620961171 0.01951989515 
0.267470 1.75647114762 0.01949148164 
0.267987 1.75369919144 0.01967133174 
0.268504 1.77617558862 0.01965058762 
0.269021 1.75194311776 0.02006449873 
0.269537 1.79360463998 0.02008345759 
0.270054 1.73598440755 0.02017051439 
0.270571 1.76631954571 0.02029523759 
0.271087 1.74387014978 0.02055279988 
0.271604 1.75599744476 0.02070508945 
0.272121 1.75033132991 0.02108508996 
0.272638 1.74182114154 0.02067855172 
0.273154 1.79151758151 0.02101566197 
0.273671 1.74337376818 0.02174898788 
0.274188 1.74766830083 0.02122282349 
0.274705 1.78451067171 0.02177590672 
0.275221 1.76572996424 0.02166145872 
0.275738 1.73679725431 0.02158615950 
0.276255 1.77132527960 0.02187373602 
0.276771 1.73755075397 0.02166867022 
0.277288 1.80143897077 0.02165673660 
0.277805 1.73713547881 0.02162850693 
0.278322 1.77006129731 0.02140919841 
0.278838 1.78169237301 0.02134096578 
0.279355 1.75744252742 0.02158039605 
0.279872 1.74891453900 0.02123481562 
0.280388 1.77873045993 0.02140776988 
0.280905 1.76417929872 0.02129792872 
0.281422 1.77765755671 0.02136170642 
0.281939 1.72871443628 0.02111893871 
0.282455 1.76598533939 0.02153585309 
0.282972 1.74798368241 0.02136524149 
0.283489 1.75363554667 0.02136947829 
0.284006 1.77804318943 0.02166276721 
0.284522 1.74234333296 0.02172209278 
0.285039 1.72454423696 0.02183517722 
0.285556 1.72301327513 0.02088917516 
0.286072 1.70190859006 0.02097379066 
0.286589 1.71505099339 0.02150475404 
0.287106 1.74193834039 0.02195057801 
0.287622 1.74789356450 0.02183168956 
0.288139 1.74073816030 0.02151049696 
0.288656 1.73357254000 0.02179028605 
0.289173 1.75738333571 0.02194354368 
0.289689 1.72222173454 0.02163661783 
0.290206 1.71883036133 0.02126975828 
0.290723 1.74360371076 0.02156386074 
0.291239 1.75878254802 0.02194493344 
0.291756 1.75873125985 0.02260453516 
0.292273 1.73362257246 0.02178219360 
0.292790 1.72691499922 0.02181974134 
0.293306 1.74605246770 0.02221591887 
0.293823 1.75389070533 0.02237094694 
0.294340 1.78793399020 0.02251094336 
0.294856 1.77682046505 0.02267628852 
0.295373 1.75422820061 0.02217253130 
0.295890 1.75743013385 0.02244843573 
0.296406 1.77765884530 0.02302215617 
0.296923 1.74936958031 0.02320154698 
0.297440 1.74825495028 0.02296222231 
0.297957 1.73334595349 0.02245631079 
0.298473 1.75816518082 0.02265394245 
0.298990 1.74350796558 0.02245869372 
0.299507 1.78171761921 0.02272391810 
0.300023 1.75718984328 0.02303760950 
0.300540 1.74403060808 0.02258561025 
0.301057 1.77328789476 0.02278675585 
0.301573 1.75617555658 0.02232640792 
0.302090 1.72414428776 0.02310708113 
0.302607 1.81453139682 0.02303669365 
0.303123 1.72680240502 0.02286477667 
0.303640 1.72793231605 0.02245808721 
0.304157 1.71600572937 0.02326977104 
0.304673 1.69562253703 0.02203261753 
0.305190 1.77275204830 0.02319739969 
0.305707 1.75148678276 0.02324127036 
0.306224 1.73403743720 0.02323050790 
0.306740 1.76846324786 0.02367072065 
0.307257 1.78950150330 0.02357705763 
0.307774 1.76784532980 0.02352173437 
0.308290 1.79159908853 0.02335268363 
0.308807 1.77250494084 0.02327537023 
0.309324 1.77716491184 0.02352856287 
0.309840 1.75456037922 0.02401618656 
0.310357 1.79811564821 0.02411170537 
0.310874 1.74173954804 0.02306497777 
0.311390 1.77051725736 0.02374767666 
0.311907 1.79890524167 0.02330495437 
0.312424 1.75934088158 0.02363128189 
0.312940 1.77916647843 0.02396766789 
0.313457 1.76714488322 0.02416312879 
0.313974 1.77204508322 0.02361100821 
0.314490 1.76149171245 0.02443171845 
0.315007 1.77195313429 0.02379113604 
0.315524 1.71625272257 0.02465884549 
0.316040 1.79093285620 0.02440009675 
0.316557 1.73898733837 0.02425764268 
0.317074 1.74739521832 0.02384766735 
0.317590 1.71006648298 0.02387014962 
0.318107 1.78885305439 0.02413521784 
0.318624 1.77098985433 0.02413166968 
0.319140 1.74212880321 0.02461026197 
0.319657 1.74763840442 0.02380279852 
0.320174 1.78284403615 0.02540867395 
0.320690 1.73895231849 0.02451289119 
0.321207 1.76630550073 0.02503644576 
0.321724 1.79129570303 0.02503711334 
0.322240 1.75163303767 0.02455312412 
0.322757 1.76525870934 0.02520121156 
0.323274 1.75627932474 0.02495334010 
0.323790 1.77271965926 0.02491490132 
0.324307 1.76226849506 0.02538504461 
0.324824 1.75673171599 0.02518685502 
0.325340 1.72019177729 0.02574324603 
0.325857 1.74851602368 0.02610360540 
0.326373 1.78459392015 0.02680174510 
0.326890 1.72965541012 0.02688250421 
0.327407 1.78416126650 0.02734265982 
0.327923 1.73267433908 0.02718490648 
0.328440 1.77938862675 0.02684209919 
0.328957 1.78648170034 0.02667771303 
0.329473 1.74055742817 0.02881031637 
0.329990 1.77857615635 0.02861880806 
0.330507 1.77834095699 0.02902481084 
0.331023 1.75201592081 0.02922958219 
0.331540 1.78873765389 0.03049410302 
0.332057 1.77502891425 0.03069954672 
0.332573 1.79053445090 0.03054245057 
0.333090 1.75626622974 0.03020768996 
0.333607 1.75036671665 0.03056215541 
0.334123 1.78050908657 0.03161185782 
0.334640 1.84465470021 0.03218602626 
0.335156 1.80673053093 0.03298188964 
0.335673 1.72908414969 0.03075802819 
0.336190 1.82171818588 0.03170612992 
0.336706 1.78115423090 0.03204962481 
0.337223 1.75542403123 0.03268066920 
0.337740 1.74442540673 0.03346326992 
0.338256 1.81149001915 0.03344003915 
0.338773 1.82694766882 0.03675893717 
0.339290 1.91118763400 0.03593345118 
0.339806 1.83658955455 0.03733454954 
0.340323 1.84790369965 0.04175397711 
0.340839 1.84586440172 0.03760463218 
0.341356 1.81906254918 0.04044356309 
0.341873 1.80370835800 0.03709362929 
0.342389 1.84728251505 0.04018861711 
0.342906 1.88472519823 0.03858346928 
0.343423 1.78257722129 0.03702993805 
0.343939 1.83864370511 0.03880561703 
0.344456 1.88473188756 0.04115222318 
0.344972 1.85270204181 0.03981783662 
0.345489 1.81814399563 0.03807438619 
0.346006 1.86319776279 0.04060727425 
0.346522 1.83922004089 0.04025408699 
0.347039 1.83395344902 0.04052070242 
0.347555 1.93126297441 0.04263267702 
0.348072 1.87686881719 0.04002688409 
0.348589 1.85150832219 0.04087451125 
0.349105 1.79724158496 0.03925318124 
0.349622 1.80575655248 0.03926126364 
0.350139 1.85558687072 0.04131102041 
0.350655 1.80755405115 0.04061930285 
0.351172 1.74015038115 0.04090952286 
0.351688 1.76876407450 0.04033529305 
0.352205 1.83982680321 0.04252088499 
0.352722 1.85351584487 0.04287118393 
0.353238 1.75738268862 0.04011991194 
0.353755 1.82024027329 0.03986939358 
0.354271 1.77374575423 0.04151468897 
0.354788 1.81119787461 0.04226538418 
0.355305 1.78005621535 0.03948661801 
0.355821 1.89114898946 0.04239909835 
0.356338 1.80080903564 0.04244468583 
0.356854 1.91182946247 0.04365442717 
0.357371 1.84023527585 0.04392930778 
0.357888 1.80398535517 0.04495737786 
0.358404 1.83938572594 0.04608789085 
0.358921 1.82666814607 0.04774619011 
0.359437 1.83560530024 0.04562523646 
0.359954 1.76201970129 0.04649416935 
0.360471 1.83991294327 0.05142947561 
0.360987 1.79891351823 0.04634283297 
0.361504 1.80916586151 0.04773878475 
0.362020 1.88195056739 0.05101676790 
0.362537 1.87803050830 0.05206972152 
0.363054 1.89768335661 0.05321529690 
0.363570 1.84504582247 0.05230331318 
0.364087 1.83078200744 0.05689561646 
0.364603 1.78909041979 0.05211089536 
0.365120 1.79346374636 0.05680771358 
0.365637 1.79793599533 0.05500135280 
0.366153 1.93750788624 0.06017560172 
0.366670 1.76110403140 0.05716392181 
0.367186 1.99252156773 0.06725596660 
0.367703 1.79235470083 0.06649856235 
0.368219 1.81949984098 0.05789460572 
0.368736 1.82231414382 0.06477789081 
0.369253 1.69330818591 0.06789428046 
0.369769 1.77069117189 0.07937182029 
0.370286 1.81510866959 0.07036782118 
0.370802 1.73370690516 0.07587501038 
0.371319 1.78182746153 0.07698723442 
0.371835 1.75985007979 0.08721739082 
0.372352 1.78173660216 0.10057409069 
0.372869 1.73588483480 0.10659705147 
0.373385 1.84487951303 0.15982755973 
0.373902 1.49054205187 0.26054869589 
