# Supplementary material for: A SAXS-based approach to rationally evaluate radical scavengers – toward eliminating radiation damage in solution and crystallographic studies
Source: J Synchrotron Radiat. 2021 Aug 9;28(Pt 5):1309–20. doi: 10.1107/S1600577521004045 (PMC8415334; doi:10.1107/S1600577521004045)
Supplement: Supplementary file 1 [file s-28-01309-sup1.zip › SupportingData/ascrobic_acid/5mM/G1_ascorbate-5mm_00012.cbf.dat]

0.010597 11.24931480038 0.53584554665 
0.011114 10.21717444492 0.38965459934 
0.011630 9.12791293183 0.37266507146 
0.012147 8.82282107610 0.29014935883 
0.012664 7.85673476003 0.24752660996 
0.013181 7.13392265400 0.21559084064 
0.013698 6.84121706470 0.20226659452 
0.014215 6.53717538734 0.25833472054 
0.014732 5.71992528098 0.25938358816 
0.015249 5.46966451885 0.17590967648 
0.015766 5.33393091999 0.15281651438 
0.016283 5.31764930507 0.18597518001 
0.016800 5.08945842870 0.16101568376 
0.017316 5.09284949259 0.13955504862 
0.017833 4.30709644580 0.13442941657 
0.018350 4.45681523825 0.12006083565 
0.018867 4.45189948520 0.10615412520 
0.019384 4.34789608339 0.10390335751 
0.019901 3.73703198512 0.10334895842 
0.020418 4.04423666471 0.09998167147 
0.020935 3.95757166056 0.10051323096 
0.021452 3.90855939750 0.10038328603 
0.021969 3.61485969051 0.08888351912 
0.022486 3.42091906777 0.09154712507 
0.023002 3.47926930291 0.09251336184 
0.023519 3.40036679957 0.08578650612 
0.024036 3.31464398689 0.08264388529 
0.024553 3.49541376964 0.08346807909 
0.025070 3.35287278000 0.08301317149 
0.025587 3.28469325569 0.08324381160 
0.026104 3.15636805733 0.07180770899 
0.026621 3.11621484878 0.07747254939 
0.027138 3.05860129742 0.08218132074 
0.027655 3.07120534796 0.07380496671 
0.028171 3.08042300879 0.07551745858 
0.028688 2.94417897097 0.07387956109 
0.029205 3.05513144662 0.07119107354 
0.029722 2.86355130725 0.06948790225 
0.030239 3.06248157981 0.07468692381 
0.030756 2.97055306234 0.06796813681 
0.031273 2.89548577078 0.06203939301 
0.031790 2.78986006751 0.06828353673 
0.032307 2.77848488929 0.06817040414 
0.032824 2.77905483635 0.06221178215 
0.033341 2.74536433969 0.06725125012 
0.033857 2.72657711395 0.06372693431 
0.034374 2.66611809790 0.06350173959 
0.034891 2.67225050042 0.06301515842 
0.035408 2.63134228446 0.05984092913 
0.035925 2.66224559878 0.05966516293 
0.036442 2.68867599619 0.05834003290 
0.036959 2.58611848276 0.05939248946 
0.037476 2.67282229919 0.06032505024 
0.037993 2.55976662960 0.06035234729 
0.038510 2.52685037195 0.05630255669 
0.039027 2.53966633117 0.05936500138 
0.039543 2.62425161041 0.05319170517 
0.040060 2.55402479876 0.05713389601 
0.040577 2.47590853999 0.05442066014 
0.041094 2.56602711036 0.05430101008 
0.041611 2.51415566401 0.05371623462 
0.042128 2.43888782167 0.05189502617 
0.042645 2.45006662959 0.05010031165 
0.043162 2.41468139965 0.05053436680 
0.043679 2.34555022845 0.05283548431 
0.044196 2.34235900981 0.04767872211 
0.044712 2.41167573708 0.04922131601 
0.045229 2.38061000050 0.04999703820 
0.045746 2.33725507838 0.04856188416 
0.046263 2.40852710490 0.05155127193 
0.046780 2.40578199997 0.04940508329 
0.047297 2.36019673201 0.05152101716 
0.047814 2.38586738379 0.04827929920 
0.048331 2.26374871556 0.04905116526 
0.048848 2.33185979527 0.04793830819 
0.049365 2.27256991581 0.04635937585 
0.049881 2.37175595165 0.04759136693 
0.050398 2.29544181287 0.04700712093 
0.050915 2.39764367708 0.04698623344 
0.051432 2.30297806517 0.04675294128 
0.051949 2.13488389761 0.04413037623 
0.052466 2.26935890605 0.04588199149 
0.052983 2.10403352864 0.04303545821 
0.053500 2.20776862608 0.04341306889 
0.054017 2.25543016100 0.04603855102 
0.054534 2.22617915076 0.04431828522 
0.055050 2.23664514358 0.04480445689 
0.055567 2.22620808152 0.04188144992 
0.056084 2.18476825723 0.04306337482 
0.056601 2.14774528198 0.04412423096 
0.057118 2.20985338142 0.04372631607 
0.057635 2.14014333744 0.04484182226 
0.058152 2.27867612117 0.04316118195 
0.058669 2.15502728402 0.04125744125 
0.059186 2.15361239684 0.04266307391 
0.059703 2.11273853905 0.03944751484 
0.060220 2.17241364273 0.04207449409 
0.060736 2.06880943075 0.04113936796 
0.061253 2.19868917455 0.04181669601 
0.061770 2.08508596714 0.04110700768 
0.062287 2.07852169235 0.03959910016 
0.062804 2.06381672833 0.03925338095 
0.063321 2.10834116167 0.03808801329 
0.063838 2.07964521482 0.03895488235 
0.064355 2.10504185558 0.03983074208 
0.064872 2.07966396641 0.03970755975 
0.065388 2.10491108405 0.04001241659 
0.065905 2.09606315074 0.04063161543 
0.066422 2.09511850166 0.03793693887 
0.066939 2.13730893784 0.03911252280 
0.067456 2.04889752216 0.03708342267 
0.067973 2.08956935262 0.03941288197 
0.068490 2.09457834931 0.03616452680 
0.069007 2.11442035930 0.03970698950 
0.069524 2.04094980072 0.03900162654 
0.070041 2.08045343773 0.03839780452 
0.070557 2.10669879844 0.03910646418 
0.071074 2.06822433553 0.03850932296 
0.071591 2.05028894841 0.03790802211 
0.072108 2.08298927604 0.03676561231 
0.072625 1.97699935427 0.03640272308 
0.073142 2.04125230095 0.03662310843 
0.073659 2.07540966754 0.03528986692 
0.074176 2.01156532681 0.03714130233 
0.074693 1.95373608310 0.03712723431 
0.075210 2.08105130126 0.03585451239 
0.075726 2.09763972426 0.03577225601 
0.076243 1.99670466037 0.03589925609 
0.076760 2.04506295499 0.03453416409 
0.077277 1.97825941166 0.03519681295 
0.077794 2.00659882242 0.03581511642 
0.078311 2.02556425712 0.03557482785 
0.078828 2.05382786332 0.03480885338 
0.079345 1.98256723451 0.03437864420 
0.079862 2.03816538055 0.03622722765 
0.080378 2.04485986310 0.03479364975 
0.080895 2.03613833105 0.03516484033 
0.081412 1.97432394763 0.03417187869 
0.081929 1.99083528728 0.03377260427 
0.082446 2.00861859292 0.03290080685 
0.082963 2.03226154126 0.03445087056 
0.083480 1.99175937818 0.03344095851 
0.083997 2.01811260797 0.03350703206 
0.084514 1.98716235316 0.03445317772 
0.085030 1.96962396424 0.03313469727 
0.085547 1.99942284767 0.03386859209 
0.086064 1.97569609430 0.03239304616 
0.086581 1.91011073256 0.03254393323 
0.087098 1.99083902536 0.03290387085 
0.087615 1.94901676170 0.03359376938 
0.088132 1.96376272679 0.03437607759 
0.088649 1.97745848055 0.03487842688 
0.089166 1.98317767987 0.03499796616 
0.089683 1.97191342839 0.03479561102 
0.090199 2.02199077129 0.03614936809 
0.090716 1.97910049569 0.03365884039 
0.091233 2.00831326526 0.03566345490 
0.091750 1.96173411541 0.03603507490 
0.092267 1.97397760435 0.03417121489 
0.092784 1.97623784845 0.03603604630 
0.093301 1.96435065708 0.03673741796 
0.093818 1.96238159938 0.03640464834 
0.094334 1.92494899688 0.03611604878 
0.094851 1.91529738011 0.03400309811 
0.095368 1.95593489320 0.03569021705 
0.095885 1.95411514280 0.03357119603 
0.096402 1.96598988832 0.03336593048 
0.096919 1.88707140338 0.03359175350 
0.097436 1.87546736624 0.03157758507 
0.097953 1.93424283898 0.03236625288 
0.098470 1.92941068638 0.03233968855 
0.098986 1.96980696385 0.03260360293 
0.099503 1.94948785671 0.03218718725 
0.100020 1.96258365975 0.03187006942 
0.100537 1.94032933452 0.03142136733 
0.101054 2.03178499764 0.03302323396 
0.101571 1.97465486282 0.03196512212 
0.102088 1.90671516219 0.03090039536 
0.102605 1.92070810804 0.03090110568 
0.103122 1.92159158672 0.03151791450 
0.103638 1.95199943122 0.03300238847 
0.104155 1.96784067971 0.03123449261 
0.104672 1.95238051961 0.03193238111 
0.105189 1.93614537731 0.03105471452 
0.105706 1.86943953904 0.02937594040 
0.106223 1.93891504905 0.03065081422 
0.106740 1.89792016650 0.03067754083 
0.107257 1.92104264671 0.03178442644 
0.107773 1.95940734206 0.02977163942 
0.108290 1.91081090997 0.02987541091 
0.108807 1.90404112031 0.02886095352 
0.109324 1.87937342397 0.03096147714 
0.109841 1.86141248941 0.02972636859 
0.110358 1.91195829482 0.03075893269 
0.110875 1.90479300735 0.02907654116 
0.111392 1.93616313846 0.02879846892 
0.111909 1.91218695734 0.03068740028 
0.112425 1.89382608176 0.02973618835 
0.112942 1.90042920533 0.02877421764 
0.113459 1.90071918870 0.02892523547 
0.113976 1.90029818768 0.02846534465 
0.114493 1.90766384085 0.02864798580 
0.115010 1.92000990943 0.02900877005 
0.115527 1.81650104068 0.02968083853 
0.116044 1.90721741391 0.02920634721 
0.116560 1.91336223562 0.02895541779 
0.117077 1.89616037918 0.02847082351 
0.117594 1.91712388863 0.02894322729 
0.118111 1.96802222993 0.02797907899 
0.118628 1.85946347360 0.02702889168 
0.119145 1.93602331572 0.02900342527 
0.119662 1.85050332339 0.02821049273 
0.120179 1.88699297476 0.02865196973 
0.120695 1.89910077804 0.02766199259 
0.121212 1.95297826041 0.02796401002 
0.121729 1.92151723255 0.02832200544 
0.122246 1.87162913250 0.02794152667 
0.122763 1.89097895986 0.02771371882 
0.123280 1.87216221873 0.02690580568 
0.123797 1.89623869403 0.02731318722 
0.124314 1.88499985670 0.02646236858 
0.124830 1.89944169814 0.02683493780 
0.125347 1.91541622647 0.02670771646 
0.125864 1.92879403422 0.02725152632 
0.126381 1.88673022371 0.02690779551 
0.126898 1.93217877093 0.02659028361 
0.127415 1.92603674882 0.02766882916 
0.127932 1.87420246814 0.02695118472 
0.128448 1.89230147576 0.02696559235 
0.128965 1.88846697211 0.02647454411 
0.129482 1.87283079206 0.02573252101 
0.129999 1.90122445667 0.02647186255 
0.130516 1.87756894805 0.02586824129 
0.131033 1.90696065325 0.02715945454 
0.131550 1.81453596309 0.02558597669 
0.132067 1.89748439964 0.02657484765 
0.132583 1.92336593251 0.02703553818 
0.133100 1.90205212343 0.02675133319 
0.133617 1.90343513311 0.02630469967 
0.134134 1.83687993399 0.02672603122 
0.134651 1.87624209256 0.02533438612 
0.135168 1.84772527019 0.02647903006 
0.135685 1.86586434906 0.02576281765 
0.136201 1.85392756067 0.02675956928 
0.136718 1.89487259229 0.02621290489 
0.137235 1.82437223085 0.02507915706 
0.137752 1.89854515584 0.02529494297 
0.138269 1.85763037342 0.02587311551 
0.138786 1.85722986605 0.02515412546 
0.139303 1.86503353660 0.02515057567 
0.139819 1.86491524896 0.02545621370 
0.140336 1.89528004945 0.02532283711 
0.140853 1.91530305691 0.02519944094 
0.141370 1.87125179068 0.02532908589 
0.141887 1.83971376725 0.02524286129 
0.142404 1.88141500762 0.02546399370 
0.142921 1.91082742246 0.02585138163 
0.143438 1.88840756604 0.02600872133 
0.143954 1.86818823170 0.02528358690 
0.144471 1.88004928113 0.02497821327 
0.144988 1.94260476478 0.02642654370 
0.145505 1.92972967299 0.02604284641 
0.146022 1.83316554025 0.02444275704 
0.146539 1.86956319295 0.02520817237 
0.147056 1.85528671848 0.02541067442 
0.147572 1.87968416259 0.02549594026 
0.148089 1.88356925632 0.02551605851 
0.148606 1.82588602234 0.02554070108 
0.149123 1.85896035006 0.02506184578 
0.149640 1.86454361524 0.02451573643 
0.150157 1.88239124434 0.02427369281 
0.150674 1.86356852262 0.02499589515 
0.151190 1.85029445893 0.02478561726 
0.151707 1.85492913389 0.02399710926 
0.152224 1.85013204529 0.02443244770 
0.152741 1.77267352625 0.02385332441 
0.153258 1.80859134855 0.02418934064 
0.153775 1.83830443808 0.02397276816 
0.154291 1.89244534660 0.02472777211 
0.154808 1.85724133597 0.02397782846 
0.155325 1.80882058600 0.02358725186 
0.155842 1.80834501018 0.02372267589 
0.156359 1.87946458519 0.02407716963 
0.156876 1.84561140676 0.02322650181 
0.157393 1.86818735924 0.02377623111 
0.157909 1.82538428181 0.02382418401 
0.158426 1.81608676685 0.02411711245 
0.158943 1.84919884425 0.02413927987 
0.159460 1.84782525426 0.02336961625 
0.159977 1.84211067269 0.02423839748 
0.160494 1.80370272619 0.02401568371 
0.161010 1.84862603518 0.02269387137 
0.161527 1.82926715815 0.02319407979 
0.162044 1.86003514081 0.02303947234 
0.162561 1.85395316264 0.02274819405 
0.163078 1.82878476530 0.02305691971 
0.163595 1.84590620320 0.02362734214 
0.164112 1.86744471333 0.02297444086 
0.164628 1.85813122283 0.02401619943 
0.165145 1.86649861777 0.02342658290 
0.165662 1.79441057230 0.02271609199 
0.166179 1.83305398298 0.02288021853 
0.166696 1.82412393092 0.02285831225 
0.167213 1.82844913705 0.02290236679 
0.167729 1.82121112452 0.02295344649 
0.168246 1.82497324154 0.02286561909 
0.168763 1.77576736523 0.02263277818 
0.169280 1.82081819753 0.02288599834 
0.169797 1.85898514353 0.02304679959 
0.170314 1.84848691369 0.02252136077 
0.170830 1.84465820332 0.02315812569 
0.171347 1.82020209922 0.02232529769 
0.171864 1.83617526133 0.02258047218 
0.172381 1.82138002736 0.02240397995 
0.172898 1.87212331527 0.02248211070 
0.173415 1.80712230503 0.02224474311 
0.173932 1.83260204178 0.02238008263 
0.174448 1.82860961926 0.02261038113 
0.174965 1.79429803736 0.02196044000 
0.175482 1.79374028322 0.02219187159 
0.175999 1.82340191251 0.02224990267 
0.176516 1.82044738647 0.02246201972 
0.177033 1.86425569848 0.02246808069 
0.177549 1.82925007149 0.02213113853 
0.178066 1.86739877684 0.02262460225 
0.178583 1.79396046758 0.02194384711 
0.179100 1.78951008606 0.02228741482 
0.179617 1.80466410629 0.02281980509 
0.180134 1.81826834559 0.02274328425 
0.180650 1.79873571360 0.02344740896 
0.181167 1.82365277977 0.02266468344 
0.181684 1.78078407632 0.02323786594 
0.182201 1.79333831188 0.02286116552 
0.182718 1.75743404356 0.02353917304 
0.183234 1.77246921257 0.02342166369 
0.183751 1.75645984312 0.02307496618 
0.184268 1.84187332373 0.02331492221 
0.184785 1.81097518137 0.02389144903 
0.185302 1.85141060865 0.02390726710 
0.185819 1.82176529574 0.02324855128 
0.186335 1.84950087728 0.02437184422 
0.186852 1.81654247672 0.02395077878 
0.187369 1.79052766885 0.02291656168 
0.187886 1.77545037138 0.02314070014 
0.188403 1.80963428487 0.02225456354 
0.188920 1.83088532587 0.02226182642 
0.189436 1.79831152607 0.02244695090 
0.189953 1.78344024859 0.02186789595 
0.190470 1.75086753541 0.02171771585 
0.190987 1.79320317368 0.02267782323 
0.191504 1.81373219114 0.02259062544 
0.192020 1.79606248159 0.02171603367 
0.192537 1.76972730588 0.02185017910 
0.193054 1.77612791825 0.02201521240 
0.193571 1.76533568450 0.02210640517 
0.194088 1.79763157771 0.02201453547 
0.194605 1.77496403986 0.02141363702 
0.195121 1.79056452387 0.02196755199 
0.195638 1.77878696434 0.02150176499 
0.196155 1.78542574987 0.02116612613 
0.196672 1.78926652154 0.02163870206 
0.197189 1.78998918665 0.02128418556 
0.197705 1.80126677572 0.02134843205 
0.198222 1.77441064420 0.02082258798 
0.198739 1.80477018128 0.02136885896 
0.199256 1.76972107227 0.02143325998 
0.199773 1.78750463729 0.02114146674 
0.200290 1.84172911374 0.02167812840 
0.200806 1.77289770552 0.02132691894 
0.201323 1.79575905411 0.02147672001 
0.201840 1.79694657391 0.02110250406 
0.202357 1.80135320739 0.02068249939 
0.202874 1.75177328811 0.02073565475 
0.203390 1.79730223004 0.02103776802 
0.203907 1.78476456643 0.02096805570 
0.204424 1.79921290637 0.02108208200 
0.204941 1.78148508375 0.02039867946 
0.205458 1.76448003862 0.02067037285 
0.205974 1.80701419702 0.02105252741 
0.206491 1.77364175591 0.02030744586 
0.207008 1.77605721630 0.02082004806 
0.207525 1.76805767010 0.02050337950 
0.208042 1.76481944170 0.02017360405 
0.208558 1.75296844800 0.02082757548 
0.209075 1.78700700845 0.02070444266 
0.209592 1.76403583742 0.02027860562 
0.210109 1.80322683098 0.02063166837 
0.210626 1.78480918397 0.02079990191 
0.211142 1.78148762458 0.02118255715 
0.211659 1.78559804279 0.02040322504 
0.212176 1.77802529559 0.02057730371 
0.212693 1.79752679434 0.02064307118 
0.213210 1.78641447046 0.02034788457 
0.213726 1.77625228740 0.02034618817 
0.214243 1.77643843577 0.02061325580 
0.214760 1.76488427146 0.02023593634 
0.215277 1.78645415375 0.02021404459 
0.215794 1.77380299486 0.02023291902 
0.216310 1.77049594558 0.01997267387 
0.216827 1.77735696451 0.02050580344 
0.217344 1.76839762766 0.02029326079 
0.217861 1.78599284060 0.02026539229 
0.218378 1.75078816466 0.01999025882 
0.218894 1.75423464150 0.01979232259 
0.219411 1.74881797541 0.02006076549 
0.219928 1.74596088442 0.01921651496 
0.220445 1.79745700589 0.02034066152 
0.220962 1.78329753396 0.02032615354 
0.221478 1.74370076249 0.01969341358 
0.221995 1.75772273640 0.01977322250 
0.222512 1.75196057844 0.01950565072 
0.223029 1.73337271890 0.01978414478 
0.223546 1.77858463845 0.01977456852 
0.224062 1.75721838107 0.01926798658 
0.224579 1.77994234025 0.01942324268 
0.225096 1.76674534040 0.01918868622 
0.225613 1.75729797866 0.01960970531 
0.226129 1.75061929453 0.01888158047 
0.226646 1.72654779286 0.01912274903 
0.227163 1.79009521742 0.01911024280 
0.227680 1.75615655077 0.01959621593 
0.228197 1.76533264760 0.01905167202 
0.228713 1.73841081044 0.01903250302 
0.229230 1.80274137776 0.01928861635 
0.229747 1.77273638906 0.01937295065 
0.230264 1.75862690648 0.01939793470 
0.230780 1.76076583284 0.01919156294 
0.231297 1.79016948472 0.01943110261 
0.231814 1.73001154357 0.01874726592 
0.232331 1.76354025345 0.01908346133 
0.232848 1.76013934467 0.01956724750 
0.233364 1.76852206614 0.01888315220 
0.233881 1.79642842190 0.01906877413 
0.234398 1.76850781503 0.01911969656 
0.234915 1.77644250826 0.01888750109 
0.235431 1.77786693848 0.01903361647 
0.235948 1.72291764920 0.01915581529 
0.236465 1.77977117571 0.01890975470 
0.236982 1.77052880288 0.01910452722 
0.237499 1.72268238888 0.01889045122 
0.238015 1.80642195661 0.01895578412 
0.238532 1.79391300717 0.01922906448 
0.239049 1.73347864773 0.01908279921 
0.239566 1.78442213266 0.01927046909 
0.240082 1.73838533007 0.01879658379 
0.240599 1.76447400127 0.01869725690 
0.241116 1.75186394325 0.01908813809 
0.241633 1.77837484775 0.01871019084 
0.242149 1.77920519336 3.35257929291 
0.242666 1.74995750255 0.01829474539 
0.243183 1.74376996811 0.01845487650 
0.243700 1.74872054274 0.01829580182 
0.244217 1.77981072207 0.01861867870 
0.244733 1.76370563652 0.01827931604 
0.245250 1.76059614131 0.01864641962 
0.245767 1.76341093409 0.01874214801 
0.246284 1.75051085892 0.01858789158 
0.246800 1.74768773640 0.01875118440 
0.247317 1.76926420616 0.01862055669 
0.247834 1.77161358245 0.01830770225 
0.248351 1.70234488059 0.01829992351 
0.248867 1.77304676954 0.01857230930 
0.249384 1.77670943377 0.01849139009 
0.249901 1.74987563510 0.01828782255 
0.250418 1.75663939352 0.01802933614 
0.250934 1.74189572809 0.01825340563 
0.251451 1.75003651280 0.01832245694 
0.251968 1.73496894903 0.01830104678 
0.252485 1.75170166649 0.01831504883 
0.253001 1.74800197212 0.01859672518 
0.253518 1.75146816593 0.01830839730 
0.254035 1.74713908524 0.01831998609 
0.254552 1.75402093065 0.01834490854 
0.255068 1.72143541009 0.01802986976 
0.255585 1.75455354741 0.01797792075 
0.256102 1.75790233426 0.01777342669 
0.256619 1.75517196599 0.01845295115 
0.257135 1.73141300539 0.01781699539 
0.257652 1.73750153972 0.01780154320 
0.258169 1.75795776848 0.01850112367 
0.258686 1.75418540617 0.01825461291 
0.259202 1.74089461203 0.01791568418 
0.259719 1.71944737191 0.01768031684 
0.260236 1.74835723635 0.01824118987 
0.260753 1.68579480272 0.01845114510 
0.261269 1.75541607715 0.01865409135 
0.261786 1.72307152770 0.01855561105 
0.262303 1.72780201359 0.01920536876 
0.262820 1.72312216696 0.01877449576 
0.263336 1.70681758751 0.01915175586 
0.263853 1.74878413771 0.01906394262 
0.264370 1.74382303269 0.01911286867 
0.264887 1.73099810736 0.01864876891 
0.265403 1.70716267496 0.01922997252 
0.265920 1.71901217581 0.01935569412 
0.266437 1.73550466905 0.01904779224 
0.266954 1.75948468919 0.01944860645 
0.267470 1.74943115045 0.01992309415 
0.267987 1.71593703351 0.01954292979 
0.268504 1.75347822965 0.01995426366 
0.269021 1.76511164457 0.01971748607 
0.269537 1.76370545536 0.01985387418 
0.270054 1.76944031829 0.02021247088 
0.270571 1.73059536303 0.02014788005 
0.271087 1.76401414390 0.02109053742 
0.271604 1.76347740195 0.02073088164 
0.272121 1.77928656900 0.02115829358 
0.272638 1.74180249406 0.02107891892 
0.273154 1.73551944331 0.02108875204 
0.273671 1.71954219163 0.02091675892 
0.274188 1.78307712441 0.02189660245 
0.274705 1.73128158348 0.02145676876 
0.275221 1.78737352217 0.02184139450 
0.275738 1.77390549865 0.02194725057 
0.276255 1.76374942229 0.02195843323 
0.276771 1.75040079470 0.02213045197 
0.277288 1.77234036796 0.02174968591 
0.277805 1.75636499420 0.02095101510 
0.278322 1.73119412769 0.02110052038 
0.278838 1.76095730558 0.02107563959 
0.279355 1.77931469716 0.02148466911 
0.279872 1.76212972725 0.02175862238 
0.280388 1.75870099591 0.02115321363 
0.280905 1.79028401824 0.02150887377 
0.281422 1.76473773474 0.02118752835 
0.281939 1.74450347846 0.02082298564 
0.282455 1.72862925875 0.02137249100 
0.282972 1.72290582282 0.02134157218 
0.283489 1.75563121405 0.02117346784 
0.284006 1.72510321958 0.02094638763 
0.284522 1.75180598175 0.02141530635 
0.285039 1.75591678460 0.02168951981 
0.285556 1.73042533153 0.02141227125 
0.286072 1.74938615822 0.02179451297 
0.286589 1.73421230878 0.02212268200 
0.287106 1.74844017102 0.02187457609 
0.287622 1.78052880640 0.02182263402 
0.288139 1.76312034828 0.02192697402 
0.288656 1.74435092462 0.02189561845 
0.289173 1.74829558072 0.02150521492 
0.289689 1.73531544464 0.02264863668 
0.290206 1.74648130735 0.02165985950 
0.290723 1.73964099502 0.02234117925 
0.291239 1.72577961745 0.02221514660 
0.291756 1.75070533945 0.02236743698 
0.292273 1.73877525752 0.02245058844 
0.292790 1.75922766594 0.02276095569 
0.293306 1.76046728780 0.02195544890 
0.293823 1.75675000822 0.02194541211 
0.294340 1.75615080561 0.02231819458 
0.294856 1.74371113398 0.02248171137 
0.295373 1.74276999873 0.02192699769 
0.295890 1.72577103070 0.02237595237 
0.296406 1.78275874586 0.02258978166 
0.296923 1.73337612284 0.02235411601 
0.297440 1.72423223206 0.02213087989 
0.297957 1.74484290526 0.02222904979 
0.298473 1.74257531225 0.02292721895 
0.298990 1.77058088400 0.02265118964 
0.299507 1.73127137824 0.02240187417 
0.300023 1.75533527098 0.02285743666 
0.300540 1.74103631476 0.02239371678 
0.301057 1.75721731759 0.02262579793 
0.301573 1.76882352780 0.02260675688 
0.302090 1.73965255949 0.02262410047 
0.302607 1.73006817188 0.02251293651 
0.303123 1.75778493987 0.02274525399 
0.303640 1.73682516430 0.02276297399 
0.304157 1.75239154209 0.02316662172 
0.304673 1.70746616760 0.02312044405 
0.305190 1.77462681218 0.02368761251 
0.305707 1.76871748152 0.02359824514 
0.306224 1.73743848429 0.02318465114 
0.306740 1.72883771154 0.02306575887 
0.307257 1.76326538878 0.02283574743 
0.307774 1.71139550082 0.02278321326 
0.308290 1.72495525055 0.02288099725 
0.308807 1.75597580640 0.02313298349 
0.309324 1.78511965647 0.02380713819 
0.309840 1.73438325354 0.02393959395 
0.310357 1.72486849905 0.02379590697 
0.310874 1.79049431511 0.02366582828 
0.311390 1.77464535979 0.02372041763 
0.311907 1.76542824050 0.02436922420 
0.312424 1.72744907658 0.02322614920 
0.312940 1.78104603340 0.02365014919 
0.313457 1.74273153801 0.02338903392 
0.313974 1.74268411201 0.02368586826 
0.314490 1.73904675731 0.02389453056 
0.315007 1.78398158379 0.02436585756 
0.315524 1.74811357362 0.02400649308 
0.316040 1.73566977729 0.02404006815 
0.316557 1.73310787204 0.02395894387 
0.317074 1.78237157649 0.02454298048 
0.317590 1.77376906214 0.02412622566 
0.318107 1.74879180956 0.02411372621 
0.318624 1.76271782940 0.02403928091 
0.319140 1.75942152757 0.02461619676 
0.319657 1.77818835932 0.02403357281 
0.320174 1.80495101341 0.02538958170 
0.320690 1.76343940339 0.02496327161 
0.321207 1.74995716790 0.02478985503 
0.321724 1.77464727190 0.02482595242 
0.322240 1.69930910296 0.02383392516 
0.322757 1.77066804158 0.02539697649 
0.323274 1.76962297543 0.02535861774 
0.323790 1.72402580212 0.02417952568 
0.324307 1.77799691828 0.02525127763 
0.324824 1.77412698515 0.02627765821 
0.325340 1.70018554374 0.02589006013 
0.325857 1.73796235221 0.02593914672 
0.326373 1.76682513683 0.02665620219 
0.326890 1.76218592994 0.02649234133 
0.327407 1.72821019155 0.02699759751 
0.327923 1.72899324064 0.02657305392 
0.328440 1.72552511435 0.02770167683 
0.328957 1.72596237842 0.02743409773 
0.329473 1.77983283715 0.02745163109 
0.329990 1.76498767551 0.02858362444 
0.330507 1.73744897866 0.02878881890 
0.331023 1.75326731964 0.02867171622 
0.331540 1.72975223850 0.02912846162 
0.332057 1.81116451011 0.03128229981 
0.332573 1.76827886911 0.02975875483 
0.333090 1.74990778307 0.02886713784 
0.333607 1.77580187788 0.03063137673 
0.334123 1.82476612112 0.03068484431 
0.334640 1.80048335556 0.03043453780 
0.335156 1.73309420001 0.03174077628 
0.335673 1.80128834496 0.03239970712 
0.336190 1.75048386581 0.03313844532 
0.336706 1.77828915040 0.03102721223 
0.337223 1.82514701458 0.03247799197 
0.337740 1.81772695661 0.03237450806 
0.338256 1.82029653275 0.03366653235 
0.338773 1.86627016939 0.03438074446 
0.339290 1.79928566560 0.03555174924 
0.339806 1.84249511825 0.03722039197 
0.340323 1.89032868171 0.03925376340 
0.340839 1.81925444915 0.03911704413 
0.341356 1.90693942258 0.03975398112 
0.341873 1.84858879485 0.03948256120 
0.342389 1.86314194022 0.03759072507 
0.342906 1.73738097436 0.03814318698 
0.343423 1.92911307850 0.03982285024 
0.343939 1.74755630396 0.04045567301 
0.344456 1.83370252127 0.04033412632 
0.344972 1.84799917610 0.03900976979 
0.345489 1.80855685766 0.03749328474 
0.346006 1.84973727487 0.03911738936 
0.346522 1.83162262048 0.04046223564 
0.347039 1.87088599594 0.04104134834 
0.347555 1.86259287216 0.04017668810 
0.348072 1.82284868791 0.04120087428 
0.348589 1.80484332782 0.04100559880 
0.349105 1.88032222808 0.04248554697 
0.349622 1.81981370691 0.04211060410 
0.350139 1.78110190523 0.04040326354 
0.350655 1.72515481852 0.04012930446 
0.351172 1.80494139291 0.03952858369 
0.351688 1.85266228410 0.04197001483 
0.352205 1.86696262445 0.04061444864 
0.352722 1.80413361924 0.03848926671 
0.353238 1.81386082123 0.04207646509 
0.353755 1.82491805481 0.04063612860 
0.354271 1.81677867771 0.04098544994 
0.354788 1.77228432648 0.04007336682 
0.355305 1.82854700182 0.04052706928 
0.355821 1.84252046186 0.04097900877 
0.356338 1.81119641926 0.04396317353 
0.356854 1.80461723543 0.04370160717 
0.357371 1.82298737850 0.04255507892 
0.357888 1.77361008786 0.04371587271 
0.358404 1.79415041015 0.04404710017 
0.358921 1.84879131296 0.04708718287 
0.359437 1.79229257625 0.04539440748 
0.359954 1.79986605219 0.04684130333 
0.360471 1.84192974747 0.04998126985 
0.360987 1.77696555632 0.04862948522 
0.361504 1.85351134188 0.04635745110 
0.362020 1.82299319995 0.05174414072 
0.362537 1.79955274462 0.05271859217 
0.363054 1.90379901284 0.05268351187 
0.363570 1.80529223147 0.05080697624 
0.364087 1.81756576875 0.05246919346 
0.364603 1.80516477954 0.04862009547 
0.365120 1.89534479113 0.05661793077 
0.365637 1.82291585363 0.05954761668 
0.366153 1.75565666018 0.05584663475 
0.366670 1.85754004803 0.05954259553 
0.367186 1.74571557636 0.05773418820 
0.367703 1.76592107134 0.06589966697 
0.368219 1.89033338092 0.06844425962 
0.368736 1.79908247297 0.06834562204 
0.369253 1.80381642719 0.06776704150 
0.369769 1.81084965095 0.07032176315 
0.370286 1.72103415523 0.06996312844 
0.370802 1.82270099284 0.08037958953 
0.371319 1.90104510291 0.08600381960 
0.371835 1.82844183538 0.08851660088 
0.372352 1.73453350165 0.09879028706 
0.372869 1.69206280593 0.10779390012 
0.373385 1.70659599563 0.16316249346 
0.373902 1.48767191376 0.35586804047 
