# Supplementary material for: A SAXS-based approach to rationally evaluate radical scavengers – toward eliminating radiation damage in solution and crystallographic studies
Source: J Synchrotron Radiat. 2021 Aug 9;28(Pt 5):1309–20. doi: 10.1107/S1600577521004045 (PMC8415334; doi:10.1107/S1600577521004045)
Supplement: Supplementary file 1 [file s-28-01309-sup1.zip › SupportingData/ascrobic_acid/5mM/G1_ascorbate-5mm_00002.cbf.dat]

0.010597 12.78888795464 0.73538247425 
0.011114 9.83323904732 0.42527940089 
0.011630 9.06481895717 0.37926937916 
0.012147 8.37948891816 0.26448061099 
0.012664 7.55178252611 0.26804801911 
0.013181 7.14035509408 0.23095953408 
0.013698 6.62747043517 0.21864951389 
0.014215 6.44755161689 0.25239467149 
0.014732 5.74519784601 0.20487125157 
0.015249 5.55595437102 0.19758660644 
0.015766 5.07992336776 0.15214902534 
0.016283 5.13180366368 0.15366106853 
0.016800 5.05724710625 0.15394071219 
0.017316 4.66925629425 0.15163566265 
0.017833 4.74949811356 0.12355646708 
0.018350 4.47579044747 0.11998905453 
0.018867 4.25026828821 0.11775301430 
0.019384 4.00928978397 0.10627630155 
0.019901 4.09233029040 0.11493290565 
0.020418 3.95184037576 0.10710759604 
0.020935 3.89740281228 0.10343448778 
0.021452 3.68941279140 0.10001161768 
0.021969 3.83674725122 0.09387515440 
0.022486 3.59299167929 0.08576210157 
0.023002 3.32831080779 0.09330513092 
0.023519 3.38941437605 0.08522339156 
0.024036 3.40128351794 0.08362818111 
0.024553 3.31737175294 0.08293109875 
0.025070 3.26711870127 0.08124666526 
0.025587 3.18389660413 0.08008272677 
0.026104 3.11722972484 0.07839886828 
0.026621 3.05918339428 0.07690294429 
0.027138 3.03877883181 0.07319468308 
0.027655 3.05238114494 0.07669995434 
0.028171 3.00257501221 0.07795730784 
0.028688 3.02519994902 0.07055385616 
0.029205 2.87032382344 0.07217326051 
0.029722 2.93079119294 0.07339323484 
0.030239 2.89672865563 0.07049393893 
0.030756 2.92892113099 0.06916286319 
0.031273 2.76212298858 0.07009004078 
0.031790 2.74339880237 0.06362396344 
0.032307 2.88639552075 0.06467986337 
0.032824 2.73320269687 0.06599183083 
0.033341 2.78514265598 0.06501267902 
0.033857 2.69639977782 0.06242357471 
0.034374 2.78169556302 0.06282835095 
0.034891 2.54288543260 0.06082493779 
0.035408 2.75518858649 0.06383327167 
0.035925 2.67318338470 0.05918699220 
0.036442 2.75586263319 0.06016454861 
0.036959 2.61705443164 0.06320464246 
0.037476 2.61946907435 0.05827713500 
0.037993 2.51287975543 0.05893953027 
0.038510 2.54559417671 0.05977769131 
0.039027 2.59177832214 0.05771523979 
0.039543 2.59333086329 0.05742430767 
0.040060 2.49317581515 0.05429482945 
0.040577 2.46140623403 0.05613903245 
0.041094 2.62096712266 0.05334334647 
0.041611 2.53207151633 0.05323156034 
0.042128 2.52788192892 0.05455369552 
0.042645 2.49136355681 0.05144315068 
0.043162 2.52290711721 0.05221871610 
0.043679 2.41613424311 0.05398663568 
0.044196 2.45647171955 0.05181305962 
0.044712 2.32965715694 0.05008276707 
0.045229 2.45880678083 0.05265766640 
0.045746 2.37075902673 0.04795141285 
0.046263 2.30561643441 0.04899877741 
0.046780 2.28333109502 0.04627417371 
0.047297 2.41149268286 0.04844587877 
0.047814 2.41503623523 0.04751809334 
0.048331 2.30150071082 0.04633233491 
0.048848 2.30712185049 0.04740196398 
0.049365 2.26807517830 0.04579319765 
0.049881 2.31059686982 0.04738550271 
0.050398 2.30030335438 0.04709660612 
0.050915 2.34766168303 0.04636100452 
0.051432 2.24763632539 0.04551166525 
0.051949 2.21324816347 0.04423854658 
0.052466 2.19846545944 0.04766545560 
0.052983 2.17227715144 0.04316386595 
0.053500 2.24594489327 0.04485619808 
0.054017 2.18676158471 0.04626567737 
0.054534 2.18773611307 0.04327845636 
0.055050 2.20697289845 0.04393081886 
0.055567 2.17074107630 0.04377353302 
0.056084 2.24745731536 0.04419725690 
0.056601 2.16845746931 0.04253301021 
0.057118 2.12120532260 0.04144801440 
0.057635 2.18272040295 0.04312579952 
0.058152 2.13766013232 0.04265233349 
0.058669 2.13462863750 0.04311968097 
0.059186 2.25792059512 0.04286147287 
0.059703 2.15549944588 0.04167964277 
0.060220 2.14308538614 0.04170427661 
0.060736 2.07973053541 0.04025094980 
0.061253 2.21434897995 0.04147241965 
0.061770 2.18344643083 0.04163819702 
0.062287 2.12689406959 0.03935353853 
0.062804 2.11916831888 0.04112085528 
0.063321 2.12294400885 0.04025205565 
0.063838 2.16069014559 0.04022757349 
0.064355 2.11898078037 0.03913591652 
0.064872 2.04347612450 0.03872351721 
0.065388 2.03973916900 0.03825862086 
0.065905 2.04355218291 0.03931626616 
0.066422 2.18227008668 0.03821944625 
0.066939 2.03501973593 0.03816931692 
0.067456 2.05305031580 0.03635649063 
0.067973 2.05860437761 0.03894228057 
0.068490 2.06741792771 0.03754470884 
0.069007 2.11502030715 0.03921882055 
0.069524 2.08913939603 0.03965970707 
0.070041 2.03633602081 0.03731413063 
0.070557 2.05768039102 0.03799252894 
0.071074 2.09376962228 0.03952285541 
0.071591 2.14490807693 0.03969086383 
0.072108 2.08219941349 0.03753934424 
0.072625 2.03741546786 0.03698071441 
0.073142 2.06657430790 0.03753673293 
0.073659 2.02033027038 0.03564514593 
0.074176 2.03540233373 0.03562503862 
0.074693 2.06001993570 0.03634301205 
0.075210 2.05395277920 0.03641743870 
0.075726 2.03325056169 0.03557120120 
0.076243 1.99009880195 0.03596652593 
0.076760 1.99452690078 0.03665779870 
0.077277 2.01660584729 0.03669207975 
0.077794 2.02112914736 0.03523411746 
0.078311 1.99103812752 0.03490022654 
0.078828 2.01386111641 0.03465346222 
0.079345 2.03717527383 0.03528146032 
0.079862 2.10441731637 0.03551654606 
0.080378 2.01477480098 0.03438205470 
0.080895 1.95500763667 0.03313511273 
0.081412 2.01007034101 0.03495120067 
0.081929 1.97563849493 0.03349583169 
0.082446 1.98499693635 0.03378667419 
0.082963 2.01751353720 0.03551124746 
0.083480 2.01344722039 0.03394776321 
0.083997 2.00012649924 0.03391886178 
0.084514 1.93312045844 0.03434727285 
0.085030 1.99486745411 0.03407938725 
0.085547 1.96338595787 0.03361773974 
0.086064 1.91269162636 0.03338031285 
0.086581 1.93413530847 0.03437147912 
0.087098 2.01688050071 0.03251133433 
0.087615 2.00764500592 0.03327976094 
0.088132 1.94882142654 0.03326977072 
0.088649 1.92492592220 0.03335534459 
0.089166 1.99521572240 0.03435823975 
0.089683 1.98875977291 0.03463199865 
0.090199 1.96536197927 0.03474477175 
0.090716 1.97613388723 0.03587965487 
0.091233 1.92199525450 0.03545657349 
0.091750 2.01426697375 0.03510583586 
0.092267 1.94264257983 0.03386726959 
0.092784 1.99659078109 0.03594092528 
0.093301 1.99956631893 0.03628177368 
0.093818 1.91198294792 0.03544390588 
0.094334 1.92529414847 0.03524579478 
0.094851 1.91010274134 0.03538125735 
0.095368 1.89489666571 0.03625663256 
0.095885 1.97831445447 0.03403672935 
0.096402 1.98657544797 0.03583844313 
0.096919 1.94538875860 0.03476353286 
0.097436 1.96840996639 0.03221180778 
0.097953 1.92328833763 0.03314517830 
0.098470 1.95765053616 0.03245660596 
0.098986 1.95291370279 0.03275981409 
0.099503 1.97419172634 0.03212354210 
0.100020 1.92832864322 0.03194734866 
0.100537 1.98456939736 0.03282543935 
0.101054 1.91626374134 0.03162832744 
0.101571 1.87670976008 0.02964971594 
0.102088 1.92157887648 0.03111463758 
0.102605 1.92308563972 0.03124257669 
0.103122 1.91383975069 0.03152731459 
0.103638 1.89311346600 0.03289973764 
0.104155 1.95523387595 0.03037098854 
0.104672 1.91609221521 0.03064242224 
0.105189 1.89840042847 0.03062072873 
0.105706 1.94087989437 0.03016086732 
0.106223 1.93183201312 0.02930459321 
0.106740 1.86636623706 0.03103447691 
0.107257 1.93627173251 0.03024753244 
0.107773 1.90706874136 0.02999902529 
0.108290 1.92637298488 0.03036543009 
0.108807 1.91296453988 0.02933527702 
0.109324 1.90645964475 0.03007289809 
0.109841 1.96351810813 0.03088923155 
0.110358 1.89841652941 0.02972278303 
0.110875 1.89683711874 0.02975135174 
0.111392 1.94116434702 0.03069215748 
0.111909 1.91045340300 0.02899019812 
0.112425 1.93129522253 0.03034913082 
0.112942 1.96620436138 0.02942626547 
0.113459 1.88664345509 0.02953405976 
0.113976 1.92192325170 0.02856550228 
0.114493 1.92331329439 0.02870681788 
0.115010 1.94875448735 0.02874759217 
0.115527 1.93506752012 0.02884527032 
0.116044 1.89057610555 0.02839608345 
0.116560 1.87567612453 0.02816630259 
0.117077 1.92048266131 0.02747156681 
0.117594 1.87898557234 0.02788366918 
0.118111 1.93797702255 0.02880489568 
0.118628 1.89398465800 0.02830484513 
0.119145 1.89109150985 0.02802373462 
0.119662 1.91961591178 0.02838731731 
0.120179 1.87529600175 0.02856319055 
0.120695 1.95391139302 0.02772017716 
0.121212 1.87755038060 0.02781515826 
0.121729 1.86321212561 0.02754228704 
0.122246 1.89113912403 0.02803844239 
0.122763 1.87683391430 0.02731432356 
0.123280 1.89944006190 0.02784305895 
0.123797 1.92120334779 0.02680755582 
0.124314 1.90249587805 0.02841929981 
0.124830 1.89492091331 0.02760924489 
0.125347 1.93837002856 0.02741652136 
0.125864 1.89343395177 0.02727863463 
0.126381 1.90018529459 0.02674216967 
0.126898 1.85463307970 0.02626057360 
0.127415 1.87560218672 0.02640320395 
0.127932 1.92663877607 0.02674379667 
0.128448 1.90915714913 0.02650992683 
0.128965 1.84000817871 0.02652964595 
0.129482 1.85369001912 0.02577415832 
0.129999 1.92358807568 0.02720723328 
0.130516 1.87241792995 0.02658690151 
0.131033 1.89366181235 0.02638590496 
0.131550 1.88847714354 0.02639375574 
0.132067 1.88326778610 0.02650070015 
0.132583 1.92636058546 0.02643774343 
0.133100 1.87331280495 0.02676098902 
0.133617 1.88289342650 0.02632883607 
0.134134 1.84686141613 0.02545184114 
0.134651 1.86441114469 0.02635021657 
0.135168 1.89863902892 0.02648720684 
0.135685 1.88792469558 0.02618783888 
0.136201 1.79641058026 0.02468330939 
0.136718 1.88806450078 0.02541634412 
0.137235 1.85066937534 0.02559235294 
0.137752 1.94253618860 0.02559977367 
0.138269 1.86410534289 0.02564556138 
0.138786 1.87545521266 0.02480361019 
0.139303 1.86907360048 0.02538622389 
0.139819 1.88594495851 0.02550818450 
0.140336 1.88788712086 0.02545331508 
0.140853 1.83381926713 0.02499511720 
0.141370 1.85311696047 0.02517632783 
0.141887 1.87634936535 0.02548181371 
0.142404 1.88420689210 0.02554756619 
0.142921 1.87334789790 0.02530599955 
0.143438 1.85605957634 0.02487421840 
0.143954 1.84860003624 0.02541299307 
0.144471 1.87869712381 0.02581859225 
0.144988 1.93803549133 0.02563883037 
0.145505 1.90370123012 0.02562222140 
0.146022 1.86301178517 0.02495775661 
0.146539 1.91630675420 0.02465259236 
0.147056 1.83867074826 0.02488901172 
0.147572 1.89937924998 0.02529504372 
0.148089 1.85129812408 0.02494766905 
0.148606 1.82024064099 0.02455869941 
0.149123 1.84504022074 0.02456488754 
0.149640 1.84473208186 0.02454580624 
0.150157 1.84124511811 0.02509058509 
0.150674 1.87503708849 0.02409174708 
0.151190 1.86572252896 0.02472965202 
0.151707 1.81748514072 0.02369114229 
0.152224 1.83417942548 0.02444084880 
0.152741 1.82207703317 0.02373117870 
0.153258 1.85537467485 0.02435502201 
0.153775 1.85351111975 0.02439768356 
0.154291 1.84566880001 0.02389522732 
0.154808 1.82524154400 0.02454708147 
0.155325 1.86297267094 0.02440062133 
0.155842 1.82509455746 0.02385923278 
0.156359 1.84621577320 0.02337281557 
0.156876 1.81290057087 0.02372523062 
0.157393 1.89064525929 0.02396571864 
0.157909 1.85396528737 0.02352512421 
0.158426 1.83853085269 0.02391632679 
0.158943 1.82888385412 0.02380167261 
0.159460 1.79334644493 0.02387411728 
0.159977 1.79566046234 0.02281634040 
0.160494 1.86471418593 0.02455858744 
0.161010 1.83971166783 0.02388721140 
0.161527 1.84493465208 0.02321970123 
0.162044 1.82698017231 0.02318309827 
0.162561 1.75704452172 0.02259142207 
0.163078 1.84458013952 0.02341356579 
0.163595 1.82770176479 0.02297084860 
0.164112 1.83066100538 0.02341903692 
0.164628 1.81122088072 0.02308190781 
0.165145 1.81066976951 0.02313829204 
0.165662 1.81416838446 0.02289410214 
0.166179 1.82518458753 0.02237939729 
0.166696 1.86075061712 0.02252235864 
0.167213 1.84810903170 0.02231154614 
0.167729 1.84938467168 0.02251729787 
0.168246 1.83740345270 0.02299522995 
0.168763 1.84721370906 0.02340220689 
0.169280 1.82875681579 0.02296719463 
0.169797 1.80981799834 0.02256618613 
0.170314 1.84425965002 0.02307457422 
0.170830 1.85718077221 0.02322500357 
0.171347 1.83972867128 0.02255149704 
0.171864 1.84077841546 0.02245520544 
0.172381 1.80365936253 0.02271951944 
0.172898 1.82862257385 0.02212502910 
0.173415 1.78648168073 0.02207681190 
0.173932 1.84166729444 0.02253035788 
0.174448 1.75325154784 0.02231607614 
0.174965 1.80206802754 0.02210116166 
0.175482 1.82781010657 0.02221949250 
0.175999 1.79946960562 0.02223906834 
0.176516 1.78578550721 0.02146754213 
0.177033 1.84165625478 0.02197482252 
0.177549 1.79185437744 0.02210846389 
0.178066 1.82929029006 0.02209894205 
0.178583 1.78446445511 0.02173129523 
0.179100 1.83286521589 0.02203626264 
0.179617 1.80760765312 0.02198975212 
0.180134 1.82077102340 0.02219861098 
0.180650 1.82083698765 0.02298995274 
0.181167 1.83027337058 0.02264808686 
0.181684 1.82281406747 0.02323154433 
0.182201 1.83491866744 0.02302717625 
0.182718 1.78746161544 0.02318135586 
0.183234 1.83429298557 0.02312477479 
0.183751 1.82229563995 0.02353907574 
0.184268 1.83817418548 0.02421686906 
0.184785 1.81123434313 0.02446375425 
0.185302 1.88410611383 0.02426068508 
0.185819 1.81840821977 0.02354574943 
0.186335 1.83225969053 0.02335745887 
0.186852 1.81901745270 0.02318506616 
0.187369 1.77201832490 0.02334837816 
0.187886 1.76621836976 0.02291842192 
0.188403 1.79495711547 0.02214925184 
0.188920 1.78534670622 0.02254319832 
0.189436 1.77986692541 0.02237348624 
0.189953 1.83970330913 0.02272383319 
0.190470 1.75147193027 0.02218861787 
0.190987 1.77010956771 0.02199945237 
0.191504 1.80184238784 0.02211432878 
0.192020 1.74984750562 0.02168623449 
0.192537 1.81683091780 0.02223759062 
0.193054 1.79283907857 0.02167116805 
0.193571 1.74025655349 0.02161754994 
0.194088 1.75961150470 0.02160761161 
0.194605 1.76613659166 0.02191359743 
0.195121 1.76910896979 0.02166140211 
0.195638 1.81994091043 0.02188195598 
0.196155 1.76632107965 0.02113095159 
0.196672 1.79720825752 0.02115062579 
0.197189 1.80308479041 0.02185919407 
0.197705 1.80117291569 0.02144883826 
0.198222 1.80126349869 0.02148009070 
0.198739 1.74997002459 0.02138605765 
0.199256 1.74690925466 0.02042696678 
0.199773 1.79848511850 0.02130314526 
0.200290 1.77434604524 0.02154397903 
0.200806 1.81540338065 0.02149819886 
0.201323 1.76199954885 0.02089922088 
0.201840 1.77865895527 0.02137783323 
0.202357 1.77163138175 0.02113905801 
0.202874 1.78303149992 0.02045453316 
0.203390 1.79509562587 0.02121235161 
0.203907 1.77262978313 0.02053858028 
0.204424 1.77302017454 0.02070020859 
0.204941 1.74791124811 0.02077744746 
0.205458 1.76365008748 0.02115132993 
0.205974 1.77738691783 0.02060514794 
0.206491 1.78897676887 0.02092228123 
0.207008 1.76720929663 0.02060336037 
0.207525 1.79294705588 0.02053408217 
0.208042 1.78103192928 0.02103692667 
0.208558 1.75963717683 0.02052069016 
0.209075 1.77519914116 0.02077874677 
0.209592 1.74703177106 0.02052236504 
0.210109 1.78796366425 0.02046584336 
0.210626 1.74756750104 0.02035894417 
0.211142 1.76818817633 0.02040586098 
0.211659 1.80004165558 0.02041626829 
0.212176 1.77826472057 0.02016727886 
0.212693 1.76647052403 0.02026730188 
0.213210 1.81070916335 0.02029826900 
0.213726 1.79367279355 0.02073636862 
0.214243 1.78698512091 0.02040806823 
0.214760 1.78394646249 0.02014445434 
0.215277 1.79835968969 0.02000149898 
0.215794 1.75196633376 0.01998245408 
0.216310 1.76719555742 0.01998239456 
0.216827 1.75873449741 0.01977577773 
0.217344 1.77197789644 0.02019808931 
0.217861 1.77294375057 0.02016362495 
0.218378 1.79314049783 0.01975140165 
0.218894 1.77092224445 0.01942085157 
0.219411 1.80353872219 0.01998270197 
0.219928 1.77204581425 0.02018613416 
0.220445 1.76542143555 0.02001206342 
0.220962 1.79682797692 0.01991396137 
0.221478 1.79301753721 0.01965822464 
0.221995 1.78538858945 0.02011029469 
0.222512 1.75148390262 0.01982934344 
0.223029 1.75771905437 0.01985252495 
0.223546 1.78282418309 0.02006022318 
0.224062 1.77183161967 0.02013926012 
0.224579 1.73876832209 0.01963971078 
0.225096 1.73621647508 0.01938759932 
0.225613 1.76221871478 0.01962997884 
0.226129 1.76413126407 0.01947719755 
0.226646 1.74793085029 0.01991333101 
0.227163 1.74477324190 0.01898128770 
0.227680 1.79843329308 0.01958208135 
0.228197 1.78743268620 0.01914943698 
0.228713 1.74240300065 0.01901186987 
0.229230 1.76467545057 0.01925241006 
0.229747 1.78485408432 0.01915244164 
0.230264 1.74270210520 0.01912765829 
0.230780 1.77487497685 0.01911479631 
0.231297 1.74513644116 0.01901579518 
0.231814 1.77006704401 0.01905533552 
0.232331 1.76622905349 0.01876643585 
0.232848 1.71786621419 0.01874829910 
0.233364 1.75853488993 0.01935320869 
0.233881 1.77288061444 0.01898263421 
0.234398 1.76746286796 0.01874607737 
0.234915 1.73855907603 0.01889940054 
0.235431 1.78126971648 0.01896649501 
0.235948 1.77294889299 0.01877316046 
0.236465 1.75853608512 0.01895718120 
0.236982 1.75876951031 0.01874775180 
0.237499 1.73915748342 0.01874022513 
0.238015 1.72378742847 0.01889117595 
0.238532 1.73650154588 0.01863948294 
0.239049 1.73100270732 0.01898722859 
0.239566 1.77023030542 0.01877336470 
0.240082 1.75088444350 0.01880299841 
0.240599 1.72271162211 0.01891576428 
0.241116 1.75988652970 0.01859696485 
0.241633 1.75046505599 0.01871490401 
0.242149 1.77164863020 3.34970006664 
0.242666 1.75270116304 0.01881165453 
0.243183 1.78729838477 0.01878191179 
0.243700 1.74585530325 0.01843879477 
0.244217 1.74895368184 0.01852796428 
0.244733 1.76692421474 0.01857657146 
0.245250 1.74745649751 0.01872514674 
0.245767 1.78970638553 0.01860593782 
0.246284 1.74204596835 0.01838014710 
0.246800 1.72474167880 0.01867016384 
0.247317 1.77954556965 0.01847185880 
0.247834 1.74626546886 0.01839955632 
0.248351 1.74577367856 0.01850697793 
0.248867 1.73773459675 0.01821265712 
0.249384 1.73724765978 0.01841641226 
0.249901 1.74204421233 0.01819828184 
0.250418 1.75632486729 0.01842971978 
0.250934 1.74727705707 0.01849289115 
0.251451 1.73308700958 0.01808661702 
0.251968 1.75076369643 0.01821540947 
0.252485 1.73112735997 0.01808149087 
0.253001 1.76081591993 0.01857562165 
0.253518 1.72225644783 0.01781248467 
0.254035 1.76069233854 0.01817257096 
0.254552 1.74352837045 0.01814319823 
0.255068 1.73194975715 0.01808999510 
0.255585 1.76670963617 0.01806042241 
0.256102 1.73226751121 0.01805080776 
0.256619 1.72045819572 0.01798259218 
0.257135 1.71805767019 0.01765352435 
0.257652 1.74616741719 0.01771645498 
0.258169 1.73546602457 0.01804870871 
0.258686 1.73106211633 0.01814034176 
0.259202 1.75725648843 0.01779297932 
0.259719 1.74985636340 0.01743402030 
0.260236 1.75961415007 0.01811268909 
0.260753 1.69406666713 0.01831353962 
0.261269 1.73539827581 0.01849446238 
0.261786 1.74255981491 0.01915573000 
0.262303 1.74316549588 0.01894067476 
0.262820 1.74482966560 0.01843767926 
0.263336 1.72900647527 0.01836039537 
0.263853 1.72674041872 0.01932097927 
0.264370 1.70368188589 0.01871724578 
0.264887 1.73540191871 0.01938589853 
0.265403 1.71079704228 0.01958459241 
0.265920 1.71394693985 0.01992038691 
0.266437 1.74365210435 0.01926952912 
0.266954 1.70827531483 0.01951487810 
0.267470 1.72742206275 0.01935366662 
0.267987 1.75363976338 0.01996299499 
0.268504 1.75192040051 0.01981391358 
0.269021 1.75575632919 0.02006027133 
0.269537 1.76326506773 0.01966808247 
0.270054 1.72262297452 0.02038515134 
0.270571 1.74393937599 0.02031382815 
0.271087 1.70951044396 0.02061040383 
0.271604 1.73945207745 0.02060323509 
0.272121 1.73990678158 0.02051232899 
0.272638 1.76829807643 0.02162511491 
0.273154 1.73593981195 0.02140858445 
0.273671 1.73938695112 0.02098545774 
0.274188 1.73288525989 0.02167559744 
0.274705 1.77048314411 0.02168102564 
0.275221 1.78275712619 0.02194936194 
0.275738 1.80937713604 0.02204124137 
0.276255 1.77494214420 0.02181084230 
0.276771 1.78304621382 0.02170274404 
0.277288 1.73958124052 0.02173427220 
0.277805 1.73268209728 0.02140485856 
0.278322 1.75529855118 0.02147062714 
0.278838 1.78584018303 0.02128470927 
0.279355 1.74889545484 0.02091365804 
0.279872 1.73546419629 0.02183800032 
0.280388 1.74281882775 0.02072482205 
0.280905 1.78268889560 0.02157642146 
0.281422 1.75501203682 0.02162656571 
0.281939 1.77139864532 0.02233911763 
0.282455 1.73354097456 0.02144726764 
0.282972 1.71460900854 0.02106312658 
0.283489 1.76935278165 0.02157881908 
0.284006 1.73807812703 0.02147805008 
0.284522 1.78173734935 0.02155033154 
0.285039 1.78747677526 0.02168067467 
0.285556 1.75541285658 0.02118053421 
0.286072 1.72281497045 0.02123731986 
0.286589 1.77526789473 0.02165217119 
0.287106 1.75340755418 0.02129278486 
0.287622 1.77187726183 0.02226006546 
0.288139 1.77806465965 0.02178141039 
0.288656 1.76497286836 0.02220663875 
0.289173 1.72900449574 0.02171651354 
0.289689 1.73736744982 0.02157617083 
0.290206 1.73726842306 0.02184642597 
0.290723 1.70905854068 0.02185937382 
0.291239 1.73248409178 0.02151753606 
0.291756 1.75259182052 0.02218022379 
0.292273 1.75922885889 0.02192112791 
0.292790 1.76756752027 0.02177348183 
0.293306 1.77550962722 0.02271729354 
0.293823 1.76786753443 0.02264814135 
0.294340 1.74263737080 0.02257669679 
0.294856 1.78461834610 0.02238102876 
0.295373 1.76042554950 0.02227236064 
0.295890 1.74085114733 0.02234458594 
0.296406 1.74957523982 0.02226093649 
0.296923 1.76586994218 0.02226321102 
0.297440 1.74930279006 0.02229131043 
0.297957 1.76098645386 0.02215452886 
0.298473 1.75141552989 0.02281086171 
0.298990 1.74044394844 0.02242609869 
0.299507 1.77431837327 0.02282963635 
0.300023 1.74263819864 0.02296814197 
0.300540 1.75728061849 0.02258851140 
0.301057 1.74498762066 0.02222836191 
0.301573 1.73418358007 0.02315687422 
0.302090 1.73581822971 0.02314724675 
0.302607 1.71756570115 0.02237278470 
0.303123 1.76367412121 0.02235911308 
0.303640 1.76970200435 0.02326230931 
0.304157 1.73748346424 0.02300095017 
0.304673 1.76285743469 0.02324718664 
0.305190 1.71937736894 0.02257172928 
0.305707 1.75840354824 0.02242447416 
0.306224 1.73335849201 0.02315417754 
0.306740 1.75261808239 0.02270350976 
0.307257 1.74101289557 0.02304074965 
0.307774 1.78175389673 0.02264989980 
0.308290 1.72428585963 0.02283045470 
0.308807 1.76923044186 0.02331124244 
0.309324 1.76438000185 0.02342879422 
0.309840 1.78715572678 0.02376481937 
0.310357 1.77561114239 0.02389116673 
0.310874 1.77363484739 0.02356630506 
0.311390 1.70774868115 0.02356367743 
0.311907 1.73230402558 0.02331237049 
0.312424 1.76842514839 0.02351103321 
0.312940 1.73853706278 0.02313590363 
0.313457 1.73721774009 0.02404369422 
0.313974 1.75007798339 0.02344339213 
0.314490 1.73147346385 0.02442189882 
0.315007 1.75970850830 0.02447387875 
0.315524 1.76040446345 0.02478039525 
0.316040 1.77701986432 0.02377630150 
0.316557 1.77470589817 0.02419925564 
0.317074 1.76060598222 0.02390042513 
0.317590 1.70221724350 0.02382010185 
0.318107 1.73343139265 0.02374556815 
0.318624 1.74777743586 0.02411636506 
0.319140 1.71189186222 0.02446207480 
0.319657 1.77032702589 0.02425533938 
0.320174 1.74620737229 0.02468481419 
0.320690 1.76291488191 0.02414487808 
0.321207 1.75632909286 0.02465051365 
0.321724 1.77002323830 0.02524762759 
0.322240 1.72901277312 0.02487386560 
0.322757 1.75449964180 0.02487091828 
0.323274 1.75315240979 0.02414537281 
0.323790 1.80752299338 0.02513185494 
0.324307 1.74193234832 0.02536852968 
0.324824 1.74684312417 0.02572357022 
0.325340 1.74006436076 0.02594140034 
0.325857 1.74633880628 0.02607290574 
0.326373 1.72884605529 0.02563717999 
0.326890 1.74091249275 0.02693723406 
0.327407 1.75482919992 0.02679156454 
0.327923 1.77630916385 0.02693158446 
0.328440 1.81836805851 0.02718703383 
0.328957 1.73506734960 0.02685223413 
0.329473 1.77297175543 0.02798130746 
0.329990 1.80892195440 0.02942026136 
0.330507 1.78024942068 0.02898534158 
0.331023 1.77140869461 0.02969642327 
0.331540 1.74087373822 0.02937311219 
0.332057 1.79390010586 0.03061154678 
0.332573 1.82553786048 0.03088752486 
0.333090 1.78715589345 0.03034717047 
0.333607 1.78655167315 0.03067752436 
0.334123 1.78309001234 0.03081206496 
0.334640 1.72338752788 0.03099822742 
0.335156 1.78257071468 0.03118191762 
0.335673 1.82454911497 0.03109877264 
0.336190 1.79079931162 0.03142055859 
0.336706 1.77462575767 0.03192049394 
0.337223 1.81243346513 0.03225282166 
0.337740 1.79772118886 0.03356823983 
0.338256 1.80794154871 0.03420016818 
0.338773 1.85404397713 0.03473279745 
0.339290 1.79375654133 0.03482464267 
0.339806 1.85316432440 0.03723343920 
0.340323 1.81591769593 0.03647024085 
0.340839 1.89337640623 0.03867855487 
0.341356 1.88099370596 0.03859402752 
0.341873 1.86524204805 0.03741869811 
0.342389 1.83079933657 0.03866268427 
0.342906 1.82819698991 0.03890026014 
0.343423 1.85144712010 0.03739586770 
0.343939 1.87191836346 0.03907629256 
0.344456 1.77993228715 0.03881139487 
0.344972 1.84698380075 0.04080172050 
0.345489 1.92651815935 0.04274648501 
0.346006 1.79856446461 0.03905702857 
0.346522 1.75185703184 0.03838267589 
0.347039 1.82189407930 0.04042213903 
0.347555 1.80301520505 0.04050123314 
0.348072 1.78026485281 0.04013018457 
0.348589 1.90548619425 0.04051688612 
0.349105 1.87686652713 0.04071805540 
0.349622 1.82642076138 0.04020594443 
0.350139 1.80645423031 0.04218811746 
0.350655 1.79861127068 0.04168158080 
0.351172 1.80523742369 0.04106346242 
0.351688 1.82811334514 0.04039857003 
0.352205 1.79611830174 0.04152695173 
0.352722 1.85710820267 0.04060371995 
0.353238 1.80954865955 0.04077755538 
0.353755 1.82898672323 0.04028849730 
0.354271 1.78321804199 0.04148195873 
0.354788 1.88415045867 0.04094925390 
0.355305 1.88220324537 0.04410832712 
0.355821 1.86051851297 0.04345052533 
0.356338 1.72267500757 0.04002960472 
0.356854 1.84186289553 0.04114594760 
0.357371 1.87402889027 0.04497457193 
0.357888 1.78337742746 0.04377050839 
0.358404 1.77783127625 0.04410597549 
0.358921 1.79524810890 0.04741562329 
0.359437 1.79745517665 0.04447412602 
0.359954 1.85769841748 0.04698106732 
0.360471 1.76315594868 0.04685625122 
0.360987 1.77284627091 0.04731019781 
0.361504 1.84528130533 0.04767324675 
0.362020 1.85263925636 0.04984869375 
0.362537 1.82303241687 0.04932481732 
0.363054 1.89470782730 0.05013424336 
0.363570 1.77513312409 0.05027375293 
0.364087 1.83435823368 0.05293796960 
0.364603 1.86188798169 0.05602973151 
0.365120 1.89851383291 0.05549900423 
0.365637 1.79523785659 0.05596849201 
0.366153 1.81594412898 0.05723296980 
0.366670 1.75509550746 0.05916614387 
0.367186 1.80006503567 0.05815230375 
0.367703 1.75992654741 0.06308831316 
0.368219 1.83696556677 0.06898121615 
0.368736 1.82207619731 0.07140780641 
0.369253 1.87736058504 0.07037883287 
0.369769 1.75920027540 0.06719978052 
0.370286 1.79214761415 0.07644047481 
0.370802 1.81037734301 0.08489053791 
0.371319 1.79601636951 0.07409645734 
0.371835 1.80864740838 0.08390571553 
0.372352 1.72210786703 0.10610636816 
0.372869 1.73914298594 0.11590664629 
0.373385 1.72008606173 0.18769514653 
0.373902 1.48639420979 0.32678094297 
