# Supplementary material for: A SAXS-based approach to rationally evaluate radical scavengers – toward eliminating radiation damage in solution and crystallographic studies
Source: J Synchrotron Radiat. 2021 Aug 9;28(Pt 5):1309–20. doi: 10.1107/S1600577521004045 (PMC8415334; doi:10.1107/S1600577521004045)
Supplement: Supplementary file 1 [file s-28-01309-sup1.zip › SupportingData/ascrobic_acid/5mM/G1_ascorbate-5mm_00024.cbf.dat]

0.010597 11.37925309567 0.50303134150 
0.011114 10.54953655453 0.40851221107 
0.011630 9.48189248673 0.32627171431 
0.012147 8.35152156694 0.28711473582 
0.012664 7.60027604262 0.26300342847 
0.013181 7.23489531227 0.21891834134 
0.013698 6.66420428639 0.21495045038 
0.014215 6.32307385106 0.26857623996 
0.014732 5.90113879528 0.21663704912 
0.015249 5.72120123955 0.18854637768 
0.015766 5.47322205504 0.16877747273 
0.016283 5.16665314751 0.15820480951 
0.016800 4.93601517897 0.14067471536 
0.017316 4.82543619566 0.14064876883 
0.017833 4.48907432807 0.13287402091 
0.018350 4.48454116026 0.11472679102 
0.018867 4.11280109211 0.11470202868 
0.019384 4.14407741356 0.11784501308 
0.019901 4.13569764664 0.10363851526 
0.020418 4.06068535456 0.09868756688 
0.020935 3.89401770500 0.09368149498 
0.021452 3.70958220940 0.09863227532 
0.021969 3.65658209117 0.09739953279 
0.022486 3.46627795788 0.09055305009 
0.023002 3.50064338045 0.09005957068 
0.023519 3.43952472639 0.08623280469 
0.024036 3.28684073324 0.08708994689 
0.024553 3.15148012197 0.08412335925 
0.025070 3.23231940049 0.08098333038 
0.025587 3.09236727776 0.07789264208 
0.026104 3.33890632499 0.07816603609 
0.026621 3.11685179685 0.08191225281 
0.027138 3.01542230278 0.07465853026 
0.027655 2.93200685935 0.07339593636 
0.028171 2.97511039415 0.07531820810 
0.028688 2.94381899877 0.06509491775 
0.029205 2.95249714035 0.07406310816 
0.029722 3.03727987816 0.07340189331 
0.030239 2.87980674511 0.07269574983 
0.030756 2.89232123896 0.06729166787 
0.031273 2.81124392147 0.06718884398 
0.031790 2.82714728771 0.07167122178 
0.032307 2.66746775272 0.06305248457 
0.032824 2.78170138534 0.06574870739 
0.033341 2.77712244450 0.06613421263 
0.033857 2.67959772168 0.06375469246 
0.034374 2.68096496149 0.05837674896 
0.034891 2.71099156666 0.06269622585 
0.035408 2.53983128832 0.06424522434 
0.035925 2.73980620733 0.06048128512 
0.036442 2.60428416994 0.06079576586 
0.036959 2.57701309273 0.06040454921 
0.037476 2.58885531682 0.06136525276 
0.037993 2.53262562692 0.05539012180 
0.038510 2.51928242587 0.05625509361 
0.039027 2.67183671783 0.05540764386 
0.039543 2.57555198552 0.05798751431 
0.040060 2.57745654651 0.05396945541 
0.040577 2.47956825977 0.05607455130 
0.041094 2.35932344256 0.05407193580 
0.041611 2.55488894999 0.05357206507 
0.042128 2.41355494364 0.05447796890 
0.042645 2.51162784935 0.05429284431 
0.043162 2.39341864557 0.05232446388 
0.043679 2.42633738215 0.05346349487 
0.044196 2.38524640739 0.05146845686 
0.044712 2.41457940750 0.05056335243 
0.045229 2.35632774132 0.04995190644 
0.045746 2.43571188527 0.04749427646 
0.046263 2.29594107187 0.04995361505 
0.046780 2.34330046936 0.04743916604 
0.047297 2.35037601681 0.04873700131 
0.047814 2.27276477577 0.04607531042 
0.048331 2.32382307139 0.04794323676 
0.048848 2.23477113154 0.04606202985 
0.049365 2.38273802703 0.04600536819 
0.049881 2.42069991971 0.04746604340 
0.050398 2.19740017508 0.04670017901 
0.050915 2.15998635625 0.04503840438 
0.051432 2.17369920720 0.04534261690 
0.051949 2.23393669853 0.04462784765 
0.052466 2.20296085706 0.04470444525 
0.052983 2.26720919099 0.04435448836 
0.053500 2.17390787823 0.04408014882 
0.054017 2.22900996558 0.04336328976 
0.054534 2.19535639156 0.04273092432 
0.055050 2.14146942098 0.04490777975 
0.055567 2.19553675087 0.04267176259 
0.056084 2.16836271727 0.04180639459 
0.056601 2.20660311178 0.04213624372 
0.057118 2.17762063291 0.04391975248 
0.057635 2.19075589526 0.04246046920 
0.058152 2.16056674384 0.04153248083 
0.058669 2.22423909393 0.04115378829 
0.059186 2.18330406759 0.04259840717 
0.059703 2.17412570830 0.04136065481 
0.060220 2.12029417944 0.04309501406 
0.060736 2.12327372516 0.03994862035 
0.061253 2.22334797594 0.04217710183 
0.061770 2.11081116291 0.03990981577 
0.062287 2.13977572206 0.04032312422 
0.062804 2.10934059508 0.04043055852 
0.063321 2.06537485323 0.03798423279 
0.063838 2.12739891467 0.03854513148 
0.064355 2.07305760120 0.03891427818 
0.064872 2.04051244972 0.03999114871 
0.065388 2.11237879610 0.03873715333 
0.065905 2.07936615314 0.04043913013 
0.066422 2.04807654845 0.03816067838 
0.066939 2.09572307060 0.03888158095 
0.067456 2.13162038117 0.03837834951 
0.067973 2.05584829460 0.03840540292 
0.068490 2.07396179685 0.03610695712 
0.069007 2.08053746076 0.03902982330 
0.069524 2.03599797031 0.04003216267 
0.070041 2.04862994759 0.03805032190 
0.070557 2.08480487667 0.03748622202 
0.071074 2.07780502950 0.03938183082 
0.071591 2.02833157133 0.03657951037 
0.072108 2.05176511152 0.03635652071 
0.072625 2.10668925079 0.03815602394 
0.073142 2.08448719990 0.03796755391 
0.073659 2.13447474004 0.03601621845 
0.074176 2.04200280929 0.03685396695 
0.074693 2.05098872865 0.03685260536 
0.075210 2.09844736007 0.03632604208 
0.075726 2.03443977256 0.03470972423 
0.076243 2.00996974182 0.03703809074 
0.076760 2.00042058328 0.03484528615 
0.077277 2.01940927146 0.03497580746 
0.077794 2.01750745509 0.03490401673 
0.078311 1.98628715942 0.03446956117 
0.078828 2.02036148073 0.03446471524 
0.079345 1.99458280075 0.03437175932 
0.079862 2.03408820176 0.03639218609 
0.080378 2.06139537924 0.03473039262 
0.080895 2.02617688624 0.03443035608 
0.081412 2.07458734012 0.03534896263 
0.081929 2.05517791552 0.03519780719 
0.082446 1.97266162366 0.03386508721 
0.082963 2.01793442408 0.03485539807 
0.083480 2.00727678422 0.03349853736 
0.083997 1.97167733620 0.03462570177 
0.084514 1.98441291179 0.03374163864 
0.085030 2.06013116382 0.03335102432 
0.085547 2.02887175280 0.03309734789 
0.086064 1.91948785971 0.03245722276 
0.086581 2.01171556633 0.03299636810 
0.087098 1.93741515581 0.03360193998 
0.087615 1.99065013743 0.03340598651 
0.088132 1.92826483878 0.03376902072 
0.088649 2.04699530055 0.03472805909 
0.089166 1.93177953211 0.03431998799 
0.089683 1.95155484314 0.03521557389 
0.090199 1.94806165349 0.03407075040 
0.090716 1.95950613387 0.03552714840 
0.091233 2.01256308830 0.03516958413 
0.091750 2.01594932946 0.03502024398 
0.092267 1.98949138208 0.03550788656 
0.092784 1.98234260251 0.03539330090 
0.093301 1.99385123983 0.03611489706 
0.093818 1.94483484008 0.03608369506 
0.094334 1.92805895408 0.03696626437 
0.094851 1.99777128363 0.03545996278 
0.095368 1.94485028334 0.03674412422 
0.095885 1.98368691145 0.03402554252 
0.096402 1.93179458089 0.03447475996 
0.096919 1.93291142331 0.03436467680 
0.097436 1.94008211871 0.03243175429 
0.097953 2.00719246401 0.03297470046 
0.098470 1.96693437746 0.03347212218 
0.098986 1.91338808249 0.03267774739 
0.099503 1.97018893431 0.03313845214 
0.100020 1.94879306146 0.03157218075 
0.100537 1.93536808943 0.03249945074 
0.101054 1.91148188198 0.03159072182 
0.101571 1.91502248638 0.03179896303 
0.102088 1.93132911502 0.03190447882 
0.102605 1.92728222007 0.03000549222 
0.103122 2.00016425930 0.03274583404 
0.103638 1.92797131691 0.03091064352 
0.104155 1.97127864563 0.03199419908 
0.104672 1.91870641346 0.03118900291 
0.105189 1.91733614050 0.03018552363 
0.105706 1.87208601093 0.03170145135 
0.106223 1.93976723731 0.03087183023 
0.106740 1.89765936527 0.03044955033 
0.107257 1.96763802703 0.03008401609 
0.107773 1.90279604072 0.03011006507 
0.108290 1.89937222291 0.03058308125 
0.108807 1.89334962951 0.02940984225 
0.109324 1.97748032164 0.03039225591 
0.109841 1.94359185779 0.03119117141 
0.110358 1.89383886270 0.02986246793 
0.110875 1.88991048569 0.02935024542 
0.111392 1.93797606152 0.02925910051 
0.111909 1.93676747552 0.02882248737 
0.112425 1.88247092249 0.02939728566 
0.112942 1.91145736647 0.02894835711 
0.113459 1.93524548046 0.02970887310 
0.113976 1.92166003625 0.02988704015 
0.114493 1.90946573628 0.02902452130 
0.115010 1.91234000483 0.02817858092 
0.115527 1.96240473322 0.02892249989 
0.116044 1.90458224295 0.02879006766 
0.116560 1.90827343349 0.02863247589 
0.117077 1.84121904448 0.02739526793 
0.117594 1.94687362035 0.02910973745 
0.118111 1.90793170595 0.02781717385 
0.118628 1.88669922522 0.02839284110 
0.119145 1.92868986025 0.02879962305 
0.119662 1.89113210714 0.02837158868 
0.120179 1.84764405270 0.02777304783 
0.120695 1.90651434069 0.02788915206 
0.121212 1.88583801404 0.02816966382 
0.121729 1.89887169664 0.02831715080 
0.122246 1.89268817311 0.02833766525 
0.122763 1.90213489704 0.02770958458 
0.123280 1.90255980455 0.02873013755 
0.123797 1.92844987505 0.02716251563 
0.124314 1.90341177692 0.02880810830 
0.124830 1.91778169973 0.02801345155 
0.125347 1.88097238263 0.02822927804 
0.125864 1.86123909651 0.02746944715 
0.126381 1.90359320280 0.02644265875 
0.126898 1.82642331030 0.02767061094 
0.127415 1.86733110202 0.02719222095 
0.127932 1.88776472156 0.02742283509 
0.128448 1.87456527898 0.02680976759 
0.128965 1.86946322520 0.02647622713 
0.129482 1.89264534941 0.02666692492 
0.129999 1.88795642343 0.02733358548 
0.130516 1.90269821544 0.02706574771 
0.131033 1.88356050525 0.02605013769 
0.131550 1.88509178874 0.02683705475 
0.132067 1.85226539170 0.02650447016 
0.132583 1.85530615092 0.02768481176 
0.133100 1.90068824249 0.02658832510 
0.133617 1.86485450082 0.02593259839 
0.134134 1.87369294397 0.02557779345 
0.134651 1.86558174017 0.02611963187 
0.135168 1.88386662244 0.02617580868 
0.135685 1.89991010884 0.02509098637 
0.136201 1.91362952660 0.02526296089 
0.136718 1.88481655032 0.02585427247 
0.137235 1.89254297422 0.02636150073 
0.137752 1.88037588907 0.02571938565 
0.138269 1.86820087289 0.02588738397 
0.138786 1.88042743471 0.02519081820 
0.139303 1.89211868162 0.02459550088 
0.139819 1.90007375232 0.02562987002 
0.140336 1.84186656434 0.02544859380 
0.140853 1.89062117593 0.02503877157 
0.141370 1.86258923245 0.02497796480 
0.141887 1.86161584411 0.02531245596 
0.142404 1.85324790187 0.02564826809 
0.142921 1.85070945618 0.02573001867 
0.143438 1.86923991377 0.02510941873 
0.143954 1.88435206234 0.02555524004 
0.144471 1.90570794555 0.02595083968 
0.144988 1.89938571335 0.02574892661 
0.145505 1.84927244123 0.02530429418 
0.146022 1.87422395100 0.02580572064 
0.146539 1.79328765607 0.02391283078 
0.147056 1.86592944321 0.02530002993 
0.147572 1.85598438191 0.02400740147 
0.148089 1.86832697847 0.02494064546 
0.148606 1.87778201901 0.02467158501 
0.149123 1.83969283201 0.02440186079 
0.149640 1.83543107710 0.02474701243 
0.150157 1.85973357782 0.02511464463 
0.150674 1.88412625010 0.02455470747 
0.151190 1.81651748114 0.02451732794 
0.151707 1.85056399894 0.02505223816 
0.152224 1.84886168519 0.02454658474 
0.152741 1.85656995797 0.02411315174 
0.153258 1.85648027599 0.02418941463 
0.153775 1.82456671591 0.02391286163 
0.154291 1.82977744943 0.02416547624 
0.154808 1.87941076435 0.02456396110 
0.155325 1.87317609551 0.02419182032 
0.155842 1.88120317594 0.02429492564 
0.156359 1.87099201117 0.02392593685 
0.156876 1.86680462271 0.02411224993 
0.157393 1.83909681928 0.02378875702 
0.157909 1.83866460376 0.02315773532 
0.158426 1.84407823206 0.02400425311 
0.158943 1.83922370516 0.02394835311 
0.159460 1.84494196328 0.02417341019 
0.159977 1.84410251329 0.02385496458 
0.160494 1.88798880130 0.02427512602 
0.161010 1.82285189463 0.02311770622 
0.161527 1.85527482537 0.02293326200 
0.162044 1.84259691341 0.02371938768 
0.162561 1.82521509631 0.02332650127 
0.163078 1.83351398896 0.02430228938 
0.163595 1.81422983961 0.02322442471 
0.164112 1.87688183968 0.02332802349 
0.164628 1.80285963806 0.02351905230 
0.165145 1.81708040772 0.02303376314 
0.165662 1.85094242173 0.02330349870 
0.166179 1.83901051114 0.02277602827 
0.166696 1.85991237680 0.02329789255 
0.167213 1.79638540501 0.02337287636 
0.167729 1.80305703872 0.02289408805 
0.168246 1.83949183568 0.02286222830 
0.168763 1.80209162806 0.02287679244 
0.169280 1.86557339314 0.02323108746 
0.169797 1.80873118525 0.02258601894 
0.170314 1.85243899529 0.02275507492 
0.170830 1.82456377170 0.02269277694 
0.171347 1.82889010861 0.02293111694 
0.171864 1.81310568752 0.02252821206 
0.172381 1.85935377478 0.02289149762 
0.172898 1.82495709136 0.02213778179 
0.173415 1.82626796909 0.02211095052 
0.173932 1.79490023997 0.02233856686 
0.174448 1.80269763107 0.02238365805 
0.174965 1.81222664444 0.02247350315 
0.175482 1.86071948452 0.02243333226 
0.175999 1.82700191772 0.02256870640 
0.176516 1.79514134540 0.02215350867 
0.177033 1.77707351993 0.02186471171 
0.177549 1.83244119140 0.02228213435 
0.178066 1.80298373547 0.02216463433 
0.178583 1.81217132309 0.02255542156 
0.179100 1.82575289413 0.02213222679 
0.179617 1.82186160904 0.02202550226 
0.180134 1.80073380196 0.02285561352 
0.180650 1.81524550726 0.02370294455 
0.181167 1.81361206268 0.02281693748 
0.181684 1.85743019317 0.02355840927 
0.182201 1.78000051763 0.02320063609 
0.182718 1.80360748142 0.02394564867 
0.183234 1.84315433580 0.02334276761 
0.183751 1.79024056131 0.02379053638 
0.184268 1.83826084127 0.02400899915 
0.184785 1.84983470461 0.02394603847 
0.185302 1.84721542427 0.02324069859 
0.185819 1.81537559943 0.02372164059 
0.186335 1.82205092129 0.02451438188 
0.186852 1.77544565655 0.02341921588 
0.187369 1.80696083990 0.02301812426 
0.187886 1.81207569780 0.02251973956 
0.188403 1.76772979775 0.02242743257 
0.188920 1.76897807554 0.02272512476 
0.189436 1.82582607670 0.02246020442 
0.189953 1.76273502797 0.02264365984 
0.190470 1.84334333291 0.02254376604 
0.190987 1.78955273572 0.02239879620 
0.191504 1.77814920277 0.02184410908 
0.192020 1.76692488244 0.02142900079 
0.192537 1.78814915829 0.02182132745 
0.193054 1.80004176291 0.02197432318 
0.193571 1.82597548841 0.02242703329 
0.194088 1.80817514389 0.02155632487 
0.194605 1.81493451836 0.02189895072 
0.195121 1.80235304220 0.02174250094 
0.195638 1.75267426017 0.02111341008 
0.196155 1.83840509002 0.02165016983 
0.196672 1.79377291015 0.02136292716 
0.197189 1.77108994180 0.02140428892 
0.197705 1.83096422060 0.02094569058 
0.198222 1.78146689751 0.02121325089 
0.198739 1.74794048646 0.02107804736 
0.199256 1.75497764447 0.02092390942 
0.199773 1.74045462871 0.02090860644 
0.200290 1.78733818658 0.02111867730 
0.200806 1.76221955513 0.02152359265 
0.201323 1.76718460496 0.02070902738 
0.201840 1.80845726798 0.02171656805 
0.202357 1.75372512927 0.02095253383 
0.202874 1.75371326697 0.02106256867 
0.203390 1.77140022658 0.02117320740 
0.203907 1.79546165809 0.02067814999 
0.204424 1.76683146740 0.02081929003 
0.204941 1.79337577090 0.02116720674 
0.205458 1.75806209791 0.02090681633 
0.205974 1.80047488842 0.02122599108 
0.206491 1.78363398746 0.02064446630 
0.207008 1.76858701066 0.02021974625 
0.207525 1.79484686938 0.02095884730 
0.208042 1.76079626647 0.02037069701 
0.208558 1.75087452951 0.02051689297 
0.209075 1.80391736392 0.02061819946 
0.209592 1.80315699113 0.02056183624 
0.210109 1.77457795591 0.02010749544 
0.210626 1.75399249380 0.02058752054 
0.211142 1.77433504804 0.02045372034 
0.211659 1.76882439302 0.02127786030 
0.212176 1.80416364982 0.02063900831 
0.212693 1.78061736793 0.01983815285 
0.213210 1.75743400075 0.02035043081 
0.213726 1.78309818395 0.02029939284 
0.214243 1.76104985710 0.01999058489 
0.214760 1.77497450578 0.02028495563 
0.215277 1.76682607563 0.02057321817 
0.215794 1.77683946443 0.02009461483 
0.216310 1.76686314604 0.02021051361 
0.216827 1.81609539335 0.02017161326 
0.217344 1.79296827578 0.01988494925 
0.217861 1.75496906942 0.01962194539 
0.218378 1.71077756721 0.01956381955 
0.218894 1.80758218633 0.02040925684 
0.219411 1.75925357343 0.02012267094 
0.219928 1.78073651686 0.01971327953 
0.220445 1.77871479188 0.02011324144 
0.220962 1.79928094256 0.02031844645 
0.221478 1.73974767294 0.01952105294 
0.221995 1.75329839976 0.01970174093 
0.222512 1.76629962589 0.02005005129 
0.223029 1.76762609571 0.01985482194 
0.223546 1.78763357831 0.01965442535 
0.224062 1.76806602890 0.01954867598 
0.224579 1.74602779158 0.01989017628 
0.225096 1.77061367483 0.02015028247 
0.225613 1.77503880460 0.01975629725 
0.226129 1.76775995143 0.02005643339 
0.226646 1.80023351083 0.01959891569 
0.227163 1.77564884159 0.01986009756 
0.227680 1.79359813244 0.01917421504 
0.228197 1.77398043175 0.01946329099 
0.228713 1.80706079154 0.01882592108 
0.229230 1.77533915569 0.01960854630 
0.229747 1.77581980978 0.01911969491 
0.230264 1.79034729536 0.01928949263 
0.230780 1.79727026004 0.01917827222 
0.231297 1.75452372548 0.01921753718 
0.231814 1.77304288477 0.01910805204 
0.232331 1.75103619059 0.01951349358 
0.232848 1.78583582610 0.01901129529 
0.233364 1.78369101710 0.01901996452 
0.233881 1.76504707911 0.01881001315 
0.234398 1.76771913602 0.01882472094 
0.234915 1.77220876362 0.01903261776 
0.235431 1.73448460221 0.01857703736 
0.235948 1.74389760183 0.01898280301 
0.236465 1.75444682128 0.01903950696 
0.236982 1.76487250992 0.01915814550 
0.237499 1.78173527363 0.01905156616 
0.238015 1.74967392921 0.01916289665 
0.238532 1.77053563470 0.01923304082 
0.239049 1.77118096933 0.01923228244 
0.239566 1.72758551163 0.01842177422 
0.240082 1.74582840087 0.01887099558 
0.240599 1.74030746031 0.01939026539 
0.241116 1.75801874611 0.01908072120 
0.241633 1.74393400629 0.01895380347 
0.242149 1.78205387510 3.36402929771 
0.242666 1.77476106167 0.01893146164 
0.243183 1.77704270832 0.01903609345 
0.243700 1.75856510402 0.01892992823 
0.244217 1.76165394436 0.01845709417 
0.244733 1.72940996204 0.01842850148 
0.245250 1.77384256759 0.01881344152 
0.245767 1.77027662011 0.01866517117 
0.246284 1.74963014662 0.01881126431 
0.246800 1.74809623581 0.01805733972 
0.247317 1.75041619206 0.01877315995 
0.247834 1.75981737627 0.01902293980 
0.248351 1.73230495569 0.01822259093 
0.248867 1.74238988549 0.01861711053 
0.249384 1.77049784826 0.01816486540 
0.249901 1.74694955206 0.01834214639 
0.250418 1.76170441989 0.01825091757 
0.250934 1.76547168601 0.01857072271 
0.251451 1.77486934922 0.01876308072 
0.251968 1.75191297155 0.01851546586 
0.252485 1.72023346296 0.01847110114 
0.253001 1.72728683329 0.01813113998 
0.253518 1.73785025386 0.01824342004 
0.254035 1.74959049460 0.01827822952 
0.254552 1.70527549103 0.01779158841 
0.255068 1.72997789197 0.01783522902 
0.255585 1.75138895433 0.01814120626 
0.256102 1.71884968359 0.01779898019 
0.256619 1.79303026199 0.01825974431 
0.257135 1.74575968825 0.01824763001 
0.257652 1.75191582599 0.01808145481 
0.258169 1.74475461128 0.01813131760 
0.258686 1.73572038349 0.01780864423 
0.259202 1.71747647201 0.01793021256 
0.259719 1.76894760992 0.01774734450 
0.260236 1.72257925026 0.01785285295 
0.260753 1.76009851848 0.01935107246 
0.261269 1.74196951441 0.01862423677 
0.261786 1.74150627750 0.01866151066 
0.262303 1.72262080012 0.01897047142 
0.262820 1.74020565944 0.01889202110 
0.263336 1.74083707363 0.01868712701 
0.263853 1.72543174213 0.01931731688 
0.264370 1.74694666222 0.01922586539 
0.264887 1.76960244162 0.01972596452 
0.265403 1.74615481564 0.01944149099 
0.265920 1.73499665916 0.01941132419 
0.266437 1.73179558706 0.01943192445 
0.266954 1.72303511830 0.01936563540 
0.267470 1.74622867872 0.01946886431 
0.267987 1.73184990920 0.01943744134 
0.268504 1.72712879954 0.01950586484 
0.269021 1.71708315907 0.01923380514 
0.269537 1.74878517280 0.02002841984 
0.270054 1.74786609338 0.02079083603 
0.270571 1.77266823754 0.02045676074 
0.271087 1.71638819169 0.01989733636 
0.271604 1.72181150224 0.02039408934 
0.272121 1.76650858501 0.02076440797 
0.272638 1.74195802258 0.02058618274 
0.273154 1.78896317442 0.02095775019 
0.273671 1.76817146545 0.02162897871 
0.274188 1.81767818794 0.02213616320 
0.274705 1.77283822679 0.02138514584 
0.275221 1.76511070682 0.02140293470 
0.275738 1.76777678389 0.02158703721 
0.276255 1.77827573807 0.02161291877 
0.276771 1.78756675138 0.02156514266 
0.277288 1.78234439337 0.02164576942 
0.277805 1.74648288644 0.02120677533 
0.278322 1.73358130311 0.02174557309 
0.278838 1.73415316601 0.02156731276 
0.279355 1.75207423928 0.02149734660 
0.279872 1.73995826647 0.02196498744 
0.280388 1.76497399554 0.02193100927 
0.280905 1.75725236850 0.02099934408 
0.281422 1.79124912339 0.02187636642 
0.281939 1.72892542058 0.02083702553 
0.282455 1.75850412296 0.02144353043 
0.282972 1.73139400407 0.02112121636 
0.283489 1.70899427208 0.02128477976 
0.284006 1.75350412023 0.02125522985 
0.284522 1.73865373285 0.02146220990 
0.285039 1.73186126449 0.02132747572 
0.285556 1.76453714385 0.02163612004 
0.286072 1.77982859884 0.02165326211 
0.286589 1.73775686277 0.02173744069 
0.287106 1.74877805842 0.02245404790 
0.287622 1.77234677505 0.02152880319 
0.288139 1.74003279889 0.02175854225 
0.288656 1.75565768545 0.02133253458 
0.289173 1.75099262577 0.02194746781 
0.289689 1.73332545985 0.02174091632 
0.290206 1.75041517624 0.02160345410 
0.290723 1.75758562426 0.02162449216 
0.291239 1.74073894404 0.02109233461 
0.291756 1.75282133104 0.02253130277 
0.292273 1.75745014669 0.02221023311 
0.292790 1.76378851604 0.02198687338 
0.293306 1.77849284377 0.02211144589 
0.293823 1.72367621415 0.02205566130 
0.294340 1.75710946900 0.02239805497 
0.294856 1.77299087894 0.02275366540 
0.295373 1.70994528388 0.02193420540 
0.295890 1.75194713727 0.02298748067 
0.296406 1.73314772367 0.02154661346 
0.296923 1.74865274644 0.02217048666 
0.297440 1.77078491981 0.02298456388 
0.297957 1.77071835409 0.02254755403 
0.298473 1.74159290879 0.02256780902 
0.298990 1.73482147005 0.02257432777 
0.299507 1.74848091424 0.02220968892 
0.300023 1.75863558619 0.02270301103 
0.300540 1.74858991756 0.02255786033 
0.301057 1.81095743028 0.02346350208 
0.301573 1.75549343197 0.02264120717 
0.302090 1.74092063313 0.02282476995 
0.302607 1.76478102358 0.02291589471 
0.303123 1.74595080484 0.02249469175 
0.303640 1.78324191187 0.02278318536 
0.304157 1.73575615306 0.02304085709 
0.304673 1.70568508325 0.02285536952 
0.305190 1.73656185215 0.02307671844 
0.305707 1.78726163591 0.02379383661 
0.306224 1.77788277562 0.02345005521 
0.306740 1.77112741475 0.02339365804 
0.307257 1.78368411938 0.02411934328 
0.307774 1.76254884491 0.02376692939 
0.308290 1.72261015270 0.02337165919 
0.308807 1.73786177463 0.02315103866 
0.309324 1.77468359490 0.02384000854 
0.309840 1.74853525841 0.02274197455 
0.310357 1.77573455955 0.02359236156 
0.310874 1.76616453334 0.02365551643 
0.311390 1.73507714449 0.02319152475 
0.311907 1.78542034219 0.02434612283 
0.312424 1.74712977141 0.02320478281 
0.312940 1.75666645863 0.02327788982 
0.313457 1.76443815131 0.02356711039 
0.313974 1.78446514664 0.02396333355 
0.314490 1.75477380316 0.02393002706 
0.315007 1.74421346105 0.02447158214 
0.315524 1.76264655566 0.02439198040 
0.316040 1.72983604768 0.02413220277 
0.316557 1.76401773878 0.02399161587 
0.317074 1.77657053002 0.02405645281 
0.317590 1.75168155117 0.02462863752 
0.318107 1.71241979487 0.02356821703 
0.318624 1.78777952570 0.02406119846 
0.319140 1.75057172446 0.02360346716 
0.319657 1.76606184553 0.02411084078 
0.320174 1.78436810587 0.02405051610 
0.320690 1.74018384191 0.02386126082 
0.321207 1.68274738054 0.02392607807 
0.321724 1.76118407490 0.02518362935 
0.322240 1.78955404139 0.02555916996 
0.322757 1.77153594194 0.02480939281 
0.323274 1.79020651376 0.02505758255 
0.323790 1.74274863897 0.02557494332 
0.324307 1.75014448535 0.02515939956 
0.324824 1.77943323240 0.02531593287 
0.325340 1.80046355658 0.02671571534 
0.325857 1.80798744393 0.02646286587 
0.326373 1.73014283758 0.02605927702 
0.326890 1.76356344900 0.02687506631 
0.327407 1.72556380281 0.02712484871 
0.327923 1.79327642882 0.02657865596 
0.328440 1.77229640794 0.02698372871 
0.328957 1.75441111166 0.02729646072 
0.329473 1.74922362374 0.02857760803 
0.329990 1.74557777331 0.02821132145 
0.330507 1.72367919688 0.02774037763 
0.331023 1.78431244806 0.02968314961 
0.331540 1.81077931004 0.03064943823 
0.332057 1.79416461866 0.03022520861 
0.332573 1.83489847911 0.03204775691 
0.333090 1.81001724416 0.03104188845 
0.333607 1.79713796849 0.03114399062 
0.334123 1.80610764550 0.03124187683 
0.334640 1.76680161084 0.03110185312 
0.335156 1.79739712609 0.03142049031 
0.335673 1.83754526638 0.03168693189 
0.336190 1.73304558928 0.03147297313 
0.336706 1.81327061116 0.03110102898 
0.337223 1.83433275264 0.03105995129 
0.337740 1.81329557541 0.03310182749 
0.338256 1.78686478287 0.03254438500 
0.338773 1.81338165469 0.03474537910 
0.339290 1.81310600320 0.03652055475 
0.339806 1.88365420673 0.03878200538 
0.340323 1.88595293338 0.03923660060 
0.340839 1.78485118574 0.03905437112 
0.341356 1.78104452206 0.03877447161 
0.341873 1.89340569393 0.03783475188 
0.342389 1.75369421351 0.03753962766 
0.342906 1.82646451075 0.03828407509 
0.343423 1.86973828310 0.04012879949 
0.343939 1.80123066982 0.03929942138 
0.344456 1.85574604337 0.03905501010 
0.344972 1.81206798883 0.03805461239 
0.345489 1.76394743014 0.03759137721 
0.346006 1.82548235618 0.04046660333 
0.346522 1.89453902248 0.04027578539 
0.347039 1.85039204677 0.04020251180 
0.347555 1.76330216365 0.03953544393 
0.348072 1.82890183636 0.03872979519 
0.348589 1.79178297069 0.03922236460 
0.349105 1.80639634124 0.04134311511 
0.349622 1.83759865276 0.04131462631 
0.350139 1.83614981986 0.04174176074 
0.350655 1.78358146981 0.04050945606 
0.351172 1.79817095113 0.04153942063 
0.351688 1.83252755035 0.04118763061 
0.352205 1.80150677373 0.04156626964 
0.352722 1.84258074871 0.04150815557 
0.353238 1.85290963032 0.04125030929 
0.353755 1.82416005761 0.04259095523 
0.354271 1.88838288798 0.04132755546 
0.354788 1.79390227829 0.04287068615 
0.355305 1.77327024546 0.04252474235 
0.355821 1.79705589793 0.04283473625 
0.356338 1.80522050904 0.04222882942 
0.356854 1.90233763655 0.04513606428 
0.357371 1.82316205791 0.04235601771 
0.357888 1.77029727061 0.04329909049 
0.358404 1.74466099161 0.04537637211 
0.358921 1.87059871513 0.04669188256 
0.359437 1.82189316833 0.04607101483 
0.359954 1.85186255124 0.04786864691 
0.360471 1.85630060661 0.04870894905 
0.360987 1.75886910378 0.04825131976 
0.361504 1.85451359051 0.04817954833 
0.362020 1.80711990650 0.05085177178 
0.362537 1.87257357028 0.05101739906 
0.363054 1.76927756378 0.04784413081 
0.363570 1.91749124332 0.05308675569 
0.364087 1.83785969529 0.05503030743 
0.364603 1.75904298490 0.05342646512 
0.365120 1.92194414004 0.05483938308 
0.365637 1.82676354397 0.05601017698 
0.366153 1.81250053549 0.05913728525 
0.366670 1.87953490115 0.05898806860 
0.367186 1.94367292365 0.06366580409 
0.367703 1.71798760131 0.06466028790 
0.368219 1.85272723225 0.06586092327 
0.368736 1.72305446966 0.06400072265 
0.369253 1.79321557212 0.06702500102 
0.369769 1.79188554326 0.07478100112 
0.370286 1.85227760654 0.07765324204 
0.370802 1.70196581499 0.07388126807 
0.371319 1.78154044355 0.07714058428 
0.371835 1.78893406474 0.09469533877 
0.372352 1.70202390158 0.09871141171 
0.372869 1.69784270168 0.11582264948 
0.373385 1.89268004112 0.18178393558 
0.373902 1.39323744139 0.30673191838 
