# Supplementary material for: A SAXS-based approach to rationally evaluate radical scavengers – toward eliminating radiation damage in solution and crystallographic studies
Source: J Synchrotron Radiat. 2021 Aug 9;28(Pt 5):1309–20. doi: 10.1107/S1600577521004045 (PMC8415334; doi:10.1107/S1600577521004045)
Supplement: Supplementary file 1 [file s-28-01309-sup1.zip › SupportingData/ascrobic_acid/5mM/G1_ascorbate-5mm_00010.cbf.dat]

0.010597 12.47563819054 0.54991770300 
0.011114 10.14641742233 0.37200519314 
0.011630 9.44514254655 0.38790913302 
0.012147 8.39355104541 0.31641987945 
0.012664 7.79048812770 0.26465180019 
0.013181 7.26718672155 0.22761716443 
0.013698 6.66240164048 0.21202223966 
0.014215 6.27358879709 0.27001802480 
0.014732 5.90869738159 0.20434271479 
0.015249 5.62001004893 0.18961104431 
0.015766 5.30205230112 0.14679361818 
0.016283 5.39196761892 0.18234905141 
0.016800 5.11646562339 0.14366951103 
0.017316 4.83124443104 0.12967837396 
0.017833 4.57041021954 0.12043097457 
0.018350 4.54376753892 0.12842036874 
0.018867 4.29023600819 0.11093511738 
0.019384 4.09724692539 0.10889170852 
0.019901 3.80106995285 0.10181129805 
0.020418 4.08159866321 0.10295108852 
0.020935 3.82481597162 0.09081433218 
0.021452 3.68089426713 0.09123897519 
0.021969 3.68172308502 0.09180926836 
0.022486 3.28007538407 0.08524687373 
0.023002 3.73386617040 0.09314904847 
0.023519 3.47900931979 0.08695795874 
0.024036 3.55598252363 0.08914767219 
0.024553 3.12385170924 0.08490206134 
0.025070 3.25780252981 0.08384325552 
0.025587 3.33030463759 0.08434237258 
0.026104 3.09331078952 0.08140158649 
0.026621 2.98800437268 0.07778441327 
0.027138 3.22702673981 0.08639249726 
0.027655 3.05564937465 0.07437218780 
0.028171 2.95222305150 0.07300240386 
0.028688 2.91017326120 0.06876242978 
0.029205 3.01789760334 0.06986292432 
0.029722 2.80810080676 0.07017028514 
0.030239 2.95179949064 0.07456807792 
0.030756 2.90100994018 0.06945189319 
0.031273 2.82566642859 0.06768081190 
0.031790 2.76997541032 0.06699115865 
0.032307 2.71263593934 0.06400401188 
0.032824 2.70830775389 0.06106935981 
0.033341 2.73767771194 0.06685617947 
0.033857 2.71999638622 0.06206582520 
0.034374 2.77994695771 0.06635883526 
0.034891 2.70312424051 0.06402531991 
0.035408 2.78505747290 0.06679394476 
0.035925 2.62169063077 0.05874849477 
0.036442 2.66094023711 0.05699935154 
0.036959 2.55532479414 0.05835727332 
0.037476 2.60523223831 0.05801419430 
0.037993 2.59797332730 0.05803703020 
0.038510 2.58033354153 0.05456445037 
0.039027 2.52420541676 0.05525543328 
0.039543 2.59733948077 0.05551118657 
0.040060 2.52860148225 0.05557230454 
0.040577 2.46235944671 0.06151156815 
0.041094 2.40719236646 0.05121888760 
0.041611 2.37245741239 0.05201509490 
0.042128 2.49970208866 0.05258444910 
0.042645 2.41158239013 0.05025137760 
0.043162 2.53460188644 0.05216754481 
0.043679 2.38198780754 0.04959294673 
0.044196 2.42667716167 0.05208494643 
0.044712 2.41472776475 0.04927246990 
0.045229 2.39595166937 0.05352258824 
0.045746 2.31452635160 0.04901616678 
0.046263 2.35364214091 0.05097107658 
0.046780 2.36950446001 0.04751953576 
0.047297 2.41674207204 0.04711227941 
0.047814 2.38578873513 0.04718296133 
0.048331 2.23857372331 0.04659718962 
0.048848 2.39515961532 0.04858056905 
0.049365 2.39481814323 0.04750379881 
0.049881 2.28489730983 0.04787532884 
0.050398 2.26989331567 0.04713098311 
0.050915 2.28129761727 0.04880918471 
0.051432 2.22623704904 0.04531921039 
0.051949 2.29866709546 0.04647202100 
0.052466 2.20929747911 0.04575356820 
0.052983 2.21979714334 0.04474339909 
0.053500 2.22726640372 0.04550044566 
0.054017 2.30680521496 0.04448560419 
0.054534 2.25971469802 0.04440727756 
0.055050 2.24215422827 0.04434492297 
0.055567 2.20487938547 0.04326404831 
0.056084 2.23538531689 0.04488879350 
0.056601 2.23803966450 0.04396301347 
0.057118 2.18975026850 0.04173141410 
0.057635 2.14550474541 0.04153029609 
0.058152 2.11167809578 0.04232595290 
0.058669 2.22031166661 0.04255715034 
0.059186 2.11788864340 0.04253528530 
0.059703 2.17342592202 0.04048437446 
0.060220 2.17656297691 0.04202142249 
0.060736 2.14747151241 0.04157226270 
0.061253 2.16107819219 0.04179494393 
0.061770 2.15736464664 0.04059882343 
0.062287 2.11256113500 0.03941348206 
0.062804 2.11187596875 0.03906087334 
0.063321 2.13599188798 0.03875126326 
0.063838 2.13599386776 0.04060920972 
0.064355 2.12077655098 0.04021798535 
0.064872 2.16567864198 0.03959534049 
0.065388 2.10886719333 0.04063649745 
0.065905 2.09188373582 0.03942850298 
0.066422 2.06068161545 0.03977921550 
0.066939 2.07891204056 0.03866389636 
0.067456 2.07518516349 0.03793175222 
0.067973 2.08523011266 0.03835017840 
0.068490 2.05283185658 0.03859789621 
0.069007 2.09803368245 0.03956671032 
0.069524 2.10224894326 0.03870101624 
0.070041 2.09845850509 0.03685460080 
0.070557 2.04555777141 0.03920896746 
0.071074 2.07482954185 0.03882582125 
0.071591 2.03384756585 0.03706527521 
0.072108 2.06756138728 0.03735442780 
0.072625 2.07185998511 0.03639507094 
0.073142 2.00713415342 0.03769248012 
0.073659 1.96086954296 0.03690058348 
0.074176 1.98464625415 0.03559928666 
0.074693 2.06295232832 0.03666252779 
0.075210 2.12344013215 0.03738690057 
0.075726 1.99002444629 0.03545577712 
0.076243 2.00296510720 0.03605602404 
0.076760 2.03893876547 0.03719566798 
0.077277 2.01990801916 0.03604681580 
0.077794 2.02235686064 0.03552656473 
0.078311 2.08014951195 0.03540571504 
0.078828 1.99766833122 0.03511607844 
0.079345 2.06400612884 0.03570728113 
0.079862 1.96312850967 0.03399553404 
0.080378 2.02146718082 0.03491344702 
0.080895 1.99094144168 0.03358996234 
0.081412 2.00580427617 0.03457375631 
0.081929 2.01088285111 0.03363085646 
0.082446 1.96668872613 0.03442526019 
0.082963 1.96313616504 0.03410659001 
0.083480 1.99079184530 0.03335073234 
0.083997 2.01647113603 0.03420899860 
0.084514 1.94578207680 0.03408741043 
0.085030 2.04278421714 0.03285341422 
0.085547 2.02672230249 0.03245507652 
0.086064 2.03375789818 0.03359421071 
0.086581 1.94038701530 0.03302721517 
0.087098 1.99906495831 0.03173332443 
0.087615 1.97508820280 0.03284988792 
0.088132 1.95608403975 0.03317482122 
0.088649 1.95291711241 0.03383804433 
0.089166 1.98240111926 0.03513064293 
0.089683 2.01288879171 0.03589519488 
0.090199 1.99020467247 0.03465694009 
0.090716 1.99300875731 0.03497654985 
0.091233 1.96201335663 0.03408004621 
0.091750 1.91322089911 0.03557157939 
0.092267 1.91699332995 0.03627074386 
0.092784 1.97686936350 0.03507042372 
0.093301 1.96359247543 0.03709501175 
0.093818 2.01032468631 0.03701556906 
0.094334 1.95770701068 0.03612308071 
0.094851 1.93952441600 0.03412202659 
0.095368 1.95358920935 0.03605277440 
0.095885 1.95324150773 0.03478579349 
0.096402 1.94495572472 0.03387202390 
0.096919 1.99548906415 0.03488114623 
0.097436 1.92905949866 0.03298974246 
0.097953 1.95693005046 0.03335399213 
0.098470 1.93600515606 0.03290878410 
0.098986 1.89736355106 0.03184127641 
0.099503 1.90187115223 0.03237551162 
0.100020 1.96063496887 0.03221096116 
0.100537 1.93999792193 0.03299909562 
0.101054 1.88844865655 0.03192208632 
0.101571 1.91756883244 0.03147554003 
0.102088 1.89158479381 0.03222982937 
0.102605 1.90281895966 0.03189803311 
0.103122 1.96975447426 0.03153122305 
0.103638 1.88507959875 0.03151461479 
0.104155 1.89392771809 0.03069256078 
0.104672 1.88945352818 0.03044710192 
0.105189 1.99240840976 0.03104982291 
0.105706 1.90994165296 0.03066727141 
0.106223 1.95295560707 0.02950303736 
0.106740 1.91062250863 0.03016896799 
0.107257 1.90028313568 0.03069158610 
0.107773 1.92804836830 0.03058094644 
0.108290 1.88883859330 0.03014812752 
0.108807 1.91363978257 0.02971412169 
0.109324 1.91521182422 0.02972925855 
0.109841 1.89270239560 0.03010953619 
0.110358 1.90572279178 0.02857813599 
0.110875 1.85183349464 0.03005323196 
0.111392 1.87527738856 0.02878767351 
0.111909 1.91047063891 0.03023826207 
0.112425 1.88057759256 0.02918836133 
0.112942 1.89070773381 0.02877071721 
0.113459 1.93674257280 0.02910404062 
0.113976 1.86977624126 0.02909013493 
0.114493 1.88968842609 0.02827228291 
0.115010 1.91418431993 0.02860443115 
0.115527 1.97450288857 0.02889419464 
0.116044 1.90120848492 0.02885517498 
0.116560 1.89683999258 0.02826331231 
0.117077 1.96569613125 0.02837907110 
0.117594 1.95229585645 0.02878134693 
0.118111 1.87928954028 0.02754766727 
0.118628 1.91888826240 0.02909854620 
0.119145 1.93293344282 0.02889548873 
0.119662 1.87942056488 0.02751134674 
0.120179 1.90164802524 0.02862987212 
0.120695 1.90409415071 0.02922148559 
0.121212 1.90527557108 0.02832865170 
0.121729 1.91832712913 0.02781794579 
0.122246 1.93725650891 0.02808983236 
0.122763 1.88049476477 0.02799019600 
0.123280 1.84477094221 0.02724174202 
0.123797 1.86393192436 0.02698828543 
0.124314 1.89185658736 0.02712029168 
0.124830 1.90880257885 0.02714004568 
0.125347 1.91396775958 0.02744006375 
0.125864 1.88519850020 0.02618918592 
0.126381 1.85132423039 0.02758314643 
0.126898 1.85451213372 0.02698425262 
0.127415 1.83064205243 0.02683427853 
0.127932 1.87815868138 0.02699750896 
0.128448 1.83597388472 0.02621470207 
0.128965 1.86887170496 0.02630283210 
0.129482 1.86968236139 0.02599362146 
0.129999 1.89459324669 0.02691835176 
0.130516 1.90287277160 0.02649933459 
0.131033 1.85240066959 0.02739957002 
0.131550 1.87356906087 0.02590980402 
0.132067 1.85729321723 0.02614162864 
0.132583 1.90188367856 0.02653646172 
0.133100 1.85980727386 0.02586440297 
0.133617 1.82206977888 0.02603263700 
0.134134 1.88712187948 0.02527383305 
0.134651 1.87729798009 0.02660960868 
0.135168 1.88575237984 0.02590866245 
0.135685 1.86610252242 0.02591256903 
0.136201 1.86149342935 0.02563332657 
0.136718 1.85151633294 0.02596832952 
0.137235 1.88129043522 0.02562357974 
0.137752 1.82132161585 0.02510934279 
0.138269 1.89014420852 0.02597191290 
0.138786 1.87344092260 0.02521547670 
0.139303 1.90031048882 0.02527641098 
0.139819 1.85676248319 0.02517447358 
0.140336 1.87422426187 0.02481653526 
0.140853 1.86437699827 0.02520193195 
0.141370 1.85401317190 0.02623672906 
0.141887 1.87869251338 0.02512499777 
0.142404 1.89325091431 0.02499276903 
0.142921 1.89335751357 0.02590967191 
0.143438 1.86287275274 0.02555529996 
0.143954 1.89894718420 0.02529170047 
0.144471 1.90546210937 0.02587487804 
0.144988 1.87515674510 0.02569817347 
0.145505 1.88507901043 0.02577150599 
0.146022 1.87334317402 0.02574028390 
0.146539 1.84836304453 0.02534037298 
0.147056 1.83468432234 0.02474279583 
0.147572 1.80985735578 0.02513003545 
0.148089 1.84263083245 0.02439322542 
0.148606 1.81933838295 0.02444389867 
0.149123 1.84281359161 0.02453602687 
0.149640 1.83191325132 0.02493515903 
0.150157 1.84681370254 0.02468129493 
0.150674 1.83925022477 0.02456727771 
0.151190 1.81987847601 0.02405494502 
0.151707 1.81287407030 0.02450585856 
0.152224 1.81113709012 0.02443380021 
0.152741 1.89484808289 0.02481070592 
0.153258 1.84105374750 0.02451600364 
0.153775 1.81027515079 0.02409175120 
0.154291 1.83154081737 0.02444984148 
0.154808 1.80569844221 0.02483442367 
0.155325 1.83711356080 0.02413540852 
0.155842 1.83487133721 0.02343938959 
0.156359 1.83447641592 0.02324796004 
0.156876 1.85952404784 0.02397166666 
0.157393 1.82647791706 0.02379419731 
0.157909 1.85704971047 0.02369421519 
0.158426 1.83271774056 0.02360009599 
0.158943 1.82843547788 0.02381064443 
0.159460 1.83863547353 0.02357911322 
0.159977 1.85863876138 0.02397717528 
0.160494 1.80356827717 0.02345866697 
0.161010 1.86016021948 0.02348383332 
0.161527 1.80028586872 0.02313488518 
0.162044 1.82536578620 0.02326997449 
0.162561 1.85595432152 0.02355807278 
0.163078 1.80538995915 0.02303772014 
0.163595 1.78753115817 0.02357761585 
0.164112 1.78991452662 0.02305257220 
0.164628 1.86973364349 0.02342879871 
0.165145 1.79530282286 0.02275474083 
0.165662 1.84313313019 0.02301876625 
0.166179 1.84852103909 0.02329423215 
0.166696 1.83149353340 0.02280635356 
0.167213 1.83645787625 0.02338294158 
0.167729 1.80068557502 0.02243147116 
0.168246 1.81172039175 0.02306934777 
0.168763 1.85836332384 0.02346246360 
0.169280 1.83192639421 0.02252532580 
0.169797 1.80240694669 0.02209705044 
0.170314 1.86415067180 0.02308362832 
0.170830 1.86595263065 0.02304854503 
0.171347 1.88275607410 0.02283593193 
0.171864 1.80273368883 0.02227864374 
0.172381 1.83608928584 0.02286741228 
0.172898 1.86301273685 0.02265484751 
0.173415 1.84055054970 0.02244344989 
0.173932 1.82210240676 0.02206928833 
0.174448 1.81688111402 0.02278487996 
0.174965 1.81573015825 0.02213655370 
0.175482 1.82950099839 0.02303950626 
0.175999 1.84196887729 0.02229953818 
0.176516 1.83974240680 0.02252189882 
0.177033 1.77886127703 0.02161784211 
0.177549 1.82184784403 0.02204716012 
0.178066 1.84767182628 0.02232418218 
0.178583 1.81628420651 0.02199082227 
0.179100 1.82897080401 0.02325005250 
0.179617 1.85557938721 0.02319399844 
0.180134 1.85327444259 0.02285271287 
0.180650 1.79278165074 0.02296312888 
0.181167 1.84670944225 0.02290522591 
0.181684 1.81574203983 0.02277363023 
0.182201 1.81994163840 0.02313738708 
0.182718 1.80151336058 0.02353412096 
0.183234 1.82915268797 0.02388199994 
0.183751 1.82582565611 0.02356106555 
0.184268 1.83241605473 0.02455731249 
0.184785 1.78671851490 0.02384668228 
0.185302 1.81400717359 0.02342607475 
0.185819 1.83563286700 0.02413637657 
0.186335 1.79455695709 0.02356301224 
0.186852 1.77735547662 0.02309299059 
0.187369 1.78755062662 0.02264656234 
0.187886 1.79560411141 0.02288883614 
0.188403 1.80781054088 0.02249525476 
0.188920 1.78354819363 0.02261783895 
0.189436 1.80384982626 0.02268110585 
0.189953 1.77891263944 0.02177817113 
0.190470 1.78376977294 0.02208930600 
0.190987 1.77130461381 0.02252478713 
0.191504 1.79572343276 0.02192937130 
0.192020 1.79849264786 0.02195890458 
0.192537 1.78591520653 0.02171560267 
0.193054 1.78915381219 0.02214830369 
0.193571 1.76415562504 0.02154151805 
0.194088 1.73027275459 0.02159159224 
0.194605 1.77588989406 0.02154214334 
0.195121 1.76340931054 0.02167781253 
0.195638 1.75971750855 0.02135074104 
0.196155 1.79089055200 0.02190187853 
0.196672 1.79225437158 0.02175020702 
0.197189 1.77704276721 0.02098651268 
0.197705 1.76118520414 0.02144581557 
0.198222 1.80923424612 0.02108511627 
0.198739 1.81198533377 0.02157313261 
0.199256 1.74846777504 0.02070175364 
0.199773 1.78346582417 0.02133481403 
0.200290 1.79749714728 0.02124911852 
0.200806 1.76057665374 0.02101088601 
0.201323 1.76325175221 0.02101859185 
0.201840 1.78241876249 0.02099627900 
0.202357 1.78427577684 0.02092494074 
0.202874 1.80780118187 0.02073022257 
0.203390 1.82158092039 0.02129844886 
0.203907 1.77676058885 0.02145331590 
0.204424 1.79648189119 0.02119884499 
0.204941 1.79138583216 0.02067415602 
0.205458 1.77505654757 0.02114867816 
0.205974 1.74934080213 0.02024649319 
0.206491 1.76838651913 0.02065122590 
0.207008 1.77530452897 0.02078716637 
0.207525 1.80054931494 0.02034805807 
0.208042 1.73628195292 0.02039015217 
0.208558 1.74051130054 0.02040799655 
0.209075 1.77333078586 0.02074444394 
0.209592 1.75548144454 0.02037861937 
0.210109 1.78527446675 0.02026785108 
0.210626 1.79891987317 0.02087767019 
0.211142 1.77412024696 0.02021824691 
0.211659 1.81008709295 0.02047250561 
0.212176 1.77508540974 0.02024595679 
0.212693 1.79947973695 0.02024954809 
0.213210 1.77882761284 0.02054988473 
0.213726 1.74390988680 0.02045537343 
0.214243 1.75892886504 0.02019941608 
0.214760 1.75898146869 0.02011843262 
0.215277 1.75041012012 0.01992040848 
0.215794 1.76834286441 0.02026164058 
0.216310 1.76840963484 0.02010371327 
0.216827 1.79354694345 0.02027593297 
0.217344 1.78045269815 0.01985064976 
0.217861 1.75620675956 0.01977984432 
0.218378 1.75150480089 0.02007713683 
0.218894 1.82701696433 0.02035803854 
0.219411 1.76108556465 0.02001228538 
0.219928 1.78456504297 0.01972111086 
0.220445 1.78018149095 0.02008936367 
0.220962 1.80910222582 0.02006321008 
0.221478 1.74842687049 0.01962536856 
0.221995 1.81224089791 0.02007208242 
0.222512 1.75164864043 0.02005562487 
0.223029 1.79261804661 0.01998394244 
0.223546 1.82303768208 0.01987414774 
0.224062 1.77748574778 0.01987796347 
0.224579 1.77805471646 0.01967530188 
0.225096 1.74651986021 0.01948725685 
0.225613 1.73467091625 0.01926038678 
0.226129 1.76172023434 0.01972275054 
0.226646 1.76292282490 0.01917350770 
0.227163 1.79322384843 0.01940081492 
0.227680 1.77462676204 0.01955624487 
0.228197 1.80502250643 0.01949498365 
0.228713 1.75723557710 0.01932407756 
0.229230 1.76701759329 0.01891385332 
0.229747 1.74398089557 0.01886439483 
0.230264 1.76972626083 0.01934932503 
0.230780 1.76416661811 0.01912829223 
0.231297 1.76179484461 0.01928022386 
0.231814 1.77281270758 0.01939100071 
0.232331 1.76796470904 0.01911758421 
0.232848 1.75240027072 0.01921557221 
0.233364 1.76574162752 0.01856835135 
0.233881 1.77807419468 0.01933016114 
0.234398 1.77639969164 0.01914002624 
0.234915 1.76445843033 0.01879299460 
0.235431 1.76188503093 0.01883577868 
0.235948 1.74214292720 0.01895904512 
0.236465 1.74349151818 0.01872576608 
0.236982 1.75144252090 0.01926960197 
0.237499 1.77204940957 0.01900937685 
0.238015 1.78665045808 0.01899171140 
0.238532 1.79291086240 0.01903678300 
0.239049 1.77267858192 0.01917734128 
0.239566 1.71573400574 0.01861091110 
0.240082 1.77227656993 0.01904446763 
0.240599 1.73774646741 0.01891898159 
0.241116 1.74011266640 0.01872716388 
0.241633 1.78682521225 0.01858935590 
0.242149 1.75861624490 3.35531960800 
0.242666 1.75970660219 0.01855975159 
0.243183 1.76002015757 0.01856103392 
0.243700 1.77927416505 0.01891987639 
0.244217 1.76597537819 0.01861897251 
0.244733 1.75020782091 0.01879034933 
0.245250 1.79019672606 0.01858240892 
0.245767 1.74366077971 0.01864190937 
0.246284 1.76276796949 0.01861258912 
0.246800 1.74110206396 0.01839071823 
0.247317 1.77541105003 0.01885741619 
0.247834 1.75209005309 0.01828966955 
0.248351 1.74521400300 0.01884413241 
0.248867 1.75423363687 0.01852642990 
0.249384 1.72311701656 0.01823069830 
0.249901 1.75622525070 0.01848579931 
0.250418 1.76347684075 0.01857465997 
0.250934 1.75334446996 0.01819550362 
0.251451 1.74703077022 0.01810199140 
0.251968 1.75431647248 0.01830760903 
0.252485 1.73623319106 0.01822674143 
0.253001 1.76763520907 0.01865657142 
0.253518 1.77581234866 0.01841979004 
0.254035 1.75484014816 0.01843615085 
0.254552 1.73273914951 0.01812505003 
0.255068 1.74414083654 0.01802278754 
0.255585 1.74593278569 0.01832546076 
0.256102 1.72598214357 0.01805752305 
0.256619 1.77003680353 0.01827905687 
0.257135 1.73592822835 0.01793064812 
0.257652 1.76722195604 0.01761903697 
0.258169 1.70788452147 0.01820607430 
0.258686 1.77773296004 0.01814682081 
0.259202 1.76222573381 0.01791794794 
0.259719 1.75137982504 0.01819631466 
0.260236 1.72634186087 0.01833868311 
0.260753 1.73065351568 0.01885055399 
0.261269 1.76910521992 0.01882299318 
0.261786 1.75068561618 0.01876037673 
0.262303 1.74713219836 0.01907068320 
0.262820 1.73045027674 0.01843591478 
0.263336 1.71996314586 0.01891868909 
0.263853 1.68619099493 0.01902983077 
0.264370 1.74230879659 0.01954666373 
0.264887 1.74538978198 0.01962496818 
0.265403 1.74628058245 0.02001116289 
0.265920 1.73475926557 0.01930219027 
0.266437 1.74912993191 0.01924067249 
0.266954 1.71891867262 0.01948814409 
0.267470 1.76135016308 0.01970206079 
0.267987 1.72878905156 0.01970327263 
0.268504 1.74637965624 0.01999211014 
0.269021 1.77606280348 0.01981404052 
0.269537 1.76648164016 0.01978831618 
0.270054 1.75348821225 0.02061473406 
0.270571 1.77112279128 0.02047120726 
0.271087 1.77310111457 0.02056960984 
0.271604 1.73854149560 0.02033087377 
0.272121 1.78615563678 0.02075045895 
0.272638 1.72322240081 0.02070504249 
0.273154 1.76439540215 0.02116970252 
0.273671 1.78214852827 0.02164095278 
0.274188 1.71595664907 0.02130397994 
0.274705 1.75296159610 0.02118562083 
0.275221 1.79815878742 0.02182357298 
0.275738 1.75038698144 0.02154212281 
0.276255 1.73448322919 0.02156174690 
0.276771 1.78613841911 0.02147539164 
0.277288 1.73373451130 0.02115806243 
0.277805 1.78695805360 0.02145251913 
0.278322 1.74959901069 0.02100596587 
0.278838 1.79026623340 0.02199798295 
0.279355 1.72046229919 0.02158217864 
0.279872 1.74033360079 0.02175262926 
0.280388 1.72771773658 0.02113240211 
0.280905 1.76196019390 0.02147963396 
0.281422 1.69823913263 0.02135900609 
0.281939 1.74913382518 0.02124282585 
0.282455 1.76056018312 0.02127688928 
0.282972 1.73623221178 0.02135840773 
0.283489 1.74076203149 0.02190098168 
0.284006 1.73504968978 0.02180710921 
0.284522 1.73858370489 0.02130920297 
0.285039 1.73947452763 0.02185775986 
0.285556 1.75843985609 0.02178434327 
0.286072 1.72511022211 0.02181620555 
0.286589 1.71853759098 0.02168599356 
0.287106 1.71295793345 0.02223019583 
0.287622 1.74315964805 0.02189808295 
0.288139 1.72168102711 0.02136202408 
0.288656 1.74766093691 0.02236680921 
0.289173 1.69361103653 0.02132047286 
0.289689 1.74727614218 0.02185358953 
0.290206 1.77713608698 0.02182430304 
0.290723 1.74752387728 0.02234666222 
0.291239 1.78642301660 0.02190850411 
0.291756 1.74887168959 0.02253125948 
0.292273 1.77776726398 0.02221577231 
0.292790 1.73294193656 0.02222470175 
0.293306 1.71541844398 0.02171962771 
0.293823 1.76063375605 0.02203965671 
0.294340 1.79260056402 0.02294896335 
0.294856 1.76166621663 0.02169136615 
0.295373 1.73552296449 0.02245686833 
0.295890 1.74195428821 0.02209262557 
0.296406 1.74466658057 0.02221626083 
0.296923 1.71764874229 0.02195074173 
0.297440 1.74948162645 0.02290838835 
0.297957 1.72347010158 0.02183881767 
0.298473 1.71081923251 0.02296659832 
0.298990 1.71862307413 0.02251727917 
0.299507 1.74535770194 0.02271918247 
0.300023 1.73003555046 0.02314655242 
0.300540 1.72366526434 0.02256419444 
0.301057 1.74549408051 0.02273821307 
0.301573 1.77086273979 0.02314854860 
0.302090 1.79046614506 0.02231289614 
0.302607 1.72398058087 0.02274215565 
0.303123 1.75481005671 0.02214942971 
0.303640 1.76426804388 0.02375369788 
0.304157 1.79055933562 0.02332327992 
0.304673 1.71806812807 0.02209448559 
0.305190 1.74497744124 0.02347041939 
0.305707 1.72203866878 0.02282182388 
0.306224 1.76051475206 0.02343292187 
0.306740 1.70467607298 0.02329178872 
0.307257 1.71795786232 0.02298257482 
0.307774 1.72207940083 0.02305895331 
0.308290 1.75741340876 0.02238351129 
0.308807 1.74740186683 0.02293826338 
0.309324 1.77063902187 0.02394945378 
0.309840 1.74736393379 0.02325677648 
0.310357 1.80936269665 0.02359980023 
0.310874 1.74998588594 0.02382277945 
0.311390 1.72409251301 0.02350572999 
0.311907 1.75333234422 0.02352294913 
0.312424 1.76789212615 0.02334282092 
0.312940 1.79672813413 0.02420163646 
0.313457 1.74610068056 0.02359060757 
0.313974 1.77840040430 0.02381827101 
0.314490 1.78379008749 0.02400162370 
0.315007 1.73116854908 0.02456564088 
0.315524 1.70896978424 0.02386706761 
0.316040 1.76325261016 0.02387541584 
0.316557 1.73089263369 0.02442619010 
0.317074 1.79469275992 0.02456609507 
0.317590 1.78558348744 0.02518740086 
0.318107 1.72096268357 0.02367369771 
0.318624 1.78018435140 0.02423580205 
0.319140 1.72895712577 0.02389230098 
0.319657 1.71626184196 0.02390233348 
0.320174 1.73435181760 0.02410684161 
0.320690 1.74670483090 0.02505902241 
0.321207 1.74864941584 0.02432813872 
0.321724 1.77980264757 0.02570329104 
0.322240 1.72576718293 0.02484282611 
0.322757 1.75032386123 0.02499477689 
0.323274 1.72873985377 0.02439669865 
0.323790 1.70422906525 0.02459092191 
0.324307 1.76972627739 0.02582973571 
0.324824 1.78503397944 0.02559212857 
0.325340 1.73716431881 0.02666303639 
0.325857 1.83342809412 0.02609960490 
0.326373 1.76431206252 0.02689874585 
0.326890 1.80287341798 0.02788547218 
0.327407 1.75838552817 0.02705764041 
0.327923 1.76473542773 0.02680631916 
0.328440 1.75993042594 0.02746911199 
0.328957 1.79151007193 0.02738154594 
0.329473 1.72899560050 0.02745134370 
0.329990 1.78094937684 0.02822428939 
0.330507 1.75896071406 0.02880894850 
0.331023 1.76971535415 0.03006534772 
0.331540 1.74175732766 0.02930330415 
0.332057 1.75568141352 0.02954657778 
0.332573 1.76452300074 0.03029847736 
0.333090 1.78844757210 0.03066885512 
0.333607 1.74661112367 0.02965768767 
0.334123 1.75198720775 0.03085307558 
0.334640 1.76942802201 0.03107412192 
0.335156 1.76970789258 0.03087160034 
0.335673 1.78601036725 0.03109831304 
0.336190 1.84753621460 0.03228639233 
0.336706 1.77975874197 0.03161794448 
0.337223 1.82111530169 0.03341699707 
0.337740 1.84867275680 0.03472096137 
0.338256 1.75393189871 0.03219862858 
0.338773 1.80924338209 0.03529053264 
0.339290 1.81493845053 0.03603267345 
0.339806 1.88289994674 0.03713629370 
0.340323 1.80176392359 0.03775980447 
0.340839 1.84169711445 0.03740715728 
0.341356 1.83867337876 0.04128727337 
0.341873 1.86192677699 0.03756566481 
0.342389 1.81927149204 0.03947783698 
0.342906 1.87496043308 0.03996680594 
0.343423 1.85706090618 0.03910848054 
0.343939 1.87757169798 0.03925583963 
0.344456 1.90334772269 0.04061508452 
0.344972 1.85150550326 0.04049645658 
0.345489 1.81899572727 0.04145761146 
0.346006 1.85153879535 0.03966672890 
0.346522 1.87030131258 0.03930611446 
0.347039 1.83666879859 0.03946223540 
0.347555 1.85932883556 0.04123718001 
0.348072 1.80724654480 0.03982596869 
0.348589 1.83191135291 0.04143262431 
0.349105 1.85810287877 0.04223865615 
0.349622 1.79193853706 0.04067045407 
0.350139 1.77508363855 0.03842967429 
0.350655 1.79406202893 0.04056254510 
0.351172 1.79674028134 0.04085939564 
0.351688 1.80157477231 0.04126530730 
0.352205 1.80800811579 0.04203557737 
0.352722 1.81892336895 0.03931665883 
0.353238 1.83251475293 0.04034206654 
0.353755 1.80152179338 0.04168516252 
0.354271 1.76272619606 0.04024503502 
0.354788 1.84475389335 0.04043199325 
0.355305 1.78868007668 0.04180325687 
0.355821 1.82346772656 0.04082494591 
0.356338 1.78680037804 0.04084331822 
0.356854 1.84109088948 0.04359481795 
0.357371 1.81906885680 0.04404451122 
0.357888 1.80140411158 0.04110370752 
0.358404 1.80841418020 0.04404955099 
0.358921 1.82866156578 0.04523182063 
0.359437 1.81249562328 0.04648481421 
0.359954 1.82183230715 0.04691043645 
0.360471 1.82269671994 0.04866965803 
0.360987 1.76472619056 0.04858436354 
0.361504 1.79120276034 0.04773465289 
0.362020 1.86251702836 0.05309752276 
0.362537 1.82566290190 0.05151430648 
0.363054 1.84379878714 0.05194400349 
0.363570 1.86932810662 0.05365039366 
0.364087 1.84815343540 0.05415482395 
0.364603 1.83164662244 0.05295462073 
0.365120 1.82978517638 0.05683551474 
0.365637 1.81760114723 0.06053090109 
0.366153 1.89872622558 0.06219013409 
0.366670 1.77471834219 0.05658084829 
0.367186 1.86839940747 0.06647441579 
0.367703 1.75259491873 0.06668804205 
0.368219 1.68632136340 0.05993220315 
0.368736 1.85689919025 0.06887067296 
0.369253 1.84707854064 0.06666813979 
0.369769 1.77465159277 0.07254338112 
0.370286 1.76690838966 0.07782576141 
0.370802 1.86183896819 0.07717068905 
0.371319 1.74223685171 0.07802773517 
0.371835 1.84198126063 0.09555618444 
0.372352 1.89688846589 0.10097176966 
0.372869 1.62052288676 0.11163886029 
0.373385 2.17244490968 0.18489884260 
0.373902 1.98518383815 0.39703616224 
