# Supplementary material for: A SAXS-based approach to rationally evaluate radical scavengers – toward eliminating radiation damage in solution and crystallographic studies
Source: J Synchrotron Radiat. 2021 Aug 9;28(Pt 5):1309–20. doi: 10.1107/S1600577521004045 (PMC8415334; doi:10.1107/S1600577521004045)
Supplement: Supplementary file 1 [file s-28-01309-sup1.zip › SupportingData/ascrobic_acid/5mM/G1_ascorbate-5mm_00019.cbf.dat]

0.010597 12.32811184618 0.67952708521 
0.011114 9.95234477463 0.42791952457 
0.011630 9.36136818960 0.33514238789 
0.012147 8.27343903806 0.30056425429 
0.012664 8.05990915538 0.28491806041 
0.013181 7.39119787019 0.21661727725 
0.013698 6.76011020148 0.18695383905 
0.014215 6.37658143688 0.27154274141 
0.014732 5.64168102240 0.22466063343 
0.015249 5.43621905407 0.21063341147 
0.015766 5.12565713450 0.15910740704 
0.016283 5.04987213019 0.17517130811 
0.016800 4.62186068505 0.15297721017 
0.017316 4.55736446704 0.14625972405 
0.017833 4.44061043465 0.12089076036 
0.018350 4.49328487196 0.12394796085 
0.018867 4.29058228617 0.10681974165 
0.019384 4.10178142580 0.11302961752 
0.019901 3.81868065229 0.10565902363 
0.020418 3.98092768460 0.09988962220 
0.020935 3.74529040330 0.09552293438 
0.021452 3.76142791215 0.09882187272 
0.021969 3.75108725627 0.09137651231 
0.022486 3.44147973066 0.09218432933 
0.023002 3.54861997661 0.08800978344 
0.023519 3.43625896112 0.09061603880 
0.024036 3.44043852133 0.07902999484 
0.024553 3.36697478024 0.07772264371 
0.025070 3.06854419792 0.08224180738 
0.025587 3.11216573773 0.07895435917 
0.026104 3.16011614468 0.08042180379 
0.026621 3.04167894472 0.07753764815 
0.027138 3.15838943303 0.06819875063 
0.027655 3.08474272649 0.07416830693 
0.028171 3.05202823273 0.07186466833 
0.028688 2.90381983321 0.07159759072 
0.029205 3.00173906588 0.07208036826 
0.029722 2.98274216131 0.07742306004 
0.030239 2.78222712505 0.06522139581 
0.030756 2.84771162717 0.06349657595 
0.031273 2.82784600223 0.06464170587 
0.031790 2.87278767459 0.07205205206 
0.032307 2.70680279347 0.06471660653 
0.032824 2.75121395892 0.06562291604 
0.033341 2.63060543172 0.06128305599 
0.033857 2.73943310183 0.06364566369 
0.034374 2.82981854954 0.06158607882 
0.034891 2.62763393731 0.06556614210 
0.035408 2.67110116473 0.06535622390 
0.035925 2.74199835415 0.05953109314 
0.036442 2.53385427989 0.05861979093 
0.036959 2.62199960922 0.06125627247 
0.037476 2.61271488773 0.05738975945 
0.037993 2.54626572432 0.06019321051 
0.038510 2.56274970289 0.05941235435 
0.039027 2.50641472267 0.05349970543 
0.039543 2.54644949926 0.05462252161 
0.040060 2.54331000090 0.05542908169 
0.040577 2.52533188959 0.05801976373 
0.041094 2.56998349680 0.05356774109 
0.041611 2.41309788253 0.05405085397 
0.042128 2.32626790320 0.05493237148 
0.042645 2.49089104655 0.05266334181 
0.043162 2.39490709113 0.05211578296 
0.043679 2.31457874852 0.05431185604 
0.044196 2.39838429936 0.05410790549 
0.044712 2.40490839167 0.05069010475 
0.045229 2.39243717142 0.05253943571 
0.045746 2.35087721311 0.05099863782 
0.046263 2.39873627063 0.04921684987 
0.046780 2.38800599669 0.05088961278 
0.047297 2.38507710999 0.05137793188 
0.047814 2.33514574922 0.04812858694 
0.048331 2.24467807258 0.04762973633 
0.048848 2.22802959805 0.04734302586 
0.049365 2.26386588448 0.04608297429 
0.049881 2.23358847284 0.04745967283 
0.050398 2.25967880376 0.04669564957 
0.050915 2.27503939473 0.04433352663 
0.051432 2.25558197013 0.04654923654 
0.051949 2.23388801494 0.04560089120 
0.052466 2.24966896237 0.04557704093 
0.052983 2.27715024641 0.04639470920 
0.053500 2.25353790217 0.04597526492 
0.054017 2.22169174759 0.04501895614 
0.054534 2.20217561288 0.04341267189 
0.055050 2.22443930858 0.04454359837 
0.055567 2.21279615582 0.04456385191 
0.056084 2.12581838628 0.04124888095 
0.056601 2.15798450571 0.04331941886 
0.057118 2.17551393768 0.04365690943 
0.057635 2.15854095924 0.04445877164 
0.058152 2.15720587084 0.04273726411 
0.058669 2.17037024748 0.04191642875 
0.059186 2.09484851750 0.04169139006 
0.059703 2.14523559957 0.04160018958 
0.060220 2.15126298816 0.04115703433 
0.060736 2.12882452250 0.04123375645 
0.061253 2.07509306359 0.04079115646 
0.061770 2.11083352795 0.04119229639 
0.062287 2.04380361467 0.04054261830 
0.062804 2.20233255515 0.04148715575 
0.063321 2.09622881989 0.03939697025 
0.063838 2.09932125746 0.03945637500 
0.064355 2.09885725076 0.04079347950 
0.064872 2.09160681063 0.03647478702 
0.065388 2.06994615519 0.03845217474 
0.065905 2.05115024960 0.03892729974 
0.066422 2.03652938917 0.03978608766 
0.066939 2.11496195010 0.03858708586 
0.067456 2.04057283543 0.03771352979 
0.067973 2.09133108512 0.03891749001 
0.068490 2.05388744552 0.03805159537 
0.069007 2.07309244092 0.03973992074 
0.069524 2.07126454233 0.03866817102 
0.070041 2.05825855732 0.03720299845 
0.070557 2.08183468932 0.03764334790 
0.071074 2.01447383621 0.03907634446 
0.071591 2.00435448343 0.03813049286 
0.072108 2.05130008626 0.03625519705 
0.072625 2.05665968359 0.03642286165 
0.073142 2.00762307479 0.03813377319 
0.073659 2.07029026841 0.03839860858 
0.074176 2.07201081396 0.03710372290 
0.074693 2.05317264416 0.03699991277 
0.075210 2.04880332856 0.03715409272 
0.075726 2.03984853202 0.03518867841 
0.076243 2.09887118740 0.03724684086 
0.076760 2.06397922950 0.03715521850 
0.077277 1.97749439897 0.03507328170 
0.077794 2.00323452467 0.03533337014 
0.078311 1.94017306900 0.03413901849 
0.078828 2.00908905426 0.03581718368 
0.079345 2.06453584819 0.03516397388 
0.079862 1.97876229048 0.03435583950 
0.080378 1.94446750360 0.03477113880 
0.080895 2.00992139152 0.03332345708 
0.081412 2.01326342642 0.03566536061 
0.081929 2.00628786943 0.03465087525 
0.082446 2.01814837100 0.03412539388 
0.082963 1.91614602169 0.03236093397 
0.083480 1.97251263649 0.03342678136 
0.083997 2.00041658958 0.03347576650 
0.084514 2.02146521676 0.03383581294 
0.085030 2.06702757863 0.03332050314 
0.085547 1.98782425703 0.03230076540 
0.086064 1.96769441558 0.03286497810 
0.086581 2.00472707124 0.03242272699 
0.087098 1.98413438607 0.03387107408 
0.087615 1.98144960965 0.03248236048 
0.088132 1.98968216419 0.03340997047 
0.088649 1.96471213061 0.03336424931 
0.089166 1.98582854926 0.03448012615 
0.089683 1.93364875916 0.03444559603 
0.090199 1.97416229552 0.03482949486 
0.090716 2.00166156823 0.03480067224 
0.091233 2.02813850652 0.03536883643 
0.091750 1.95058938896 0.03435435249 
0.092267 1.92539686623 0.03550866163 
0.092784 1.95657347890 0.03628330095 
0.093301 1.86651742053 0.03472966337 
0.093818 1.93732400872 0.03702509484 
0.094334 1.99068652058 0.03753713720 
0.094851 1.99209279437 0.03587935497 
0.095368 1.94477143249 0.03631703598 
0.095885 1.87585505193 0.03395567997 
0.096402 1.95851672530 0.03429030339 
0.096919 2.00816312507 0.03319324430 
0.097436 1.94782935332 0.03257036390 
0.097953 1.95736097581 0.03341735341 
0.098470 1.99438054871 0.03194151158 
0.098986 1.93863149582 0.03265207039 
0.099503 1.91476176351 0.03221454934 
0.100020 1.93994164876 0.03272805580 
0.100537 2.01843666389 0.03319173226 
0.101054 1.90399298245 0.03122702254 
0.101571 1.95344663476 0.03234170891 
0.102088 1.93623265805 0.03225260978 
0.102605 1.92770109864 0.02959764779 
0.103122 1.97052127650 0.03150554679 
0.103638 1.93126826357 0.03164796327 
0.104155 1.95795839250 0.03112568878 
0.104672 1.93660691868 0.03061398013 
0.105189 1.93371080155 0.03074421398 
0.105706 1.95003311917 0.03166646988 
0.106223 1.89341117908 0.02870649300 
0.106740 1.90646215957 0.03058189144 
0.107257 1.89460716465 0.03060745838 
0.107773 1.94966305909 0.03107493992 
0.108290 1.91498834354 0.03070345313 
0.108807 1.97687779055 0.03021680558 
0.109324 1.89569378140 0.02919257351 
0.109841 1.93221623580 0.02959294051 
0.110358 1.98467169457 0.02969086512 
0.110875 1.86839944064 0.03064260718 
0.111392 1.93333351420 0.03013835004 
0.111909 1.93887114323 0.02920961458 
0.112425 1.86054588504 0.03019509055 
0.112942 1.93449747834 0.02992141219 
0.113459 1.93021761033 0.02921704436 
0.113976 1.94039348568 0.02868506574 
0.114493 1.96171178959 0.02837421480 
0.115010 1.89675595935 0.02914079963 
0.115527 1.99122725362 0.02994251169 
0.116044 1.87077328192 0.02821699406 
0.116560 1.88789673281 0.02787615983 
0.117077 1.93830325863 0.02827127668 
0.117594 1.91730872530 0.02837903007 
0.118111 1.90708307647 0.02830746284 
0.118628 1.90863071468 0.02776294445 
0.119145 1.86763939875 0.02787501292 
0.119662 1.88272733001 0.02784657807 
0.120179 1.91071154065 0.02829250467 
0.120695 1.86018058193 0.02752153994 
0.121212 1.89174726775 0.02775974428 
0.121729 1.86190169450 0.02771751427 
0.122246 1.86496325668 0.02727226170 
0.122763 1.83953290293 0.02805556706 
0.123280 1.86482906333 0.02859237391 
0.123797 1.94136017418 0.02692450818 
0.124314 1.89296174889 0.02759047666 
0.124830 1.88361424498 0.02685278819 
0.125347 1.90936233366 0.02718199596 
0.125864 1.88780436702 0.02812775952 
0.126381 1.92933070575 0.02660585034 
0.126898 1.90737769885 0.02715046258 
0.127415 1.93314007506 0.02683278267 
0.127932 1.87380964392 0.02657359880 
0.128448 1.88716743694 0.02626877019 
0.128965 1.92279485864 0.02718144055 
0.129482 1.91094138743 0.02743081720 
0.129999 1.90529094189 0.02738372467 
0.130516 1.85032279797 0.02677756078 
0.131033 1.90290803163 0.02673739423 
0.131550 1.83282991923 0.02657339545 
0.132067 1.84766632689 0.02616063136 
0.132583 1.88406823520 0.02579553220 
0.133100 1.88836307983 0.02594834340 
0.133617 1.89808535088 0.02631416879 
0.134134 1.86005337477 0.02590975086 
0.134651 1.89966909061 0.02702106504 
0.135168 1.88772570108 0.02718569761 
0.135685 1.83498158382 0.02573293394 
0.136201 1.88405648350 0.02634752958 
0.136718 1.90850529458 0.02634226455 
0.137235 1.84470304208 0.02503883183 
0.137752 1.86299889846 0.02530718477 
0.138269 1.87761434519 0.02552033662 
0.138786 1.86356827190 0.02502126854 
0.139303 1.86691497858 0.02503148826 
0.139819 1.87007775175 0.02502904584 
0.140336 1.86855002813 0.02515246722 
0.140853 1.85919529107 0.02605645964 
0.141370 1.89724127017 0.02539746947 
0.141887 1.89437948665 0.02570355315 
0.142404 1.81680768645 0.02477085008 
0.142921 1.90585364669 0.02585818379 
0.143438 1.90082969197 0.02562052156 
0.143954 1.87828620298 0.02559019323 
0.144471 1.94735551757 0.02619543619 
0.144988 1.88320926899 0.02591967304 
0.145505 1.90783170976 0.02613103124 
0.146022 1.90272709214 0.02588214356 
0.146539 1.87137456297 0.02520493073 
0.147056 1.85849763776 0.02469305972 
0.147572 1.85117633218 0.02464083991 
0.148089 1.87915237311 0.02527225736 
0.148606 1.82946215856 0.02482789740 
0.149123 1.87149953275 0.02453322191 
0.149640 1.88618769427 0.02492843652 
0.150157 1.88584052057 0.02467932130 
0.150674 1.82848170290 0.02455676078 
0.151190 1.81861275848 0.02427394053 
0.151707 1.85183962900 0.02447029187 
0.152224 1.82897197416 0.02434324545 
0.152741 1.87272758044 0.02488164351 
0.153258 1.85084607079 0.02457165416 
0.153775 1.87871298574 0.02361930047 
0.154291 1.87202927733 0.02410147814 
0.154808 1.81431586931 0.02388115957 
0.155325 1.82920939654 0.02445234365 
0.155842 1.84356940333 0.02441939241 
0.156359 1.80426212255 0.02358922085 
0.156876 1.88082909226 0.02443686112 
0.157393 1.82779178299 0.02382844554 
0.157909 1.85951998582 0.02305402697 
0.158426 1.85084560992 0.02361175976 
0.158943 1.84619497523 0.02376227759 
0.159460 1.82430911188 0.02300728901 
0.159977 1.80369413366 0.02305523057 
0.160494 1.83408787613 0.02415225833 
0.161010 1.82889151961 0.02330063048 
0.161527 1.82993694363 0.02315571137 
0.162044 1.84489613232 0.02396908297 
0.162561 1.83499652907 0.02338086472 
0.163078 1.83544427219 0.02415307245 
0.163595 1.83502737031 0.02317048526 
0.164112 1.82254395663 0.02385927054 
0.164628 1.82633208895 0.02301976648 
0.165145 1.84485841217 0.02305661181 
0.165662 1.86253571318 0.02352257673 
0.166179 1.84745471299 0.02372380180 
0.166696 1.83451489060 0.02267048823 
0.167213 1.85249237465 0.02285107758 
0.167729 1.85470730658 0.02322249258 
0.168246 1.85445651914 0.02308531369 
0.168763 1.81994231009 0.02276442882 
0.169280 1.83335726464 0.02248637180 
0.169797 1.82388751680 0.02275333491 
0.170314 1.79359840161 0.02190351805 
0.170830 1.91283625971 0.02308969972 
0.171347 1.83766828296 0.02237317339 
0.171864 1.83150757327 0.02250768043 
0.172381 1.79714428514 0.02170439033 
0.172898 1.82334307429 0.02271787247 
0.173415 1.79345732411 0.02199643282 
0.173932 1.84359761334 0.02196969272 
0.174448 1.81938341714 0.02241012970 
0.174965 1.83014300043 0.02255225527 
0.175482 1.83046744047 0.02267238631 
0.175999 1.81298331957 0.02261886059 
0.176516 1.77171207521 0.02128214888 
0.177033 1.82979368236 0.02262783257 
0.177549 1.82887253843 0.02140573070 
0.178066 1.80428284646 0.02197721494 
0.178583 1.79481042086 0.02200645467 
0.179100 1.81891794073 0.02224490597 
0.179617 1.82709359228 0.02249361894 
0.180134 1.80684693643 0.02291745269 
0.180650 1.77721298301 0.02291189747 
0.181167 1.82191259312 0.02278716660 
0.181684 1.84489494439 0.02340378989 
0.182201 1.84644251819 0.02326392327 
0.182718 1.83715655938 0.02369648259 
0.183234 1.84237392894 0.02336493602 
0.183751 1.81734038688 0.02352521023 
0.184268 1.83891179044 0.02400358324 
0.184785 1.80338723296 0.02412883698 
0.185302 1.81636185673 0.02349705448 
0.185819 1.78906794200 0.02375274722 
0.186335 1.79749616443 0.02313727595 
0.186852 1.79917828654 0.02282011102 
0.187369 1.82485649183 0.02307216073 
0.187886 1.79453203508 0.02286358116 
0.188403 1.79095011758 0.02194171694 
0.188920 1.78901223679 0.02282341821 
0.189436 1.79334240378 0.02264237881 
0.189953 1.79844351033 0.02239274780 
0.190470 1.78401091019 0.02181988442 
0.190987 1.85007753307 0.02287545730 
0.191504 1.81427322619 0.02230496486 
0.192020 1.82521726707 0.02218630872 
0.192537 1.79566790118 0.02213541083 
0.193054 1.75497111788 0.02200035582 
0.193571 1.73618549493 0.02135921783 
0.194088 1.77444821493 0.02211336870 
0.194605 1.81059471224 0.02193186045 
0.195121 1.77528743109 0.02207945364 
0.195638 1.80262245048 0.02185974872 
0.196155 1.73795906276 0.02159821937 
0.196672 1.78731215871 0.02154203354 
0.197189 1.77112690009 0.02135532756 
0.197705 1.77314081796 0.02159917182 
0.198222 1.76549900456 0.02096436420 
0.198739 1.77927781180 0.02162755584 
0.199256 1.74833576774 0.02126498270 
0.199773 1.76156472658 0.02148387109 
0.200290 1.78093329692 0.02137601909 
0.200806 1.79513597415 0.02100323592 
0.201323 1.77650421424 0.02136101264 
0.201840 1.76677168469 0.02092947019 
0.202357 1.79436130243 0.02153110706 
0.202874 1.79928878447 0.02150281515 
0.203390 1.75622793765 0.02090107603 
0.203907 1.77880728212 0.02082146067 
0.204424 1.78343059181 0.02084364667 
0.204941 1.76356849085 0.02092706543 
0.205458 1.77425472705 0.02094130342 
0.205974 1.77212270596 0.02072046224 
0.206491 1.81707637868 0.02110924848 
0.207008 1.77621089771 0.02112135656 
0.207525 1.78151508451 0.02048018742 
0.208042 1.78790004118 0.02100344669 
0.208558 1.74636233687 0.02063017873 
0.209075 1.79709151806 0.02038231284 
0.209592 1.78505257834 0.02058047124 
0.210109 1.79641393382 0.02027559858 
0.210626 1.79002324680 0.02032201544 
0.211142 1.76531284965 0.02046853035 
0.211659 1.76713154064 0.02020075059 
0.212176 1.75936177724 0.01965648325 
0.212693 1.78654169559 0.02018322271 
0.213210 1.78527114145 0.02007834603 
0.213726 1.79401972140 0.02028849222 
0.214243 1.80755361977 0.02047764267 
0.214760 1.76152316206 0.02022940430 
0.215277 1.78898612550 0.02030492951 
0.215794 1.76140251968 0.02012757213 
0.216310 1.76185113541 0.01977041344 
0.216827 1.75618944738 0.01999396302 
0.217344 1.75274210282 0.02023175157 
0.217861 1.76089536193 0.01985661919 
0.218378 1.78884475652 0.01986143009 
0.218894 1.77577406810 0.01959844544 
0.219411 1.77738869813 0.01989753320 
0.219928 1.78693031245 0.01997563027 
0.220445 1.79774392569 0.01995686818 
0.220962 1.78406973210 0.02001160538 
0.221478 1.72627134990 0.01946659089 
0.221995 1.81108152252 0.02010174229 
0.222512 1.76909165378 0.01992427383 
0.223029 1.75644840438 0.01996861684 
0.223546 1.79931531080 0.01969672150 
0.224062 1.76375858972 0.01990573904 
0.224579 1.77917420669 0.01967365378 
0.225096 1.78179256421 0.01925317963 
0.225613 1.75978988977 0.01952994961 
0.226129 1.77493100107 0.01991366379 
0.226646 1.77148388195 0.01945730404 
0.227163 1.73859819305 0.01935068997 
0.227680 1.78743870358 0.01928584019 
0.228197 1.76537176403 0.01890693818 
0.228713 1.76485064743 0.01906882375 
0.229230 1.76012889740 0.01924116551 
0.229747 1.77475926111 0.01924097893 
0.230264 1.76681595404 0.01920622018 
0.230780 1.77160677968 0.01898444085 
0.231297 1.76996184958 0.01911229780 
0.231814 1.73862163105 0.01906877178 
0.232331 1.76558247923 0.01948251683 
0.232848 1.76574579536 0.01972888821 
0.233364 1.77905145707 0.01881431351 
0.233881 1.77474977880 0.01919256362 
0.234398 1.76351106723 0.01861639609 
0.234915 1.75901949374 0.01878713158 
0.235431 1.75118461275 0.01919377207 
0.235948 1.77672483484 0.01891899798 
0.236465 1.76404884667 0.01915724958 
0.236982 1.75900934505 0.01936300110 
0.237499 1.74859372440 0.01873708709 
0.238015 1.74097180664 0.01890917287 
0.238532 1.77008660126 0.01868360605 
0.239049 1.76408658428 0.01908411573 
0.239566 1.75974712039 0.01919571695 
0.240082 1.72298332124 0.01911174742 
0.240599 1.72657809060 0.01879326828 
0.241116 1.77284058295 0.01913905146 
0.241633 1.77100606122 0.01895640405 
0.242149 1.76354401679 3.35657413909 
0.242666 1.78087250632 0.01847066570 
0.243183 1.74871444031 0.01870242361 
0.243700 1.72809150635 0.01843185159 
0.244217 1.75488430303 0.01864496199 
0.244733 1.75823903827 0.01895629310 
0.245250 1.74777201161 0.01845473534 
0.245767 1.73337390919 0.01868822031 
0.246284 1.71977155587 0.01797709398 
0.246800 1.73665742343 0.01853804042 
0.247317 1.74233024998 0.01849856527 
0.247834 1.73723213460 0.01856351709 
0.248351 1.76959371011 0.01846849455 
0.248867 1.73585934298 0.01817112098 
0.249384 1.73847144834 0.01838408818 
0.249901 1.73772948636 0.01834886037 
0.250418 1.77626925025 0.01870085921 
0.250934 1.77290515063 0.01834587400 
0.251451 1.74882357044 0.01824645105 
0.251968 1.76460044125 0.01852933893 
0.252485 1.73113054937 0.01836502604 
0.253001 1.74891871524 0.01784031966 
0.253518 1.77624743119 0.01840720774 
0.254035 1.77400313420 0.01831184006 
0.254552 1.74229554310 0.01833353153 
0.255068 1.74625908963 0.01764793601 
0.255585 1.72606529638 0.01812385856 
0.256102 1.73906531398 0.01797526849 
0.256619 1.74708403579 0.01818862555 
0.257135 1.72696100602 0.01790046771 
0.257652 1.74240213330 0.01830964686 
0.258169 1.74909526130 0.01794393871 
0.258686 1.74198327657 0.01833098353 
0.259202 1.71312227989 0.01772743244 
0.259719 1.74892557539 0.01808267283 
0.260236 1.71562589985 0.01818929824 
0.260753 1.75512172832 0.01876199147 
0.261269 1.72383762141 0.01848673937 
0.261786 1.71350006598 0.01884164520 
0.262303 1.77227150508 0.01893687074 
0.262820 1.74201913504 0.01891536001 
0.263336 1.70547152002 0.01878195311 
0.263853 1.72101260691 0.01894863473 
0.264370 1.75544133972 0.01904502603 
0.264887 1.74214740649 0.01920374631 
0.265403 1.76037922759 0.01902396717 
0.265920 1.74874282271 0.01972441727 
0.266437 1.74199902544 0.01935089172 
0.266954 1.72138927175 0.01957918251 
0.267470 1.76694138505 0.01965584995 
0.267987 1.73840511549 0.01943644819 
0.268504 1.77024746077 0.01949661163 
0.269021 1.76595321929 0.02001325295 
0.269537 1.77465517326 0.01980537540 
0.270054 1.76453360600 0.01994239612 
0.270571 1.77141512703 0.02018515344 
0.271087 1.73173758640 0.02113716520 
0.271604 1.75520315294 0.02052900811 
0.272121 1.74869839965 0.02108623222 
0.272638 1.75980838342 0.02106144667 
0.273154 1.77660817097 0.02152895177 
0.273671 1.76713830009 0.02100709350 
0.274188 1.77261084460 0.02147876589 
0.274705 1.76318013479 0.02179824783 
0.275221 1.79242189938 0.02206553655 
0.275738 1.75182184171 0.02191396906 
0.276255 1.80198789179 0.02251995113 
0.276771 1.76798598573 0.02204338379 
0.277288 1.76401059350 0.02137482504 
0.277805 1.74293507272 0.02122151555 
0.278322 1.80273854462 0.02187615128 
0.278838 1.76258058014 0.02109444834 
0.279355 1.77820423078 0.02173161703 
0.279872 1.74652591613 0.02124382893 
0.280388 1.74639270132 0.02147147809 
0.280905 1.76684012522 0.02180084909 
0.281422 1.71724492544 0.02123438359 
0.281939 1.76130242494 0.02135015773 
0.282455 1.76146504541 0.02174112407 
0.282972 1.71117605612 0.02127854340 
0.283489 1.76963328705 0.02218396439 
0.284006 1.75932339314 0.02156829122 
0.284522 1.74861566094 0.02166085858 
0.285039 1.75285147932 0.02193165196 
0.285556 1.72705864939 0.02151548926 
0.286072 1.70633184462 0.02184914529 
0.286589 1.71198670242 0.02198813769 
0.287106 1.72799739572 0.02114884404 
0.287622 1.71555106948 0.02123683384 
0.288139 1.69583118834 0.02104591637 
0.288656 1.76276445585 0.02200327424 
0.289173 1.76109237425 0.02225458831 
0.289689 1.74186257500 0.02199406030 
0.290206 1.71385720939 0.02179979393 
0.290723 1.74710523144 0.02205064750 
0.291239 1.73149593603 0.02188760483 
0.291756 1.74559903613 0.02200149254 
0.292273 1.75169581984 0.02201701200 
0.292790 1.77120078364 0.02158809270 
0.293306 1.73307065673 0.02182473586 
0.293823 1.72442883772 0.02159899852 
0.294340 1.72988448009 0.02169556343 
0.294856 1.76190211303 0.02186571195 
0.295373 1.73146302750 0.02190001022 
0.295890 1.74872229461 0.02193654601 
0.296406 1.73674857469 0.02246624889 
0.296923 1.72331294821 0.02281341145 
0.297440 1.72787772007 0.02213304396 
0.297957 1.73041725118 0.02211349589 
0.298473 1.76168026131 0.02211397479 
0.298990 1.72563788809 0.02310002342 
0.299507 1.76056151755 0.02262884128 
0.300023 1.74626051451 0.02249343820 
0.300540 1.77300818472 0.02292877274 
0.301057 1.77194017497 0.02314383698 
0.301573 1.75971198571 0.02299770394 
0.302090 1.76785798148 0.02308456599 
0.302607 1.77173091315 0.02328724941 
0.303123 1.72761472862 0.02231575199 
0.303640 1.71527315676 0.02258803476 
0.304157 1.71315269490 0.02304019410 
0.304673 1.74657167726 0.02326859479 
0.305190 1.74319903317 0.02290022653 
0.305707 1.78544657181 0.02315242698 
0.306224 1.74359879243 0.02339685261 
0.306740 1.72682259923 0.02262807219 
0.307257 1.80234459847 0.02370164931 
0.307774 1.75261102207 0.02321839324 
0.308290 1.72145306270 0.02332790234 
0.308807 1.73860796619 0.02300942605 
0.309324 1.71091944831 0.02361565499 
0.309840 1.75624601066 0.02331263063 
0.310357 1.76468954352 0.02350881167 
0.310874 1.74773501114 0.02428866871 
0.311390 1.73210249683 0.02334332115 
0.311907 1.77687857797 0.02409847389 
0.312424 1.77322410415 0.02384925147 
0.312940 1.74903817889 0.02404167934 
0.313457 1.74687304398 0.02407451917 
0.313974 1.74515357101 0.02328806500 
0.314490 1.79754110031 0.02388167445 
0.315007 1.75671021726 0.02451833799 
0.315524 1.73565549825 0.02373709637 
0.316040 1.74065158173 0.02411534163 
0.316557 1.76463558262 0.02364923677 
0.317074 1.76918095835 0.02371261814 
0.317590 1.77231810261 0.02433037238 
0.318107 1.72498225649 0.02462151981 
0.318624 1.75682484900 0.02352853899 
0.319140 1.75768269988 0.02370706573 
0.319657 1.77300044480 0.02431231165 
0.320174 1.77177893338 0.02453458205 
0.320690 1.75498479444 0.02458748926 
0.321207 1.77599754815 0.02469577490 
0.321724 1.75063612984 0.02457041937 
0.322240 1.76096250970 0.02507454150 
0.322757 1.76494097650 0.02527160479 
0.323274 1.73038832660 0.02472729619 
0.323790 1.73297513711 0.02529941696 
0.324307 1.73091000954 0.02618408737 
0.324824 1.74862337202 0.02611131453 
0.325340 1.77932947518 0.02662256305 
0.325857 1.73908279558 0.02660008339 
0.326373 1.75324255444 0.02657487581 
0.326890 1.73135477949 0.02631301415 
0.327407 1.74131063414 0.02682322755 
0.327923 1.72383972442 0.02599371953 
0.328440 1.76297667652 0.02753755500 
0.328957 1.73581860220 0.02748982058 
0.329473 1.79123484439 0.02847597926 
0.329990 1.78055989356 0.02845855028 
0.330507 1.80017766272 0.02945946868 
0.331023 1.82305340867 0.02930936086 
0.331540 1.80691451143 0.03025678029 
0.332057 1.79644728461 0.03136470136 
0.332573 1.75596976041 0.03037242297 
0.333090 1.80562482848 0.03053105974 
0.333607 1.77790278624 0.03146425415 
0.334123 1.78112487378 0.03139468337 
0.334640 1.82679945450 0.03126912535 
0.335156 1.81377750467 0.03187545517 
0.335673 1.79017754676 0.03132714122 
0.336190 1.85126840935 0.03315211889 
0.336706 1.80162086376 0.03264583705 
0.337223 1.76921013384 0.03172898405 
0.337740 1.80235625687 0.03308626227 
0.338256 1.83187891298 0.03380521745 
0.338773 1.84329186821 0.03697486757 
0.339290 1.76740806298 0.03570751080 
0.339806 1.81653544704 0.03774967216 
0.340323 1.83042445872 0.03795703349 
0.340839 1.90467438240 0.03820607445 
0.341356 1.75627161302 0.03816173272 
0.341873 1.84114519503 0.03787100983 
0.342389 1.87588485753 0.03801262162 
0.342906 1.84329898404 0.03970409697 
0.343423 1.87337879341 0.03997285040 
0.343939 1.85302828643 0.04043785368 
0.344456 1.81142001356 0.04028044369 
0.344972 1.80954015643 0.03903340279 
0.345489 1.80935996795 0.03790133019 
0.346006 1.82092446656 0.03939381581 
0.346522 1.87332700598 0.04166622305 
0.347039 1.85404788684 0.03938602229 
0.347555 1.86181285121 0.04114630847 
0.348072 1.79959016824 0.04116089789 
0.348589 1.84921348255 0.03957993794 
0.349105 1.79084910617 0.04016611376 
0.349622 1.82716484059 0.03944126236 
0.350139 1.81031101004 0.04179952974 
0.350655 1.84809951701 0.04119299711 
0.351172 1.82216028072 0.03988597630 
0.351688 1.81714375715 0.04169396528 
0.352205 1.79820564002 0.04020184569 
0.352722 1.83588097167 0.03934310416 
0.353238 1.81890124492 0.03925189592 
0.353755 1.82549610849 0.03969909376 
0.354271 1.90264826435 0.04186645442 
0.354788 1.86149266839 0.04220756044 
0.355305 1.85898903602 0.04271641761 
0.355821 1.82288108888 0.04214302380 
0.356338 1.81751435283 0.04145378718 
0.356854 1.85498943981 0.04333388940 
0.357371 1.82807417057 0.04428751315 
0.357888 1.85869477014 0.04482344246 
0.358404 1.93673068246 0.04701142813 
0.358921 1.85337475131 0.04564411288 
0.359437 1.90101913071 0.04817366284 
0.359954 1.92708298635 0.04960712583 
0.360471 1.78526479308 0.04734891774 
0.360987 1.90311336735 0.05178668960 
0.361504 1.79551194628 0.04838375639 
0.362020 1.89159227256 0.05194305409 
0.362537 1.85742295344 0.05093940093 
0.363054 1.85650248561 0.05620297674 
0.363570 1.88250387235 0.04958636274 
0.364087 1.73400172932 0.05363768438 
0.364603 1.85422179779 0.05216156533 
0.365120 1.73641610261 0.05303473673 
0.365637 1.80624557642 0.05892310610 
0.366153 1.82899468964 0.05984375796 
0.366670 1.83107980433 0.06010629337 
0.367186 1.72523363606 0.06315122718 
0.367703 1.81450744769 0.06185301926 
0.368219 1.85251975433 0.06334557809 
0.368736 1.84651348448 0.06141197669 
0.369253 1.68646812301 0.06640990097 
0.369769 1.93832455394 0.07628209759 
0.370286 1.78562893686 0.07222223314 
0.370802 1.92073969653 0.08148615778 
0.371319 1.74288873465 0.08986436404 
0.371835 1.63917626714 0.08078355521 
0.372352 1.82037144358 0.09927186031 
0.372869 1.93725046143 0.12972416641 
0.373385 1.69364137288 0.16147786602 
0.373902 2.18452006385 0.55729934788 
