# Supplementary material for: A SAXS-based approach to rationally evaluate radical scavengers – toward eliminating radiation damage in solution and crystallographic studies
Source: J Synchrotron Radiat. 2021 Aug 9;28(Pt 5):1309–20. doi: 10.1107/S1600577521004045 (PMC8415334; doi:10.1107/S1600577521004045)
Supplement: Supplementary file 1 [file s-28-01309-sup1.zip › SupportingData/ascrobic_acid/5mM/G1_ascorbate-5mm_00009.cbf.dat]

0.010597 11.83635107990 0.65043915859 
0.011114 10.99663321761 0.43132122214 
0.011630 9.76138996082 0.35993290020 
0.012147 8.75706353671 0.27902632099 
0.012664 7.77275371112 0.28935825819 
0.013181 7.37548096087 0.20704251736 
0.013698 6.86253985849 0.21678805957 
0.014215 6.45260485340 0.27878976784 
0.014732 6.25860775589 0.23180886809 
0.015249 5.87903349174 0.21350825779 
0.015766 5.30068362929 0.16945132094 
0.016283 5.43483674624 0.17522829068 
0.016800 4.96060961995 0.15976020513 
0.017316 4.89039439457 0.13994662149 
0.017833 4.68361237991 0.13594441027 
0.018350 4.44478131834 0.11546683852 
0.018867 4.36323644031 0.11846606860 
0.019384 4.02495265304 0.11113713727 
0.019901 3.90378440692 0.10852606498 
0.020418 4.05006786507 0.09297846336 
0.020935 3.78269191450 0.09522164865 
0.021452 3.79387839166 0.09617592246 
0.021969 3.84308765890 0.09803968366 
0.022486 3.61168488007 0.08823566101 
0.023002 3.48297677172 0.09624204999 
0.023519 3.40805937441 0.08364897831 
0.024036 3.35166496045 0.08869067972 
0.024553 3.22894412300 0.07794764360 
0.025070 3.25608138231 0.08029152144 
0.025587 3.11338385409 0.08352880825 
0.026104 3.08937760361 0.07532803366 
0.026621 3.23656916808 0.08065378854 
0.027138 3.12884204265 0.07742853469 
0.027655 3.08107023540 0.07579015352 
0.028171 2.99768720364 0.07363508388 
0.028688 3.05583540416 0.07192819862 
0.029205 3.00814603782 0.07251055594 
0.029722 2.97596091367 0.06713545430 
0.030239 2.92679241028 0.06900241347 
0.030756 2.83069512126 0.07117284355 
0.031273 2.81093553515 0.06297249645 
0.031790 2.85700217921 0.06476896984 
0.032307 2.79226696567 0.06377836830 
0.032824 2.81424679016 0.06528706743 
0.033341 2.75989758811 0.06273274261 
0.033857 2.84908607768 0.06520603047 
0.034374 2.68167406131 0.06193788863 
0.034891 2.65609005583 0.06229954845 
0.035408 2.68366614192 0.06244415510 
0.035925 2.69081184942 0.06315815309 
0.036442 2.61048668857 0.05994868908 
0.036959 2.62888265347 0.05736106169 
0.037476 2.53359676101 0.05681340392 
0.037993 2.58286625433 0.05715678202 
0.038510 2.61739788831 0.05686685448 
0.039027 2.49310157303 0.05366641161 
0.039543 2.51913917777 0.05510880285 
0.040060 2.51627306549 0.05598228501 
0.040577 2.46905302865 0.05222764990 
0.041094 2.46480589787 0.05448423447 
0.041611 2.47671081555 0.05538468315 
0.042128 2.49381051348 0.05399428687 
0.042645 2.41279877318 0.05328499023 
0.043162 2.47900122674 0.05163636474 
0.043679 2.44876763299 0.05449975743 
0.044196 2.40822875440 0.04910770044 
0.044712 2.39415676921 0.05233075928 
0.045229 2.38251056637 0.05087297818 
0.045746 2.43156148831 0.05224807364 
0.046263 2.33019049465 0.04604222072 
0.046780 2.41296496967 0.04742637017 
0.047297 2.28244252086 0.04846398218 
0.047814 2.41100010933 0.04872756744 
0.048331 2.40603068117 0.04930658476 
0.048848 2.30504151711 0.04826628871 
0.049365 2.29855368786 0.04789647438 
0.049881 2.27423830191 0.04677385878 
0.050398 2.30260885137 0.04550470840 
0.050915 2.36979285016 0.04604804579 
0.051432 2.25940444797 0.04600140237 
0.051949 2.32547915334 0.04580639100 
0.052466 2.26035752222 0.04514942207 
0.052983 2.20547136486 0.04393712016 
0.053500 2.15904782084 0.04379016587 
0.054017 2.21065468977 0.04575426932 
0.054534 2.23059842452 0.04476909237 
0.055050 2.20062968969 0.04404867808 
0.055567 2.16023205507 0.04244979670 
0.056084 2.22652331176 0.04258635423 
0.056601 2.22224318916 0.04414123677 
0.057118 2.13145887014 0.04391948618 
0.057635 2.10656624768 0.04244800507 
0.058152 2.10639697875 0.04120778141 
0.058669 2.10335836384 0.04206114643 
0.059186 2.11445628774 0.04020461510 
0.059703 2.22018670694 0.04008668156 
0.060220 2.13003376270 0.04165215376 
0.060736 2.18700019014 0.04162508257 
0.061253 2.03418266070 0.04091884217 
0.061770 2.18538217144 0.04133255910 
0.062287 2.10442006063 0.04053920042 
0.062804 2.10198732478 0.03906677583 
0.063321 2.10195466877 0.03886540271 
0.063838 2.09337968815 0.04012759696 
0.064355 2.17041471005 0.04029762720 
0.064872 2.13733902615 0.03852949696 
0.065388 2.08904459177 0.03909861548 
0.065905 2.01479511942 0.03829409038 
0.066422 2.13749802817 0.03971562732 
0.066939 2.10839474287 0.03893427731 
0.067456 2.11970984168 0.03847517614 
0.067973 2.08038489879 0.03833224229 
0.068490 2.10297945614 0.03773766626 
0.069007 2.04356906153 0.03778896997 
0.069524 2.06481454229 0.03890443035 
0.070041 2.00782496577 0.03734805946 
0.070557 2.08746863942 0.03925152482 
0.071074 2.08418434798 0.03822253548 
0.071591 2.04186951060 0.03882058432 
0.072108 2.06055574274 0.03792412983 
0.072625 2.00832788729 0.03656914916 
0.073142 2.04318440195 0.03726555526 
0.073659 2.05091726915 0.03752539315 
0.074176 2.02375493555 0.03636272054 
0.074693 2.09909560937 0.03769543681 
0.075210 1.99205477642 0.03502061084 
0.075726 1.96001959946 0.03530961905 
0.076243 2.05871028436 0.03760642928 
0.076760 2.06428985444 0.03720409911 
0.077277 2.03056828808 0.03508049239 
0.077794 1.94452727687 0.03581638943 
0.078311 2.00280344302 0.03564992992 
0.078828 1.97059611842 0.03505664786 
0.079345 2.00570796097 0.03465343297 
0.079862 2.03793087307 0.03400793213 
0.080378 2.01875859348 0.03471123066 
0.080895 1.97590793820 0.03480258933 
0.081412 2.01978101777 0.03503572229 
0.081929 2.01169157706 0.03395458816 
0.082446 1.93970661738 0.03387689053 
0.082963 2.00904936006 0.03387783701 
0.083480 1.95603283824 0.03483683954 
0.083997 1.97604962513 0.03348596656 
0.084514 1.94955504935 0.03377701312 
0.085030 1.99236483123 0.03308170859 
0.085547 1.97446315525 0.03399017155 
0.086064 1.97335828236 0.03340771446 
0.086581 1.99770196304 0.03449658400 
0.087098 1.99546600139 0.03296675164 
0.087615 2.01577159537 0.03355509676 
0.088132 1.98771614941 0.03403534786 
0.088649 2.00251678231 0.03322712294 
0.089166 1.98323725303 0.03450603169 
0.089683 1.96511081487 0.03592642676 
0.090199 1.92039580819 0.03503899338 
0.090716 1.98317192644 0.03582218616 
0.091233 2.00500199613 0.03497479423 
0.091750 2.03130514052 0.03633891698 
0.092267 1.94709655564 0.03485259839 
0.092784 1.96694551992 0.03528246788 
0.093301 1.96423252292 0.03724665935 
0.093818 1.98155043220 0.03624784884 
0.094334 1.94660108528 0.03639063237 
0.094851 1.90749506310 0.03510075641 
0.095368 1.94465611112 0.03501158338 
0.095885 1.96272386770 0.03595463162 
0.096402 1.93954859555 0.03352550608 
0.096919 1.96163232495 0.03364649564 
0.097436 1.94392205943 0.03244029867 
0.097953 1.89496530434 0.03277630197 
0.098470 1.91917105781 0.03259488830 
0.098986 1.96887720550 0.03280931436 
0.099503 1.96973042469 0.03258177753 
0.100020 1.90880959732 0.03222127014 
0.100537 1.83121250121 0.03187505324 
0.101054 1.95092819726 0.03196920441 
0.101571 1.93372630611 0.03073389854 
0.102088 1.92476502590 0.03347192740 
0.102605 1.90922443376 0.03030003614 
0.103122 1.90101534232 0.03114577997 
0.103638 1.89645244657 0.03192118297 
0.104155 1.92375157140 0.03070293414 
0.104672 1.89610418252 0.03075125368 
0.105189 1.93214136974 0.03101156649 
0.105706 1.90368107252 0.03092639156 
0.106223 1.91328909135 0.03054423798 
0.106740 1.89270817963 0.02920176038 
0.107257 1.89072092901 0.02923042253 
0.107773 1.93061663582 0.03140284601 
0.108290 1.92482605508 0.03070992026 
0.108807 1.91232630964 0.02999628597 
0.109324 1.93596639753 0.02934069943 
0.109841 1.95391668031 0.03008718487 
0.110358 1.94046827521 0.03033589554 
0.110875 1.91955371648 0.03064613949 
0.111392 1.94586741039 0.02974982663 
0.111909 1.90683802483 0.02927841542 
0.112425 1.90026586174 0.02948365928 
0.112942 1.94164291717 0.02958662214 
0.113459 1.90647972635 0.02943163828 
0.113976 1.92519991577 0.02944887079 
0.114493 1.87790738762 0.02773398669 
0.115010 1.89955822617 0.02898685158 
0.115527 1.90036748415 0.02895726385 
0.116044 1.91440963661 0.02936174233 
0.116560 1.93847059435 0.02860636671 
0.117077 1.93235238956 0.02892033225 
0.117594 1.92357775067 0.02926115154 
0.118111 1.93654386551 0.02805513188 
0.118628 1.87526692009 0.02768728517 
0.119145 1.89005007958 0.02871728549 
0.119662 1.91415165735 0.02820801982 
0.120179 1.87184168025 0.02747253796 
0.120695 1.91805493835 0.02733398598 
0.121212 1.88911101833 0.02727535028 
0.121729 1.90688505890 0.02752671430 
0.122246 1.91738206883 0.02728393378 
0.122763 1.85305222187 0.02671737152 
0.123280 1.93263716561 0.02859614341 
0.123797 1.87412850218 0.02721831087 
0.124314 1.86997612864 0.02620959103 
0.124830 1.92296777858 0.02767988481 
0.125347 1.89473502651 0.02723967730 
0.125864 1.90878293250 0.02647254355 
0.126381 1.92324214776 0.02726165091 
0.126898 1.86033956122 0.02649857611 
0.127415 1.92172889929 0.02711059712 
0.127932 1.90331855402 0.02714591297 
0.128448 1.92520057081 0.02742052420 
0.128965 1.91613327506 0.02706456808 
0.129482 1.88820433039 0.02612381391 
0.129999 1.90115819995 0.02738489880 
0.130516 1.89513549071 0.02599344273 
0.131033 1.87122020991 0.02613945788 
0.131550 1.86659488130 0.02669933375 
0.132067 1.88343725472 0.02653988834 
0.132583 1.84417904722 0.02554211333 
0.133100 1.87630617526 0.02732048989 
0.133617 1.87824853370 0.02670854222 
0.134134 1.84589916111 0.02597436641 
0.134651 1.85836391983 0.02581408895 
0.135168 1.87840918319 0.02622855918 
0.135685 1.85017724604 0.02551541078 
0.136201 1.86329836555 0.02587294723 
0.136718 1.86610831039 0.02547588830 
0.137235 1.86671073762 0.02548211095 
0.137752 1.89336789576 0.02562937459 
0.138269 1.76268186906 0.02463284541 
0.138786 1.88083959226 0.02562417531 
0.139303 1.86211275781 0.02467904680 
0.139819 1.92202262536 0.02618465872 
0.140336 1.88436232781 0.02533405229 
0.140853 1.85853336104 0.02548345354 
0.141370 1.85064303962 0.02515599728 
0.141887 1.89134569992 0.02433346134 
0.142404 1.85937684894 0.02570677457 
0.142921 1.86341588811 0.02529391269 
0.143438 1.86230447627 0.02465223090 
0.143954 1.87408084373 0.02476140291 
0.144471 1.87058789877 0.02567117613 
0.144988 1.89597703306 0.02644447490 
0.145505 1.93962772957 0.02629449492 
0.146022 1.85924410428 0.02520114956 
0.146539 1.88381600706 0.02531277377 
0.147056 1.83472810639 0.02476627225 
0.147572 1.87020013787 0.02414127085 
0.148089 1.86170218626 0.02549197045 
0.148606 1.88471997496 0.02556136112 
0.149123 1.80428728792 0.02470706715 
0.149640 1.83767767258 0.02473794324 
0.150157 1.81685553131 0.02463024744 
0.150674 1.83240847522 0.02420162578 
0.151190 1.79166800074 0.02506983616 
0.151707 1.83923847357 0.02438511221 
0.152224 1.85603795412 0.02464037185 
0.152741 1.85355973714 0.02437787922 
0.153258 1.87040037479 0.02375920676 
0.153775 1.89807579336 0.02415188096 
0.154291 1.89813504305 0.02393920005 
0.154808 1.81757799038 0.02435987731 
0.155325 1.88373437514 0.02409759714 
0.155842 1.84146751759 0.02398769947 
0.156359 1.84748959432 0.02440430805 
0.156876 1.80498961001 0.02360679174 
0.157393 1.85151304989 0.02395616432 
0.157909 1.81826956488 0.02385565979 
0.158426 1.86006466543 0.02353956741 
0.158943 1.81911172051 0.02333142875 
0.159460 1.83401621205 0.02363633280 
0.159977 1.83641234482 0.02352336217 
0.160494 1.84621461038 0.02404669469 
0.161010 1.82666228620 0.02306499663 
0.161527 1.79137758233 0.02237158033 
0.162044 1.80962191294 0.02345315738 
0.162561 1.86997698376 0.02366051226 
0.163078 1.81483374764 0.02332785295 
0.163595 1.83953323206 0.02302999830 
0.164112 1.80872776598 0.02399395313 
0.164628 1.81362863716 0.02257086187 
0.165145 1.86918164810 0.02344471250 
0.165662 1.85792341529 0.02346147939 
0.166179 1.81774463882 0.02308070517 
0.166696 1.81950228684 0.02323057544 
0.167213 1.87948125741 0.02306842505 
0.167729 1.84521422248 0.02310999622 
0.168246 1.80349386953 0.02245673337 
0.168763 1.82356848044 0.02315963363 
0.169280 1.84443554334 0.02292042713 
0.169797 1.84732207074 0.02320507313 
0.170314 1.84730658218 0.02227347087 
0.170830 1.80255417692 0.02223539927 
0.171347 1.84181478252 0.02265031050 
0.171864 1.84382266284 0.02195956532 
0.172381 1.85487568825 0.02284692352 
0.172898 1.80443845278 0.02239890750 
0.173415 1.82003301003 0.02168108393 
0.173932 1.81402330658 0.02238001963 
0.174448 1.76611083419 0.02272698096 
0.174965 1.81944014854 0.02276171590 
0.175482 1.84278590609 0.02233478217 
0.175999 1.78180139264 0.02202623568 
0.176516 1.80288911782 0.02179632891 
0.177033 1.81688355328 0.02186544858 
0.177549 1.79947458077 0.02172167892 
0.178066 1.78526660465 0.02194480786 
0.178583 1.77092619835 0.02149197350 
0.179100 1.84570931005 0.02228067590 
0.179617 1.78145960611 0.02228311392 
0.180134 1.83603571943 0.02295581974 
0.180650 1.84010963997 0.02284680670 
0.181167 1.80647525859 0.02295097475 
0.181684 1.84041575903 0.02281550941 
0.182201 1.85423195967 0.02348049527 
0.182718 1.83583211493 0.02391429140 
0.183234 1.79555219635 0.02376355304 
0.183751 1.83733567501 0.02344290008 
0.184268 1.82084094506 0.02352479238 
0.184785 1.81427954243 0.02389933968 
0.185302 1.85679726217 0.02471441092 
0.185819 1.84879014734 0.02410625354 
0.186335 1.80057087993 0.02393649557 
0.186852 1.80527836811 0.02244013818 
0.187369 1.76506711882 0.02293870726 
0.187886 1.79405414473 0.02303636640 
0.188403 1.80566380235 0.02320533636 
0.188920 1.78323047728 0.02220863524 
0.189436 1.85580115098 0.02305958782 
0.189953 1.81935091693 0.02227442611 
0.190470 1.81668500653 0.02209559872 
0.190987 1.80681073579 0.02213352519 
0.191504 1.80200408189 0.02236181951 
0.192020 1.79678549378 0.02191134652 
0.192537 1.81230415754 0.02150258323 
0.193054 1.76940813176 0.02213227261 
0.193571 1.76695802687 0.02214098838 
0.194088 1.78868865181 0.02146331109 
0.194605 1.77412270527 0.02146277669 
0.195121 1.79217092598 0.02176067673 
0.195638 1.76249301049 0.02154384199 
0.196155 1.78646988092 0.02153499319 
0.196672 1.78732712543 0.02137629131 
0.197189 1.78280388223 0.02176956802 
0.197705 1.80256864613 0.02111890503 
0.198222 1.80360918006 0.02127699250 
0.198739 1.79696965872 0.02119602692 
0.199256 1.79910960039 0.02156964396 
0.199773 1.78529386935 0.02113860117 
0.200290 1.80667731530 0.02124812499 
0.200806 1.75750628295 0.02111262391 
0.201323 1.79245197555 0.02138883155 
0.201840 1.77873069403 0.02097645768 
0.202357 1.79106271619 0.02107034719 
0.202874 1.80043028278 0.02119661201 
0.203390 1.75713447228 0.02095730984 
0.203907 1.75051336194 0.02044956448 
0.204424 1.78963996799 0.02089534208 
0.204941 1.77307571283 0.02070445100 
0.205458 1.76524324965 0.02032463201 
0.205974 1.79462863706 0.02108451019 
0.206491 1.75784977903 0.02037882778 
0.207008 1.75548404959 0.02105466805 
0.207525 1.77678966201 0.02042728055 
0.208042 1.78067592599 0.02043811591 
0.208558 1.77824708871 0.02059460863 
0.209075 1.80348946245 0.02089005159 
0.209592 1.80389801180 0.02047295548 
0.210109 1.77300211695 0.02057399953 
0.210626 1.75411665241 0.01997876821 
0.211142 1.78019722019 0.02043314841 
0.211659 1.77095318624 0.02035424885 
0.212176 1.76935329627 0.02040970274 
0.212693 1.79441601536 0.02067294577 
0.213210 1.76353484067 0.02021671983 
0.213726 1.75531847508 0.01992557654 
0.214243 1.74804431395 0.02029064972 
0.214760 1.79478323238 0.01987689964 
0.215277 1.76444856036 0.01973513276 
0.215794 1.75917547718 0.01998160878 
0.216310 1.80094331265 0.01943989099 
0.216827 1.79960960312 0.02100637003 
0.217344 1.75835246917 0.02031068649 
0.217861 1.77798497147 0.02014110362 
0.218378 1.78998988048 0.01938275442 
0.218894 1.77759856208 0.02050796438 
0.219411 1.76467099493 0.01976439815 
0.219928 1.75885441568 0.01954580823 
0.220445 1.76197498503 0.02012636458 
0.220962 1.77969583222 0.02009541544 
0.221478 1.76103116417 0.01951152841 
0.221995 1.80884428974 0.02041110918 
0.222512 1.77071722507 0.01966574934 
0.223029 1.80363303431 0.01977653296 
0.223546 1.76706169113 0.01952345196 
0.224062 1.77499077343 0.01959284717 
0.224579 1.77288678742 0.01942046872 
0.225096 1.77726474116 0.01939236824 
0.225613 1.75697817211 0.01965339080 
0.226129 1.72438681874 0.01968760484 
0.226646 1.76254631747 0.01917322425 
0.227163 1.75911226382 0.01968784800 
0.227680 1.74028899626 0.01931107577 
0.228197 1.77869786281 0.01894518958 
0.228713 1.75441102276 0.01890648657 
0.229230 1.79242813543 0.01916927607 
0.229747 1.78536526683 0.01925600556 
0.230264 1.81416164238 0.01921485657 
0.230780 1.76429634679 0.01899604413 
0.231297 1.79410700608 0.01956318185 
0.231814 1.77731806210 0.01876173249 
0.232331 1.78166227332 0.01909179089 
0.232848 1.76270001665 0.01939547301 
0.233364 1.78989335119 0.01906036130 
0.233881 1.77187808157 0.01885589492 
0.234398 1.79915890839 0.01904556913 
0.234915 1.77499244682 0.01935084646 
0.235431 1.74773498795 0.01865968831 
0.235948 1.76691895276 0.01936309846 
0.236465 1.72562713706 0.01858948479 
0.236982 1.72230772107 0.01880399595 
0.237499 1.77532054085 0.01873771613 
0.238015 1.74935522282 0.01876320858 
0.238532 1.74360007598 0.01868720848 
0.239049 1.78350101703 0.01900391886 
0.239566 1.73746371516 0.01869215790 
0.240082 1.76201327913 0.01920957483 
0.240599 1.75349621122 0.01881363621 
0.241116 1.74871596530 0.01856265832 
0.241633 1.73914897338 0.01860943923 
0.242149 1.75537257108 3.35523819185 
0.242666 1.73286575541 0.01869871306 
0.243183 1.75473631010 0.01865680300 
0.243700 1.74333019490 0.01857576353 
0.244217 1.75745269613 0.01885153827 
0.244733 1.74808923080 0.01912631884 
0.245250 1.73940312032 0.01815019558 
0.245767 1.75067607673 0.01873253374 
0.246284 1.76498751708 0.01858932483 
0.246800 1.76393135963 0.01865888964 
0.247317 1.73941757219 0.01810005924 
0.247834 1.76450363490 0.01873467604 
0.248351 1.75126809503 0.01871154611 
0.248867 1.73252096216 0.01833474702 
0.249384 1.71756368931 0.01813026120 
0.249901 1.75719433140 0.01855421717 
0.250418 1.74838018385 0.01791636300 
0.250934 1.73906424730 0.01834786445 
0.251451 1.71641100399 0.01826176588 
0.251968 1.75630429917 0.01797359470 
0.252485 1.75562823358 0.01844854171 
0.253001 1.72445186968 0.01802923202 
0.253518 1.72417482785 0.01824486438 
0.254035 1.71699683462 0.01788027067 
0.254552 1.73281187777 0.01808900270 
0.255068 1.79148062884 0.01829265438 
0.255585 1.73553628101 0.01793694083 
0.256102 1.73995134909 0.01801458337 
0.256619 1.75852106026 0.01804095879 
0.257135 1.74713353336 0.01781482487 
0.257652 1.75685172710 0.01851896560 
0.258169 1.73936206447 0.01808617221 
0.258686 1.75868428757 0.01828506938 
0.259202 1.73237728631 0.01818227164 
0.259719 1.76828858296 0.01796932328 
0.260236 1.75049075962 0.01853226743 
0.260753 1.70446097148 0.01827739806 
0.261269 1.73173498786 0.01873058340 
0.261786 1.75451726144 0.01906023598 
0.262303 1.73467109821 0.01846957874 
0.262820 1.73421589608 0.01899949403 
0.263336 1.74276321639 0.01928198852 
0.263853 1.75377591618 0.01898077508 
0.264370 1.72360022535 0.01895757776 
0.264887 1.72916310505 0.01934181795 
0.265403 1.72904809007 0.01938637311 
0.265920 1.74849687420 0.01951729824 
0.266437 1.78363352688 0.01964479870 
0.266954 1.72054523273 0.01960805225 
0.267470 1.75174549308 0.01963765264 
0.267987 1.76570399923 0.01977489162 
0.268504 1.78266824488 0.01990030951 
0.269021 1.75929134585 0.01975889618 
0.269537 1.75936360524 0.02006783680 
0.270054 1.75252679258 0.02002156437 
0.270571 1.76850100963 0.02058454538 
0.271087 1.76787547528 0.02095101340 
0.271604 1.77311570186 0.02096335549 
0.272121 1.73974016116 0.02124547554 
0.272638 1.75715102814 0.02101771430 
0.273154 1.78465428477 0.02117942488 
0.273671 1.76948619870 0.02136485122 
0.274188 1.73412682607 0.02182307834 
0.274705 1.79350803761 0.02189160072 
0.275221 1.77187753371 0.02153885642 
0.275738 1.74476679528 0.02138203057 
0.276255 1.78842051592 0.02246618313 
0.276771 1.78918625005 0.02223501617 
0.277288 1.78509308815 0.02186625414 
0.277805 1.76307344807 0.02153889498 
0.278322 1.73838129994 0.02094132357 
0.278838 1.72617666008 0.02106895965 
0.279355 1.76731948407 0.02158775838 
0.279872 1.75568911313 0.02148939893 
0.280388 1.77747690944 0.02082571419 
0.280905 1.75232415513 0.02111794402 
0.281422 1.72918475945 0.02126900956 
0.281939 1.77166685808 0.02185181775 
0.282455 1.76776501090 0.02128290081 
0.282972 1.75243922444 0.02167658773 
0.283489 1.75987880946 0.02169487018 
0.284006 1.77828413296 0.02197959291 
0.284522 1.75346674116 0.02164467751 
0.285039 1.73963642109 0.02128134359 
0.285556 1.73699069473 0.02138024595 
0.286072 1.76245760899 0.02193035027 
0.286589 1.77071833431 0.02235802208 
0.287106 1.75689624781 0.02116406565 
0.287622 1.76384970495 0.02187862638 
0.288139 1.74450602041 0.02208713819 
0.288656 1.77108795748 0.02198697985 
0.289173 1.75298090638 0.02207388478 
0.289689 1.75639796701 0.02205384448 
0.290206 1.75204775045 0.02205262950 
0.290723 1.76585090295 0.02220696150 
0.291239 1.78937121606 0.02213082398 
0.291756 1.76617905053 0.02248825002 
0.292273 1.73538848666 0.02219121899 
0.292790 1.76554187978 0.02160671037 
0.293306 1.73377585118 0.02206874717 
0.293823 1.76631700178 0.02229974492 
0.294340 1.77588487695 0.02260007822 
0.294856 1.79996618544 0.02274269165 
0.295373 1.75705541813 0.02213120702 
0.295890 1.70241711701 0.02149447022 
0.296406 1.72999374588 0.02237435634 
0.296923 1.76666422016 0.02293816312 
0.297440 1.79110229951 0.02262373849 
0.297957 1.75886225406 0.02236979362 
0.298473 1.78186088327 0.02255693948 
0.298990 1.74425579319 0.02233941224 
0.299507 1.72018930468 0.02258802574 
0.300023 1.75595479047 0.02277894266 
0.300540 1.77140793604 0.02323662360 
0.301057 1.73557421850 0.02245543025 
0.301573 1.73118272851 0.02281639481 
0.302090 1.79934051172 0.02316902879 
0.302607 1.77868610673 0.02321051965 
0.303123 1.80036538530 0.02301109006 
0.303640 1.72992512492 0.02321703216 
0.304157 1.74200211552 0.02309429283 
0.304673 1.72162161027 0.02306375823 
0.305190 1.75888141461 0.02329627176 
0.305707 1.73707751725 0.02290028686 
0.306224 1.73087766204 0.02346607201 
0.306740 1.82402062980 0.02358065996 
0.307257 1.80108896428 0.02399173269 
0.307774 1.76172450398 0.02304531043 
0.308290 1.76137931514 0.02315512462 
0.308807 1.77174195708 0.02340846436 
0.309324 1.79030320379 0.02343327124 
0.309840 1.76442011209 0.02323305264 
0.310357 1.71801963647 0.02327997829 
0.310874 1.77879040568 0.02388263267 
0.311390 1.78414035242 0.02324295085 
0.311907 1.72870880310 0.02369382003 
0.312424 1.79670597200 0.02341916804 
0.312940 1.76360448021 0.02330031806 
0.313457 1.74844387913 0.02392441869 
0.313974 1.77431883879 0.02385701165 
0.314490 1.76346711671 0.02363764252 
0.315007 1.74521568712 0.02363550724 
0.315524 1.74944097395 0.02399648167 
0.316040 1.73909340562 0.02406112445 
0.316557 1.76846691061 0.02445021725 
0.317074 1.72588770634 0.02337937030 
0.317590 1.74365998796 0.02439088634 
0.318107 1.79716970755 0.02494898302 
0.318624 1.75653984814 0.02457822694 
0.319140 1.74206095537 0.02497663818 
0.319657 1.71531180760 0.02467973780 
0.320174 1.75166107064 0.02414778290 
0.320690 1.70468617924 0.02416861420 
0.321207 1.73887545946 0.02481461506 
0.321724 1.78266222915 0.02527523798 
0.322240 1.74757470083 0.02487034310 
0.322757 1.74031797117 0.02466599410 
0.323274 1.75230264657 0.02495876778 
0.323790 1.78958385097 0.02565682901 
0.324307 1.72729857786 0.02548548659 
0.324824 1.74858484306 0.02547694420 
0.325340 1.72075168146 0.02466904765 
0.325857 1.82064156449 0.02681826326 
0.326373 1.79412886610 0.02675715689 
0.326890 1.75512647298 0.02764579342 
0.327407 1.75759117995 0.02670155169 
0.327923 1.70414203287 0.02696004475 
0.328440 1.72867553967 0.02601887907 
0.328957 1.78127701810 0.02653502453 
0.329473 1.77210127560 0.02859347011 
0.329990 1.80325388955 0.02854594434 
0.330507 1.80328795882 0.02872358076 
0.331023 1.74401526355 0.02863037678 
0.331540 1.76206659320 0.03000839804 
0.332057 1.83255476415 0.02952004230 
0.332573 1.77092452461 0.02983603169 
0.333090 1.76737597666 0.02958491884 
0.333607 1.80250542431 0.03099380935 
0.334123 1.79360486032 0.03203871283 
0.334640 1.81697140548 0.03067856030 
0.335156 1.81506979970 0.03213266693 
0.335673 1.87617469265 0.03088425850 
0.336190 1.79406199399 0.03169423102 
0.336706 1.81268939747 0.03079721773 
0.337223 1.77939447397 0.03199054213 
0.337740 1.83906270908 0.03155119220 
0.338256 1.74908988884 0.03234395449 
0.338773 1.82718221593 0.03506630550 
0.339290 1.84800993446 0.03811681199 
0.339806 1.86315988153 0.03876244286 
0.340323 1.77936363351 0.03695909839 
0.340839 1.79988953477 0.03723148663 
0.341356 1.84597440752 0.03853990511 
0.341873 1.85702931883 0.03873968827 
0.342389 1.86166674581 0.03749306343 
0.342906 1.85886469574 0.03978055960 
0.343423 1.91133057124 0.04000485948 
0.343939 1.82501666202 0.03998345797 
0.344456 1.84529218458 0.03907943262 
0.344972 1.88117848990 0.04067040777 
0.345489 1.91803860712 0.03891007227 
0.346006 1.80677592706 0.04029408578 
0.346522 1.84448396418 0.04112003723 
0.347039 1.79578896154 0.03985508477 
0.347555 1.81288542826 0.04011245349 
0.348072 1.80200896367 0.03974404583 
0.348589 1.83561269993 0.03984898409 
0.349105 1.83188331836 0.04103767751 
0.349622 1.81098596237 0.03884622103 
0.350139 1.80466952742 0.03989536346 
0.350655 1.81374898583 0.04024998224 
0.351172 1.84856853895 0.04215607719 
0.351688 1.86667983464 0.04153779727 
0.352205 1.80070075700 0.04050496056 
0.352722 1.83543318195 0.03968361506 
0.353238 1.83459571103 0.04206679354 
0.353755 1.87057417063 0.04341103207 
0.354271 1.81585730963 0.04119797042 
0.354788 1.84438317968 0.04114799990 
0.355305 1.72465802952 0.04149233013 
0.355821 1.77275770340 0.04144722986 
0.356338 1.87584170812 0.04152215633 
0.356854 1.82017875064 0.04541460294 
0.357371 1.88701830844 0.04236544095 
0.357888 1.72528327392 0.04328942577 
0.358404 1.84030084186 0.04511413999 
0.358921 1.81122989819 0.04508378335 
0.359437 1.84368166327 0.04525943961 
0.359954 1.72239337519 0.04578554388 
0.360471 1.82048706778 0.04604067184 
0.360987 1.81116315701 0.04579962399 
0.361504 1.76988216949 0.04893986834 
0.362020 1.75721690436 0.05298395572 
0.362537 1.84568344117 0.05149848685 
0.363054 1.86439088949 0.05367753103 
0.363570 1.85141162449 0.05198242943 
0.364087 1.90341388229 0.05384575084 
0.364603 1.83883802842 0.05216435488 
0.365120 1.83888473458 0.05126357355 
0.365637 1.83661950519 0.05744289458 
0.366153 1.79051601409 0.05531802956 
0.366670 1.77754974081 0.05859719842 
0.367186 1.77507324660 0.05839099645 
0.367703 1.84285709576 0.06267683935 
0.368219 1.77583378106 0.06424250754 
0.368736 1.91320138737 0.06928277747 
0.369253 1.84515012735 0.06837695585 
0.369769 1.94940364963 0.07683582072 
0.370286 1.86415309638 0.08354421820 
0.370802 1.84125895783 0.07747039241 
0.371319 1.68823290938 0.08726595347 
0.371835 1.83901812769 0.08773154534 
0.372352 1.74685966875 0.09247872162 
0.372869 1.81494100329 0.11343387666 
0.373385 1.72293109474 0.15531622525 
0.373902 1.58810851242 0.34383513047 
