# Supplementary material for: A SAXS-based approach to rationally evaluate radical scavengers – toward eliminating radiation damage in solution and crystallographic studies
Source: J Synchrotron Radiat. 2021 Aug 9;28(Pt 5):1309–20. doi: 10.1107/S1600577521004045 (PMC8415334; doi:10.1107/S1600577521004045)
Supplement: Supplementary file 1 [file s-28-01309-sup1.zip › SupportingData/ascrobic_acid/5mM/G1_ascorbate-5mm_00026.cbf.dat]

0.010597 13.40224335842 0.61865925347 
0.011114 10.35857814177 0.43652147441 
0.011630 9.18332463340 0.33083064627 
0.012147 8.38480098292 0.34783062635 
0.012664 8.07544318465 0.28978668972 
0.013181 7.27201877497 0.20907689241 
0.013698 6.31414225408 0.21389730469 
0.014215 5.97602668164 0.25678262420 
0.014732 5.96600412118 0.23578038576 
0.015249 5.57008595073 0.19089979737 
0.015766 5.20135871015 0.16637798532 
0.016283 5.07499956690 0.16953080851 
0.016800 5.18010435594 0.14553814921 
0.017316 4.89807432989 0.13855853814 
0.017833 4.38875219458 0.13889662268 
0.018350 4.41407314583 0.11389865166 
0.018867 4.30741553707 0.11517948047 
0.019384 4.15837867531 0.10807631874 
0.019901 3.95456807228 0.10780032673 
0.020418 3.95575414053 0.10697487983 
0.020935 3.68615966780 0.08783363894 
0.021452 3.74513343286 0.10085757123 
0.021969 3.69624588308 0.10008337871 
0.022486 3.49220679975 0.09025891993 
0.023002 3.48319677930 0.08389304048 
0.023519 3.52626796067 0.08132902617 
0.024036 3.32400784526 0.08555637654 
0.024553 3.28058080291 0.08427473367 
0.025070 3.18579526801 0.08342408489 
0.025587 3.21424938789 0.08192363203 
0.026104 3.07642963340 0.07721783731 
0.026621 3.08297887730 0.07762222870 
0.027138 3.14108240769 0.07346396923 
0.027655 3.01903324150 0.07757854098 
0.028171 3.11427342548 0.07830781482 
0.028688 2.91868076558 0.07155113841 
0.029205 2.94692146272 0.07570921208 
0.029722 2.85559864404 0.07081749790 
0.030239 2.94346336760 0.07260383889 
0.030756 2.95561687155 0.06726788822 
0.031273 2.80993034689 0.06471023978 
0.031790 2.75957859943 0.06675929840 
0.032307 2.78378188128 0.06536340040 
0.032824 2.82106244091 0.06386792995 
0.033341 2.67468418057 0.06061278922 
0.033857 2.75333936491 0.06177127742 
0.034374 2.69607076296 0.06332687134 
0.034891 2.71085501052 0.06130818256 
0.035408 2.67676705445 0.06207718226 
0.035925 2.63406767559 0.06136998284 
0.036442 2.67795075322 0.06052506889 
0.036959 2.68632687340 0.06149987733 
0.037476 2.53967856110 0.05734283252 
0.037993 2.51110853229 0.05612570455 
0.038510 2.60615704092 0.05882358958 
0.039027 2.46430091214 0.05496351247 
0.039543 2.56562252354 0.05608483166 
0.040060 2.53798509429 0.05641895800 
0.040577 2.42633037691 0.05524176487 
0.041094 2.46820481248 0.05163158046 
0.041611 2.56440484186 0.05462271182 
0.042128 2.41882498946 0.04850635937 
0.042645 2.43117526413 0.05192580929 
0.043162 2.38375614828 0.05157195643 
0.043679 2.47698886769 0.05548310341 
0.044196 2.52938032604 0.05353495809 
0.044712 2.45199248041 0.05006375012 
0.045229 2.33878119199 0.04891325454 
0.045746 2.43544349870 0.05315408008 
0.046263 2.34457659755 0.04836502341 
0.046780 2.39192202890 0.04730725542 
0.047297 2.33923744281 0.04700584286 
0.047814 2.31630064600 0.04758456170 
0.048331 2.29457941206 0.04668304982 
0.048848 2.38564452007 0.04713069619 
0.049365 2.29268240245 0.04640136012 
0.049881 2.40394240996 0.04743829945 
0.050398 2.25334088035 0.04549711177 
0.050915 2.23650557399 0.04428106269 
0.051432 2.27840665674 0.04734836465 
0.051949 2.20246643835 0.04334062525 
0.052466 2.32070488067 0.04593666096 
0.052983 2.25950441287 0.04387569056 
0.053500 2.26816486470 0.04663725470 
0.054017 2.18334190324 0.04473635157 
0.054534 2.20699030221 0.04371522120 
0.055050 2.14121794842 0.04163321775 
0.055567 2.26427298548 0.04440556709 
0.056084 2.18904183565 0.04383611505 
0.056601 2.20118043990 0.04301337565 
0.057118 2.18377006779 0.04268092234 
0.057635 2.14524013021 0.04322855919 
0.058152 2.14676066529 0.04310540412 
0.058669 2.19879646391 0.04403607454 
0.059186 2.11951208205 0.04427083321 
0.059703 2.19507007557 0.04160780048 
0.060220 2.14866151183 0.04227208101 
0.060736 2.20726969377 0.04251931938 
0.061253 2.21642272869 0.04183789905 
0.061770 2.08975584284 0.04054688469 
0.062287 2.24884926417 0.03910024242 
0.062804 2.19558881529 0.03975993013 
0.063321 2.15342715235 0.04187495798 
0.063838 2.10570654893 0.04062389398 
0.064355 2.12728892241 0.04019898768 
0.064872 2.06122598106 0.03739194327 
0.065388 2.10995061941 0.03816003031 
0.065905 2.06889926468 0.03923279991 
0.066422 2.15180659627 0.03832390156 
0.066939 2.05362928201 0.03892098923 
0.067456 2.05169418393 0.03736853623 
0.067973 2.05844000837 0.03874407840 
0.068490 2.03642951657 0.03919559395 
0.069007 2.10496509329 0.03926074351 
0.069524 2.04220519997 0.03985775241 
0.070041 2.02694091518 0.03912745183 
0.070557 2.07390956050 0.03707868829 
0.071074 2.06013779719 0.03942296183 
0.071591 2.07981138743 0.03853668937 
0.072108 1.97633464898 0.03760341745 
0.072625 2.06968827529 0.03732025604 
0.073142 2.03674039069 0.03731045694 
0.073659 2.03728958391 0.03704661804 
0.074176 2.04430406697 0.03656617211 
0.074693 2.08255103482 0.03673190766 
0.075210 2.02350073803 0.03552066001 
0.075726 2.02063960314 0.03562712558 
0.076243 2.03769114619 0.03687144791 
0.076760 2.05644143557 0.03504218579 
0.077277 2.05048092344 0.03472747756 
0.077794 2.08720912059 0.03650437395 
0.078311 2.01360830683 0.03665611824 
0.078828 2.04133687415 0.03609054378 
0.079345 2.08443773478 0.03522703622 
0.079862 2.04400886165 0.03492423211 
0.080378 1.98637455852 0.03383878791 
0.080895 1.97501432165 0.03308073160 
0.081412 1.98796558071 0.03378397231 
0.081929 1.98404167800 0.03343173596 
0.082446 1.99021822517 0.03379566830 
0.082963 2.02020602016 0.03532117180 
0.083480 1.98987331746 0.03492761228 
0.083997 2.07128620452 0.03370681704 
0.084514 2.01344936706 0.03562669053 
0.085030 1.99011871720 0.03294848747 
0.085547 1.96644070059 0.03329483018 
0.086064 1.91098083569 0.03319770858 
0.086581 1.96415155512 0.03424112914 
0.087098 1.98664194078 0.03263104456 
0.087615 1.97174861430 0.03390945662 
0.088132 1.97191894332 0.03394635695 
0.088649 2.00791158817 0.03491495354 
0.089166 1.98322785114 0.03356528685 
0.089683 1.96298940314 0.03431306164 
0.090199 1.97106595239 0.03426707353 
0.090716 2.02498737728 0.03633271073 
0.091233 1.97110295985 0.03538129064 
0.091750 1.95765227256 0.03491195668 
0.092267 1.95942063435 0.03643796614 
0.092784 1.98833477139 0.03495670383 
0.093301 1.98781999896 0.03680865979 
0.093818 1.94613704833 0.03601823562 
0.094334 1.89046398445 0.03456629130 
0.094851 1.90289341490 0.03539634421 
0.095368 1.98012776094 0.03606709609 
0.095885 1.92065497124 0.03458289278 
0.096402 1.99822668660 0.03451730779 
0.096919 1.93446667995 0.03355255730 
0.097436 1.90596419453 0.03288986270 
0.097953 1.95085427359 0.03323893661 
0.098470 1.92491720199 0.03326282001 
0.098986 1.98484746784 0.03323032298 
0.099503 1.94268410070 0.03301075239 
0.100020 1.89766060707 0.03041202066 
0.100537 1.92775098019 0.03302480961 
0.101054 1.91104176620 0.03169291059 
0.101571 1.88036987611 0.03036304683 
0.102088 1.90385096983 0.03269963218 
0.102605 1.93720098017 0.03119414498 
0.103122 1.94545468205 0.02953243381 
0.103638 1.95287949096 0.03105559630 
0.104155 1.92063113857 0.02961044177 
0.104672 1.94564501437 0.03049671842 
0.105189 1.92860375235 0.03112703354 
0.105706 1.91926160051 0.03025041122 
0.106223 1.89963968093 0.03019840124 
0.106740 1.93607992800 0.02976171879 
0.107257 1.92011741414 0.03001145888 
0.107773 1.94379777729 0.03068885268 
0.108290 1.94494714553 0.03053558760 
0.108807 1.87797614914 0.02950848449 
0.109324 1.97389974358 0.03064112344 
0.109841 1.89426865878 0.02968093685 
0.110358 1.94518276826 0.02962526532 
0.110875 1.94538461720 0.03056403395 
0.111392 1.94350015639 0.02947299954 
0.111909 1.97546698165 0.02972302656 
0.112425 1.92896895945 0.03046758311 
0.112942 1.92183196362 0.02932241393 
0.113459 1.90169232041 0.02908084483 
0.113976 1.94967413403 0.02901558162 
0.114493 1.86354063457 0.02813712412 
0.115010 1.90557763434 0.02985237321 
0.115527 1.89820588370 0.02898546403 
0.116044 1.89321517177 0.02919043760 
0.116560 1.93966263207 0.02859518380 
0.117077 1.90620233379 0.02775644917 
0.117594 1.92452032489 0.02887053932 
0.118111 1.88678297453 0.02848294932 
0.118628 1.90504658191 0.02801676442 
0.119145 1.88892604128 0.02912126711 
0.119662 1.89463292772 0.02846442481 
0.120179 1.87015890151 0.02743429422 
0.120695 1.88433953346 0.02794581503 
0.121212 1.92689334892 0.02798204500 
0.121729 1.90793269865 0.02927568155 
0.122246 1.85317188937 0.02708281992 
0.122763 1.89982590994 0.02856549973 
0.123280 1.87977883346 0.02775140643 
0.123797 1.93210887490 0.02853931311 
0.124314 1.91865275915 0.02746717654 
0.124830 1.88000253507 0.02717215806 
0.125347 1.88861670021 0.02624914556 
0.125864 1.92492563594 0.02752068570 
0.126381 1.88727471793 0.02700338845 
0.126898 1.89927145947 0.02701945480 
0.127415 1.88342335310 0.02684952531 
0.127932 1.87737928392 0.02658160944 
0.128448 1.95147122209 0.02692772666 
0.128965 1.87347168095 0.02674208476 
0.129482 1.86932888833 0.02626320364 
0.129999 1.87024033894 0.02684599979 
0.130516 1.86772318876 0.02651108328 
0.131033 1.90393570376 0.02655064917 
0.131550 1.86842663658 0.02599812894 
0.132067 1.92721912076 0.02599513593 
0.132583 1.89367948311 0.02643064592 
0.133100 1.88006523441 0.02677256087 
0.133617 1.86536383530 0.02669948646 
0.134134 1.93873897170 0.02688074413 
0.134651 1.84431683194 0.02628303125 
0.135168 1.87737406988 0.02627484087 
0.135685 1.91376207675 0.02707643467 
0.136201 1.91593356128 0.02683938234 
0.136718 1.86196296685 0.02571038162 
0.137235 1.85512102587 0.02604302110 
0.137752 1.89901021196 0.02593324230 
0.138269 1.87209072467 0.02710294765 
0.138786 1.91970283774 0.02525479599 
0.139303 1.87415633720 0.02475820601 
0.139819 1.88156256205 0.02564998187 
0.140336 1.85580038106 0.02544112727 
0.140853 1.90898145301 0.02592067645 
0.141370 1.87870668052 0.02594949671 
0.141887 1.88753368570 0.02484356909 
0.142404 1.91321345474 0.02525370216 
0.142921 1.86294979950 0.02533655040 
0.143438 1.88217128658 0.02526130166 
0.143954 1.86345771624 0.02526396053 
0.144471 1.86685681096 0.02533080201 
0.144988 1.91062130785 0.02600121569 
0.145505 1.88219939774 0.02530849072 
0.146022 1.86661281744 0.02521820407 
0.146539 1.91436945693 0.02572032814 
0.147056 1.83745124980 0.02477622615 
0.147572 1.86819089977 0.02576596360 
0.148089 1.85220910751 0.02523865689 
0.148606 1.83823088032 0.02556360246 
0.149123 1.92611071529 0.02512857357 
0.149640 1.84150838099 0.02470156486 
0.150157 1.84513160860 0.02425267345 
0.150674 1.85263069631 0.02441574177 
0.151190 1.81547462606 0.02447052115 
0.151707 1.82738417336 0.02413575306 
0.152224 1.87330659416 0.02456497088 
0.152741 1.85648264599 0.02426724368 
0.153258 1.85649270628 0.02484964170 
0.153775 1.82337065347 0.02344158978 
0.154291 1.83274962008 0.02432241789 
0.154808 1.84442357785 0.02353961813 
0.155325 1.86805647131 0.02422572674 
0.155842 1.87559159354 0.02464655509 
0.156359 1.82189198769 0.02352129192 
0.156876 1.82905933904 0.02403448981 
0.157393 1.82525998739 0.02378688398 
0.157909 1.82704083380 0.02344546238 
0.158426 1.86995281549 0.02434515883 
0.158943 1.83392231711 0.02360346798 
0.159460 1.83628815897 0.02378967970 
0.159977 1.79816030109 0.02335626820 
0.160494 1.81243954314 0.02346008002 
0.161010 1.83437110496 0.02354188540 
0.161527 1.84569849414 0.02334363159 
0.162044 1.83161974378 0.02405560345 
0.162561 1.78579881620 0.02300959091 
0.163078 1.82005939578 0.02303130872 
0.163595 1.82001372543 0.02345901753 
0.164112 1.84419113161 0.02291560270 
0.164628 1.83585270786 0.02317443460 
0.165145 1.80108626664 0.02278828848 
0.165662 1.83491422913 0.02354447104 
0.166179 1.78679788278 0.02310452985 
0.166696 1.86025069635 0.02339876461 
0.167213 1.86904977168 0.02342160634 
0.167729 1.88208679635 0.02318576595 
0.168246 1.87571304409 0.02269239703 
0.168763 1.84197992435 0.02328188332 
0.169280 1.80171522320 0.02264517367 
0.169797 1.82308399317 0.02254559497 
0.170314 1.85169299834 0.02263800525 
0.170830 1.82321469340 0.02302070858 
0.171347 1.89317972565 0.02347404562 
0.171864 1.83629305244 0.02262334576 
0.172381 1.82925838119 0.02266573932 
0.172898 1.81340936347 0.02271833204 
0.173415 1.82904584170 0.02257389700 
0.173932 1.83140085970 0.02297923165 
0.174448 1.85389299412 0.02232071357 
0.174965 1.82182902103 0.02215979399 
0.175482 1.83013832238 0.02267122999 
0.175999 1.82209446054 0.02260084992 
0.176516 1.78785773785 0.02190536539 
0.177033 1.81554549044 0.02197696153 
0.177549 1.80093596327 0.02202968065 
0.178066 1.82100320589 0.02256633729 
0.178583 1.84202583570 0.02189291955 
0.179100 1.80534454065 0.02231500410 
0.179617 1.82818208414 0.02261412812 
0.180134 1.79909579423 0.02274700150 
0.180650 1.82886424780 0.02315234141 
0.181167 1.81266392371 0.02337393755 
0.181684 1.79430296829 0.02303567286 
0.182201 1.78323056478 0.02392743530 
0.182718 1.82288281334 0.02363964680 
0.183234 1.82452597231 0.02400253589 
0.183751 1.80563028819 0.02360155127 
0.184268 1.82912053397 0.02395457973 
0.184785 1.86995095456 0.02356445131 
0.185302 1.85559441735 0.02416113662 
0.185819 1.81385485828 0.02431987261 
0.186335 1.77110442219 0.02299101524 
0.186852 1.84934753378 0.02389472380 
0.187369 1.81547769853 0.02284145769 
0.187886 1.83308152661 0.02304450125 
0.188403 1.81159070914 0.02312711691 
0.188920 1.83032291415 0.02250330064 
0.189436 1.77791657143 0.02238634568 
0.189953 1.78763125116 0.02283169045 
0.190470 1.82465495261 0.02235565096 
0.190987 1.81173782014 0.02198807859 
0.191504 1.77480390829 0.02202056914 
0.192020 1.78428472555 0.02173642881 
0.192537 1.80563033486 0.02209016526 
0.193054 1.78047012063 0.02182275228 
0.193571 1.78278834794 0.02157114822 
0.194088 1.76882109359 0.02157995246 
0.194605 1.77727359126 0.02123916273 
0.195121 1.80125600077 0.02189924027 
0.195638 1.79427648669 0.02150035306 
0.196155 1.77526898935 0.02169160636 
0.196672 1.73405792135 0.02134338994 
0.197189 1.77817184896 0.02170425154 
0.197705 1.78418531119 0.02157382736 
0.198222 1.83104369805 0.02194227900 
0.198739 1.75440614330 0.02194291504 
0.199256 1.80032634530 0.02112716423 
0.199773 1.80129824554 0.02125660280 
0.200290 1.80061124814 0.02147594724 
0.200806 1.78041037270 0.02110371237 
0.201323 1.80197151432 0.02115016844 
0.201840 1.80828633773 0.02148792028 
0.202357 1.78015989899 0.02104492917 
0.202874 1.74079323936 0.02121075687 
0.203390 1.76681080733 0.02053143148 
0.203907 1.80565080917 0.02084109343 
0.204424 1.78327626000 0.02077259676 
0.204941 1.78263703331 0.02095074071 
0.205458 1.76255674405 0.02095035858 
0.205974 1.75798865841 0.02059402955 
0.206491 1.80069935000 0.02048312159 
0.207008 1.82916139672 0.02092126507 
0.207525 1.79673355755 0.02119097475 
0.208042 1.82924327771 0.02054903526 
0.208558 1.75389555848 0.02007754290 
0.209075 1.81197780713 0.02111907803 
0.209592 1.77016618454 0.02048265893 
0.210109 1.77719501342 0.02073370470 
0.210626 1.76109232822 0.02036768058 
0.211142 1.74731756110 0.02043567967 
0.211659 1.79136449073 0.02063886148 
0.212176 1.75916731579 0.02049229637 
0.212693 1.78677586771 0.02050992460 
0.213210 1.79128465878 0.02076119995 
0.213726 1.78329849980 0.02028501894 
0.214243 1.81219795622 0.02047018631 
0.214760 1.76854541474 0.02021009874 
0.215277 1.78385203843 0.02014470805 
0.215794 1.76411731382 0.02041223490 
0.216310 1.77379447676 0.02010379423 
0.216827 1.76430293456 0.02061840336 
0.217344 1.72378342060 0.01998167158 
0.217861 1.75787444051 0.02055655094 
0.218378 1.73871348477 0.02009337736 
0.218894 1.75737404166 0.01977369389 
0.219411 1.75745586175 0.02007387042 
0.219928 1.78724122336 0.02056013004 
0.220445 1.79088866132 0.01993831261 
0.220962 1.75712746956 0.02009241931 
0.221478 1.76866717508 0.02002662880 
0.221995 1.76397089503 0.01931452520 
0.222512 1.78716174074 0.02066285577 
0.223029 1.76971112590 0.01931539176 
0.223546 1.76209760919 0.01949510792 
0.224062 1.76634442846 0.01971011847 
0.224579 1.80212908044 0.01988727864 
0.225096 1.76678413680 0.01962147879 
0.225613 1.75727362056 0.01953971304 
0.226129 1.80559561604 0.02025415414 
0.226646 1.79161535957 0.01962778331 
0.227163 1.76895285737 0.01967017712 
0.227680 1.76933381250 0.01937013637 
0.228197 1.77082467485 0.01917780619 
0.228713 1.76543955821 0.01921467503 
0.229230 1.76954552195 0.01898885542 
0.229747 1.76870614920 0.01908032240 
0.230264 1.80960395574 0.01912625519 
0.230780 1.78577219433 0.01887358155 
0.231297 1.78379270307 0.01894905235 
0.231814 1.76306946235 0.01939594212 
0.232331 1.79304959965 0.01973603041 
0.232848 1.75687926613 0.01897195885 
0.233364 1.75114853382 0.01888822128 
0.233881 1.76864353075 0.01827787599 
0.234398 1.76229425065 0.01925821787 
0.234915 1.73772414721 0.01892969938 
0.235431 1.76150013450 0.01893791537 
0.235948 1.76460157070 0.01926114091 
0.236465 1.76356118773 0.01886835463 
0.236982 1.75604961303 0.01920409369 
0.237499 1.76088067689 0.01913566842 
0.238015 1.72368366185 0.01864343304 
0.238532 1.77630913811 0.01893955703 
0.239049 1.77062638705 0.01897797687 
0.239566 1.79239361726 0.01873234032 
0.240082 1.77687918099 0.01876407631 
0.240599 1.77376458348 0.01868348233 
0.241116 1.74023016279 0.01878832621 
0.241633 1.74582654672 0.01878282421 
0.242149 1.74888796719 3.36641482337 
0.242666 1.77015871624 0.01874991154 
0.243183 1.79074542304 0.01917481011 
0.243700 1.75289265953 0.01868769512 
0.244217 1.78512558962 0.01875726678 
0.244733 1.74352749390 0.01857077060 
0.245250 1.72395476318 0.01849026142 
0.245767 1.75861500441 0.01887940184 
0.246284 1.74975673580 0.01852392194 
0.246800 1.76729678881 0.01902628575 
0.247317 1.74811373315 0.01869097450 
0.247834 1.74090117811 0.01812136867 
0.248351 1.75522570298 0.01882940878 
0.248867 1.76487149942 0.01868550408 
0.249384 1.73961464613 0.01841091789 
0.249901 1.75601323272 0.01853070454 
0.250418 1.76020383364 0.01838713602 
0.250934 1.75312649194 0.01835733859 
0.251451 1.74695520478 0.01795228590 
0.251968 1.73191604830 0.01849489972 
0.252485 1.74733834163 0.01825186790 
0.253001 1.75160878796 0.01841768430 
0.253518 1.76121192775 0.01807415377 
0.254035 1.74059355940 0.01808728094 
0.254552 1.76730312947 0.01781255213 
0.255068 1.77350975417 0.01839395049 
0.255585 1.73580422852 0.01856424634 
0.256102 1.72013662211 0.01810303918 
0.256619 1.73562424605 0.01829139739 
0.257135 1.73418787745 0.01825965724 
0.257652 1.72368102986 0.01764548184 
0.258169 1.71233249451 0.01765065988 
0.258686 1.73513806794 0.01779039144 
0.259202 1.71398009814 0.01786922260 
0.259719 1.76899507711 0.01833157918 
0.260236 1.75949252147 0.01842607356 
0.260753 1.76173800760 0.01891187711 
0.261269 1.73574441739 0.01836160199 
0.261786 1.75341414413 0.01881426735 
0.262303 1.77443697748 0.01883890727 
0.262820 1.77319100566 0.01919715236 
0.263336 1.73476758687 0.01901258416 
0.263853 1.75736299927 0.01886562259 
0.264370 1.72753919798 0.01917634564 
0.264887 1.72892578130 0.01935222644 
0.265403 1.71748732977 0.01919595705 
0.265920 1.74234502840 0.01925813770 
0.266437 1.75793361473 0.01946471171 
0.266954 1.72075359899 0.01992161139 
0.267470 1.74862686176 0.01939623404 
0.267987 1.74957038906 0.01967110550 
0.268504 1.76147252292 0.01961018398 
0.269021 1.70945213491 0.01939617409 
0.269537 1.74790359090 0.01982811786 
0.270054 1.75551555882 0.02002741441 
0.270571 1.72629307982 0.02023415089 
0.271087 1.78043657329 0.02011871705 
0.271604 1.77603400370 0.02109719723 
0.272121 1.78207542895 0.02097977749 
0.272638 1.73065025743 0.02079024285 
0.273154 1.75955422188 0.02122343839 
0.273671 1.75186691096 0.02097779319 
0.274188 1.77748862160 0.02152467297 
0.274705 1.76649749761 0.02157790021 
0.275221 1.78680506326 0.02166274059 
0.275738 1.75279156950 0.02159786559 
0.276255 1.77002178188 0.02224696632 
0.276771 1.73879370698 0.02201865512 
0.277288 1.75586220833 0.02077600318 
0.277805 1.76643627810 0.02105964568 
0.278322 1.75534939840 0.02128529355 
0.278838 1.80289805991 0.02199453843 
0.279355 1.77175236161 0.02135473547 
0.279872 1.73138993551 0.02115769722 
0.280388 1.75298251255 0.02129427135 
0.280905 1.75673322359 0.02148344583 
0.281422 1.76222168920 0.02125579673 
0.281939 1.76028262758 0.02154838520 
0.282455 1.75208591669 0.02137967364 
0.282972 1.73813498994 0.02139052138 
0.283489 1.78624915638 0.02203071564 
0.284006 1.73426561564 0.02197121024 
0.284522 1.73996668807 0.02139544467 
0.285039 1.76220936742 0.02193311354 
0.285556 1.74215592428 0.02138034486 
0.286072 1.74435075846 0.02230482915 
0.286589 1.75558716512 0.02150701102 
0.287106 1.76143738751 0.02218321424 
0.287622 1.74131487929 0.02174956554 
0.288139 1.73332525382 0.02214461261 
0.288656 1.77072805050 0.02260952202 
0.289173 1.77403017609 0.02229885808 
0.289689 1.74865153263 0.02216872578 
0.290206 1.76713360148 0.02253256780 
0.290723 1.78697395902 0.02245885803 
0.291239 1.75334443121 0.02191331876 
0.291756 1.78932732388 0.02174579345 
0.292273 1.70208205246 0.02200308789 
0.292790 1.77514840589 0.02203867437 
0.293306 1.79617193481 0.02259813644 
0.293823 1.73731228319 0.02263427274 
0.294340 1.75036673980 0.02210745241 
0.294856 1.77176804813 0.02237845777 
0.295373 1.75622771218 0.02297524991 
0.295890 1.76099196767 0.02225568797 
0.296406 1.74613556748 0.02259912852 
0.296923 1.78987653730 0.02233728099 
0.297440 1.76483701445 0.02239633626 
0.297957 1.72816063433 0.02226316576 
0.298473 1.75365732294 0.02192699296 
0.298990 1.81515728835 0.02276602769 
0.299507 1.74564083483 0.02315813900 
0.300023 1.78664739765 0.02265721632 
0.300540 1.74774494030 0.02254891146 
0.301057 1.76713084140 0.02347450072 
0.301573 1.74733861890 0.02365705916 
0.302090 1.77824730141 0.02343313514 
0.302607 1.80017520115 0.02304086255 
0.303123 1.76098098548 0.02254395175 
0.303640 1.76932318082 0.02267389351 
0.304157 1.74708688602 0.02316272913 
0.304673 1.76496599584 0.02305112552 
0.305190 1.77914226231 0.02315480423 
0.305707 1.78432458735 0.02296107385 
0.306224 1.78297822576 0.02357906997 
0.306740 1.78049230150 0.02348425783 
0.307257 1.70609792052 0.02271779221 
0.307774 1.77078799897 0.02350902634 
0.308290 1.78558312370 0.02297173700 
0.308807 1.79458387860 0.02373931493 
0.309324 1.75173723528 0.02357248099 
0.309840 1.76823867901 0.02331659353 
0.310357 1.76780909842 0.02340671816 
0.310874 1.75230028859 0.02275387799 
0.311390 1.71632276514 0.02351588699 
0.311907 1.74016583973 0.02325277521 
0.312424 1.78403930600 0.02341819152 
0.312940 1.77832768092 0.02411413657 
0.313457 1.74333939177 0.02436745803 
0.313974 1.76517734140 0.02407447824 
0.314490 1.78213660074 0.02485570856 
0.315007 1.80139084947 0.02464207610 
0.315524 1.72154794394 0.02409883782 
0.316040 1.77507946524 0.02465218074 
0.316557 1.74737168262 0.02464837799 
0.317074 1.74433931617 0.02400560245 
0.317590 1.77548334416 0.02472000235 
0.318107 1.77645096093 0.02434532913 
0.318624 1.74446524842 0.02459972723 
0.319140 1.78681896775 0.02447860886 
0.319657 1.77295352743 0.02527588530 
0.320174 1.76598326084 0.02423818918 
0.320690 1.75867154160 0.02512229751 
0.321207 1.72962218760 0.02466131344 
0.321724 1.78021006112 0.02525038123 
0.322240 1.75583006264 0.02482310708 
0.322757 1.76369121902 0.02551192919 
0.323274 1.72867430115 0.02505421459 
0.323790 1.81401891970 0.02519684766 
0.324307 1.72430408614 0.02527471108 
0.324824 1.74841558544 0.02631967712 
0.325340 1.74074592367 0.02616099600 
0.325857 1.74136039773 0.02660125727 
0.326373 1.77255498031 0.02545022377 
0.326890 1.75110063035 0.02673745996 
0.327407 1.73702898460 0.02655813002 
0.327923 1.78612365490 0.02755297467 
0.328440 1.76315799961 0.02703290993 
0.328957 1.74518077121 0.02700424891 
0.329473 1.74553396056 0.02807545153 
0.329990 1.81221250813 0.02925578383 
0.330507 1.83306672643 0.02918512144 
0.331023 1.77187808112 0.02857239999 
0.331540 1.73163814797 0.03005518542 
0.332057 1.89033920295 0.03017984430 
0.332573 1.78692082098 0.03011307910 
0.333090 1.77697773931 0.03051880815 
0.333607 1.80228391955 0.03046848734 
0.334123 1.81539263225 0.03159661677 
0.334640 1.85762695899 0.03172107224 
0.335156 1.83432217525 0.03152342683 
0.335673 1.78238510143 0.03216543353 
0.336190 1.77664314474 0.03208138756 
0.336706 1.76798270044 0.03208899086 
0.337223 1.81245786745 0.03308529966 
0.337740 1.81087336037 0.03265641767 
0.338256 1.83978854636 0.03287135860 
0.338773 1.79523412518 0.03567918932 
0.339290 1.90447701017 0.03747455038 
0.339806 1.84418601908 0.03710371961 
0.340323 1.85117603414 0.03783740251 
0.340839 1.87682250225 0.03827570632 
0.341356 1.83584185836 0.03872036718 
0.341873 1.83590704932 0.03945407048 
0.342389 1.75217549157 0.03764471272 
0.342906 1.83298272867 0.03905204915 
0.343423 1.78857296368 0.03911601250 
0.343939 1.83253804152 0.03907885737 
0.344456 1.85227724319 0.03807615421 
0.344972 1.88001965080 0.04076643036 
0.345489 1.81738921347 0.04007749434 
0.346006 1.79900630736 0.03798341367 
0.346522 1.82105021823 0.03908223090 
0.347039 1.78826347101 0.03915410798 
0.347555 1.77956131489 0.03970577428 
0.348072 1.76055429902 0.03996085122 
0.348589 1.88367359144 0.04113352677 
0.349105 1.82927701670 0.04116742801 
0.349622 1.85350819819 0.04099897213 
0.350139 1.85590338865 0.03925984787 
0.350655 1.79496343512 0.04128645682 
0.351172 1.84420464984 0.04125536707 
0.351688 1.89757358351 0.04210317998 
0.352205 1.85817753030 0.03953861140 
0.352722 1.84881014777 0.04233668271 
0.353238 1.84313055540 0.04294975462 
0.353755 1.84407377515 0.04311937292 
0.354271 1.79005589034 0.04063282571 
0.354788 1.69631800689 0.03947728139 
0.355305 1.77809612342 0.04327587426 
0.355821 1.80566944619 0.04042805311 
0.356338 1.87305627010 0.04170230102 
0.356854 1.74023698454 0.04461332267 
0.357371 1.83051109681 0.04458409421 
0.357888 1.88563512493 0.04355966825 
0.358404 1.84418284725 0.04517182688 
0.358921 1.73298798272 0.04668352448 
0.359437 1.84161360681 0.04635695199 
0.359954 1.96383197640 0.04838408212 
0.360471 1.87888446103 0.04778256428 
0.360987 1.84278569908 0.04964462353 
0.361504 1.82458376630 0.04754833737 
0.362020 1.78925617856 0.04915552674 
0.362537 1.88504252788 0.05468160936 
0.363054 1.86965864511 0.05011512321 
0.363570 1.79968062647 0.05186126259 
0.364087 1.85426913700 0.05585629693 
0.364603 1.86493200354 0.05404445222 
0.365120 1.85692602324 0.05968463945 
0.365637 1.87695956418 0.05375622343 
0.366153 1.81752567409 0.05777234249 
0.366670 1.84821906101 0.06122571902 
0.367186 1.88756375254 0.06202846087 
0.367703 1.82788067073 0.06294521094 
0.368219 1.81540336097 0.06711188777 
0.368736 1.76996270446 0.06775475397 
0.369253 1.81483293413 0.06992627029 
0.369769 1.73244220481 0.06874046615 
0.370286 1.91945511148 0.07665939494 
0.370802 1.78986607148 0.07728214365 
0.371319 1.70876601954 0.07902729840 
0.371835 1.73526128539 0.08234697789 
0.372352 1.69846213553 0.09432314936 
0.372869 1.86163511635 0.10084662169 
0.373385 1.44017439949 0.15063681486 
0.373902 1.89216330458 0.34318008744 
