# Supplementary material for: A SAXS-based approach to rationally evaluate radical scavengers – toward eliminating radiation damage in solution and crystallographic studies
Source: J Synchrotron Radiat. 2021 Aug 9;28(Pt 5):1309–20. doi: 10.1107/S1600577521004045 (PMC8415334; doi:10.1107/S1600577521004045)
Supplement: Supplementary file 1 [file s-28-01309-sup1.zip › SupportingData/ascrobic_acid/5mM/G1_ascorbate-5mm_00008.cbf.dat]

0.010597 12.87531904673 0.44435204042 
0.011114 10.42664965837 0.53885306408 
0.011630 9.81346051995 0.33864450610 
0.012147 8.76993932372 0.31666881428 
0.012664 8.17253676745 0.27782281462 
0.013181 7.12913536636 0.25932284384 
0.013698 6.76568336235 0.20344216273 
0.014215 6.28081611903 0.22830679406 
0.014732 6.05406523287 0.21573397783 
0.015249 5.69000820925 0.20808297107 
0.015766 5.38660838417 0.16932586753 
0.016283 5.10121146063 0.18282636527 
0.016800 5.06584057436 0.15530316304 
0.017316 4.87616867857 0.13095734361 
0.017833 4.61837928708 0.11991924735 
0.018350 4.57961707020 0.12557367933 
0.018867 4.42599226878 0.11615577780 
0.019384 4.08303717382 0.11181945086 
0.019901 4.10622658977 0.11187285850 
0.020418 3.89093765619 0.10481773010 
0.020935 3.84547346706 0.10254619442 
0.021452 3.72204672558 0.08878339306 
0.021969 3.79064472349 0.10081715799 
0.022486 3.58483450531 0.09159462474 
0.023002 3.35053086734 0.08673679274 
0.023519 3.61454894017 0.09007154006 
0.024036 3.33515193061 0.08812064879 
0.024553 3.29044321459 0.08916645241 
0.025070 3.05297107734 0.08537305673 
0.025587 3.13694524487 0.08175679876 
0.026104 3.04381547012 0.07690249938 
0.026621 3.16171751131 0.07881116608 
0.027138 3.10732330901 0.07897435741 
0.027655 3.14180024550 0.07913395625 
0.028171 3.05593274340 0.08135882001 
0.028688 2.93715354834 0.06977103197 
0.029205 2.90191667257 0.07250541248 
0.029722 2.96356716618 0.06488673508 
0.030239 2.89159044306 0.07085043898 
0.030756 2.88955732042 0.06806668213 
0.031273 2.84730533394 0.06192524608 
0.031790 2.86713205355 0.06708256224 
0.032307 2.76306439807 0.06387039759 
0.032824 2.89384723388 0.06280733294 
0.033341 2.74315260062 0.06864800830 
0.033857 2.72756039095 0.06240558495 
0.034374 2.73994161759 0.06312303939 
0.034891 2.58124133707 0.06242524407 
0.035408 2.77436115746 0.06242567266 
0.035925 2.75836064900 0.06235630191 
0.036442 2.66044965750 0.05775991045 
0.036959 2.72052455800 0.05624238160 
0.037476 2.59788889093 0.05503587202 
0.037993 2.55973837625 0.05800274451 
0.038510 2.44872083556 0.05760752360 
0.039027 2.55339553712 0.05495256890 
0.039543 2.55769703392 0.05751370234 
0.040060 2.55568685611 0.05606184438 
0.040577 2.54184613421 0.05663664789 
0.041094 2.43792903786 0.05305610104 
0.041611 2.45038532167 0.05237107539 
0.042128 2.49089116361 0.05372015275 
0.042645 2.42509251488 0.04962826979 
0.043162 2.47488480912 0.05266368911 
0.043679 2.44494606657 0.05452233774 
0.044196 2.26493684310 0.04869408276 
0.044712 2.35272884380 0.05016716384 
0.045229 2.42798830377 0.04937263660 
0.045746 2.30483366080 0.04881619933 
0.046263 2.37757385818 0.05126656999 
0.046780 2.40955951104 0.04784787225 
0.047297 2.36497452485 0.05058970380 
0.047814 2.27385937165 0.04645836895 
0.048331 2.28525211202 0.04798129862 
0.048848 2.34580049186 0.04783159551 
0.049365 2.39752434304 0.04607105666 
0.049881 2.32664156668 0.04735308789 
0.050398 2.27909101232 0.04765731522 
0.050915 2.28994068240 0.04649476080 
0.051432 2.31365870637 0.04892449584 
0.051949 2.32720243844 0.04536220695 
0.052466 2.25794687650 0.04574295534 
0.052983 2.28893545351 0.04479740832 
0.053500 2.21230273122 0.04328689300 
0.054017 2.11830576275 0.04302835788 
0.054534 2.27546401461 0.04526523881 
0.055050 2.21654603429 0.04506226365 
0.055567 2.23233405070 0.04457780183 
0.056084 2.28656703806 0.04398984854 
0.056601 2.15832868317 0.04260451578 
0.057118 2.06996164756 0.04141975151 
0.057635 2.23820627414 0.04172316877 
0.058152 2.17809579317 0.04237643605 
0.058669 2.24782639140 0.04311081129 
0.059186 2.20582025337 0.04199470666 
0.059703 2.15144473188 0.04069656659 
0.060220 2.10564175236 0.03995106875 
0.060736 2.16943219574 0.04051966800 
0.061253 2.13143650009 0.04079807772 
0.061770 2.17746398949 0.04326831312 
0.062287 2.12759510479 0.03928930829 
0.062804 2.13976486693 0.04018149564 
0.063321 2.07095482110 0.03756400876 
0.063838 2.17218811767 0.04164684179 
0.064355 2.13445259932 0.04020567253 
0.064872 2.18948240383 0.04027287017 
0.065388 2.11270909508 0.03834655984 
0.065905 2.10337350325 0.03945975783 
0.066422 2.07724765949 0.03903645822 
0.066939 2.18082380159 0.03718570234 
0.067456 2.06649671049 0.03860999876 
0.067973 2.08847028639 0.03955991025 
0.068490 2.07127458791 0.03721035543 
0.069007 2.06394390438 0.03840308109 
0.069524 2.04579280385 0.03930983737 
0.070041 2.07018830203 0.03892077236 
0.070557 2.06384784827 0.03968928206 
0.071074 2.03771799413 0.03872581515 
0.071591 2.03969666337 0.03816470612 
0.072108 2.03290670286 0.03811361136 
0.072625 2.10326835120 0.03699423936 
0.073142 2.07505575563 0.03777771974 
0.073659 2.04947877318 0.03777211310 
0.074176 2.02318439974 0.03719748118 
0.074693 2.00044353660 0.03619069039 
0.075210 1.98180060207 0.03425469828 
0.075726 1.98055423388 0.03534592756 
0.076243 2.00558275488 0.03623056102 
0.076760 2.00545767420 0.03644162011 
0.077277 2.04145539392 0.03685966493 
0.077794 1.98680644619 0.03515242173 
0.078311 1.96544015849 0.03521347123 
0.078828 2.02260051128 0.03487278234 
0.079345 1.96479023268 0.03409312810 
0.079862 2.03481365917 0.03493458503 
0.080378 2.00216527482 0.03434726597 
0.080895 2.00509995701 0.03415013345 
0.081412 2.01912077134 0.03595533962 
0.081929 2.01847999459 0.03460706515 
0.082446 1.96117212034 0.03355602023 
0.082963 1.99723407891 0.03479428010 
0.083480 1.94410042583 0.03266058085 
0.083997 1.99744772336 0.03278096157 
0.084514 2.01471099846 0.03374490693 
0.085030 1.97388538745 0.03465899730 
0.085547 1.94456100772 0.03414016543 
0.086064 1.92180294826 0.03244504843 
0.086581 1.98246823507 0.03330711923 
0.087098 2.01210578646 0.03221302808 
0.087615 1.95043722693 0.03335856120 
0.088132 2.05989339140 0.03311088830 
0.088649 1.97999955766 0.03348924070 
0.089166 2.01483152878 0.03382283986 
0.089683 1.98468749796 0.03554712865 
0.090199 1.96709485581 0.03433942567 
0.090716 1.94152661991 0.03449810934 
0.091233 1.97913774294 0.03518638771 
0.091750 1.94416534485 0.03645605240 
0.092267 1.93487705490 0.03461927502 
0.092784 1.89077309375 0.03460357070 
0.093301 1.96724930419 0.03763570124 
0.093818 1.99711140037 0.03584639191 
0.094334 1.92194160110 0.03569594568 
0.094851 1.90090628308 0.03379360078 
0.095368 1.91613982718 0.03442422277 
0.095885 1.94335434729 0.03479362881 
0.096402 1.95253349503 0.03533907647 
0.096919 2.03023599301 0.03386866122 
0.097436 1.93068483011 0.03285922147 
0.097953 1.97269175064 0.03311075425 
0.098470 1.91110377971 0.03338057750 
0.098986 1.93365673929 0.03265016333 
0.099503 1.97040548807 0.03242558486 
0.100020 1.97406660937 0.03222524104 
0.100537 1.92203024847 0.03161601214 
0.101054 1.94375759499 0.03094807313 
0.101571 1.90209768286 0.03199837228 
0.102088 1.92373173995 0.03270963120 
0.102605 1.96999797983 0.03189534387 
0.103122 1.97830190964 0.03137589916 
0.103638 1.95112796855 0.03137786840 
0.104155 1.95446250836 0.03101067938 
0.104672 1.92093184295 0.03114800703 
0.105189 1.94042769485 0.03099171349 
0.105706 1.91636893968 0.02996543397 
0.106223 1.88957994047 0.03027621475 
0.106740 1.87628682695 0.03055498382 
0.107257 1.96186289697 0.03205381779 
0.107773 1.92969623905 0.02941101398 
0.108290 1.92181843635 0.02972388361 
0.108807 1.87833414049 0.03044567555 
0.109324 1.90221050677 0.02990815137 
0.109841 1.91757484107 0.02966946545 
0.110358 1.90343000792 0.02842995811 
0.110875 1.96757697012 0.03025555511 
0.111392 1.88669418749 0.03014556969 
0.111909 1.90430693404 0.03012993803 
0.112425 1.92837937564 0.02972412580 
0.112942 1.92156943458 0.02789774365 
0.113459 1.96415683042 0.02878581289 
0.113976 1.83089352395 0.02884177208 
0.114493 1.93957736508 0.02833665811 
0.115010 1.89054180850 0.02892283689 
0.115527 1.89816434479 0.02820868405 
0.116044 1.86475904056 0.02846835581 
0.116560 1.95478698611 0.02857082495 
0.117077 1.92190011389 0.02867807513 
0.117594 1.82737589262 0.02741730756 
0.118111 1.95317976134 0.02834606855 
0.118628 1.91266022021 0.02894117375 
0.119145 1.88967311026 0.02785326022 
0.119662 1.88990953704 0.02812642122 
0.120179 1.87503689018 0.02702038942 
0.120695 1.87194768898 0.02806578059 
0.121212 1.88207244832 0.02756252354 
0.121729 1.91665979855 0.02766557597 
0.122246 1.89643477641 0.02819111499 
0.122763 1.92387933108 0.02762667438 
0.123280 1.87893313618 0.02693742029 
0.123797 1.91772345359 0.02676859102 
0.124314 1.91229820920 0.02774972851 
0.124830 1.87394805704 0.02722672072 
0.125347 1.89985251009 0.02771393022 
0.125864 1.89187537093 0.02682769672 
0.126381 1.90068144704 0.02695379564 
0.126898 1.90696814133 0.02738131234 
0.127415 1.86648484980 0.02698617295 
0.127932 1.86869858243 0.02676373397 
0.128448 1.83017362406 0.02669690999 
0.128965 1.91843970055 0.02547656085 
0.129482 1.92044696289 0.02742111780 
0.129999 1.90371858503 0.02635514896 
0.130516 1.85199405386 0.02569146916 
0.131033 1.86382023690 0.02639307197 
0.131550 1.91849738293 0.02705875260 
0.132067 1.89440279420 0.02718572585 
0.132583 1.85782960145 0.02648744962 
0.133100 1.90115637036 0.02675846287 
0.133617 1.84192940179 0.02580518818 
0.134134 1.87180356302 0.02556754259 
0.134651 1.90399631657 0.02643552444 
0.135168 1.84400493731 0.02544664909 
0.135685 1.89799973186 0.02592062426 
0.136201 1.87359337230 0.02592811890 
0.136718 1.84322824709 0.02550218282 
0.137235 1.88215825590 0.02580996211 
0.137752 1.90264269818 0.02634349248 
0.138269 1.87532974571 0.02545044923 
0.138786 1.88765120262 0.02541480764 
0.139303 1.89446394588 0.02539949915 
0.139819 1.83462521736 0.02545501995 
0.140336 1.90391502003 0.02505925641 
0.140853 1.91555214806 0.02562370839 
0.141370 1.90265654610 0.02581426766 
0.141887 1.91733834358 0.02477833757 
0.142404 1.92757118282 0.02515218722 
0.142921 1.86173322497 0.02507229088 
0.143438 1.90335790942 0.02583607221 
0.143954 1.88490442365 0.02539142767 
0.144471 1.93064348336 0.02584626123 
0.144988 1.86575675481 0.02507281424 
0.145505 1.87311327943 0.02538147907 
0.146022 1.92591290419 0.02555699144 
0.146539 1.86147757285 0.02598594633 
0.147056 1.88467576662 0.02535409942 
0.147572 1.85117464644 0.02488694454 
0.148089 1.88158964268 0.02533059200 
0.148606 1.85780208462 0.02560704524 
0.149123 1.84572912677 0.02454906460 
0.149640 1.84963197353 0.02482066387 
0.150157 1.89270478201 0.02448242467 
0.150674 1.82772075066 0.02482182009 
0.151190 1.85141417985 0.02399455409 
0.151707 1.82648952660 0.02399408715 
0.152224 1.85796368711 0.02485747382 
0.152741 1.86886665238 0.02489552814 
0.153258 1.84565943864 0.02440831240 
0.153775 1.84599497248 0.02441718604 
0.154291 1.82145710362 0.02338176438 
0.154808 1.87051751269 0.02373122046 
0.155325 1.89891569915 0.02504421687 
0.155842 1.84935591038 0.02419032295 
0.156359 1.81657346312 0.02399108918 
0.156876 1.84208863080 0.02463642002 
0.157393 1.86036505430 0.02377851521 
0.157909 1.82877167331 0.02356883011 
0.158426 1.82582532108 0.02409755537 
0.158943 1.84629878762 0.02370815637 
0.159460 1.83672257693 0.02355453901 
0.159977 1.83304534198 0.02387531412 
0.160494 1.80911935024 0.02322838538 
0.161010 1.82302553689 0.02341239124 
0.161527 1.82753847851 0.02276319225 
0.162044 1.83547262314 0.02387213438 
0.162561 1.83067116785 0.02381864068 
0.163078 1.81966012312 0.02339116992 
0.163595 1.83170043604 0.02353133998 
0.164112 1.84974207372 0.02329893902 
0.164628 1.80761528338 0.02304054483 
0.165145 1.81413378229 0.02313473638 
0.165662 1.81405886251 0.02306567448 
0.166179 1.81190494604 0.02311917889 
0.166696 1.83732067722 0.02303823353 
0.167213 1.82834879194 0.02370635078 
0.167729 1.82472267164 0.02298550227 
0.168246 1.80610381600 0.02277674354 
0.168763 1.84106606240 0.02272122040 
0.169280 1.85114844889 0.02326527631 
0.169797 1.83331093929 0.02319925887 
0.170314 1.80526009059 0.02244536745 
0.170830 1.84358953255 0.02265248069 
0.171347 1.87947127575 0.02312197896 
0.171864 1.83590158166 0.02246819695 
0.172381 1.81609351418 0.02217357373 
0.172898 1.81727281723 0.02204532882 
0.173415 1.81298372144 0.02206601440 
0.173932 1.78952450840 0.02293534541 
0.174448 1.82640125492 0.02274479721 
0.174965 1.83009976605 0.02228489033 
0.175482 1.79681247738 0.02228480789 
0.175999 1.81863559377 0.02222397371 
0.176516 1.81854878750 0.02154461520 
0.177033 1.79664137504 0.02206598242 
0.177549 1.81384003990 0.02182607652 
0.178066 1.80639525949 0.02251453947 
0.178583 1.82730531978 0.02221857762 
0.179100 1.83032989720 0.02291614908 
0.179617 1.81407290259 0.02263531041 
0.180134 1.79618456247 0.02214703154 
0.180650 1.81059539107 0.02348229105 
0.181167 1.76872513793 0.02268426882 
0.181684 1.86619560862 0.02307827700 
0.182201 1.79812458811 0.02387921711 
0.182718 1.82457155537 0.02336412114 
0.183234 1.82088844623 0.02382103381 
0.183751 1.78301334091 0.02355430332 
0.184268 1.82367200405 0.02360015356 
0.184785 1.80554691990 0.02384509821 
0.185302 1.82278243342 0.02385991601 
0.185819 1.79840315543 0.02373375636 
0.186335 1.85149414318 0.02355648183 
0.186852 1.81056710582 0.02284259116 
0.187369 1.78151051180 0.02295683059 
0.187886 1.79623582156 0.02250352433 
0.188403 1.81438270982 0.02216753095 
0.188920 1.76998913302 0.02245019546 
0.189436 1.76906712334 0.02307607134 
0.189953 1.81964810420 0.02265102649 
0.190470 1.79665903274 0.02245824804 
0.190987 1.78345098636 0.02257890219 
0.191504 1.78914147463 0.02168965959 
0.192020 1.79787511498 0.02158553666 
0.192537 1.76686352987 0.02193911696 
0.193054 1.78559146203 0.02192927189 
0.193571 1.76654272651 0.02174977563 
0.194088 1.75641523903 0.02185089735 
0.194605 1.76533460845 0.02139196729 
0.195121 1.79138734328 0.02161245330 
0.195638 1.75866731364 0.02129485481 
0.196155 1.77173846404 0.02126087889 
0.196672 1.78128852116 0.02187722931 
0.197189 1.75034608498 0.02141685930 
0.197705 1.78027974178 0.02104361224 
0.198222 1.75711231195 0.02128201663 
0.198739 1.77111368324 0.02155415625 
0.199256 1.78531802838 0.02111146105 
0.199773 1.79729029534 0.02125217643 
0.200290 1.78147396380 0.02079427930 
0.200806 1.80330743625 0.02133232978 
0.201323 1.76175482876 0.02061764846 
0.201840 1.78111101287 0.02134432080 
0.202357 1.77280186298 0.02049384650 
0.202874 1.73582370051 0.02045101803 
0.203390 1.78406281989 0.02072105379 
0.203907 1.77470842427 0.02116569992 
0.204424 1.81949484432 0.02111103490 
0.204941 1.79470184166 0.02086202564 
0.205458 1.79073380172 0.02094490307 
0.205974 1.79022531307 0.02077732454 
0.206491 1.77273192158 0.02059790971 
0.207008 1.80177986893 0.02064083193 
0.207525 1.75599887193 0.02062079851 
0.208042 1.73334728835 0.02044331883 
0.208558 1.75563421403 0.02079013246 
0.209075 1.79683536483 0.02090577471 
0.209592 1.74963420356 0.02023389201 
0.210109 1.77388776785 0.02037341497 
0.210626 1.73860608276 0.02004691969 
0.211142 1.78005360081 0.02067942798 
0.211659 1.78880190941 0.02070939424 
0.212176 1.79562843441 0.02060870090 
0.212693 1.78334073940 0.02085073254 
0.213210 1.78247882419 0.02062723705 
0.213726 1.78424396099 0.02000321682 
0.214243 1.78214524363 0.02083521403 
0.214760 1.77784450614 0.02000873690 
0.215277 1.76065492795 0.02021120763 
0.215794 1.77953800689 0.02042729380 
0.216310 1.77232934165 0.02001663486 
0.216827 1.80458872245 0.02007476438 
0.217344 1.76169238335 0.02047759403 
0.217861 1.77779741181 0.02052276241 
0.218378 1.76666263582 0.02036934303 
0.218894 1.79802414264 0.01988327667 
0.219411 1.76377505948 0.01982343399 
0.219928 1.78038944576 0.01975171547 
0.220445 1.76031197431 0.02001892735 
0.220962 1.78098194587 0.02007752527 
0.221478 1.77099841890 0.01953856019 
0.221995 1.77236136040 0.02009470636 
0.222512 1.77858176938 0.02033733058 
0.223029 1.79298772104 0.01989037910 
0.223546 1.79041702824 0.02004721303 
0.224062 1.80486272757 0.01973844540 
0.224579 1.75573759487 0.01948497503 
0.225096 1.79771275091 0.02022042115 
0.225613 1.77247837250 0.01949189077 
0.226129 1.78541133914 0.01936801281 
0.226646 1.78290048069 0.01978665789 
0.227163 1.75660800419 0.01914817983 
0.227680 1.74820426288 0.01928030705 
0.228197 1.78941229844 0.01916095949 
0.228713 1.80240714379 0.01937530813 
0.229230 1.79814251441 0.01884059500 
0.229747 1.75543889598 0.01905400341 
0.230264 1.77505333137 0.01929764741 
0.230780 1.77785965993 0.01930327538 
0.231297 1.73822956495 0.01948732063 
0.231814 1.75906926085 0.01891013789 
0.232331 1.76367323432 0.01883582151 
0.232848 1.76880676455 0.01926353689 
0.233364 1.76318068856 0.01941939507 
0.233881 1.79021301388 0.01902611327 
0.234398 1.76459593691 0.01963787724 
0.234915 1.76829169346 0.01934574858 
0.235431 1.74916212321 0.01920264010 
0.235948 1.76576357727 0.01894976200 
0.236465 1.75212391712 0.01871154005 
0.236982 1.76048479704 0.01933731952 
0.237499 1.78226999554 0.01922097169 
0.238015 1.74631487779 0.01888243343 
0.238532 1.75869144119 0.01904621842 
0.239049 1.75277902825 0.01907826456 
0.239566 1.75051249617 0.01925895806 
0.240082 1.74099506846 0.01866200642 
0.240599 1.77529378090 0.01901644579 
0.241116 1.73966627030 0.01818542705 
0.241633 1.74129136409 0.01876387723 
0.242149 1.74786966503 3.35638933525 
0.242666 1.79553837219 0.01907670421 
0.243183 1.74500437130 0.01876348190 
0.243700 1.75190148009 0.01866672595 
0.244217 1.77323416511 0.01825712454 
0.244733 1.73428158123 0.01873880701 
0.245250 1.77836115664 0.01827194412 
0.245767 1.75684854286 0.01890997904 
0.246284 1.76934122255 0.01843872310 
0.246800 1.76428485947 0.01832309110 
0.247317 1.76575206945 0.01864280428 
0.247834 1.71091277085 0.01844255779 
0.248351 1.74888663978 0.01872051413 
0.248867 1.73845606135 0.01837981517 
0.249384 1.73546046470 0.01824033934 
0.249901 1.76842466971 0.01854639953 
0.250418 1.77894494496 0.01843587439 
0.250934 1.74434818791 0.01847342218 
0.251451 1.73838230965 0.01835329015 
0.251968 1.72166432241 0.01785690399 
0.252485 1.75240278016 0.01802988762 
0.253001 1.75305883626 0.01862650949 
0.253518 1.70786658372 0.01827589150 
0.254035 1.74646100789 0.01859665493 
0.254552 1.76458056963 0.01841223930 
0.255068 1.72014720748 0.01792521126 
0.255585 1.71713101056 0.01792941959 
0.256102 1.72142722621 0.01800778103 
0.256619 1.73503741680 0.01820858948 
0.257135 1.71822301811 0.01818071980 
0.257652 1.72828828420 0.01787634655 
0.258169 1.73821838497 0.01814058566 
0.258686 1.76550706112 0.01815141732 
0.259202 1.75096944188 0.01793814572 
0.259719 1.72124631045 0.01817568200 
0.260236 1.74798927610 0.01825257686 
0.260753 1.73832976576 0.01842364541 
0.261269 1.74551204109 0.01870255258 
0.261786 1.74320923295 0.01872829851 
0.262303 1.74102530455 0.01878762605 
0.262820 1.73107736714 0.01879392774 
0.263336 1.73260776000 0.01892105460 
0.263853 1.71501185853 0.01943697853 
0.264370 1.73938317706 0.01938348540 
0.264887 1.73930890603 0.01939287225 
0.265403 1.73470488485 0.01938518610 
0.265920 1.73469575260 0.01948806228 
0.266437 1.72217384755 0.01956094091 
0.266954 1.76238900600 0.01924986194 
0.267470 1.73074499598 0.01963366220 
0.267987 1.78582697999 0.01988830747 
0.268504 1.76340632984 0.02014256708 
0.269021 1.75571167330 0.02004040488 
0.269537 1.79504986978 0.02021110954 
0.270054 1.78453831141 0.02003020452 
0.270571 1.76390778015 0.02002013992 
0.271087 1.74145401058 0.02049260708 
0.271604 1.78275946413 0.02075712368 
0.272121 1.75642339199 0.02104950264 
0.272638 1.77792343133 0.02167600470 
0.273154 1.75613022699 0.02135199681 
0.273671 1.73355278201 0.02090567962 
0.274188 1.74740124673 0.02095223822 
0.274705 1.75884276180 0.02140495909 
0.275221 1.77442083644 0.02160623811 
0.275738 1.77209344906 0.02156650673 
0.276255 1.78260501183 0.02188993346 
0.276771 1.73484771219 0.02176885037 
0.277288 1.72179625533 0.02139084501 
0.277805 1.77768950642 0.02160140069 
0.278322 1.74003080889 0.02141663045 
0.278838 1.76993417844 0.02147474188 
0.279355 1.80027841655 0.02148880325 
0.279872 1.81959801268 0.02163380729 
0.280388 1.73765444428 0.02162047871 
0.280905 1.73305578103 0.02158555514 
0.281422 1.74333622975 0.02165856109 
0.281939 1.73239565763 0.02169293868 
0.282455 1.75730917284 0.02182641199 
0.282972 1.74071708739 0.02151237348 
0.283489 1.78541186366 0.02139680674 
0.284006 1.71259631277 0.02137444515 
0.284522 1.74695890507 0.02128261806 
0.285039 1.79150271813 0.02245894900 
0.285556 1.74057698726 0.02118283107 
0.286072 1.72044600636 0.02142431191 
0.286589 1.75663470101 0.02265206255 
0.287106 1.73130548937 0.02173190724 
0.287622 1.76397506320 0.02192158449 
0.288139 1.72427352180 0.02111900148 
0.288656 1.72108714268 0.02176303606 
0.289173 1.71108024522 0.02215458644 
0.289689 1.74040944669 0.02208624761 
0.290206 1.75601030786 0.02231367190 
0.290723 1.77183579987 0.02186833725 
0.291239 1.77178115684 0.02218096888 
0.291756 1.76181603661 0.02196666178 
0.292273 1.76234869823 0.02237765595 
0.292790 1.74775938410 0.02141080913 
0.293306 1.73412108031 0.02179485053 
0.293823 1.74104672478 0.02144435273 
0.294340 1.72590682089 0.02233887181 
0.294856 1.75216427354 0.02247109270 
0.295373 1.74725834089 0.02208465030 
0.295890 1.74710278042 0.02254091509 
0.296406 1.78907470301 0.02238307122 
0.296923 1.75742775724 0.02276754038 
0.297440 1.76825944282 0.02268989192 
0.297957 1.74566400617 0.02199919137 
0.298473 1.75682647597 0.02191087753 
0.298990 1.79037247688 0.02254251920 
0.299507 1.74427099652 0.02270786864 
0.300023 1.75419923218 0.02294889666 
0.300540 1.78896403970 0.02283490476 
0.301057 1.74994764900 0.02222500953 
0.301573 1.75584583292 0.02288010498 
0.302090 1.77068285984 0.02303688698 
0.302607 1.76979660402 0.02343336749 
0.303123 1.76784234199 0.02241505608 
0.303640 1.78274995185 0.02322413328 
0.304157 1.81618535621 0.02316927878 
0.304673 1.77521271423 0.02324407941 
0.305190 1.78033826082 0.02322192359 
0.305707 1.73107569837 0.02298902018 
0.306224 1.73738377740 0.02273739407 
0.306740 1.80335910582 0.02357414080 
0.307257 1.73999447077 0.02303413303 
0.307774 1.75627630975 0.02345687645 
0.308290 1.74794664780 0.02297329050 
0.308807 1.77360307044 0.02348273494 
0.309324 1.73311273180 0.02262644369 
0.309840 1.74741843331 0.02294566194 
0.310357 1.73878908720 0.02283155317 
0.310874 1.81303178067 0.02405946371 
0.311390 1.75898294038 0.02322143516 
0.311907 1.80882079841 0.02420556350 
0.312424 1.77831177260 0.02358254285 
0.312940 1.72310298591 0.02318352737 
0.313457 1.77935519910 0.02353794737 
0.313974 1.75248850936 0.02408271779 
0.314490 1.73697472120 0.02364928775 
0.315007 1.73706832638 0.02420371765 
0.315524 1.74590246503 0.02393298917 
0.316040 1.75141223070 0.02365362542 
0.316557 1.77945034824 0.02413720934 
0.317074 1.75490430911 0.02426736585 
0.317590 1.75081162390 0.02417782348 
0.318107 1.70892801486 0.02357395455 
0.318624 1.70261499569 0.02340375421 
0.319140 1.79444880150 0.02466645781 
0.319657 1.77685628389 0.02459286883 
0.320174 1.80062008052 0.02469558051 
0.320690 1.76158575727 0.02451537501 
0.321207 1.75883343281 0.02529157952 
0.321724 1.76108496167 0.02493884802 
0.322240 1.75760755134 0.02457921242 
0.322757 1.72524238339 0.02443467111 
0.323274 1.74520774257 0.02429508199 
0.323790 1.74750395862 0.02434908993 
0.324307 1.75144227170 0.02583044561 
0.324824 1.73304263861 0.02507875198 
0.325340 1.80394458710 0.02654303814 
0.325857 1.75178620646 0.02596108475 
0.326373 1.78962026581 0.02631707167 
0.326890 1.73971857784 0.02679665319 
0.327407 1.79573665704 0.02713867933 
0.327923 1.81153775320 0.02715815350 
0.328440 1.73459336268 0.02619272936 
0.328957 1.74319859446 0.02665846211 
0.329473 1.74570756653 0.02811644030 
0.329990 1.79274685607 0.02868786597 
0.330507 1.79072163790 0.02900303076 
0.331023 1.77025806593 0.02940404993 
0.331540 1.78644207703 0.02845911683 
0.332057 1.81146308897 0.02896196694 
0.332573 1.77883135609 0.02994757391 
0.333090 1.71818819743 0.02963891015 
0.333607 1.83245813417 0.03127490175 
0.334123 1.80913178075 0.03155377734 
0.334640 1.80740158693 0.03100869107 
0.335156 1.80667601494 0.03171672043 
0.335673 1.78169684650 0.03098274805 
0.336190 1.79782939792 0.03101065332 
0.336706 1.79019045154 0.03054264750 
0.337223 1.72659343348 0.03186726633 
0.337740 1.73864197786 0.03336329196 
0.338256 1.79776802899 0.03309988877 
0.338773 1.79636818017 0.03604026872 
0.339290 1.81624124867 0.03682393088 
0.339806 1.78035321502 0.03639042743 
0.340323 1.79758642918 0.03717735393 
0.340839 1.80386995304 0.03762127243 
0.341356 1.86470701226 0.03874866063 
0.341873 1.83646551902 0.03869669824 
0.342389 1.83962107107 0.04012565569 
0.342906 1.81724731188 0.03972119520 
0.343423 1.80049244022 0.03882911312 
0.343939 1.78367563634 0.03950899114 
0.344456 1.89237377182 0.03865479920 
0.344972 1.81691861889 0.03931793150 
0.345489 1.80950637035 0.03958687084 
0.346006 1.86399671767 0.04024628236 
0.346522 1.73342567944 0.04019127497 
0.347039 1.85811284392 0.04068685267 
0.347555 1.85335406461 0.04129118184 
0.348072 1.81622075208 0.04113457347 
0.348589 1.89823805882 0.04131871458 
0.349105 1.74775939512 0.03897533828 
0.349622 1.80317198151 0.03982272024 
0.350139 1.78616252816 0.04264045317 
0.350655 1.82729667222 0.04066535739 
0.351172 1.83807915854 0.04252035882 
0.351688 1.77310104612 0.04039570519 
0.352205 1.88677193368 0.04160394560 
0.352722 1.86630610870 0.04171502307 
0.353238 1.86032590558 0.04099464695 
0.353755 1.81516256749 0.04061647423 
0.354271 1.80259623906 0.04125125845 
0.354788 1.87933351822 0.04049657323 
0.355305 1.80709321174 0.04099944341 
0.355821 1.83023090857 0.04091690336 
0.356338 1.80211635586 0.04102704774 
0.356854 1.84587483203 0.04467073949 
0.357371 1.88051845663 0.04493388875 
0.357888 1.79846720872 0.04327140025 
0.358404 1.87855098485 0.04498916694 
0.358921 1.81285348106 0.04690003560 
0.359437 1.82161419101 0.04610925568 
0.359954 1.79859364552 0.04852302656 
0.360471 1.89640946127 0.04934571428 
0.360987 1.83258685640 0.04690471305 
0.361504 1.89604344723 0.04931512615 
0.362020 1.92469137748 0.05145068052 
0.362537 1.82811154820 0.04913914093 
0.363054 1.79259606371 0.04943542635 
0.363570 1.86299187996 0.05388833782 
0.364087 1.82238908980 0.05354843766 
0.364603 1.83319284546 0.05467775274 
0.365120 1.79798907618 0.05696558705 
0.365637 1.80898775957 0.06160308406 
0.366153 1.84007795282 0.05333751870 
0.366670 1.92322641678 0.06616936135 
0.367186 1.81011950974 0.06073456101 
0.367703 1.86138900384 0.06391149442 
0.368219 1.82343911834 0.06480493305 
0.368736 1.69386095827 0.06723284412 
0.369253 1.87274960118 0.07003183715 
0.369769 1.74558214807 0.07463733967 
0.370286 1.68029551702 0.07829758390 
0.370802 1.79141179672 0.07653879041 
0.371319 1.81111570160 0.08508949051 
0.371835 1.64336064018 0.07922061395 
0.372352 1.75293810530 0.09978157146 
0.372869 1.73601649691 0.11639535987 
0.373385 1.99329206051 0.16772575618 
0.373902 1.48936339931 0.32743409400 
