# Supplementary material for: A SAXS-based approach to rationally evaluate radical scavengers – toward eliminating radiation damage in solution and crystallographic studies
Source: J Synchrotron Radiat. 2021 Aug 9;28(Pt 5):1309–20. doi: 10.1107/S1600577521004045 (PMC8415334; doi:10.1107/S1600577521004045)
Supplement: Supplementary file 1 [file s-28-01309-sup1.zip › SupportingData/ascrobic_acid/5mM/G1_ascorbate-5mm_00018.cbf.dat]

0.010597 11.76016265289 0.61644409935 
0.011114 10.31761808661 0.40823402937 
0.011630 9.44486253589 0.36571997737 
0.012147 8.13096043769 0.28254344270 
0.012664 8.04280145391 0.24473258994 
0.013181 7.54160453348 0.24007844941 
0.013698 6.63507314973 0.18713788638 
0.014215 6.16753242152 0.27763592244 
0.014732 6.11023104116 0.19959478389 
0.015249 5.81220485623 0.21548927832 
0.015766 5.42421820780 0.16125399025 
0.016283 5.09308901535 0.17236460878 
0.016800 5.15654264649 0.15244321649 
0.017316 4.65720660991 0.13624020798 
0.017833 4.59246129463 0.12429709335 
0.018350 4.28020851115 0.11684338696 
0.018867 4.43016498004 0.11464440490 
0.019384 4.11386690334 0.10756725042 
0.019901 4.06990859580 0.10517247037 
0.020418 4.05558929672 0.10221967592 
0.020935 3.74861149103 0.08982806786 
0.021452 3.73153104372 0.10213979887 
0.021969 3.62653921708 0.09472272383 
0.022486 3.61295451698 0.09145332085 
0.023002 3.35605479865 0.08906469916 
0.023519 3.44866664007 0.08296773026 
0.024036 3.45207052003 0.08355355713 
0.024553 3.33613354331 0.08657033217 
0.025070 3.37416677523 0.08290115778 
0.025587 3.25078402993 0.08100418234 
0.026104 3.13593398285 0.07103602264 
0.026621 3.21659596654 0.08108411938 
0.027138 2.97255134636 0.07006386355 
0.027655 2.98405600544 0.07055813427 
0.028171 3.03573102663 0.07768933840 
0.028688 2.99095590604 0.07489744927 
0.029205 2.91099765632 0.07178037763 
0.029722 2.94684372956 0.07486814302 
0.030239 2.97240032053 0.07062241671 
0.030756 2.97149525475 0.06565599128 
0.031273 2.72985904918 0.06795772521 
0.031790 2.65365410194 0.06526896064 
0.032307 2.84345166177 0.06520155530 
0.032824 2.76580550772 0.06206525049 
0.033341 2.75958447007 0.06398880122 
0.033857 2.71188093414 0.06030342934 
0.034374 2.74384411607 0.06208541704 
0.034891 2.67725939627 0.05944611959 
0.035408 2.63678306589 0.06552642511 
0.035925 2.66678162769 0.05775951990 
0.036442 2.59677810013 0.06105008954 
0.036959 2.64951654064 0.05952680486 
0.037476 2.63673726348 0.05954105791 
0.037993 2.48920168931 0.06372164813 
0.038510 2.48212370390 0.06145344552 
0.039027 2.53207526183 0.05511803784 
0.039543 2.48038031355 0.05468437905 
0.040060 2.47813471325 0.05323628545 
0.040577 2.53555414576 0.05245047276 
0.041094 2.42598509663 0.05483406831 
0.041611 2.45408028337 0.04971621374 
0.042128 2.44886321652 0.05401857553 
0.042645 2.54151812964 0.05141910035 
0.043162 2.44329372888 0.05081596797 
0.043679 2.42666159877 0.05275737326 
0.044196 2.39189674706 0.05352785739 
0.044712 2.31772183836 0.04853193113 
0.045229 2.41342780333 0.05081011046 
0.045746 2.38310080892 0.04919835394 
0.046263 2.25200956053 0.04951995596 
0.046780 2.31611423984 0.04638707343 
0.047297 2.41138523494 0.04798359832 
0.047814 2.31767992491 0.04659411907 
0.048331 2.30335209741 0.04905346274 
0.048848 2.30501712279 0.04785481241 
0.049365 2.28608609043 0.04803209844 
0.049881 2.27411164393 0.04540873618 
0.050398 2.25088591757 0.04739554103 
0.050915 2.23999804319 0.04612442686 
0.051432 2.29645030628 0.04628751159 
0.051949 2.32847020256 0.04700474745 
0.052466 2.29796063522 0.04456867425 
0.052983 2.16238396295 0.04342077261 
0.053500 2.26839638025 0.04541976338 
0.054017 2.20799924029 0.04331933472 
0.054534 2.20400193938 0.04447250624 
0.055050 2.19158931257 0.04285108054 
0.055567 2.28211919986 0.04331886988 
0.056084 2.18431882291 0.04152968537 
0.056601 2.16879132657 0.04326709194 
0.057118 2.14235151384 0.04204186774 
0.057635 2.13822359930 0.04443029999 
0.058152 2.13388875816 0.04125705959 
0.058669 2.14207084032 0.04005305670 
0.059186 2.17766123918 0.04181772411 
0.059703 2.18125473323 0.04128118602 
0.060220 2.14812682100 0.04118265441 
0.060736 2.13611675699 0.04173642022 
0.061253 2.12213568200 0.04006452887 
0.061770 2.15324782953 0.03971333759 
0.062287 2.16750569523 0.04024436964 
0.062804 2.10627124974 0.03933631996 
0.063321 2.18232885001 0.04103119222 
0.063838 2.16911669712 0.03984443581 
0.064355 2.15144514392 0.03924142336 
0.064872 2.10476090377 0.03920848903 
0.065388 2.15663589416 0.03885435743 
0.065905 2.09990784938 0.03836313979 
0.066422 2.00775057349 0.03771716801 
0.066939 2.15355033125 0.03866516888 
0.067456 2.08470540923 0.03870276792 
0.067973 2.13753808369 0.03943021378 
0.068490 2.12958380479 0.03927420823 
0.069007 2.06603524914 0.03947329169 
0.069524 2.05375236919 0.03888946027 
0.070041 2.07411302625 0.03970612005 
0.070557 2.09312892369 0.03809853685 
0.071074 2.07902668987 0.03738588881 
0.071591 2.03190150498 0.03885102584 
0.072108 2.02964370484 0.03629110104 
0.072625 2.10458164092 0.03761364228 
0.073142 2.02011768998 0.03765752849 
0.073659 2.07837046392 0.03611747491 
0.074176 2.03842136789 0.03660964536 
0.074693 2.08310824610 0.03721510766 
0.075210 2.05216542210 0.03553486352 
0.075726 2.04482311716 0.03634536373 
0.076243 2.08865088082 0.03666514864 
0.076760 2.08238677960 0.03609803554 
0.077277 2.05374607743 0.03540269715 
0.077794 2.01901835579 0.03652659387 
0.078311 2.06492385844 0.03537271705 
0.078828 2.02041596779 0.03424405466 
0.079345 2.00959611612 0.03508384232 
0.079862 2.00954563139 0.03527712587 
0.080378 1.98951122442 0.03538243473 
0.080895 2.05370523847 0.03565351031 
0.081412 2.00649802256 0.03460002307 
0.081929 2.00966690035 0.03519880808 
0.082446 2.07779203271 0.03441179086 
0.082963 1.98264305817 0.03384344823 
0.083480 1.96380864931 0.03376159149 
0.083997 2.00703345839 0.03241184145 
0.084514 2.00685167548 0.03349139274 
0.085030 1.97401807246 0.03396349221 
0.085547 1.99210692839 0.03379168764 
0.086064 2.01903497346 0.03307158573 
0.086581 1.93031566566 0.03315746606 
0.087098 2.01098139693 0.03308768296 
0.087615 2.03955331753 0.03393058239 
0.088132 1.99908204953 0.03394183449 
0.088649 1.95296293658 0.03358217505 
0.089166 1.96021900587 0.03406693605 
0.089683 2.04907878955 0.03531608131 
0.090199 1.92663360094 0.03552936356 
0.090716 1.92693569597 0.03547773795 
0.091233 1.97809151936 0.03518331547 
0.091750 1.99023418456 0.03677525098 
0.092267 1.96546653362 0.03447332100 
0.092784 1.95856059634 0.03587916266 
0.093301 1.91771552054 0.03632451991 
0.093818 1.96854834649 0.03642432485 
0.094334 1.93057574051 0.03592394017 
0.094851 1.97411141301 0.03702979948 
0.095368 1.93523707335 0.03545078224 
0.095885 2.00018718497 0.03559837619 
0.096402 1.99917139496 0.03587172215 
0.096919 1.99165362887 0.03470183721 
0.097436 1.95607952161 0.03360166546 
0.097953 1.92063718284 0.03252033647 
0.098470 1.96521616221 0.03190795277 
0.098986 1.97167106161 0.03285207637 
0.099503 1.93609054117 0.03244264322 
0.100020 1.87686860584 0.03199710348 
0.100537 1.92048736298 0.03134534520 
0.101054 1.89356533795 0.03108581259 
0.101571 1.90370734366 0.03063356308 
0.102088 1.94863645390 0.03279759368 
0.102605 1.92306677519 0.03172566232 
0.103122 1.91902195846 0.03004024916 
0.103638 1.91138496749 0.03106256146 
0.104155 1.87905150515 0.03035815673 
0.104672 1.97144227827 0.03109082991 
0.105189 1.88715359521 0.03105505178 
0.105706 1.86773753861 0.02991351242 
0.106223 1.90999894125 0.03060587661 
0.106740 1.95204340845 0.03088934675 
0.107257 1.92434055960 0.02979395146 
0.107773 1.91968487679 0.02993630773 
0.108290 2.00369037624 0.03105597618 
0.108807 1.92253908716 0.02999548674 
0.109324 1.90588226151 0.02950825000 
0.109841 1.92621402907 0.02972004098 
0.110358 1.94210287353 0.03016739708 
0.110875 1.89990172027 0.03022353935 
0.111392 1.98199458356 0.03076156381 
0.111909 1.89794056631 0.02975729280 
0.112425 1.92654008218 0.02922736907 
0.112942 1.89852325258 0.02903536411 
0.113459 1.92696115808 0.02977329677 
0.113976 1.90649241909 0.02786804408 
0.114493 1.86296552163 0.02850327713 
0.115010 1.89128614549 0.02849243016 
0.115527 1.95605595696 0.02862714134 
0.116044 1.90984595015 0.02782213814 
0.116560 1.88269449777 0.02736698593 
0.117077 1.90240706785 0.02807310826 
0.117594 1.89288103913 0.02870461986 
0.118111 1.89430126352 0.02797220175 
0.118628 1.89702661722 0.02918795091 
0.119145 1.88724658980 0.02837147252 
0.119662 1.90451587289 0.02793574378 
0.120179 1.87508522022 0.02730712011 
0.120695 1.90153068105 0.02824991566 
0.121212 1.90768935532 0.02813402624 
0.121729 1.87840804237 0.02699959790 
0.122246 1.89303689197 0.02860676370 
0.122763 1.97572539680 0.02755440866 
0.123280 1.87821388418 0.02723354997 
0.123797 1.84140083307 0.02786445216 
0.124314 1.92061005206 0.02805524006 
0.124830 1.88035782481 0.02730755785 
0.125347 1.91476305377 0.02766153554 
0.125864 1.91710043001 0.02762110357 
0.126381 1.88445338043 0.02675564294 
0.126898 1.87334589573 0.02748805330 
0.127415 1.88887115499 0.02744325147 
0.127932 1.85651822376 0.02739136411 
0.128448 1.89765491812 0.02775270942 
0.128965 1.88482896211 0.02679720635 
0.129482 1.86875045207 0.02690618790 
0.129999 1.91311436035 0.02644620823 
0.130516 1.87927296034 0.02654072967 
0.131033 1.87211557164 0.02674599485 
0.131550 1.87238065538 0.02680646579 
0.132067 1.85925657720 0.02618181046 
0.132583 1.93933357847 0.02644860287 
0.133100 1.87959921602 0.02622272377 
0.133617 1.90139389552 0.02682045943 
0.134134 1.89814043435 0.02606334931 
0.134651 1.86671287529 0.02609202899 
0.135168 1.88837921669 0.02608373386 
0.135685 1.90517384378 0.02657415708 
0.136201 1.82942033808 0.02495934633 
0.136718 1.88771300675 0.02599876693 
0.137235 1.83390404683 0.02538241728 
0.137752 1.88532796506 0.02544244896 
0.138269 1.84859424099 0.02527311158 
0.138786 1.84956543707 0.02502001738 
0.139303 1.83744312384 0.02494986390 
0.139819 1.89112549361 0.02540224683 
0.140336 1.83824953244 0.02427097719 
0.140853 1.87426784136 0.02593634079 
0.141370 1.89053888965 0.02554408760 
0.141887 1.89562290467 0.02556340778 
0.142404 1.87349846777 0.02490746684 
0.142921 1.89465583643 0.02555736130 
0.143438 1.86860382710 0.02520157867 
0.143954 1.87203008791 0.02574322467 
0.144471 1.87588756703 0.02542536686 
0.144988 1.92205493205 0.02581746076 
0.145505 1.85091526588 0.02599427991 
0.146022 1.92064151674 0.02503867329 
0.146539 1.85283290064 0.02547788023 
0.147056 1.84644012007 0.02521606736 
0.147572 1.87524558339 0.02532195824 
0.148089 1.88678901277 0.02492333866 
0.148606 1.86827636421 0.02439574963 
0.149123 1.87225822828 0.02489696008 
0.149640 1.83642781853 0.02424207779 
0.150157 1.86617106167 0.02468529636 
0.150674 1.85907453801 0.02376785617 
0.151190 1.84103426494 0.02463684196 
0.151707 1.84271320218 0.02490512845 
0.152224 1.84056203842 0.02441089805 
0.152741 1.85062190729 0.02437753719 
0.153258 1.82625705805 0.02373054737 
0.153775 1.84123546108 0.02461740895 
0.154291 1.78242187084 0.02365776001 
0.154808 1.86271413510 0.02400947857 
0.155325 1.87246080113 0.02426202955 
0.155842 1.85974008088 0.02412218207 
0.156359 1.83455593514 0.02339899591 
0.156876 1.82002555103 0.02426451051 
0.157393 1.85994345982 0.02346298194 
0.157909 1.85445007785 0.02428666147 
0.158426 1.86910709483 0.02366789040 
0.158943 1.82593931880 0.02426206898 
0.159460 1.79132102987 0.02337600964 
0.159977 1.83643247003 0.02369907595 
0.160494 1.86237355999 0.02373629315 
0.161010 1.81337895342 0.02352523312 
0.161527 1.82613607249 0.02413918453 
0.162044 1.83191397445 0.02347546307 
0.162561 1.80778206301 0.02300295027 
0.163078 1.82927300180 0.02361605971 
0.163595 1.82432834287 0.02346151038 
0.164112 1.83455193440 0.02307860408 
0.164628 1.81126154700 0.02339538466 
0.165145 1.84422348795 0.02338646955 
0.165662 1.83942516019 0.02309217913 
0.166179 1.81738753976 0.02317804171 
0.166696 1.82443857449 0.02311730592 
0.167213 1.82863592539 0.02262531021 
0.167729 1.81550763332 0.02271197653 
0.168246 1.86505068972 0.02274405157 
0.168763 1.83100705134 0.02293762769 
0.169280 1.78716373524 0.02237963820 
0.169797 1.80668087552 0.02308411206 
0.170314 1.79245447290 0.02255824101 
0.170830 1.84988280820 0.02308554799 
0.171347 1.82589458440 0.02254792785 
0.171864 1.85142229680 0.02233619902 
0.172381 1.81176983655 0.02262394963 
0.172898 1.89075321467 0.02317753851 
0.173415 1.82776172933 0.02283904900 
0.173932 1.84998795231 0.02281576679 
0.174448 1.81060786016 0.02238030098 
0.174965 1.82927488324 0.02239067033 
0.175482 1.81943079347 0.02230987689 
0.175999 1.79666779668 0.02181014493 
0.176516 1.77932741714 0.02176305383 
0.177033 1.80624466030 0.02205139299 
0.177549 1.80679026534 0.02237175504 
0.178066 1.79279987123 0.02217289153 
0.178583 1.82075209063 0.02221238392 
0.179100 1.85051475918 0.02235407763 
0.179617 1.81645757971 0.02205487673 
0.180134 1.84293310573 0.02314064188 
0.180650 1.79762001687 0.02328987309 
0.181167 1.82425984826 0.02240296705 
0.181684 1.78328277957 0.02276469607 
0.182201 1.80106465625 0.02296122118 
0.182718 1.79440937623 0.02327027123 
0.183234 1.82541223710 0.02358497472 
0.183751 1.78761852837 0.02334993523 
0.184268 1.77777467576 0.02351482079 
0.184785 1.75649242724 0.02341457452 
0.185302 1.84484310982 0.02436965817 
0.185819 1.79136176425 0.02347559899 
0.186335 1.80564344553 0.02383954132 
0.186852 1.82552374693 0.02319464498 
0.187369 1.81409848533 0.02327742126 
0.187886 1.81211539419 0.02323365539 
0.188403 1.81365395835 0.02279536162 
0.188920 1.78535625967 0.02187639989 
0.189436 1.81134978287 0.02265910511 
0.189953 1.78199649860 0.02198820657 
0.190470 1.80318679826 0.02198336005 
0.190987 1.80917127882 0.02196858273 
0.191504 1.78726264226 0.02237083803 
0.192020 1.81759649573 0.02149444301 
0.192537 1.79200565617 0.02152461848 
0.193054 1.77602095798 0.02204496045 
0.193571 1.76045257080 0.02199035936 
0.194088 1.75051292659 0.02144708902 
0.194605 1.76944811004 0.02210801496 
0.195121 1.77290850871 0.02152882690 
0.195638 1.77242915967 0.02146456965 
0.196155 1.79498781097 0.02148334885 
0.196672 1.78474531918 0.02187475887 
0.197189 1.77596459248 0.02109214301 
0.197705 1.81590330042 0.02101590597 
0.198222 1.79744785995 0.02150692434 
0.198739 1.77150319258 0.02103064298 
0.199256 1.77916891746 0.02108261132 
0.199773 1.78881662862 0.02142148710 
0.200290 1.80492223129 0.02146546537 
0.200806 1.75818625423 0.02141650516 
0.201323 1.74903289017 0.02144855053 
0.201840 1.77435993607 0.02107356229 
0.202357 1.80109088765 0.02093024025 
0.202874 1.79588601085 0.02096281084 
0.203390 1.73644674199 0.02032741637 
0.203907 1.78221734578 0.02060706735 
0.204424 1.76109252963 0.02119266906 
0.204941 1.79067986846 0.02115661325 
0.205458 1.78962398354 0.02063474476 
0.205974 1.70719084282 0.02026871396 
0.206491 1.78435100782 0.02114857808 
0.207008 1.71847103886 0.02044769880 
0.207525 1.77675458811 0.02037544312 
0.208042 1.77433249413 0.02058699379 
0.208558 1.77651679748 0.02012723180 
0.209075 1.77782382324 0.02051718888 
0.209592 1.78021730908 0.02016398785 
0.210109 1.75240465581 0.02030391292 
0.210626 1.78797991006 0.02040638889 
0.211142 1.80083456985 0.02094964508 
0.211659 1.77299935119 0.02026064860 
0.212176 1.73511751604 0.02023607993 
0.212693 1.77255717440 0.02012741311 
0.213210 1.78609123044 0.02018429143 
0.213726 1.78246990080 0.02019486483 
0.214243 1.77567130145 0.02029305484 
0.214760 1.79894205720 0.02028542434 
0.215277 1.81186729677 0.02080995435 
0.215794 1.75897060598 0.02034227160 
0.216310 1.78606355627 0.02003964066 
0.216827 1.74957846573 0.01999003558 
0.217344 1.75307432930 0.02000217871 
0.217861 1.77472912311 0.02020379778 
0.218378 1.78176897110 0.02004723507 
0.218894 1.76600357605 0.01982903694 
0.219411 1.79043951598 0.02046194058 
0.219928 1.78805720355 0.01995812392 
0.220445 1.77046878124 0.01938123073 
0.220962 1.75824056486 0.01988307824 
0.221478 1.76053529539 0.01993336904 
0.221995 1.79258632563 0.02004735652 
0.222512 1.77996163597 0.01951433901 
0.223029 1.78223163764 0.01948771200 
0.223546 1.76665304987 0.01975057496 
0.224062 1.74731887325 0.01938766555 
0.224579 1.75789709477 0.01992305750 
0.225096 1.77620890928 0.01946413845 
0.225613 1.77748671342 0.01945077197 
0.226129 1.79848034657 0.01946276227 
0.226646 1.74836659029 0.01935945778 
0.227163 1.77180828560 0.01923829486 
0.227680 1.80114478187 0.01927049763 
0.228197 1.76471294754 0.01929211758 
0.228713 1.79050492152 0.01957080310 
0.229230 1.75828154559 0.01894694977 
0.229747 1.78407820223 0.01907086337 
0.230264 1.77402123124 0.01896334199 
0.230780 1.74279472505 0.01943183294 
0.231297 1.76566648025 0.01922054306 
0.231814 1.77652160559 0.01914700436 
0.232331 1.77228604343 0.01905507703 
0.232848 1.79533914639 0.01944037540 
0.233364 1.76254856784 0.01879256976 
0.233881 1.77085956456 0.01910514672 
0.234398 1.75592491535 0.01910685617 
0.234915 1.80200435270 0.01949802062 
0.235431 1.78238083538 0.01916811684 
0.235948 1.76533941071 0.01907145356 
0.236465 1.74973964854 0.01902976648 
0.236982 1.74861869517 0.01897158936 
0.237499 1.71562347250 0.01876085443 
0.238015 1.73265302868 0.01871973352 
0.238532 1.74396716458 0.01876259943 
0.239049 1.75696985181 0.01866197071 
0.239566 1.73799360845 0.01877095538 
0.240082 1.74975264809 0.01854472192 
0.240599 1.77114130604 0.01908033751 
0.241116 1.77353985995 0.01948665880 
0.241633 1.79513225055 0.01878836885 
0.242149 1.75662963594 3.35954695695 
0.242666 1.73545820642 0.01873661216 
0.243183 1.72861796216 0.01821078533 
0.243700 1.76661730376 0.01884596381 
0.244217 1.77037012874 0.01880851762 
0.244733 1.73703860422 0.01857091053 
0.245250 1.74707503494 0.01825944003 
0.245767 1.74846492740 0.01877054849 
0.246284 1.72855966211 0.01841420273 
0.246800 1.74295049974 0.01832026036 
0.247317 1.75033278339 0.01861850459 
0.247834 1.74485214298 0.01842981831 
0.248351 1.74827582190 0.01841381575 
0.248867 1.77757058866 0.01861003492 
0.249384 1.75914859736 0.01824551000 
0.249901 1.74927184702 0.01866543545 
0.250418 1.73760620336 0.01822634181 
0.250934 1.74569812794 0.01826827044 
0.251451 1.74257931917 0.01803422159 
0.251968 1.76354068900 0.01835536733 
0.252485 1.72968363102 0.01822750379 
0.253001 1.75344781862 0.01833374769 
0.253518 1.73120263257 0.01832463426 
0.254035 1.74979586848 0.01813578454 
0.254552 1.75945792412 0.01847132610 
0.255068 1.74847229697 0.01806058362 
0.255585 1.72888678635 0.01830382030 
0.256102 1.70404714774 0.01760234216 
0.256619 1.72526330041 0.01794535254 
0.257135 1.74757721597 0.01797902618 
0.257652 1.70712967342 0.01820265974 
0.258169 1.70189034360 0.01793982620 
0.258686 1.72020220718 0.01792124500 
0.259202 1.73103349627 0.01788562503 
0.259719 1.72893764785 0.01780594310 
0.260236 1.74102691950 0.01847251081 
0.260753 1.77005529516 0.01853197857 
0.261269 1.70790864134 0.01862720163 
0.261786 1.74286749937 0.01892758266 
0.262303 1.74339605316 0.01893947983 
0.262820 1.74338281196 0.01889802103 
0.263336 1.75206131360 0.01901721329 
0.263853 1.70072311534 0.01898158143 
0.264370 1.72984994995 0.01941413828 
0.264887 1.74445373243 0.01907416048 
0.265403 1.73643715599 0.01896884862 
0.265920 1.72983433225 0.01933326904 
0.266437 1.73014813595 0.01937849045 
0.266954 1.75933669435 0.01942089290 
0.267470 1.74161398476 0.01935909723 
0.267987 1.71226641042 0.01971589483 
0.268504 1.75430424827 0.02032993999 
0.269021 1.75746377399 0.01943347918 
0.269537 1.75082442785 0.01970043808 
0.270054 1.79985825512 0.02031539324 
0.270571 1.74681835181 0.02027925474 
0.271087 1.74849374603 0.02078019804 
0.271604 1.73402412230 0.02060938407 
0.272121 1.77353707893 0.02153920610 
0.272638 1.75283199981 0.02144779794 
0.273154 1.75397055796 0.02162942519 
0.273671 1.75274947725 0.02137630140 
0.274188 1.75770446029 0.02105945718 
0.274705 1.75643204049 0.02151263582 
0.275221 1.76360754438 0.02170653502 
0.275738 1.71288821799 0.02176990764 
0.276255 1.71894663459 0.02082143741 
0.276771 1.79709099247 0.02158403760 
0.277288 1.75240483991 0.02126979933 
0.277805 1.74917791543 0.02165584317 
0.278322 1.75488771849 0.02153123994 
0.278838 1.73912166052 0.02152540286 
0.279355 1.77822807745 0.02142982745 
0.279872 1.74675483739 0.02122022554 
0.280388 1.72828252401 0.02092970251 
0.280905 1.73113263119 0.02128000273 
0.281422 1.72589083414 0.02125246221 
0.281939 1.78087915681 0.02113192884 
0.282455 1.73782548986 0.02110428559 
0.282972 1.74441853849 0.02157447414 
0.283489 1.74925898973 0.02199420164 
0.284006 1.76197081836 0.02147499317 
0.284522 1.73937201458 0.02144717241 
0.285039 1.76900631495 0.02182994141 
0.285556 1.72392992816 0.02129452898 
0.286072 1.71502143559 0.02147380132 
0.286589 1.75728942232 0.02217551466 
0.287106 1.74367923939 0.02125390278 
0.287622 1.76031154012 0.02135220335 
0.288139 1.70818517581 0.02174393342 
0.288656 1.75282975965 0.02217690336 
0.289173 1.73129541592 0.02165288752 
0.289689 1.76918930477 0.02220333229 
0.290206 1.74992946862 0.02197937839 
0.290723 1.69035590281 0.02165186549 
0.291239 1.78124111036 0.02213173060 
0.291756 1.76489258619 0.02213987634 
0.292273 1.77239997320 0.02209937932 
0.292790 1.76508630976 0.02216486102 
0.293306 1.74386874471 0.02215679556 
0.293823 1.74500850986 0.02153590775 
0.294340 1.75924024027 0.02189939102 
0.294856 1.78026200731 0.02246877111 
0.295373 1.73427589573 0.02254477815 
0.295890 1.75587565346 0.02248078311 
0.296406 1.73225435935 0.02224160568 
0.296923 1.74001766583 0.02264861922 
0.297440 1.72777511131 0.02268505643 
0.297957 1.71799904135 0.02207873874 
0.298473 1.77981084856 0.02279483485 
0.298990 1.79498306361 0.02304806117 
0.299507 1.73850561619 0.02241131168 
0.300023 1.77565103854 0.02285742964 
0.300540 1.74763871916 0.02240091633 
0.301057 1.76219858907 0.02248331323 
0.301573 1.73042219711 0.02275865920 
0.302090 1.77093608029 0.02266367260 
0.302607 1.77385716447 0.02263830721 
0.303123 1.76598660699 0.02291102120 
0.303640 1.75753563846 0.02317403682 
0.304157 1.77341254076 0.02294214339 
0.304673 1.72892097842 0.02243084718 
0.305190 1.72045121308 0.02275314254 
0.305707 1.77202348953 0.02332612975 
0.306224 1.73734046161 0.02249119945 
0.306740 1.74312506417 0.02337278226 
0.307257 1.74199378648 0.02242911516 
0.307774 1.78529609373 0.02340993492 
0.308290 1.73328953351 0.02338550013 
0.308807 1.73233579884 0.02364032114 
0.309324 1.77119495184 0.02371194486 
0.309840 1.79295615603 0.02377355177 
0.310357 1.78508669597 0.02311735820 
0.310874 1.76966428156 0.02295376505 
0.311390 1.73459585031 0.02328680680 
0.311907 1.74530390578 0.02366881427 
0.312424 1.77013001608 0.02359249807 
0.312940 1.73473507149 0.02433228061 
0.313457 1.77394902856 0.02407714249 
0.313974 1.78802723268 0.02388163475 
0.314490 1.77972810247 0.02414960377 
0.315007 1.75807795050 0.02477092706 
0.315524 1.76239255111 0.02418352467 
0.316040 1.78523465717 0.02390872973 
0.316557 1.74291842762 0.02454842659 
0.317074 1.81776921529 0.02466912546 
0.317590 1.73867263309 0.02467623907 
0.318107 1.74478595516 0.02514981297 
0.318624 1.73764412655 0.02418422849 
0.319140 1.74398317838 0.02397208777 
0.319657 1.75499486826 0.02515192677 
0.320174 1.74568459677 0.02414128667 
0.320690 1.74340497259 0.02421949001 
0.321207 1.76849967821 0.02491698988 
0.321724 1.76952578533 0.02525746771 
0.322240 1.72704915434 0.02431996170 
0.322757 1.77606734342 0.02478818089 
0.323274 1.73037918154 0.02448674132 
0.323790 1.75482981549 0.02540752855 
0.324307 1.71286702042 0.02499745193 
0.324824 1.74431009251 0.02631664080 
0.325340 1.74534094809 0.02629128495 
0.325857 1.77615939920 0.02696103346 
0.326373 1.81219326810 0.02710664125 
0.326890 1.73213711619 0.02733891518 
0.327407 1.75500391578 0.02736944575 
0.327923 1.76541010680 0.02667847867 
0.328440 1.77842010619 0.02686948033 
0.328957 1.75972309374 0.02691931739 
0.329473 1.74590316910 0.02735658584 
0.329990 1.78248365225 0.02850565726 
0.330507 1.75839925853 0.02950882284 
0.331023 1.78355037412 0.02990985180 
0.331540 1.77664022367 0.03037486680 
0.332057 1.74344813307 0.02973338383 
0.332573 1.79422108412 0.03070431848 
0.333090 1.75515170720 0.03169071894 
0.333607 1.78617785083 0.03064844042 
0.334123 1.75222831835 0.02973151026 
0.334640 1.75095323032 0.03161559673 
0.335156 1.76305010609 0.03096768925 
0.335673 1.76303719786 0.03043724838 
0.336190 1.83946461416 0.03234254620 
0.336706 1.86207305099 0.03236473870 
0.337223 1.76381501677 0.03298870646 
0.337740 1.74751987407 0.03312597148 
0.338256 1.80358954785 0.03262829516 
0.338773 1.84406997101 0.03435536934 
0.339290 1.80263823799 0.03558272006 
0.339806 1.85015685381 0.03678614996 
0.340323 1.86696285872 0.03929268415 
0.340839 1.77105819719 0.03823215816 
0.341356 1.85402894671 0.03935864917 
0.341873 1.81137137993 0.03678185825 
0.342389 1.84515686331 0.03939975990 
0.342906 1.81505084592 0.03927507275 
0.343423 1.91159649336 0.04015067145 
0.343939 1.84340584869 0.04008778904 
0.344456 1.91181948587 0.04002602916 
0.344972 1.84467632315 0.03955643837 
0.345489 1.80035202915 0.03964078339 
0.346006 1.86256841578 0.03918957180 
0.346522 1.92434631113 0.04022210252 
0.347039 1.83864751170 0.04094828947 
0.347555 1.82262405200 0.03988469421 
0.348072 1.93483942227 0.04477905458 
0.348589 1.81059952084 0.04136778999 
0.349105 1.84128213730 0.04045825008 
0.349622 1.78440190453 0.04164601348 
0.350139 1.88227743837 0.04144464655 
0.350655 1.84302822786 0.04113475122 
0.351172 1.74226000216 0.03983217674 
0.351688 1.80310751323 0.04058948847 
0.352205 1.81214367965 0.04157527877 
0.352722 1.75279550722 0.03841121392 
0.353238 1.82563940628 0.04174972302 
0.353755 1.91157750836 0.04201916275 
0.354271 1.80081363768 0.04020283019 
0.354788 1.90375509466 0.04279115490 
0.355305 1.77544523886 0.04173328933 
0.355821 1.84238331714 0.04383550513 
0.356338 1.82984094126 0.04293358434 
0.356854 1.86811201801 0.04257771203 
0.357371 1.85204746603 0.04599962948 
0.357888 1.83627438390 0.04183371035 
0.358404 1.80938539882 0.04675127049 
0.358921 1.88551159171 0.04662474981 
0.359437 1.82264135781 0.04526223282 
0.359954 1.84536046702 0.04672576260 
0.360471 1.75913600181 0.04606927283 
0.360987 1.91756460090 0.04753419905 
0.361504 1.89782579552 0.04910964112 
0.362020 1.79424215548 0.04830954545 
0.362537 1.78922779354 0.04957260171 
0.363054 1.90660634214 0.05186727151 
0.363570 1.83336652138 0.05216968565 
0.364087 1.82733565595 0.05308022396 
0.364603 1.76074334145 0.05406771639 
0.365120 1.88282023148 0.05859677889 
0.365637 1.91590749008 0.05768636775 
0.366153 1.78396251876 0.05646259476 
0.366670 1.98738279816 0.06025406629 
0.367186 1.86210974376 0.06453073658 
0.367703 1.83766341169 0.06424338198 
0.368219 1.75879997527 0.06321720917 
0.368736 1.80538468771 0.06945812161 
0.369253 1.79082825233 0.06854405035 
0.369769 1.79392458692 0.07366584335 
0.370286 1.67172244167 0.07274015445 
0.370802 1.85047743010 0.07852583078 
0.371319 1.62078329333 0.07754932546 
0.371835 1.74085695156 0.09394528388 
0.372352 1.78468634098 0.10928333070 
0.372869 1.87406156463 0.11372418213 
0.373385 1.77014719061 0.16245973077 
0.373902 1.09322695746 0.39598123401 
