# Supplementary material for: A SAXS-based approach to rationally evaluate radical scavengers – toward eliminating radiation damage in solution and crystallographic studies
Source: J Synchrotron Radiat. 2021 Aug 9;28(Pt 5):1309–20. doi: 10.1107/S1600577521004045 (PMC8415334; doi:10.1107/S1600577521004045)
Supplement: Supplementary file 1 [file s-28-01309-sup1.zip › SupportingData/ascrobic_acid/5mM/G1_ascorbate-5mm_00027.cbf.dat]

0.010597 11.86510026095 0.56208427357 
0.011114 10.53493671965 0.48911626654 
0.011630 9.49227052607 0.34112948929 
0.012147 8.69065894523 0.28677180278 
0.012664 7.78066858561 0.26495451867 
0.013181 7.01488803667 0.20877074173 
0.013698 6.77334328253 0.22521029193 
0.014215 5.94059811271 0.28031441914 
0.014732 5.91521929150 0.24294292218 
0.015249 5.54305410323 0.19168540700 
0.015766 5.42768534881 0.15958190312 
0.016283 5.29205361514 0.19203244726 
0.016800 4.87570095015 0.14042697649 
0.017316 4.90012407775 0.13813119076 
0.017833 4.87225601897 0.12780060288 
0.018350 4.38252871600 0.11069224338 
0.018867 4.42095640315 0.11364584657 
0.019384 4.02679046339 0.09933883489 
0.019901 4.06233939982 0.11068273952 
0.020418 4.06245090935 0.10329584489 
0.020935 3.86128930498 0.09440993673 
0.021452 3.70447081097 0.09608674128 
0.021969 3.70573966523 0.09577335158 
0.022486 3.54017797399 0.09362081788 
0.023002 3.51515608457 0.09663623347 
0.023519 3.60206738721 0.08720883528 
0.024036 3.41599271203 0.08674545912 
0.024553 3.34596142350 0.08320144241 
0.025070 3.31231008878 0.08545628389 
0.025587 3.28937987687 0.07828179610 
0.026104 3.15347310990 0.07329398262 
0.026621 3.06576880140 0.07560102263 
0.027138 2.98930590894 0.07600427710 
0.027655 3.02073644880 0.07475085261 
0.028171 3.07398493410 0.07219806606 
0.028688 3.01558059875 0.07241261256 
0.029205 3.12507845293 0.07658831558 
0.029722 2.89988712787 0.06926595380 
0.030239 2.86282329706 0.07145528655 
0.030756 2.76672376642 0.06909394681 
0.031273 2.75910797227 0.06488553458 
0.031790 2.77968448562 0.06919340766 
0.032307 2.75967142496 0.06345533179 
0.032824 2.76689166823 0.06429917759 
0.033341 2.74837333352 0.06160040877 
0.033857 2.77260201470 0.06576877727 
0.034374 2.68215304228 0.06098356003 
0.034891 2.65628360083 0.06291347158 
0.035408 2.71792853218 0.06281053523 
0.035925 2.62604404530 0.06225369516 
0.036442 2.61376401449 0.05716097243 
0.036959 2.65143807158 0.06432405999 
0.037476 2.62085077606 0.06005309083 
0.037993 2.60470126804 0.05532495304 
0.038510 2.55221551246 0.05890761637 
0.039027 2.60005380756 0.05625786105 
0.039543 2.44016659093 0.05622206487 
0.040060 2.47826627883 0.05591128755 
0.040577 2.51028216437 0.05495101279 
0.041094 2.45281268760 0.05269868601 
0.041611 2.41723298810 0.05314416600 
0.042128 2.42167045069 0.05238147674 
0.042645 2.38546996205 0.05242858471 
0.043162 2.47850036871 0.05116227359 
0.043679 2.52939637665 0.05535755865 
0.044196 2.33748076934 0.05221319772 
0.044712 2.39968107046 0.04845794613 
0.045229 2.41129997465 0.05326509374 
0.045746 2.33572704442 0.04984002814 
0.046263 2.34743979074 0.05029978837 
0.046780 2.38446387115 0.04749852183 
0.047297 2.31599826259 0.04848809400 
0.047814 2.45550412624 0.04745338275 
0.048331 2.34366700848 0.04845755358 
0.048848 2.25985691138 0.04879235589 
0.049365 2.21950108819 0.04429560682 
0.049881 2.28454134682 0.04827161254 
0.050398 2.21698283772 0.04641926971 
0.050915 2.29385935405 0.04704334522 
0.051432 2.37607795156 0.04827772859 
0.051949 2.35280166509 0.04535228192 
0.052466 2.33572821182 0.04783150853 
0.052983 2.24426998814 0.04537786178 
0.053500 2.18608375405 0.04500832637 
0.054017 2.21214388773 0.04240458540 
0.054534 2.28087603183 0.04326136374 
0.055050 2.17477313993 0.04446171280 
0.055567 2.16788302570 0.04413850986 
0.056084 2.19394217414 0.04438385903 
0.056601 2.20724687419 0.04192040824 
0.057118 2.20126115606 0.04304588839 
0.057635 2.17205719978 0.04291737547 
0.058152 2.15533418251 0.04325845045 
0.058669 2.17918079753 0.04135166501 
0.059186 2.18702956324 0.04257037764 
0.059703 2.16204653293 0.04181890327 
0.060220 2.08672349155 0.04187709820 
0.060736 2.20559593837 0.04099549596 
0.061253 2.07735635834 0.03992984283 
0.061770 2.12634352767 0.03964159538 
0.062287 2.10735521168 0.03984429425 
0.062804 2.13797749345 0.04284226253 
0.063321 2.09441686572 0.04064921963 
0.063838 2.16961482419 0.04043241116 
0.064355 2.09649529435 0.03792427159 
0.064872 2.08900512578 0.03867303217 
0.065388 2.07746097571 0.03898530944 
0.065905 2.08896339592 0.03899641287 
0.066422 2.07195508313 0.03833288852 
0.066939 2.05638815369 0.03775838985 
0.067456 2.07568987381 0.03838563336 
0.067973 2.03283049650 0.03763653988 
0.068490 2.08339938044 0.03866214960 
0.069007 2.07270803872 0.03666544549 
0.069524 2.07013391700 0.03855018308 
0.070041 2.09405374340 0.03796998413 
0.070557 2.05001709917 0.03912306719 
0.071074 2.05868922554 0.03728426720 
0.071591 2.15225890863 0.03956467993 
0.072108 2.00493127837 0.03660798656 
0.072625 2.06682304285 0.03746882608 
0.073142 2.06040019502 0.03808140642 
0.073659 2.04456122947 0.03725788317 
0.074176 2.09580274525 0.03601208217 
0.074693 2.03158247897 0.03733591089 
0.075210 2.04726624595 0.03709018314 
0.075726 2.04150234736 0.03634885552 
0.076243 2.08084326414 0.03751165190 
0.076760 2.07924652460 0.03675421727 
0.077277 2.03140451503 0.03463522188 
0.077794 2.00397181645 0.03589315209 
0.078311 1.99578308315 0.03509809849 
0.078828 2.03635089413 0.03514858915 
0.079345 2.03624118205 0.03550178502 
0.079862 2.04502789765 0.03604864675 
0.080378 2.04775322877 0.03559655229 
0.080895 1.98460079396 0.03489572788 
0.081412 2.00996657795 0.03541372834 
0.081929 2.04089670169 0.03491512438 
0.082446 2.05372393902 0.03498174100 
0.082963 2.02755905240 0.03505284915 
0.083480 1.97633467483 0.03467557109 
0.083997 2.00588864957 0.03427167951 
0.084514 2.01925758785 0.03538592183 
0.085030 1.99372919060 0.03263194135 
0.085547 1.97361756969 0.03437930094 
0.086064 1.99025236972 0.03204480630 
0.086581 2.04583404891 0.03490919836 
0.087098 2.01876494638 0.03304259903 
0.087615 2.02704442601 0.03365262347 
0.088132 1.98249453535 0.03392462658 
0.088649 1.96621813301 0.03394819566 
0.089166 1.95493341004 0.03411268594 
0.089683 1.97098163143 0.03377571073 
0.090199 2.01062010595 0.03558919690 
0.090716 1.98615256075 0.03498777913 
0.091233 2.00203751697 0.03494491231 
0.091750 2.03269054504 0.03679634718 
0.092267 1.97699616581 0.03495350609 
0.092784 1.94802603979 0.03642451479 
0.093301 1.97408121656 0.03636058367 
0.093818 1.99519319449 0.03510476682 
0.094334 1.97829745561 0.03617382737 
0.094851 1.95213839848 0.03602388744 
0.095368 1.90767621477 0.03694118813 
0.095885 1.89744344096 0.03492386438 
0.096402 1.91783220233 0.03491839112 
0.096919 1.93215583682 0.03366674815 
0.097436 1.95010794144 0.03304923008 
0.097953 1.90513047663 0.03337180525 
0.098470 1.94694577910 0.03453634574 
0.098986 1.95184884145 0.03188205823 
0.099503 1.95468288703 0.03111489057 
0.100020 1.96322598943 0.03336625220 
0.100537 1.89999118796 0.03135079288 
0.101054 1.91657656649 0.03246274052 
0.101571 1.91162607214 0.03139507335 
0.102088 1.94055655371 0.03249213482 
0.102605 1.92528217418 0.03197055943 
0.103122 1.88000665740 0.03228229350 
0.103638 1.93014800710 0.03167423603 
0.104155 1.93771125843 0.03147699828 
0.104672 1.91021767823 0.03091840978 
0.105189 1.92707939525 0.03262445917 
0.105706 1.95432907541 0.03013549226 
0.106223 1.91399837217 0.03104402341 
0.106740 1.97508195786 0.03096320655 
0.107257 1.89684680606 0.03020367003 
0.107773 1.96498719926 0.03019611974 
0.108290 1.95642363541 0.02849177650 
0.108807 1.93003722873 0.03006389446 
0.109324 1.91565579719 0.02978590887 
0.109841 1.89705838247 0.03058184094 
0.110358 1.88001869151 0.02986490413 
0.110875 1.92775228422 0.02997233819 
0.111392 1.92018877730 0.02909988043 
0.111909 1.94611527757 0.02892998784 
0.112425 1.92585829608 0.02942969902 
0.112942 1.88470228931 0.02904114366 
0.113459 1.93368196752 0.03063356597 
0.113976 1.87537735325 0.02870792175 
0.114493 1.93830521962 0.02930196245 
0.115010 1.86858103614 0.02886783670 
0.115527 1.91076964751 0.02821834074 
0.116044 1.91897707087 0.02917922187 
0.116560 1.90098502608 0.02793576265 
0.117077 1.90192182657 0.02800036963 
0.117594 1.90949045572 0.02822125453 
0.118111 1.88053961409 0.02724619386 
0.118628 1.93523877430 0.02785021937 
0.119145 1.87130452208 0.02881995657 
0.119662 1.90040568525 0.02830932351 
0.120179 1.88975539529 0.02830872625 
0.120695 1.92211647006 0.02883044406 
0.121212 1.89980641152 0.02767937029 
0.121729 1.87228512316 0.02748958550 
0.122246 1.91185364441 0.02828209398 
0.122763 1.91302632791 0.02808371021 
0.123280 1.89933077787 0.02708518710 
0.123797 1.92903843779 0.02782132700 
0.124314 1.83570368116 0.02697538824 
0.124830 1.88101205367 0.02799025338 
0.125347 1.88475676551 0.02780005427 
0.125864 1.90159453069 0.02657903555 
0.126381 1.93877220827 0.02737440232 
0.126898 1.94772934622 0.02707592162 
0.127415 1.90962941772 0.02785335869 
0.127932 1.89218067867 0.02709878570 
0.128448 1.85114787263 0.02658112525 
0.128965 1.90472858818 0.02670060408 
0.129482 1.84690700954 0.02643474949 
0.129999 1.88530941566 0.02597051286 
0.130516 1.83779535545 0.02596551075 
0.131033 1.85768469046 0.02684652585 
0.131550 1.86363043019 0.02678155746 
0.132067 1.85894385887 0.02667971743 
0.132583 1.82532907177 0.02650524209 
0.133100 1.85185086671 0.02551680790 
0.133617 1.88591418425 0.02587423729 
0.134134 1.89561321131 0.02653032859 
0.134651 1.86097174575 0.02613859545 
0.135168 1.93482211300 0.02651582969 
0.135685 1.86297648614 0.02543014935 
0.136201 1.87112756604 0.02615928455 
0.136718 1.87030570952 0.02646961236 
0.137235 1.87655748047 0.02500183407 
0.137752 1.88125033157 0.02535934072 
0.138269 1.86236984953 0.02558181141 
0.138786 1.84995717126 0.02548394803 
0.139303 1.85646262507 0.02470127931 
0.139819 1.91761098771 0.02562731298 
0.140336 1.91376215626 0.02505362604 
0.140853 1.85566046143 0.02472346781 
0.141370 1.87115027387 0.02548677191 
0.141887 1.88881985464 0.02504929469 
0.142404 1.86669478200 0.02506817301 
0.142921 1.88256111712 0.02584299533 
0.143438 1.91124923127 0.02601314737 
0.143954 1.90404628280 0.02523613520 
0.144471 1.92238229923 0.02608236807 
0.144988 1.87194561168 0.02650290759 
0.145505 1.92706832390 0.02592206292 
0.146022 1.85837530890 0.02540838404 
0.146539 1.84852732103 0.02585423268 
0.147056 1.89228900565 0.02468294727 
0.147572 1.84110320377 0.02483015176 
0.148089 1.86634648325 0.02512581788 
0.148606 1.84471156773 0.02519657445 
0.149123 1.83918080722 0.02445855391 
0.149640 1.84805807879 0.02445403776 
0.150157 1.86474324732 0.02475428781 
0.150674 1.88594428101 0.02493118978 
0.151190 1.86059106224 0.02417672342 
0.151707 1.83466754037 0.02458922241 
0.152224 1.85970626114 0.02377055399 
0.152741 1.83838385378 0.02459755800 
0.153258 1.83782769864 0.02422567548 
0.153775 1.82280900915 0.02417479475 
0.154291 1.85735100039 0.02359848898 
0.154808 1.84748076349 0.02418400444 
0.155325 1.80930411144 0.02410300760 
0.155842 1.87846288922 0.02397658796 
0.156359 1.82757481848 0.02318233108 
0.156876 1.80237240758 0.02360026276 
0.157393 1.81196750868 0.02360508192 
0.157909 1.83888775027 0.02369353607 
0.158426 1.80018395622 0.02339118508 
0.158943 1.80600988062 0.02356053189 
0.159460 1.81972815527 0.02384535325 
0.159977 1.84675127648 0.02353024274 
0.160494 1.86788819248 0.02468541533 
0.161010 1.82332916980 0.02311604021 
0.161527 1.84949423739 0.02375384777 
0.162044 1.85105972937 0.02328833247 
0.162561 1.82745788676 0.02357601549 
0.163078 1.81044301716 0.02380996932 
0.163595 1.83953716451 0.02298605957 
0.164112 1.83453951656 0.02341324870 
0.164628 1.81363112929 0.02329251353 
0.165145 1.81897379985 0.02374279169 
0.165662 1.80693354853 0.02335529910 
0.166179 1.84928446465 0.02333508025 
0.166696 1.81941248428 0.02341198166 
0.167213 1.78805876452 0.02288500474 
0.167729 1.82619486621 0.02316560208 
0.168246 1.83664699836 0.02306639904 
0.168763 1.79074790120 0.02249119491 
0.169280 1.85500962093 0.02290517073 
0.169797 1.80148076717 0.02239511969 
0.170314 1.87315147976 0.02277800963 
0.170830 1.87271398452 0.02327221796 
0.171347 1.84841850028 0.02256009593 
0.171864 1.85898844098 0.02271214356 
0.172381 1.82300304627 0.02219916073 
0.172898 1.81710265381 0.02229467389 
0.173415 1.80770427974 0.02252052319 
0.173932 1.82828510862 0.02249654022 
0.174448 1.79579883072 0.02228549159 
0.174965 1.83594248348 0.02243773143 
0.175482 1.79651234267 0.02229168324 
0.175999 1.80129682390 0.02186467126 
0.176516 1.81168537740 0.02220671890 
0.177033 1.78321542481 0.02238936169 
0.177549 1.77578539281 0.02231558630 
0.178066 1.79209475152 0.02234327731 
0.178583 1.81569789037 0.02199520473 
0.179100 1.81154831521 0.02214403174 
0.179617 1.85394893053 0.02265673770 
0.180134 1.82833736277 0.02244938844 
0.180650 1.83350258830 0.02303432108 
0.181167 1.82961114053 0.02322887454 
0.181684 1.82527471053 0.02298870931 
0.182201 1.79455071334 0.02317501951 
0.182718 1.82824092770 0.02359517971 
0.183234 1.82686158288 0.02344575782 
0.183751 1.82504952837 0.02369439696 
0.184268 1.80022171086 0.02391655469 
0.184785 1.79934695260 0.02381584306 
0.185302 1.82274499317 0.02323569501 
0.185819 1.82690101267 0.02409157455 
0.186335 1.82161990819 0.02378248517 
0.186852 1.84350941822 0.02366296818 
0.187369 1.79513809753 0.02245372863 
0.187886 1.78807596148 0.02277925205 
0.188403 1.78873859043 0.02254778703 
0.188920 1.76156763741 0.02193170641 
0.189436 1.77631657052 0.02262110016 
0.189953 1.81293088506 0.02174424481 
0.190470 1.80957155915 0.02279146915 
0.190987 1.75184210236 0.02254512085 
0.191504 1.83559460855 0.02280155454 
0.192020 1.81118221765 0.02154236840 
0.192537 1.78403943422 0.02162417753 
0.193054 1.79379613844 0.02141438882 
0.193571 1.76636992969 0.02190974996 
0.194088 1.75868294337 0.02153938474 
0.194605 1.79187980384 0.02193411267 
0.195121 1.81981328112 0.02186292366 
0.195638 1.77653676991 0.02152585283 
0.196155 1.75764692926 0.02138122170 
0.196672 1.80703693188 0.02182521359 
0.197189 1.80622605512 0.02112057508 
0.197705 1.78903393051 0.02151511151 
0.198222 1.78187266563 0.02153926552 
0.198739 1.82753912604 0.02144236334 
0.199256 1.81010049481 0.02184274498 
0.199773 1.79185387501 0.02134700004 
0.200290 1.77725191212 0.02090548177 
0.200806 1.80819523509 0.02109037582 
0.201323 1.79703194690 0.02093025318 
0.201840 1.78348568311 0.02105818047 
0.202357 1.79999095741 0.02188654425 
0.202874 1.74897734320 0.02069565411 
0.203390 1.77750216497 0.02127918701 
0.203907 1.78085936607 0.02092768244 
0.204424 1.76942954823 0.02110935996 
0.204941 1.79603042005 0.02117105884 
0.205458 1.77354033273 0.02075021356 
0.205974 1.78268924928 0.02075540853 
0.206491 1.78175397137 0.02026897759 
0.207008 1.78687142726 0.02100672546 
0.207525 1.78950094506 0.02107606885 
0.208042 1.78736930365 0.02005118954 
0.208558 1.78721720982 0.02150208132 
0.209075 1.79256783063 0.02069223714 
0.209592 1.73862935139 0.01983196595 
0.210109 1.75988869902 0.02068251993 
0.210626 1.81607289066 0.02090185518 
0.211142 1.80142204224 0.02040297800 
0.211659 1.78409023139 0.02068524380 
0.212176 1.78154389479 0.02021451989 
0.212693 1.80864387630 0.02031145069 
0.213210 1.78183795237 0.02060812433 
0.213726 1.79589248982 0.02064839172 
0.214243 1.76385981344 0.02035203067 
0.214760 1.77016332126 0.02050738160 
0.215277 1.76472748575 0.02032829650 
0.215794 1.78231314621 0.02020255262 
0.216310 1.78440429442 0.01998219403 
0.216827 1.76094861568 0.02010820927 
0.217344 1.75858285777 0.01998368681 
0.217861 1.79660292617 0.02029452068 
0.218378 1.75889701570 0.01984601432 
0.218894 1.80729468657 0.02080166186 
0.219411 1.76272132979 0.02033732364 
0.219928 1.75034843889 0.01977783155 
0.220445 1.77214402496 0.02030367749 
0.220962 1.78684320669 0.02009913067 
0.221478 1.76734112778 0.01980473462 
0.221995 1.77419219037 0.01961606664 
0.222512 1.75110175061 0.01966569802 
0.223029 1.78431329135 0.01977442385 
0.223546 1.73412694851 0.01961598805 
0.224062 1.77476875005 0.01964433988 
0.224579 1.76704286747 0.01962328997 
0.225096 1.79484699977 0.01949002526 
0.225613 1.78638308688 0.01985661377 
0.226129 1.80880828468 0.01966251454 
0.226646 1.75698313578 0.01904915112 
0.227163 1.75882136040 0.01963480375 
0.227680 1.76272954828 0.01988201352 
0.228197 1.78412842995 0.01963298700 
0.228713 1.77489110910 0.01934859977 
0.229230 1.78764956652 0.01943826596 
0.229747 1.80107607406 0.01952008653 
0.230264 1.76308605702 0.01924743178 
0.230780 1.77902880933 0.01970098849 
0.231297 1.75189719380 0.01916849479 
0.231814 1.74605615751 0.01903842585 
0.232331 1.77210621849 0.01953000462 
0.232848 1.79224597070 0.01942327587 
0.233364 1.75796272223 0.01892228599 
0.233881 1.76088396566 0.01910364012 
0.234398 1.78084545054 0.01900057763 
0.234915 1.78454483181 0.01916103014 
0.235431 1.76007214493 0.01900969890 
0.235948 1.75763898981 0.01920681232 
0.236465 1.76456817814 0.01877677376 
0.236982 1.75843991224 0.01931345079 
0.237499 1.71643719572 0.01845115734 
0.238015 1.74917978761 0.01880613360 
0.238532 1.76276421133 0.01934150655 
0.239049 1.78786694741 0.01881336273 
0.239566 1.73930124150 0.01872249754 
0.240082 1.73081143147 0.01858308882 
0.240599 1.76538048580 0.01931225411 
0.241116 1.75762538933 0.01877034839 
0.241633 1.73094323890 0.01863437175 
0.242149 1.78061061459 3.37205259954 
0.242666 1.79894026769 0.01892987420 
0.243183 1.77268490548 0.01911777006 
0.243700 1.77161301310 0.01917524520 
0.244217 1.73106418874 0.01852898910 
0.244733 1.75665495819 0.01841366754 
0.245250 1.74290943007 0.01854563559 
0.245767 1.73114915644 0.01865783740 
0.246284 1.72287119256 0.01834266333 
0.246800 1.75101345603 0.01869669192 
0.247317 1.73972220695 0.01829008160 
0.247834 1.76606724394 0.01878500752 
0.248351 1.77211000706 0.01865223734 
0.248867 1.75087455240 0.01845357656 
0.249384 1.75077689591 0.01851072264 
0.249901 1.73993273849 0.01790670059 
0.250418 1.76483074323 0.01825814582 
0.250934 1.76392963138 0.01854034747 
0.251451 1.73208115674 0.01785362587 
0.251968 1.69466477408 0.01822421633 
0.252485 1.74805952638 0.01811072785 
0.253001 1.72071756820 0.01821876667 
0.253518 1.72536211849 0.01806305613 
0.254035 1.74726320751 0.01820623353 
0.254552 1.74138409339 0.01800176368 
0.255068 1.74661926750 0.01806977225 
0.255585 1.72789378661 0.01840662426 
0.256102 1.73957470274 0.01795536909 
0.256619 1.75206644971 0.01824122664 
0.257135 1.73705668363 0.01774526802 
0.257652 1.74309089000 0.01800535507 
0.258169 1.77155096253 0.01826392974 
0.258686 1.72834782281 0.01803001098 
0.259202 1.73805228254 0.01787833854 
0.259719 1.76121640865 0.01811746886 
0.260236 1.74124037329 0.01837087295 
0.260753 1.71949441530 0.01861847590 
0.261269 1.73426170164 0.01842565801 
0.261786 1.74248146627 0.01932288170 
0.262303 1.73547152231 0.01904104202 
0.262820 1.75055085880 0.01852084280 
0.263336 1.75832740092 0.01866263544 
0.263853 1.74109640643 0.01896585026 
0.264370 1.72774741296 0.01958375601 
0.264887 1.76837755334 0.01965615967 
0.265403 1.71271868300 0.01923218253 
0.265920 1.76237716523 0.01958350590 
0.266437 1.73133119714 0.01924537723 
0.266954 1.75196799415 0.01938894381 
0.267470 1.76937962930 0.02006056387 
0.267987 1.77333584849 0.01982555014 
0.268504 1.76978702056 0.01972132128 
0.269021 1.76851344088 0.01988278813 
0.269537 1.79120793974 0.02052760160 
0.270054 1.73588622027 0.02002919950 
0.270571 1.74822028929 0.02015881870 
0.271087 1.79211336625 0.02113593478 
0.271604 1.76149954760 0.02099603240 
0.272121 1.79725976842 0.02093262109 
0.272638 1.75540948239 0.02087529034 
0.273154 1.77571485770 0.02093227284 
0.273671 1.77313580520 0.02152578711 
0.274188 1.74651792153 0.02158729780 
0.274705 1.77918627651 0.02222069918 
0.275221 1.77095859869 0.02148422536 
0.275738 1.73284769503 0.02175338935 
0.276255 1.74151170183 0.02208250459 
0.276771 1.76631596351 0.02154412353 
0.277288 1.74742057480 0.02131477285 
0.277805 1.76956301496 0.02172781583 
0.278322 1.78162752075 0.02151154416 
0.278838 1.77037559691 0.02182240607 
0.279355 1.74281312187 0.02127022481 
0.279872 1.73562016711 0.02137459783 
0.280388 1.76665650354 0.02127011192 
0.280905 1.77709413835 0.02123499446 
0.281422 1.73347801318 0.02074328602 
0.281939 1.77415016051 0.02164906491 
0.282455 1.77375831159 0.02136323180 
0.282972 1.70505508874 0.02090283224 
0.283489 1.73066228854 0.02125615283 
0.284006 1.72979001144 0.02136448003 
0.284522 1.69446887294 0.02103019501 
0.285039 1.79825656993 0.02151741998 
0.285556 1.79176493824 0.02105436637 
0.286072 1.71526180668 0.02184473431 
0.286589 1.76494052070 0.02196597448 
0.287106 1.78090076469 0.02153482161 
0.287622 1.78731038976 0.02163008337 
0.288139 1.76272270501 0.02174044293 
0.288656 1.73805177409 0.02256663936 
0.289173 1.74211418285 0.02196514864 
0.289689 1.74773684249 0.02216196753 
0.290206 1.73878405304 0.02203951723 
0.290723 1.75061979872 0.02184634705 
0.291239 1.74715158953 0.02150535671 
0.291756 1.75965244219 0.02218298636 
0.292273 1.78644757300 0.02244152791 
0.292790 1.74035794223 0.02262623154 
0.293306 1.73100922379 0.02151854395 
0.293823 1.77529132216 0.02239561332 
0.294340 1.75715912694 0.02150630618 
0.294856 1.79700942890 0.02223425845 
0.295373 1.73417906053 0.02197069644 
0.295890 1.78946598386 0.02160967418 
0.296406 1.78169984059 0.02142153962 
0.296923 1.79970981720 0.02265540262 
0.297440 1.76552909131 0.02256806271 
0.297957 1.76116715333 0.02251883099 
0.298473 1.76576772937 0.02168412994 
0.298990 1.74743047877 0.02250738769 
0.299507 1.77429987049 0.02237706398 
0.300023 1.72896146774 0.02207871983 
0.300540 1.75709882923 0.02281511828 
0.301057 1.75025516267 0.02267535025 
0.301573 1.76910813989 0.02313347467 
0.302090 1.70816062523 0.02239771591 
0.302607 1.74385246488 0.02277054597 
0.303123 1.72723078854 0.02324758997 
0.303640 1.74201137101 0.02271196768 
0.304157 1.78162857923 0.02337396014 
0.304673 1.77824288150 0.02357940960 
0.305190 1.78298396704 0.02301553556 
0.305707 1.74894456822 0.02292131477 
0.306224 1.77376208070 0.02297159859 
0.306740 1.74974421748 0.02318380574 
0.307257 1.77986343920 0.02376884840 
0.307774 1.75264774233 0.02315867083 
0.308290 1.77014851220 0.02330512738 
0.308807 1.76125287851 0.02369737546 
0.309324 1.72016170272 0.02297839962 
0.309840 1.72975411326 0.02283242977 
0.310357 1.70608524195 0.02361539077 
0.310874 1.74281479864 0.02398228588 
0.311390 1.78734139293 0.02414201647 
0.311907 1.76356721797 0.02436073010 
0.312424 1.76646748897 0.02340341476 
0.312940 1.80092963672 0.02441445207 
0.313457 1.79572528289 0.02417006005 
0.313974 1.73549467153 0.02335435024 
0.314490 1.75976298753 0.02428722392 
0.315007 1.74649601850 0.02426838465 
0.315524 1.71336458181 0.02378426549 
0.316040 1.75996704869 0.02463857922 
0.316557 1.71601944240 0.02424163528 
0.317074 1.75721018745 0.02411298520 
0.317590 1.74933504358 0.02431454633 
0.318107 1.78578451947 0.02524229680 
0.318624 1.73847604693 0.02414376676 
0.319140 1.72596405699 0.02464980947 
0.319657 1.78516701404 0.02470926829 
0.320174 1.71262750973 0.02469307475 
0.320690 1.75547711896 0.02489198720 
0.321207 1.78225131793 0.02476842044 
0.321724 1.71091015589 0.02422074995 
0.322240 1.78459296055 0.02553426596 
0.322757 1.76468762129 0.02546937894 
0.323274 1.77067694718 0.02522082004 
0.323790 1.75036193952 0.02525492961 
0.324307 1.78626514292 0.02584104141 
0.324824 1.72360574992 0.02587875887 
0.325340 1.77867281869 0.02639031966 
0.325857 1.79972827410 0.02630171023 
0.326373 1.76926999104 0.02677032967 
0.326890 1.73348436775 0.02683712967 
0.327407 1.75444565160 0.02667500759 
0.327923 1.73778000780 0.02681194142 
0.328440 1.80218511782 0.02709673606 
0.328957 1.73554715528 0.02699736706 
0.329473 1.78345520605 0.02823907906 
0.329990 1.82673181388 0.02887355791 
0.330507 1.82788622447 0.02822477232 
0.331023 1.77011271238 0.02853383087 
0.331540 1.75564630751 0.03047064210 
0.332057 1.79921833028 0.03109807435 
0.332573 1.77755545737 0.03220961723 
0.333090 1.79947919849 0.03009507280 
0.333607 1.80690040142 0.03129103195 
0.334123 1.76370672796 0.03196015460 
0.334640 1.78774869189 0.03139521097 
0.335156 1.80705604926 0.03130651276 
0.335673 1.73260441029 0.03219073091 
0.336190 1.80332531281 0.03096028368 
0.336706 1.84530990386 0.03208751199 
0.337223 1.83160913190 0.03331847620 
0.337740 1.84825123280 0.03251420008 
0.338256 1.78556948559 0.03289288848 
0.338773 1.87119548048 0.03614629301 
0.339290 1.78629107018 0.03588992152 
0.339806 1.83470042178 0.03645456257 
0.340323 1.79304490000 0.03855372061 
0.340839 1.83973287951 0.04005625867 
0.341356 1.89028576261 0.03977935246 
0.341873 1.88497831916 0.03803280374 
0.342389 1.89143412589 0.03948683879 
0.342906 1.86790588925 0.03878775510 
0.343423 1.81409207252 0.03881034301 
0.343939 1.82992219656 0.04031043913 
0.344456 1.77221058719 0.03829785282 
0.344972 1.91230738056 0.04021623523 
0.345489 1.74386776822 0.03830901310 
0.346006 1.79917577661 0.03795827696 
0.346522 1.84639029361 0.04012976758 
0.347039 1.80227518535 0.04084683063 
0.347555 1.82865982024 0.04275448263 
0.348072 1.84444960612 0.04100861671 
0.348589 1.87254250359 0.04072761393 
0.349105 1.79655029671 0.04181871934 
0.349622 1.81615421875 0.04105284169 
0.350139 1.90174702184 0.04529918960 
0.350655 1.80026172047 0.03942530976 
0.351172 1.89586560350 0.04153420898 
0.351688 1.87451146142 0.04128909231 
0.352205 1.76819248363 0.04255829749 
0.352722 1.84702802371 0.04110175881 
0.353238 1.84499950655 0.04264552409 
0.353755 1.78403712895 0.03983545559 
0.354271 1.83689107790 0.03982118292 
0.354788 1.83647520034 0.04153205218 
0.355305 1.81941031578 0.04145496584 
0.355821 1.84991681256 0.04117775648 
0.356338 1.87554183500 0.04403682659 
0.356854 1.81928282823 0.04453843465 
0.357371 1.87194821613 0.04344407636 
0.357888 1.74777646726 0.04223121335 
0.358404 1.82559947136 0.04420829092 
0.358921 1.86429710343 0.04607392599 
0.359437 1.83954139894 0.04791541232 
0.359954 1.82095496630 0.04624687814 
0.360471 1.83638651785 0.04889284238 
0.360987 1.86202781379 0.04951979698 
0.361504 1.88213321181 0.05069653181 
0.362020 1.80959612973 0.05069749277 
0.362537 1.88137453012 0.05176096732 
0.363054 1.81830531237 0.05298300808 
0.363570 1.79707595164 0.05244563879 
0.364087 1.86763909468 0.05398672409 
0.364603 1.81565120212 0.05078320651 
0.365120 1.81244684271 0.05861505514 
0.365637 1.88994992532 0.05685766825 
0.366153 1.71972075600 0.05834665242 
0.366670 1.87293371288 0.06186006333 
0.367186 1.82721598849 0.06214642347 
0.367703 1.86258764800 0.06605021873 
0.368219 1.94658992405 0.06876611185 
0.368736 1.72161166926 0.06322771450 
0.369253 1.76109590076 0.06735836623 
0.369769 1.92344333019 0.07692511598 
0.370286 1.79072153345 0.07197437658 
0.370802 1.89649644881 0.08213127479 
0.371319 1.72319192340 0.07916772336 
0.371835 1.68313241192 0.08927481542 
0.372352 1.74460764993 0.10499588800 
0.372869 1.78332243108 0.12230855496 
0.373385 1.77673777331 0.15003040098 
0.373902 1.59606839374 0.24434696312 
