# Supplementary material for: A SAXS-based approach to rationally evaluate radical scavengers – toward eliminating radiation damage in solution and crystallographic studies
Source: J Synchrotron Radiat. 2021 Aug 9;28(Pt 5):1309–20. doi: 10.1107/S1600577521004045 (PMC8415334; doi:10.1107/S1600577521004045)
Supplement: Supplementary file 1 [file s-28-01309-sup1.zip › SupportingData/ascrobic_acid/5mM/G1_ascorbate-5mm_00011.cbf.dat]

0.010597 12.67309613576 0.60007385433 
0.011114 10.03293144971 0.50132622334 
0.011630 9.61469503562 0.36143841409 
0.012147 8.23042282306 0.29567518884 
0.012664 7.80774249060 0.26806486914 
0.013181 7.26405443874 0.21211318904 
0.013698 6.35472955788 0.22435480626 
0.014215 6.25247746890 0.27537643192 
0.014732 5.91531228892 0.25748710196 
0.015249 5.64878700594 0.20673838769 
0.015766 5.32254745137 0.16969509124 
0.016283 5.22355298891 0.16596149901 
0.016800 5.05290945789 0.15661613352 
0.017316 4.88153624685 0.14409869257 
0.017833 4.69274112320 0.15139589303 
0.018350 4.48022157425 0.11507596685 
0.018867 4.24148287462 0.11458571352 
0.019384 4.24061582501 0.10671945749 
0.019901 3.99781134518 0.11064335948 
0.020418 3.84998170163 0.09914484301 
0.020935 3.79361953803 0.09752432067 
0.021452 3.70340233292 0.09395560514 
0.021969 3.48236194204 0.08870320483 
0.022486 3.63710690768 0.08487267147 
0.023002 3.38896790712 0.09178976560 
0.023519 3.52965897644 0.09196722560 
0.024036 3.34229840600 0.08052565488 
0.024553 3.23496952876 0.08887696811 
0.025070 3.27855773065 0.08334843090 
0.025587 3.15188520383 0.08062976038 
0.026104 3.00923094984 0.07751387501 
0.026621 3.15646421404 0.07373012554 
0.027138 3.13441290698 0.07487008559 
0.027655 2.95240065533 0.07289559771 
0.028171 2.82544580862 0.07172119528 
0.028688 3.11150387564 0.07312411146 
0.029205 3.07851996971 0.07428414599 
0.029722 2.90557961358 0.07209674044 
0.030239 2.93272976963 0.07381863104 
0.030756 2.75623856204 0.06383940210 
0.031273 2.84972950089 0.06149193163 
0.031790 2.83692445766 0.06428852359 
0.032307 2.67087309476 0.05988851972 
0.032824 2.70116656442 0.06735246640 
0.033341 2.85592616807 0.06237765958 
0.033857 2.75335492185 0.06188556776 
0.034374 2.64758313195 0.06293237430 
0.034891 2.64524000189 0.06010272506 
0.035408 2.62364442075 0.05711339858 
0.035925 2.69598090196 0.06099478614 
0.036442 2.47841920985 0.05412901895 
0.036959 2.59572209283 0.05803196914 
0.037476 2.60829595855 0.05648450227 
0.037993 2.55898639823 0.05599465383 
0.038510 2.61962023820 0.05686908035 
0.039027 2.49503479245 0.05308946114 
0.039543 2.47004671350 0.05586640138 
0.040060 2.50509532087 0.05315844195 
0.040577 2.59278645606 0.05699025633 
0.041094 2.47482618717 0.05291798099 
0.041611 2.47718761043 0.05491576410 
0.042128 2.46792058027 0.05230433830 
0.042645 2.39254509714 0.05133113482 
0.043162 2.58127337301 0.05425172951 
0.043679 2.33336686426 0.04983451821 
0.044196 2.31869083256 0.05084901392 
0.044712 2.35043857222 0.05210978693 
0.045229 2.39649458758 0.05312296132 
0.045746 2.32335898020 0.05297816793 
0.046263 2.39856727415 0.04942987783 
0.046780 2.41274679492 0.04731627235 
0.047297 2.38065710097 0.04829005897 
0.047814 2.37444609601 0.04762272601 
0.048331 2.38358176562 0.04846536597 
0.048848 2.33655973938 0.04767020970 
0.049365 2.27008755792 0.04654455321 
0.049881 2.30835629714 0.04720760751 
0.050398 2.30562772312 0.04552292439 
0.050915 2.23211359996 0.04639404241 
0.051432 2.36705885617 0.04660176577 
0.051949 2.19747345859 0.04589881697 
0.052466 2.22351504606 0.04641860546 
0.052983 2.22658269160 0.04268406398 
0.053500 2.25797688837 0.04640027573 
0.054017 2.26845233354 0.04597070055 
0.054534 2.24950013083 0.04442019732 
0.055050 2.29706287769 0.04474710065 
0.055567 2.22056627315 0.04381075721 
0.056084 2.12734427427 0.04349890502 
0.056601 2.09931365877 0.04220574815 
0.057118 2.12673608712 0.04316089469 
0.057635 2.18615511872 0.04345205869 
0.058152 2.14016315210 0.04152725070 
0.058669 2.13553749026 0.04249685746 
0.059186 2.12230654448 0.04289040306 
0.059703 2.14039310361 0.03950028094 
0.060220 2.18886569182 0.04211708894 
0.060736 2.10069145312 0.04049509303 
0.061253 2.18723964846 0.04121638742 
0.061770 2.11672088614 0.04090706795 
0.062287 2.12061129162 0.03970369180 
0.062804 2.07489069030 0.03967456288 
0.063321 2.11230394945 0.04034122728 
0.063838 2.11380513505 0.04029349422 
0.064355 2.13444821982 0.03866957039 
0.064872 2.08690870331 0.03827561511 
0.065388 2.08696591452 0.03773784612 
0.065905 2.07172318488 0.04032259358 
0.066422 2.03289207766 0.03763234980 
0.066939 2.02272248370 0.03687786232 
0.067456 2.06160863429 0.03939183806 
0.067973 2.01024576493 0.03963723257 
0.068490 2.03179608042 0.03718574780 
0.069007 2.04541556841 0.03731460052 
0.069524 2.10229616421 0.03769379434 
0.070041 2.08988010597 0.03871807000 
0.070557 2.07711604034 0.03929984760 
0.071074 2.06463397358 0.03797841871 
0.071591 2.04710615803 0.03726595327 
0.072108 2.02925546692 0.03794434214 
0.072625 2.06406739416 0.03836538646 
0.073142 2.10798438004 0.03982401886 
0.073659 2.07719781069 0.03765603020 
0.074176 2.02856077467 0.03766789700 
0.074693 2.05119818657 0.03809412783 
0.075210 2.00762964250 0.03593330051 
0.075726 2.08462190595 0.03609829525 
0.076243 1.99314294590 0.03567318670 
0.076760 1.97776017507 0.03491353976 
0.077277 2.03840416683 0.03602087060 
0.077794 2.00242859493 0.03524535458 
0.078311 2.13195612944 0.03668815004 
0.078828 2.02801972298 0.03516692487 
0.079345 2.05644520223 0.03573697556 
0.079862 1.98750700775 0.03398508910 
0.080378 1.99020437926 0.03469191682 
0.080895 1.98248342341 0.03508937826 
0.081412 2.07682247001 0.03652719770 
0.081929 1.98069266882 0.03487575160 
0.082446 1.93460537763 0.03352834260 
0.082963 2.00771178751 0.03507130424 
0.083480 2.01842797898 0.03394205394 
0.083997 1.98965260881 0.03464427583 
0.084514 1.98044103928 0.03432868687 
0.085030 1.98675931104 0.03364493590 
0.085547 2.04038799057 0.03462162865 
0.086064 2.00967647193 0.03347750784 
0.086581 2.05294143462 0.03411887351 
0.087098 1.99483106446 0.03229307393 
0.087615 1.94034012969 0.03270972568 
0.088132 2.04828473460 0.03303407301 
0.088649 1.95526081557 0.03326383233 
0.089166 2.01874354516 0.03449838221 
0.089683 1.96717032699 0.03392854926 
0.090199 2.03967931820 0.03612039423 
0.090716 1.92696628319 0.03457863832 
0.091233 1.96812213405 0.03698352611 
0.091750 2.01079448879 0.03536335154 
0.092267 1.95955240730 0.03457872955 
0.092784 1.96304863748 0.03598012784 
0.093301 1.94478728153 0.03720172945 
0.093818 1.99776867381 0.03696654323 
0.094334 1.96171623032 0.03590111825 
0.094851 2.01179813912 0.03435423092 
0.095368 2.00421388831 0.03453235182 
0.095885 1.94423450635 0.03426253818 
0.096402 1.97509229631 0.03411944091 
0.096919 1.95228689834 0.03436893215 
0.097436 1.89466415690 0.03416483364 
0.097953 1.94386587826 0.03215561853 
0.098470 1.95928883185 0.03268496058 
0.098986 1.94023263484 0.03255823988 
0.099503 1.94229054739 0.03223324537 
0.100020 1.93972451893 0.03276645319 
0.100537 1.92139710432 0.03224053494 
0.101054 1.95781246137 0.03308684109 
0.101571 1.92959524487 0.03238358109 
0.102088 1.85411473704 0.03112618380 
0.102605 1.94950500794 0.03179252002 
0.103122 1.86030273207 0.03070475748 
0.103638 1.94428275432 0.03054147472 
0.104155 1.93687306033 0.03181168624 
0.104672 1.91068051907 0.03180150198 
0.105189 1.92084640799 0.03174856623 
0.105706 1.92331471794 0.03097671431 
0.106223 1.92900665137 0.02962560861 
0.106740 1.94607003268 0.03103468916 
0.107257 1.89491805751 0.03031407478 
0.107773 1.93587695876 0.03003941907 
0.108290 1.89077080321 0.03062349363 
0.108807 1.88905779899 0.03016408405 
0.109324 1.94533341664 0.03045417139 
0.109841 1.90130863982 0.02905508835 
0.110358 1.93141377806 0.02988246166 
0.110875 1.93771394993 0.02999799714 
0.111392 1.88780300788 0.02842630745 
0.111909 1.91343642206 0.02938731002 
0.112425 1.95787874313 0.02978967645 
0.112942 1.88933430727 0.03010387045 
0.113459 1.95669656019 0.02930221527 
0.113976 1.83686988334 0.02832485973 
0.114493 1.89057817858 0.02898574404 
0.115010 1.91960464753 0.02900348408 
0.115527 1.92110790231 0.02916678932 
0.116044 1.94890166661 0.02880719780 
0.116560 1.89949397469 0.02816788046 
0.117077 1.90317701880 0.02885430550 
0.117594 1.86916268809 0.02850612322 
0.118111 1.88483736973 0.02711891207 
0.118628 1.86191853171 0.02766156281 
0.119145 1.86822860846 0.02877567149 
0.119662 1.91188081046 0.02844416949 
0.120179 1.95478809495 0.02827168712 
0.120695 1.89126384740 0.02791181560 
0.121212 1.87048364969 0.02762472379 
0.121729 1.92743064847 0.02719809177 
0.122246 1.92166030900 0.02792583335 
0.122763 1.88104045262 0.02732215299 
0.123280 1.90520589493 0.02703604827 
0.123797 1.89736396311 0.02672361910 
0.124314 1.89196727664 0.02682979570 
0.124830 1.91572679968 0.02752068531 
0.125347 1.89112104363 0.02725677383 
0.125864 1.92816216975 0.02719249504 
0.126381 1.86907341650 0.02623816870 
0.126898 1.86650247056 0.02693914189 
0.127415 1.87457727472 0.02689032497 
0.127932 1.88760514446 0.02668983674 
0.128448 1.85988814592 0.02707215464 
0.128965 1.87069398913 0.02591789563 
0.129482 1.85228420682 0.02662243986 
0.129999 1.88974726470 0.02614159717 
0.130516 1.87583245485 0.02664691813 
0.131033 1.86842116647 0.02579770162 
0.131550 1.87738187855 0.02719804182 
0.132067 1.89933152308 0.02629244510 
0.132583 1.95229758535 0.02723451408 
0.133100 1.87343305279 0.02673867694 
0.133617 1.82452901612 0.02658123050 
0.134134 1.91171805534 0.02622771664 
0.134651 1.87359911122 0.02625312276 
0.135168 1.88987825210 0.02630556683 
0.135685 1.90955386101 0.02595713247 
0.136201 1.84792097570 0.02555696681 
0.136718 1.85332855355 0.02652619652 
0.137235 1.88163250313 0.02550357297 
0.137752 1.84415954578 0.02496632228 
0.138269 1.85879608253 0.02565908034 
0.138786 1.88264092000 0.02492750767 
0.139303 1.84395662025 0.02520624097 
0.139819 1.84798877159 0.02558400648 
0.140336 1.87079474054 0.02452376103 
0.140853 1.89134517485 0.02503502894 
0.141370 1.82542959395 0.02554073577 
0.141887 1.89001003704 0.02541044252 
0.142404 1.86935597599 0.02530961358 
0.142921 1.87859072968 0.02579740079 
0.143438 1.87472553210 0.02502924516 
0.143954 1.86371458235 0.02548616337 
0.144471 1.89382791927 0.02572871380 
0.144988 1.94767892323 0.02625351301 
0.145505 1.87876127413 0.02509665556 
0.146022 1.88074952700 0.02558689747 
0.146539 1.89765881227 0.02533251627 
0.147056 1.92223589398 0.02572354491 
0.147572 1.84635511867 0.02429054902 
0.148089 1.83714824354 0.02471616582 
0.148606 1.85329129444 0.02593997898 
0.149123 1.85865028474 0.02506062524 
0.149640 1.87873301813 0.02505826800 
0.150157 1.85946714175 0.02491772663 
0.150674 1.82704039666 0.02416196693 
0.151190 1.86733659582 0.02518385854 
0.151707 1.83967776021 0.02441573081 
0.152224 1.85240662972 0.02472032012 
0.152741 1.81178252698 0.02435533539 
0.153258 1.87995186188 0.02429928463 
0.153775 1.86349259049 0.02432231218 
0.154291 1.82620469276 0.02380077198 
0.154808 1.84408327749 0.02424174596 
0.155325 1.83746320509 0.02399839196 
0.155842 1.83009227438 0.02379747517 
0.156359 1.85137464541 0.02409221072 
0.156876 1.82184459835 0.02357036708 
0.157393 1.82849907141 0.02464774574 
0.157909 1.80558493656 0.02408107212 
0.158426 1.84085226355 0.02378985501 
0.158943 1.85831363311 0.02447271258 
0.159460 1.84764869321 0.02357243592 
0.159977 1.83104672440 0.02369644155 
0.160494 1.81960346027 0.02371672879 
0.161010 1.86018010749 0.02357070531 
0.161527 1.84970467394 0.02388124885 
0.162044 1.87782127418 0.02354194219 
0.162561 1.80644216722 0.02258739895 
0.163078 1.82163097388 0.02344142263 
0.163595 1.80641524102 0.02341183386 
0.164112 1.81560250895 0.02287765328 
0.164628 1.81009739967 0.02354151819 
0.165145 1.86263397499 0.02374563413 
0.165662 1.80541921001 0.02255839468 
0.166179 1.78963125478 0.02274124262 
0.166696 1.85609135676 0.02306583517 
0.167213 1.81474193200 0.02336771800 
0.167729 1.84246348447 0.02273189925 
0.168246 1.87966409926 0.02317921151 
0.168763 1.86130312147 0.02369183440 
0.169280 1.81332077299 0.02261252666 
0.169797 1.82400952141 0.02282745916 
0.170314 1.85291693650 0.02247936599 
0.170830 1.81433173945 0.02228088816 
0.171347 1.83137356173 0.02241286690 
0.171864 1.84968275041 0.02284763922 
0.172381 1.82741813076 0.02280573664 
0.172898 1.88634984468 0.02243468583 
0.173415 1.80498123438 0.02227387894 
0.173932 1.81028583484 0.02260774240 
0.174448 1.78978849109 0.02331309716 
0.174965 1.84724021794 0.02254471897 
0.175482 1.82146548673 0.02247920675 
0.175999 1.82388196081 0.02288684853 
0.176516 1.82198362405 0.02254966552 
0.177033 1.84507052113 0.02265962158 
0.177549 1.79181470482 0.02167123819 
0.178066 1.81096001678 0.02189988446 
0.178583 1.78632793620 0.02199521611 
0.179100 1.81938666785 0.02263222231 
0.179617 1.80701771277 0.02246703501 
0.180134 1.82488474496 0.02229383749 
0.180650 1.77635295606 0.02321619458 
0.181167 1.77508880502 0.02277930817 
0.181684 1.83562942672 0.02285467406 
0.182201 1.79275583744 0.02319478480 
0.182718 1.78405863320 0.02446993217 
0.183234 1.84783830929 0.02387111506 
0.183751 1.80717001253 0.02343150033 
0.184268 1.79736540747 0.02400432690 
0.184785 1.81739337452 0.02390438674 
0.185302 1.84039996156 0.02353526809 
0.185819 1.81766712648 0.02358412067 
0.186335 1.81343337924 0.02373963690 
0.186852 1.77334586251 0.02320636933 
0.187369 1.82674188719 0.02275001228 
0.187886 1.80240815877 0.02319164876 
0.188403 1.76489172050 0.02196573550 
0.188920 1.82290748453 0.02271152004 
0.189436 1.78530831501 0.02219048637 
0.189953 1.79869805267 0.02226333450 
0.190470 1.82202535228 0.02206591823 
0.190987 1.76138860132 0.02218840322 
0.191504 1.82801975021 0.02242718162 
0.192020 1.80568844029 0.02216253477 
0.192537 1.82126609032 0.02162110390 
0.193054 1.76611842739 0.02143944480 
0.193571 1.78597272547 0.02192726424 
0.194088 1.77053790013 0.02177218302 
0.194605 1.78093136079 0.02186223516 
0.195121 1.78452982232 0.02162674904 
0.195638 1.80761886982 0.02201133807 
0.196155 1.78297528916 0.02108695992 
0.196672 1.76159456384 0.02160100597 
0.197189 1.75312932159 0.02151913623 
0.197705 1.75045216179 0.02132888501 
0.198222 1.80027745512 0.02170993549 
0.198739 1.84449475013 0.02167101731 
0.199256 1.80085900952 0.02147267150 
0.199773 1.78170995041 0.02101027086 
0.200290 1.75099326495 0.02140896308 
0.200806 1.74350953909 0.02078516717 
0.201323 1.76477352270 0.02116871895 
0.201840 1.79333410525 0.02123312538 
0.202357 1.80431384708 0.02086403760 
0.202874 1.78419405162 0.02057543436 
0.203390 1.78290005899 0.02107277394 
0.203907 1.77574319940 0.02060961092 
0.204424 1.81211230606 0.02069274067 
0.204941 1.78500641562 0.02089676000 
0.205458 1.82062864737 0.02081348921 
0.205974 1.80379339013 0.02120467819 
0.206491 1.79475535735 0.02063185927 
0.207008 1.77427379500 0.02068823467 
0.207525 1.80529598705 0.02078944249 
0.208042 1.75422212004 0.02051284542 
0.208558 1.79607415930 0.02051818370 
0.209075 1.79246488303 0.02050073876 
0.209592 1.77108347381 0.02022833740 
0.210109 1.78903881451 0.02096350679 
0.210626 1.76800517257 0.02056545396 
0.211142 1.76862424684 0.02004255619 
0.211659 1.78006848529 0.02024320379 
0.212176 1.78061803832 0.02038642694 
0.212693 1.77403053514 0.02103382646 
0.213210 1.76133562599 0.02020593079 
0.213726 1.77579401776 0.02063834846 
0.214243 1.78379895482 0.02060767279 
0.214760 1.80085845374 0.02033790239 
0.215277 1.75383586072 0.02037969464 
0.215794 1.79053966773 0.02009040489 
0.216310 1.81062159727 0.01998179386 
0.216827 1.73992013239 0.02001287471 
0.217344 1.77520413447 0.01966498282 
0.217861 1.76059436900 0.01938642349 
0.218378 1.78494050206 0.02037277608 
0.218894 1.77978908578 0.01999369881 
0.219411 1.75919959690 0.01993032527 
0.219928 1.75609086947 0.01972857629 
0.220445 1.78942089646 0.02035510665 
0.220962 1.77313887127 0.01946941409 
0.221478 1.80824715126 0.02040000265 
0.221995 1.74723880032 0.02007633160 
0.222512 1.74614069884 0.01986750387 
0.223029 1.75071002953 0.01976179687 
0.223546 1.78341628561 0.02012907262 
0.224062 1.77999975118 0.01977803922 
0.224579 1.74228360189 0.01966209364 
0.225096 1.77870369357 0.01984857463 
0.225613 1.76468417111 0.01974992402 
0.226129 1.77117452317 0.01981332189 
0.226646 1.79487781178 0.01976113966 
0.227163 1.74102146494 0.01942191220 
0.227680 1.75470734124 0.01952438106 
0.228197 1.79468142399 0.01925455385 
0.228713 1.77681605288 0.01939472099 
0.229230 1.76895139152 0.01925596401 
0.229747 1.74071872988 0.01948502080 
0.230264 1.75315897022 0.01895990475 
0.230780 1.76060402372 0.01877068806 
0.231297 1.78720040267 0.01963202824 
0.231814 1.75161497538 0.01922813781 
0.232331 1.73655975687 0.01933740982 
0.232848 1.77061475959 0.01908830830 
0.233364 1.74955512003 0.01912721707 
0.233881 1.76406392862 0.01911331867 
0.234398 1.74414882175 0.01942385974 
0.234915 1.78950997381 0.01916255457 
0.235431 1.76120771040 0.01912648745 
0.235948 1.78191795994 0.01869787317 
0.236465 1.77809271974 0.01914779479 
0.236982 1.76610232631 0.01947236355 
0.237499 1.74105688772 0.01896152954 
0.238015 1.73749150352 0.01879441769 
0.238532 1.75667244241 0.01885112373 
0.239049 1.74607049257 0.01905504606 
0.239566 1.77145570781 0.01866970085 
0.240082 1.74463581098 0.01913213768 
0.240599 1.75391345296 0.01888571080 
0.241116 1.77743286239 0.01898638238 
0.241633 1.74751856103 0.01894436162 
0.242149 1.78013749974 3.35926502132 
0.242666 1.72618842578 0.01844061131 
0.243183 1.75826241882 0.01902981552 
0.243700 1.74909599789 0.01831473277 
0.244217 1.74635645809 0.01847079308 
0.244733 1.78667399360 0.01876645816 
0.245250 1.71307299567 0.01840900281 
0.245767 1.72803138540 0.01833590083 
0.246284 1.76396925783 0.01837563328 
0.246800 1.75866024108 0.01834312395 
0.247317 1.77525653473 0.01871182507 
0.247834 1.73149228871 0.01836185439 
0.248351 1.72785493989 0.01833339470 
0.248867 1.77725488624 0.01850882575 
0.249384 1.76321368274 0.01806573746 
0.249901 1.74479185784 0.01839132984 
0.250418 1.75592186263 0.01884611580 
0.250934 1.75264455846 0.01855229925 
0.251451 1.74585538311 0.01820100716 
0.251968 1.73959752662 0.01827491347 
0.252485 1.77540784358 0.01774688964 
0.253001 1.75410768565 0.01841975541 
0.253518 1.74284129782 0.01804903702 
0.254035 1.79021391006 0.01850932572 
0.254552 1.74059634768 0.01808817150 
0.255068 1.75069453842 0.01814651288 
0.255585 1.77490225406 0.01861690122 
0.256102 1.74015738305 0.01790362881 
0.256619 1.71713655990 0.01747553954 
0.257135 1.75229982935 0.01843987573 
0.257652 1.77338531973 0.01798336690 
0.258169 1.75053720879 0.01814029115 
0.258686 1.68252401628 0.01770873196 
0.259202 1.74853059398 0.01770587063 
0.259719 1.71459839159 0.01772047882 
0.260236 1.75645416883 0.01840590347 
0.260753 1.71127911589 0.01833365568 
0.261269 1.73826347302 0.01883374076 
0.261786 1.72458537413 0.01856727754 
0.262303 1.77502136001 0.01879009712 
0.262820 1.73587838436 0.01926540747 
0.263336 1.74969159565 0.01952369930 
0.263853 1.73280508385 0.01896769591 
0.264370 1.74506629960 0.01942333281 
0.264887 1.75045648956 0.01952323361 
0.265403 1.77760834823 0.01913449872 
0.265920 1.73302092455 0.01884075820 
0.266437 1.73519399038 0.01913800364 
0.266954 1.79198371924 0.01994812286 
0.267470 1.74075184834 0.01948889976 
0.267987 1.77096748402 0.01986399425 
0.268504 1.73207477214 0.01961760177 
0.269021 1.76100666601 0.02000483441 
0.269537 1.75274039073 0.01969073662 
0.270054 1.77002615459 0.02017929005 
0.270571 1.77472236040 0.01998609599 
0.271087 1.73813738561 0.02091700057 
0.271604 1.78268430366 0.02093441736 
0.272121 1.77244032765 0.02047058349 
0.272638 1.77550377097 0.02092831737 
0.273154 1.77068125730 0.02123319143 
0.273671 1.75426066955 0.02092796518 
0.274188 1.75856954289 0.02108643827 
0.274705 1.74541792319 0.02146775591 
0.275221 1.75860947459 0.02140872055 
0.275738 1.77539016900 0.02286950572 
0.276255 1.72563558877 0.02148400320 
0.276771 1.73034988999 0.02143011877 
0.277288 1.75864682062 0.02127054318 
0.277805 1.74088396240 0.02069476511 
0.278322 1.71512582203 0.02092176597 
0.278838 1.75511108923 0.02126110611 
0.279355 1.76221408629 0.02099143357 
0.279872 1.74078340516 0.02175932977 
0.280388 1.74271699078 0.02109760941 
0.280905 1.76601693333 0.02147521442 
0.281422 1.74058496880 0.02116830105 
0.281939 1.72939436010 0.02158930773 
0.282455 1.74501985650 0.02160462686 
0.282972 1.71397512909 0.02132821860 
0.283489 1.73502191903 0.02129594111 
0.284006 1.80136198197 0.02169932767 
0.284522 1.77561806367 0.02196181271 
0.285039 1.70658654005 0.02157763809 
0.285556 1.77173777354 0.02164967507 
0.286072 1.73078056243 0.02203847287 
0.286589 1.75300437543 0.02173698367 
0.287106 1.72572654495 0.02145807061 
0.287622 1.74874375002 0.02168489697 
0.288139 1.72669603632 0.02110324519 
0.288656 1.72879066282 0.02252173433 
0.289173 1.76067253577 0.02241050723 
0.289689 1.75410634017 0.02198431921 
0.290206 1.77658043141 0.02155512768 
0.290723 1.78659390839 0.02197880191 
0.291239 1.74551340055 0.02122953564 
0.291756 1.75490921628 0.02259352766 
0.292273 1.73448645350 0.02208122455 
0.292790 1.74337273334 0.02122536316 
0.293306 1.76943945060 0.02251383929 
0.293823 1.75565359274 0.02264263191 
0.294340 1.74517035084 0.02220411931 
0.294856 1.75467726901 0.02187775065 
0.295373 1.75030321207 0.02270224036 
0.295890 1.78351916691 0.02213081341 
0.296406 1.72741047319 0.02228161209 
0.296923 1.70770660195 0.02203089695 
0.297440 1.75865493444 0.02268289970 
0.297957 1.75246683396 0.02256352458 
0.298473 1.73453509558 0.02188219001 
0.298990 1.79123106754 0.02281201410 
0.299507 1.75429756881 0.02234309285 
0.300023 1.74689177524 0.02272113113 
0.300540 1.78801855732 0.02295324947 
0.301057 1.75233472502 0.02224654445 
0.301573 1.72265463755 0.02294576709 
0.302090 1.79580544247 0.02289046067 
0.302607 1.76466904764 0.02290093918 
0.303123 1.76560249984 0.02297312629 
0.303640 1.77014813946 0.02279532060 
0.304157 1.77892217403 0.02334592322 
0.304673 1.73755626952 0.02254894850 
0.305190 1.74318243418 0.02225607046 
0.305707 1.76480691985 0.02329061260 
0.306224 1.74419903448 0.02339588148 
0.306740 1.77100688517 0.02336664982 
0.307257 1.77465459207 0.02364639629 
0.307774 1.77530566595 0.02289453384 
0.308290 1.75056203424 0.02312456448 
0.308807 1.79605312402 0.02333921277 
0.309324 1.76872134222 0.02305804546 
0.309840 1.75503415615 0.02317851466 
0.310357 1.73946440422 0.02371271997 
0.310874 1.78170531605 0.02305817035 
0.311390 1.75378180989 0.02330040795 
0.311907 1.79110358450 0.02428278724 
0.312424 1.75403335146 0.02377109022 
0.312940 1.78869691667 0.02427284406 
0.313457 1.77175439419 0.02404198077 
0.313974 1.77253135954 0.02448089352 
0.314490 1.73233783969 0.02335341913 
0.315007 1.80591946498 0.02402306752 
0.315524 1.78313098625 0.02424925164 
0.316040 1.72427724038 0.02364879827 
0.316557 1.77518815421 0.02402751358 
0.317074 1.74371680025 0.02514011328 
0.317590 1.77695150761 0.02497847688 
0.318107 1.76807036042 0.02376729503 
0.318624 1.77343767575 0.02498040379 
0.319140 1.78681409042 0.02387327001 
0.319657 1.72829769305 0.02393472410 
0.320174 1.72000820512 0.02377989870 
0.320690 1.79272201264 0.02511031914 
0.321207 1.76235320462 0.02455270380 
0.321724 1.74724976549 0.02500090047 
0.322240 1.70116603533 0.02411462725 
0.322757 1.76591470506 0.02489252328 
0.323274 1.79976053822 0.02518566291 
0.323790 1.75906252513 0.02514342399 
0.324307 1.74690368894 0.02584193946 
0.324824 1.75766359988 0.02612974552 
0.325340 1.75668139934 0.02578565787 
0.325857 1.72055954189 0.02677779008 
0.326373 1.76532737569 0.02678079643 
0.326890 1.78079982978 0.02786579956 
0.327407 1.79643290250 0.02661324400 
0.327923 1.78553780326 0.02867870746 
0.328440 1.77659741627 0.02705144896 
0.328957 1.76424698496 0.02730367935 
0.329473 1.78238315336 0.02805538686 
0.329990 1.77426496780 0.02848047843 
0.330507 1.78772634861 0.02954525403 
0.331023 1.79451925324 0.02944050153 
0.331540 1.74938926730 0.02927783523 
0.332057 1.80512245681 0.03152839344 
0.332573 1.81990082232 0.02939629611 
0.333090 1.78100008471 0.03085887158 
0.333607 1.79003557230 0.03113113519 
0.334123 1.82873722108 0.03196883916 
0.334640 1.80520052326 0.03181623545 
0.335156 1.80172156449 0.03071975053 
0.335673 1.76350507142 0.03103854270 
0.336190 1.76940456285 0.03166363974 
0.336706 1.82613384335 0.03160670785 
0.337223 1.78889646279 0.03210385572 
0.337740 1.76453094227 0.03224883510 
0.338256 1.81416778683 0.03234521700 
0.338773 1.84073717471 0.03540326833 
0.339290 1.83529006653 0.03499973257 
0.339806 1.81930221042 0.03728198980 
0.340323 1.80662222951 0.03596622700 
0.340839 1.83123572342 0.03660156218 
0.341356 1.85171476919 0.03977202423 
0.341873 1.80097589726 0.03668608809 
0.342389 1.80914588804 0.03809468761 
0.342906 1.81395547782 0.03602918310 
0.343423 1.85252018704 0.03957839899 
0.343939 1.84578247575 0.04020511997 
0.344456 1.76567451712 0.03906281392 
0.344972 1.83188255620 0.03982808300 
0.345489 1.84440416168 0.04142369793 
0.346006 1.82126374998 0.03910441897 
0.346522 1.80890587190 0.03999119384 
0.347039 1.76545243059 0.03954401784 
0.347555 1.79386889673 0.04026351268 
0.348072 1.82722312114 0.04084042013 
0.348589 1.88235304546 0.04230559101 
0.349105 1.83279651744 0.03957012353 
0.349622 1.85016391338 0.03892216969 
0.350139 1.85258787159 0.04047034225 
0.350655 1.93194178205 0.04177809598 
0.351172 1.83536902945 0.04142870334 
0.351688 1.72993201814 0.04134858110 
0.352205 1.85049557693 0.03985054921 
0.352722 1.86181618720 0.04152223509 
0.353238 1.88336174965 0.04299165303 
0.353755 1.82075532919 0.04126398543 
0.354271 1.77386317103 0.04136635448 
0.354788 1.83331310821 0.04030224994 
0.355305 1.79294364266 0.03950675903 
0.355821 1.86613903209 0.04237472385 
0.356338 1.79339641794 0.03917424261 
0.356854 1.84330108108 0.04306722738 
0.357371 1.82242285175 0.04373294338 
0.357888 1.82351385681 0.04308431731 
0.358404 1.78681518200 0.04470408643 
0.358921 1.78231842597 0.04452755941 
0.359437 1.83652924854 0.04672374653 
0.359954 1.85449382356 0.04852676611 
0.360471 1.86004145999 0.05136927613 
0.360987 1.87141433563 0.04907737635 
0.361504 1.87271273692 0.04889129485 
0.362020 1.91911461238 0.05295703467 
0.362537 1.84645976329 0.05095022889 
0.363054 1.89369867625 0.05298227004 
0.363570 1.84569475748 0.04996008356 
0.364087 1.82347521556 0.05487295518 
0.364603 1.79195167202 0.05296476220 
0.365120 1.92771327336 0.05603232323 
0.365637 1.81135128258 0.05596640839 
0.366153 1.86898774581 0.05884666840 
0.366670 1.82609154277 0.05733177841 
0.367186 1.94307698556 0.06089577723 
0.367703 1.84730903935 0.06090139965 
0.368219 1.80853853173 0.06741342085 
0.368736 1.80454087148 0.06768885474 
0.369253 1.91061369276 0.06903500170 
0.369769 1.89241998573 0.06845713639 
0.370286 1.84439668526 0.07965381827 
0.370802 1.78179152076 0.07479578178 
0.371319 1.86005684658 0.08239595719 
0.371835 1.53479956010 0.07984129412 
0.372352 1.91343613568 0.10531683913 
0.372869 1.72788573450 0.12250420926 
0.373385 1.73999840700 0.15882485992 
0.373902 1.68939209665 0.40822869564 
