# Supplementary material for: A SAXS-based approach to rationally evaluate radical scavengers – toward eliminating radiation damage in solution and crystallographic studies
Source: J Synchrotron Radiat. 2021 Aug 9;28(Pt 5):1309–20. doi: 10.1107/S1600577521004045 (PMC8415334; doi:10.1107/S1600577521004045)
Supplement: Supplementary file 1 [file s-28-01309-sup1.zip › SupportingData/ascrobic_acid/5mM/G1_ascorbate-5mm_00001.cbf.dat]

0.010597 12.86169885381 0.64697297627 
0.011114 11.27236786460 0.52749422024 
0.011630 9.87507913331 0.35041658360 
0.012147 9.04481959498 0.30606401645 
0.012664 7.86787323078 0.26406889588 
0.013181 7.24068126105 0.21753063811 
0.013698 7.06601001086 0.20263729111 
0.014215 6.32263259131 0.26584835373 
0.014732 5.80459646886 0.20968401418 
0.015249 5.81887262730 0.22680372877 
0.015766 5.47973578600 0.17213964192 
0.016283 5.29447008026 0.17030072915 
0.016800 5.05520442278 0.14308357034 
0.017316 4.75842560225 0.14332476800 
0.017833 4.80427757772 0.12884768918 
0.018350 4.45916243334 0.13667622014 
0.018867 4.27748962628 0.12022625951 
0.019384 4.17242198136 0.10828774957 
0.019901 3.97671744171 0.11002386832 
0.020418 4.19924421378 0.10520663458 
0.020935 3.73518787512 0.08988532489 
0.021452 3.78564401166 0.09738634728 
0.021969 3.54433906485 0.09429067168 
0.022486 3.49907013880 0.09413263417 
0.023002 3.63586612086 0.09060800871 
0.023519 3.51072042738 0.08747831048 
0.024036 3.38032267025 0.08416740332 
0.024553 3.31763289946 0.07939311096 
0.025070 3.38657839942 0.08238275082 
0.025587 3.24376149256 0.07852952707 
0.026104 3.01754002957 0.08121308768 
0.026621 3.15191460695 0.08093248015 
0.027138 3.13015232370 0.08130707692 
0.027655 2.86480544136 0.07356121510 
0.028171 2.96892746497 0.07120797196 
0.028688 3.01902285805 0.07166733851 
0.029205 3.00585630783 0.07218150983 
0.029722 2.78060450034 0.07372017750 
0.030239 2.95282217294 0.07664748052 
0.030756 2.93604696140 0.06954243049 
0.031273 2.89996084179 0.06769302009 
0.031790 2.78671455280 0.06509880702 
0.032307 2.78296285867 0.06404075473 
0.032824 2.87963922411 0.06748714138 
0.033341 2.70029748315 0.06637759655 
0.033857 2.82273897139 0.06373357926 
0.034374 2.65071849911 0.06291967907 
0.034891 2.77440672742 0.06260719374 
0.035408 2.70308657453 0.06384154308 
0.035925 2.71570212590 0.05844884008 
0.036442 2.62998332655 0.06093508724 
0.036959 2.51374865575 0.05908064846 
0.037476 2.67464003189 0.05836906010 
0.037993 2.52886439707 0.05602008563 
0.038510 2.50511411426 0.05771497010 
0.039027 2.60743950058 0.05503887803 
0.039543 2.56737864257 0.05412703394 
0.040060 2.47873180023 0.05166878603 
0.040577 2.38247397463 0.05242162527 
0.041094 2.45674264996 0.05349406273 
0.041611 2.51328807163 0.05361927703 
0.042128 2.40039261450 0.05399636621 
0.042645 2.45928242474 0.05207233623 
0.043162 2.47586860561 0.05469047592 
0.043679 2.41325274787 0.05322326895 
0.044196 2.49786218328 0.04824284448 
0.044712 2.31640030141 0.04996662812 
0.045229 2.38423036903 0.04973830558 
0.045746 2.49780336375 0.05079050606 
0.046263 2.37858899018 0.04844780188 
0.046780 2.29714733932 0.04786768146 
0.047297 2.28622118981 0.04863401647 
0.047814 2.33277506172 0.05061169204 
0.048331 2.31159647769 0.04797140159 
0.048848 2.33761816744 0.04952186210 
0.049365 2.33879373301 0.04587792619 
0.049881 2.27253476855 0.04639541012 
0.050398 2.26264605548 0.04642605651 
0.050915 2.34471791212 0.04612984077 
0.051432 2.23605118462 0.04616750112 
0.051949 2.26020516908 0.04545473992 
0.052466 2.21550292268 0.04386860460 
0.052983 2.27397544288 0.04412837308 
0.053500 2.19057991159 0.04433408348 
0.054017 2.16613649355 0.04535649037 
0.054534 2.18034330177 0.04226475624 
0.055050 2.14456229169 0.04420854268 
0.055567 2.20987966753 0.04419092208 
0.056084 2.20977077599 0.04469811532 
0.056601 2.17284894359 0.04233587959 
0.057118 2.21608762498 0.04407133337 
0.057635 2.16023891825 0.04270872675 
0.058152 2.15130500079 0.04213263425 
0.058669 2.14697095049 0.04119426592 
0.059186 2.17532931150 0.04337752584 
0.059703 2.14692543691 0.04029517667 
0.060220 2.14252331737 0.04078086132 
0.060736 2.20401610446 0.04350578058 
0.061253 2.14619547773 0.04197701841 
0.061770 2.10589032644 0.04083730983 
0.062287 2.16256070652 0.04006160564 
0.062804 2.07046661753 0.04112610248 
0.063321 2.12510119143 0.04029537401 
0.063838 2.16160824687 0.04063375162 
0.064355 2.11529196127 0.03990702886 
0.064872 2.15208450296 0.03839647833 
0.065388 2.04504282601 0.03837198760 
0.065905 2.12513466311 0.03865354583 
0.066422 2.06706250579 0.03765765378 
0.066939 2.06930451941 0.03785885177 
0.067456 2.08317230449 0.03790616619 
0.067973 2.15321507406 0.03860864687 
0.068490 2.02163868640 0.03745387977 
0.069007 2.02129614730 0.03754844756 
0.069524 2.05125392455 0.03720173013 
0.070041 2.11115341088 0.03741155622 
0.070557 2.07352189082 0.03932283951 
0.071074 2.09065980221 0.04040455498 
0.071591 2.15956714694 0.03957819409 
0.072108 2.06604042426 0.03844123941 
0.072625 2.06649650427 0.03764526276 
0.073142 2.05219963120 0.03821742755 
0.073659 2.04682555016 0.03516313541 
0.074176 2.04089883076 0.03721223592 
0.074693 2.01722309111 0.03633810204 
0.075210 2.03005342212 0.03634291695 
0.075726 2.06739500757 0.03450077698 
0.076243 2.02985701932 0.03446225686 
0.076760 2.11151115010 0.03621560701 
0.077277 2.06984971860 0.03400324515 
0.077794 2.01028135733 0.03522163377 
0.078311 2.01175451067 0.03547416623 
0.078828 2.03037300731 0.03462623606 
0.079345 2.07183900267 0.03591901744 
0.079862 2.04369214733 0.03540868430 
0.080378 2.03860469037 0.03475900988 
0.080895 2.02052506213 0.03513296364 
0.081412 2.00629850299 0.03481643666 
0.081929 2.03115686534 0.03432708496 
0.082446 1.96635694631 0.03315016142 
0.082963 2.03587608541 0.03424957567 
0.083480 1.94775998559 0.03456454133 
0.083997 2.03181593795 0.03412495853 
0.084514 1.93266886811 0.03412906893 
0.085030 1.91658720086 0.03343527940 
0.085547 1.96207761923 0.03232450352 
0.086064 1.96011036557 0.03177135354 
0.086581 1.98506090455 0.03363803145 
0.087098 1.97585476316 0.03414307233 
0.087615 1.96984048434 0.03303217363 
0.088132 1.93489120953 0.03266068002 
0.088649 1.98110106509 0.03377243401 
0.089166 1.95790188803 0.03374369053 
0.089683 1.97737516362 0.03296463342 
0.090199 2.06656232650 0.03485091201 
0.090716 1.95955373203 0.03548663610 
0.091233 1.91501945985 0.03463157242 
0.091750 1.98865697045 0.03562798836 
0.092267 1.99792114246 0.03477603127 
0.092784 1.94325720296 0.03496499371 
0.093301 1.98176293665 0.03599263540 
0.093818 1.97359223564 0.03787301051 
0.094334 1.99752695549 0.03572558405 
0.094851 1.85579083882 0.03470760566 
0.095368 1.92843039691 0.03497582775 
0.095885 1.90052721979 0.03320888391 
0.096402 1.90678363009 0.03280091141 
0.096919 1.89213806402 0.03351544878 
0.097436 1.90435457688 0.03330279467 
0.097953 1.94207600620 0.03343504005 
0.098470 2.00010987655 0.03433194097 
0.098986 1.93620267989 0.03265686724 
0.099503 1.91702617446 0.03262440987 
0.100020 1.86173809632 0.03158989766 
0.100537 1.96687346187 0.03226576604 
0.101054 1.94978670684 0.03167771145 
0.101571 1.88811776894 0.03118005963 
0.102088 1.87249531863 0.03241832126 
0.102605 1.90220087078 0.03050096426 
0.103122 1.88236316276 0.03103147509 
0.103638 1.89546019187 0.03062059768 
0.104155 1.94607731304 0.03111146158 
0.104672 1.95499049243 0.03045991580 
0.105189 1.87920714124 0.03036243738 
0.105706 1.95741995997 0.03076032859 
0.106223 1.95490039512 0.03109408624 
0.106740 1.97142605349 0.03082388247 
0.107257 1.90346658377 0.02987406228 
0.107773 1.94221178753 0.03137300905 
0.108290 1.92836309787 0.02984560613 
0.108807 1.95172603854 0.03042738062 
0.109324 1.86724740354 0.02976253662 
0.109841 1.93649810878 0.03012218791 
0.110358 1.95119238828 0.03027771050 
0.110875 1.92952703649 0.02959090211 
0.111392 1.92727862361 0.02879548553 
0.111909 1.91680843691 0.02998419582 
0.112425 1.94124075356 0.02944286081 
0.112942 1.95718409317 0.02934895204 
0.113459 1.93341615680 0.02868618906 
0.113976 1.91213138751 0.02976304210 
0.114493 1.90874630244 0.02821982311 
0.115010 1.90963593270 0.02864104093 
0.115527 1.91429511121 0.02937053586 
0.116044 1.93435397217 0.02837951641 
0.116560 1.88273327130 0.02883573612 
0.117077 1.89823217097 0.02808686967 
0.117594 1.88616171960 0.02889829291 
0.118111 1.93030996050 0.02910577423 
0.118628 1.89707050309 0.02796879532 
0.119145 1.89864683043 0.02920128001 
0.119662 1.93930260343 0.02856753885 
0.120179 1.87078529144 0.02784681077 
0.120695 1.89143603017 0.02803736091 
0.121212 1.90375132026 0.02803208169 
0.121729 1.88973753498 0.02846049065 
0.122246 1.84856852421 0.02733527816 
0.122763 1.85610020555 0.02755842950 
0.123280 1.88094030332 0.02781197680 
0.123797 1.92173159312 0.02690695123 
0.124314 1.90791372956 0.02726579655 
0.124830 1.89344506697 0.02781366705 
0.125347 1.89835324518 0.02707288506 
0.125864 1.92251371557 0.02729533767 
0.126381 1.92480276650 0.02732187298 
0.126898 1.86628263670 0.02658616080 
0.127415 1.88945977707 0.02719510140 
0.127932 1.84705895887 0.02692926467 
0.128448 1.84990861304 0.02696884271 
0.128965 1.85993125270 0.02635300962 
0.129482 1.90173729555 0.02585154350 
0.129999 1.81677185843 0.02578143635 
0.130516 1.92786503684 0.02660047451 
0.131033 1.89018230285 0.02716245245 
0.131550 1.87388713826 0.02710543046 
0.132067 1.87620201112 0.02682739670 
0.132583 1.85825269973 0.02630612967 
0.133100 1.84328432705 0.02661417541 
0.133617 1.92253257324 0.02699160652 
0.134134 1.89186163311 0.02647581143 
0.134651 1.85314032189 0.02646257644 
0.135168 1.93356719252 0.02631661951 
0.135685 1.89033676186 0.02589230607 
0.136201 1.82549888654 0.02479624634 
0.136718 1.82691132357 0.02509694842 
0.137235 1.81432396219 0.02546008860 
0.137752 1.88311496850 0.02511350495 
0.138269 1.86827269376 0.02657969290 
0.138786 1.87305922959 0.02520266983 
0.139303 1.90675213489 0.02607541341 
0.139819 1.90474162704 0.02511479390 
0.140336 1.89434009586 0.02586466972 
0.140853 1.87113693501 0.02572782376 
0.141370 1.89927392674 0.02577019302 
0.141887 1.88407798877 0.02496390516 
0.142404 1.89536894755 0.02529047629 
0.142921 1.87676429382 0.02611304511 
0.143438 1.87040862368 0.02565555610 
0.143954 1.87731120785 0.02530621288 
0.144471 1.86101027438 0.02522336123 
0.144988 1.92311162258 0.02629918290 
0.145505 1.85955786402 0.02615107241 
0.146022 1.87803960116 0.02571592940 
0.146539 1.81105426433 0.02453029356 
0.147056 1.87866403673 0.02509435633 
0.147572 1.84174232789 0.02493218630 
0.148089 1.85871213826 0.02491998082 
0.148606 1.84037811014 0.02528812604 
0.149123 1.83948932575 0.02452871683 
0.149640 1.89390784819 0.02502918714 
0.150157 1.82684011181 0.02441768421 
0.150674 1.85855125323 0.02465328972 
0.151190 1.84753884734 0.02445737322 
0.151707 1.90044413237 0.02436637411 
0.152224 1.84102565976 0.02435356935 
0.152741 1.86475095692 0.02427768392 
0.153258 1.85567791756 0.02453636845 
0.153775 1.86824376687 0.02422083663 
0.154291 1.84951847889 0.02422269657 
0.154808 1.82800755968 0.02431268400 
0.155325 1.83260463742 0.02390405179 
0.155842 1.86582079928 0.02440304769 
0.156359 1.89081377550 0.02470607380 
0.156876 1.86156804843 0.02372146235 
0.157393 1.87097735048 0.02325117890 
0.157909 1.83758951314 0.02417432158 
0.158426 1.86467759899 0.02425769271 
0.158943 1.85923687085 0.02368570816 
0.159460 1.82557185515 0.02321349552 
0.159977 1.83189690155 0.02348667584 
0.160494 1.81287574548 0.02357119254 
0.161010 1.82365471679 0.02281864631 
0.161527 1.85044698199 0.02293865877 
0.162044 1.84202880548 0.02362274353 
0.162561 1.80742618001 0.02296940598 
0.163078 1.85378647214 0.02351480941 
0.163595 1.81718476661 0.02345624991 
0.164112 1.81064421355 0.02305068392 
0.164628 1.77779119859 0.02300228087 
0.165145 1.79540683192 0.02320003489 
0.165662 1.82459508698 0.02372828219 
0.166179 1.80377028731 0.02283640696 
0.166696 1.84539767099 0.02314830486 
0.167213 1.84609352811 0.02391077881 
0.167729 1.80080886857 0.02340967413 
0.168246 1.85166591029 0.02301443389 
0.168763 1.78716014692 0.02254630403 
0.169280 1.84568735192 0.02231448376 
0.169797 1.81191164943 0.02255639496 
0.170314 1.87802341879 0.02347568696 
0.170830 1.85182875424 0.02343403110 
0.171347 1.86447213297 0.02325305552 
0.171864 1.85118758559 0.02250178373 
0.172381 1.81163767817 0.02222137635 
0.172898 1.81953098836 0.02233382916 
0.173415 1.77841353467 0.02262308910 
0.173932 1.86352058371 0.02262393498 
0.174448 1.79603304563 0.02213101264 
0.174965 1.82168037483 0.02227827420 
0.175482 1.84794455372 0.02259137967 
0.175999 1.81781222730 0.02265503227 
0.176516 1.82913705877 0.02252368679 
0.177033 1.78770816215 0.02159765985 
0.177549 1.84214837613 0.02206674018 
0.178066 1.83947825252 0.02185129088 
0.178583 1.84824763987 0.02188013820 
0.179100 1.83054551786 0.02209473355 
0.179617 1.81428778129 0.02206601894 
0.180134 1.83678064480 0.02287774174 
0.180650 1.80444526989 0.02289990790 
0.181167 1.84239247920 0.02359152653 
0.181684 1.87568368333 0.02293659304 
0.182201 1.80567166700 0.02325377538 
0.182718 1.80749691144 0.02342397111 
0.183234 1.85787093246 0.02312739220 
0.183751 1.81587538549 0.02408243987 
0.184268 1.86175941108 0.02469393089 
0.184785 1.77758807791 0.02318615797 
0.185302 1.80557735638 0.02361073292 
0.185819 1.84574618922 0.02350247695 
0.186335 1.78622632302 0.02285729232 
0.186852 1.82772933804 0.02321546835 
0.187369 1.79658237922 0.02277710763 
0.187886 1.84244216386 0.02260171480 
0.188403 1.81375948454 0.02282225577 
0.188920 1.79278455337 0.02265560769 
0.189436 1.84808241731 0.02335946608 
0.189953 1.78461931721 0.02282887302 
0.190470 1.79334046181 0.02253894262 
0.190987 1.81031699534 0.02240649165 
0.191504 1.77024179151 0.02165168947 
0.192020 1.79181102498 0.02186341120 
0.192537 1.78132677835 0.02174725323 
0.193054 1.79030226206 0.02162583866 
0.193571 1.77715151770 0.02178019926 
0.194088 1.77781681951 0.02098528148 
0.194605 1.73457709750 0.02134933905 
0.195121 1.80797482468 0.02203268331 
0.195638 1.76936755500 0.02125410046 
0.196155 1.77103916392 0.02164554351 
0.196672 1.85603002961 0.02179288960 
0.197189 1.80815895875 0.02152217544 
0.197705 1.76517650754 0.02115289897 
0.198222 1.79526739092 0.02186458817 
0.198739 1.77309758110 0.02103301651 
0.199256 1.79076985211 0.02126044322 
0.199773 1.78813495506 0.02164331267 
0.200290 1.81343355693 0.02180416020 
0.200806 1.79287154849 0.02120696045 
0.201323 1.73357026884 0.01994113150 
0.201840 1.78330714375 0.02157081614 
0.202357 1.80330591489 0.02130294537 
0.202874 1.77711154100 0.02147161117 
0.203390 1.72585971683 0.02057779988 
0.203907 1.75000361912 0.02008756102 
0.204424 1.78382002282 0.02074132938 
0.204941 1.76863401695 0.02061982602 
0.205458 1.79417412653 0.02073427875 
0.205974 1.77099343133 0.02082604804 
0.206491 1.78399333768 0.02086756944 
0.207008 1.77090973300 0.02061801490 
0.207525 1.76122342114 0.02068367164 
0.208042 1.77206433669 0.02029836957 
0.208558 1.77291659702 0.02060938062 
0.209075 1.77357797327 0.02096672592 
0.209592 1.77698285716 0.02046202602 
0.210109 1.78858704779 0.02050871567 
0.210626 1.80755439383 0.02026641401 
0.211142 1.76371787179 0.02004401972 
0.211659 1.76149081467 0.02032500094 
0.212176 1.77151647934 0.02005747875 
0.212693 1.75677804746 0.02014928351 
0.213210 1.76688954009 0.02016721611 
0.213726 1.73723528001 0.02005903162 
0.214243 1.78763711312 0.02056383042 
0.214760 1.77646419832 0.02019174775 
0.215277 1.78466752532 0.02009578498 
0.215794 1.76340733187 0.02013101941 
0.216310 1.78573912398 0.02073671692 
0.216827 1.77076418279 0.02018486649 
0.217344 1.75638716505 0.02007599105 
0.217861 1.76688273694 0.02028351410 
0.218378 1.75232651636 0.01960352223 
0.218894 1.77509798226 0.01951257856 
0.219411 1.75098961471 0.01959282931 
0.219928 1.76041733822 0.02021948428 
0.220445 1.75732303372 0.01999244822 
0.220962 1.73993670768 0.01937364425 
0.221478 1.79800484464 0.01994943465 
0.221995 1.76210590037 0.01984337434 
0.222512 1.78791957510 0.01993517675 
0.223029 1.75867055644 0.01980430220 
0.223546 1.76835499093 0.02010485387 
0.224062 1.74797817551 0.01958973187 
0.224579 1.79023640519 0.01981814265 
0.225096 1.74985860641 0.01940674574 
0.225613 1.77545365646 0.01924935504 
0.226129 1.76775056940 0.01954233138 
0.226646 1.76212236112 0.01910758315 
0.227163 1.77785680413 0.01953209558 
0.227680 1.76429254979 0.01948620508 
0.228197 1.73038006029 0.01889120706 
0.228713 1.74523203273 0.01912645427 
0.229230 1.77225798011 0.01900286343 
0.229747 1.79058800208 0.01924127362 
0.230264 1.78159285570 0.01940497785 
0.230780 1.74491842943 0.01892724653 
0.231297 1.77060055565 0.01905989619 
0.231814 1.77698530788 0.01899731555 
0.232331 1.79429751548 0.01926670722 
0.232848 1.77691619501 0.01920515851 
0.233364 1.76673952223 0.01905441220 
0.233881 1.74861374712 0.01884095230 
0.234398 1.74938842543 0.01907829262 
0.234915 1.79125558009 0.01919659005 
0.235431 1.74335109136 0.01891251544 
0.235948 1.74009189850 0.01872964710 
0.236465 1.74307853608 0.01879620516 
0.236982 1.77638670265 0.01867195018 
0.237499 1.75340447523 0.01914737642 
0.238015 1.77692805375 0.01940786970 
0.238532 1.75321079007 0.01891034929 
0.239049 1.76203102258 0.01889126434 
0.239566 1.80886935118 0.01878160074 
0.240082 1.77338072460 0.01857866291 
0.240599 1.77048884754 0.01863168444 
0.241116 1.74048088749 0.01870954072 
0.241633 1.75144410089 0.01892149075 
0.242149 1.75727096526 3.36078745622 
0.242666 1.76858877046 0.01879019878 
0.243183 1.76442487280 0.01871258514 
0.243700 1.76085701100 0.01879229443 
0.244217 1.77986019317 0.01853522944 
0.244733 1.73600761341 0.01866028378 
0.245250 1.72186414094 0.01860409091 
0.245767 1.76402312078 0.01877602739 
0.246284 1.70532775868 0.01818228352 
0.246800 1.74306715465 0.01879681726 
0.247317 1.78009975404 0.01870336688 
0.247834 1.74356142806 0.01838183053 
0.248351 1.74513636385 0.01866785541 
0.248867 1.78855041936 0.01884132323 
0.249384 1.75488830578 0.01861918468 
0.249901 1.73525544909 0.01822701821 
0.250418 1.72972001017 0.01814648189 
0.250934 1.73773948333 0.01845712807 
0.251451 1.75496954371 0.01808804138 
0.251968 1.74843916428 0.01818021185 
0.252485 1.75091989637 0.01836745454 
0.253001 1.76470332002 0.01826607607 
0.253518 1.76852727092 0.01827531704 
0.254035 1.74907973200 0.01846174039 
0.254552 1.75248515069 0.01833091850 
0.255068 1.72900081653 0.01792701433 
0.255585 1.73485429957 0.01811851230 
0.256102 1.73454450631 0.01811041050 
0.256619 1.74654532470 0.01854532866 
0.257135 1.75515471933 0.01815263608 
0.257652 1.74336408372 0.01805642546 
0.258169 1.73345690760 0.01824719057 
0.258686 1.73815368946 0.01800104382 
0.259202 1.75142114506 0.01801044317 
0.259719 1.73642813115 0.01818330746 
0.260236 1.71026658537 0.01822897667 
0.260753 1.75232037820 0.01851883005 
0.261269 1.73805490896 0.01866345080 
0.261786 1.74219221943 0.01917947080 
0.262303 1.72798360921 0.01863395503 
0.262820 1.75193628999 0.01862380956 
0.263336 1.72781443125 0.01903582308 
0.263853 1.74053402605 0.01934360545 
0.264370 1.74772934243 0.01942181015 
0.264887 1.75261253728 0.01946731301 
0.265403 1.71750403466 0.01962793530 
0.265920 1.74034128046 0.01955640011 
0.266437 1.74058297260 0.01967340676 
0.266954 1.73527756833 0.01947601840 
0.267470 1.74811434515 0.01970702031 
0.267987 1.77297740679 0.02025978009 
0.268504 1.74413260441 0.01969155997 
0.269021 1.80509791067 0.02010080404 
0.269537 1.73080206232 0.01997213941 
0.270054 1.75295857628 0.02058123966 
0.270571 1.74805569055 0.02090234854 
0.271087 1.78652990521 0.02092341798 
0.271604 1.78617726513 0.02081169342 
0.272121 1.77556552381 0.02135055967 
0.272638 1.74779003801 0.02122142010 
0.273154 1.74430061990 0.02115013610 
0.273671 1.76926919573 0.02122377394 
0.274188 1.74270082518 0.02094308310 
0.274705 1.75836677899 0.02141552357 
0.275221 1.73848151266 0.02166916169 
0.275738 1.77965525280 0.02208143514 
0.276255 1.77616164912 0.02178085883 
0.276771 1.75916814422 0.02211776114 
0.277288 1.75969950612 0.02122883629 
0.277805 1.74570243796 0.02150362193 
0.278322 1.75875398754 0.02142046227 
0.278838 1.75788980304 0.02143212070 
0.279355 1.74484378930 0.02185464735 
0.279872 1.73656782945 0.02122860391 
0.280388 1.74726125579 0.02098145295 
0.280905 1.75071377042 0.02125160585 
0.281422 1.77587536550 0.02157991072 
0.281939 1.79851330487 0.02157807336 
0.282455 1.77593177906 0.02166426937 
0.282972 1.75277855853 0.02125270864 
0.283489 1.77120800950 0.02196432335 
0.284006 1.73136200199 0.02194074666 
0.284522 1.71391411173 0.02168903643 
0.285039 1.74819869700 0.02152211179 
0.285556 1.72471243105 0.02176258505 
0.286072 1.73391687765 0.02116470595 
0.286589 1.72274872031 0.02138709677 
0.287106 1.72099250051 0.02099019808 
0.287622 1.76962089637 0.02178888576 
0.288139 1.72911533950 0.02140324539 
0.288656 1.73789451427 0.02179678332 
0.289173 1.75467423204 0.02260015880 
0.289689 1.72196236377 0.02185486455 
0.290206 1.75069690312 0.02223798885 
0.290723 1.77021964281 0.02166799967 
0.291239 1.75534417020 0.02183639166 
0.291756 1.77258095115 0.02273469659 
0.292273 1.74016506937 0.02214179124 
0.292790 1.72146642462 0.02170788197 
0.293306 1.75786599342 0.02242531150 
0.293823 1.75151840427 0.02174793161 
0.294340 1.77790871556 0.02233102291 
0.294856 1.72228545987 0.02214141011 
0.295373 1.76357344164 0.02265735147 
0.295890 1.75105686296 0.02179955401 
0.296406 1.76537368187 0.02261954870 
0.296923 1.79802426194 0.02286959755 
0.297440 1.73361385323 0.02304619661 
0.297957 1.75679187998 0.02259639649 
0.298473 1.78033381022 0.02199578350 
0.298990 1.77727713392 0.02227725458 
0.299507 1.74824375459 0.02260398797 
0.300023 1.71065004023 0.02221672718 
0.300540 1.76822461862 0.02262497970 
0.301057 1.74221254365 0.02239369491 
0.301573 1.77867472492 0.02290337682 
0.302090 1.73724255589 0.02263637629 
0.302607 1.73248672679 0.02267595845 
0.303123 1.72474685986 0.02198681328 
0.303640 1.72192255116 0.02239402631 
0.304157 1.77591305100 0.02327229420 
0.304673 1.72985679672 0.02277527981 
0.305190 1.72185249836 0.02276819866 
0.305707 1.75393710989 0.02307555836 
0.306224 1.75524134266 0.02273508903 
0.306740 1.78539829792 0.02346840660 
0.307257 1.74405039630 0.02286957302 
0.307774 1.80128220972 0.02399358805 
0.308290 1.71093461575 0.02269291196 
0.308807 1.74682166625 0.02307433589 
0.309324 1.74750902366 0.02385506185 
0.309840 1.75220333466 0.02335288128 
0.310357 1.77656447107 0.02384381471 
0.310874 1.76937021472 0.02327979042 
0.311390 1.72079598696 0.02353336049 
0.311907 1.76360570004 0.02317330840 
0.312424 1.74950016118 0.02316316149 
0.312940 1.71803412217 0.02301661521 
0.313457 1.75940376492 0.02372470963 
0.313974 1.75787852451 0.02358759726 
0.314490 1.73384184500 0.02376365167 
0.315007 1.73539977177 0.02369954705 
0.315524 1.78664948334 0.02464193468 
0.316040 1.78929149592 0.02441150983 
0.316557 1.76697043216 0.02419273329 
0.317074 1.77696171639 0.02423692789 
0.317590 1.69750112315 0.02412314699 
0.318107 1.77187881183 0.02389791298 
0.318624 1.74059948852 0.02486850064 
0.319140 1.77419924156 0.02481467887 
0.319657 1.78271749077 0.02474308767 
0.320174 1.74187182876 0.02473780296 
0.320690 1.70939121111 0.02440525149 
0.321207 1.73946525540 0.02486023129 
0.321724 1.76058235603 0.02447344412 
0.322240 1.74288534328 0.02505779614 
0.322757 1.78800186385 0.02460155065 
0.323274 1.70907959568 0.02449345220 
0.323790 1.72854335263 0.02481049511 
0.324307 1.76550350965 0.02600123098 
0.324824 1.77127845577 0.02568996714 
0.325340 1.75622985935 0.02648735030 
0.325857 1.75173716244 0.02691662235 
0.326373 1.73249411431 0.02675670019 
0.326890 1.75121055600 0.02624928059 
0.327407 1.76541717101 0.02746160068 
0.327923 1.78573370636 0.02736468093 
0.328440 1.73951143310 0.02790831999 
0.328957 1.75103738600 0.02716212974 
0.329473 1.74932524785 0.02795377980 
0.329990 1.78677512240 0.02938365563 
0.330507 1.81966480277 0.02917732863 
0.331023 1.77593912347 0.02894445024 
0.331540 1.75676090326 0.03060143066 
0.332057 1.78100149886 0.02997901747 
0.332573 1.76427487269 0.02982473278 
0.333090 1.76500544794 0.03055585750 
0.333607 1.77987020598 0.03067315199 
0.334123 1.78404906559 0.03155646477 
0.334640 1.78360458979 0.03100228171 
0.335156 1.81098328157 0.03190583860 
0.335673 1.77827815339 0.03097649544 
0.336190 1.77307263188 0.03151766927 
0.336706 1.80309439668 0.03195249122 
0.337223 1.84081682787 0.03178699522 
0.337740 1.78668730397 0.03224779901 
0.338256 1.83831786714 0.03358974240 
0.338773 1.79786889064 0.03549384426 
0.339290 1.82704314336 0.03771543560 
0.339806 1.83933135577 0.03666668970 
0.340323 1.82556809377 0.03910283730 
0.340839 1.88712523665 0.03885026253 
0.341356 1.81186607515 0.03834094361 
0.341873 1.85822489342 0.03952689038 
0.342389 1.88045851616 0.03876222824 
0.342906 1.86775737182 0.03814608278 
0.343423 1.81583511959 0.03921965250 
0.343939 1.79908812374 0.03845322421 
0.344456 1.79782387527 0.03767641250 
0.344972 1.83117795950 0.04044101226 
0.345489 1.84524081236 0.03972429126 
0.346006 1.80103288830 0.04088648305 
0.346522 1.82228913692 0.03927497132 
0.347039 1.82829242641 0.04009021426 
0.347555 1.83491771891 0.04058137141 
0.348072 1.88814657801 0.03947667552 
0.348589 1.85492005934 0.04260077416 
0.349105 1.77319017420 0.04145357365 
0.349622 1.75608010654 0.04157200809 
0.350139 1.84000159942 0.04137931550 
0.350655 1.86112721900 0.04269972089 
0.351172 1.82127706766 0.04192166675 
0.351688 1.87069121404 0.04146992381 
0.352205 1.78299473763 0.04148789784 
0.352722 1.80673767907 0.03945797184 
0.353238 1.81201290043 0.03903987050 
0.353755 1.82835264209 0.04186135908 
0.354271 1.77381576776 0.03864886155 
0.354788 1.88899510760 0.04087113866 
0.355305 1.93408027060 0.04269684494 
0.355821 1.85258466990 0.04209132304 
0.356338 1.81979506851 0.04089746471 
0.356854 1.75254860941 0.04148915862 
0.357371 1.82356197106 0.04363310172 
0.357888 1.90309948925 0.04512148875 
0.358404 1.86685900796 0.04404340439 
0.358921 1.83555468046 0.04776973556 
0.359437 1.84439171227 0.04737312080 
0.359954 1.83429438718 0.04800407301 
0.360471 1.72283535186 0.04799174531 
0.360987 1.81509216430 0.04875489117 
0.361504 1.79278790042 0.05011864567 
0.362020 1.86120338916 0.05141293054 
0.362537 1.92768181789 0.05044897134 
0.363054 1.82519791656 0.05200051371 
0.363570 1.77838294594 0.04955587414 
0.364087 1.83123876488 0.05453126764 
0.364603 1.78059109910 0.05408698357 
0.365120 1.84757175576 0.05529357880 
0.365637 1.73220498171 0.06051596852 
0.366153 1.82998480921 0.05851192762 
0.366670 1.92964167834 0.06119759964 
0.367186 1.87283543038 0.05943302403 
0.367703 1.83314736434 0.06108286448 
0.368219 1.70783917208 0.06102266312 
0.368736 1.68517140984 0.06214469677 
0.369253 1.78939327888 0.06927803084 
0.369769 1.82799135739 0.07366421965 
0.370286 1.83483616461 0.07933830536 
0.370802 1.77310089112 0.07894117813 
0.371319 1.83773440261 0.08580433946 
0.371835 1.76435494339 0.08424559293 
0.372352 1.75637716944 0.09621337347 
0.372869 1.84229014308 0.11738334396 
0.373385 1.93587461486 0.17177272273 
0.373902 1.49131542437 0.35674038582 
