# Supplementary material for: A SAXS-based approach to rationally evaluate radical scavengers – toward eliminating radiation damage in solution and crystallographic studies
Source: J Synchrotron Radiat. 2021 Aug 9;28(Pt 5):1309–20. doi: 10.1107/S1600577521004045 (PMC8415334; doi:10.1107/S1600577521004045)
Supplement: Supplementary file 1 [file s-28-01309-sup1.zip › SupportingData/ascrobic_acid/5mM/G1_ascorbate-5mm_00004.cbf.dat]

0.010597 12.78298319723 0.55643744185 
0.011114 11.56121523197 0.48321974980 
0.011630 8.84758580166 0.38133210942 
0.012147 8.12380647254 0.30728717675 
0.012664 8.01333937873 0.24457878933 
0.013181 7.26068390640 0.22215902921 
0.013698 6.75147586539 0.20927449129 
0.014215 6.94789098677 0.29236649500 
0.014732 6.12362302378 0.25378034912 
0.015249 6.02226422133 0.21489349664 
0.015766 5.40319073753 0.15596773838 
0.016283 5.26385784373 0.15734892749 
0.016800 5.01767030102 0.13478738436 
0.017316 4.89535839040 0.13288559114 
0.017833 4.57345143505 0.12805240667 
0.018350 4.52525710165 0.12244916158 
0.018867 4.42895803891 0.11741062946 
0.019384 4.11763304827 0.10767724009 
0.019901 4.11912667288 0.10678510162 
0.020418 3.89749554116 0.09848701437 
0.020935 3.94889236048 0.10231701798 
0.021452 3.76272111835 0.10112371371 
0.021969 3.66879030772 0.09161860938 
0.022486 3.56494138287 0.08782784259 
0.023002 3.44374968903 0.08852672867 
0.023519 3.47157372852 0.08599342931 
0.024036 3.37939151231 0.08295350554 
0.024553 3.24825907266 0.08672676426 
0.025070 3.31764334864 0.08784067713 
0.025587 3.38414783938 0.08573644657 
0.026104 3.20196806068 0.07827117022 
0.026621 3.30059332995 0.08139310217 
0.027138 3.04746897106 0.07455964111 
0.027655 2.99427606740 0.07505769512 
0.028171 2.99992235912 0.07236488569 
0.028688 2.93592658892 0.07291641669 
0.029205 2.95873167101 0.07490575599 
0.029722 2.86862126923 0.07318054653 
0.030239 2.94887674503 0.06796484939 
0.030756 2.89507983733 0.07006539380 
0.031273 2.82331153318 0.06639168660 
0.031790 2.83776441644 0.06910393279 
0.032307 2.77875106586 0.06648403103 
0.032824 2.72304464825 0.06481713109 
0.033341 2.81109339803 0.06527359938 
0.033857 2.64129654429 0.06065083913 
0.034374 2.74459826145 0.06376089406 
0.034891 2.67184122404 0.06123602179 
0.035408 2.56331727687 0.05942208680 
0.035925 2.64746559961 0.05981233179 
0.036442 2.61822235232 0.05950740228 
0.036959 2.68901954163 0.06292444648 
0.037476 2.66911969920 0.05900623036 
0.037993 2.52980541431 0.06052056189 
0.038510 2.56055148706 0.05588730693 
0.039027 2.54665577297 0.05341365534 
0.039543 2.52454354799 0.05619851137 
0.040060 2.53500983881 0.05612196441 
0.040577 2.53202486422 0.05520281387 
0.041094 2.47495235635 0.05523704325 
0.041611 2.52110706405 0.05565105628 
0.042128 2.51109150130 0.05187382633 
0.042645 2.45250972941 0.05077572501 
0.043162 2.41955170250 0.05274820380 
0.043679 2.47530673022 0.05216651674 
0.044196 2.46247614327 0.05004358491 
0.044712 2.32423321630 0.04658449034 
0.045229 2.47375379502 0.05069302624 
0.045746 2.34743234532 0.04760405753 
0.046263 2.27503829809 0.04985472371 
0.046780 2.27252288333 0.04663339652 
0.047297 2.28694237261 0.05040152998 
0.047814 2.32887148242 0.04737992506 
0.048331 2.33306366141 0.04932451743 
0.048848 2.31928571386 0.04889254126 
0.049365 2.26659143171 0.04594565364 
0.049881 2.27576853709 0.04768085431 
0.050398 2.28904018532 0.04643111923 
0.050915 2.27403437433 0.04686961585 
0.051432 2.33260847562 0.04671527657 
0.051949 2.22776901970 0.04564377984 
0.052466 2.32188333240 0.04655010630 
0.052983 2.25464779122 0.04494870200 
0.053500 2.26242763780 0.04545742868 
0.054017 2.26400921306 0.04240628231 
0.054534 2.24932315241 0.04376885762 
0.055050 2.22150069734 0.04450301583 
0.055567 2.26550766056 0.04498278272 
0.056084 2.25229215713 0.04388003689 
0.056601 2.14963861525 0.04222773802 
0.057118 2.20558133312 0.04308134660 
0.057635 2.13976798495 0.04181303791 
0.058152 2.17401273625 0.04207030611 
0.058669 2.23208196812 0.04257055977 
0.059186 2.16081363054 0.04211035311 
0.059703 2.19468498542 0.04135250444 
0.060220 2.23431781448 0.04088517106 
0.060736 2.15001642953 0.04155702300 
0.061253 2.15189887276 0.03951023640 
0.061770 2.06929701565 0.03853470887 
0.062287 2.13487011187 0.04277385845 
0.062804 2.09206514162 0.03975105289 
0.063321 2.11054890688 0.03973568866 
0.063838 2.11133541909 0.03956300272 
0.064355 2.11536286623 0.03853541919 
0.064872 2.07922387232 0.03809818401 
0.065388 2.16251180244 0.03797673235 
0.065905 2.05488155295 0.03841954920 
0.066422 2.12261501894 0.03990325853 
0.066939 2.06920757384 0.03721221255 
0.067456 2.15433989675 0.03937136563 
0.067973 2.11756007179 0.03873516539 
0.068490 2.09180306194 0.03779400273 
0.069007 2.11710296807 0.03864185129 
0.069524 2.06009308040 0.03831918590 
0.070041 2.08285948058 0.03763430093 
0.070557 2.06028239098 0.03724954378 
0.071074 2.04718996325 0.03852507525 
0.071591 1.99523936784 0.03809642576 
0.072108 2.08944928257 0.03797396473 
0.072625 2.08392170391 0.03774872159 
0.073142 2.06056590924 0.03776330578 
0.073659 2.04407442086 0.03761603578 
0.074176 2.04751959476 0.03591200718 
0.074693 2.07091236941 0.03671536140 
0.075210 2.07107777683 0.03628166813 
0.075726 1.96914878203 0.03680844855 
0.076243 2.00665959106 0.03750561375 
0.076760 1.99917655573 0.03478971863 
0.077277 2.05052212780 0.03484826113 
0.077794 2.01636464820 0.03552241747 
0.078311 2.01409856298 0.03602702523 
0.078828 2.06707197655 0.03630933887 
0.079345 2.05153296844 0.03524206735 
0.079862 1.98571740946 0.03497368572 
0.080378 2.03350400396 0.03396325329 
0.080895 1.97634027350 0.03502273355 
0.081412 1.98051331984 0.03488895637 
0.081929 2.03529739079 0.03482779540 
0.082446 2.02257138940 0.03485476678 
0.082963 2.00090248889 0.03480560704 
0.083480 2.07508455107 0.03376064009 
0.083997 1.98995331416 0.03341464262 
0.084514 1.95194094736 0.03245658493 
0.085030 1.96095225240 0.03301117944 
0.085547 1.95699108580 0.03270968371 
0.086064 1.94485037041 0.03354867718 
0.086581 1.93840480799 0.03360853091 
0.087098 1.93326894451 0.03255426835 
0.087615 2.00505195690 0.03312212645 
0.088132 2.03396859870 0.03614766467 
0.088649 1.94473741991 0.03304690539 
0.089166 1.94480682820 0.03369447371 
0.089683 1.95884607444 0.03469271625 
0.090199 2.01137470547 0.03549854111 
0.090716 1.92457320453 0.03432957113 
0.091233 2.01651199391 0.03601523430 
0.091750 1.98603215973 0.03676154242 
0.092267 1.95036197215 0.03585740115 
0.092784 1.94969893020 0.03482026240 
0.093301 1.98269189459 0.03629893274 
0.093818 1.95226205278 0.03468098245 
0.094334 1.95679620552 0.03556470821 
0.094851 1.94897784401 0.03363110033 
0.095368 1.97184318104 0.03664730906 
0.095885 1.89969827193 0.03476591318 
0.096402 1.96817932639 0.03361534291 
0.096919 1.97016068967 0.03421068818 
0.097436 1.91372709992 0.03223186577 
0.097953 1.93608453308 0.03224951548 
0.098470 1.92499118747 0.03334196964 
0.098986 1.96435818151 0.03332638103 
0.099503 1.98380389653 0.03225253453 
0.100020 1.96276831918 0.03253730020 
0.100537 1.92738603106 0.03331502173 
0.101054 1.92339701512 0.03342323916 
0.101571 1.98172560223 0.03114819363 
0.102088 1.88580355024 0.03253419430 
0.102605 1.93443543425 0.03147207828 
0.103122 1.93579202449 0.03135726778 
0.103638 1.97211174335 0.03238421871 
0.104155 1.89095102833 0.03006159764 
0.104672 1.93106197726 0.03069370527 
0.105189 1.95561835471 0.03179523197 
0.105706 1.89960034233 0.03133706662 
0.106223 1.94086484470 0.03093553351 
0.106740 1.90476492773 0.03077145805 
0.107257 1.97803645863 0.03064044110 
0.107773 1.88918027240 0.02943802602 
0.108290 1.86758338573 0.02983729599 
0.108807 1.90776925186 0.02933214587 
0.109324 1.94197664835 0.03005026453 
0.109841 1.90077842750 0.03074451865 
0.110358 1.91676065375 0.02956230799 
0.110875 1.93416795188 0.02917829415 
0.111392 1.90445513461 0.02892295869 
0.111909 1.90501562105 0.02895320588 
0.112425 1.89988160715 0.02923712315 
0.112942 1.96734623172 0.02892439312 
0.113459 1.92390757946 0.02927440798 
0.113976 1.96066544202 0.02960256911 
0.114493 1.94467340330 0.02975629396 
0.115010 1.90111628546 0.02895614023 
0.115527 1.90490267897 0.02831340781 
0.116044 1.93502510751 0.02814118760 
0.116560 1.89501623184 0.02972347712 
0.117077 1.90824434789 0.02786257910 
0.117594 1.87927085824 0.02866646547 
0.118111 1.84647905957 0.02725153141 
0.118628 1.92117326511 0.02803157837 
0.119145 1.88481968322 0.02835736231 
0.119662 1.85491894251 0.02727546829 
0.120179 1.89791471388 0.02850981417 
0.120695 1.88974396880 0.02800353704 
0.121212 1.87374536285 0.02838525161 
0.121729 1.87417414542 0.02840129817 
0.122246 1.89718422864 0.02706268815 
0.122763 1.84117877196 0.02815625087 
0.123280 1.91305719267 0.02870887675 
0.123797 1.90253002177 0.02705094911 
0.124314 1.87738160500 0.02666331867 
0.124830 1.87982927954 0.02712748536 
0.125347 1.84719355834 0.02633746464 
0.125864 1.88333680340 0.02716449426 
0.126381 1.90118830969 0.02680971093 
0.126898 1.86998626587 0.02686642345 
0.127415 1.87508195533 0.02650204630 
0.127932 1.88323049120 0.02660099990 
0.128448 1.91010859813 0.02719991599 
0.128965 1.89927339598 0.02642150145 
0.129482 1.86614857613 0.02692484213 
0.129999 1.87514506147 0.02649056060 
0.130516 1.88171757650 0.02597160278 
0.131033 1.88869487633 0.02666146742 
0.131550 1.83985429282 0.02656065657 
0.132067 1.90351707436 0.02654212314 
0.132583 1.89808339359 0.02727326322 
0.133100 1.90457232249 0.02584546691 
0.133617 1.81293670591 0.02620017794 
0.134134 1.84820728782 0.02600246890 
0.134651 1.88200682653 0.02649048531 
0.135168 1.91886331800 0.02619930025 
0.135685 1.89273318368 0.02603466828 
0.136201 1.88094141088 0.02589067462 
0.136718 1.86755760356 0.02554420724 
0.137235 1.85602600065 0.02604957907 
0.137752 1.82956056228 0.02565251075 
0.138269 1.91417388592 0.02571935269 
0.138786 1.84492403872 0.02545234010 
0.139303 1.88806648813 0.02559790978 
0.139819 1.84063341984 0.02553454000 
0.140336 1.84665076093 0.02542411499 
0.140853 1.90669784811 0.02534742562 
0.141370 1.80709052157 0.02517760530 
0.141887 1.86974407242 0.02551300844 
0.142404 1.84674474947 0.02508221765 
0.142921 1.91700093791 0.02550940191 
0.143438 1.86063490800 0.02609633089 
0.143954 1.88238063800 0.02589547463 
0.144471 1.91451803900 0.02515029187 
0.144988 1.92445339520 0.02639182547 
0.145505 1.91484359311 0.02532355383 
0.146022 1.89559304720 0.02488629365 
0.146539 1.87304785995 0.02515727698 
0.147056 1.85777661966 0.02541190204 
0.147572 1.88560019579 0.02486327973 
0.148089 1.84945603105 0.02486864997 
0.148606 1.87118492312 0.02493457797 
0.149123 1.87984017999 0.02461330942 
0.149640 1.85400813378 0.02511090722 
0.150157 1.87627832719 0.02539144758 
0.150674 1.84725407994 0.02521300967 
0.151190 1.84795735038 0.02451344086 
0.151707 1.83815553162 0.02446022633 
0.152224 1.84545777445 0.02385247743 
0.152741 1.81855219092 0.02348322322 
0.153258 1.87334205106 0.02437424920 
0.153775 1.81120402191 0.02486399063 
0.154291 1.83613617288 0.02411494605 
0.154808 1.84713430679 0.02369472917 
0.155325 1.84901986064 0.02361882342 
0.155842 1.87316708491 0.02386708494 
0.156359 1.81382151591 0.02395630640 
0.156876 1.86549245621 0.02440334354 
0.157393 1.83951281196 0.02378233344 
0.157909 1.81974301256 0.02352530362 
0.158426 1.85993262631 0.02378296377 
0.158943 1.78435138039 0.02295984787 
0.159460 1.84751815257 0.02430193887 
0.159977 1.86044256758 0.02344722249 
0.160494 1.83875462278 0.02364819861 
0.161010 1.86015035538 0.02361947327 
0.161527 1.85909743952 0.02359392791 
0.162044 1.84591138318 0.02378838271 
0.162561 1.84245170152 0.02334825670 
0.163078 1.86555704546 0.02287470724 
0.163595 1.86581129698 0.02361006748 
0.164112 1.79603680102 0.02332754354 
0.164628 1.81302791962 0.02308116711 
0.165145 1.80143728865 0.02336393907 
0.165662 1.85756283272 0.02374366682 
0.166179 1.81594935959 0.02284602723 
0.166696 1.83773806710 0.02351319156 
0.167213 1.81033096379 0.02275834726 
0.167729 1.81926070655 0.02308897551 
0.168246 1.81196653925 0.02297563129 
0.168763 1.86098571320 0.02332424149 
0.169280 1.86696995024 0.02284332071 
0.169797 1.80738509003 0.02174140290 
0.170314 1.84977775558 0.02274825872 
0.170830 1.83826355805 0.02258544171 
0.171347 1.86687890971 0.02252002415 
0.171864 1.81652488428 0.02213486654 
0.172381 1.81278653115 0.02279342069 
0.172898 1.85575748976 0.02255843059 
0.173415 1.83004622200 0.02283875475 
0.173932 1.80251025169 0.02239554565 
0.174448 1.80051307805 0.02223038559 
0.174965 1.81388892359 0.02233127271 
0.175482 1.79533220193 0.02139615892 
0.175999 1.79597866882 0.02224636993 
0.176516 1.78438017632 0.02153461466 
0.177033 1.81830269909 0.02203206093 
0.177549 1.80768741773 0.02182387250 
0.178066 1.81283778000 0.02205927780 
0.178583 1.82362053195 0.02186801521 
0.179100 1.77464105987 0.02293468569 
0.179617 1.78658673713 0.02241453047 
0.180134 1.82496759094 0.02227737332 
0.180650 1.79928479317 0.02312944901 
0.181167 1.80906151648 0.02257383630 
0.181684 1.81850027079 0.02334544013 
0.182201 1.82964261629 0.02374365054 
0.182718 1.81594888175 0.02390327617 
0.183234 1.80971541227 0.02388657018 
0.183751 1.80428071952 0.02395028319 
0.184268 1.84388842627 0.02447145993 
0.184785 1.83113200340 0.02392298792 
0.185302 1.79378039427 0.02315797593 
0.185819 1.84053680545 0.02354339639 
0.186335 1.83048009700 0.02299296875 
0.186852 1.83670219829 0.02371595210 
0.187369 1.80645152050 0.02228357734 
0.187886 1.81618318317 0.02256071549 
0.188403 1.76423651128 0.02244360437 
0.188920 1.76837031700 0.02204112314 
0.189436 1.80062949014 0.02284579956 
0.189953 1.80889756946 0.02249345243 
0.190470 1.81874033359 0.02239137345 
0.190987 1.78066374763 0.02171857695 
0.191504 1.79729993432 0.02171463742 
0.192020 1.81326291818 0.02248003697 
0.192537 1.80884844946 0.02197907125 
0.193054 1.77270854732 0.02186142078 
0.193571 1.78470347599 0.02172916532 
0.194088 1.77457440649 0.02144912731 
0.194605 1.77420289356 0.02151359721 
0.195121 1.75144490054 0.02141284848 
0.195638 1.77636542948 0.02175380156 
0.196155 1.76015064103 0.02179059028 
0.196672 1.77824762573 0.02110101322 
0.197189 1.75880290940 0.02113336176 
0.197705 1.80527332334 0.02132516093 
0.198222 1.78372144403 0.02161314956 
0.198739 1.75736077144 0.02146149500 
0.199256 1.78319082302 0.02154831722 
0.199773 1.76924123907 0.02152755056 
0.200290 1.77820151337 0.02113841281 
0.200806 1.76319464575 0.02119932170 
0.201323 1.73886001748 0.02104577328 
0.201840 1.78088661915 0.02121932993 
0.202357 1.79088664523 0.02064885475 
0.202874 1.75606662434 0.02117778051 
0.203390 1.81975029624 0.02127854649 
0.203907 1.81047843892 0.02106883287 
0.204424 1.74965931880 0.02133507799 
0.204941 1.76957577116 0.02090359144 
0.205458 1.77451539927 0.02090998224 
0.205974 1.79739155048 0.02059883178 
0.206491 1.79081487511 0.02104466875 
0.207008 1.74826937519 0.02097958282 
0.207525 1.74977635026 0.02043092589 
0.208042 1.76809154669 0.02037904477 
0.208558 1.80693524431 0.02123310988 
0.209075 1.76717920393 0.02064224114 
0.209592 1.78522083167 0.02079810714 
0.210109 1.75205764951 0.02022782675 
0.210626 1.79633841396 0.01998366565 
0.211142 1.78716214222 0.01989271809 
0.211659 1.81220816531 0.02071634736 
0.212176 1.78035306377 0.02071669254 
0.212693 1.79012462718 0.02039649735 
0.213210 1.78905390144 0.02053766729 
0.213726 1.76202152457 0.02053975075 
0.214243 1.75891851565 0.02039849351 
0.214760 1.77058550424 0.02057148083 
0.215277 1.79317761400 0.02074785956 
0.215794 1.82683113209 0.02060888303 
0.216310 1.77304922415 0.02010204115 
0.216827 1.77865243125 0.02000276589 
0.217344 1.78580874170 0.02030196669 
0.217861 1.79713946641 0.02022790411 
0.218378 1.76460737624 0.02044427969 
0.218894 1.78672668080 0.01969588649 
0.219411 1.77194338758 0.01981231601 
0.219928 1.74537875603 0.01956883004 
0.220445 1.77613670992 0.02024115153 
0.220962 1.77119616535 0.02008928589 
0.221478 1.81475909158 0.02018897923 
0.221995 1.75601693736 0.01948374901 
0.222512 1.76715288647 0.02011784013 
0.223029 1.74086902911 0.01978864403 
0.223546 1.77643685272 0.02029779399 
0.224062 1.78355724333 0.01942803555 
0.224579 1.78336749609 0.01962955525 
0.225096 1.76817709738 0.01985636304 
0.225613 1.75789547124 0.01952634987 
0.226129 1.76723685542 0.01954503766 
0.226646 1.79493119189 0.02010370033 
0.227163 1.72927029946 0.01926285312 
0.227680 1.76945050051 0.01981279416 
0.228197 1.79660379086 0.01949540544 
0.228713 1.78573602876 0.01957516194 
0.229230 1.79885960702 0.01912264361 
0.229747 1.76645112959 0.01932469055 
0.230264 1.78882817674 0.01945731574 
0.230780 1.75975727228 0.01952253010 
0.231297 1.76261505065 0.01889021215 
0.231814 1.78683976977 0.01914136032 
0.232331 1.76678048663 0.01864771601 
0.232848 1.80041592801 0.01911654855 
0.233364 1.75553532597 0.01914874928 
0.233881 1.74647992776 0.01913816239 
0.234398 1.77544915536 0.01886973322 
0.234915 1.77551469820 0.01896424320 
0.235431 1.75069265132 0.01920049129 
0.235948 1.74734901835 0.01896176295 
0.236465 1.73842038440 0.01911191639 
0.236982 1.76260499254 0.01844511652 
0.237499 1.75293305661 0.01880090362 
0.238015 1.77333990190 0.01919578551 
0.238532 1.77211588253 0.01941165934 
0.239049 1.73866757883 0.01906708744 
0.239566 1.76904305465 0.01893387537 
0.240082 1.77651934629 0.01895680985 
0.240599 1.77956751178 0.01887601784 
0.241116 1.73500391821 0.01841693784 
0.241633 1.77007932491 0.01904582135 
0.242149 1.75921566328 3.36413235337 
0.242666 1.76214587329 0.01875418345 
0.243183 1.72516348698 0.01868705517 
0.243700 1.76698609171 0.01883965978 
0.244217 1.76108172572 0.01847115224 
0.244733 1.74642118814 0.01831123356 
0.245250 1.75006959116 0.01890735701 
0.245767 1.75862632834 0.01879663860 
0.246284 1.70866338696 0.01823537985 
0.246800 1.74812853569 0.01841778815 
0.247317 1.74173427862 0.01830091012 
0.247834 1.74166603126 0.01837131700 
0.248351 1.75025465869 0.01861222940 
0.248867 1.74679533520 0.01859966062 
0.249384 1.73725241715 0.01856191215 
0.249901 1.74105766996 0.01847735997 
0.250418 1.74469748212 0.01814708706 
0.250934 1.75001546581 0.01832618937 
0.251451 1.74074912966 0.01821693013 
0.251968 1.74028794401 0.01822305066 
0.252485 1.75358407545 0.01866118828 
0.253001 1.71746765507 0.01858155246 
0.253518 1.71724989611 0.01776548175 
0.254035 1.75399883113 0.01861963044 
0.254552 1.72920158789 0.01798836278 
0.255068 1.75176298747 0.01789365156 
0.255585 1.74323626219 0.01774656200 
0.256102 1.76434844114 0.01802634723 
0.256619 1.73629784205 0.01807583921 
0.257135 1.75718317929 0.01810891440 
0.257652 1.74871266582 0.01801264467 
0.258169 1.74151279054 0.01810686868 
0.258686 1.74616730122 0.01829607983 
0.259202 1.72537030922 0.01782169616 
0.259719 1.75661690331 0.01802204923 
0.260236 1.75588721631 0.01848479401 
0.260753 1.73865168013 0.01823359427 
0.261269 1.72713530644 0.01845350997 
0.261786 1.76568115586 0.01885173784 
0.262303 1.76416746214 0.01859684241 
0.262820 1.72489958124 0.01912198785 
0.263336 1.72276113522 0.01858767951 
0.263853 1.73852196813 0.01912615717 
0.264370 1.71100489710 0.01934141377 
0.264887 1.71143598852 0.01927290271 
0.265403 1.70202507610 0.01923139863 
0.265920 1.75611847766 0.01940263549 
0.266437 1.77646895937 0.01932842315 
0.266954 1.76195135967 0.01932677034 
0.267470 1.72184192209 0.01960176009 
0.267987 1.77058534589 0.01996153705 
0.268504 1.77047057129 0.01994352093 
0.269021 1.75435476778 0.01996640383 
0.269537 1.75810366558 0.01960200719 
0.270054 1.74703572786 0.02030670685 
0.270571 1.76546637260 0.02058405164 
0.271087 1.74552162134 0.02097240487 
0.271604 1.75282227177 0.02083884650 
0.272121 1.75305708781 0.02087563077 
0.272638 1.79800848018 0.02144657278 
0.273154 1.79502438285 0.02151452948 
0.273671 1.78583711920 0.02158470763 
0.274188 1.79436584092 0.02149181257 
0.274705 1.74670703910 0.02133414151 
0.275221 1.80155904722 0.02188588891 
0.275738 1.81062645843 0.02225782327 
0.276255 1.77713426666 0.02193093839 
0.276771 1.74425046976 0.02190563933 
0.277288 1.74831212967 0.02167011926 
0.277805 1.75756386835 0.02129416477 
0.278322 1.74867598274 0.02121078248 
0.278838 1.77637753329 0.02116916688 
0.279355 1.73284436034 0.02101043457 
0.279872 1.75329655498 0.02116687398 
0.280388 1.74545823573 0.02201195940 
0.280905 1.70835260253 0.02136271781 
0.281422 1.76812503163 0.02120847021 
0.281939 1.77830068853 0.02193565996 
0.282455 1.77183938711 0.02151519711 
0.282972 1.77803403819 0.02180672128 
0.283489 1.76095376214 0.02188404800 
0.284006 1.76316560805 0.02120590349 
0.284522 1.76559638297 0.02110468547 
0.285039 1.74107202275 0.02164573313 
0.285556 1.75605303583 0.02173247835 
0.286072 1.75256856324 0.02181513480 
0.286589 1.71464834227 0.02158399656 
0.287106 1.73242257626 0.02146559371 
0.287622 1.70430749763 0.02177410068 
0.288139 1.73106997931 0.02123974524 
0.288656 1.76665768697 0.02194713934 
0.289173 1.74882257832 0.02171920299 
0.289689 1.78977141674 0.02178450796 
0.290206 1.76454118173 0.02200500487 
0.290723 1.77504303066 0.02194760906 
0.291239 1.76778718681 0.02213426976 
0.291756 1.77824220354 0.02184948053 
0.292273 1.76749700897 0.02235629774 
0.292790 1.74356314250 0.02159070508 
0.293306 1.72710875360 0.02189350294 
0.293823 1.76355511023 0.02245626536 
0.294340 1.79253657737 0.02200831960 
0.294856 1.73760955620 0.02239744444 
0.295373 1.71230385847 0.02143560021 
0.295890 1.71254579421 0.02154599036 
0.296406 1.71438064161 0.02219821709 
0.296923 1.75162176198 0.02237522974 
0.297440 1.77303317277 0.02259313421 
0.297957 1.73789055544 0.02266505974 
0.298473 1.75668870607 0.02195291283 
0.298990 1.79700969728 0.02325724030 
0.299507 1.78622848762 0.02286298533 
0.300023 1.75510346842 0.02264478667 
0.300540 1.80025044985 0.02263667182 
0.301057 1.75050421281 0.02247151608 
0.301573 1.75584427156 0.02285946767 
0.302090 1.76020102972 0.02276821541 
0.302607 1.77438716099 0.02262266358 
0.303123 1.76874507448 0.02254127683 
0.303640 1.77503606502 0.02329300946 
0.304157 1.75834315917 0.02283590239 
0.304673 1.75978291507 0.02274467252 
0.305190 1.72295274001 0.02306551375 
0.305707 1.75862742230 0.02256820452 
0.306224 1.75731851429 0.02341874671 
0.306740 1.71724077680 0.02341019354 
0.307257 1.74239090378 0.02321066964 
0.307774 1.72183770613 0.02299404288 
0.308290 1.76889580591 0.02336303587 
0.308807 1.72466907501 0.02360463294 
0.309324 1.76498742005 0.02322525198 
0.309840 1.78325463480 0.02374648036 
0.310357 1.73467526269 0.02343521971 
0.310874 1.74719926924 0.02303197290 
0.311390 1.71960920557 0.02341288602 
0.311907 1.73252465054 0.02365840897 
0.312424 1.77501185430 0.02392892881 
0.312940 1.75856016826 0.02370073482 
0.313457 1.79669872041 0.02425777902 
0.313974 1.75445109503 0.02319392151 
0.314490 1.74977239925 0.02383366983 
0.315007 1.74689147532 0.02466801750 
0.315524 1.72126798310 0.02387218363 
0.316040 1.76104109242 0.02334497995 
0.316557 1.74518268826 0.02391054943 
0.317074 1.76342112866 0.02439701624 
0.317590 1.71785558787 0.02400049060 
0.318107 1.74785000576 0.02372231381 
0.318624 1.73028485140 0.02441411659 
0.319140 1.73326832462 0.02443168678 
0.319657 1.81458771767 0.02481908259 
0.320174 1.80494676024 0.02494386772 
0.320690 1.76182676214 0.02461605896 
0.321207 1.75856588885 0.02468682751 
0.321724 1.76130865403 0.02579320032 
0.322240 1.76680725775 0.02494016583 
0.322757 1.73701679022 0.02538735465 
0.323274 1.76033950045 0.02439801811 
0.323790 1.75578936079 0.02561873429 
0.324307 1.75114433073 0.02476577169 
0.324824 1.79106338524 0.02661925175 
0.325340 1.75174351427 0.02653661858 
0.325857 1.76769931089 0.02663187057 
0.326373 1.78014748316 0.02597652636 
0.326890 1.77008046785 0.02665125691 
0.327407 1.80293326597 0.02661325868 
0.327923 1.81791845934 0.02772088154 
0.328440 1.83248635683 0.02708824205 
0.328957 1.71875631599 0.02710260614 
0.329473 1.76872495529 0.02843848113 
0.329990 1.78092269401 0.02812527056 
0.330507 1.80425146741 0.02900501837 
0.331023 1.79020974744 0.02842805154 
0.331540 1.81960374496 0.03025923986 
0.332057 1.79511689654 0.03013386124 
0.332573 1.83955104492 0.03086623653 
0.333090 1.76368826744 0.03022246543 
0.333607 1.78981186881 0.03048963332 
0.334123 1.78004858221 0.03154893998 
0.334640 1.82885595520 0.03161923583 
0.335156 1.79899969156 0.03156714106 
0.335673 1.80550886804 0.03142981257 
0.336190 1.81010593622 0.03132907041 
0.336706 1.75693891124 0.03168246946 
0.337223 1.79382636641 0.03128910908 
0.337740 1.81976949973 0.03365955904 
0.338256 1.81977524028 0.03330726366 
0.338773 1.77680146521 0.03450177328 
0.339290 1.82218357059 0.03625994309 
0.339806 1.82655306494 0.03843865667 
0.340323 1.86685162489 0.03706615152 
0.340839 1.79931001693 0.03775703472 
0.341356 1.86198380420 0.03851722928 
0.341873 1.83158386060 0.03693534850 
0.342389 1.82439569055 0.03838888412 
0.342906 1.82286063069 0.03960218675 
0.343423 1.80396296783 0.03752760270 
0.343939 1.86028276698 0.04044888761 
0.344456 1.76402196123 0.03830784625 
0.344972 1.83625225961 0.03946237615 
0.345489 1.82900821696 0.03957833304 
0.346006 1.85930522097 0.04035099497 
0.346522 1.82737113583 0.04073103612 
0.347039 1.78367149486 0.04154950677 
0.347555 1.86242025450 0.04212739533 
0.348072 1.86946844427 0.04102746174 
0.348589 1.86016693644 0.04330876793 
0.349105 1.80527662577 0.03995981517 
0.349622 1.84889553655 0.04045026609 
0.350139 1.85495311426 0.04044401554 
0.350655 1.85838131988 0.04213364518 
0.351172 1.86831714609 0.04180027778 
0.351688 1.85074390162 0.04187062753 
0.352205 1.81529700635 0.04126908916 
0.352722 1.79515987712 0.03989257721 
0.353238 1.89861680618 0.03877886602 
0.353755 1.87835820811 0.04322225386 
0.354271 1.91152463658 0.04234709743 
0.354788 1.80371045707 0.04061671869 
0.355305 1.81512679399 0.04173857867 
0.355821 1.86555322613 0.04201221387 
0.356338 1.85370732983 0.04353030885 
0.356854 1.86540648851 0.04431857848 
0.357371 1.86322051752 0.04449559385 
0.357888 1.80376454627 0.04470895653 
0.358404 1.87392565280 0.04539550988 
0.358921 1.80416769646 0.04702613248 
0.359437 1.83999921513 0.04447685390 
0.359954 1.86608171118 0.04510787208 
0.360471 1.73114610832 0.04627632450 
0.360987 1.78308699314 0.04564447171 
0.361504 1.84256980144 0.05091991439 
0.362020 1.82017808239 0.05018982816 
0.362537 1.83045837235 0.04704812334 
0.363054 1.80682697341 0.05064145586 
0.363570 1.88973117519 0.05296561101 
0.364087 1.79099842730 0.04765214893 
0.364603 1.76157427372 0.05165100025 
0.365120 1.82775793191 0.05401738814 
0.365637 1.79333946851 0.05699861253 
0.366153 1.79247151304 0.05993330575 
0.366670 1.77788638058 0.05688595368 
0.367186 1.81057451228 0.06170784628 
0.367703 1.82822620478 0.06118075082 
0.368219 1.88827911522 0.06927918313 
0.368736 1.79500953351 0.07029629120 
0.369253 1.88265609607 0.06762047631 
0.369769 1.66024095467 0.07434217162 
0.370286 1.78728267064 0.07255635777 
0.370802 1.66770238339 0.07213582993 
0.371319 1.92458556385 0.08596656418 
0.371835 1.85304339347 0.09222918623 
0.372352 1.62520805370 0.09313791355 
0.372869 1.94161082605 0.11142849294 
0.373385 1.92278043043 0.16239319126 
0.373902 2.38847857010 0.48754639246 
