# Supplementary material for: A SAXS-based approach to rationally evaluate radical scavengers – toward eliminating radiation damage in solution and crystallographic studies
Source: J Synchrotron Radiat. 2021 Aug 9;28(Pt 5):1309–20. doi: 10.1107/S1600577521004045 (PMC8415334; doi:10.1107/S1600577521004045)
Supplement: Supplementary file 1 [file s-28-01309-sup1.zip › SupportingData/ascrobic_acid/5mM/G1_ascorbate-5mm_00014.cbf.dat]

0.010597 12.49912586090 0.72695102908 
0.011114 10.40331373349 0.53917996755 
0.011630 9.91414444601 0.33931077217 
0.012147 8.62800250942 0.23981237550 
0.012664 7.64340398711 0.25812723200 
0.013181 6.95340734460 0.20896877114 
0.013698 7.03254612323 0.20531702596 
0.014215 6.31310749169 0.23408924923 
0.014732 6.08373721519 0.22820699280 
0.015249 5.58934326717 0.19428800201 
0.015766 5.26759274949 0.16946359566 
0.016283 5.14789775204 0.18648051027 
0.016800 4.82324363178 0.14987986845 
0.017316 4.68221507368 0.14189320129 
0.017833 4.49288993530 0.12619791268 
0.018350 4.47711016069 0.12968470527 
0.018867 4.20856841149 0.10967498309 
0.019384 4.06276529028 0.11115430868 
0.019901 4.00064311309 0.10600480674 
0.020418 4.18714326153 0.10046785087 
0.020935 3.84936451836 0.09101353064 
0.021452 3.73980853415 0.09128481144 
0.021969 3.54281897246 0.09375987396 
0.022486 3.50366569925 0.08968022762 
0.023002 3.43882876957 0.09322970928 
0.023519 3.28793643309 0.09027601937 
0.024036 3.39312622233 0.08714869030 
0.024553 3.32275838124 0.08317527142 
0.025070 3.20035013532 0.08470965870 
0.025587 3.13379068786 0.08139210393 
0.026104 3.18985280384 0.07790678094 
0.026621 3.05886512595 0.07644947710 
0.027138 3.04712761007 0.07715798633 
0.027655 2.99739086649 0.07657159149 
0.028171 3.02467412283 0.07497633726 
0.028688 2.99280757594 0.07295442188 
0.029205 2.95088716549 0.07036683625 
0.029722 2.88858765429 0.06864716072 
0.030239 2.96172949108 0.07326390237 
0.030756 2.83515654255 0.06671775989 
0.031273 2.85616594112 0.06923111758 
0.031790 2.89344267523 0.06691816593 
0.032307 2.73621715756 0.06379385911 
0.032824 2.71187195112 0.06345107974 
0.033341 2.65046992854 0.06345843707 
0.033857 2.71188160274 0.06306475595 
0.034374 2.71755292817 0.06333148204 
0.034891 2.71280613267 0.06174898097 
0.035408 2.65187834516 0.05930877746 
0.035925 2.62207224413 0.06115402491 
0.036442 2.70801103748 0.06249672763 
0.036959 2.71499245861 0.06117173361 
0.037476 2.56611707613 0.05642495616 
0.037993 2.57164449859 0.05696640907 
0.038510 2.55422521822 0.05892784184 
0.039027 2.47687190079 0.05270549243 
0.039543 2.50617279148 0.05653267211 
0.040060 2.49473173920 0.05356467405 
0.040577 2.49133762355 0.05509178985 
0.041094 2.47659143444 0.05344514593 
0.041611 2.42500362590 0.05258170860 
0.042128 2.51465269822 0.05704560667 
0.042645 2.49926325282 0.05210076476 
0.043162 2.39398257186 0.05217631449 
0.043679 2.46511841032 0.05299954940 
0.044196 2.54533177541 0.05263310557 
0.044712 2.43234291827 0.05039485008 
0.045229 2.42494898712 0.04853995556 
0.045746 2.36198609607 0.04989526977 
0.046263 2.27520453182 0.04582434417 
0.046780 2.23714917856 0.04718892823 
0.047297 2.29760148361 0.04738430857 
0.047814 2.26518768180 0.04630808918 
0.048331 2.31984592985 0.04537399477 
0.048848 2.24843013193 0.04690284886 
0.049365 2.19812695270 0.04581565726 
0.049881 2.26673619003 0.04859099821 
0.050398 2.28594693074 0.04584814979 
0.050915 2.27570343461 0.04640832696 
0.051432 2.29596470773 0.04588660424 
0.051949 2.25457305468 0.04714689805 
0.052466 2.26319438142 0.04680156598 
0.052983 2.31673437657 0.04705168921 
0.053500 2.23590982281 0.04469762643 
0.054017 2.18948706644 0.04465035943 
0.054534 2.23376093576 0.04424163636 
0.055050 2.20949035490 0.04334934983 
0.055567 2.22907202237 0.04384346674 
0.056084 2.23368582472 0.04496320840 
0.056601 2.20871303831 0.04659652943 
0.057118 2.16155003397 0.04335143161 
0.057635 2.21577585962 0.04335508171 
0.058152 2.19408615771 0.04306119519 
0.058669 2.11372454859 0.04237350127 
0.059186 2.14721045180 0.04307888838 
0.059703 2.20978943058 0.04098592241 
0.060220 2.16292881044 0.04243822789 
0.060736 2.15919572736 0.03943659799 
0.061253 2.13053429844 0.03915138696 
0.061770 2.05898105303 0.03896351125 
0.062287 2.16282874987 0.04070963396 
0.062804 2.18300649252 0.04050315805 
0.063321 2.11805879321 0.03959320381 
0.063838 2.16031078436 0.03901089650 
0.064355 2.10945668669 0.04068450017 
0.064872 2.05685332434 0.03862600554 
0.065388 2.05003199283 0.03952579576 
0.065905 2.08585376821 0.03969946470 
0.066422 2.13428185512 0.03882681900 
0.066939 2.11812102888 0.03946345658 
0.067456 2.14375312455 0.03865552273 
0.067973 2.05181836770 0.03809710336 
0.068490 2.01483777972 0.03880770921 
0.069007 2.08240279000 0.03835264850 
0.069524 2.03667916314 0.03899332187 
0.070041 2.11192224301 0.03950437708 
0.070557 2.05044142418 0.03809659551 
0.071074 2.02598113946 0.03822120492 
0.071591 2.06052547705 0.03642452060 
0.072108 2.06209876630 0.03873382872 
0.072625 2.10476056124 0.03692991467 
0.073142 2.07767265950 0.03881727975 
0.073659 2.08579299580 0.03903725296 
0.074176 2.01108589213 0.03715712052 
0.074693 2.07281673708 0.03795280186 
0.075210 2.04802902300 0.03577255253 
0.075726 2.00871493634 0.03565531185 
0.076243 2.07067356851 0.03690990632 
0.076760 2.08296706450 0.03749297824 
0.077277 2.02923192999 0.03545637228 
0.077794 1.99650485327 0.03527097167 
0.078311 2.03446854616 0.03461632535 
0.078828 2.03095106344 0.03564905266 
0.079345 2.04752821816 0.03519772539 
0.079862 2.02946992855 0.03670196266 
0.080378 2.02829362299 0.03568472214 
0.080895 2.01212840518 0.03491830141 
0.081412 2.03853831205 0.03523114061 
0.081929 2.03327378123 0.03484208735 
0.082446 2.01851264131 0.03443347414 
0.082963 2.01026531666 0.03423481201 
0.083480 2.03518583696 0.03342273184 
0.083997 1.98530997134 0.03416693005 
0.084514 1.98211698472 0.03480683934 
0.085030 2.00539813977 0.03481487696 
0.085547 1.97905254775 0.03245878477 
0.086064 1.96028641829 0.03371642327 
0.086581 1.99406792387 0.03229438716 
0.087098 1.99846318958 0.03352009003 
0.087615 1.99989043162 0.03362678123 
0.088132 2.01185446142 0.03293016689 
0.088649 1.98935921803 0.03491939379 
0.089166 1.93221046780 0.03421029340 
0.089683 1.99274687952 0.03466828460 
0.090199 1.93689683905 0.03463298341 
0.090716 1.94961157519 0.03486487474 
0.091233 1.96051241152 0.03579585999 
0.091750 2.03266019792 0.03548675607 
0.092267 1.97607673536 0.03543054491 
0.092784 1.98158483133 0.03622905403 
0.093301 1.96935260762 0.03528909767 
0.093818 1.91597286980 0.03657704318 
0.094334 1.98932275718 0.03632950207 
0.094851 1.95759494613 0.03431148695 
0.095368 1.93820666368 0.03524006733 
0.095885 1.89817541485 0.03365651226 
0.096402 1.95997584693 0.03479278299 
0.096919 1.95752118857 0.03409798579 
0.097436 1.94264804642 0.03277147931 
0.097953 1.87302910252 0.03242614374 
0.098470 1.95442673084 0.03309281302 
0.098986 1.91091883932 0.03150091977 
0.099503 1.94808524770 0.03246632730 
0.100020 1.93623815080 0.03129279895 
0.100537 1.91417830861 0.03224721529 
0.101054 1.96971739203 0.03229056899 
0.101571 1.94762766156 0.03174448311 
0.102088 1.92089648519 0.03092082924 
0.102605 1.93037126120 0.03089787245 
0.103122 2.01857296769 0.03233030830 
0.103638 1.97329184529 0.03095400203 
0.104155 1.94768650207 0.03022332354 
0.104672 1.90605397584 0.03042358740 
0.105189 1.89271408979 0.03059783373 
0.105706 1.89654083233 0.03127890953 
0.106223 1.95465232208 0.03082513530 
0.106740 1.90208579182 0.03086140697 
0.107257 1.95321959955 0.03074894121 
0.107773 1.94389737377 0.03114894620 
0.108290 1.91720087807 0.02963501824 
0.108807 1.94883272176 0.03002629944 
0.109324 1.93897447155 0.03023995004 
0.109841 1.94568255743 0.02929612210 
0.110358 1.94791777049 0.02954053080 
0.110875 1.91561810487 0.03021701141 
0.111392 1.86884809055 0.02910322366 
0.111909 1.90580364155 0.02936691854 
0.112425 1.92865090524 0.02989987408 
0.112942 1.91410033097 0.02934588514 
0.113459 1.93921161915 0.02917417067 
0.113976 1.93718458182 0.02923296814 
0.114493 1.94325278678 0.02863761547 
0.115010 1.93446145447 0.02871809167 
0.115527 1.93728158246 0.02949560134 
0.116044 1.90381434080 0.02764950935 
0.116560 1.88839292767 0.02835523727 
0.117077 1.88313334399 0.02837450681 
0.117594 1.90361163111 0.02834311935 
0.118111 1.88028666387 0.02885346106 
0.118628 1.88609970191 0.02789888603 
0.119145 1.87745749528 0.02827149427 
0.119662 1.93184167797 0.02900284090 
0.120179 1.95240578385 0.02768679714 
0.120695 1.95365558223 0.02849320014 
0.121212 1.91120134824 0.02882923747 
0.121729 1.91527228207 0.02808936214 
0.122246 1.89352700299 0.02832628884 
0.122763 1.91276640698 0.02828972225 
0.123280 1.89763734934 0.02717608600 
0.123797 1.86970196601 0.02634930010 
0.124314 1.90401824568 0.02768868971 
0.124830 1.91344181649 0.02721242345 
0.125347 1.93263056897 0.02721803967 
0.125864 1.86687150375 0.02648049813 
0.126381 1.92903274089 0.02713169328 
0.126898 1.91372923800 0.02759255912 
0.127415 1.93035694644 0.02688938660 
0.127932 1.87042890144 0.02700897267 
0.128448 1.88868943374 0.02644205372 
0.128965 1.86741119028 0.02668672717 
0.129482 1.86873935614 0.02582530190 
0.129999 1.89027460617 0.02756485744 
0.130516 1.88393467134 0.02659888327 
0.131033 1.87166153718 0.02662968355 
0.131550 1.83900071852 0.02668425309 
0.132067 1.89812474175 0.02668795504 
0.132583 1.88867052017 0.02663588553 
0.133100 1.84635956909 0.02559955319 
0.133617 1.86552458997 0.02599537263 
0.134134 1.84525055556 0.02618795017 
0.134651 1.88565703653 0.02619795414 
0.135168 1.85015196776 0.02618170055 
0.135685 1.84897042202 0.02510244632 
0.136201 1.82946401983 0.02574786407 
0.136718 1.86065094422 0.02544690424 
0.137235 1.85498898848 0.02465778236 
0.137752 1.86782196291 0.02529312853 
0.138269 1.88930557052 0.02540645649 
0.138786 1.87364674972 0.02480196060 
0.139303 1.86740366204 0.02479247445 
0.139819 1.88443165332 0.02604445416 
0.140336 1.84205219864 0.02473177570 
0.140853 1.88878101643 0.02485617785 
0.141370 1.89374862816 0.02618951912 
0.141887 1.87636448601 0.02516339397 
0.142404 1.85437931532 0.02578583750 
0.142921 1.91525896778 0.02522384687 
0.143438 1.89244139299 0.02578565594 
0.143954 1.87108721523 0.02526961533 
0.144471 1.91291375596 0.02517005342 
0.144988 1.89969640540 0.02597984475 
0.145505 1.88482381488 0.02530094835 
0.146022 1.87396948985 0.02526483339 
0.146539 1.89568985269 0.02516102929 
0.147056 1.87677429016 0.02571823480 
0.147572 1.86324183777 0.02498561285 
0.148089 1.86665544643 0.02543784903 
0.148606 1.86319116706 0.02531903526 
0.149123 1.87190095492 0.02414192299 
0.149640 1.82526761821 0.02469007835 
0.150157 1.83032521547 0.02524618225 
0.150674 1.84097716088 0.02418980009 
0.151190 1.83734437109 0.02460149440 
0.151707 1.86169559959 0.02482080179 
0.152224 1.83371137965 0.02380705542 
0.152741 1.86263011942 0.02452608569 
0.153258 1.89270715826 0.02425822521 
0.153775 1.82539191575 0.02424556416 
0.154291 1.89608611348 0.02485282595 
0.154808 1.87846629138 0.02425942624 
0.155325 1.87558886963 0.02370296789 
0.155842 1.84645023165 0.02437889451 
0.156359 1.79888516407 0.02427675945 
0.156876 1.84380481446 0.02372079852 
0.157393 1.81263142548 0.02317210060 
0.157909 1.82516295145 0.02436445837 
0.158426 1.85083600307 0.02364963020 
0.158943 1.84584315276 0.02361823773 
0.159460 1.86761944859 0.02442874508 
0.159977 1.81863541833 0.02358485060 
0.160494 1.82647598851 0.02390944634 
0.161010 1.89162764895 0.02376848170 
0.161527 1.83664826782 0.02384963222 
0.162044 1.86890637772 0.02335299409 
0.162561 1.82994851403 0.02304182313 
0.163078 1.85012912192 0.02376315077 
0.163595 1.78983420802 0.02305612694 
0.164112 1.82326731669 0.02304427013 
0.164628 1.85140349726 0.02269337549 
0.165145 1.79616179006 0.02272568356 
0.165662 1.84265415635 0.02266530549 
0.166179 1.85202223582 0.02287179602 
0.166696 1.80988040968 0.02312314325 
0.167213 1.82090604251 0.02300368271 
0.167729 1.82353759367 0.02320723377 
0.168246 1.80471311513 0.02290185789 
0.168763 1.83041995941 0.02281436997 
0.169280 1.82200162239 0.02212568510 
0.169797 1.86518436395 0.02265481741 
0.170314 1.81019335055 0.02298058945 
0.170830 1.85095076397 0.02298593623 
0.171347 1.81529128299 0.02274045519 
0.171864 1.85636018959 0.02284248720 
0.172381 1.81001735708 0.02224464115 
0.172898 1.79562025688 0.02226880793 
0.173415 1.83810948177 0.02226342055 
0.173932 1.82897614714 0.02318675233 
0.174448 1.77705174108 0.02277399063 
0.174965 1.79950469145 0.02238684311 
0.175482 1.78461268792 0.02176476432 
0.175999 1.81653049306 0.02240005886 
0.176516 1.79794057800 0.02193098158 
0.177033 1.84601179538 0.02232106011 
0.177549 1.86005586112 0.02296017463 
0.178066 1.85539565244 0.02198917541 
0.178583 1.81110007506 0.02231907864 
0.179100 1.79422870055 0.02262440714 
0.179617 1.79459028032 0.02247329290 
0.180134 1.82150722759 0.02353367021 
0.180650 1.82636820821 0.02257339917 
0.181167 1.78588198160 0.02353932456 
0.181684 1.83039717979 0.02316163682 
0.182201 1.79560078652 0.02336082435 
0.182718 1.80950845377 0.02336989669 
0.183234 1.75105233513 0.02390907586 
0.183751 1.87689600934 0.02432526249 
0.184268 1.78819070106 0.02354973074 
0.184785 1.79794076171 0.02378253462 
0.185302 1.81256575274 0.02367567814 
0.185819 1.83644077742 0.02440896782 
0.186335 1.84582127295 0.02413777695 
0.186852 1.80268199200 0.02362685911 
0.187369 1.82029933961 0.02238126574 
0.187886 1.84130871730 0.02269532866 
0.188403 1.79920231347 0.02234311851 
0.188920 1.84334090500 0.02233230922 
0.189436 1.78469783083 0.02256780959 
0.189953 1.76730202279 0.02225315061 
0.190470 1.78524834063 0.02244007538 
0.190987 1.79967877654 0.02162678158 
0.191504 1.78785239393 0.02243329205 
0.192020 1.76186415396 0.02146564830 
0.192537 1.79944210684 0.02123958304 
0.193054 1.76857858568 0.02186284850 
0.193571 1.78259483056 0.02166208563 
0.194088 1.79449036580 0.02149410783 
0.194605 1.79259504313 0.02174671292 
0.195121 1.83109306997 0.02196875919 
0.195638 1.79488279831 0.02159268847 
0.196155 1.78832816592 0.02131884374 
0.196672 1.76048905485 0.02140416144 
0.197189 1.82483101203 0.02147849521 
0.197705 1.74995422593 0.02161198816 
0.198222 1.77061950958 0.02199434921 
0.198739 1.76032569536 0.02139395451 
0.199256 1.77905800307 0.02138519702 
0.199773 1.79589956079 0.02142310137 
0.200290 1.78493594613 0.02125224468 
0.200806 1.78361614204 0.02127187830 
0.201323 1.77161178108 0.02184173008 
0.201840 1.72849668331 0.02133139659 
0.202357 1.78529714850 0.02067056808 
0.202874 1.79274736528 0.02092976387 
0.203390 1.76183325176 0.02144905075 
0.203907 1.79969699598 0.02128067416 
0.204424 1.75644324199 0.02087508882 
0.204941 1.74369072849 0.02045041093 
0.205458 1.78128685241 0.02081208987 
0.205974 1.76419016038 0.02054482328 
0.206491 1.76163878791 0.02098839699 
0.207008 1.76017984053 0.02094866510 
0.207525 1.78315737086 0.02083164069 
0.208042 1.77126294052 0.02040706413 
0.208558 1.79723618204 0.02114106430 
0.209075 1.77451977004 0.02076868293 
0.209592 1.81269475573 0.02033443473 
0.210109 1.74893617335 0.02027867461 
0.210626 1.73288524345 0.01990530548 
0.211142 1.80773231884 0.02058411862 
0.211659 1.77985721901 0.02072851990 
0.212176 1.78865214445 0.02059923655 
0.212693 1.78706200047 0.02076972809 
0.213210 1.77362548526 0.02079589600 
0.213726 1.76613807638 0.02005708328 
0.214243 1.77380720029 0.02023656356 
0.214760 1.74007378717 0.01980281050 
0.215277 1.79772446388 0.02024080888 
0.215794 1.78628164777 0.02050032414 
0.216310 1.79411731795 0.02044511060 
0.216827 1.77255983024 0.02025501873 
0.217344 1.78338082228 0.02009323981 
0.217861 1.78713788362 0.01999579883 
0.218378 1.79086987716 0.02042671226 
0.218894 1.79454942067 0.02008929724 
0.219411 1.76025997788 0.01997629296 
0.219928 1.73821181132 0.01924764378 
0.220445 1.73165793259 0.02059024194 
0.220962 1.74178750792 0.01965931837 
0.221478 1.76975680298 0.01994782964 
0.221995 1.76426199350 0.01940675550 
0.222512 1.77297099105 0.01977934808 
0.223029 1.74635608592 0.01995127551 
0.223546 1.74716139267 0.01978050152 
0.224062 1.74996939251 0.01956656384 
0.224579 1.76083629077 0.01943277543 
0.225096 1.76455510178 0.01957265330 
0.225613 1.75077111363 0.01947022904 
0.226129 1.77213622733 0.01988245492 
0.226646 1.75929088293 0.01979254966 
0.227163 1.75818958121 0.01948474101 
0.227680 1.78380986197 0.01924691348 
0.228197 1.74186320848 0.01895893401 
0.228713 1.77302855326 0.01960012456 
0.229230 1.80562484397 0.01940480432 
0.229747 1.80565842370 0.01935415846 
0.230264 1.75526988304 0.01934847457 
0.230780 1.79117153496 0.01916548718 
0.231297 1.79537587775 0.01878150649 
0.231814 1.74946923087 0.01864556361 
0.232331 1.76409211505 0.01887062725 
0.232848 1.79259122956 0.01939329661 
0.233364 1.75757245626 0.01893548847 
0.233881 1.79933029914 0.01921158634 
0.234398 1.76039203289 0.01940298844 
0.234915 1.75074992651 0.01892728253 
0.235431 1.79013248127 0.01946188975 
0.235948 1.75266133261 0.01874989857 
0.236465 1.76391187139 0.01899870673 
0.236982 1.74943224279 0.01928431540 
0.237499 1.78620837280 0.01903898361 
0.238015 1.78395200055 0.01855061975 
0.238532 1.76068492658 0.01898843310 
0.239049 1.75239070613 0.01865339257 
0.239566 1.75039740025 0.01901178371 
0.240082 1.76025197107 0.01892324698 
0.240599 1.75012336015 0.01885355171 
0.241116 1.74569112461 0.01883451797 
0.241633 1.77583491681 0.01908129368 
0.242149 1.79981198616 3.36163518853 
0.242666 1.74245574786 0.01883195433 
0.243183 1.73122527549 0.01924248465 
0.243700 1.76080977645 0.01880010465 
0.244217 1.76034472771 0.01864082263 
0.244733 1.78045166714 0.01886768565 
0.245250 1.75756041541 0.01830196416 
0.245767 1.72178171648 0.01844586820 
0.246284 1.75653857933 0.01846129235 
0.246800 1.78166832695 0.01868214896 
0.247317 1.77245571592 0.01856859864 
0.247834 1.75269126864 0.01822919342 
0.248351 1.74662636637 0.01828360952 
0.248867 1.74546310420 0.01833792872 
0.249384 1.73612959544 0.01800025796 
0.249901 1.75617200889 0.01832314843 
0.250418 1.76989622501 0.01877606582 
0.250934 1.75022811908 0.01854896417 
0.251451 1.74868767280 0.01803673552 
0.251968 1.76594518004 0.01869852111 
0.252485 1.70948030387 0.01796020316 
0.253001 1.79657679552 0.01841083171 
0.253518 1.72585176524 0.01801678676 
0.254035 1.76337284675 0.01835589382 
0.254552 1.75156441917 0.01824899764 
0.255068 1.78038584948 0.01819584224 
0.255585 1.71843274795 0.01793153548 
0.256102 1.78676861497 0.01822267073 
0.256619 1.76892256069 0.01804083274 
0.257135 1.74766947087 0.01805924335 
0.257652 1.76493081630 0.01825526991 
0.258169 1.72810316789 0.01839712310 
0.258686 1.74104299717 0.01796500045 
0.259202 1.77525870184 0.01799837521 
0.259719 1.74436132945 0.01791508184 
0.260236 1.75498805548 0.01859329810 
0.260753 1.75885223734 0.01837387243 
0.261269 1.71074490882 0.01844859642 
0.261786 1.73435879088 0.01891211535 
0.262303 1.72506002697 0.01887145381 
0.262820 1.74749559210 0.01937081130 
0.263336 1.76629504259 0.01888370950 
0.263853 1.76410466141 0.01973117108 
0.264370 1.71572686147 0.01908268163 
0.264887 1.73518781790 0.01963479526 
0.265403 1.72219054619 0.01953916228 
0.265920 1.73154623822 0.01944672212 
0.266437 1.72486786003 0.01957312415 
0.266954 1.75620242989 0.01969335748 
0.267470 1.78288578240 0.01984274184 
0.267987 1.75098283276 0.01964635095 
0.268504 1.75120997675 0.01973497887 
0.269021 1.72967060499 0.01927881642 
0.269537 1.73286496398 0.01964626945 
0.270054 1.74332349246 0.02059322554 
0.270571 1.75945762421 0.02026159354 
0.271087 1.75582632539 0.02010168071 
0.271604 1.76734361652 0.02121921966 
0.272121 1.77424289559 0.02092214527 
0.272638 1.76177768706 0.02073781977 
0.273154 1.79289486814 0.02116077510 
0.273671 1.76133886247 0.02077856930 
0.274188 1.75799559132 0.02109636597 
0.274705 1.75882014966 0.02144427537 
0.275221 1.79126665709 0.02184580392 
0.275738 1.79160125994 0.02158485221 
0.276255 1.80156309699 0.02203459828 
0.276771 1.74003144232 0.02150912764 
0.277288 1.74023214048 0.02151347265 
0.277805 1.77047434453 0.02138397406 
0.278322 1.74269212151 0.02161262650 
0.278838 1.71324561578 0.02110770467 
0.279355 1.76836887992 0.02148106070 
0.279872 1.75267649775 0.02089029685 
0.280388 1.77248449706 0.02173706199 
0.280905 1.75379148466 0.02145377417 
0.281422 1.77802955249 0.02141834606 
0.281939 1.74425629626 0.02155420345 
0.282455 1.77643780871 0.02164601888 
0.282972 1.71435984194 0.02135195585 
0.283489 1.75425981415 0.02112134065 
0.284006 1.76567378091 0.02147363883 
0.284522 1.70677951261 0.02134758125 
0.285039 1.77047282933 0.02190762503 
0.285556 1.78133920383 0.02143918715 
0.286072 1.70153460055 0.02193857953 
0.286589 1.75461975484 0.02179577392 
0.287106 1.77864681469 0.02153269297 
0.287622 1.71176369397 0.02164310239 
0.288139 1.76641668727 0.02145100533 
0.288656 1.73875287378 0.02169631138 
0.289173 1.79168667763 0.02236797172 
0.289689 1.75727509476 0.02214105484 
0.290206 1.75526219171 0.02187690899 
0.290723 1.71911259641 0.02213673669 
0.291239 1.76871197536 0.02207752613 
0.291756 1.75421117582 0.02220433532 
0.292273 1.72887807154 0.02191794076 
0.292790 1.78206010908 0.02249886952 
0.293306 1.71386484021 0.02166734891 
0.293823 1.77261053903 0.02211371185 
0.294340 1.75863691140 0.02277109518 
0.294856 1.74154015170 0.02221674548 
0.295373 1.71324983861 0.02232596085 
0.295890 1.75031407021 0.02202892644 
0.296406 1.71863670817 0.02222956727 
0.296923 1.75447991393 0.02229804235 
0.297440 1.73435292253 0.02205230475 
0.297957 1.75814234270 0.02186956992 
0.298473 1.77258837581 0.02209323317 
0.298990 1.77741235581 0.02301135286 
0.299507 1.76720202013 0.02273010660 
0.300023 1.79189972120 0.02334179366 
0.300540 1.76213328165 0.02263940321 
0.301057 1.75545357722 0.02260561894 
0.301573 1.75495288025 0.02311786183 
0.302090 1.75945940817 0.02270446426 
0.302607 1.72741901619 0.02232230411 
0.303123 1.75918221584 0.02270783178 
0.303640 1.77417649683 0.02295436512 
0.304157 1.72121982402 0.02262482983 
0.304673 1.74953243202 0.02248867679 
0.305190 1.72072015857 0.02301991237 
0.305707 1.77243421135 0.02268587256 
0.306224 1.78369084213 0.02323345309 
0.306740 1.75666912437 0.02339491394 
0.307257 1.73762195574 0.02271085757 
0.307774 1.77979268577 0.02338244951 
0.308290 1.71077381386 0.02337248082 
0.308807 1.80212849630 0.02320460278 
0.309324 1.74069963863 0.02336583690 
0.309840 1.78036370750 0.02351932124 
0.310357 1.75091744155 0.02283954895 
0.310874 1.74961047625 0.02325275215 
0.311390 1.75269578145 0.02420804523 
0.311907 1.75540049028 0.02401149183 
0.312424 1.76954811330 0.02333021954 
0.312940 1.78233442434 0.02386763819 
0.313457 1.78969178086 0.02376445349 
0.313974 1.78886528049 0.02318833773 
0.314490 1.77010902375 0.02363630587 
0.315007 1.75607706840 0.02480584744 
0.315524 1.73931366297 0.02391526475 
0.316040 1.76056546323 0.02455859909 
0.316557 1.76813541255 0.02412931077 
0.317074 1.73947958958 0.02473839483 
0.317590 1.76951713073 0.02410749513 
0.318107 1.79133564358 0.02408311590 
0.318624 1.76304435255 0.02452832652 
0.319140 1.79029734045 0.02530969247 
0.319657 1.79684565694 0.02450873538 
0.320174 1.73935833100 0.02491386950 
0.320690 1.73233759042 0.02512965561 
0.321207 1.76510726558 0.02385859681 
0.321724 1.81639065770 0.02600803025 
0.322240 1.78425406072 0.02464919664 
0.322757 1.76338924212 0.02527861662 
0.323274 1.69942329696 0.02406167630 
0.323790 1.72436837397 0.02497443235 
0.324307 1.79827957292 0.02537168601 
0.324824 1.78442337545 0.02600609726 
0.325340 1.77068294731 0.02609275414 
0.325857 1.77261910273 0.02651076176 
0.326373 1.79309547483 0.02629948983 
0.326890 1.74549520888 0.02632806442 
0.327407 1.74328139773 0.02684128688 
0.327923 1.79511167137 0.02759430009 
0.328440 1.79400364553 0.02660015397 
0.328957 1.78710281103 0.02693090795 
0.329473 1.77681433751 0.02862697572 
0.329990 1.73066139505 0.02793951075 
0.330507 1.71252809069 0.02792930729 
0.331023 1.72705995131 0.02977321887 
0.331540 1.79073792670 0.02985630259 
0.332057 1.78482704365 0.03037991876 
0.332573 1.73327158595 0.03029981989 
0.333090 1.78583689697 0.03078055188 
0.333607 1.79731674307 0.03111919996 
0.334123 1.79523029277 0.03107417216 
0.334640 1.80576838875 0.03120931938 
0.335156 1.75976971446 0.03096898791 
0.335673 1.80264252261 0.03140436624 
0.336190 1.72867315285 0.03215435614 
0.336706 1.82647518159 0.03317340430 
0.337223 1.77231514834 0.03248403089 
0.337740 1.79480842220 0.03350724326 
0.338256 1.83626423148 0.03448274533 
0.338773 1.84221551820 0.03594221622 
0.339290 1.78146914191 0.03605114049 
0.339806 1.83979342083 0.03838939601 
0.340323 1.84404470338 0.03691746986 
0.340839 1.89776218358 0.03792140861 
0.341356 1.78403832765 0.03841578170 
0.341873 1.81469976205 0.03663420174 
0.342389 1.82360488322 0.03806501640 
0.342906 1.90160951973 0.04035241342 
0.343423 1.80704488888 0.03796628115 
0.343939 1.86816834344 0.03922807137 
0.344456 1.84824335915 0.03958470432 
0.344972 1.81594835467 0.04059081320 
0.345489 1.78534102479 0.03816129986 
0.346006 1.84255098787 0.03980848526 
0.346522 1.81080796251 0.03972073401 
0.347039 1.76600063033 0.04012410783 
0.347555 1.78304385159 0.04038755678 
0.348072 1.82451217573 0.03932959586 
0.348589 1.85230124383 0.04057055569 
0.349105 1.75346989474 0.04019037296 
0.349622 1.86149018532 0.03988895466 
0.350139 1.78287567232 0.04233677101 
0.350655 1.80502424246 0.04004193275 
0.351172 1.82898103002 0.03999520462 
0.351688 1.76183292938 0.03970214832 
0.352205 1.84527038026 0.04158750152 
0.352722 1.88427147611 0.04030534168 
0.353238 1.77804718888 0.04042830220 
0.353755 1.82164424482 0.04202595118 
0.354271 1.90790380380 0.04100884296 
0.354788 1.84603585379 0.04124025471 
0.355305 1.83860473385 0.04001680326 
0.355821 1.81639323565 0.04292273105 
0.356338 1.83629239185 0.04149103736 
0.356854 1.83274292189 0.04564683729 
0.357371 1.86546078670 0.04735576364 
0.357888 1.84603724938 0.04327933579 
0.358404 1.90765401847 0.04645601991 
0.358921 1.79483630458 0.04611423456 
0.359437 1.86128041133 0.04911709924 
0.359954 1.81168961258 0.04727584906 
0.360471 1.78827485088 0.04750934309 
0.360987 1.87150985777 0.04930506358 
0.361504 1.76584911734 0.05085937075 
0.362020 1.87181605447 0.05126247380 
0.362537 1.82335905716 0.04814768709 
0.363054 1.87805150532 0.05385620662 
0.363570 1.83106177426 0.04982321776 
0.364087 1.84896232528 0.05066407448 
0.364603 1.81787019785 0.05077601311 
0.365120 1.82298914554 0.05632558287 
0.365637 1.84562395669 0.05894320836 
0.366153 1.90197673281 0.05673898517 
0.366670 1.81565404120 0.05957724225 
0.367186 1.81787486467 0.05862626894 
0.367703 1.75898431612 0.06444452443 
0.368219 1.85375333143 0.06248090180 
0.368736 1.72652298091 0.06901192080 
0.369253 1.66100176799 0.06846892843 
0.369769 1.69449575204 0.06785206070 
0.370286 1.86661878597 0.07565435708 
0.370802 1.81143082270 0.08050751160 
0.371319 1.78704441778 0.07917491984 
0.371835 1.70536481164 0.09540178830 
0.372352 1.67395199157 0.08726566908 
0.372869 1.76157735314 0.11437255328 
0.373385 1.51462495694 0.14133406563 
0.373902 1.49169165876 0.38354491750 
