# Supplementary material for: A SAXS-based approach to rationally evaluate radical scavengers – toward eliminating radiation damage in solution and crystallographic studies
Source: J Synchrotron Radiat. 2021 Aug 9;28(Pt 5):1309–20. doi: 10.1107/S1600577521004045 (PMC8415334; doi:10.1107/S1600577521004045)
Supplement: Supplementary file 1 [file s-28-01309-sup1.zip › SupportingData/ascrobic_acid/5mM/G1_ascorbate-5mm_00022.cbf.dat]

0.010597 11.97640295246 0.67088969734 
0.011114 10.71635948243 0.45341668492 
0.011630 9.55694362404 0.35991382389 
0.012147 8.35155450244 0.26200213353 
0.012664 8.02054442205 0.25031713475 
0.013181 7.51459885417 0.22236509210 
0.013698 6.34479144572 0.20936002704 
0.014215 6.54678656607 0.25164893178 
0.014732 6.14708255725 0.21235490210 
0.015249 5.71856237376 0.19985261935 
0.015766 5.50897712069 0.16914189640 
0.016283 5.22610032332 0.17049645014 
0.016800 4.97841819152 0.14545273729 
0.017316 4.85689161203 0.15658623620 
0.017833 4.59640125998 0.13075237305 
0.018350 4.35957711316 0.11598315762 
0.018867 4.31630024042 0.11450963806 
0.019384 4.14791367987 0.11520875684 
0.019901 3.80911998116 0.10675270748 
0.020418 3.78633883576 0.10304945763 
0.020935 3.75447280502 0.09308188202 
0.021452 3.86050763158 0.09913003892 
0.021969 3.61396985824 0.09640727480 
0.022486 3.68520888798 0.08603110264 
0.023002 3.36637658715 0.08898472699 
0.023519 3.46254182400 0.08494289692 
0.024036 3.32450029599 0.08586447024 
0.024553 3.29368414308 0.08433557760 
0.025070 3.31606515795 0.08281119681 
0.025587 3.17565400157 0.07997521408 
0.026104 3.23488446997 0.07757544455 
0.026621 3.03776931261 0.08310889729 
0.027138 3.11275516577 0.07863619410 
0.027655 3.09376726238 0.07942149617 
0.028171 3.07639068828 0.07791196415 
0.028688 2.86846922087 0.06615686372 
0.029205 3.01311285283 0.07012894130 
0.029722 2.89209596883 0.07170798419 
0.030239 2.91290161098 0.07284762773 
0.030756 2.93081553668 0.06979525232 
0.031273 2.77807719953 0.07031848919 
0.031790 2.82714066869 0.06688817035 
0.032307 2.78893458608 0.06849380611 
0.032824 2.83125077054 0.06210793294 
0.033341 2.72201307764 0.06332555506 
0.033857 2.72263081464 0.06298375951 
0.034374 2.56300274282 0.06282053811 
0.034891 2.60979372664 0.06079656543 
0.035408 2.69816314834 0.06371119875 
0.035925 2.58764413980 0.05748775129 
0.036442 2.58972826289 0.05963255369 
0.036959 2.54966784225 0.06019716647 
0.037476 2.57168836716 0.06063050869 
0.037993 2.54172212272 0.05621708995 
0.038510 2.56963815670 0.05908724778 
0.039027 2.53319910366 0.05555582935 
0.039543 2.49112215889 0.05407618159 
0.040060 2.53265760874 0.05823185198 
0.040577 2.45195556171 0.05618758755 
0.041094 2.46123605573 0.05278623189 
0.041611 2.40417804704 0.05326109432 
0.042128 2.35792075086 0.05326016166 
0.042645 2.42920590789 0.04996266900 
0.043162 2.41457600497 0.05232513650 
0.043679 2.50730734655 0.05367172544 
0.044196 2.47395980192 0.05040677779 
0.044712 2.46938367556 0.05132050440 
0.045229 2.26563176701 0.04977133771 
0.045746 2.39978555916 0.04972123495 
0.046263 2.30012556543 0.04969653317 
0.046780 2.40728688876 0.04672400141 
0.047297 2.34673243221 0.04840091690 
0.047814 2.34896070783 0.04839904521 
0.048331 2.28708295024 0.04790470108 
0.048848 2.32354818296 0.04664147164 
0.049365 2.28805076438 0.04582570124 
0.049881 2.34222641881 0.04810949328 
0.050398 2.24882806858 0.04620326950 
0.050915 2.22111018447 0.04371890379 
0.051432 2.25544593433 0.04717480675 
0.051949 2.30298635940 0.04626299067 
0.052466 2.27565502866 0.04496332714 
0.052983 2.13577554783 0.04245283835 
0.053500 2.25241833226 0.04511068654 
0.054017 2.22471012408 0.04410097571 
0.054534 2.22869078328 0.04357756782 
0.055050 2.18053189462 0.04299482401 
0.055567 2.24951346045 0.04511420650 
0.056084 2.24380867811 0.04412572107 
0.056601 2.11833066692 0.04182457144 
0.057118 2.17839267583 0.04332409113 
0.057635 2.20454712337 0.04462730915 
0.058152 2.18006731197 0.04122510048 
0.058669 2.19264208382 0.04021226048 
0.059186 2.14037775062 0.04350554118 
0.059703 2.16583164455 0.04002426264 
0.060220 2.05577577468 0.03969816638 
0.060736 2.12314169795 0.04156364436 
0.061253 2.16884303312 0.04261718290 
0.061770 2.16694558615 0.04214402052 
0.062287 2.15540338091 0.04104189496 
0.062804 2.11247192848 0.04017497827 
0.063321 2.11175096665 0.03788556380 
0.063838 2.18740184531 0.03939338867 
0.064355 2.11453358714 0.04034894088 
0.064872 2.07183478275 0.03840611777 
0.065388 2.10126709252 0.03879521847 
0.065905 2.00643391068 0.03897532695 
0.066422 2.11520642038 0.03819298032 
0.066939 2.05384290263 0.03872998362 
0.067456 2.10976157600 0.03760990864 
0.067973 2.02412896519 0.03873492718 
0.068490 2.05396427401 0.03659056178 
0.069007 2.10289327930 0.03817592400 
0.069524 2.07604476162 0.03660185430 
0.070041 2.07633923290 0.03816734008 
0.070557 2.07489109206 0.03876580078 
0.071074 1.98862554174 0.03973339274 
0.071591 2.07118586323 0.03699178386 
0.072108 2.10352932804 0.03981553826 
0.072625 2.07695307702 0.03622679812 
0.073142 2.04891808972 0.03822504578 
0.073659 2.09871863008 0.03791964801 
0.074176 2.00505933046 0.03600165408 
0.074693 2.14550866160 0.03744387803 
0.075210 2.07405594868 0.03589973949 
0.075726 2.08353082000 0.03551493691 
0.076243 2.05289344392 0.03695958188 
0.076760 2.01905901111 0.03688854816 
0.077277 2.04807857742 0.03754562569 
0.077794 2.01973097153 0.03583073514 
0.078311 1.97438079367 0.03366232230 
0.078828 2.01118720989 0.03551832903 
0.079345 1.98564240176 0.03444770371 
0.079862 2.04267030063 0.03674400114 
0.080378 2.06070585160 0.03490853650 
0.080895 2.02632145835 0.03238555470 
0.081412 2.00486386785 0.03471414339 
0.081929 1.94641144961 0.03360445657 
0.082446 2.02176187126 0.03371857136 
0.082963 1.99073877338 0.03357007622 
0.083480 1.99932205500 0.03415669558 
0.083997 2.03033833416 0.03356210097 
0.084514 2.00105584954 0.03405932747 
0.085030 1.98425086726 0.03368573163 
0.085547 1.98000404450 0.03395510762 
0.086064 1.98729684285 0.03305011484 
0.086581 1.98795774741 0.03419200603 
0.087098 1.97231170310 0.03279115118 
0.087615 2.01859262313 0.03421868161 
0.088132 2.07060687542 0.03317175093 
0.088649 1.91353102205 0.03421791205 
0.089166 1.97092014228 0.03515051602 
0.089683 1.95938767550 0.03538545746 
0.090199 1.98592854914 0.03596408614 
0.090716 2.03629734993 0.03583074455 
0.091233 1.98278860424 0.03552305484 
0.091750 1.93797144538 0.03564564832 
0.092267 2.00803785410 0.03557179038 
0.092784 1.94818235062 0.03445606991 
0.093301 1.94629723160 0.03586321780 
0.093818 1.97205173057 0.03559576280 
0.094334 1.93683068368 0.03655314624 
0.094851 2.00458461250 0.03597191247 
0.095368 1.98051521115 0.03659893265 
0.095885 1.86691802360 0.03410243687 
0.096402 1.96292477848 0.03447201292 
0.096919 1.99453606996 0.03468697515 
0.097436 1.91772086025 0.03345654732 
0.097953 1.88750135118 0.03385977584 
0.098470 1.97873696326 0.03170978817 
0.098986 1.96777314519 0.03185373441 
0.099503 1.92143653303 0.03314715946 
0.100020 1.95351755131 0.03209814415 
0.100537 1.94163749893 0.03242099166 
0.101054 1.90088204261 0.03214209078 
0.101571 1.95203318294 0.03178127883 
0.102088 1.89601370025 0.03259494027 
0.102605 1.93183642798 0.03084052290 
0.103122 1.93559645357 0.03106696384 
0.103638 1.89269509327 0.03100812358 
0.104155 1.85655089798 0.03013468969 
0.104672 1.90910511169 0.03084940380 
0.105189 1.93878284019 0.03154804441 
0.105706 1.91780055593 0.03116200515 
0.106223 1.90430329435 0.03201332298 
0.106740 1.90401912404 0.03125052004 
0.107257 1.91841442643 0.03143044145 
0.107773 1.95334824975 0.03071717042 
0.108290 1.89523824516 0.02933460296 
0.108807 1.88134424077 0.02985551960 
0.109324 1.94731806889 0.03003638320 
0.109841 1.96275710903 0.02976880405 
0.110358 1.89396441787 0.02949510921 
0.110875 1.95526497387 0.02973766222 
0.111392 1.88776134709 0.02961251768 
0.111909 1.90464274082 0.02939180700 
0.112425 1.89285738712 0.02948727659 
0.112942 1.92069709871 0.02997673127 
0.113459 1.89493730949 0.02880308342 
0.113976 1.91559834869 0.02910732682 
0.114493 1.92128486205 0.02851610755 
0.115010 1.91507761768 0.02857707033 
0.115527 1.87840692172 0.02826039761 
0.116044 1.90937302855 0.02780421839 
0.116560 1.91908439682 0.02781480052 
0.117077 1.88323403458 0.02798522673 
0.117594 1.90000238905 0.02921778855 
0.118111 1.92541432301 0.02743794083 
0.118628 1.91478786265 0.02895522566 
0.119145 1.93331592018 0.02770689491 
0.119662 1.90596286576 0.02852772683 
0.120179 1.92221258447 0.02804860463 
0.120695 1.97692369527 0.02808908374 
0.121212 1.85412656445 0.02846008340 
0.121729 1.91624721765 0.02783130167 
0.122246 1.92870079684 0.02870505354 
0.122763 1.90601261261 0.02819201000 
0.123280 1.95162499692 0.02752549134 
0.123797 1.92813847451 0.02751818907 
0.124314 1.91206049309 0.02737032324 
0.124830 1.86161309133 0.02727228030 
0.125347 1.89214035638 0.02738613227 
0.125864 1.89413580094 0.02661007407 
0.126381 1.91677079633 0.02615044435 
0.126898 1.90039820205 0.02708657115 
0.127415 1.88543222697 0.02723531977 
0.127932 1.86971974529 0.02651526354 
0.128448 1.84786389647 0.02735913520 
0.128965 1.84907480624 0.02630996975 
0.129482 1.91920195434 0.02766574600 
0.129999 1.90260899875 0.02698986239 
0.130516 1.90604781253 0.02655646879 
0.131033 1.85417755776 0.02607202024 
0.131550 1.90611658340 0.02602424939 
0.132067 1.85040430400 0.02650160895 
0.132583 1.85641642254 0.02606356612 
0.133100 1.83421429003 0.02575523634 
0.133617 1.85523475600 0.02688720448 
0.134134 1.89126608480 0.02623844880 
0.134651 1.88495821510 0.02568818485 
0.135168 1.86099621069 0.02580204594 
0.135685 1.85811044868 0.02570500746 
0.136201 1.87714165831 0.02542875989 
0.136718 1.87735659772 0.02508045849 
0.137235 1.84713148052 0.02507139555 
0.137752 1.88427050439 0.02550462552 
0.138269 1.84458829568 0.02506176657 
0.138786 1.88438308704 0.02557093738 
0.139303 1.86145221807 0.02491707738 
0.139819 1.91482264134 0.02594782581 
0.140336 1.86058995432 0.02501562898 
0.140853 1.84683076781 0.02516679107 
0.141370 1.90603580962 0.02534724552 
0.141887 1.85409728023 0.02490871179 
0.142404 1.87207819387 0.02412133629 
0.142921 1.86712156240 0.02555957756 
0.143438 1.86174208526 0.02543112980 
0.143954 1.90553514263 0.02567259853 
0.144471 1.92850144327 0.02582893149 
0.144988 1.89045337980 0.02629390109 
0.145505 1.93337189265 0.02603049349 
0.146022 1.86870212592 0.02479725454 
0.146539 1.82010651720 0.02472456559 
0.147056 1.87058248358 0.02598362759 
0.147572 1.86638131997 0.02486097246 
0.148089 1.83855773980 0.02555175065 
0.148606 1.86058354686 0.02562880277 
0.149123 1.84357697574 0.02459849489 
0.149640 1.86561006398 0.02515298060 
0.150157 1.89393538818 0.02496600339 
0.150674 1.88369830375 0.02479553710 
0.151190 1.84975392478 0.02475342809 
0.151707 1.87203145164 0.02474334639 
0.152224 1.87767438376 0.02442350169 
0.152741 1.82687735554 0.02492263334 
0.153258 1.87669962447 0.02488638354 
0.153775 1.84300041416 0.02466176099 
0.154291 1.86324889786 0.02390116584 
0.154808 1.81627321604 0.02434990854 
0.155325 1.85703709275 0.02427393185 
0.155842 1.85322855609 0.02413701409 
0.156359 1.79274656439 0.02403680534 
0.156876 1.81018276218 0.02414349629 
0.157393 1.85604212679 0.02419406745 
0.157909 1.86266121690 0.02352450446 
0.158426 1.84960262372 0.02397235915 
0.158943 1.79809353325 0.02351069787 
0.159460 1.84569875796 0.02335151220 
0.159977 1.87556498033 0.02357600462 
0.160494 1.84489243024 0.02366403983 
0.161010 1.83411266396 0.02319845452 
0.161527 1.85980148244 0.02356745973 
0.162044 1.82930885647 0.02371841932 
0.162561 1.83495419751 0.02318836560 
0.163078 1.85648084169 0.02342788064 
0.163595 1.86263438678 0.02373886400 
0.164112 1.83227528821 0.02336696900 
0.164628 1.84853883230 0.02339707177 
0.165145 1.83511890315 0.02314314492 
0.165662 1.80235399153 0.02323328176 
0.166179 1.84354525185 0.02338945647 
0.166696 1.84163894426 0.02365537287 
0.167213 1.82760518296 0.02337199405 
0.167729 1.85527665739 0.02304235822 
0.168246 1.80890029036 0.02257625444 
0.168763 1.82360921802 0.02257757090 
0.169280 1.83935390672 0.02269984692 
0.169797 1.84817309717 0.02261126735 
0.170314 1.82526213228 0.02294042833 
0.170830 1.85834235598 0.02284270961 
0.171347 1.87832393071 0.02341201464 
0.171864 1.80487670780 0.02198227911 
0.172381 1.83449152156 0.02233566499 
0.172898 1.82878419163 0.02241554760 
0.173415 1.84400196133 0.02264254094 
0.173932 1.81394927137 0.02257794073 
0.174448 1.84933823297 0.02264300667 
0.174965 1.80784411966 0.02156223685 
0.175482 1.81536173028 0.02214312864 
0.175999 1.79013944886 0.02222064693 
0.176516 1.83350346179 0.02276922251 
0.177033 1.84652442041 0.02246571306 
0.177549 1.84184035975 0.02245175173 
0.178066 1.84556162003 0.02207727198 
0.178583 1.79245595219 0.02172453457 
0.179100 1.81772667271 0.02291318717 
0.179617 1.85830350967 0.02291299654 
0.180134 1.80330462086 0.02264025783 
0.180650 1.88359970889 0.02308086807 
0.181167 1.81894481342 0.02362939772 
0.181684 1.87219386396 0.02311093502 
0.182201 1.85416526060 0.02301209081 
0.182718 1.82034936046 0.02310761102 
0.183234 1.83082050467 0.02368201844 
0.183751 1.85197418479 0.02380427077 
0.184268 1.84077048215 0.02419094394 
0.184785 1.81798756205 0.02369399748 
0.185302 1.83457046169 0.02407837578 
0.185819 1.83261603480 0.02392989997 
0.186335 1.83622513727 0.02347520429 
0.186852 1.82598682361 0.02368508976 
0.187369 1.80793429830 0.02303170932 
0.187886 1.80606268155 0.02241150240 
0.188403 1.82339810183 0.02248411392 
0.188920 1.79576523644 0.02176069226 
0.189436 1.80056633345 0.02330200955 
0.189953 1.80690414516 0.02220463595 
0.190470 1.79588066862 0.02260552852 
0.190987 1.82056766521 0.02260397293 
0.191504 1.80170673766 0.02230129483 
0.192020 1.77504810554 0.02212803648 
0.192537 1.82350233293 0.02226197031 
0.193054 1.79700028658 0.02197103339 
0.193571 1.78729661730 0.02193521690 
0.194088 1.76381814406 0.02176842109 
0.194605 1.80031922003 0.02173089631 
0.195121 1.80109840618 0.02184840498 
0.195638 1.81091501773 0.02179341001 
0.196155 1.78660317600 0.02141236518 
0.196672 1.77374842764 0.02156574537 
0.197189 1.78584527363 0.02164407693 
0.197705 1.76321169123 0.02152024658 
0.198222 1.80639698724 0.02154766897 
0.198739 1.76811563224 0.02108113060 
0.199256 1.79966240199 0.02166523142 
0.199773 1.77889230514 0.02154930767 
0.200290 1.82092294799 0.02171663850 
0.200806 1.78724069576 0.02097224051 
0.201323 1.76903327852 0.02092127147 
0.201840 1.79472516575 0.02159852751 
0.202357 1.77183479305 0.02073833833 
0.202874 1.78671352199 0.02122454738 
0.203390 1.74972813989 0.02056416535 
0.203907 1.78874035308 0.02080283678 
0.204424 1.76510015798 0.02113248831 
0.204941 1.77540568831 0.02105949271 
0.205458 1.76988716581 0.02089189462 
0.205974 1.75913647373 0.02018563147 
0.206491 1.75503480967 0.02112571887 
0.207008 1.81966992911 0.02116732727 
0.207525 1.76995056524 0.02027433879 
0.208042 1.79341707065 0.02056844951 
0.208558 1.73681353582 0.02060768369 
0.209075 1.81053374882 0.02075821778 
0.209592 1.75376469407 0.01996211760 
0.210109 1.75706838888 0.02034852656 
0.210626 1.79041094717 0.02056669142 
0.211142 1.77028374040 0.02000399725 
0.211659 1.79546461128 0.02079395133 
0.212176 1.77335607127 0.02059862291 
0.212693 1.77714252564 0.02026457606 
0.213210 1.79159549928 0.02054253516 
0.213726 1.78185089450 0.02029746935 
0.214243 1.75932984368 0.01997728764 
0.214760 1.76942934551 0.02009521079 
0.215277 1.76728349037 0.02020165941 
0.215794 1.75280874176 0.01977388653 
0.216310 1.80382908768 0.02029471613 
0.216827 1.76595023677 0.02019673353 
0.217344 1.73432823009 0.02029409118 
0.217861 1.76934757593 0.02008617905 
0.218378 1.79148477971 0.01973745732 
0.218894 1.76283005847 0.02000803204 
0.219411 1.75516195995 0.01988068051 
0.219928 1.77096868250 0.02067916684 
0.220445 1.76278884630 0.02027181447 
0.220962 1.78474138357 0.02049988879 
0.221478 1.79940867603 0.01995193747 
0.221995 1.78233153252 0.02001462103 
0.222512 1.74724166291 0.01934300942 
0.223029 1.78074751013 0.01951811883 
0.223546 1.76738949609 0.01962697530 
0.224062 1.78814669380 0.01990358905 
0.224579 1.78152524437 0.01989546698 
0.225096 1.76630792616 0.01928995305 
0.225613 1.76712026475 0.01955998424 
0.226129 1.77205693669 0.01952438459 
0.226646 1.77220647751 0.01942950391 
0.227163 1.75474564118 0.01950221929 
0.227680 1.75528194522 0.01917543802 
0.228197 1.76579310066 0.01945213561 
0.228713 1.74742201416 0.01955098626 
0.229230 1.77586529107 0.01903586826 
0.229747 1.73472368535 0.01870391027 
0.230264 1.75881764586 0.01921910639 
0.230780 1.79255836946 0.01939530847 
0.231297 1.75914932872 0.01894394552 
0.231814 1.73057262036 0.01891867759 
0.232331 1.75855632291 0.01887613906 
0.232848 1.78022529304 0.01928186860 
0.233364 1.80374242982 0.01892862396 
0.233881 1.78047536646 0.01884835774 
0.234398 1.76218751790 0.01911543216 
0.234915 1.78814529082 0.01934906146 
0.235431 1.77439086635 0.01940704512 
0.235948 1.75474743458 0.01896798664 
0.236465 1.76481901933 0.01914267228 
0.236982 1.75026031915 0.01878039909 
0.237499 1.74153195552 0.01868764026 
0.238015 1.74589800798 0.01909696410 
0.238532 1.73779556624 0.01868550300 
0.239049 1.74909598010 0.01880573821 
0.239566 1.74868126981 0.01891412489 
0.240082 1.77774732131 0.01906083504 
0.240599 1.77068792192 0.01849311998 
0.241116 1.75577309535 0.01891789934 
0.241633 1.74154419716 0.01860072159 
0.242149 1.77018608000 3.36038091387 
0.242666 1.79848255743 0.01884721367 
0.243183 1.74190697664 0.01860183315 
0.243700 1.75076333605 0.01880883940 
0.244217 1.74148517563 0.01871579689 
0.244733 1.73969993152 0.01907683455 
0.245250 1.73857426847 0.01861704145 
0.245767 1.75096142665 0.01853862991 
0.246284 1.78074092921 0.01882160410 
0.246800 1.77603415861 0.01855527124 
0.247317 1.71293058078 0.01806781119 
0.247834 1.72693376359 0.01826385231 
0.248351 1.77445445772 0.01846986842 
0.248867 1.79414748961 0.01870083167 
0.249384 1.78624623471 0.01876473564 
0.249901 1.73897908063 0.01818143083 
0.250418 1.74452870526 0.01831154723 
0.250934 1.76976039498 0.01814076018 
0.251451 1.77688440400 0.01835391287 
0.251968 1.75212962470 0.01826369037 
0.252485 1.75076981368 0.01827791613 
0.253001 1.75181380584 0.01794772140 
0.253518 1.76510841903 0.01853394913 
0.254035 1.73920251357 0.01798037798 
0.254552 1.75490305508 0.01816118726 
0.255068 1.74095156115 0.01797233308 
0.255585 1.75875461274 0.01859946529 
0.256102 1.75206151060 0.01814267480 
0.256619 1.73497465118 0.01775699177 
0.257135 1.75715146479 0.01794401705 
0.257652 1.74720187459 0.01781804605 
0.258169 1.77716480490 0.01843372942 
0.258686 1.73727750746 0.01821904531 
0.259202 1.72544644136 0.01775552937 
0.259719 1.76214985384 0.01807861258 
0.260236 1.70912044697 0.01815787922 
0.260753 1.71414139885 0.01840178781 
0.261269 1.73825049523 0.01868680218 
0.261786 1.76343335554 0.01932435367 
0.262303 1.72504578941 0.01872795015 
0.262820 1.72992326497 0.01874908006 
0.263336 1.74069424627 0.01916292000 
0.263853 1.75682360656 0.01949653924 
0.264370 1.69626350295 0.01924291824 
0.264887 1.73609706607 0.01902144294 
0.265403 1.74123276458 0.01965725149 
0.265920 1.76242254812 0.01970463438 
0.266437 1.77694466959 0.01979478729 
0.266954 1.75648565525 0.01902684753 
0.267470 1.79809558121 0.01957790179 
0.267987 1.73595963725 0.01977881213 
0.268504 1.75546541627 0.01963834955 
0.269021 1.75999768087 0.02050601955 
0.269537 1.79477970755 0.02037612146 
0.270054 1.76660134346 0.02036125193 
0.270571 1.77054333175 0.02056254012 
0.271087 1.77403785054 0.02090724945 
0.271604 1.76168170210 0.02097293516 
0.272121 1.79154394767 0.02080694264 
0.272638 1.76618769738 0.02102228582 
0.273154 1.77141028429 0.02116705700 
0.273671 1.78579227869 0.02175534157 
0.274188 1.71551423732 0.02133809447 
0.274705 1.74380710978 0.02128760470 
0.275221 1.75318782375 0.02130583923 
0.275738 1.74542913023 0.02193300249 
0.276255 1.78919287952 0.02233022889 
0.276771 1.79756207526 0.02172856552 
0.277288 1.74102936146 0.02185511171 
0.277805 1.77507786869 0.02178029337 
0.278322 1.74226972264 0.02126089602 
0.278838 1.75511622684 0.02143148545 
0.279355 1.78389971108 0.02143321836 
0.279872 1.75271172604 0.02125399251 
0.280388 1.72624374544 0.02070866129 
0.280905 1.76269977240 0.02154237312 
0.281422 1.70175392295 0.02099481030 
0.281939 1.74968584145 0.02119154861 
0.282455 1.73282994407 0.02107522661 
0.282972 1.77198046702 0.02125201228 
0.283489 1.76076378767 0.02166781906 
0.284006 1.70703548236 0.02117909363 
0.284522 1.74515352449 0.02165997064 
0.285039 1.72751557298 0.02183031579 
0.285556 1.72747697696 0.02084197915 
0.286072 1.73801046230 0.02188512816 
0.286589 1.74870166703 0.02221762743 
0.287106 1.78273513429 0.02135634241 
0.287622 1.74652609934 0.02220695577 
0.288139 1.75327963692 0.02197835025 
0.288656 1.76922517304 0.02177934137 
0.289173 1.76298481673 0.02140413049 
0.289689 1.77390090851 0.02227771668 
0.290206 1.74002286345 0.02198075671 
0.290723 1.77692619851 0.02226145454 
0.291239 1.75440106841 0.02206541676 
0.291756 1.76652160377 0.02273125328 
0.292273 1.75632679908 0.02195060436 
0.292790 1.77089467235 0.02196637259 
0.293306 1.75674211055 0.02245990215 
0.293823 1.74117233424 0.02203912796 
0.294340 1.76439839946 0.02243750531 
0.294856 1.77620234670 0.02261790016 
0.295373 1.75075390897 0.02232354049 
0.295890 1.75261334812 0.02233472151 
0.296406 1.75561200625 0.02209053737 
0.296923 1.73897837926 0.02241455729 
0.297440 1.76998818789 0.02221721588 
0.297957 1.73095346782 0.02160567031 
0.298473 1.73709523164 0.02190638266 
0.298990 1.75538851059 0.02276601783 
0.299507 1.72528149581 0.02286234247 
0.300023 1.74902014934 0.02274777928 
0.300540 1.78574774960 0.02290550582 
0.301057 1.77310065059 0.02252137458 
0.301573 1.73604507459 0.02247489834 
0.302090 1.78517019311 0.02290507294 
0.302607 1.76954924695 0.02277713454 
0.303123 1.77025184822 0.02246115875 
0.303640 1.75471346803 0.02279246697 
0.304157 1.77154818759 0.02311569080 
0.304673 1.72875402658 0.02288317512 
0.305190 1.76365385805 0.02360577713 
0.305707 1.74967984735 0.02291655345 
0.306224 1.78332824644 0.02289593233 
0.306740 1.78177458280 0.02334216997 
0.307257 1.74992014693 0.02258845772 
0.307774 1.80433396386 0.02424516885 
0.308290 1.73003954322 0.02340671586 
0.308807 1.69917058935 0.02344993782 
0.309324 1.76772996285 0.02359603491 
0.309840 1.75443186231 0.02375057936 
0.310357 1.77092276739 0.02328334864 
0.310874 1.77868848443 0.02316892644 
0.311390 1.79212080093 0.02374356163 
0.311907 1.74964764399 0.02390858124 
0.312424 1.75978652880 0.02370400884 
0.312940 1.75287688207 0.02363131996 
0.313457 1.79210947364 0.02426376854 
0.313974 1.76603284416 0.02365063917 
0.314490 1.77302149178 0.02415780379 
0.315007 1.73590338894 0.02396017477 
0.315524 1.76558613708 0.02404630657 
0.316040 1.75222800849 0.02393664448 
0.316557 1.76763810316 0.02463148763 
0.317074 1.76795942343 0.02462217889 
0.317590 1.79412711733 0.02418642777 
0.318107 1.76991155005 0.02418729360 
0.318624 1.73133651375 0.02352792850 
0.319140 1.76927816812 0.02352740221 
0.319657 1.72796320323 0.02419362471 
0.320174 1.76628658244 0.02504191259 
0.320690 1.69460101633 0.02449497441 
0.321207 1.75827677297 0.02428169505 
0.321724 1.79024274193 0.02484666994 
0.322240 1.74026648355 0.02438083179 
0.322757 1.79946665885 0.02466108701 
0.323274 1.73736828242 0.02518210831 
0.323790 1.75137303291 0.02504730149 
0.324307 1.72256222142 0.02611640768 
0.324824 1.74016918147 0.02619574253 
0.325340 1.77768338200 0.02582910069 
0.325857 1.79387851103 0.02554263097 
0.326373 1.73302891427 0.02592673380 
0.326890 1.74967663699 0.02698703909 
0.327407 1.76117424784 0.02657667288 
0.327923 1.76612798478 0.02782013659 
0.328440 1.77487584054 0.02742328224 
0.328957 1.74936511886 0.02658542060 
0.329473 1.78007415385 0.02789442410 
0.329990 1.75651717618 0.02767395292 
0.330507 1.78498385594 0.02999322506 
0.331023 1.85112174461 0.02994149178 
0.331540 1.76768525271 0.02903631967 
0.332057 1.77361722542 0.02999784035 
0.332573 1.76060198506 0.03077034339 
0.333090 1.77749292536 0.02997357065 
0.333607 1.76121281624 0.03083361406 
0.334123 1.72960939987 0.02989349753 
0.334640 1.80521731336 0.03056753000 
0.335156 1.82371240287 0.03174105404 
0.335673 1.80868090847 0.03139331662 
0.336190 1.77664822194 0.03229350373 
0.336706 1.82002678905 0.03125013018 
0.337223 1.82173894307 0.03210084839 
0.337740 1.78631640901 0.03395842978 
0.338256 1.77629327485 0.03293133455 
0.338773 1.86743885200 0.03532962118 
0.339290 1.84527125455 0.03703263766 
0.339806 1.78092166861 0.03751645058 
0.340323 1.78345968583 0.03654716259 
0.340839 1.83318080927 0.03695733950 
0.341356 1.79311812754 0.03661671573 
0.341873 1.85504571430 0.03751009783 
0.342389 1.83452085879 0.03808467150 
0.342906 1.85454003134 0.03984122146 
0.343423 1.79611778781 0.04015891256 
0.343939 1.86582852894 0.03984441578 
0.344456 1.87621202477 0.03868295530 
0.344972 1.84571395998 0.03976783627 
0.345489 1.84212102502 0.04008564060 
0.346006 1.87230795069 0.04080018088 
0.346522 1.88016631905 0.04187654925 
0.347039 1.86597874960 0.04069494132 
0.347555 1.78954029530 0.04003199937 
0.348072 1.87852072852 0.04065406911 
0.348589 1.85039939345 0.03983229054 
0.349105 1.85224453679 0.04189785714 
0.349622 1.89626813331 0.04006229477 
0.350139 1.82826100725 0.04153569822 
0.350655 1.84377833149 0.04116884710 
0.351172 1.77605123086 0.04152435855 
0.351688 1.76117930929 0.03947934445 
0.352205 1.75834996380 0.04002747308 
0.352722 1.76704326549 0.03869042447 
0.353238 1.84568945289 0.04036461170 
0.353755 1.84269481843 0.04060706645 
0.354271 1.84637839219 0.04194191968 
0.354788 1.82640508267 0.04105640020 
0.355305 1.85142058310 0.04303741409 
0.355821 1.99678776570 0.04246215107 
0.356338 1.88272570521 0.04298068188 
0.356854 1.76460263462 0.04212568717 
0.357371 1.84204788422 0.04429948184 
0.357888 1.86802564638 0.04739319753 
0.358404 1.76722476219 0.04482199227 
0.358921 1.88716946067 0.04897757889 
0.359437 1.81203331968 0.04635201024 
0.359954 1.85997525706 0.04700114217 
0.360471 1.86193735398 0.04970722053 
0.360987 1.83176492334 0.04584793189 
0.361504 1.73021432508 0.04790926336 
0.362020 1.88217229954 0.05196845702 
0.362537 1.91165901786 0.05129506892 
0.363054 1.83892699247 0.04873395431 
0.363570 1.88706696542 0.05141851940 
0.364087 1.76924711077 0.05368528895 
0.364603 1.76431635748 0.05377485054 
0.365120 1.90488616547 0.06086339383 
0.365637 1.79499623100 0.05395138053 
0.366153 1.85657350488 0.06037271845 
0.366670 1.83707235991 0.05852360674 
0.367186 1.85967987334 0.06225587524 
0.367703 1.70938427987 0.06253283695 
0.368219 1.81619768433 0.06258108183 
0.368736 1.78468709326 0.06545905042 
0.369253 1.97677710632 0.07630164347 
0.369769 1.82688920571 0.07181694979 
0.370286 1.75385954739 0.07865843215 
0.370802 1.64551504823 0.07772043342 
0.371319 1.90546928219 0.08108716596 
0.371835 1.75500246122 0.09124078446 
0.372352 1.82083591408 0.10994013576 
0.372869 1.89887237203 0.11281241088 
0.373385 1.75558195398 0.13810834439 
0.373902 1.68995323351 0.45419145722 
