# Supplementary material for: A SAXS-based approach to rationally evaluate radical scavengers – toward eliminating radiation damage in solution and crystallographic studies
Source: J Synchrotron Radiat. 2021 Aug 9;28(Pt 5):1309–20. doi: 10.1107/S1600577521004045 (PMC8415334; doi:10.1107/S1600577521004045)
Supplement: Supplementary file 1 [file s-28-01309-sup1.zip › SupportingData/ascrobic_acid/5mM/G1_ascorbate-5mm_00032.cbf.dat]

0.010597 11.10703587936 0.53377587982 
0.011114 10.94844857917 0.53969404174 
0.011630 9.58153876998 0.34793877668 
0.012147 8.22560499423 0.25634631765 
0.012664 7.51281783834 0.25502707266 
0.013181 7.07006231231 0.20474381863 
0.013698 7.09867462336 0.19445184092 
0.014215 6.58339520163 0.27732874136 
0.014732 6.06227918252 0.21568956824 
0.015249 5.41690927301 0.21373698162 
0.015766 5.30317097149 0.15919037830 
0.016283 5.25023123848 0.18598849807 
0.016800 4.94833788373 0.14320647906 
0.017316 5.03089577285 0.13615251333 
0.017833 4.61290103792 0.13212497784 
0.018350 4.51456542866 0.11593895784 
0.018867 4.58671098763 0.11673783570 
0.019384 4.17733928027 0.10766415230 
0.019901 4.13141902744 0.10535006099 
0.020418 3.97221577957 0.09969172480 
0.020935 3.74063450618 0.09541202090 
0.021452 3.57288603985 0.09365502906 
0.021969 3.76682692075 0.08894609108 
0.022486 3.40430131775 0.09186426011 
0.023002 3.47199148862 0.08684445166 
0.023519 3.51362545115 0.08981035217 
0.024036 3.27035618230 0.08264820242 
0.024553 3.18872379918 0.08234320376 
0.025070 3.18639655487 0.08107803776 
0.025587 3.06767835784 0.07981507771 
0.026104 3.21009704865 0.07911668486 
0.026621 3.17360342540 0.08166072848 
0.027138 3.09237768914 0.07331202358 
0.027655 3.08461912840 0.07853550507 
0.028171 3.04644124624 0.07938511146 
0.028688 2.97786293630 0.07537877554 
0.029205 2.94148275200 0.07266388300 
0.029722 3.00348672352 0.07050779564 
0.030239 2.84074241440 0.07023117739 
0.030756 2.78987234763 0.06551176089 
0.031273 2.75712535640 0.06374340185 
0.031790 2.74667291951 0.07032704126 
0.032307 2.78702875346 0.06616786085 
0.032824 2.71742377866 0.06086180921 
0.033341 2.76771785385 0.06486818244 
0.033857 2.67996018269 0.06463939405 
0.034374 2.62271652777 0.05858475609 
0.034891 2.67324170683 0.06351926968 
0.035408 2.53487430645 0.06311644762 
0.035925 2.63596530292 0.05878756577 
0.036442 2.65901197366 0.05895207092 
0.036959 2.68077516713 0.06264431955 
0.037476 2.47684025963 0.05587415454 
0.037993 2.54265118176 0.05819871048 
0.038510 2.54772853711 0.05721655498 
0.039027 2.48671805029 0.05767018712 
0.039543 2.55897827257 0.05700925409 
0.040060 2.55326485837 0.05722899826 
0.040577 2.55715588378 0.05768512499 
0.041094 2.49671706390 0.05244158364 
0.041611 2.34250526322 0.05223559609 
0.042128 2.53080203366 0.05452936346 
0.042645 2.46936066633 0.05240518071 
0.043162 2.41765907364 0.04997468843 
0.043679 2.45690435085 0.05272366956 
0.044196 2.38140176789 0.05075910012 
0.044712 2.45402021075 0.05065070808 
0.045229 2.39820658867 0.05167467748 
0.045746 2.39001475779 0.04846186626 
0.046263 2.21675167062 0.04650377807 
0.046780 2.26698507620 0.04737074812 
0.047297 2.22672665186 0.04776306901 
0.047814 2.34985426128 0.04811683036 
0.048331 2.31116501719 0.04735826490 
0.048848 2.28180195910 0.04899100158 
0.049365 2.30391400992 0.04672034642 
0.049881 2.30786747509 0.04524241915 
0.050398 2.24763020998 0.04729060975 
0.050915 2.28383961316 0.04910237572 
0.051432 2.22702414232 0.04572876855 
0.051949 2.32078176814 0.04824290694 
0.052466 2.19534101615 0.04746658894 
0.052983 2.33435857725 0.04653226712 
0.053500 2.32890182246 0.04662924743 
0.054017 2.20406897482 0.04515689853 
0.054534 2.19908897199 0.04123471267 
0.055050 2.17668183380 0.04324570840 
0.055567 2.22650895467 0.04400567374 
0.056084 2.15369819747 0.04412237755 
0.056601 2.08479095952 0.04240373245 
0.057118 2.21418195966 0.04387001981 
0.057635 2.18331873736 0.04394954073 
0.058152 2.12088669775 0.04277815225 
0.058669 2.19655577378 0.04223393053 
0.059186 2.17066555207 0.04289623454 
0.059703 2.14901415576 0.03916963962 
0.060220 2.10849225630 0.03925970394 
0.060736 2.09792588553 0.04108187742 
0.061253 2.08646952663 0.04011222710 
0.061770 2.13904690504 0.04148552952 
0.062287 2.13298308133 0.04016849125 
0.062804 2.04992831375 0.04012200562 
0.063321 2.13141650571 0.03935522851 
0.063838 2.11321969141 0.04043751578 
0.064355 2.04795529744 0.03838360216 
0.064872 2.03255746923 0.03683175348 
0.065388 2.07694875471 0.04026391894 
0.065905 2.10909595186 0.03921971725 
0.066422 2.04457870097 0.03735270649 
0.066939 2.01573210187 0.03799639226 
0.067456 2.00929162138 0.03725661801 
0.067973 2.03525146709 0.03835519104 
0.068490 2.08483875998 0.03866619381 
0.069007 2.06693390313 0.03972173426 
0.069524 2.12788781644 0.03851853626 
0.070041 2.05981538671 0.03817864610 
0.070557 2.06531816690 0.03886568619 
0.071074 2.01131889220 0.04033393347 
0.071591 2.10481851030 0.03770919452 
0.072108 2.02509038316 0.03741826324 
0.072625 2.03353826503 0.03677576323 
0.073142 2.03930957750 0.03712164105 
0.073659 2.02523140487 0.03787384749 
0.074176 1.98417164424 0.03827279623 
0.074693 2.02070633038 0.03833466550 
0.075210 2.06615558675 0.03603548694 
0.075726 2.07612205972 0.03616897543 
0.076243 2.05846263688 0.03715429614 
0.076760 1.98610736685 0.03641048079 
0.077277 2.06663138217 0.03641256056 
0.077794 2.02395746783 0.03496975516 
0.078311 2.02188534670 0.03533129828 
0.078828 1.93698568492 0.03418813757 
0.079345 2.04084758016 0.03566780065 
0.079862 2.00195690155 0.03500650741 
0.080378 2.06230425740 0.03439110781 
0.080895 2.03699305889 0.03506510830 
0.081412 2.08028481635 0.03723516808 
0.081929 2.07340595531 0.03482456857 
0.082446 1.97130356829 0.03319042436 
0.082963 2.00571465153 0.03488636393 
0.083480 2.02325455203 0.03491309019 
0.083997 1.97848243807 0.03375049944 
0.084514 1.99116252853 0.03390183624 
0.085030 1.94835753630 0.03260647911 
0.085547 2.04210911630 0.03497964264 
0.086064 1.96295896561 0.03251489382 
0.086581 2.02495830268 0.03437350140 
0.087098 2.00304766638 0.03230547917 
0.087615 1.97330250680 0.03362234020 
0.088132 2.01697789313 0.03401297536 
0.088649 1.97511748221 0.03398066051 
0.089166 2.03547446917 0.03408597367 
0.089683 1.96230798780 0.03423199766 
0.090199 1.96339213304 0.03479835410 
0.090716 1.99544692712 0.03512154104 
0.091233 1.96327243407 0.03556156074 
0.091750 1.96653653265 0.03631391232 
0.092267 1.93341282778 0.03498042386 
0.092784 1.94439087055 0.03648590825 
0.093301 1.94098008180 0.03519670724 
0.093818 1.94550326297 0.03447650168 
0.094334 1.94029063202 0.03681416447 
0.094851 1.96566381199 0.03459289564 
0.095368 1.97156571403 0.03573977326 
0.095885 1.95410103902 0.03357625182 
0.096402 1.94769448195 0.03404123010 
0.096919 1.97023932893 0.03408111602 
0.097436 1.97925462812 0.03352087043 
0.097953 1.96761895857 0.03338830116 
0.098470 1.97644707816 0.03377070283 
0.098986 1.88870046392 0.03177626654 
0.099503 1.96814107016 0.03153233154 
0.100020 1.87744097477 0.03246316005 
0.100537 1.91104843984 0.03112818371 
0.101054 1.92524175248 0.03130861115 
0.101571 1.89909787396 0.03186385328 
0.102088 1.92828973199 0.03194120057 
0.102605 1.94655163593 0.03072285517 
0.103122 1.96458280792 0.03099675156 
0.103638 1.94187877887 0.03180787970 
0.104155 1.87102530728 0.03185935806 
0.104672 1.89917592434 0.03097212822 
0.105189 1.93782727382 0.03144978822 
0.105706 1.90311762678 0.02970949312 
0.106223 1.92953594453 0.03075688714 
0.106740 1.94755336446 0.03088863667 
0.107257 1.90297483350 0.03060416223 
0.107773 1.90665026160 0.02975628098 
0.108290 1.85093295010 0.02943521988 
0.108807 1.92891980183 0.03037709432 
0.109324 1.95061715504 0.03070439909 
0.109841 1.94981793354 0.03012302139 
0.110358 1.83355900944 0.02971755345 
0.110875 1.85846170107 0.02984327007 
0.111392 1.90616385966 0.02901429995 
0.111909 1.93803587082 0.03018573004 
0.112425 1.95536341089 0.02952564861 
0.112942 1.93346285170 0.02939183689 
0.113459 1.89881448321 0.02811702162 
0.113976 1.85734292405 0.02863236380 
0.114493 1.92133084840 0.02948301697 
0.115010 1.92328244012 0.02942809182 
0.115527 1.89978621044 0.02865892605 
0.116044 1.88804162761 0.02914491888 
0.116560 1.88468943480 0.02802196768 
0.117077 1.90372254038 0.02843597142 
0.117594 1.85800846686 0.02764234416 
0.118111 1.93722835790 0.02788794188 
0.118628 1.90964726674 0.02819453746 
0.119145 1.89851993542 0.02857472796 
0.119662 1.90045269784 0.02844387071 
0.120179 1.90003754580 0.02756006709 
0.120695 1.93456766031 0.02856832253 
0.121212 1.90790430592 0.02813517656 
0.121729 1.91134987585 0.02749215870 
0.122246 1.91863103189 0.02763974542 
0.122763 1.88073492440 0.02814065975 
0.123280 1.86410660405 0.02725419939 
0.123797 1.84183579079 0.02663498835 
0.124314 1.92967725949 0.02712952761 
0.124830 1.92681601843 0.02727763292 
0.125347 1.91922524908 0.02744193780 
0.125864 1.90466322450 0.02672558322 
0.126381 1.89440875967 0.02756217907 
0.126898 1.85808996746 0.02728086798 
0.127415 1.91363188440 0.02661542410 
0.127932 1.89963743949 0.02706712926 
0.128448 1.88978534035 0.02724308440 
0.128965 1.89969287178 0.02646088718 
0.129482 1.86532516919 0.02646830334 
0.129999 1.86907829612 0.02745888164 
0.130516 1.88633226719 0.02754189226 
0.131033 1.87290633387 0.02625675325 
0.131550 1.88322940999 0.02596401820 
0.132067 1.91472000233 0.02723559552 
0.132583 1.88569242034 0.02619663570 
0.133100 1.89318831865 0.02599707778 
0.133617 1.92277997629 0.02633699216 
0.134134 1.86836237122 0.02534740587 
0.134651 1.86784106955 0.02612380884 
0.135168 1.89104902866 0.02562537002 
0.135685 1.84155058176 0.02552302975 
0.136201 1.86891683443 0.02643783055 
0.136718 1.87872140955 0.02592015677 
0.137235 1.88215805100 0.02537348845 
0.137752 1.88288266246 0.02587578432 
0.138269 1.85434230752 0.02521255484 
0.138786 1.83145491017 0.02502675994 
0.139303 1.86927674096 0.02547599779 
0.139819 1.88989105299 0.02570050609 
0.140336 1.88542343602 0.02550243266 
0.140853 1.86773180708 0.02495647085 
0.141370 1.86791732128 0.02572392734 
0.141887 1.85317476062 0.02457539531 
0.142404 1.87526445939 0.02562894271 
0.142921 1.88726004398 0.02597258593 
0.143438 1.88747915656 0.02602178897 
0.143954 1.92463264097 0.02583554052 
0.144471 1.91034940216 0.02569426226 
0.144988 1.90586640393 0.02584306518 
0.145505 1.86187098484 0.02580373069 
0.146022 1.80584054812 0.02509167578 
0.146539 1.90581344026 0.02562889247 
0.147056 1.88997925468 0.02546732089 
0.147572 1.84580737645 0.02484640527 
0.148089 1.85882876090 0.02481280459 
0.148606 1.87706105846 0.02505232856 
0.149123 1.82306959364 0.02390850563 
0.149640 1.91515762053 0.02461852994 
0.150157 1.87650057575 0.02516156076 
0.150674 1.84024844335 0.02425790307 
0.151190 1.86163078244 0.02440861784 
0.151707 1.84246728716 0.02466748917 
0.152224 1.81330342599 0.02433263468 
0.152741 1.86358142797 0.02420333893 
0.153258 1.80825748050 0.02354878234 
0.153775 1.87617706730 0.02473325737 
0.154291 1.85181701217 0.02435312707 
0.154808 1.83192445310 0.02462847854 
0.155325 1.84614334603 0.02412213648 
0.155842 1.84754602726 0.02378044145 
0.156359 1.87052548138 0.02403974561 
0.156876 1.82986165038 0.02406606930 
0.157393 1.82427413505 0.02386751058 
0.157909 1.84152523705 0.02359390803 
0.158426 1.83543602440 0.02388200633 
0.158943 1.82496207049 0.02347462688 
0.159460 1.83576218131 0.02320929046 
0.159977 1.86097854725 0.02368306602 
0.160494 1.85893860977 0.02358381112 
0.161010 1.83267604355 0.02310859976 
0.161527 1.76372116073 0.02320985968 
0.162044 1.81322347921 0.02328519160 
0.162561 1.83485041951 0.02362015079 
0.163078 1.83127838598 0.02351583878 
0.163595 1.79775734457 0.02337924036 
0.164112 1.84167723936 0.02336298633 
0.164628 1.83599143219 0.02297974333 
0.165145 1.83144114518 0.02315751888 
0.165662 1.84306145422 0.02353644245 
0.166179 1.81552312809 0.02299298078 
0.166696 1.81969413914 0.02309507795 
0.167213 1.79981446304 0.02291272084 
0.167729 1.80915903269 0.02231205775 
0.168246 1.84095274523 0.02253356511 
0.168763 1.82442417001 0.02333894770 
0.169280 1.81186536171 0.02294098923 
0.169797 1.84082680503 0.02247086568 
0.170314 1.79915826855 0.02226759976 
0.170830 1.83517867777 0.02255864680 
0.171347 1.83306015978 0.02206778959 
0.171864 1.82563737694 0.02213670661 
0.172381 1.83915233660 0.02291906472 
0.172898 1.84627837902 0.02244281139 
0.173415 1.81431645440 0.02274795054 
0.173932 1.81879524060 0.02233545725 
0.174448 1.82430060941 0.02289240775 
0.174965 1.82582767509 0.02284196936 
0.175482 1.80334226676 0.02178872374 
0.175999 1.81231075792 0.02255149207 
0.176516 1.80656909459 0.02235799833 
0.177033 1.82886204751 0.02213759859 
0.177549 1.83540749793 0.02169922811 
0.178066 1.81484914748 0.02190293518 
0.178583 1.86583462486 0.02215004714 
0.179100 1.81447858815 0.02278231903 
0.179617 1.79986274780 0.02196139385 
0.180134 1.80421858628 0.02281953977 
0.180650 1.81658546918 0.02304390365 
0.181167 1.79961989767 0.02299260765 
0.181684 1.79175309364 0.02378188525 
0.182201 1.84344615868 0.02301925510 
0.182718 1.83026499427 0.02373287137 
0.183234 1.81864875637 0.02309591937 
0.183751 1.82983364957 0.02338728718 
0.184268 1.81549200079 0.02333594637 
0.184785 1.80358155662 0.02367503289 
0.185302 1.78679525657 0.02374654891 
0.185819 1.84287066164 0.02364737819 
0.186335 1.81528867233 0.02395456616 
0.186852 1.81161336156 0.02368574780 
0.187369 1.81594793022 0.02335102629 
0.187886 1.79262382150 0.02259881457 
0.188403 1.79806254415 0.02221912265 
0.188920 1.79118960929 0.02218950743 
0.189436 1.80900594936 0.02267270135 
0.189953 1.77469468911 0.02255252378 
0.190470 1.79721869745 0.02229208558 
0.190987 1.79227513626 0.02216110491 
0.191504 1.80574540673 0.02266688887 
0.192020 1.79915968261 0.02263047915 
0.192537 1.76074887497 0.02177182966 
0.193054 1.79363175363 0.02230723293 
0.193571 1.80978567640 0.02228097526 
0.194088 1.78229761023 0.02158486969 
0.194605 1.78564731245 0.02210947512 
0.195121 1.79163338239 0.02211400139 
0.195638 1.79971468397 0.02225389750 
0.196155 1.79061512864 0.02153986838 
0.196672 1.78731258526 0.02213758026 
0.197189 1.76014030218 0.02152289904 
0.197705 1.76389579552 0.02122099484 
0.198222 1.75261832321 0.02130051352 
0.198739 1.79959680378 0.02159108886 
0.199256 1.81250060822 0.02161890472 
0.199773 1.79145117365 0.02158683390 
0.200290 1.79803041373 0.02157542801 
0.200806 1.79712785415 0.02086512542 
0.201323 1.80017671628 0.02166235811 
0.201840 1.75156320719 0.02085218573 
0.202357 1.79228852799 0.02159492243 
0.202874 1.79655028833 0.02085423903 
0.203390 1.76857875653 0.02065990559 
0.203907 1.80638686384 0.02115697745 
0.204424 1.79260173404 0.02039542093 
0.204941 1.79659742858 0.02127249611 
0.205458 1.74012599274 0.02076415566 
0.205974 1.78230852388 0.02096630512 
0.206491 1.80734472837 0.02070859246 
0.207008 1.80663007591 0.02117486830 
0.207525 1.80980966967 0.02054384195 
0.208042 1.76399962092 0.02044638421 
0.208558 1.75328673403 0.02040218797 
0.209075 1.74431697071 0.02019339552 
0.209592 1.77624004212 0.02058026032 
0.210109 1.77241293239 0.02075735038 
0.210626 1.76737248440 0.02024140503 
0.211142 1.79853881005 0.02071120160 
0.211659 1.79060910303 0.02054115631 
0.212176 1.79041978597 0.02060943379 
0.212693 1.79999134957 0.02051479996 
0.213210 1.78854981320 0.01978391037 
0.213726 1.78244542213 0.02054382077 
0.214243 1.79271175994 0.02021801281 
0.214760 1.78974439606 0.02011980556 
0.215277 1.78027454777 0.02011798961 
0.215794 1.79725110362 0.02088606568 
0.216310 1.78592596278 0.02095985774 
0.216827 1.73024254145 0.02017641211 
0.217344 1.77354313961 0.02011534484 
0.217861 1.76355886633 0.01988094387 
0.218378 1.74874238626 0.02012669163 
0.218894 1.79115763704 0.02028053672 
0.219411 1.79353750149 0.02013243692 
0.219928 1.76040868565 0.02026473572 
0.220445 1.77317775357 0.02018864498 
0.220962 1.75034141075 0.01997730957 
0.221478 1.78589427689 0.01981860138 
0.221995 1.73191005583 0.01999542187 
0.222512 1.76127157383 0.01952489478 
0.223029 1.80153427406 0.01998175317 
0.223546 1.77715808014 0.02028539367 
0.224062 1.76896879439 0.01929393560 
0.224579 1.74492698695 0.01959611616 
0.225096 1.75930686452 0.01938333886 
0.225613 1.74966925841 0.02014496417 
0.226129 1.76423371043 0.01972429648 
0.226646 1.76462480172 0.01942162099 
0.227163 1.74557176698 0.02002875054 
0.227680 1.75379423293 0.01944829520 
0.228197 1.79586936286 0.01897785266 
0.228713 1.73948927036 0.01872122005 
0.229230 1.76472605089 0.01939153652 
0.229747 1.76243096218 0.01956649815 
0.230264 1.78212594234 0.01897955327 
0.230780 1.78527117019 0.01922726352 
0.231297 1.79241454514 0.01919176637 
0.231814 1.73863990933 0.01918342815 
0.232331 1.76767564321 0.01911257987 
0.232848 1.78854422252 0.01921276999 
0.233364 1.76099965350 0.01871781318 
0.233881 1.78379726527 0.01877524017 
0.234398 1.74117434701 0.01896689835 
0.234915 1.80425929593 0.01909265309 
0.235431 1.78506821458 0.01944802710 
0.235948 1.78477222407 0.01944558481 
0.236465 1.75389595021 0.01899205245 
0.236982 1.72107264972 0.01893072140 
0.237499 1.75012560734 0.01896943945 
0.238015 1.78102235959 0.01942738351 
0.238532 1.76083516957 0.01855888754 
0.239049 1.75030131789 0.01902106075 
0.239566 1.74001120727 0.01871106577 
0.240082 1.76645077412 0.01838861587 
0.240599 1.75504702809 0.01906799173 
0.241116 1.80045445989 0.01863597330 
0.241633 1.70905452453 0.01828553525 
0.242149 1.78119534294 3.36474143291 
0.242666 1.73785301153 0.01873388879 
0.243183 1.71449819990 0.01844910496 
0.243700 1.71903745216 0.01865362051 
0.244217 1.77220524206 0.01844298271 
0.244733 1.76649289469 0.01887247787 
0.245250 1.77945720456 0.01901693002 
0.245767 1.74085771441 0.01827946970 
0.246284 1.75682377359 0.01847694950 
0.246800 1.74534029136 0.01881462422 
0.247317 1.74902475008 0.01859280092 
0.247834 1.79064984571 0.01916274840 
0.248351 1.78480837606 0.01864684272 
0.248867 1.76915199771 0.01836557634 
0.249384 1.75284138476 0.01865345742 
0.249901 1.76496501859 0.01851906836 
0.250418 1.73614260510 0.01824622925 
0.250934 1.74619764633 0.01826562227 
0.251451 1.77948156287 0.01833970163 
0.251968 1.75242906648 0.01807500816 
0.252485 1.75013586029 0.01849450513 
0.253001 1.72236075413 0.01803948620 
0.253518 1.73729324436 0.01796928886 
0.254035 1.75929563410 0.01819739168 
0.254552 1.74782430730 0.01818188001 
0.255068 1.75698475821 0.01802213515 
0.255585 1.72499676406 0.01781065660 
0.256102 1.77647248737 0.01810974943 
0.256619 1.73602575766 0.01838982146 
0.257135 1.73965734930 0.01832070321 
0.257652 1.77931129051 0.01806623905 
0.258169 1.75620381026 0.01831081541 
0.258686 1.75667480943 0.01816680035 
0.259202 1.74217679024 0.01781068892 
0.259719 1.76422912855 0.01793198324 
0.260236 1.76283602380 0.01831633801 
0.260753 1.71080921330 0.01881750491 
0.261269 1.73036740110 0.01831925310 
0.261786 1.72507357051 0.01878283871 
0.262303 1.71603730544 0.01873409887 
0.262820 1.77156836194 0.01922700778 
0.263336 1.71832162626 0.01918308384 
0.263853 1.75276814726 0.01943778303 
0.264370 1.71127611295 0.01897113704 
0.264887 1.73177877726 0.01896323853 
0.265403 1.80174217832 0.01896739435 
0.265920 1.76221310637 0.01920254791 
0.266437 1.72913760648 0.01921225787 
0.266954 1.76711871548 0.01946062460 
0.267470 1.75153333835 0.01954971728 
0.267987 1.77846354424 0.01949914176 
0.268504 1.76022715630 0.02017164353 
0.269021 1.77444404135 0.01997701948 
0.269537 1.73496822535 0.01998093056 
0.270054 1.74847802307 0.02059844422 
0.270571 1.77976433273 0.02034608725 
0.271087 1.78877387025 0.02087325649 
0.271604 1.74426579736 0.02092865173 
0.272121 1.77506094994 0.02128873787 
0.272638 1.77202218835 0.02128768943 
0.273154 1.75614462339 0.02144426741 
0.273671 1.76751750215 0.02110445116 
0.274188 1.77576881316 0.02208241311 
0.274705 1.81257817052 0.02261028461 
0.275221 1.77955031738 0.02173639692 
0.275738 1.75751333979 0.02145319141 
0.276255 1.75185573504 0.02148709083 
0.276771 1.80772367092 0.02243926148 
0.277288 1.76552446236 0.02189317403 
0.277805 1.75605792701 0.02097124509 
0.278322 1.77778212755 0.02176273433 
0.278838 1.80998119216 0.02130643320 
0.279355 1.76611299818 0.02181860870 
0.279872 1.75008354764 0.02181699356 
0.280388 1.75051563355 0.02173085367 
0.280905 1.77437437534 0.02176109637 
0.281422 1.72919894348 0.02151387461 
0.281939 1.81627537895 0.02171844003 
0.282455 1.74994005191 0.02187288229 
0.282972 1.77890250312 0.02168344680 
0.283489 1.75359043599 0.02185575596 
0.284006 1.79437174674 0.02164389485 
0.284522 1.74701914497 0.02115830681 
0.285039 1.75184731582 0.02110563361 
0.285556 1.74588218657 0.02148916085 
0.286072 1.77973284190 0.02203869847 
0.286589 1.74231593127 0.02192129777 
0.287106 1.72369655717 0.02180062972 
0.287622 1.76645608197 0.02167731340 
0.288139 1.73939240191 0.02198056270 
0.288656 1.73687341415 0.02187631854 
0.289173 1.76209319882 0.02209974664 
0.289689 1.75329761289 0.02213478469 
0.290206 1.74934773436 0.02129249950 
0.290723 1.75215932874 0.02238350964 
0.291239 1.74005422056 0.02151969801 
0.291756 1.72381937230 0.02247930811 
0.292273 1.74518646272 0.02253224437 
0.292790 1.74228232142 0.02133421474 
0.293306 1.77178693271 0.02205081766 
0.293823 1.75591502890 0.02246894664 
0.294340 1.75504004713 0.02196307818 
0.294856 1.74725420947 0.02212529416 
0.295373 1.70982961688 0.02219106382 
0.295890 1.76305813076 0.02260012594 
0.296406 1.72949448857 0.02204194855 
0.296923 1.76462428971 0.02279745581 
0.297440 1.72600262446 0.02268371095 
0.297957 1.73744509545 0.02250137288 
0.298473 1.78330712772 0.02259325107 
0.298990 1.75941860630 0.02281465252 
0.299507 1.73184994086 0.02362205638 
0.300023 1.77755577430 0.02315051404 
0.300540 1.74444789891 0.02278239691 
0.301057 1.75464663276 0.02263757904 
0.301573 1.75785582884 0.02306250389 
0.302090 1.71799947849 0.02295807988 
0.302607 1.75046819518 0.02253395724 
0.303123 1.71679540042 0.02258312838 
0.303640 1.75548749872 0.02240923404 
0.304157 1.78299343769 0.02305042537 
0.304673 1.76486111323 0.02308135386 
0.305190 1.78015433583 0.02290276796 
0.305707 1.76342926387 0.02311929331 
0.306224 1.72741107553 0.02324552689 
0.306740 1.76908195065 0.02401200648 
0.307257 1.79904800343 0.02343464881 
0.307774 1.74054809031 0.02313977341 
0.308290 1.75976317729 0.02301466904 
0.308807 1.74123742297 0.02271431121 
0.309324 1.79110568519 0.02332773571 
0.309840 1.75577540546 0.02332089167 
0.310357 1.73537772085 0.02311337398 
0.310874 1.74701759968 0.02388298668 
0.311390 1.77154354139 0.02385402253 
0.311907 1.78620951236 0.02421171192 
0.312424 1.76320543729 0.02344740339 
0.312940 1.73417058007 0.02364540434 
0.313457 1.74267434550 0.02370852884 
0.313974 1.72152293107 0.02309467115 
0.314490 1.74121625781 0.02444602273 
0.315007 1.78484586509 0.02426753666 
0.315524 1.77985325957 0.02432639637 
0.316040 1.76746321658 0.02456483490 
0.316557 1.70783221054 0.02373752083 
0.317074 1.76074527798 0.02355365692 
0.317590 1.74205573103 0.02479967192 
0.318107 1.74870635088 0.02381453035 
0.318624 1.76086122847 0.02436444079 
0.319140 1.74854555018 0.02350548295 
0.319657 1.73787005010 0.02390294679 
0.320174 1.76477122040 0.02494804783 
0.320690 1.76160788578 0.02491860312 
0.321207 1.74625517194 0.02396410760 
0.321724 1.78320225882 0.02567905383 
0.322240 1.76938144311 0.02509958618 
0.322757 1.75374259712 0.02532542174 
0.323274 1.71364039475 0.02483198159 
0.323790 1.73850347886 0.02510189242 
0.324307 1.74827092402 0.02554700300 
0.324824 1.73605325924 0.02529932311 
0.325340 1.73819157492 0.02559027675 
0.325857 1.76296157404 0.02653203957 
0.326373 1.80020927408 0.02652909807 
0.326890 1.77785330753 0.02657866340 
0.327407 1.77353607344 0.02672788005 
0.327923 1.74775509538 0.02669604119 
0.328440 1.76927889371 0.02757369287 
0.328957 1.77022183977 0.02736813482 
0.329473 1.77311269633 0.02710264592 
0.329990 1.77211365443 0.02820919454 
0.330507 1.78395150036 0.02868174265 
0.331023 1.80165692934 0.03013413075 
0.331540 1.76052261695 0.02903664687 
0.332057 1.80026068668 0.03038573321 
0.332573 1.72843701127 0.03079219585 
0.333090 1.76990657892 0.03192576900 
0.333607 1.73093119564 0.03029785172 
0.334123 1.74371512491 0.03200598695 
0.334640 1.80603272022 0.03048505541 
0.335156 1.76676915467 0.03131812692 
0.335673 1.79436805884 0.03027842625 
0.336190 1.82053394567 0.03305307670 
0.336706 1.77742841603 0.03068785882 
0.337223 1.79724305971 0.03207897615 
0.337740 1.84547663957 0.03357650760 
0.338256 1.78647673266 0.03217478194 
0.338773 1.81569908790 0.03502508699 
0.339290 1.82199172329 0.03670418960 
0.339806 1.79364319847 0.03737304779 
0.340323 1.79432463774 0.03776068146 
0.340839 1.83367920929 0.03887457097 
0.341356 1.85012732297 0.03837349100 
0.341873 1.86631550530 0.03744764409 
0.342389 1.89505177383 0.03803946214 
0.342906 1.80953986127 0.03998621040 
0.343423 1.84714940923 0.03871551395 
0.343939 1.83120519738 0.04245174593 
0.344456 1.87664632521 0.03853137552 
0.344972 1.81307092584 0.03741677902 
0.345489 1.92144022316 0.04131406569 
0.346006 1.81975245938 0.04081489145 
0.346522 1.81361169319 0.03985195460 
0.347039 1.82837817065 0.04155496150 
0.347555 1.83045197677 0.03963170019 
0.348072 1.80984195164 0.04042738605 
0.348589 1.82236171438 0.04011048358 
0.349105 1.78268699435 0.04099923348 
0.349622 1.76414737258 0.04065320842 
0.350139 1.87404308027 0.04256130533 
0.350655 1.77709614288 0.03997600732 
0.351172 1.81572160147 0.04200960175 
0.351688 1.82894606030 0.03981024368 
0.352205 1.78508464322 0.04205536923 
0.352722 1.85331990632 0.03993003894 
0.353238 1.84381280928 0.04052296151 
0.353755 1.90698940642 0.04290534918 
0.354271 1.82531728438 0.04116565953 
0.354788 1.81122361005 0.04082125721 
0.355305 1.78886927545 0.04068045800 
0.355821 1.77144207083 0.04100726979 
0.356338 1.88152210451 0.04180103257 
0.356854 1.91194286992 0.04233382500 
0.357371 1.71106206716 0.04238471633 
0.357888 1.83512446724 0.04678179304 
0.358404 1.82869205293 0.04502521189 
0.358921 1.82585073852 0.04538621508 
0.359437 1.80872109272 0.04299279887 
0.359954 1.84534781001 0.04770407807 
0.360471 1.91315959697 0.04966630847 
0.360987 1.79742908922 0.05018347987 
0.361504 1.73622234983 0.04752496989 
0.362020 1.79846178524 0.05171903266 
0.362537 1.74600439332 0.04705826422 
0.363054 1.81476315288 0.05123920411 
0.363570 1.78047458932 0.05010562734 
0.364087 1.89612116394 0.05526660555 
0.364603 1.83726824413 0.05184867354 
0.365120 1.81613305062 0.05699663681 
0.365637 1.85040108847 0.05238840837 
0.366153 1.79606320837 0.05808087476 
0.366670 1.82124265263 0.05669191707 
0.367186 1.79736035827 0.05653568846 
0.367703 1.85329750951 0.06175718789 
0.368219 1.81384347516 0.05934282036 
0.368736 1.71787643016 0.06329792102 
0.369253 1.75448361099 0.06322791327 
0.369769 1.77666481571 0.07146818829 
0.370286 1.66771532009 0.07242224376 
0.370802 1.87515003707 0.08316422983 
0.371319 1.76176866541 0.08202027479 
0.371835 1.69901128491 0.09089276932 
0.372352 1.87811346874 0.09689953844 
0.372869 1.79570606058 0.12068914717 
0.373385 1.62263996630 0.13926987983 
0.373902 1.99075883588 0.34480945140 
