# Supplementary material for: A SAXS-based approach to rationally evaluate radical scavengers – toward eliminating radiation damage in solution and crystallographic studies
Source: J Synchrotron Radiat. 2021 Aug 9;28(Pt 5):1309–20. doi: 10.1107/S1600577521004045 (PMC8415334; doi:10.1107/S1600577521004045)
Supplement: Supplementary file 1 [file s-28-01309-sup1.zip › SupportingData/ascrobic_acid/5mM/G1_ascorbate-5mm_00033.cbf.dat]

0.010597 10.90284756424 0.62632038286 
0.011114 10.30097327395 0.41473663966 
0.011630 9.59472359143 0.34508030326 
0.012147 8.43513069260 0.33541013718 
0.012664 7.84687932675 0.26479605294 
0.013181 6.54289347974 0.22925873175 
0.013698 6.66660641035 0.20459345120 
0.014215 6.53559984989 0.26340171047 
0.014732 5.92550976425 0.21941250283 
0.015249 5.58981428532 0.21762719843 
0.015766 5.53964638055 0.18249252372 
0.016283 4.92581812325 0.17884624465 
0.016800 5.06625570628 0.14657921229 
0.017316 4.73905489232 0.14394218172 
0.017833 4.51339079895 0.12749590215 
0.018350 4.57583443136 0.13847985344 
0.018867 4.36502497937 0.11479712821 
0.019384 4.11772869929 0.11753254969 
0.019901 4.13453449519 0.10416926604 
0.020418 3.92112259088 0.09805653267 
0.020935 3.76496137593 0.10562375468 
0.021452 3.75293786123 0.09813050687 
0.021969 3.64567310651 0.09435941294 
0.022486 3.45881909311 0.09054673082 
0.023002 3.46758584806 0.09793149747 
0.023519 3.25126179632 0.08635274911 
0.024036 3.46764881848 0.08954168326 
0.024553 3.32587627434 0.08283039713 
0.025070 3.38854373259 0.08553643187 
0.025587 3.17563030637 0.08264631641 
0.026104 3.35471776027 0.08117022089 
0.026621 3.04831820941 0.08032740708 
0.027138 3.07664600209 0.08040481581 
0.027655 3.19424655231 0.07546440733 
0.028171 3.08892866568 0.08228267818 
0.028688 2.94262544884 0.07351466317 
0.029205 2.88109546943 0.06758063375 
0.029722 2.88041484570 0.06516813193 
0.030239 2.77935839187 0.06893537459 
0.030756 2.91337937009 0.06844592854 
0.031273 2.83084481538 0.06448126717 
0.031790 2.81723289918 0.06929041986 
0.032307 2.79342023977 0.06618287482 
0.032824 2.68289566670 0.06595091927 
0.033341 2.90997208370 0.06692375084 
0.033857 2.64906572216 0.06405863262 
0.034374 2.77683342303 0.06536391220 
0.034891 2.58879714689 0.06439537347 
0.035408 2.66384774994 0.06054018617 
0.035925 2.78942891812 0.06211116158 
0.036442 2.65741447516 0.06036809248 
0.036959 2.70050333481 0.06149891719 
0.037476 2.49015904603 0.05624028827 
0.037993 2.56476924882 0.06066864944 
0.038510 2.57931299145 0.06030812080 
0.039027 2.53631347503 0.05363249254 
0.039543 2.54907931776 0.05636531257 
0.040060 2.55976282038 0.05701171158 
0.040577 2.47750954538 0.05764743420 
0.041094 2.48033577926 0.05444138748 
0.041611 2.44767639874 0.05279442090 
0.042128 2.55209232606 0.05680932461 
0.042645 2.38068461516 0.05147520756 
0.043162 2.45054723060 0.05068517327 
0.043679 2.47047724936 0.05469467074 
0.044196 2.37609173071 0.05119198047 
0.044712 2.43730613094 0.05017307505 
0.045229 2.44198662522 0.05400894332 
0.045746 2.38386908776 0.05114707811 
0.046263 2.38515752260 0.05163262294 
0.046780 2.31795225621 0.04801483411 
0.047297 2.40640054599 0.04769225442 
0.047814 2.31402068066 0.04899336058 
0.048331 2.33233346922 0.04805605849 
0.048848 2.26444177256 0.04983812960 
0.049365 2.27101194143 0.04733303436 
0.049881 2.32268872663 0.04614755506 
0.050398 2.30798460026 0.04768696825 
0.050915 2.18716282829 0.04519585045 
0.051432 2.26945795198 0.04507387379 
0.051949 2.24388509845 0.04498438825 
0.052466 2.25675896746 0.04485186287 
0.052983 2.29944442404 0.04445407291 
0.053500 2.24594204706 0.04647979593 
0.054017 2.13957049110 0.04387976999 
0.054534 2.27967821385 0.04322444147 
0.055050 2.29325885623 0.04495241258 
0.055567 2.18487247217 0.04274812977 
0.056084 2.20716235930 0.04280701841 
0.056601 2.22179649598 0.04364643033 
0.057118 2.25490939929 0.04481961030 
0.057635 2.17888756483 0.04356040681 
0.058152 2.19002246539 0.04079813964 
0.058669 2.11589362000 0.04058242357 
0.059186 2.17680068553 0.04275376747 
0.059703 2.10672528685 0.04186576028 
0.060220 2.10029499920 0.04158517907 
0.060736 2.20377306687 0.04318399623 
0.061253 2.19963308999 0.04219695160 
0.061770 2.14400052267 0.04190093839 
0.062287 2.13050117151 0.03942204132 
0.062804 2.15372031350 0.03915963255 
0.063321 2.05259283494 0.03927640306 
0.063838 2.05965289810 0.03857061533 
0.064355 2.21054385246 0.04189148253 
0.064872 2.03388894736 0.03756463357 
0.065388 2.13865784526 0.03936263426 
0.065905 2.07936870960 0.03908226763 
0.066422 2.08455811363 0.03968805887 
0.066939 2.14201429094 0.03996290541 
0.067456 2.18957477636 0.04074010575 
0.067973 2.13195142692 0.03945254108 
0.068490 2.10357031952 0.03818404230 
0.069007 2.09887500398 0.03915103245 
0.069524 2.06973377464 0.03878447023 
0.070041 2.00245670218 0.03790980943 
0.070557 2.10558941465 0.03855595235 
0.071074 2.07207147450 0.03917424344 
0.071591 2.02043506799 0.03821743729 
0.072108 2.13123381267 0.03904416979 
0.072625 2.10310590233 0.03766775434 
0.073142 2.09592628998 0.03800351677 
0.073659 2.05281477427 0.03669137930 
0.074176 2.04440659477 0.03778532210 
0.074693 2.10825268532 0.03859273339 
0.075210 2.07973457254 0.03662795323 
0.075726 2.02797731785 0.03669610526 
0.076243 2.06053826989 0.03763020528 
0.076760 1.99225031537 0.03632936992 
0.077277 2.14714554358 0.03558803824 
0.077794 2.00469459216 0.03420503190 
0.078311 2.02657398853 0.03578912347 
0.078828 2.06113116651 0.03587761787 
0.079345 2.04940240843 0.03503898754 
0.079862 2.02848483991 0.03600133222 
0.080378 2.01332002291 0.03378092212 
0.080895 2.00621957432 0.03477640815 
0.081412 2.02814791365 0.03500266554 
0.081929 1.99356391156 0.03358126055 
0.082446 2.01844089615 0.03499500340 
0.082963 2.06201738858 0.03464718371 
0.083480 2.02261602505 0.03599656299 
0.083997 2.02789257571 0.03413453967 
0.084514 1.99890533007 0.03431451332 
0.085030 1.98564194479 0.03356786253 
0.085547 1.96102133917 0.03257625521 
0.086064 1.96837617117 0.03296517578 
0.086581 2.06440768638 0.03429032955 
0.087098 2.00941600975 0.03357186452 
0.087615 1.94359825325 0.03448535994 
0.088132 2.02363405282 0.03533589948 
0.088649 2.01135520038 0.03475320298 
0.089166 1.89550034887 0.03375616042 
0.089683 1.99631911072 0.03580184383 
0.090199 1.96498398780 0.03586828741 
0.090716 1.98866657884 0.03456016556 
0.091233 1.99400906401 0.03568293682 
0.091750 1.92000693393 0.03546634385 
0.092267 1.99141865653 0.03659782877 
0.092784 1.92215900792 0.03563241065 
0.093301 1.94091713146 0.03721736652 
0.093818 2.01236514373 0.03718188758 
0.094334 1.98651483017 0.03664565027 
0.094851 1.93398528835 0.03657040360 
0.095368 1.94040368434 0.03433086831 
0.095885 2.01137001249 0.03677478607 
0.096402 1.92561645354 0.03323110829 
0.096919 1.93032087170 0.03428637915 
0.097436 1.88334885184 0.03105015058 
0.097953 1.99733331110 0.03445153399 
0.098470 1.91843881749 0.03461632791 
0.098986 1.89790264755 0.03196566975 
0.099503 1.94264319181 0.03155018041 
0.100020 1.97779570768 0.03327919276 
0.100537 1.95697418579 0.03278390539 
0.101054 1.91827103549 0.03124513668 
0.101571 1.94409397756 0.03228502410 
0.102088 1.90726949451 0.03109327518 
0.102605 2.01977070079 0.03241644753 
0.103122 1.96680143572 0.03140864569 
0.103638 1.88398787605 0.03235264683 
0.104155 1.90615790180 0.03012911202 
0.104672 1.88028712447 0.03086736162 
0.105189 1.93862589173 0.03114241700 
0.105706 1.93910832718 0.03189394884 
0.106223 1.87906160708 0.03083836216 
0.106740 1.94318774129 0.03140335126 
0.107257 1.96430551079 0.03078727092 
0.107773 1.90985446354 0.03091190166 
0.108290 1.89964168844 0.02996133960 
0.108807 1.98925551488 0.03048389099 
0.109324 1.96546538410 0.03121634314 
0.109841 1.90422558307 0.02942268586 
0.110358 1.97548119010 0.03041175382 
0.110875 1.93068617984 0.02938720472 
0.111392 1.90559102127 0.02989966050 
0.111909 1.93081026594 0.02959031308 
0.112425 1.88680379921 0.02886924301 
0.112942 1.93151699418 0.02925944490 
0.113459 1.95317745401 0.02910303316 
0.113976 1.89670917355 0.02966876868 
0.114493 1.88976744494 0.03014452035 
0.115010 1.90511678131 0.02820051609 
0.115527 1.96389762400 0.02905453016 
0.116044 1.92095401900 0.02888639864 
0.116560 1.87539012846 0.02856265762 
0.117077 1.88872215676 0.02839562963 
0.117594 1.90689081524 0.02987537229 
0.118111 1.93643878761 0.02736262231 
0.118628 1.94220771583 0.02901328699 
0.119145 1.91566834615 0.02785335597 
0.119662 1.94855065907 0.02812143200 
0.120179 1.94221670573 0.02828318262 
0.120695 1.93473123879 0.02792444289 
0.121212 1.89015857018 0.02764415522 
0.121729 1.95389366505 0.02819211755 
0.122246 1.88207155368 0.02752398831 
0.122763 1.89613010532 0.02822468459 
0.123280 1.92555636232 0.02769766971 
0.123797 1.90481852069 0.02685941978 
0.124314 1.91806949353 0.02791938508 
0.124830 1.92132265026 0.02850910049 
0.125347 1.87855177416 0.02671340128 
0.125864 1.90964218450 0.02831436523 
0.126381 1.92256042900 0.02837202070 
0.126898 1.90307015327 0.02726643913 
0.127415 1.89790265048 0.02711872952 
0.127932 1.85758176052 0.02674367962 
0.128448 1.90379755864 0.02709922459 
0.128965 1.83677998233 0.02651758831 
0.129482 1.90512277992 0.02697897168 
0.129999 1.88938294812 0.02687321563 
0.130516 1.90516962092 0.02684298799 
0.131033 1.89630695803 0.02672840092 
0.131550 1.89959371503 0.02714429020 
0.132067 1.89280867203 0.02645529484 
0.132583 1.90598916377 0.02666852481 
0.133100 1.90848402295 0.02713017099 
0.133617 1.90962720447 0.02655313436 
0.134134 1.94757731557 0.02621625102 
0.134651 1.89177329728 0.02727445254 
0.135168 1.87374162254 0.02682132250 
0.135685 1.86907054483 0.02590870414 
0.136201 1.87815713542 0.02671514162 
0.136718 1.90781970342 0.02523844302 
0.137235 1.86732710678 0.02585164948 
0.137752 1.85424036342 0.02575459790 
0.138269 1.84027245496 0.02530014843 
0.138786 1.89946428221 0.02604799271 
0.139303 1.86025557450 0.02597640264 
0.139819 1.85070932372 0.02552258281 
0.140336 1.85947424273 0.02481136357 
0.140853 1.90718001060 0.02505357663 
0.141370 1.84566859071 0.02552653537 
0.141887 1.83612814458 0.02463263127 
0.142404 1.88960199640 0.02466353624 
0.142921 1.81261229783 0.02538167970 
0.143438 1.85179497066 0.02590521599 
0.143954 1.89764322276 0.02600596586 
0.144471 1.91424250075 0.02569973790 
0.144988 1.87955776360 0.02596666563 
0.145505 1.92326394868 0.02601374114 
0.146022 1.89104195816 0.02601485340 
0.146539 1.87797968904 0.02535070977 
0.147056 1.86637688632 0.02488055509 
0.147572 1.85086293505 0.02520901649 
0.148089 1.84905367874 0.02512423331 
0.148606 1.87041899812 0.02540920720 
0.149123 1.91729837567 0.02545821180 
0.149640 1.82677313866 0.02466489899 
0.150157 1.84814292149 0.02490859647 
0.150674 1.84804836000 0.02522312872 
0.151190 1.90655354194 0.02481288650 
0.151707 1.87299960223 0.02481871420 
0.152224 1.85460196493 0.02471797304 
0.152741 1.81855539432 0.02408728821 
0.153258 1.87080397442 0.02468044462 
0.153775 1.86535348711 0.02490843256 
0.154291 1.87296715987 0.02418782937 
0.154808 1.87193161111 0.02410195830 
0.155325 1.83375046356 0.02456631762 
0.155842 1.80534742163 0.02442841661 
0.156359 1.83826313202 0.02383175451 
0.156876 1.88694609285 0.02502865531 
0.157393 1.85044078912 0.02359214002 
0.157909 1.84934714624 0.02412814987 
0.158426 1.87595382495 0.02367459327 
0.158943 1.86189698895 0.02389309912 
0.159460 1.82061902366 0.02345284270 
0.159977 1.86380561448 0.02331303352 
0.160494 1.84732755412 0.02385679806 
0.161010 1.84942931271 0.02332837042 
0.161527 1.80555435710 0.02383233872 
0.162044 1.83967611886 0.02378562860 
0.162561 1.78123824875 0.02341661961 
0.163078 1.86209695273 0.02389577447 
0.163595 1.83284401267 0.02369095344 
0.164112 1.82045424403 0.02368988577 
0.164628 1.83893579229 0.02297290610 
0.165145 1.83979610678 0.02371084646 
0.165662 1.86878684081 0.02358504022 
0.166179 1.86804080780 0.02353589501 
0.166696 1.82981971431 0.02329652014 
0.167213 1.87722174536 0.02329376209 
0.167729 1.83159942795 0.02269899232 
0.168246 1.87024882646 0.02329697063 
0.168763 1.87898933398 0.02331270122 
0.169280 1.85870939469 0.02327197991 
0.169797 1.88211793655 0.02304819402 
0.170314 1.84263298087 0.02282155832 
0.170830 1.84079483717 0.02348655375 
0.171347 1.85207156621 0.02302487138 
0.171864 1.86929295117 0.02292607625 
0.172381 1.86696106348 0.02289968165 
0.172898 1.82999922011 0.02305142376 
0.173415 1.84711734370 0.02219081082 
0.173932 1.79860656482 0.02221668429 
0.174448 1.83678810054 0.02325427131 
0.174965 1.86188390961 0.02265554505 
0.175482 1.78831474114 0.02266625970 
0.175999 1.81806821074 0.02254558930 
0.176516 1.84756752969 0.02212622365 
0.177033 1.83313653969 0.02233622479 
0.177549 1.83374903152 0.02251414196 
0.178066 1.82981891187 0.02247129284 
0.178583 1.81589554672 0.02197574239 
0.179100 1.83773159160 0.02247075249 
0.179617 1.84985084534 0.02250201071 
0.180134 1.81018525070 0.02264308262 
0.180650 1.81664679476 0.02308267005 
0.181167 1.80945223802 0.02351775890 
0.181684 1.83337955583 0.02309896229 
0.182201 1.83548612211 0.02370431772 
0.182718 1.82846233196 0.02349904265 
0.183234 1.85221297718 0.02404497519 
0.183751 1.81980476429 0.02332057049 
0.184268 1.80316473627 0.02389872353 
0.184785 1.83836368636 0.02367462215 
0.185302 1.81042166268 0.02402549993 
0.185819 1.78933914962 0.02362705264 
0.186335 1.83998836822 0.02371329924 
0.186852 1.81207029852 0.02261317011 
0.187369 1.83283768808 0.02324490713 
0.187886 1.84085052261 0.02287967507 
0.188403 1.79197208680 0.02254414725 
0.188920 1.86833905969 0.02365768650 
0.189436 1.80852496024 0.02276014010 
0.189953 1.82260091523 0.02244453300 
0.190470 1.79935898443 0.02200390888 
0.190987 1.80830551006 0.02251001030 
0.191504 1.82255327207 0.02267476980 
0.192020 1.74347079172 0.02169444817 
0.192537 1.81361920583 0.02172458771 
0.193054 1.78851319291 0.02247861400 
0.193571 1.77907910515 0.02232089515 
0.194088 1.83638198447 0.02228195558 
0.194605 1.80195894568 0.02225558443 
0.195121 1.80039275016 0.02208458455 
0.195638 1.78501896550 0.02163149803 
0.196155 1.80253637203 0.02226483343 
0.196672 1.82951646948 0.02242251110 
0.197189 1.77704156401 0.02167092238 
0.197705 1.76816907785 0.02148590846 
0.198222 1.80723749048 0.02153430422 
0.198739 1.78278115431 0.02096700028 
0.199256 1.79893481258 0.02082712985 
0.199773 1.81658954941 0.02080961999 
0.200290 1.79752330409 0.02126763479 
0.200806 1.79593636965 0.02164020667 
0.201323 1.79565596560 0.02184694896 
0.201840 1.77694869058 0.02130068426 
0.202357 1.77730921013 0.02135541701 
0.202874 1.81044739518 0.02095904755 
0.203390 1.78120285087 0.02060780452 
0.203907 1.80219951996 0.02127280634 
0.204424 1.81403016286 0.02068448138 
0.204941 1.74672357480 0.02093961953 
0.205458 1.82038071786 0.02103881518 
0.205974 1.81145277285 0.02130145601 
0.206491 1.80241103551 0.02077724150 
0.207008 1.78169911650 0.02077837235 
0.207525 1.79935035544 0.02103930565 
0.208042 1.80555759805 0.02096733821 
0.208558 1.75925714189 0.02091040343 
0.209075 1.80522930707 0.02103080911 
0.209592 1.76833697525 0.02061345022 
0.210109 1.82345620245 0.02109202127 
0.210626 1.79014504547 0.02062208859 
0.211142 1.78486880349 0.02031108726 
0.211659 1.79835213488 0.02063975570 
0.212176 1.78949471993 0.02048035438 
0.212693 1.79950126312 0.02033338828 
0.213210 1.79181231610 0.01993250109 
0.213726 1.79002497047 0.02123875890 
0.214243 1.73706827824 0.02067366437 
0.214760 1.80869069743 0.02030682483 
0.215277 1.79286209332 0.02048721547 
0.215794 1.79010229222 0.02061946997 
0.216310 1.80915386974 0.02057585672 
0.216827 1.75339786900 0.02000036081 
0.217344 1.74781230907 0.02058245057 
0.217861 1.77528520172 0.02004017917 
0.218378 1.79348760413 0.02004279638 
0.218894 1.76340877950 0.01994672885 
0.219411 1.76222007156 0.01986163620 
0.219928 1.75512428625 0.01977705456 
0.220445 1.77227176241 0.02017081905 
0.220962 1.76777305678 0.02010249250 
0.221478 1.78282750842 0.01992069670 
0.221995 1.78235864885 0.02010277386 
0.222512 1.72256731845 0.01981301461 
0.223029 1.78033544836 0.02007623315 
0.223546 1.79327324119 0.01969501468 
0.224062 1.75653462516 0.01993746133 
0.224579 1.77472874160 0.02002870007 
0.225096 1.82215131866 0.02011971666 
0.225613 1.78041639216 0.01986615543 
0.226129 1.78322550415 0.01998405411 
0.226646 1.80387085315 0.01975083534 
0.227163 1.80826309913 0.01951934994 
0.227680 1.75864227896 0.01910349941 
0.228197 1.79318210808 0.01901788107 
0.228713 1.78685638836 0.01975285716 
0.229230 1.79558980317 0.01928025562 
0.229747 1.76417933145 0.01940712455 
0.230264 1.77382626290 0.01938116319 
0.230780 1.77589892866 0.01919064468 
0.231297 1.74527499186 0.01931719806 
0.231814 1.76689936262 0.01936075225 
0.232331 1.80319003318 0.01907274018 
0.232848 1.76042021072 0.01918472010 
0.233364 1.75880502407 0.01884385961 
0.233881 1.78199634317 0.01906539712 
0.234398 1.74792838700 0.01903368662 
0.234915 1.77266531019 0.01914422840 
0.235431 1.77993267106 0.01933204066 
0.235948 1.77714194364 0.01928163525 
0.236465 1.77059706075 0.01880430597 
0.236982 1.80033880189 0.01914642489 
0.237499 1.75465646032 0.01893222276 
0.238015 1.79900187254 0.01927621754 
0.238532 1.76910387433 0.01852137654 
0.239049 1.75895529220 0.01850605407 
0.239566 1.78788818621 0.01903784607 
0.240082 1.77045483467 0.01925141368 
0.240599 1.75713258279 0.01884177023 
0.241116 1.77277919203 0.01881100969 
0.241633 1.75722243559 0.01938301691 
0.242149 1.76954848702 3.38661968303 
0.242666 1.74369353267 0.01833947718 
0.243183 1.72935258463 0.01887524360 
0.243700 1.75870312387 0.01882209524 
0.244217 1.76709817879 0.01860886186 
0.244733 1.77225794047 0.01872183601 
0.245250 1.76161624023 0.01881461837 
0.245767 1.76989029510 0.01908280770 
0.246284 1.78509176159 0.01907050175 
0.246800 1.76019915308 0.01866567217 
0.247317 1.76577196511 0.01820781419 
0.247834 1.74762605860 0.01842092119 
0.248351 1.72976008047 0.01848879742 
0.248867 1.76795891697 0.01832539095 
0.249384 1.74553860449 0.01863747471 
0.249901 1.74855125035 0.01851253536 
0.250418 1.78828223550 0.01870584347 
0.250934 1.79222516354 0.01860584832 
0.251451 1.72356504369 0.01804715138 
0.251968 1.71718750369 0.01844818147 
0.252485 1.78175632171 0.01851915664 
0.253001 1.75531726441 0.01854324270 
0.253518 1.76991078240 0.01847433806 
0.254035 1.76272367237 0.01839279973 
0.254552 1.79328465028 0.01876475268 
0.255068 1.76624579337 0.01842235881 
0.255585 1.74761021450 0.01811152681 
0.256102 1.77246706016 0.01804185809 
0.256619 1.72833852199 0.01821732245 
0.257135 1.72194213804 0.01797824274 
0.257652 1.75472489758 0.01805787441 
0.258169 1.72370344345 0.01779266258 
0.258686 1.75897449108 0.01821290062 
0.259202 1.73596579895 0.01800472289 
0.259719 1.72777772531 0.01815488923 
0.260236 1.77219470282 0.01860298645 
0.260753 1.73436684387 0.01880024222 
0.261269 1.73588070913 0.01851258122 
0.261786 1.73994939642 0.01917949277 
0.262303 1.77080641437 0.01918056667 
0.262820 1.74361610260 0.01986761289 
0.263336 1.75957074239 0.01926104952 
0.263853 1.73458389275 0.01908013122 
0.264370 1.74911137182 0.02012078671 
0.264887 1.75577400802 0.01939197357 
0.265403 1.75586531300 0.01967249216 
0.265920 1.75231590870 0.01963567468 
0.266437 1.74702746264 0.01985878273 
0.266954 1.74070694119 0.01973090953 
0.267470 1.76669460780 0.01935645450 
0.267987 1.76032703895 0.01991821349 
0.268504 1.76836009512 0.01935876321 
0.269021 1.75796098645 0.01955547739 
0.269537 1.79106439766 0.02011998012 
0.270054 1.74199778224 0.02015904755 
0.270571 1.76830322947 0.02039988700 
0.271087 1.78492080269 0.02057959104 
0.271604 1.73319015198 0.02052845014 
0.272121 1.79162063010 0.02133290121 
0.272638 1.73798902541 0.02079949712 
0.273154 1.78853491981 0.02182794037 
0.273671 1.79955084382 0.02206755732 
0.274188 1.72799036669 0.02127571024 
0.274705 1.73386644823 0.02173291470 
0.275221 1.73627341499 0.02158183631 
0.275738 1.73637620769 0.02159425186 
0.276255 1.75871602625 0.02199550212 
0.276771 1.75664352327 0.02175106951 
0.277288 1.75106361899 0.02186223309 
0.277805 1.75710441425 0.02156056794 
0.278322 1.72269098944 0.02095026659 
0.278838 1.77575465252 0.02148377336 
0.279355 1.75851261577 0.02128204285 
0.279872 1.76453631400 0.02164920907 
0.280388 1.81232912032 0.02181057267 
0.280905 1.76363566756 0.02134503678 
0.281422 1.76738196996 0.02170376191 
0.281939 1.74820868911 0.02132873523 
0.282455 1.72555726620 0.02169110528 
0.282972 1.77647577195 0.02179269940 
0.283489 1.75928319966 0.02156919715 
0.284006 1.76016907662 0.02115427416 
0.284522 1.77066026948 0.02124231864 
0.285039 1.78658497501 0.02181474128 
0.285556 1.76460121074 0.02145774090 
0.286072 1.78293996331 0.02180863504 
0.286589 1.77621443410 0.02152534750 
0.287106 1.72711512096 0.02227073301 
0.287622 1.76511409997 0.02227974966 
0.288139 1.79185129227 0.02201834232 
0.288656 1.78775874564 0.02195186356 
0.289173 1.78492993140 0.02230816968 
0.289689 1.77547449318 0.02269636512 
0.290206 1.74915951547 0.02182819899 
0.290723 1.74206802498 0.02176798895 
0.291239 1.72820374456 0.02178710984 
0.291756 1.77801965895 0.02236039828 
0.292273 1.78520284008 0.02235519953 
0.292790 1.78811234007 0.02226522359 
0.293306 1.75102623711 0.02230410481 
0.293823 1.75869070427 0.02202169316 
0.294340 1.78010278240 0.02225316664 
0.294856 1.77268426852 0.02300939549 
0.295373 1.75105722813 0.02278842155 
0.295890 1.79066112581 0.02239201462 
0.296406 1.73937001588 0.02335439759 
0.296923 1.73709560500 0.02267880483 
0.297440 1.75621902772 0.02308937538 
0.297957 1.79339875866 0.02286756424 
0.298473 1.79210838301 0.02311683034 
0.298990 1.75170303642 0.02331292294 
0.299507 1.76412913230 0.02309986684 
0.300023 1.76408844971 0.02250762313 
0.300540 1.75152576280 0.02272288673 
0.301057 1.78256878148 0.02291596951 
0.301573 1.81084739764 0.02269305825 
0.302090 1.79811782997 0.02286970897 
0.302607 1.78433817182 0.02295864579 
0.303123 1.78880291670 0.02334368863 
0.303640 1.74874204618 0.02309262078 
0.304157 1.79108953196 0.02348717467 
0.304673 1.77728695696 0.02267828838 
0.305190 1.79229339388 0.02337449342 
0.305707 1.79409731621 0.02326006929 
0.306224 1.72286956774 0.02340507918 
0.306740 1.77934644907 0.02370451413 
0.307257 1.76151811536 0.02343705779 
0.307774 1.74635581598 0.02338546016 
0.308290 1.78138641550 0.02356015771 
0.308807 1.78401095404 0.02329548973 
0.309324 1.76568322508 0.02342046091 
0.309840 1.78857516029 0.02375262217 
0.310357 1.76730566834 0.02450336833 
0.310874 1.76312519939 0.02413256391 
0.311390 1.77879473377 0.02463824681 
0.311907 1.78306853159 0.02413332732 
0.312424 1.75662587898 0.02350796797 
0.312940 1.74832762364 0.02420118072 
0.313457 1.74809360960 0.02399964681 
0.313974 1.77954885331 0.02423351345 
0.314490 1.77804835734 0.02375179764 
0.315007 1.73811318868 0.02388828954 
0.315524 1.75647899250 0.02421407522 
0.316040 1.74667492768 0.02334114201 
0.316557 1.75162207927 0.02434907364 
0.317074 1.74978949325 0.02413601817 
0.317590 1.74761852848 0.02360034843 
0.318107 1.75441940088 0.02390807245 
0.318624 1.80340872516 0.02457493873 
0.319140 1.74618724965 0.02482260056 
0.319657 1.69947964064 0.02455796645 
0.320174 1.74144314530 0.02474423687 
0.320690 1.76020904389 0.02526152353 
0.321207 1.76040677280 0.02481888387 
0.321724 1.74610470879 0.02449569874 
0.322240 1.73180871283 0.02514105132 
0.322757 1.72715490575 0.02423442431 
0.323274 1.79820880877 0.02488678823 
0.323790 1.77658996067 0.02501265094 
0.324307 1.78317246654 0.02586707220 
0.324824 1.79797853901 0.02609269673 
0.325340 1.78151066676 0.02554089191 
0.325857 1.75713555597 0.02633975103 
0.326373 1.76533997151 0.02705720911 
0.326890 1.74767987104 0.02608464112 
0.327407 1.79100998885 0.02784523990 
0.327923 1.77667585589 0.02752834817 
0.328440 1.80777808353 0.02623313335 
0.328957 1.71987878787 0.02704145746 
0.329473 1.82771589655 0.02812986202 
0.329990 1.77864880467 0.02889837724 
0.330507 1.85308372972 0.02940757304 
0.331023 1.80127293336 0.03024776408 
0.331540 1.76393928002 0.03115273098 
0.332057 1.78879253373 0.03016941295 
0.332573 1.81465135290 0.03010012581 
0.333090 1.72733447208 0.03117700283 
0.333607 1.81634745443 0.03264319156 
0.334123 1.83610252029 0.03146203262 
0.334640 1.78383090363 0.03115991073 
0.335156 1.80591069403 0.03243437055 
0.335673 1.83558707274 0.03178569657 
0.336190 1.77126633266 0.03219195858 
0.336706 1.77110624699 0.03267945618 
0.337223 1.82977021305 0.03345435995 
0.337740 1.79004647834 0.03264579351 
0.338256 1.83131889976 0.03382213585 
0.338773 1.88133552595 0.03480003343 
0.339290 1.82904681224 0.03415030268 
0.339806 1.85114649975 0.03741992412 
0.340323 1.84272070523 0.03780579280 
0.340839 1.88485428229 0.03682571754 
0.341356 1.90746511369 0.04072255896 
0.341873 1.87034364302 0.03934043682 
0.342389 1.87091226913 0.04112022855 
0.342906 1.90647044149 0.04103026710 
0.343423 1.84985858635 0.03804223573 
0.343939 1.82312503260 0.03850158265 
0.344456 1.88321487613 0.04023331361 
0.344972 1.84827032600 0.03903105887 
0.345489 1.91091024953 0.03820304690 
0.346006 1.89480892644 0.04046400000 
0.346522 1.87769027427 0.04109840977 
0.347039 1.82749801816 0.04052131223 
0.347555 1.80871085607 0.04081439761 
0.348072 1.88777768021 0.04275111934 
0.348589 1.84498656595 0.04276674246 
0.349105 1.81859748191 0.04325949835 
0.349622 1.86983442041 0.04229276816 
0.350139 1.77866335066 0.04098956484 
0.350655 1.80595955346 0.04052944739 
0.351172 1.82581003339 0.04000208904 
0.351688 1.83499499578 0.04067617411 
0.352205 1.71927382545 0.03774835165 
0.352722 1.90649345432 0.04093333846 
0.353238 1.83849362936 0.04262752451 
0.353755 1.77395385515 0.04073123397 
0.354271 1.93502223457 0.04229181023 
0.354788 1.83784865303 0.04147120868 
0.355305 1.90124279255 0.04224934338 
0.355821 1.81281800817 0.04080255425 
0.356338 1.84924668132 0.04235593515 
0.356854 1.90694663592 0.04432964352 
0.357371 1.82244353346 0.04647701906 
0.357888 1.82205520514 0.04458806404 
0.358404 1.81066018140 0.04527924195 
0.358921 1.89667524479 0.04638908112 
0.359437 1.80900776773 0.04503837321 
0.359954 1.74953141663 0.04604244029 
0.360471 1.87949156386 0.05079266012 
0.360987 1.83166429660 0.04966529780 
0.361504 1.83878081227 0.04935760223 
0.362020 1.85407212484 0.05205032052 
0.362537 1.85906888260 0.05196713434 
0.363054 1.92139414257 0.05285415000 
0.363570 1.81801642899 0.05345062486 
0.364087 1.79195263786 0.05354335497 
0.364603 1.82550950317 0.05280640048 
0.365120 1.81291466827 0.05678834601 
0.365637 1.81133039013 0.05560109631 
0.366153 1.82227668995 0.05487356170 
0.366670 1.74448531733 0.06215901895 
0.367186 1.69201877943 0.06226426672 
0.367703 1.78158917801 0.06600918708 
0.368219 1.86280521909 0.06379691816 
0.368736 1.78573769198 0.06553393417 
0.369253 1.82213017575 0.07368393174 
0.369769 1.82625820170 0.06974734335 
0.370286 1.73535321595 0.07062649022 
0.370802 1.86999586205 0.08054439239 
0.371319 1.77016122469 0.08550674728 
0.371835 1.75028148884 0.08163347945 
0.372352 1.80741743428 0.09108413510 
0.372869 1.64381912308 0.10686410773 
0.373385 1.75416826908 0.17249385484 
0.373902 1.80333403078 0.23495544345 
