# Supplementary material for: A SAXS-based approach to rationally evaluate radical scavengers – toward eliminating radiation damage in solution and crystallographic studies
Source: J Synchrotron Radiat. 2021 Aug 9;28(Pt 5):1309–20. doi: 10.1107/S1600577521004045 (PMC8415334; doi:10.1107/S1600577521004045)
Supplement: Supplementary file 1 [file s-28-01309-sup1.zip › SupportingData/ascrobic_acid/5mM/G1_ascorbate-5mm_00023.cbf.dat]

0.010597 11.75858330295 0.62743764758 
0.011114 10.74009833104 0.39102845003 
0.011630 9.51701144828 0.32803098870 
0.012147 7.95017644953 0.27759905728 
0.012664 7.47108114628 0.26076844270 
0.013181 7.47624083532 0.23049897376 
0.013698 6.29272923005 0.21096360938 
0.014215 5.81585511312 0.23006665606 
0.014732 6.01907579664 0.23726813313 
0.015249 5.64095322523 0.19221287370 
0.015766 5.13023736714 0.18083031142 
0.016283 5.27518617371 0.18380177274 
0.016800 4.90704559935 0.14324119864 
0.017316 4.74631526616 0.13584940068 
0.017833 4.54080235724 0.12554676692 
0.018350 4.46653031098 0.11945317860 
0.018867 4.46691863572 0.12139712133 
0.019384 4.18717955903 0.12160697812 
0.019901 4.07705517157 0.11106342724 
0.020418 3.79265478556 0.10407727325 
0.020935 3.92854731001 0.09498269583 
0.021452 3.83998351881 0.09235972427 
0.021969 3.65198657027 0.09375515944 
0.022486 3.53809421120 0.09030173190 
0.023002 3.54025681355 0.08988815898 
0.023519 3.53428746601 0.08679183381 
0.024036 3.35296409242 0.08762329528 
0.024553 3.30740984929 0.08549868660 
0.025070 3.20199657585 0.07777454847 
0.025587 3.20119189036 0.07936588431 
0.026104 3.22649635404 0.07378057904 
0.026621 3.23052976904 0.08409691514 
0.027138 3.04384840408 0.07906309637 
0.027655 2.97241818238 0.07462348743 
0.028171 2.93715239002 0.07444682325 
0.028688 2.91065023643 0.06931004739 
0.029205 3.05688809500 0.07275713010 
0.029722 2.98580737345 0.07070483409 
0.030239 2.80546248213 0.06857973762 
0.030756 2.84848794147 0.06994205284 
0.031273 2.84141547065 0.06762461795 
0.031790 2.87852710770 0.06844546149 
0.032307 2.75850724078 0.06539134997 
0.032824 2.74421726955 0.06420723398 
0.033341 2.68098467972 0.06155527488 
0.033857 2.72718842358 0.06451338418 
0.034374 2.72275300929 0.06105033057 
0.034891 2.64519580235 0.06558052579 
0.035408 2.55537632197 0.06077018575 
0.035925 2.65864798825 0.05900741115 
0.036442 2.51705924475 0.05792288411 
0.036959 2.60834534440 0.05790562206 
0.037476 2.51023889168 0.05743943540 
0.037993 2.51855274092 0.05559791595 
0.038510 2.48771192937 0.05725643757 
0.039027 2.51975325943 0.05537204501 
0.039543 2.53111678066 0.05272735404 
0.040060 2.52466889766 0.05678848181 
0.040577 2.45912304057 0.05771676685 
0.041094 2.49676717294 0.05551886978 
0.041611 2.52483749571 0.05365656289 
0.042128 2.48144778425 0.05322411537 
0.042645 2.43218727851 0.05378885502 
0.043162 2.43240365854 0.05429128521 
0.043679 2.30105689326 0.05280032809 
0.044196 2.40967474839 0.05095119290 
0.044712 2.44659959021 0.04886693223 
0.045229 2.42047072549 0.05179530749 
0.045746 2.35984057514 0.04953075356 
0.046263 2.44164914048 0.05138411117 
0.046780 2.38148165038 0.04677100773 
0.047297 2.34660737130 0.04677245447 
0.047814 2.46153131225 0.04910787659 
0.048331 2.30809230586 0.04831653719 
0.048848 2.40100692693 0.04834351075 
0.049365 2.35940020327 0.04750376353 
0.049881 2.26419442735 0.04829164114 
0.050398 2.29265675582 0.04561838295 
0.050915 2.26757778647 0.04705998542 
0.051432 2.33327529922 0.04797409385 
0.051949 2.22577939707 0.04395204579 
0.052466 2.20815679126 0.04481782009 
0.052983 2.18040023131 0.04507976450 
0.053500 2.22134322035 0.04559030507 
0.054017 2.25663454856 0.04511147575 
0.054534 2.18640683820 0.04032100582 
0.055050 2.10839166816 0.04392589724 
0.055567 2.25109313767 0.04567158023 
0.056084 2.28829248495 0.04475715112 
0.056601 2.17436683317 0.04245278750 
0.057118 2.20340632470 0.04216535199 
0.057635 2.22630618887 0.04431996634 
0.058152 2.16185408472 0.04244767954 
0.058669 2.21308523065 0.04311312542 
0.059186 2.12379380483 0.04279790098 
0.059703 2.18329260189 0.04219607657 
0.060220 2.13314073414 0.04014766949 
0.060736 2.17460489449 0.04211785725 
0.061253 2.16216764282 0.04050745727 
0.061770 2.12185364944 0.04104390151 
0.062287 2.13392864679 0.04033191487 
0.062804 2.10674805167 0.04058216984 
0.063321 2.08958120987 0.03915860492 
0.063838 2.11567896974 0.03903553209 
0.064355 2.09213699941 0.04068960744 
0.064872 2.13584628002 0.03792894101 
0.065388 2.04431610912 0.03893886643 
0.065905 2.05281548450 0.03971530957 
0.066422 2.09718812542 0.03857155648 
0.066939 2.03914100706 0.03929533033 
0.067456 2.11797024500 0.03844739353 
0.067973 2.09176984746 0.03805096427 
0.068490 2.05921564699 0.03842394064 
0.069007 2.08868400590 0.03809930615 
0.069524 2.16582664898 0.04024003983 
0.070041 2.07667038381 0.03867101289 
0.070557 2.11209844375 0.03983958417 
0.071074 2.06664537561 0.03849119798 
0.071591 2.04724101353 0.03859932697 
0.072108 2.07946247257 0.03615745120 
0.072625 2.06410179719 0.03821311977 
0.073142 2.03309501995 0.03845418492 
0.073659 2.01018524206 0.03778870072 
0.074176 2.07921216654 0.03718138333 
0.074693 2.02348145741 0.03618786610 
0.075210 1.99308977728 0.03588033507 
0.075726 2.04772220136 0.03667324593 
0.076243 2.05202821113 0.03598678703 
0.076760 2.03607429481 0.03714349816 
0.077277 2.05055657760 0.03696681116 
0.077794 2.03362154295 0.03525921291 
0.078311 2.05671044402 0.03742087451 
0.078828 2.01558858509 0.03437884887 
0.079345 2.00885723783 0.03406895770 
0.079862 2.00252357024 0.03456203872 
0.080378 2.00277614861 0.03434311138 
0.080895 2.02256038980 0.03478108170 
0.081412 1.97227024083 0.03376072377 
0.081929 1.95487039762 0.03416922557 
0.082446 1.97694366996 0.03361683170 
0.082963 2.02682601558 0.03417632936 
0.083480 2.03438569480 0.03364263070 
0.083997 2.01773719814 0.03245803533 
0.084514 1.96068205043 0.03372866962 
0.085030 2.01564150140 0.03357763194 
0.085547 2.00150266095 0.03271402765 
0.086064 2.00240367269 0.03394138632 
0.086581 1.94255176147 0.03386214715 
0.087098 2.00491522932 0.03301373452 
0.087615 1.98189566356 0.03273909467 
0.088132 1.92512181148 0.03380334092 
0.088649 1.99241027938 0.03332580355 
0.089166 2.00543554504 0.03312300313 
0.089683 1.94318246904 0.03525621850 
0.090199 2.00843843305 0.03490106490 
0.090716 1.92967684669 0.03527973217 
0.091233 2.00632773462 0.03476539761 
0.091750 1.96507984870 0.03501695708 
0.092267 1.95541114553 0.03539720631 
0.092784 1.98391588143 0.03510069355 
0.093301 1.96416709125 0.03579535527 
0.093818 1.94555179625 0.03761177333 
0.094334 1.96535463512 0.03607973329 
0.094851 1.97867800180 0.03481171500 
0.095368 2.00825520504 0.03503382721 
0.095885 1.96605454156 0.03487584386 
0.096402 1.99665198753 0.03438434250 
0.096919 1.95779268617 0.03456799570 
0.097436 1.92746953815 0.03358913385 
0.097953 1.95627720588 0.03281518013 
0.098470 1.90390979107 0.03234700921 
0.098986 1.94874410793 0.03296559539 
0.099503 1.96601921476 0.03284910565 
0.100020 1.91103982697 0.03211423186 
0.100537 1.99743655044 0.03284512263 
0.101054 1.91608656544 0.03110071969 
0.101571 1.95551180543 0.03166737297 
0.102088 1.92199370874 0.03158190487 
0.102605 1.91334742287 0.03096135759 
0.103122 1.90741316480 0.03129889465 
0.103638 1.88432717213 0.03013955811 
0.104155 1.98152969041 0.03099399956 
0.104672 1.92932557399 0.03104918041 
0.105189 1.95279685674 0.03052113914 
0.105706 1.92052283490 0.02976033615 
0.106223 1.89778993959 0.02931649919 
0.106740 1.91066621129 0.02931734569 
0.107257 1.94537676864 0.03116367790 
0.107773 1.89431941983 0.03109286154 
0.108290 1.87948808066 0.03019058253 
0.108807 1.86458086350 0.03024479002 
0.109324 1.94791558484 0.02962637879 
0.109841 1.93840620302 0.03015012218 
0.110358 1.89662714899 0.02955421396 
0.110875 1.92815858347 0.03105176046 
0.111392 1.93175816165 0.02959801703 
0.111909 1.96873104861 0.02970308494 
0.112425 1.91397576539 0.02959206126 
0.112942 1.86967437498 0.02908851169 
0.113459 1.93826657414 0.02956193385 
0.113976 1.92554041755 0.02966945394 
0.114493 1.89986769721 0.02839841561 
0.115010 1.89691111795 0.02850743463 
0.115527 1.93475384555 0.02944874726 
0.116044 1.88097123762 0.02719527671 
0.116560 1.90922102260 0.02793125103 
0.117077 1.99164099417 0.02886688848 
0.117594 1.89062247610 0.02865463974 
0.118111 1.87268862876 0.02746580720 
0.118628 1.89865785064 0.02923059268 
0.119145 1.89853946111 0.02836586147 
0.119662 1.91020197729 0.02794663191 
0.120179 1.90946294301 0.02899803188 
0.120695 1.91989911453 0.02815075299 
0.121212 1.92330271362 0.02768481147 
0.121729 1.93744357337 0.02895192815 
0.122246 1.89384007559 0.02746497397 
0.122763 1.86799901398 0.02704269755 
0.123280 1.86724143976 0.02866620560 
0.123797 1.85839800032 0.02740920327 
0.124314 1.90751491301 0.02755695964 
0.124830 1.92134926654 0.02815183791 
0.125347 1.86521764863 0.02708011663 
0.125864 1.91793978151 0.02779240631 
0.126381 1.84009461450 0.02682224066 
0.126898 1.86218222282 0.02690961620 
0.127415 1.91029696636 0.02677846324 
0.127932 1.85130397493 0.02626659486 
0.128448 1.88135874120 0.02714014091 
0.128965 1.86405720184 0.02576317226 
0.129482 1.84250574135 0.02617890254 
0.129999 1.86784697869 0.02654146731 
0.130516 1.89987281943 0.02706628442 
0.131033 1.87128569313 0.02651722914 
0.131550 1.85398880608 0.02654900344 
0.132067 1.88693493290 0.02621744749 
0.132583 1.90621095510 0.02630513462 
0.133100 1.85862851913 0.02563677652 
0.133617 1.83086886381 0.02629976788 
0.134134 1.91204550849 0.02516825661 
0.134651 1.85639234137 0.02607808201 
0.135168 1.91494996396 0.02594248548 
0.135685 1.87467061126 0.02587181544 
0.136201 1.87815002293 0.02599778138 
0.136718 1.88942785624 0.02624469893 
0.137235 1.88457713324 0.02468378549 
0.137752 1.85183801519 0.02574202210 
0.138269 1.87864558912 0.02576355127 
0.138786 1.89266972922 0.02530439323 
0.139303 1.86362773545 0.02569526806 
0.139819 1.87381555526 0.02588272753 
0.140336 1.83325647014 0.02479273569 
0.140853 1.89846537318 0.02533159389 
0.141370 1.86914185710 0.02513600236 
0.141887 1.87006685931 0.02517741326 
0.142404 1.86158841234 0.02527779097 
0.142921 1.87523777390 0.02471164553 
0.143438 1.86883538078 0.02523415455 
0.143954 1.88990708947 0.02567341278 
0.144471 1.89431328463 0.02536034820 
0.144988 1.87513302025 0.02564134087 
0.145505 1.92331892018 0.02664672204 
0.146022 1.91222090807 0.02547114525 
0.146539 1.84272783568 0.02542430821 
0.147056 1.84663911775 0.02522059368 
0.147572 1.88801749488 0.02566696432 
0.148089 1.85571077939 0.02562690244 
0.148606 1.89710985675 0.02579194640 
0.149123 1.85480862189 0.02451369020 
0.149640 1.86090668777 0.02456438184 
0.150157 1.85042555988 0.02485871506 
0.150674 1.81897979866 0.02369990615 
0.151190 1.86709056819 0.02451215975 
0.151707 1.80916597348 0.02474751023 
0.152224 1.87522356440 0.02447584392 
0.152741 1.83381731968 0.02403196265 
0.153258 1.80405699209 0.02339535094 
0.153775 1.85800181241 0.02492830463 
0.154291 1.82423378154 0.02366139983 
0.154808 1.84698044408 0.02424754903 
0.155325 1.80382617113 0.02359688919 
0.155842 1.82165027639 0.02384973417 
0.156359 1.82472575289 0.02341027354 
0.156876 1.83639450024 0.02469071572 
0.157393 1.82790967970 0.02432368388 
0.157909 1.86638404479 0.02392954975 
0.158426 1.84805793580 0.02411368505 
0.158943 1.83406025592 0.02368935670 
0.159460 1.84398019242 0.02341936798 
0.159977 1.83252424390 0.02417528766 
0.160494 1.83962139532 0.02383311675 
0.161010 1.83874779874 0.02353871404 
0.161527 1.87900547321 0.02386914701 
0.162044 1.84021168201 0.02358676655 
0.162561 1.81939428708 0.02427656516 
0.163078 1.82241029388 0.02361115480 
0.163595 1.81560465915 0.02322739339 
0.164112 1.85907823345 0.02319061394 
0.164628 1.82620020623 0.02369136167 
0.165145 1.82043159598 0.02319674729 
0.165662 1.83330904685 0.02277161126 
0.166179 1.79818813856 0.02288833814 
0.166696 1.81261798828 0.02329250629 
0.167213 1.81855865575 0.02344910365 
0.167729 1.84685514378 0.02269291161 
0.168246 1.80532865355 0.02284006299 
0.168763 1.83240544300 0.02263311640 
0.169280 1.80707133043 0.02315781482 
0.169797 1.83969017291 0.02242014851 
0.170314 1.86226336607 0.02276681228 
0.170830 1.82123775506 0.02311414926 
0.171347 1.85155228232 0.02256305722 
0.171864 1.83408860519 0.02309972819 
0.172381 1.87939646663 0.02289390401 
0.172898 1.86209396970 0.02243679627 
0.173415 1.86622413733 0.02255967812 
0.173932 1.83251642690 0.02206963996 
0.174448 1.78777046031 0.02212813642 
0.174965 1.85640474268 0.02297923247 
0.175482 1.81198949696 0.02168755097 
0.175999 1.85683268744 0.02261406518 
0.176516 1.80482220299 0.02238873187 
0.177033 1.74425553784 0.02078591953 
0.177549 1.79187754639 0.02213756385 
0.178066 1.80385464431 0.02190939577 
0.178583 1.83923123691 0.02254023071 
0.179100 1.84832971314 0.02284237724 
0.179617 1.78963813791 0.02296220573 
0.180134 1.83416167953 0.02255569182 
0.180650 1.81386727994 0.02297234069 
0.181167 1.80467148289 0.02298907139 
0.181684 1.83087079573 0.02356400789 
0.182201 1.82822896197 0.02303031240 
0.182718 1.84042703137 0.02349343435 
0.183234 1.82608482903 0.02369678723 
0.183751 1.77874253754 0.02290631698 
0.184268 1.77980048041 0.02362280456 
0.184785 1.78525542323 0.02360764717 
0.185302 1.80184511151 0.02393977893 
0.185819 1.79868591198 0.02388323989 
0.186335 1.82432538697 0.02394514641 
0.186852 1.81640343236 0.02364574000 
0.187369 1.84845927030 0.02357123324 
0.187886 1.78873404851 0.02335128246 
0.188403 1.82060934795 0.02300826728 
0.188920 1.82004970115 0.02251509788 
0.189436 1.81078339501 0.02284272072 
0.189953 1.79175035480 0.02208106547 
0.190470 1.81037249704 0.02199511165 
0.190987 1.78513148868 0.02256152310 
0.191504 1.80957639869 0.02261936204 
0.192020 1.81147832012 0.02224369175 
0.192537 1.75000231653 0.02196740202 
0.193054 1.79919334413 0.02213411386 
0.193571 1.81251502075 0.02221396250 
0.194088 1.75874284043 0.02194519624 
0.194605 1.79675681073 0.02136122419 
0.195121 1.78430602615 0.02147433077 
0.195638 1.80562403225 0.02173956143 
0.196155 1.78254313824 0.02171551075 
0.196672 1.78608331513 0.02168143571 
0.197189 1.77775996957 0.02140735737 
0.197705 1.77145330773 0.02109709646 
0.198222 1.80026084830 0.02148930652 
0.198739 1.79887897371 0.02101003506 
0.199256 1.82064875400 0.02153896830 
0.199773 1.75769911597 0.02104387487 
0.200290 1.80760848091 0.02116702910 
0.200806 1.74860002266 0.02139087137 
0.201323 1.77686549889 0.02157577171 
0.201840 1.80198165998 0.02122282096 
0.202357 1.81971184401 0.02133638958 
0.202874 1.75390642443 0.02090735606 
0.203390 1.78135375578 0.02146318042 
0.203907 1.78331285927 0.02087122402 
0.204424 1.75566986814 0.02089544074 
0.204941 1.76698158455 0.02111272268 
0.205458 1.80971900183 0.02100250278 
0.205974 1.77126117817 0.02039169409 
0.206491 1.80706452831 0.02101090088 
0.207008 1.76509773034 0.02082132261 
0.207525 1.77818808082 0.02060612223 
0.208042 1.77619338317 0.02038297141 
0.208558 1.78740065336 0.02070204650 
0.209075 1.79321832521 0.02099068864 
0.209592 1.79154112998 0.02049731289 
0.210109 1.78467988956 0.02030037893 
0.210626 1.77649254944 0.02026313182 
0.211142 1.77303665509 0.02024400745 
0.211659 1.78956876356 0.02058140136 
0.212176 1.75184052791 0.02052561992 
0.212693 1.76238003608 0.01998760903 
0.213210 1.79898057349 0.02035690750 
0.213726 1.79202100175 0.02057759282 
0.214243 1.78521723110 0.02068144607 
0.214760 1.76324771737 0.01992696551 
0.215277 1.75213622952 0.01991190457 
0.215794 1.81162759963 0.02050215463 
0.216310 1.80479615355 0.02002114239 
0.216827 1.76091938916 0.01984805216 
0.217344 1.78892046851 0.02032262779 
0.217861 1.80455657815 0.02046608487 
0.218378 1.75775423604 0.02031050828 
0.218894 1.78552972970 0.01945399302 
0.219411 1.80325235954 0.02027430893 
0.219928 1.78982316068 0.02020818059 
0.220445 1.75056560388 0.02019634468 
0.220962 1.79021314740 0.02025271394 
0.221478 1.76813854629 0.01993609529 
0.221995 1.81391267783 0.02063319065 
0.222512 1.79297318385 0.02016949963 
0.223029 1.80766575230 0.01991189581 
0.223546 1.75552697770 0.01984289497 
0.224062 1.76549460003 0.01971935119 
0.224579 1.77073978579 0.01968820763 
0.225096 1.80428733998 0.01961474543 
0.225613 1.80060012399 0.01932468810 
0.226129 1.80605179262 0.02006665724 
0.226646 1.79167659283 0.01974256185 
0.227163 1.77885329595 0.01928251633 
0.227680 1.76848055194 0.02001710095 
0.228197 1.79668703509 0.01988435278 
0.228713 1.77151884020 0.01975565018 
0.229230 1.76647592793 0.01937782339 
0.229747 1.77819154869 0.01923280150 
0.230264 1.79866475940 0.01929143068 
0.230780 1.74434956239 0.01879623705 
0.231297 1.77690644678 0.01920644625 
0.231814 1.76354695463 0.01899792804 
0.232331 1.75632474979 0.01897006765 
0.232848 1.76552615662 0.01936318961 
0.233364 1.77654272337 0.01923659601 
0.233881 1.76263863913 0.01896809720 
0.234398 1.74428664518 0.01912378729 
0.234915 1.77610915934 0.01952967104 
0.235431 1.75719513475 0.01885828152 
0.235948 1.76279641718 0.01926977399 
0.236465 1.77867780144 0.01880562304 
0.236982 1.75503334010 0.01894357966 
0.237499 1.76675637382 0.01939967284 
0.238015 1.71200332859 0.01858338952 
0.238532 1.74018431023 0.01855313024 
0.239049 1.77662961177 0.01938803182 
0.239566 1.75865084518 0.01873895624 
0.240082 1.78026789936 0.01917206530 
0.240599 1.73976266873 0.01925454407 
0.241116 1.78039504248 0.01847595831 
0.241633 1.74709780561 0.01865754953 
0.242149 1.77105826942 3.36782263048 
0.242666 1.74442516190 0.01855391812 
0.243183 1.75021927860 0.01897846686 
0.243700 1.72574162290 0.01833964107 
0.244217 1.73819606765 0.01860035397 
0.244733 1.71330952003 0.01875232423 
0.245250 1.72158893989 0.01851278420 
0.245767 1.75280802418 0.01861435577 
0.246284 1.75623442751 0.01879228774 
0.246800 1.74881780470 0.01835380711 
0.247317 1.76769210606 0.01831492734 
0.247834 1.76587321338 0.01853972954 
0.248351 1.75346801193 0.01857302369 
0.248867 1.77222959102 0.01858448841 
0.249384 1.78285910124 0.01880740479 
0.249901 1.74921263236 0.01844548859 
0.250418 1.76232027032 0.01848515955 
0.250934 1.71634746949 0.01790501559 
0.251451 1.73232613345 0.01784174096 
0.251968 1.77307108794 0.01800169994 
0.252485 1.73229849072 0.01786539242 
0.253001 1.76427087857 0.01828925119 
0.253518 1.72792603978 0.01818120996 
0.254035 1.73151821733 0.01833030462 
0.254552 1.77511242278 0.01814764065 
0.255068 1.75011221061 0.01781690027 
0.255585 1.75030024329 0.01807361091 
0.256102 1.74889413555 0.01783622035 
0.256619 1.74746862119 0.01826439518 
0.257135 1.75921999666 0.01797648398 
0.257652 1.72750576908 0.01805732647 
0.258169 1.73996445420 0.01808373476 
0.258686 1.74032925865 0.01786228955 
0.259202 1.73721647295 0.01823768483 
0.259719 1.74454308821 0.01793156043 
0.260236 1.73438326549 0.01806174830 
0.260753 1.72338592196 0.01868615665 
0.261269 1.76804115459 0.01872293592 
0.261786 1.76278332208 0.01888315673 
0.262303 1.72479437902 0.01888264693 
0.262820 1.72404738293 0.01886225586 
0.263336 1.72753681715 0.01880299703 
0.263853 1.75369336280 0.01936236594 
0.264370 1.72100790676 0.01934973012 
0.264887 1.72520975461 0.01953229351 
0.265403 1.77414931438 0.01948886372 
0.265920 1.79051515692 0.02020112980 
0.266437 1.75082930099 0.01958880311 
0.266954 1.74831795458 0.01961913415 
0.267470 1.74485685353 0.01923907163 
0.267987 1.73286938241 0.02014320103 
0.268504 1.73540233772 0.01965339645 
0.269021 1.73478903390 0.01985787346 
0.269537 1.76916029191 0.01985300340 
0.270054 1.75033529433 0.01971549115 
0.270571 1.81235695478 0.02014679111 
0.271087 1.76981352324 0.02091613816 
0.271604 1.80036912979 0.02111503703 
0.272121 1.77051415084 0.02107774832 
0.272638 1.75520710463 0.02092412049 
0.273154 1.76405729084 0.02123460804 
0.273671 1.74081997296 0.02139517525 
0.274188 1.75806732667 0.02134942675 
0.274705 1.72703401593 0.02125344558 
0.275221 1.76489399845 0.02141163449 
0.275738 1.81140488046 0.02268901839 
0.276255 1.74976317149 0.02182787776 
0.276771 1.76860637008 0.02163846313 
0.277288 1.76875010034 0.02145907645 
0.277805 1.77021070694 0.02153832437 
0.278322 1.75748398315 0.02085102248 
0.278838 1.77553971409 0.02109929840 
0.279355 1.77697085894 0.02208989917 
0.279872 1.76122734782 0.02099845676 
0.280388 1.71050152270 0.02141901720 
0.280905 1.75438018103 0.02147543034 
0.281422 1.77948992356 0.02165043481 
0.281939 1.74735742869 0.02140043369 
0.282455 1.73939055021 0.02121152017 
0.282972 1.73719541594 0.02135514534 
0.283489 1.77274338489 0.02168494133 
0.284006 1.74819082875 0.02184114813 
0.284522 1.75215492962 0.02098835100 
0.285039 1.73987851080 0.02128352084 
0.285556 1.71308115818 0.02100204624 
0.286072 1.72845467050 0.02233219842 
0.286589 1.78153026176 0.02230127926 
0.287106 1.74169685602 0.02155842921 
0.287622 1.73872406540 0.02165248789 
0.288139 1.74599178953 0.02131912110 
0.288656 1.79302637853 0.02226300751 
0.289173 1.71199246797 0.02149113680 
0.289689 1.75257476339 0.02215617876 
0.290206 1.78947665931 0.02185579929 
0.290723 1.73538996281 0.02231828673 
0.291239 1.74435347825 0.02213495489 
0.291756 1.77078016913 0.02215997540 
0.292273 1.76522285207 0.02173300695 
0.292790 1.75827446055 0.02215270472 
0.293306 1.75787092386 0.02182421466 
0.293823 1.73875464898 0.02222793863 
0.294340 1.75121058744 0.02262643725 
0.294856 1.80426814395 0.02236389473 
0.295373 1.74570807141 0.02241237650 
0.295890 1.77611585145 0.02219311756 
0.296406 1.78848929467 0.02228871544 
0.296923 1.77298280796 0.02220963615 
0.297440 1.76109205870 0.02340219624 
0.297957 1.74462080496 0.02232616263 
0.298473 1.73805938197 0.02227889606 
0.298990 1.72748338984 0.02262858306 
0.299507 1.77962385341 0.02264857537 
0.300023 1.78091006242 0.02297705295 
0.300540 1.75457510833 0.02276949600 
0.301057 1.77284348995 0.02284922756 
0.301573 1.75787742609 0.02262310822 
0.302090 1.76077645698 0.02227332081 
0.302607 1.74996521295 0.02258619590 
0.303123 1.76450657611 0.02230792523 
0.303640 1.72895878860 0.02286048565 
0.304157 1.79369723859 0.02269884547 
0.304673 1.76852106844 0.02303406990 
0.305190 1.74666549285 0.02327022122 
0.305707 1.72406885266 0.02293684585 
0.306224 1.76913690581 0.02236865384 
0.306740 1.75690425127 0.02341433910 
0.307257 1.77290402149 0.02351526227 
0.307774 1.79191612031 0.02390219622 
0.308290 1.80200417063 0.02349386057 
0.308807 1.75031414480 0.02338170249 
0.309324 1.76530482715 0.02374117496 
0.309840 1.75476026931 0.02329446164 
0.310357 1.78057470978 0.02407241738 
0.310874 1.77631075095 0.02378297712 
0.311390 1.77182649125 0.02398564894 
0.311907 1.77659875149 0.02451033806 
0.312424 1.76047487571 0.02343462999 
0.312940 1.74756488279 0.02325947228 
0.313457 1.73917236869 0.02417461019 
0.313974 1.76602947748 0.02360041466 
0.314490 1.77152885964 0.02393887389 
0.315007 1.80151481124 0.02415972620 
0.315524 1.76448943127 0.02364118973 
0.316040 1.76029641098 0.02419766569 
0.316557 1.74938291889 0.02437984323 
0.317074 1.76877432260 0.02367237165 
0.317590 1.77971388543 0.02404084219 
0.318107 1.76959791241 0.02364812443 
0.318624 1.72858002557 0.02376220936 
0.319140 1.77645619624 0.02466891896 
0.319657 1.77778549545 0.02446793837 
0.320174 1.72245507910 0.02362003699 
0.320690 1.71544496473 0.02378508327 
0.321207 1.75279259950 0.02420476667 
0.321724 1.75543763199 0.02432604905 
0.322240 1.79683507720 0.02461106068 
0.322757 1.73753283733 0.02450808805 
0.323274 1.70041383332 0.02447236045 
0.323790 1.76299662071 0.02445365349 
0.324307 1.79448143712 0.02600700653 
0.324824 1.77354450476 0.02573613158 
0.325340 1.75521569903 0.02711382344 
0.325857 1.77143680437 0.02609221411 
0.326373 1.76347368705 0.02605829093 
0.326890 1.79286849683 0.02689987959 
0.327407 1.77089814867 0.02632665785 
0.327923 1.75770775930 0.02717834950 
0.328440 1.78196939681 0.02723008330 
0.328957 1.76962104037 0.02717871505 
0.329473 1.79186085340 0.02868921878 
0.329990 1.76013072483 0.02916018960 
0.330507 1.71607845597 0.02884103938 
0.331023 1.77867601897 0.02845390412 
0.331540 1.74816341546 0.02966443843 
0.332057 1.76701509719 0.03039469032 
0.332573 1.80048535315 0.03034129356 
0.333090 1.80863890750 0.03093786179 
0.333607 1.79350500373 0.03064193636 
0.334123 1.77331459699 0.03131615473 
0.334640 1.79780247873 0.03163634791 
0.335156 1.72734352002 0.03175379725 
0.335673 1.83481246870 0.03210182308 
0.336190 1.79138592597 0.03138648091 
0.336706 1.80949580763 0.03235487156 
0.337223 1.75278918089 0.03248835580 
0.337740 1.78934809216 0.03296070350 
0.338256 1.77220433472 0.03204534861 
0.338773 1.82125785429 0.03541524646 
0.339290 1.84404012330 0.03662161812 
0.339806 1.77752797749 0.03769149167 
0.340323 1.81519251146 0.03759781726 
0.340839 1.87963212530 0.03792475359 
0.341356 1.82927134522 0.03850903793 
0.341873 1.86804404018 0.03977279161 
0.342389 1.83093102174 0.03947534435 
0.342906 1.84453390073 0.03807373941 
0.343423 1.85220787770 0.03790309540 
0.343939 1.80730581408 0.03938409168 
0.344456 1.74705790179 0.03891062894 
0.344972 1.81410496790 0.03940363598 
0.345489 1.87649562273 0.03954849175 
0.346006 1.90660600665 0.04035270516 
0.346522 1.84876380648 0.04027730285 
0.347039 1.87856025026 0.04050616081 
0.347555 1.78183492309 0.04081436487 
0.348072 1.80513631245 0.04025074448 
0.348589 1.84795539083 0.04237477673 
0.349105 1.87400900292 0.04126193946 
0.349622 1.86127666664 0.04095421768 
0.350139 1.87299016053 0.04426310543 
0.350655 1.76332105398 0.04063718898 
0.351172 1.84039568321 0.04060967362 
0.351688 1.77707762620 0.03896947776 
0.352205 1.81687416525 0.04308175050 
0.352722 1.83777158915 0.04018403757 
0.353238 1.85776799263 0.04071101462 
0.353755 1.87636965148 0.04332294049 
0.354271 1.80982860567 0.03933418750 
0.354788 1.80941087894 0.04175779606 
0.355305 1.83299095907 0.04250887861 
0.355821 1.81706073202 0.04227605828 
0.356338 1.84438569671 0.04235686117 
0.356854 1.81670608240 0.04187969357 
0.357371 1.77783349469 0.04388185035 
0.357888 1.80791051855 0.04723646439 
0.358404 1.79865627160 0.04446952647 
0.358921 1.77171327772 0.04601471561 
0.359437 1.84670732006 0.04606419951 
0.359954 1.82862338048 0.04733691763 
0.360471 1.85923936554 0.05119878370 
0.360987 1.86490905272 0.04576498352 
0.361504 1.95136801388 0.05093027769 
0.362020 1.83042457437 0.04707146565 
0.362537 1.82857289089 0.05092863775 
0.363054 1.78171984935 0.04890209603 
0.363570 1.79556245803 0.05196214281 
0.364087 1.84479162033 0.05323311272 
0.364603 1.74494114143 0.05173934689 
0.365120 1.87703974012 0.05619395525 
0.365637 1.84476853658 0.05604247777 
0.366153 1.85135353039 0.05677311975 
0.366670 1.84445094552 0.06065547392 
0.367186 1.76058656128 0.06269079291 
0.367703 1.75819213215 0.06088062369 
0.368219 1.92396293722 0.06705147796 
0.368736 1.75070399559 0.06279454474 
0.369253 1.86048870968 0.06636091081 
0.369769 1.79018549253 0.07548369857 
0.370286 1.87114532832 0.07024372571 
0.370802 1.73196218025 0.07781373706 
0.371319 1.66712716024 0.07693184969 
0.371835 1.57082342010 0.08749872251 
0.372352 1.86334361216 0.08904498045 
0.372869 1.65909218583 0.11823291387 
0.373385 1.35343877271 0.15125898681 
0.373902 1.29517849370 0.19612015439 
