# Supplementary material for: A SAXS-based approach to rationally evaluate radical scavengers – toward eliminating radiation damage in solution and crystallographic studies
Source: J Synchrotron Radiat. 2021 Aug 9;28(Pt 5):1309–20. doi: 10.1107/S1600577521004045 (PMC8415334; doi:10.1107/S1600577521004045)
Supplement: Supplementary file 1 [file s-28-01309-sup1.zip › SupportingData/ascrobic_acid/5mM/G1_ascorbate-5mm_00015.cbf.dat]

0.010597 11.02496612231 0.49470009491 
0.011114 10.21491266253 0.47658503987 
0.011630 9.53893950882 0.36848442984 
0.012147 8.40106581820 0.30059192907 
0.012664 8.16111618293 0.25098586801 
0.013181 6.96717563648 0.20233953566 
0.013698 6.52093238612 0.19968158697 
0.014215 6.39675641296 0.26646703232 
0.014732 5.67930360308 0.25750877488 
0.015249 5.47978312805 0.18728328154 
0.015766 5.52240602525 0.16744267462 
0.016283 4.98795714244 0.17450364789 
0.016800 5.05756168866 0.15475683647 
0.017316 4.68528752255 0.14221192954 
0.017833 4.54197333492 0.12491226983 
0.018350 4.49252515396 0.11789666122 
0.018867 4.34045788370 0.10850256387 
0.019384 4.25148654416 0.11047143901 
0.019901 3.80334328591 0.11585420773 
0.020418 4.04855971696 0.10632163856 
0.020935 3.75219678000 0.09289651535 
0.021452 3.74320709718 0.09423568899 
0.021969 3.50692452023 0.09017182932 
0.022486 3.67039268839 0.09628117800 
0.023002 3.45828039369 0.09431010706 
0.023519 3.43078799540 0.08270212906 
0.024036 3.34781250789 0.07945693633 
0.024553 3.33493202212 0.08389773097 
0.025070 3.17179947133 0.08128068535 
0.025587 3.11831657625 0.08085452422 
0.026104 3.25574792342 0.07958532210 
0.026621 3.14369281544 0.07715395434 
0.027138 3.09332651699 0.07753310481 
0.027655 3.06603605657 0.07404000144 
0.028171 3.09179141235 0.07138491836 
0.028688 2.93588396394 0.07294444252 
0.029205 2.92031592244 0.06690056198 
0.029722 2.85710897033 0.07301443876 
0.030239 2.90535036506 0.07557769598 
0.030756 2.82194239889 0.06570474038 
0.031273 2.69086228040 0.06594684504 
0.031790 2.81654743142 0.06647187296 
0.032307 2.79492329782 0.06726673011 
0.032824 2.77848065319 0.06484571300 
0.033341 2.81701185951 0.06411912228 
0.033857 2.77903269364 0.06213774009 
0.034374 2.76235262959 0.05970195962 
0.034891 2.66183549599 0.05983453453 
0.035408 2.69683090386 0.06423006351 
0.035925 2.57748437279 0.06107626115 
0.036442 2.58779189109 0.05914541647 
0.036959 2.60701037250 0.05940820977 
0.037476 2.56980516474 0.05518408500 
0.037993 2.53648421685 0.06158531237 
0.038510 2.61888131891 0.05939908852 
0.039027 2.54966294565 0.05582195325 
0.039543 2.52954671953 0.05926421531 
0.040060 2.54867310521 0.05238041682 
0.040577 2.61941517770 0.05869238848 
0.041094 2.60201732658 0.05555984320 
0.041611 2.52219605985 0.05415558499 
0.042128 2.49852602165 0.05270794663 
0.042645 2.49433572185 0.05149718376 
0.043162 2.44477616791 0.05260610999 
0.043679 2.41633305822 0.05389798751 
0.044196 2.37794392091 0.05325138307 
0.044712 2.24908898214 0.04753643509 
0.045229 2.45498512001 0.05166981250 
0.045746 2.37471299289 0.05245112596 
0.046263 2.29841236406 0.04757111545 
0.046780 2.40892607035 0.04616190074 
0.047297 2.23977605112 0.04678446657 
0.047814 2.32199521068 0.05098902332 
0.048331 2.31287147067 0.04932175625 
0.048848 2.37172854807 0.04737679191 
0.049365 2.41537453447 0.04892652302 
0.049881 2.31364012837 0.04707495828 
0.050398 2.26720308573 0.04611738226 
0.050915 2.24272219058 0.04651541264 
0.051432 2.19974936547 0.04478159158 
0.051949 2.26045701553 0.04559793113 
0.052466 2.34502307667 0.04690396749 
0.052983 2.26089698831 0.04316629737 
0.053500 2.26745095394 0.04696735932 
0.054017 2.25106392034 0.04590495035 
0.054534 2.25376085320 0.04432009464 
0.055050 2.25806580691 0.04359349318 
0.055567 2.10216655179 0.04202583069 
0.056084 2.20815748240 0.04187477067 
0.056601 2.23703940244 0.04331429513 
0.057118 2.19023908028 0.04352188038 
0.057635 2.15482961293 0.04073274782 
0.058152 2.20136825825 0.04272688836 
0.058669 2.14938093549 0.04355846424 
0.059186 2.11723969794 0.04110328493 
0.059703 2.20384911399 0.04058706501 
0.060220 2.13992928583 0.04038475184 
0.060736 2.13607066250 0.04128357102 
0.061253 2.21753908404 0.04252346005 
0.061770 2.17893615386 0.04088043230 
0.062287 2.22705126334 0.04159594352 
0.062804 2.11403262568 0.04113639663 
0.063321 2.08093779540 0.04012532008 
0.063838 2.10845580772 0.03836832739 
0.064355 2.14540532006 0.04002316115 
0.064872 2.03159130098 0.03777977395 
0.065388 2.14321897862 0.04013015607 
0.065905 2.02759773958 0.03788486502 
0.066422 2.17275257346 0.03934390897 
0.066939 2.11700007819 0.03856794771 
0.067456 2.11177091613 0.03756582383 
0.067973 2.11414687706 0.03871961406 
0.068490 2.06260082594 0.03795410935 
0.069007 1.98253987050 0.03622878283 
0.069524 2.11910722904 0.03834388897 
0.070041 2.10198403067 0.03915260847 
0.070557 2.07608428506 0.03831374029 
0.071074 2.00376593717 0.03892565128 
0.071591 2.07721178823 0.03817900384 
0.072108 2.08025792717 0.03704039043 
0.072625 2.12118010435 0.03812531166 
0.073142 2.03651343338 0.03755215234 
0.073659 2.01171667523 0.03745390334 
0.074176 2.05977657898 0.03751685545 
0.074693 1.97768474807 0.03756099509 
0.075210 2.00392299845 0.03658444301 
0.075726 2.09457304802 0.03552998211 
0.076243 2.02693737887 0.03631912857 
0.076760 2.05481566536 0.03680386476 
0.077277 2.03460128909 0.03584330598 
0.077794 2.04809408592 0.03613249633 
0.078311 2.04305337555 0.03566529750 
0.078828 2.02842183762 0.03598881756 
0.079345 2.09322500811 0.03515345197 
0.079862 2.03848632213 0.03555890792 
0.080378 2.02870315261 0.03459387865 
0.080895 1.97472934739 0.03489443390 
0.081412 1.97524925546 0.03601560200 
0.081929 2.02298532964 0.03434102534 
0.082446 1.98572029098 0.03308986163 
0.082963 2.03159688525 0.03441825395 
0.083480 1.98824480570 0.03454709208 
0.083997 1.89578184455 0.03238358583 
0.084514 2.01477373512 0.03390233054 
0.085030 1.99219831930 0.03226586435 
0.085547 2.01791152626 0.03267602171 
0.086064 2.00321047650 0.03319585338 
0.086581 1.95834078151 0.03364481848 
0.087098 2.00013055979 0.03359335537 
0.087615 1.96503820444 0.03310157413 
0.088132 1.99217151063 0.03347653139 
0.088649 1.99300007349 0.03413546797 
0.089166 1.96226098690 0.03370830293 
0.089683 1.92834894066 0.03339598260 
0.090199 1.96283100079 0.03590981904 
0.090716 1.96349630102 0.03515874481 
0.091233 1.93713613505 0.03544424090 
0.091750 1.99150265591 0.03685599974 
0.092267 1.97511645238 0.03544293675 
0.092784 1.93380186916 0.03482929432 
0.093301 2.03854930845 0.03693216382 
0.093818 1.97828021950 0.03536662029 
0.094334 1.99809241497 0.03615117818 
0.094851 1.96916079443 0.03530321608 
0.095368 1.98557114846 0.03597755829 
0.095885 1.96241460898 0.03406146440 
0.096402 1.93395184305 0.03353680211 
0.096919 1.97432775489 0.03337042272 
0.097436 1.91713203594 0.03196053384 
0.097953 1.97920885532 0.03325309389 
0.098470 1.95710200809 0.03293115169 
0.098986 1.90738635894 0.03209165681 
0.099503 1.93288811905 0.03103486505 
0.100020 1.90075582362 0.03241297619 
0.100537 1.95238014472 0.03193564200 
0.101054 1.90299580153 0.03253764061 
0.101571 1.87272911708 0.03117760269 
0.102088 1.97128006670 0.03321766326 
0.102605 1.89399527623 0.03155739951 
0.103122 1.92211904495 0.03202080766 
0.103638 1.91397596314 0.03103548485 
0.104155 1.86714387642 0.03113542459 
0.104672 1.89707889496 0.03048744619 
0.105189 1.92221803738 0.03066124906 
0.105706 1.94669267037 0.03040731926 
0.106223 1.84469553590 0.02966892206 
0.106740 1.90548889857 0.02998873303 
0.107257 1.94458110458 0.03087107875 
0.107773 1.92667887141 0.02941958097 
0.108290 1.90492899913 0.02993910041 
0.108807 1.91388717798 0.02969252511 
0.109324 1.86333528923 0.02953980859 
0.109841 1.94062918392 0.03105386014 
0.110358 1.87736161714 0.02966135758 
0.110875 1.89154558439 0.03054176735 
0.111392 1.89060231173 0.03014990208 
0.111909 1.86352035165 0.02851758091 
0.112425 1.95617090263 0.03028138249 
0.112942 1.93068264611 0.02835583664 
0.113459 1.90407804597 0.02914272182 
0.113976 1.96318870993 0.02806866218 
0.114493 1.95864128120 0.02833045452 
0.115010 1.93177531585 0.02872868646 
0.115527 1.92526825981 0.02814288063 
0.116044 1.87600025062 0.02910499885 
0.116560 1.88837098232 0.02743796352 
0.117077 1.89896356188 0.02875979888 
0.117594 1.90977464367 0.02990984524 
0.118111 1.91535430702 0.02797936723 
0.118628 1.90787200859 0.02872584085 
0.119145 1.92757883479 0.02860282024 
0.119662 1.89264664105 0.02832233503 
0.120179 1.86841438289 0.02727315980 
0.120695 1.87221853166 0.02724056757 
0.121212 1.91163597930 0.02814056907 
0.121729 1.90584106565 0.02770673911 
0.122246 1.91744003818 0.02720346476 
0.122763 1.93414836847 0.02857792529 
0.123280 1.88884383524 0.02771438692 
0.123797 1.92909170801 0.02692824580 
0.124314 1.87382469076 0.02684862321 
0.124830 1.90053204912 0.02815099844 
0.125347 1.92572150920 0.02678652050 
0.125864 1.90088960135 0.02807283018 
0.126381 1.90974434893 0.02800605430 
0.126898 1.91038043655 0.02719180411 
0.127415 1.88552486757 0.02725400851 
0.127932 1.88275415659 0.02610561447 
0.128448 1.86354315312 0.02710246869 
0.128965 1.83481642702 0.02627685127 
0.129482 1.87682127166 0.02660800938 
0.129999 1.87429807785 0.02737391506 
0.130516 1.85841808132 0.02685440052 
0.131033 1.85467227015 0.02619226127 
0.131550 1.85001170037 0.02645583626 
0.132067 1.92162445726 0.02676767908 
0.132583 1.87186587380 0.02571412155 
0.133100 1.92139424873 0.02630884568 
0.133617 1.83633566014 0.02617208955 
0.134134 1.84162747026 0.02554766399 
0.134651 1.84733166962 0.02622981833 
0.135168 1.84375631266 0.02549270932 
0.135685 1.86027453108 0.02575793613 
0.136201 1.86908681765 0.02561812471 
0.136718 1.88969437206 0.02594732430 
0.137235 1.84766698673 0.02499431635 
0.137752 1.87289717956 0.02603334069 
0.138269 1.86081800323 0.02564342118 
0.138786 1.89185272491 0.02554592472 
0.139303 1.90667316564 0.02506867599 
0.139819 1.86498827183 0.02573375302 
0.140336 1.82078645862 0.02430026738 
0.140853 1.94406399832 0.02571076583 
0.141370 1.91603049704 0.02510875418 
0.141887 1.87326820942 0.02529081551 
0.142404 1.87681247227 0.02508038321 
0.142921 1.85625632695 0.02536938854 
0.143438 1.89529020645 0.02567249705 
0.143954 1.94331319834 0.02599327078 
0.144471 1.86226346633 0.02567563298 
0.144988 1.86598927996 0.02598204578 
0.145505 1.90475880322 0.02627607717 
0.146022 1.90468487134 0.02570205204 
0.146539 1.90133575138 0.02602328991 
0.147056 1.89062286379 0.02429540961 
0.147572 1.85724299321 0.02508198995 
0.148089 1.85840560035 0.02564118277 
0.148606 1.88331442333 0.02535079294 
0.149123 1.82586641802 0.02472417909 
0.149640 1.86122445324 0.02492094074 
0.150157 1.86276107371 0.02527280644 
0.150674 1.85082966890 0.02496741847 
0.151190 1.86029148949 0.02441457216 
0.151707 1.88077770558 0.02465437837 
0.152224 1.83305397031 0.02484876450 
0.152741 1.89172540695 0.02481209006 
0.153258 1.85255923544 0.02473318709 
0.153775 1.79965296657 0.02400335128 
0.154291 1.83382506890 0.02414245139 
0.154808 1.86448884454 0.02476510287 
0.155325 1.87076674631 0.02433778482 
0.155842 1.85757007206 0.02357185870 
0.156359 1.90907662667 0.02459621911 
0.156876 1.84485904240 0.02410701410 
0.157393 1.83912780531 0.02353486988 
0.157909 1.83803446260 0.02379413178 
0.158426 1.82716463279 0.02382614434 
0.158943 1.82900643493 0.02419038658 
0.159460 1.84091857299 0.02324216593 
0.159977 1.83197045832 0.02363474208 
0.160494 1.83747179239 0.02380319500 
0.161010 1.86831036551 0.02410783976 
0.161527 1.81407215679 0.02309730336 
0.162044 1.85196566827 0.02263878212 
0.162561 1.81617851422 0.02344193659 
0.163078 1.85124701152 0.02346829810 
0.163595 1.81405288117 0.02304254618 
0.164112 1.83935247926 0.02360800813 
0.164628 1.81161119770 0.02314453734 
0.165145 1.81476221100 0.02273916121 
0.165662 1.81309409203 0.02351208393 
0.166179 1.84262170716 0.02270719523 
0.166696 1.82138507384 0.02293536054 
0.167213 1.83245119067 0.02287140631 
0.167729 1.85778950981 0.02237515828 
0.168246 1.81778806618 0.02261748618 
0.168763 1.78418544463 0.02240112911 
0.169280 1.83821351978 0.02340149840 
0.169797 1.85770609817 0.02259779360 
0.170314 1.87701722666 0.02321997073 
0.170830 1.81869827292 0.02342665291 
0.171347 1.82976282686 0.02233763687 
0.171864 1.83229990361 0.02241404777 
0.172381 1.82999968280 0.02232925767 
0.172898 1.83324572092 0.02309963923 
0.173415 1.80808398907 0.02218196272 
0.173932 1.83209881004 0.02213829920 
0.174448 1.84746065094 0.02273806332 
0.174965 1.83090268152 0.02226416904 
0.175482 1.86233349014 0.02216291132 
0.175999 1.83564825714 0.02202193647 
0.176516 1.78881561608 0.02195666008 
0.177033 1.83802848028 0.02242834969 
0.177549 1.80925768811 0.02174933220 
0.178066 1.81085231146 0.02153114607 
0.178583 1.83349337644 0.02194888324 
0.179100 1.79112270149 0.02255915869 
0.179617 1.79030486194 0.02261415709 
0.180134 1.83600597821 0.02304053996 
0.180650 1.82271128374 0.02291137377 
0.181167 1.80716947807 0.02321137751 
0.181684 1.80796237897 0.02374633768 
0.182201 1.83045712004 0.02342524573 
0.182718 1.82095931063 0.02395595692 
0.183234 1.85351643477 0.02340603049 
0.183751 1.83705162909 0.02331876640 
0.184268 1.81443763543 0.02336731891 
0.184785 1.80762159534 0.02393943410 
0.185302 1.82145058018 0.02447982492 
0.185819 1.81156617965 0.02370469177 
0.186335 1.78219046517 0.02376371369 
0.186852 1.78033585087 0.02410169984 
0.187369 1.75425622857 0.02250872106 
0.187886 1.83717310387 0.02296909673 
0.188403 1.80554079543 0.02228351422 
0.188920 1.78393867535 0.02256217370 
0.189436 1.79769824185 0.02278375771 
0.189953 1.79529281936 0.02244906051 
0.190470 1.74982244139 0.02245397274 
0.190987 1.78427351763 0.02258268277 
0.191504 1.79509775454 0.02237677954 
0.192020 1.79614346229 0.02201868198 
0.192537 1.80567935398 0.02155558915 
0.193054 1.72863671819 0.02146627104 
0.193571 1.76531451929 0.02195218693 
0.194088 1.75159963292 0.02182362874 
0.194605 1.77355970111 0.02211599552 
0.195121 1.76572870335 0.02138627498 
0.195638 1.74708247598 0.02164775383 
0.196155 1.76898871827 0.02086771787 
0.196672 1.78139476952 0.02129185728 
0.197189 1.76415268873 0.02141010173 
0.197705 1.76061267402 0.02092187452 
0.198222 1.77469075663 0.02082029608 
0.198739 1.80614265399 0.02108600012 
0.199256 1.78555808135 0.02080029552 
0.199773 1.78938868935 0.02155417498 
0.200290 1.76479666276 0.02138368706 
0.200806 1.78792074656 0.02077321302 
0.201323 1.75700555313 0.02109460046 
0.201840 1.80396945858 0.02130001970 
0.202357 1.74721999687 0.02041929420 
0.202874 1.77503519695 0.02093940444 
0.203390 1.75385534726 0.02093733874 
0.203907 1.76308221268 0.02099280975 
0.204424 1.75189471702 0.02043834676 
0.204941 1.75466262075 0.02054230960 
0.205458 1.77604871086 0.02131002431 
0.205974 1.77827444746 0.02103337305 
0.206491 1.79205489677 0.02058626048 
0.207008 1.75350329506 0.02026266870 
0.207525 1.78419322558 0.02083076021 
0.208042 1.77140082155 0.02026728742 
0.208558 1.77903716810 0.02061963183 
0.209075 1.76261469641 0.02065606641 
0.209592 1.78349563355 0.02040296385 
0.210109 1.79540206104 0.02056560313 
0.210626 1.76972704661 0.02031738398 
0.211142 1.80025649583 0.02059628793 
0.211659 1.76986294638 0.02062926227 
0.212176 1.78326343071 0.02032482975 
0.212693 1.79003921469 0.02065069604 
0.213210 1.76130549699 0.02006185576 
0.213726 1.79846479931 0.02075879276 
0.214243 1.83889138916 0.02049670887 
0.214760 1.78707669445 0.02032840711 
0.215277 1.74608424911 0.02047942300 
0.215794 1.78904226023 0.02017405590 
0.216310 1.75058216136 0.02029133441 
0.216827 1.78193362911 0.02014922709 
0.217344 1.77989960157 0.02013508844 
0.217861 1.73868587057 0.01958480804 
0.218378 1.72653797511 0.01974883669 
0.218894 1.77291366355 0.02015501027 
0.219411 1.80556890872 0.02038732011 
0.219928 1.77146752211 0.02000084626 
0.220445 1.75024152093 0.01989673286 
0.220962 1.77593982342 0.02005162000 
0.221478 1.76247575527 0.01926947368 
0.221995 1.75267189533 0.01982287003 
0.222512 1.73733243922 0.01987381498 
0.223029 1.77812039646 0.01958285408 
0.223546 1.75415842152 0.01941437137 
0.224062 1.80398806065 0.01968320900 
0.224579 1.79928911621 0.01983364617 
0.225096 1.76642434786 0.01950970615 
0.225613 1.77936041159 0.01992587862 
0.226129 1.77604141779 0.01971331775 
0.226646 1.76508577655 0.01977279130 
0.227163 1.74656834632 0.01968497374 
0.227680 1.78291617180 0.01976745140 
0.228197 1.75497449754 0.01911781470 
0.228713 1.77738658504 0.01932741787 
0.229230 1.78614321622 0.01942648921 
0.229747 1.76059977691 0.01901043202 
0.230264 1.75292919700 0.01931757605 
0.230780 1.76002365391 0.01937481797 
0.231297 1.77723449082 0.01932867725 
0.231814 1.77768327449 0.01911528886 
0.232331 1.78587193523 0.01915238708 
0.232848 1.75056055189 0.01916358572 
0.233364 1.78598836429 0.01914870468 
0.233881 1.74842647758 0.01886913458 
0.234398 1.75411586477 0.01914086271 
0.234915 1.76819467516 0.01915894215 
0.235431 1.73722182745 0.01857876945 
0.235948 1.73249180268 0.01910322709 
0.236465 1.75460801880 0.01873908409 
0.236982 1.77765841757 0.01896334221 
0.237499 1.77070735474 0.01910553719 
0.238015 1.73105995039 0.01879633077 
0.238532 1.72611820791 0.01848887849 
0.239049 1.75218816083 0.01882243772 
0.239566 1.75087328445 0.01860189343 
0.240082 1.75636588945 0.01877615639 
0.240599 1.74680944969 0.01867000136 
0.241116 1.77861210551 0.01884675536 
0.241633 1.75967293200 0.01868821219 
0.242149 1.76690223879 3.35833247617 
0.242666 1.75472422264 0.01885497594 
0.243183 1.73929792183 0.01862350403 
0.243700 1.74541794518 0.01827145513 
0.244217 1.72445702900 0.01827131218 
0.244733 1.75890512856 0.01871518609 
0.245250 1.75285835727 0.01847430019 
0.245767 1.74102971143 0.01844012598 
0.246284 1.76601645126 0.01874699073 
0.246800 1.75949438942 0.01839039405 
0.247317 1.73593941013 0.01819246501 
0.247834 1.74892148848 0.01843296172 
0.248351 1.72584912390 0.01841844108 
0.248867 1.76220057368 0.01827547737 
0.249384 1.77332165533 0.01873509154 
0.249901 1.75187216502 0.01870246215 
0.250418 1.74541676179 0.01839415780 
0.250934 1.75299852388 0.01843821022 
0.251451 1.75616363232 0.01813622486 
0.251968 1.76051751752 0.01872223783 
0.252485 1.71886351490 0.01830565414 
0.253001 1.74569226110 0.01821000655 
0.253518 1.72257311349 0.01825171460 
0.254035 1.75033400705 0.01763397337 
0.254552 1.75512604389 0.01799410691 
0.255068 1.75677057129 0.01822013554 
0.255585 1.75252060761 0.01816041845 
0.256102 1.76165528614 0.01776113176 
0.256619 1.73723636664 0.01821751410 
0.257135 1.74372500305 0.01787959189 
0.257652 1.75344853201 0.01797890765 
0.258169 1.72279310462 0.01818884631 
0.258686 1.72836867514 0.01831481608 
0.259202 1.75692223995 0.01761725305 
0.259719 1.71443812700 0.01740419072 
0.260236 1.75289200022 0.01852700155 
0.260753 1.75275529585 0.01896315593 
0.261269 1.71452706487 0.01839386362 
0.261786 1.71473359719 0.01860147859 
0.262303 1.71520586710 0.01878913387 
0.262820 1.73410069179 0.01871620113 
0.263336 1.75552100988 0.01912261741 
0.263853 1.73247891335 0.01881290963 
0.264370 1.72193150378 0.01948509391 
0.264887 1.76260939399 0.01906784645 
0.265403 1.73854327923 0.01975913906 
0.265920 1.76203891564 0.01978718515 
0.266437 1.72449288967 0.01924184894 
0.266954 1.74138329769 0.01976455993 
0.267470 1.75809901563 0.01998637488 
0.267987 1.75756477178 0.02012481014 
0.268504 1.73313348859 0.01958866509 
0.269021 1.78200482384 0.01998337679 
0.269537 1.74669733580 0.01966698623 
0.270054 1.75958395838 0.02057765638 
0.270571 1.73539500198 0.02030227059 
0.271087 1.79862997415 0.02117142882 
0.271604 1.72155116259 0.02100289670 
0.272121 1.74853120686 0.02079815626 
0.272638 1.78016536522 0.02122972766 
0.273154 1.75451069837 0.02147519536 
0.273671 1.74738534286 0.02111614677 
0.274188 1.78687464977 0.02219600793 
0.274705 1.74859001788 0.02165490166 
0.275221 1.74682002349 0.02138008495 
0.275738 1.78543026625 0.02224696848 
0.276255 1.75984276793 0.02156329371 
0.276771 1.79416295270 0.02241357105 
0.277288 1.72389281256 0.02161531160 
0.277805 1.78109038865 0.02183694316 
0.278322 1.77550895203 0.02113945145 
0.278838 1.73821744622 0.02123309835 
0.279355 1.76005392913 0.02119307727 
0.279872 1.72861648391 0.02138009741 
0.280388 1.76689940527 0.02140251816 
0.280905 1.75209307437 0.02151924380 
0.281422 1.71164216861 0.02100919362 
0.281939 1.74514139051 0.02127285020 
0.282455 1.72360757996 0.02116132480 
0.282972 1.75248948001 0.02166159781 
0.283489 1.73612572125 0.02167436834 
0.284006 1.72343850111 0.02151188668 
0.284522 1.74462445645 0.02129780444 
0.285039 1.76132786559 0.02107426141 
0.285556 1.75670843453 0.02116594935 
0.286072 1.77159150398 0.02176887958 
0.286589 1.77811033202 0.02227301224 
0.287106 1.72007774098 0.02099782671 
0.287622 1.74378858855 0.02217306415 
0.288139 1.77739840280 0.02214207087 
0.288656 1.77944209539 0.02167029682 
0.289173 1.75311050621 0.02194136069 
0.289689 1.73728086764 0.02226305621 
0.290206 1.78137657931 0.02191247818 
0.290723 1.72906755054 0.02157977756 
0.291239 1.73591364269 0.02172780258 
0.291756 1.75597570587 0.02240918617 
0.292273 1.76483530407 0.02244058358 
0.292790 1.74859650249 0.02223197524 
0.293306 1.81314464383 0.02212025046 
0.293823 1.75204363557 0.02236177277 
0.294340 1.74390396843 0.02221690671 
0.294856 1.72962228531 0.02250935035 
0.295373 1.76786375865 0.02220970565 
0.295890 1.73555137659 0.02148075007 
0.296406 1.74085527058 0.02272106997 
0.296923 1.73405731813 0.02229552847 
0.297440 1.75962319686 0.02240099715 
0.297957 1.75797859591 0.02223114105 
0.298473 1.74363070588 0.02224345661 
0.298990 1.75786914122 0.02233426665 
0.299507 1.75221037175 0.02302522660 
0.300023 1.78239341854 0.02260236088 
0.300540 1.76319401768 0.02281487624 
0.301057 1.74064191249 0.02265042922 
0.301573 1.72829600861 0.02272937424 
0.302090 1.74511515534 0.02325407453 
0.302607 1.71417730322 0.02225270099 
0.303123 1.76768089852 0.02301758093 
0.303640 1.72827945760 0.02284589161 
0.304157 1.76724268627 0.02258490874 
0.304673 1.77503944469 0.02308953925 
0.305190 1.76890262815 0.02369950393 
0.305707 1.75653124390 0.02329899701 
0.306224 1.78631166102 0.02382070568 
0.306740 1.77549423472 0.02314316371 
0.307257 1.75419440230 0.02328089636 
0.307774 1.76088740935 0.02290272066 
0.308290 1.76703322774 0.02336826717 
0.308807 1.75408447308 0.02320137088 
0.309324 1.75422793314 0.02341171106 
0.309840 1.76951449955 0.02375176211 
0.310357 1.74606002193 0.02340353082 
0.310874 1.77737524064 0.02328208685 
0.311390 1.74246010702 0.02343718409 
0.311907 1.74364760225 0.02317184967 
0.312424 1.71989463521 0.02347619558 
0.312940 1.71946020650 0.02357174364 
0.313457 1.75286780444 0.02373791658 
0.313974 1.76897738777 0.02467648957 
0.314490 1.77266360246 0.02445557915 
0.315007 1.75487287386 0.02382374682 
0.315524 1.75592716731 0.02382555353 
0.316040 1.75202455216 0.02327014335 
0.316557 1.79538574244 0.02422598320 
0.317074 1.76493554998 0.02497974298 
0.317590 1.72148051362 0.02438872115 
0.318107 1.71081529384 0.02362472639 
0.318624 1.74118330573 0.02386763617 
0.319140 1.72772588597 0.02412352631 
0.319657 1.77506970979 0.02460403546 
0.320174 1.72534405544 0.02450105981 
0.320690 1.71093269356 0.02437501796 
0.321207 1.75063686758 0.02478183874 
0.321724 1.76118098198 0.02480788272 
0.322240 1.77233374310 0.02466276084 
0.322757 1.70340333544 0.02442729937 
0.323274 1.72546707017 0.02416053690 
0.323790 1.76489893303 0.02535328671 
0.324307 1.75504573622 0.02554350882 
0.324824 1.75255053446 0.02531253398 
0.325340 1.72026709199 0.02587232511 
0.325857 1.71122055175 0.02556718460 
0.326373 1.70282477520 0.02623593028 
0.326890 1.71801758212 0.02719525627 
0.327407 1.78285425206 0.02724931916 
0.327923 1.84124416097 0.02664843422 
0.328440 1.77879506613 0.02754659628 
0.328957 1.74736218774 0.02723023266 
0.329473 1.76905557836 0.02750737817 
0.329990 1.74045624128 0.02868465365 
0.330507 1.82382184751 0.02867161682 
0.331023 1.78042914493 0.02965835444 
0.331540 1.82412781229 0.03009542450 
0.332057 1.79773895146 0.03085199708 
0.332573 1.80215459283 0.03118854494 
0.333090 1.76100462940 0.03089291935 
0.333607 1.83084618981 0.03128482919 
0.334123 1.78810182144 0.03015099444 
0.334640 1.77305734779 0.03250589702 
0.335156 1.79238474115 0.03118042625 
0.335673 1.77894004529 0.03126313103 
0.336190 1.76397792635 0.03139379276 
0.336706 1.82343527152 0.03277915980 
0.337223 1.79633165892 0.03171315464 
0.337740 1.81021796175 0.03382154911 
0.338256 1.80599855052 0.03329691857 
0.338773 1.84973259852 0.03541386384 
0.339290 1.79879097174 0.03578357296 
0.339806 1.85461465519 0.03750183949 
0.340323 1.84778563594 0.03826900563 
0.340839 1.81778463306 0.03982831618 
0.341356 1.83783540496 0.04036226095 
0.341873 1.86785842467 0.03797482648 
0.342389 1.88129536565 0.03985223329 
0.342906 1.82650720497 0.03949041500 
0.343423 1.85788945067 0.03832593076 
0.343939 1.82619509022 0.03895238235 
0.344456 1.74145771996 0.04036275485 
0.344972 1.81257438626 0.03742559327 
0.345489 1.77617327279 0.04024885656 
0.346006 1.85697220578 0.04052530765 
0.346522 1.81894738825 0.04004256291 
0.347039 1.82775399183 0.04051268359 
0.347555 1.91456872697 0.04171485572 
0.348072 1.87647016808 0.04007950745 
0.348589 1.80399766775 0.04070258952 
0.349105 1.81893746969 0.04248726050 
0.349622 1.87296707950 0.04016328598 
0.350139 1.76265802352 0.04117996083 
0.350655 1.80951318359 0.04051939151 
0.351172 1.83024007808 0.03956518971 
0.351688 1.80387057192 0.04041979432 
0.352205 1.84189057877 0.04111660575 
0.352722 1.80813766156 0.04071533870 
0.353238 1.78433850451 0.03902565490 
0.353755 1.84594134432 0.04233091568 
0.354271 1.80955758219 0.04022570029 
0.354788 1.81796995047 0.04096092306 
0.355305 1.89092719672 0.04255480935 
0.355821 1.80231354503 0.04189647064 
0.356338 1.84319007926 0.04260344757 
0.356854 1.83471229103 0.04380754045 
0.357371 1.83368964707 0.04419735868 
0.357888 1.83991863585 0.04425884051 
0.358404 1.82152662745 0.04430017327 
0.358921 1.87489915249 0.04812538785 
0.359437 1.78453280424 0.04575328343 
0.359954 1.72135081435 0.04626591531 
0.360471 1.73048744827 0.04589440116 
0.360987 1.89555947882 0.04807297738 
0.361504 1.85581027087 0.04927907913 
0.362020 1.85260777279 0.05431218192 
0.362537 1.82629520897 0.04969394748 
0.363054 1.87383756715 0.05324491605 
0.363570 1.85460984601 0.05267280965 
0.364087 1.79640649694 0.05515623013 
0.364603 1.74944988530 0.05241608307 
0.365120 1.86605043207 0.05283421842 
0.365637 1.87610632135 0.05976507114 
0.366153 1.81689506207 0.06040930233 
0.366670 1.73808728623 0.05834766998 
0.367186 1.93176924690 0.06540985269 
0.367703 1.79140285867 0.07022607055 
0.368219 1.78452554308 0.06384831235 
0.368736 1.80915052127 0.06239411312 
0.369253 1.91401005897 0.07639252100 
0.369769 1.78217651449 0.07433423670 
0.370286 1.83349623436 0.07010592821 
0.370802 1.79157356106 0.07394757624 
0.371319 1.84410890486 0.08920675075 
0.371835 1.78590424256 0.08451448535 
0.372352 1.75943357219 0.09593842509 
0.372869 1.77606634849 0.11963172234 
0.373385 1.87447908688 0.18006813798 
0.373902 1.29152993543 0.37006485527 
