# Supplementary material for: A SAXS-based approach to rationally evaluate radical scavengers – toward eliminating radiation damage in solution and crystallographic studies
Source: J Synchrotron Radiat. 2021 Aug 9;28(Pt 5):1309–20. doi: 10.1107/S1600577521004045 (PMC8415334; doi:10.1107/S1600577521004045)
Supplement: Supplementary file 1 [file s-28-01309-sup1.zip › SupportingData/ascrobic_acid/5mM/G1_ascorbate-5mm_00005.cbf.dat]

0.010597 12.04668286899 0.54640637736 
0.011114 11.01395476497 0.49739569525 
0.011630 9.57668204739 0.35145233108 
0.012147 8.44601796203 0.29779783496 
0.012664 8.07915033956 0.28289239731 
0.013181 6.92732940253 0.22139971185 
0.013698 6.67266812449 0.18999989744 
0.014215 6.55613078433 0.25166378978 
0.014732 5.75343815793 0.22686577165 
0.015249 5.67772729306 0.18949510893 
0.015766 5.54922586258 0.16417255426 
0.016283 5.14779399447 0.16366807384 
0.016800 4.93613180704 0.16072188625 
0.017316 4.88563213541 0.13377037647 
0.017833 4.51733431118 0.12851956834 
0.018350 4.32546518569 0.12298005173 
0.018867 4.52880141361 0.11474333545 
0.019384 4.10826076322 0.10466789841 
0.019901 4.04727190741 0.10461684407 
0.020418 3.84715048678 0.09344133630 
0.020935 3.80858806841 0.09645434606 
0.021452 3.66702689751 0.09677802099 
0.021969 3.83949422908 0.10466075068 
0.022486 3.59600013773 0.10200884217 
0.023002 3.72113996809 0.09490764292 
0.023519 3.34379476607 0.08387729660 
0.024036 3.34712376669 0.08020597009 
0.024553 3.20666930173 0.07798837592 
0.025070 3.06453404127 0.08237605749 
0.025587 3.27928720427 0.08043806380 
0.026104 3.19466207346 0.07573045818 
0.026621 3.04638834466 0.08284232332 
0.027138 3.10353545682 0.07354705277 
0.027655 3.06068641598 0.07759770560 
0.028171 2.80857605694 0.07635887407 
0.028688 2.94509421864 0.07432315084 
0.029205 3.00124709670 0.07293506968 
0.029722 2.93132257794 0.06964477353 
0.030239 2.98128878578 0.07029739182 
0.030756 2.82913035878 0.07072171763 
0.031273 2.94000608607 0.07013626886 
0.031790 2.74376554211 0.06764744076 
0.032307 2.84385035057 0.06768815701 
0.032824 2.74027507352 0.06623804441 
0.033341 2.62334891230 0.06144053351 
0.033857 2.74134796331 0.06413775746 
0.034374 2.61460319036 0.05955866943 
0.034891 2.73161937338 0.06174252388 
0.035408 2.70317697312 0.06361888747 
0.035925 2.61967502769 0.06177687048 
0.036442 2.63801200513 0.05792072662 
0.036959 2.64925321099 0.06085645282 
0.037476 2.55155989488 0.05803081089 
0.037993 2.55404163794 0.05960148702 
0.038510 2.53996551286 0.05876939797 
0.039027 2.63010459449 0.05630038406 
0.039543 2.45795171511 0.05687080224 
0.040060 2.63795381986 0.05850667107 
0.040577 2.44133766045 0.05545740577 
0.041094 2.44134437062 0.05320467318 
0.041611 2.59420273240 0.05365001589 
0.042128 2.48588087003 0.05666492380 
0.042645 2.46862260240 0.05097627948 
0.043162 2.29087912006 0.04988017483 
0.043679 2.42547199670 0.05340847129 
0.044196 2.36980496721 0.04739181347 
0.044712 2.39255143960 0.04972111767 
0.045229 2.43452988750 0.05554317758 
0.045746 2.37521866852 0.05075162827 
0.046263 2.29924984139 0.04938079979 
0.046780 2.42368736361 0.04774687858 
0.047297 2.33535834610 0.04910746572 
0.047814 2.26735828872 0.04571729389 
0.048331 2.44399939601 0.04641811766 
0.048848 2.30128048450 0.04659650110 
0.049365 2.26698668170 0.04410098992 
0.049881 2.31954456096 0.04862978606 
0.050398 2.31639769079 0.04803806901 
0.050915 2.42400488061 0.04829256588 
0.051432 2.25686869030 0.04391236970 
0.051949 2.24886936160 0.04520160361 
0.052466 2.24020475532 0.04545949978 
0.052983 2.23724739982 0.04469018373 
0.053500 2.29947419065 0.04539945240 
0.054017 2.20114953720 0.04637882419 
0.054534 2.25659284887 0.04347950788 
0.055050 2.26721673617 0.04405020321 
0.055567 2.18727832336 0.04345149157 
0.056084 2.16499981927 0.04345345208 
0.056601 2.25979594563 0.04426627190 
0.057118 2.18926601167 0.04285798669 
0.057635 2.25278105226 0.04486303965 
0.058152 2.25806160454 0.04291198414 
0.058669 2.19657881788 0.04078257570 
0.059186 2.20141385804 0.04376623231 
0.059703 2.12416631445 0.04133695631 
0.060220 2.14011788042 0.04080605176 
0.060736 2.18669738700 0.04199218896 
0.061253 2.03653762181 0.03916817017 
0.061770 2.13691512333 0.04190666607 
0.062287 2.20171496503 0.04192742880 
0.062804 2.08169647065 0.04026697620 
0.063321 2.08427028170 0.04080941752 
0.063838 2.12288739563 0.03976561067 
0.064355 2.10599721007 0.04120244884 
0.064872 2.12706385698 0.04036286049 
0.065388 2.05638532099 0.03901225579 
0.065905 2.10051088444 0.03684388586 
0.066422 2.14826578640 0.03939918053 
0.066939 2.10597772708 0.03886832151 
0.067456 2.12417451316 0.03909028280 
0.067973 2.06039586510 0.03986142792 
0.068490 2.13981740029 0.04003090428 
0.069007 2.02948692342 0.03788182272 
0.069524 2.06805050595 0.03934798265 
0.070041 2.06945564825 0.03829918733 
0.070557 2.11444911971 0.03740112255 
0.071074 2.05197249502 0.04015536552 
0.071591 2.05401350118 0.03663217030 
0.072108 2.09842057651 0.03864246390 
0.072625 2.03300027165 0.03746282190 
0.073142 2.04004065642 0.03750068809 
0.073659 2.03218959456 0.03786857061 
0.074176 1.98483783618 0.03689506955 
0.074693 2.06680284647 0.03836906009 
0.075210 2.10261236534 0.03771177366 
0.075726 2.00579945795 0.03612426279 
0.076243 2.05706925747 0.03583183318 
0.076760 2.10136538597 0.03689316154 
0.077277 2.01744975416 0.03479357739 
0.077794 2.00420579836 0.03455592642 
0.078311 2.02709131919 0.03588958784 
0.078828 2.03127989827 0.03520371533 
0.079345 2.05107046940 0.03374541580 
0.079862 2.01001852153 0.03515045285 
0.080378 2.07134782155 0.03369731672 
0.080895 2.06742381706 0.03503677064 
0.081412 1.98856928474 0.03458088519 
0.081929 2.00918506755 0.03423884320 
0.082446 1.99953759969 0.03402775006 
0.082963 1.98696996544 0.03519085178 
0.083480 1.94146326111 0.03307327109 
0.083997 2.03136565094 0.03464582086 
0.084514 1.91646690392 0.03468908374 
0.085030 1.98705187637 0.03248006730 
0.085547 1.98044562014 0.03335650346 
0.086064 1.94686187537 0.03411527532 
0.086581 1.95721165737 0.03402098815 
0.087098 1.99507854293 0.03423552906 
0.087615 1.98386945064 0.03243310526 
0.088132 1.97538083270 0.03311385031 
0.088649 2.01757024462 0.03544048801 
0.089166 1.93649946526 0.03409929494 
0.089683 1.98262570177 0.03432026354 
0.090199 1.94452458764 0.03289651831 
0.090716 1.96723802914 0.03629425518 
0.091233 1.90902788370 0.03471922133 
0.091750 1.98529181225 0.03476373323 
0.092267 1.89268250003 0.03523112007 
0.092784 2.02607992446 0.03627142137 
0.093301 1.89879231725 0.03537661559 
0.093818 1.96220926342 0.03486151335 
0.094334 1.97569031504 0.03536539053 
0.094851 2.00394117431 0.03518251199 
0.095368 1.92481013412 0.03482493003 
0.095885 1.91258308088 0.03236705628 
0.096402 1.95218642670 0.03435739163 
0.096919 1.91726479933 0.03318351971 
0.097436 1.91062332754 0.03209022331 
0.097953 1.96815765842 0.03297844867 
0.098470 1.88117758099 0.03108170806 
0.098986 1.94301777542 0.03272985967 
0.099503 1.96540361656 0.03248455403 
0.100020 1.96914228154 0.03272161446 
0.100537 1.89717567336 0.03153800495 
0.101054 1.87043820154 0.03177952122 
0.101571 1.93854515685 0.03226727533 
0.102088 1.95436531257 0.03114458193 
0.102605 1.87706817489 0.03150588444 
0.103122 1.92909131976 0.03145449903 
0.103638 1.92857945141 0.03047226264 
0.104155 1.96420652078 0.03084915637 
0.104672 1.93730607948 0.03043278901 
0.105189 1.97643693823 0.03174589635 
0.105706 1.98216656971 0.03105505676 
0.106223 1.94927357619 0.03023583982 
0.106740 1.94445058464 0.03082167979 
0.107257 1.94662144271 0.03012210047 
0.107773 1.90355230564 0.03026358051 
0.108290 1.92099269283 0.03061088679 
0.108807 1.86746666837 0.02947003611 
0.109324 1.90674489414 0.03024845725 
0.109841 1.93428133199 0.02935268055 
0.110358 1.94520379610 0.02932208314 
0.110875 1.93864966953 0.03049225471 
0.111392 1.89274961027 0.02891860664 
0.111909 1.87510786303 0.03014016600 
0.112425 1.93454188830 0.03014715506 
0.112942 1.87237447696 0.02932365935 
0.113459 1.88486320825 0.02912450003 
0.113976 1.88762259025 0.02935740425 
0.114493 1.94427773661 0.02982373116 
0.115010 1.92690293049 0.02813927096 
0.115527 1.88493636751 0.02845626839 
0.116044 1.86285760847 0.02847940794 
0.116560 1.90328475681 0.02785698140 
0.117077 1.91429201105 0.02774559426 
0.117594 1.92139894584 0.02905071405 
0.118111 1.90732629282 0.02797409943 
0.118628 1.89099469343 0.02755694126 
0.119145 1.91055572937 0.02813744716 
0.119662 1.93896151420 0.02857569240 
0.120179 1.85336310150 0.02770979839 
0.120695 1.87355077846 0.02780994099 
0.121212 1.91539988841 0.02824291891 
0.121729 1.85718725623 0.02726026765 
0.122246 1.85751531109 0.02702950255 
0.122763 1.87961062498 0.02806397316 
0.123280 1.89817298499 0.02771858924 
0.123797 1.89019409800 0.02745474376 
0.124314 1.89172497665 0.02714708108 
0.124830 1.86185967422 0.02817581966 
0.125347 1.87135095971 0.02725659286 
0.125864 1.89917344765 0.02694812056 
0.126381 1.88601571343 0.02737045161 
0.126898 1.87326963743 0.02607344021 
0.127415 1.89766615637 0.02698216941 
0.127932 1.89526496901 0.02698521346 
0.128448 1.85726533523 0.02651786283 
0.128965 1.90721709376 0.02640823392 
0.129482 1.87499385525 0.02724635718 
0.129999 1.85554687848 0.02651525607 
0.130516 1.93393083175 0.02695505073 
0.131033 1.90414458219 0.02674717011 
0.131550 1.90989216730 0.02629450556 
0.132067 1.90755152452 0.02685496387 
0.132583 1.88953764658 0.02623692911 
0.133100 1.89890087267 0.02697680862 
0.133617 1.87674695326 0.02633328795 
0.134134 1.87924322620 0.02714859871 
0.134651 1.86373905122 0.02634124503 
0.135168 1.83945278356 0.02591440668 
0.135685 1.84441545177 0.02543378526 
0.136201 1.87631766488 0.02620953622 
0.136718 1.92847181111 0.02567063661 
0.137235 1.88818164315 0.02596545405 
0.137752 1.91423285995 0.02615649233 
0.138269 1.93115305803 0.02550046309 
0.138786 1.86710139317 0.02507765211 
0.139303 1.89135112579 0.02503368792 
0.139819 1.89790647343 0.02694069986 
0.140336 1.85030480092 0.02546553409 
0.140853 1.90552034429 0.02621780772 
0.141370 1.91195152727 0.02568470312 
0.141887 1.90713477927 0.02545531748 
0.142404 1.88743871643 0.02527691168 
0.142921 1.85797608889 0.02541593354 
0.143438 1.89737835368 0.02546716398 
0.143954 1.86140404788 0.02471534498 
0.144471 1.90003164788 0.02594574990 
0.144988 1.88274622802 0.02565783869 
0.145505 1.87896170160 0.02561500416 
0.146022 1.90557665774 0.02549789768 
0.146539 1.83975139437 0.02463863715 
0.147056 1.85518265265 0.02445501940 
0.147572 1.89011824248 0.02532758210 
0.148089 1.86015703903 0.02518617474 
0.148606 1.85630792682 0.02501538467 
0.149123 1.81064879722 0.02515081580 
0.149640 1.83287049864 0.02504681850 
0.150157 1.81890378601 0.02486234484 
0.150674 1.88667879266 0.02434516891 
0.151190 1.87770615473 0.02467959574 
0.151707 1.84685092603 0.02430178961 
0.152224 1.86523544957 0.02432661001 
0.152741 1.86856332714 0.02491582900 
0.153258 1.86161962249 0.02421479239 
0.153775 1.82907833668 0.02425892264 
0.154291 1.86971809062 0.02406757502 
0.154808 1.83319069136 0.02395443820 
0.155325 1.82726985311 0.02385922625 
0.155842 1.81967877557 0.02386412048 
0.156359 1.83602911545 0.02326996724 
0.156876 1.83904561705 0.02367393284 
0.157393 1.81524068366 0.02383972817 
0.157909 1.84214261958 0.02309103222 
0.158426 1.82077342374 0.02406713626 
0.158943 1.84212359957 0.02398624268 
0.159460 1.86085540191 0.02345841832 
0.159977 1.81166794014 0.02348297838 
0.160494 1.85409696464 0.02368825215 
0.161010 1.79729396798 0.02288932125 
0.161527 1.83815433294 0.02378950209 
0.162044 1.85439868291 0.02362635322 
0.162561 1.81290557711 0.02413232437 
0.163078 1.82419281971 0.02324510174 
0.163595 1.82988415157 0.02313448825 
0.164112 1.79334757379 0.02291784986 
0.164628 1.80154846883 0.02277535806 
0.165145 1.85800100781 0.02347419377 
0.165662 1.83169190430 0.02395806405 
0.166179 1.83533662969 0.02363819510 
0.166696 1.86069353907 0.02348428141 
0.167213 1.82338068044 0.02339345169 
0.167729 1.78974248709 0.02230590970 
0.168246 1.84974172576 0.02273195365 
0.168763 1.86676210732 0.02359481639 
0.169280 1.83381046807 0.02288187480 
0.169797 1.83813664744 0.02252580522 
0.170314 1.85056786303 0.02241543701 
0.170830 1.81527825649 0.02240947699 
0.171347 1.81176660585 0.02234842246 
0.171864 1.84124750114 0.02235905442 
0.172381 1.84243699321 0.02252020698 
0.172898 1.81293816570 0.02253184268 
0.173415 1.84253118633 0.02232669766 
0.173932 1.84121279007 0.02239853010 
0.174448 1.80989546523 0.02287366395 
0.174965 1.82537553547 0.02251564460 
0.175482 1.79523045893 0.02279813450 
0.175999 1.82407996902 0.02239007932 
0.176516 1.83317354873 0.02203821141 
0.177033 1.80100967946 0.02199539410 
0.177549 1.82328300096 0.02222569722 
0.178066 1.83800185057 0.02237630487 
0.178583 1.86218397440 0.02252036797 
0.179100 1.84754551004 0.02246198373 
0.179617 1.78479460584 0.02215943509 
0.180134 1.82643664701 0.02287133272 
0.180650 1.81204291399 0.02276534112 
0.181167 1.81293127300 0.02386738962 
0.181684 1.81886519266 0.02306501400 
0.182201 1.83491580239 0.02330695943 
0.182718 1.83355128964 0.02394694208 
0.183234 1.83368803077 0.02298066659 
0.183751 1.83226756095 0.02370561404 
0.184268 1.84291088125 0.02436381032 
0.184785 1.79112365248 0.02354524147 
0.185302 1.82928466232 0.02362416720 
0.185819 1.85728868000 0.02365814979 
0.186335 1.79614838844 0.02393039377 
0.186852 1.81200324739 0.02299931109 
0.187369 1.81257751092 0.02264540268 
0.187886 1.82743296852 0.02347861181 
0.188403 1.80740116699 0.02236592279 
0.188920 1.83966554643 0.02316440863 
0.189436 1.80296598070 0.02214043851 
0.189953 1.77305893414 0.02216088116 
0.190470 1.79688683057 0.02245154125 
0.190987 1.77709863754 0.02206347408 
0.191504 1.77580097546 0.02185891990 
0.192020 1.77662814405 0.02182296252 
0.192537 1.79446702310 0.02176126782 
0.193054 1.81075593641 0.02185104314 
0.193571 1.76466094393 0.02201794628 
0.194088 1.74424594539 0.02139059307 
0.194605 1.76123941946 0.02196731140 
0.195121 1.75833734419 0.02080818740 
0.195638 1.78524283363 0.02099494139 
0.196155 1.78372587914 0.02130604203 
0.196672 1.81407848346 0.02192292460 
0.197189 1.76192264565 0.02153001939 
0.197705 1.79578910413 0.02103337038 
0.198222 1.78897722125 0.02211532429 
0.198739 1.80897761587 0.02196505670 
0.199256 1.78383411764 0.02090453891 
0.199773 1.77800246012 0.02146633729 
0.200290 1.78764787413 0.02149915896 
0.200806 1.75601163233 0.02053927535 
0.201323 1.77048968131 0.02148965744 
0.201840 1.80099785493 0.02122680859 
0.202357 1.79092387448 0.02089786633 
0.202874 1.75857672781 0.02056037980 
0.203390 1.78161427470 0.02136811914 
0.203907 1.74629168641 0.02086582218 
0.204424 1.79706804828 0.02061331461 
0.204941 1.76711489590 0.02041602280 
0.205458 1.76142208767 0.02095333671 
0.205974 1.74252565951 0.02036173219 
0.206491 1.78775192909 0.02111873850 
0.207008 1.74736620402 0.02002088960 
0.207525 1.77567556322 0.02070249824 
0.208042 1.77401004445 0.02034905750 
0.208558 1.76197640814 0.02004011463 
0.209075 1.77470464337 0.02061104806 
0.209592 1.79220997860 0.02029514085 
0.210109 1.74242694353 0.02030462488 
0.210626 1.81662802659 0.02047773150 
0.211142 1.76603316413 0.02039076727 
0.211659 1.78785127772 0.01979087219 
0.212176 1.77032547455 0.02017950573 
0.212693 1.77182068527 0.02067728768 
0.213210 1.78581903129 0.02037863328 
0.213726 1.80544227483 0.02075226084 
0.214243 1.76989179525 0.02013493306 
0.214760 1.75104793163 0.01991578967 
0.215277 1.81083005656 0.02041004029 
0.215794 1.74886617956 0.02030332694 
0.216310 1.78249147632 0.01979434926 
0.216827 1.77122649308 0.01976747880 
0.217344 1.78808238503 0.02045992284 
0.217861 1.76944193874 0.01991909205 
0.218378 1.76270138990 0.01955577260 
0.218894 1.75900173501 0.01990258705 
0.219411 1.76665679104 0.02001816784 
0.219928 1.73943788757 0.01975164259 
0.220445 1.77611515540 0.01982242588 
0.220962 1.77101133875 0.01991297786 
0.221478 1.78382111666 0.01988456206 
0.221995 1.76686803823 0.01973567961 
0.222512 1.77295609472 0.01946453960 
0.223029 1.76355742938 0.01961089435 
0.223546 1.77393214910 0.01932702367 
0.224062 1.77844415895 0.01985986234 
0.224579 1.79039315593 0.01988486397 
0.225096 1.76844695699 0.01966254511 
0.225613 1.75480440116 0.01930508095 
0.226129 1.78489455041 0.01947697597 
0.226646 1.73586452056 0.01942661835 
0.227163 1.74617362095 0.01961185672 
0.227680 1.75131020204 0.01953574777 
0.228197 1.79058886949 0.01971395714 
0.228713 1.77959885241 0.01917838017 
0.229230 1.74575936165 0.01895290892 
0.229747 1.77427231353 0.01923810496 
0.230264 1.77719366401 0.01858427398 
0.230780 1.74816832282 0.01898402999 
0.231297 1.73351408562 0.01899377293 
0.231814 1.74091482995 0.01896064062 
0.232331 1.79193133988 0.01927517326 
0.232848 1.75780944915 0.01911820051 
0.233364 1.76754433824 0.01913858111 
0.233881 1.75335500052 0.01896344075 
0.234398 1.75809168253 0.01933668037 
0.234915 1.76532082671 0.01903586294 
0.235431 1.75539780987 0.01897518528 
0.235948 1.76546795947 0.01907130945 
0.236465 1.77381115858 0.01901272768 
0.236982 1.77755787890 0.01874379139 
0.237499 1.77410020310 0.01921542162 
0.238015 1.73957770124 0.01894196960 
0.238532 1.78050691979 0.01887609450 
0.239049 1.73588345212 0.01854249917 
0.239566 1.72057877738 0.01847749824 
0.240082 1.78253346323 0.01873180541 
0.240599 1.76267060802 0.01923206668 
0.241116 1.76831965859 0.01849844214 
0.241633 1.74629169840 0.01871691773 
0.242149 1.71863692644 3.35449406596 
0.242666 1.72595236897 0.01827845615 
0.243183 1.77460801002 0.01870561808 
0.243700 1.74959751674 0.01851010782 
0.244217 1.74734648910 0.01848825339 
0.244733 1.76875091938 0.01870971561 
0.245250 1.76378074904 0.01850776588 
0.245767 1.72995064305 0.01864971177 
0.246284 1.75491824122 0.01885051856 
0.246800 1.73473882673 0.01868568699 
0.247317 1.75791253148 0.01852596575 
0.247834 1.78974014188 0.01895598148 
0.248351 1.77130173727 0.01812800793 
0.248867 1.72945034981 0.01826308215 
0.249384 1.74743221954 0.01810229729 
0.249901 1.78362822422 0.01839703770 
0.250418 1.76121888835 0.01808055289 
0.250934 1.77222965620 0.01849823306 
0.251451 1.73247238865 0.01802048805 
0.251968 1.76584542148 0.01830760677 
0.252485 1.71011643204 0.01802024150 
0.253001 1.76667117933 0.01822201085 
0.253518 1.77506068547 0.01801040163 
0.254035 1.70399254007 0.01815343361 
0.254552 1.76550173942 0.01826181702 
0.255068 1.77814066391 0.01803928931 
0.255585 1.74565957259 0.01778554818 
0.256102 1.76613692412 0.01839637574 
0.256619 1.73643657355 0.01799959060 
0.257135 1.73876915189 0.01796099105 
0.257652 1.73483684702 0.01808904174 
0.258169 1.73838003991 0.01830940200 
0.258686 1.75444053798 0.01852566081 
0.259202 1.75355413810 0.01787856590 
0.259719 1.75222036083 0.01808654601 
0.260236 1.75348725980 0.01810340557 
0.260753 1.73144108586 0.01850067870 
0.261269 1.72824505022 0.01807566200 
0.261786 1.74348947693 0.01892265826 
0.262303 1.70249145212 0.01849071004 
0.262820 1.77678694533 0.01918375507 
0.263336 1.72553727159 0.01930891304 
0.263853 1.72815553859 0.01907605069 
0.264370 1.75583458299 0.01955533629 
0.264887 1.74337275996 0.01907463604 
0.265403 1.75984069151 0.01957339169 
0.265920 1.73549584156 0.01979383864 
0.266437 1.76559924953 0.01960006515 
0.266954 1.73347404608 0.01991790887 
0.267470 1.74042898642 0.01963432001 
0.267987 1.75169749421 0.01919061031 
0.268504 1.74780064429 0.01943944038 
0.269021 1.74469527871 0.01967121166 
0.269537 1.76933952630 0.02009350324 
0.270054 1.75835269334 0.02040786483 
0.270571 1.75719882117 0.01968514242 
0.271087 1.75768653533 0.02100141374 
0.271604 1.75770174485 0.02056816272 
0.272121 1.78344403780 0.02139971519 
0.272638 1.75590748436 0.02094220447 
0.273154 1.79693194218 0.02115844187 
0.273671 1.81135581909 0.02108960639 
0.274188 1.74746212195 0.02142359723 
0.274705 1.79079142445 0.02159022249 
0.275221 1.79359944699 0.02148720413 
0.275738 1.80340275655 0.02157904825 
0.276255 1.75237237827 0.02200458197 
0.276771 1.74464535188 0.02160423205 
0.277288 1.74635742356 0.02112506854 
0.277805 1.77227894788 0.02117139979 
0.278322 1.79353675169 0.02138290438 
0.278838 1.81746117746 0.02128541618 
0.279355 1.74400217896 0.02136656000 
0.279872 1.75381127508 0.02148245046 
0.280388 1.79175491768 0.02108840789 
0.280905 1.74556795511 0.02130993713 
0.281422 1.76163708999 0.02161454780 
0.281939 1.75308366136 0.02125513566 
0.282455 1.76482187362 0.02165655865 
0.282972 1.74324013262 0.02098692443 
0.283489 1.73981051610 0.02138350839 
0.284006 1.78497037628 0.02195461138 
0.284522 1.75433409802 0.02211698708 
0.285039 1.74430655558 0.02192853607 
0.285556 1.72959276192 0.02182382448 
0.286072 1.76902671414 0.02202158678 
0.286589 1.78520271796 0.02220959371 
0.287106 1.75222990851 0.02140871724 
0.287622 1.74929331745 0.02165643295 
0.288139 1.76495061294 0.02205865861 
0.288656 1.70964678103 0.02163378673 
0.289173 1.75481937437 0.02204525622 
0.289689 1.74818797878 0.02234021533 
0.290206 1.71674984300 0.02216812092 
0.290723 1.75185747800 0.02189104921 
0.291239 1.76261937532 0.02216515243 
0.291756 1.72540578503 0.02175003859 
0.292273 1.74451773723 0.02204575978 
0.292790 1.74093370722 0.02203799223 
0.293306 1.74464534990 0.02257529349 
0.293823 1.75060290362 0.02226516393 
0.294340 1.77578085607 0.02235678256 
0.294856 1.74615896232 0.02198054959 
0.295373 1.74165336257 0.02205144339 
0.295890 1.75266828945 0.02214522751 
0.296406 1.77820815223 0.02269751801 
0.296923 1.74112140456 0.02244377708 
0.297440 1.77583306582 0.02198291592 
0.297957 1.75986753627 0.02244436424 
0.298473 1.76954520635 0.02218961608 
0.298990 1.74841781671 0.02242029488 
0.299507 1.79334487115 0.02272078780 
0.300023 1.78956812579 0.02309079155 
0.300540 1.73689706179 0.02217535797 
0.301057 1.73469021648 0.02321130435 
0.301573 1.72265399174 0.02352870540 
0.302090 1.78779267569 0.02326138333 
0.302607 1.73975082434 0.02262859778 
0.303123 1.79781094999 0.02284150407 
0.303640 1.79954644136 0.02243776193 
0.304157 1.77580431153 0.02258860376 
0.304673 1.75813173430 0.02277323424 
0.305190 1.76535159700 0.02333315012 
0.305707 1.72974437947 0.02327779623 
0.306224 1.76440989441 0.02352258389 
0.306740 1.76254749545 0.02331199911 
0.307257 1.76749833605 0.02283818220 
0.307774 1.75287352343 0.02323553197 
0.308290 1.76665330294 0.02319411720 
0.308807 1.75954524781 0.02312105444 
0.309324 1.79140000077 0.02339885307 
0.309840 1.75526333307 0.02364141852 
0.310357 1.78035709884 0.02380867369 
0.310874 1.77815952626 0.02380135101 
0.311390 1.74970944011 0.02335029337 
0.311907 1.78761201623 0.02395496272 
0.312424 1.78749613869 0.02440190222 
0.312940 1.77652183956 0.02425495129 
0.313457 1.79748403710 0.02395858460 
0.313974 1.74223382208 0.02336090807 
0.314490 1.73833759203 0.02448749188 
0.315007 1.75005812338 0.02405231857 
0.315524 1.75279024038 0.02413462252 
0.316040 1.73764085040 0.02334468905 
0.316557 1.71340524753 0.02463089483 
0.317074 1.75318104262 0.02444561285 
0.317590 1.72855336863 0.02385038305 
0.318107 1.73638803576 0.02367119093 
0.318624 1.73674052674 0.02480156587 
0.319140 1.75733444295 0.02421597750 
0.319657 1.76239401114 0.02421874284 
0.320174 1.75817777735 0.02441474207 
0.320690 1.76178686245 0.02413456170 
0.321207 1.79568216128 0.02444943955 
0.321724 1.74708527309 0.02450476630 
0.322240 1.75802208938 0.02567704916 
0.322757 1.74818272032 0.02487702684 
0.323274 1.76939443726 0.02506132956 
0.323790 1.72910472051 0.02490617953 
0.324307 1.73971566733 0.02493991477 
0.324824 1.75922356749 0.02562632466 
0.325340 1.76565883450 0.02497007916 
0.325857 1.74834737208 0.02626580346 
0.326373 1.74774124153 0.02581758760 
0.326890 1.78925106759 0.02654374041 
0.327407 1.74740059488 0.02689710048 
0.327923 1.73919461443 0.02685757651 
0.328440 1.77803905241 0.02688004484 
0.328957 1.79542560293 0.02735045231 
0.329473 1.73989264259 0.02703024588 
0.329990 1.76775424545 0.02863145332 
0.330507 1.80053390146 0.02969377511 
0.331023 1.79037859889 0.03050316309 
0.331540 1.75096001331 0.02895988142 
0.332057 1.78298232899 0.03006569785 
0.332573 1.79006494878 0.03114849876 
0.333090 1.79368233343 0.03052749204 
0.333607 1.80179896634 0.03120502837 
0.334123 1.83839658040 0.03169627698 
0.334640 1.81728090521 0.03189035417 
0.335156 1.80535043537 0.03153925355 
0.335673 1.73667548300 0.03142512939 
0.336190 1.81669850178 0.03234866111 
0.336706 1.79791414918 0.03198445341 
0.337223 1.82231098358 0.03158327556 
0.337740 1.83349103936 0.03389605507 
0.338256 1.75746355779 0.03398889735 
0.338773 1.80286637668 0.03565497049 
0.339290 1.90397958957 0.03853136598 
0.339806 1.87170129163 0.03894506390 
0.340323 1.79244287641 0.03759563991 
0.340839 1.86248040894 0.03746739326 
0.341356 1.83988989983 0.03879005647 
0.341873 1.75594408939 0.03742533596 
0.342389 1.89686840154 0.04048907097 
0.342906 1.86014707653 0.04097950810 
0.343423 1.81352333087 0.04079949877 
0.343939 1.82537182689 0.04046506108 
0.344456 1.83442625128 0.04216463250 
0.344972 1.85910304584 0.04045454595 
0.345489 1.82986861008 0.04091855561 
0.346006 1.82388265503 0.03882061250 
0.346522 1.86105380537 0.04061654741 
0.347039 1.79492496647 0.04209906129 
0.347555 1.80519812843 0.04149876315 
0.348072 1.86863812184 0.04037672713 
0.348589 1.84561925487 0.03993067285 
0.349105 1.83232640866 0.04022293716 
0.349622 1.82875902236 0.03997196451 
0.350139 1.89974585225 0.04163665765 
0.350655 1.83139149182 0.04069354308 
0.351172 1.78148211975 0.04167090783 
0.351688 1.79187163037 0.04003599695 
0.352205 1.80241037324 0.04095975302 
0.352722 1.80310881051 0.03964401658 
0.353238 1.86237734295 0.04366892584 
0.353755 1.75846511288 0.04000860621 
0.354271 1.77732312110 0.03989404799 
0.354788 1.84953107409 0.04218751440 
0.355305 1.92950303239 0.04268041490 
0.355821 1.77750399138 0.04138824537 
0.356338 1.85408020999 0.04295674265 
0.356854 1.88910913026 0.04292773180 
0.357371 1.88105146752 0.04586816466 
0.357888 1.81461672305 0.04299630349 
0.358404 1.78958855372 0.04524671758 
0.358921 1.80105170393 0.04632066617 
0.359437 1.80151278199 0.04461726746 
0.359954 1.84016759660 0.04686345018 
0.360471 1.85907608739 0.04698038518 
0.360987 1.85362794207 0.04894786542 
0.361504 1.78643645924 0.04666776258 
0.362020 1.85337232416 0.04978741850 
0.362537 1.88556892792 0.05246134887 
0.363054 1.85197175783 0.05347297265 
0.363570 1.69741469815 0.05004728104 
0.364087 1.84446898510 0.05262275110 
0.364603 1.89297521013 0.05390463757 
0.365120 1.88384229666 0.05748957313 
0.365637 1.90902504620 0.06158801316 
0.366153 1.67858723074 0.05340531010 
0.366670 1.84754119987 0.06245353366 
0.367186 1.85715325335 0.06378241278 
0.367703 1.90460662510 0.06533785369 
0.368219 1.69293237228 0.06155290206 
0.368736 1.86578867958 0.06852544313 
0.369253 1.79370492810 0.06746907863 
0.369769 1.85614901944 0.07034267869 
0.370286 1.74076805091 0.07191804417 
0.370802 1.68003303845 0.07159830575 
0.371319 1.94431510644 0.08855449222 
0.371835 1.72911591393 0.08256102334 
0.372352 1.80122195702 0.09923067102 
0.372869 1.82264027332 0.11525064322 
0.373385 1.79744255296 0.13915013541 
0.373902 1.48852305124 0.29563033484 
