# Supplementary material for: A SAXS-based approach to rationally evaluate radical scavengers – toward eliminating radiation damage in solution and crystallographic studies
Source: J Synchrotron Radiat. 2021 Aug 9;28(Pt 5):1309–20. doi: 10.1107/S1600577521004045 (PMC8415334; doi:10.1107/S1600577521004045)
Supplement: Supplementary file 1 [file s-28-01309-sup1.zip › SupportingData/ascrobic_acid/5mM/G1_ascorbate-5mm_00021.cbf.dat]

0.010597 11.99567135076 0.61096172347 
0.011114 11.66610493064 0.47550274782 
0.011630 9.31593749500 0.36680930662 
0.012147 9.04003295106 0.30098596149 
0.012664 7.74192797278 0.26811554614 
0.013181 7.25146019305 0.21463336409 
0.013698 6.47529635195 0.19781862288 
0.014215 6.33204960546 0.28762546173 
0.014732 5.63630930277 0.20457340058 
0.015249 5.75044024574 0.18381618007 
0.015766 5.38924457915 0.15283184120 
0.016283 5.01630064087 0.17428774633 
0.016800 4.91979900935 0.13930987051 
0.017316 4.89101400190 0.12836497541 
0.017833 4.52408077825 0.11802605837 
0.018350 4.23171176957 0.11673815151 
0.018867 4.20568925014 0.12267575913 
0.019384 4.07942816822 0.10954281928 
0.019901 4.05767055026 0.10605889275 
0.020418 3.92057871061 0.10160411615 
0.020935 3.81739659480 0.09451653789 
0.021452 3.75483685013 0.10137964717 
0.021969 3.53051024426 0.09086951886 
0.022486 3.57843365128 0.09257575956 
0.023002 3.60228111783 0.09122944487 
0.023519 3.36209611721 0.08387225088 
0.024036 3.45847652417 0.07715120130 
0.024553 3.31008269005 0.08410732987 
0.025070 3.32738074543 0.08488566118 
0.025587 3.04819396678 0.07918364058 
0.026104 3.16495167688 0.07738992728 
0.026621 3.21048416692 0.07658811481 
0.027138 3.04580101130 0.07446834075 
0.027655 3.05962925107 0.07464803588 
0.028171 2.91258974337 0.07823860075 
0.028688 3.16769109862 0.07673786616 
0.029205 2.93079081886 0.06815987336 
0.029722 2.86761555883 0.07268877119 
0.030239 2.84956117909 0.06891649208 
0.030756 2.79901256341 0.06970057415 
0.031273 2.76672193052 0.06393451761 
0.031790 2.72484889646 0.06294129219 
0.032307 2.94229816223 0.06736284785 
0.032824 2.82205994351 0.06522414500 
0.033341 2.69844208076 0.06467985581 
0.033857 2.80130679616 0.06400812155 
0.034374 2.57472788727 0.05927866964 
0.034891 2.61938147803 0.06101731150 
0.035408 2.61229269736 0.06236386999 
0.035925 2.73924782635 0.05840424499 
0.036442 2.48441030952 0.05540083999 
0.036959 2.62036691759 0.05931099668 
0.037476 2.55722765087 0.05754944869 
0.037993 2.64733254529 0.05763913949 
0.038510 2.59043099033 0.05865334314 
0.039027 2.58994974554 0.05400737977 
0.039543 2.47896436392 0.05520406139 
0.040060 2.49404556452 0.05538051107 
0.040577 2.41342416324 0.05316005772 
0.041094 2.48788965724 0.05597187262 
0.041611 2.47744953158 0.05214126165 
0.042128 2.52600957689 0.05510844400 
0.042645 2.47461567955 0.05468042470 
0.043162 2.39127477950 0.04989350102 
0.043679 2.37628100795 0.05196835199 
0.044196 2.38323445433 0.05120262301 
0.044712 2.35385455715 0.04898802970 
0.045229 2.52304737019 0.05092324852 
0.045746 2.38968172011 0.04953609590 
0.046263 2.40112110867 0.04987522477 
0.046780 2.33848858833 0.04927864050 
0.047297 2.28983199285 0.04818922708 
0.047814 2.31722099084 0.04783006290 
0.048331 2.38211358954 0.04795969595 
0.048848 2.27238983274 0.04888286406 
0.049365 2.31246137538 0.04873894898 
0.049881 2.27931492345 0.04756247347 
0.050398 2.25438673241 0.04820954330 
0.050915 2.26935708280 0.04649861825 
0.051432 2.28000838861 0.04681890414 
0.051949 2.26973667717 0.04534394605 
0.052466 2.30539346432 0.04609869952 
0.052983 2.23088919325 0.04284171000 
0.053500 2.24561833419 0.04444965243 
0.054017 2.23691000267 0.04538792145 
0.054534 2.17709410831 0.04332094020 
0.055050 2.23903534446 0.04285764487 
0.055567 2.21057091141 0.04188086372 
0.056084 2.24929577190 0.04503691401 
0.056601 2.26275133022 0.04283416785 
0.057118 2.20291479009 0.04150608036 
0.057635 2.19365398105 0.04329526754 
0.058152 2.13586518665 0.04024232763 
0.058669 2.21157584691 0.04290225687 
0.059186 2.14297641386 0.04250145111 
0.059703 2.08976994537 0.04109263306 
0.060220 2.15099140970 0.04070896237 
0.060736 2.08123377070 0.04210303881 
0.061253 2.16875020800 0.04041246499 
0.061770 2.12423730604 0.04069165059 
0.062287 2.11561678693 0.04038890156 
0.062804 2.12624261611 0.04112416520 
0.063321 2.06646384642 0.04019398586 
0.063838 2.15175967829 0.04072555704 
0.064355 2.12203111249 0.04028394132 
0.064872 2.20903196347 0.03998775649 
0.065388 2.11618091445 0.03782280560 
0.065905 2.08014809031 0.04039190237 
0.066422 2.06173844209 0.03846292533 
0.066939 2.08019496777 0.03888510237 
0.067456 2.11552163118 0.03827522365 
0.067973 2.05490294939 0.03717682595 
0.068490 2.04199388030 0.03777058099 
0.069007 2.10575532506 0.03952832206 
0.069524 2.06628828047 0.03819533008 
0.070041 2.13537071059 0.03913790881 
0.070557 2.02445600705 0.03818443424 
0.071074 2.13846860958 0.03940003936 
0.071591 2.05575275790 0.03919297791 
0.072108 2.03781559932 0.03790616643 
0.072625 2.10851581608 0.03676746112 
0.073142 2.06074593691 0.03685358248 
0.073659 2.02511831293 0.03646394081 
0.074176 1.96398624436 0.03529675059 
0.074693 2.06532429213 0.03779258185 
0.075210 2.06436158654 0.03655717809 
0.075726 1.99097258304 0.03572661472 
0.076243 2.01815005642 0.03641934917 
0.076760 2.02708316398 0.03616334485 
0.077277 1.96207122010 0.03465317714 
0.077794 2.06526184973 0.03562280692 
0.078311 2.02684413334 0.03680187535 
0.078828 2.01499725362 0.03430377014 
0.079345 1.97433257957 0.03484804781 
0.079862 2.00138345177 0.03565041621 
0.080378 1.95175630137 0.03477494197 
0.080895 2.05624094542 0.03333775122 
0.081412 2.04411971584 0.03470325946 
0.081929 1.96397906740 0.03359553029 
0.082446 2.00275310496 0.03445512963 
0.082963 2.00659182444 0.03480911769 
0.083480 2.01028582333 0.03408820542 
0.083997 1.98889473214 0.03405812801 
0.084514 1.96612852916 0.03240340082 
0.085030 1.96479832618 0.03386540608 
0.085547 2.00671213591 0.03306787553 
0.086064 1.96666115251 0.03270555671 
0.086581 1.99229655198 0.03383943198 
0.087098 1.96253548143 0.03264358052 
0.087615 2.03497468900 0.03392518404 
0.088132 2.00093729210 0.03298032941 
0.088649 2.00491190476 0.03398083723 
0.089166 2.00330622314 0.03336549864 
0.089683 1.95164340308 0.03521567244 
0.090199 1.97131364393 0.03498445795 
0.090716 1.99901187233 0.03626608958 
0.091233 1.94042926099 0.03525303306 
0.091750 1.93251203042 0.03578079253 
0.092267 1.95386602080 0.03496178376 
0.092784 1.95767562354 0.03566687772 
0.093301 1.94015254936 0.03586518538 
0.093818 1.97116272823 0.03666551514 
0.094334 2.03670907325 0.03565833780 
0.094851 1.89240463079 0.03541597796 
0.095368 1.95469482592 0.03730901842 
0.095885 1.95751455963 0.03427027349 
0.096402 1.95208587785 0.03371943730 
0.096919 1.95481559777 0.03371453304 
0.097436 1.95148932935 0.03265091762 
0.097953 2.01082691988 0.03355126683 
0.098470 1.93919553545 0.03215430692 
0.098986 1.88339639084 0.03192172092 
0.099503 1.96211403756 0.03095440506 
0.100020 1.94895811019 0.03265915635 
0.100537 1.89494006979 0.03282162054 
0.101054 1.94867368679 0.03187174826 
0.101571 1.97049977489 0.03122837049 
0.102088 1.96414461330 0.03130476424 
0.102605 1.94508861499 0.03081617834 
0.103122 1.93258186700 0.03110350084 
0.103638 1.91987041627 0.03232445913 
0.104155 1.94680733633 0.03084248829 
0.104672 1.91737507860 0.03062023501 
0.105189 1.93005423443 0.03071517005 
0.105706 1.92420203992 0.03041443105 
0.106223 1.89138908486 0.03042831761 
0.106740 1.97730485393 0.03052738800 
0.107257 1.93899421414 0.03183762763 
0.107773 1.92701428567 0.03117689639 
0.108290 1.92849572606 0.02948242925 
0.108807 1.95525702993 0.02924436317 
0.109324 1.92218024864 0.02984401441 
0.109841 1.93494741346 0.02981686273 
0.110358 1.86565436293 0.02955109261 
0.110875 1.90331043258 0.02989143056 
0.111392 1.93497530881 0.02889760656 
0.111909 1.90267027898 0.02944601124 
0.112425 1.90138324744 0.02926250050 
0.112942 1.91308912395 0.02801846825 
0.113459 1.88612001435 0.02890661319 
0.113976 1.91993149790 0.02882607813 
0.114493 1.90070029347 0.02886782504 
0.115010 1.94024626285 0.02756048117 
0.115527 1.92803103793 0.02976821968 
0.116044 1.91369428507 0.02824126751 
0.116560 1.90276420379 0.02832709221 
0.117077 1.92119655100 0.02838821627 
0.117594 1.90988557497 0.02850371656 
0.118111 1.88722670482 0.02865020534 
0.118628 1.90528590689 0.02877024130 
0.119145 1.88893823395 0.02839375336 
0.119662 1.89693610294 0.02748282666 
0.120179 1.89058270849 0.02703223977 
0.120695 1.92168713314 0.02763426444 
0.121212 1.96071994221 0.02842999102 
0.121729 1.90268007030 0.02827022827 
0.122246 1.87605966427 0.02925447817 
0.122763 1.87076860947 0.02773650405 
0.123280 1.90848743647 0.02840083282 
0.123797 1.90034294523 0.02728626867 
0.124314 1.89016124994 0.02747214385 
0.124830 1.91997834072 0.02738843092 
0.125347 1.90342500740 0.02699735367 
0.125864 1.90022891891 0.02757908502 
0.126381 1.87996874085 0.02715100558 
0.126898 1.88619741532 0.02690581225 
0.127415 1.88487330739 0.02664822519 
0.127932 1.87429376446 0.02620907651 
0.128448 1.84484619233 0.02686601976 
0.128965 1.89897177233 0.02665182546 
0.129482 1.87963327883 0.02653499743 
0.129999 1.87824375288 0.02694452250 
0.130516 1.90114720367 0.02739007320 
0.131033 1.87572044996 0.02684984951 
0.131550 1.83785849287 0.02773973396 
0.132067 1.89726410577 0.02640561290 
0.132583 1.87076046192 0.02614445827 
0.133100 1.81813559328 0.02578402804 
0.133617 1.87813788212 0.02586875401 
0.134134 1.91477027985 0.02693964598 
0.134651 1.83841168648 0.02552412550 
0.135168 1.86521692041 0.02571017214 
0.135685 1.88766383491 0.02606149468 
0.136201 1.86921378074 0.02557555208 
0.136718 1.86475314379 0.02599758061 
0.137235 1.86385432252 0.02623585248 
0.137752 1.89582207226 0.02600379205 
0.138269 1.87872029989 0.02533745381 
0.138786 1.86585665713 0.02520627566 
0.139303 1.88644668670 0.02547565655 
0.139819 1.87498720637 0.02547271054 
0.140336 1.89520304944 0.02555514760 
0.140853 1.85153247872 0.02498233247 
0.141370 1.85059477785 0.02538504229 
0.141887 1.85376054412 0.02492257011 
0.142404 1.88329525873 0.02584852486 
0.142921 1.88233364490 0.02600034811 
0.143438 1.90598135479 0.02608640846 
0.143954 1.89118178269 0.02527713986 
0.144471 1.86107640853 0.02548479928 
0.144988 1.88805902888 0.02635908839 
0.145505 1.84778416652 0.02500062850 
0.146022 1.86225811727 0.02546218827 
0.146539 1.86339265645 0.02495217246 
0.147056 1.86303330834 0.02485928990 
0.147572 1.85862897775 0.02530758420 
0.148089 1.82361377575 0.02478239372 
0.148606 1.83485908114 0.02467383878 
0.149123 1.82919102193 0.02497723433 
0.149640 1.85468674687 0.02485362769 
0.150157 1.87640070588 0.02563250951 
0.150674 1.87123188503 0.02477178660 
0.151190 1.83227913888 0.02493947826 
0.151707 1.89847033255 0.02540115839 
0.152224 1.88959594965 0.02400213834 
0.152741 1.85875921482 0.02429640642 
0.153258 1.86517427335 0.02454716383 
0.153775 1.79676223927 0.02448821155 
0.154291 1.84069716217 0.02352377460 
0.154808 1.82457721147 0.02384495002 
0.155325 1.83588300477 0.02442277814 
0.155842 1.83772522029 0.02446321927 
0.156359 1.83230367248 0.02375253112 
0.156876 1.80923123745 0.02376215285 
0.157393 1.83016836429 0.02407934035 
0.157909 1.80821293943 0.02333779028 
0.158426 1.85922038054 0.02387067320 
0.158943 1.87781917621 0.02356913496 
0.159460 1.81911364321 0.02366563669 
0.159977 1.83850487235 0.02306246056 
0.160494 1.78873388564 0.02403455274 
0.161010 1.81699350909 0.02303167860 
0.161527 1.82875161596 0.02372268020 
0.162044 1.83341407287 0.02290652305 
0.162561 1.79221965080 0.02300569854 
0.163078 1.81157632070 0.02355221356 
0.163595 1.81653796384 0.02329664015 
0.164112 1.80749215178 0.02345843343 
0.164628 1.86384616617 0.02306546450 
0.165145 1.83153247575 0.02316604168 
0.165662 1.82094049442 0.02282618394 
0.166179 1.81421924955 0.02281084534 
0.166696 1.85843137985 0.02323824272 
0.167213 1.82701374121 0.02328734665 
0.167729 1.81274041454 0.02282498764 
0.168246 1.85732761463 0.02332512139 
0.168763 1.78565174377 0.02329516820 
0.169280 1.84087792992 0.02311989597 
0.169797 1.84355515774 0.02345500572 
0.170314 1.81250448074 0.02273343838 
0.170830 1.84640045566 0.02296204979 
0.171347 1.84416028318 0.02234559461 
0.171864 1.89011017171 0.02315902814 
0.172381 1.86579469882 0.02266187085 
0.172898 1.80487301226 0.02279714638 
0.173415 1.80146994277 0.02209397395 
0.173932 1.83182101029 0.02287407529 
0.174448 1.79839311552 0.02241596140 
0.174965 1.78096125240 0.02225741613 
0.175482 1.86904664983 0.02252789320 
0.175999 1.84891912534 0.02241961835 
0.176516 1.82453726814 0.02277300095 
0.177033 1.81474400807 0.02159162081 
0.177549 1.78558403369 0.02177244264 
0.178066 1.80959094403 0.02248965656 
0.178583 1.79856541736 0.02215861106 
0.179100 1.82250047756 0.02250842506 
0.179617 1.81666655986 0.02212919756 
0.180134 1.83904266131 0.02268621232 
0.180650 1.78971701261 0.02274374487 
0.181167 1.84778662223 0.02351459828 
0.181684 1.80182963072 0.02344861697 
0.182201 1.82173685659 0.02277519943 
0.182718 1.85307747401 0.02393068056 
0.183234 1.85329097468 0.02434662196 
0.183751 1.82887345868 0.02289887796 
0.184268 1.78074397993 0.02381621616 
0.184785 1.82387466055 0.02368451650 
0.185302 1.83799877406 0.02359000750 
0.185819 1.76443451679 0.02387917418 
0.186335 1.77560193300 0.02343807458 
0.186852 1.81480906418 0.02314126966 
0.187369 1.80380576871 0.02353518125 
0.187886 1.80014803850 0.02310794804 
0.188403 1.80012535790 0.02228145515 
0.188920 1.78677024818 0.02235281463 
0.189436 1.76535533478 0.02262549021 
0.189953 1.78601214410 0.02182653411 
0.190470 1.80160120545 0.02178214471 
0.190987 1.82223392760 0.02223106041 
0.191504 1.78211493440 0.02257381109 
0.192020 1.80178251759 0.02279685236 
0.192537 1.78106546947 0.02160044342 
0.193054 1.78945031957 0.02218152584 
0.193571 1.76507929459 0.02172830114 
0.194088 1.78585792867 0.02162946899 
0.194605 1.80580615021 0.02154579188 
0.195121 1.79589022915 0.02161594756 
0.195638 1.76821017793 0.02186019773 
0.196155 1.77577411661 0.02157027546 
0.196672 1.80247595523 0.02196241767 
0.197189 1.79397244010 0.02121031364 
0.197705 1.79260481845 0.02124217923 
0.198222 1.83102035545 0.02187424663 
0.198739 1.75907975102 0.02139762380 
0.199256 1.77103936276 0.02151062776 
0.199773 1.76279654564 0.02159036141 
0.200290 1.75850218376 0.02114707635 
0.200806 1.75104912284 0.02078624458 
0.201323 1.78025985469 0.02117818971 
0.201840 1.76147761724 0.02136672023 
0.202357 1.75714691322 0.02075172665 
0.202874 1.77358301997 0.02059138358 
0.203390 1.76928084132 0.02071621707 
0.203907 1.80054164199 0.02115424486 
0.204424 1.74599292837 0.02119089796 
0.204941 1.78299871769 0.02111784649 
0.205458 1.77488564205 0.02075263137 
0.205974 1.76493366492 0.02066547107 
0.206491 1.76546850160 0.02124893236 
0.207008 1.76815899339 0.02019953868 
0.207525 1.71744461306 0.02060213474 
0.208042 1.75653965342 0.02080055853 
0.208558 1.78641939965 0.02051909528 
0.209075 1.75804371450 0.02028115109 
0.209592 1.77847394605 0.02094634949 
0.210109 1.76344360538 0.02084741576 
0.210626 1.74726262824 0.02045131779 
0.211142 1.81399619050 0.02054508262 
0.211659 1.78223606565 0.02053784690 
0.212176 1.78525281230 0.02065201640 
0.212693 1.78755130473 0.02058645168 
0.213210 1.78594154500 0.02063911731 
0.213726 1.78950119142 0.02071208764 
0.214243 1.78830570474 0.02054597701 
0.214760 1.80335059351 0.02007050735 
0.215277 1.77284713653 0.02009102069 
0.215794 1.79940052541 0.02051923227 
0.216310 1.74970242926 0.01998805318 
0.216827 1.76198080966 0.02023193125 
0.217344 1.77781734890 0.02006585418 
0.217861 1.77019459445 0.01992806598 
0.218378 1.77330754987 0.01966970510 
0.218894 1.75619785438 0.02028606741 
0.219411 1.75198077538 0.01979011715 
0.219928 1.78374025674 0.01994894895 
0.220445 1.77777052106 0.02003817325 
0.220962 1.74679325396 0.02033867050 
0.221478 1.76609979937 0.01959877655 
0.221995 1.76880013702 0.01980711777 
0.222512 1.77293797427 0.01985962935 
0.223029 1.74153815214 0.01922155478 
0.223546 1.75483361403 0.01936180755 
0.224062 1.78527236097 0.01987861083 
0.224579 1.78301105771 0.01960880786 
0.225096 1.75492960442 0.01945748695 
0.225613 1.78100346762 0.01979885337 
0.226129 1.80906493559 0.01999131464 
0.226646 1.76166125873 0.01949764646 
0.227163 1.75500064225 0.01961052734 
0.227680 1.75109480443 0.01957207962 
0.228197 1.75187720167 0.01962255921 
0.228713 1.77581144156 0.01907546503 
0.229230 1.78547302219 0.01914782680 
0.229747 1.77456157581 0.01921206873 
0.230264 1.77798160617 0.01932169148 
0.230780 1.79379675938 0.01924510206 
0.231297 1.74886227313 0.01939980765 
0.231814 1.80219534595 0.01961480063 
0.232331 1.76824270679 0.01928175774 
0.232848 1.79658670344 0.01934745792 
0.233364 1.74382849097 0.01894910825 
0.233881 1.78863544990 0.01939996153 
0.234398 1.73894420845 0.01859875933 
0.234915 1.72545883425 0.01885399662 
0.235431 1.75272895865 0.01912736661 
0.235948 1.78028243769 0.01909691827 
0.236465 1.74076023422 0.01909375179 
0.236982 1.75407691573 0.01914112918 
0.237499 1.75310454513 0.01866842307 
0.238015 1.76660990575 0.01913527092 
0.238532 1.77323484699 0.01865956201 
0.239049 1.75981326827 0.01933588056 
0.239566 1.75737431949 0.01856198135 
0.240082 1.73043186083 0.01871511698 
0.240599 1.73645522388 0.01863509628 
0.241116 1.77164726413 0.01934516454 
0.241633 1.76002275590 0.01886304666 
0.242149 1.77589738332 3.36578899183 
0.242666 1.75875394843 0.01861334306 
0.243183 1.76714719433 0.01909548029 
0.243700 1.73684271715 0.01834129868 
0.244217 1.71954066392 0.01889148588 
0.244733 1.78669663185 0.01908537300 
0.245250 1.74543924783 0.01863044946 
0.245767 1.71841898762 0.01835964735 
0.246284 1.74374245335 0.01850925837 
0.246800 1.71688031984 0.01841821027 
0.247317 1.77514610144 0.01858672203 
0.247834 1.74920732898 0.01844495784 
0.248351 1.76067798489 0.01878825218 
0.248867 1.75512989726 0.01843836379 
0.249384 1.75341535607 0.01820568280 
0.249901 1.73767773701 0.01819557705 
0.250418 1.72714411672 0.01845322328 
0.250934 1.74537467305 0.01842099018 
0.251451 1.73766509432 0.01841982959 
0.251968 1.75162771493 0.01801197022 
0.252485 1.74791386768 0.01816884123 
0.253001 1.75557715312 0.01825551197 
0.253518 1.76640872249 0.01805885934 
0.254035 1.73541368565 0.01796060598 
0.254552 1.74256930495 0.01789988667 
0.255068 1.73805293962 0.01844888382 
0.255585 1.76030713117 0.01809406858 
0.256102 1.74294837146 0.01812360265 
0.256619 1.77348287238 0.01840843669 
0.257135 1.75873087321 0.01775549276 
0.257652 1.73784095706 0.01784790801 
0.258169 1.70794702537 0.01831258614 
0.258686 1.74435798958 0.01811562598 
0.259202 1.72722300507 0.01814529084 
0.259719 1.73147656373 0.01844493795 
0.260236 1.75879472435 0.01840279011 
0.260753 1.75529475423 0.01860727990 
0.261269 1.71846385335 0.01874916400 
0.261786 1.73575202416 0.01913661792 
0.262303 1.72768413854 0.01894068385 
0.262820 1.72708146112 0.01892659635 
0.263336 1.73919795230 0.01911448823 
0.263853 1.74259372062 0.01915387489 
0.264370 1.72742120146 0.01867767144 
0.264887 1.72382076195 0.01891036172 
0.265403 1.74120359819 0.01909744190 
0.265920 1.72829338972 0.01948804885 
0.266437 1.72557935994 0.01941773713 
0.266954 1.72911086182 0.01947079417 
0.267470 1.76837990159 0.01998760661 
0.267987 1.77329320611 0.01952617187 
0.268504 1.73776796523 0.01987367954 
0.269021 1.75107300675 0.01981559042 
0.269537 1.79196155407 0.01988344496 
0.270054 1.74475562085 0.02048895858 
0.270571 1.76579482974 0.02045499168 
0.271087 1.74362962844 0.02071248430 
0.271604 1.74425523387 0.02101257577 
0.272121 1.75694232704 0.02096191452 
0.272638 1.73857895755 0.02091610680 
0.273154 1.78132750890 0.02144242603 
0.273671 1.74994319733 0.02124413315 
0.274188 1.74879523279 0.02129377860 
0.274705 1.80021515576 0.02205004296 
0.275221 1.75462027971 0.02113073649 
0.275738 1.80410166727 0.02189546661 
0.276255 1.79749965934 0.02191892354 
0.276771 1.76335557933 0.02186308504 
0.277288 1.76683900977 0.02099187346 
0.277805 1.78047929741 0.02162792907 
0.278322 1.76670630197 0.02114131800 
0.278838 1.70259325386 0.02109518470 
0.279355 1.76802010993 0.02165223012 
0.279872 1.76107053356 0.02171148108 
0.280388 1.77100447820 0.02186325110 
0.280905 1.76475383288 0.02118518895 
0.281422 1.72641220479 0.02109017260 
0.281939 1.71852218829 0.02153699544 
0.282455 1.70518817724 0.02092915011 
0.282972 1.74691667658 0.02164383042 
0.283489 1.74867375618 0.02193835032 
0.284006 1.75939715761 0.02157755733 
0.284522 1.74535721603 0.02142508775 
0.285039 1.76210796868 0.02154064622 
0.285556 1.76199280748 0.02179164755 
0.286072 1.74213008902 0.02217680169 
0.286589 1.78846082241 0.02206014352 
0.287106 1.69074274186 0.02145688799 
0.287622 1.75921018578 0.02159807166 
0.288139 1.72879954761 0.02147503471 
0.288656 1.77952423935 0.02239336779 
0.289173 1.75472902933 0.02157581832 
0.289689 1.77632681330 0.02227192468 
0.290206 1.70665497707 0.02199897382 
0.290723 1.77553548263 0.02207384024 
0.291239 1.73930072523 0.02215941650 
0.291756 1.76442691760 0.02215180928 
0.292273 1.76985661648 0.02210552069 
0.292790 1.77359478190 0.02271097110 
0.293306 1.76057424416 0.02249607436 
0.293823 1.75409371211 0.02216763327 
0.294340 1.77444048592 0.02273643062 
0.294856 1.73187146992 0.02187670729 
0.295373 1.74199410597 0.02169225213 
0.295890 1.79099576387 0.02217510042 
0.296406 1.74712563837 0.02285676203 
0.296923 1.78028736467 0.02335026048 
0.297440 1.76310571566 0.02225876771 
0.297957 1.73355090663 0.02228773992 
0.298473 1.77724670335 0.02302079539 
0.298990 1.75107458755 0.02258554741 
0.299507 1.73224491581 0.02253830076 
0.300023 1.72452848224 0.02278491504 
0.300540 1.73845454386 0.02269543769 
0.301057 1.74137313301 0.02244103961 
0.301573 1.75372102470 0.02252365419 
0.302090 1.74271366291 0.02298531538 
0.302607 1.78855806145 0.02288736375 
0.303123 1.77869350266 0.02285679322 
0.303640 1.74210748190 0.02269035066 
0.304157 1.74811554408 0.02260201166 
0.304673 1.76649379848 0.02309347390 
0.305190 1.77733827478 0.02289613210 
0.305707 1.77792282123 0.02347094822 
0.306224 1.75837070791 0.02283114090 
0.306740 1.77427362752 0.02291640877 
0.307257 1.77313237613 0.02277848571 
0.307774 1.76419837126 0.02387537441 
0.308290 1.77060485507 0.02354092500 
0.308807 1.76709571281 0.02340320769 
0.309324 1.69871950348 0.02337922538 
0.309840 1.74913078387 0.02338078104 
0.310357 1.72787923761 0.02312938247 
0.310874 1.75846981188 0.02444612412 
0.311390 1.73855137584 0.02377867733 
0.311907 1.77573557344 0.02336425194 
0.312424 1.77842524749 0.02369953315 
0.312940 1.77688364757 0.02356021527 
0.313457 1.79931137975 0.02388379956 
0.313974 1.75893922782 0.02334764231 
0.314490 1.75581801899 0.02442615004 
0.315007 1.72632184782 0.02317651230 
0.315524 1.76513009594 0.02370126871 
0.316040 1.73524046470 0.02415202852 
0.316557 1.75892993185 0.02388141131 
0.317074 1.72595949318 0.02338026733 
0.317590 1.75705918132 0.02365692852 
0.318107 1.72508536043 0.02418406567 
0.318624 1.73336139860 0.02374501113 
0.319140 1.69107847321 0.02386589816 
0.319657 1.77401882346 0.02465932667 
0.320174 1.76105865931 0.02486943509 
0.320690 1.77370137364 0.02436427752 
0.321207 1.70938460422 0.02455272835 
0.321724 1.77767541925 0.02506684693 
0.322240 1.72627326344 0.02502571394 
0.322757 1.72891200691 0.02433054063 
0.323274 1.76624812378 0.02482555677 
0.323790 1.78817515518 0.02508033617 
0.324307 1.76737120593 0.02496964345 
0.324824 1.77942356261 0.02598098802 
0.325340 1.73956188755 0.02533607618 
0.325857 1.79558093670 0.02718186079 
0.326373 1.76235499922 0.02617454100 
0.326890 1.71352910692 0.02620018875 
0.327407 1.78389421060 0.02675679007 
0.327923 1.75779751144 0.02643226068 
0.328440 1.76033924524 0.02725270027 
0.328957 1.75585217611 0.02671742731 
0.329473 1.78740602819 0.02728414768 
0.329990 1.76824658963 0.02782526904 
0.330507 1.80466371450 0.02900978328 
0.331023 1.74423331585 0.02883580837 
0.331540 1.78675923081 0.02977426412 
0.332057 1.78258853057 0.02972123463 
0.332573 1.83835117177 0.03148406812 
0.333090 1.83267967496 0.03112446441 
0.333607 1.76148740881 0.03073210326 
0.334123 1.82756988740 0.03132466503 
0.334640 1.74909203198 0.03175480849 
0.335156 1.77872783609 0.03094665364 
0.335673 1.77717250456 0.03124572845 
0.336190 1.85846723134 0.03219893867 
0.336706 1.82140524442 0.03153876979 
0.337223 1.82256783356 0.03199550987 
0.337740 1.82540677703 0.03251957130 
0.338256 1.84538623366 0.03302988648 
0.338773 1.79915254297 0.03430042768 
0.339290 1.85263375282 0.03622150861 
0.339806 1.86874365235 0.03748922317 
0.340323 1.77799354371 0.03754831889 
0.340839 1.83116779181 0.03785569993 
0.341356 1.80863078403 0.03681378312 
0.341873 1.80587423700 0.03701322342 
0.342389 1.85858549531 0.03932558308 
0.342906 1.83621612028 0.03804623846 
0.343423 1.80042706229 0.03721505933 
0.343939 1.83616556446 0.03912033630 
0.344456 1.83734709709 0.03793453744 
0.344972 1.87085533008 0.04129438708 
0.345489 1.79365003423 0.03780316115 
0.346006 1.81022929002 0.03898271870 
0.346522 1.89223175915 0.03984848134 
0.347039 1.79354236581 0.04095737901 
0.347555 1.84123499454 0.04078125808 
0.348072 1.85039367692 0.04218895928 
0.348589 1.79826263171 0.03940386773 
0.349105 1.73275842411 0.04119284542 
0.349622 1.75338080392 0.04186753554 
0.350139 1.85117780013 0.04191252800 
0.350655 1.84707401911 0.04042857499 
0.351172 1.78032602861 0.03951987492 
0.351688 1.83541347166 0.04080762399 
0.352205 1.79543847678 0.03982938152 
0.352722 1.84661422142 0.04176264290 
0.353238 1.87933010144 0.04090335779 
0.353755 1.81297773755 0.04006967633 
0.354271 1.87287733219 0.04010978041 
0.354788 1.87901729799 0.04305348054 
0.355305 1.81462900446 0.04212693061 
0.355821 1.81470279236 0.04330180991 
0.356338 1.82492514517 0.04294418919 
0.356854 1.86671177825 0.04348135493 
0.357371 1.88037386351 0.04420479457 
0.357888 1.82350234055 0.04316849057 
0.358404 1.87524288691 0.04568840018 
0.358921 1.84896637232 0.04672829455 
0.359437 1.77143156936 0.04608014885 
0.359954 1.88079312305 0.04553642888 
0.360471 1.77801126399 0.04779380456 
0.360987 1.84944538029 0.04995855559 
0.361504 1.78712556685 0.04705147005 
0.362020 1.83931749047 0.05307925270 
0.362537 1.76441746062 0.05075218431 
0.363054 1.82935664505 0.05087464525 
0.363570 1.84126317534 0.05046329119 
0.364087 1.77606589939 0.05492337636 
0.364603 1.80999607018 0.05011123459 
0.365120 1.81594819148 0.05526531285 
0.365637 1.80434898674 0.05907468374 
0.366153 1.88962609054 0.06463462363 
0.366670 1.85053033558 0.05912120116 
0.367186 1.77900059783 0.06275476724 
0.367703 1.81625869757 0.06252388550 
0.368219 1.72447795400 0.06351055458 
0.368736 1.84470962630 0.06724381272 
0.369253 1.83132116805 0.07202748458 
0.369769 1.82686888903 0.07536039943 
0.370286 1.83129650453 0.07159344388 
0.370802 1.76268305464 0.08452784393 
0.371319 1.88160090780 0.07958882178 
0.371835 1.80360275974 0.09244617359 
0.372352 1.85123257747 0.10155357972 
0.372869 1.87226628009 0.13416075900 
0.373385 1.81852439050 0.12819303140 
0.373902 2.09094881993 0.42096611765 
