# Supplementary material for: A SAXS-based approach to rationally evaluate radical scavengers – toward eliminating radiation damage in solution and crystallographic studies
Source: J Synchrotron Radiat. 2021 Aug 9;28(Pt 5):1309–20. doi: 10.1107/S1600577521004045 (PMC8415334; doi:10.1107/S1600577521004045)
Supplement: Supplementary file 1 [file s-28-01309-sup1.zip › SupportingData/ascrobic_acid/5mM/G1_ascorbate-5mm_00031.cbf.dat]

0.010597 12.21849783196 0.73193699529 
0.011114 10.46369559477 0.45267075192 
0.011630 9.73836592365 0.34529405344 
0.012147 8.50283121699 0.31494715737 
0.012664 7.80447632092 0.22980777277 
0.013181 7.46187265603 0.19862042552 
0.013698 6.85319540916 0.20915543942 
0.014215 6.19047123503 0.25088119955 
0.014732 5.88336535468 0.22836114532 
0.015249 5.40440849500 0.17742828485 
0.015766 5.47228150742 0.16179858115 
0.016283 5.23588112915 0.15665709359 
0.016800 4.84406340472 0.14599869170 
0.017316 4.77647422305 0.13323805769 
0.017833 4.58101490567 0.14217801265 
0.018350 4.39956268836 0.10956262549 
0.018867 4.19895597770 0.11398402070 
0.019384 4.19163245709 0.10682942058 
0.019901 3.95958450293 0.09960789909 
0.020418 3.81232693380 0.09895005927 
0.020935 3.85415742835 0.09586936530 
0.021452 3.74983845511 0.09379398828 
0.021969 3.60907928651 0.09003044184 
0.022486 3.43309073560 0.08972091823 
0.023002 3.53601650111 0.08657427416 
0.023519 3.49202093229 0.08857418110 
0.024036 3.41157250472 0.08454291658 
0.024553 3.24582909933 0.08062423236 
0.025070 3.37286575822 0.08628864911 
0.025587 3.24880372373 0.07792871350 
0.026104 3.20581429232 0.07892764819 
0.026621 2.92637031023 0.07969292642 
0.027138 3.12568151668 0.07760145713 
0.027655 3.08189278977 0.07654863406 
0.028171 3.04175016026 0.07642979482 
0.028688 2.96274573428 0.07432888766 
0.029205 2.88896935116 0.07239655141 
0.029722 2.93889799967 0.07310136157 
0.030239 2.74865165652 0.06849630540 
0.030756 2.86286662416 0.06857217075 
0.031273 2.79017544264 0.06642534489 
0.031790 2.83637311323 0.07095127585 
0.032307 2.70852116137 0.06019651197 
0.032824 2.92956705812 0.06694643048 
0.033341 2.75299770298 0.06442473198 
0.033857 2.75861031513 0.06184994950 
0.034374 2.75448162545 0.06594356200 
0.034891 2.69523445043 0.06224870169 
0.035408 2.69902993332 0.06346985061 
0.035925 2.66684427306 0.06067816463 
0.036442 2.63636157263 0.05607171850 
0.036959 2.49645280429 0.05922356899 
0.037476 2.63230762892 0.05972958860 
0.037993 2.48191197114 0.05970535048 
0.038510 2.56770958381 0.05971389698 
0.039027 2.54760041788 0.05555619859 
0.039543 2.52640600356 0.05501289448 
0.040060 2.57197460440 0.05505121121 
0.040577 2.47508568570 0.05547738740 
0.041094 2.45983379020 0.05436906129 
0.041611 2.53719456785 0.05698087302 
0.042128 2.52888449771 0.05181937342 
0.042645 2.32618883454 0.05151644594 
0.043162 2.47146419316 0.05257216165 
0.043679 2.40911501923 0.05216161215 
0.044196 2.40245032434 0.05045732708 
0.044712 2.42190870706 0.05122017468 
0.045229 2.38843837552 0.05100606330 
0.045746 2.41949008441 0.05197115373 
0.046263 2.31709216415 0.04843245692 
0.046780 2.32007354933 0.04755614661 
0.047297 2.34484248110 0.05027652917 
0.047814 2.35230831267 0.04825347666 
0.048331 2.25236847348 0.04676406696 
0.048848 2.29974882123 0.04853192227 
0.049365 2.18575910817 0.04612140805 
0.049881 2.28898826245 0.04502344587 
0.050398 2.28274489236 0.04780697598 
0.050915 2.22947156091 0.04541117520 
0.051432 2.26166346825 0.04585526755 
0.051949 2.27848924981 0.04573686333 
0.052466 2.18857518004 0.04507041728 
0.052983 2.27524673607 0.04573211443 
0.053500 2.17650098675 0.04204643045 
0.054017 2.25562133251 0.04503450706 
0.054534 2.19929989057 0.04281160967 
0.055050 2.18725592169 0.04313613174 
0.055567 2.23205965491 0.04267957375 
0.056084 2.20265164417 0.04319561251 
0.056601 2.18522563968 0.04295932231 
0.057118 2.15324725994 0.04208803076 
0.057635 2.26147270313 0.04376574133 
0.058152 2.20901977554 0.04188897475 
0.058669 2.19159913155 0.04248286946 
0.059186 2.19768045012 0.04341619623 
0.059703 2.17299008970 0.04168299061 
0.060220 2.13454838792 0.04185992368 
0.060736 2.20630255979 0.04224841189 
0.061253 2.13353522929 0.04065189036 
0.061770 2.10985255543 0.03952747140 
0.062287 2.06039304242 0.03832437010 
0.062804 2.11255752775 0.03865421376 
0.063321 2.03249366194 0.03907081886 
0.063838 2.04820427688 0.03932703041 
0.064355 2.12898714161 0.04027461642 
0.064872 2.13767734131 0.03977265141 
0.065388 2.10332713826 0.03902443406 
0.065905 2.00845474360 0.03824196895 
0.066422 2.10813362111 0.03732972328 
0.066939 2.03768500749 0.03797387608 
0.067456 2.06872591109 0.03835636966 
0.067973 2.08607234998 0.03757451812 
0.068490 2.09680197439 0.03764393941 
0.069007 2.03389555893 0.03941975274 
0.069524 2.00690056035 0.03800131264 
0.070041 2.00355382939 0.03887397603 
0.070557 2.08416026176 0.03957205965 
0.071074 2.02015770933 0.03898270110 
0.071591 2.11710135127 0.03841468682 
0.072108 2.05034913377 0.03763124290 
0.072625 2.06934968754 0.03573563661 
0.073142 2.00583177827 0.03757849811 
0.073659 2.11227096474 0.03708452217 
0.074176 2.11563733824 0.03714625367 
0.074693 2.03001460673 0.03795761213 
0.075210 1.99658047998 0.03597493252 
0.075726 2.03279159083 0.03740537255 
0.076243 2.02466246391 0.03636859408 
0.076760 2.06055087476 0.03629532192 
0.077277 2.03983044825 0.03709861912 
0.077794 2.07614355614 0.03601210265 
0.078311 2.05688456839 0.03727155991 
0.078828 2.03743317932 0.03590179887 
0.079345 1.99221140230 0.03552003277 
0.079862 2.02251280206 0.03540977822 
0.080378 2.06797336576 0.03532419949 
0.080895 1.95528713929 0.03465401823 
0.081412 2.03132395711 0.03510150625 
0.081929 2.00836064021 0.03369092406 
0.082446 2.02343642897 0.03428886605 
0.082963 2.06901344703 0.03479963575 
0.083480 1.99157605417 0.03361601713 
0.083997 1.99647387685 0.03377804623 
0.084514 1.92221625065 0.03212264499 
0.085030 1.99439938941 0.03377335750 
0.085547 2.00429466881 0.03401280892 
0.086064 1.98128751004 0.03395194748 
0.086581 1.95870244027 0.03403089738 
0.087098 1.98444827818 0.03281154610 
0.087615 1.98754594679 0.03436911758 
0.088132 1.95135771492 0.03400505539 
0.088649 1.94114610867 0.03371916795 
0.089166 1.94663772797 0.03430048098 
0.089683 1.97464416421 0.03554906350 
0.090199 2.01635718948 0.03651431661 
0.090716 2.02332754776 0.03567883575 
0.091233 1.96991913589 0.03461173096 
0.091750 1.96435626493 0.03593260136 
0.092267 1.90581646406 0.03428876580 
0.092784 2.01689365104 0.03625489439 
0.093301 1.95621492393 0.03554151437 
0.093818 1.96547792633 0.03622364419 
0.094334 1.98315042528 0.03564036355 
0.094851 1.96046972507 0.03576447535 
0.095368 1.93708098238 0.03499112093 
0.095885 1.94913776928 0.03472477966 
0.096402 1.98313550253 0.03436229682 
0.096919 1.89055910015 0.03421429722 
0.097436 1.97961785952 0.03386665049 
0.097953 1.91587721468 0.03485105596 
0.098470 1.96513344091 0.03388289779 
0.098986 1.87150979720 0.03203620222 
0.099503 1.96189901538 0.03282179529 
0.100020 1.93979304977 0.03170926999 
0.100537 1.94148916688 0.03203509062 
0.101054 1.92668452468 0.03093152415 
0.101571 1.97301983992 0.03126485250 
0.102088 1.91301090905 0.03170441681 
0.102605 1.93614801060 0.03186914686 
0.103122 1.96029760381 0.03035825979 
0.103638 1.93989178367 0.03132539656 
0.104155 1.88702519940 0.03157195373 
0.104672 1.96929447557 0.03100444926 
0.105189 1.89107300799 0.03133557362 
0.105706 1.93501331706 0.03100300850 
0.106223 1.95089035288 0.03061288658 
0.106740 1.89338169264 0.03030825655 
0.107257 1.90794164310 0.03045330744 
0.107773 1.93089647678 0.03034200753 
0.108290 1.94969563679 0.02982983752 
0.108807 1.96773343397 0.03065854148 
0.109324 1.90490203583 0.03038894275 
0.109841 1.88484239716 0.03052795599 
0.110358 1.98477815742 0.02971479941 
0.110875 1.89606610164 0.02968146216 
0.111392 1.94837076437 0.03091836048 
0.111909 1.94578452651 0.02989369123 
0.112425 1.93359980707 0.02983081189 
0.112942 1.93089808177 0.03011891771 
0.113459 1.93064965109 0.02870584051 
0.113976 1.98923456975 0.02972279128 
0.114493 1.91833560168 0.02846467695 
0.115010 1.91769530713 0.02867135124 
0.115527 1.87511481867 0.02835235785 
0.116044 1.87391901308 0.02880255439 
0.116560 1.90418347082 0.02775365849 
0.117077 1.96581338185 0.02809053347 
0.117594 1.90271998603 0.02923810776 
0.118111 1.88726064376 0.02868227880 
0.118628 1.89143602607 0.02842654446 
0.119145 1.90099182656 0.02848476779 
0.119662 1.89671437338 0.02808654430 
0.120179 1.92453803224 0.02823034040 
0.120695 1.94314545229 0.02800855722 
0.121212 1.87492989245 0.02800068423 
0.121729 1.91680368957 0.02733042012 
0.122246 1.94291585319 0.02811603079 
0.122763 1.89968308200 0.02820754494 
0.123280 1.89657951058 0.02777722015 
0.123797 1.90567905638 0.02783882610 
0.124314 1.91601351844 0.02915396840 
0.124830 1.93423963239 0.02756481028 
0.125347 1.86680319418 0.02768466186 
0.125864 1.91198257058 0.02767316963 
0.126381 1.90733872014 0.02618046789 
0.126898 1.88019351833 0.02639902743 
0.127415 1.88470348763 0.02688576580 
0.127932 1.85457190009 0.02698849830 
0.128448 1.88083141889 0.02680131369 
0.128965 1.90962037317 0.02708981292 
0.129482 1.88816814837 0.02644125483 
0.129999 1.88138499191 0.02735814554 
0.130516 1.87665368691 0.02712801088 
0.131033 1.86045130904 0.02691412114 
0.131550 1.86875406533 0.02682406085 
0.132067 1.90990346947 0.02680574326 
0.132583 1.88018528900 0.02624840962 
0.133100 1.86191096633 0.02676194130 
0.133617 1.91972527878 0.02716760971 
0.134134 1.86946659386 0.02606001473 
0.134651 1.90427729053 0.02625314134 
0.135168 1.88775179312 0.02607460367 
0.135685 1.87043029245 0.02569922809 
0.136201 1.86018868070 0.02633447496 
0.136718 1.89856729619 0.02637522193 
0.137235 1.89142003482 0.02615844773 
0.137752 1.86630480113 0.02521014942 
0.138269 1.90284282701 0.02571988327 
0.138786 1.88850701301 0.02590708005 
0.139303 1.87972591522 0.02459429594 
0.139819 1.88067616851 0.02596769657 
0.140336 1.87066099130 0.02561085249 
0.140853 1.87214488242 0.02548349501 
0.141370 1.88853309388 0.02587616787 
0.141887 1.87811899068 0.02479433274 
0.142404 1.90831856014 0.02530372827 
0.142921 1.88843037832 0.02489644880 
0.143438 1.89437092630 0.02580465044 
0.143954 1.88927314338 0.02563754228 
0.144471 1.89102688712 0.02579818528 
0.144988 1.87300015364 0.02626919940 
0.145505 1.90500009965 0.02582335424 
0.146022 1.84088762163 0.02595755905 
0.146539 1.86102894870 0.02504322143 
0.147056 1.87060260957 0.02540115403 
0.147572 1.82974394952 0.02471276958 
0.148089 1.85850604015 0.02533625331 
0.148606 1.86439458507 0.02473967302 
0.149123 1.84850705515 0.02472272142 
0.149640 1.82943166864 0.02445690026 
0.150157 1.86240758188 0.02476543048 
0.150674 1.84647524480 0.02450141191 
0.151190 1.91548570253 0.02517218868 
0.151707 1.86374306521 0.02445275585 
0.152224 1.83419960947 0.02429366737 
0.152741 1.84230831419 0.02486323067 
0.153258 1.84580458359 0.02479614780 
0.153775 1.86708709623 0.02404443838 
0.154291 1.84156332061 0.02398894185 
0.154808 1.84040913023 0.02422006835 
0.155325 1.81176733034 0.02383341750 
0.155842 1.86510047474 0.02459335616 
0.156359 1.87630316252 0.02378808613 
0.156876 1.84767111097 0.02398763757 
0.157393 1.86053360908 0.02367344377 
0.157909 1.82479929808 0.02313303935 
0.158426 1.86458200089 0.02391906333 
0.158943 1.86958410143 0.02374462799 
0.159460 1.83700839922 0.02362853594 
0.159977 1.81944956385 0.02333938727 
0.160494 1.85891942576 0.02376585296 
0.161010 1.81570342747 0.02339902752 
0.161527 1.82286517535 0.02358731881 
0.162044 1.84322903215 0.02352416259 
0.162561 1.85914254994 0.02414408681 
0.163078 1.82025345933 0.02386536089 
0.163595 1.83441415979 0.02376766323 
0.164112 1.79391004014 0.02280231027 
0.164628 1.81489300246 0.02300189917 
0.165145 1.83374580775 0.02290996685 
0.165662 1.81559128901 0.02319418623 
0.166179 1.82551914407 0.02268798424 
0.166696 1.82375673747 0.02363854908 
0.167213 1.82427525867 0.02284373685 
0.167729 1.82646492396 0.02287023946 
0.168246 1.87388443021 0.02300839227 
0.168763 1.80750926575 0.02324837920 
0.169280 1.82923397154 0.02307248705 
0.169797 1.87124841969 0.02251125075 
0.170314 1.86769103968 0.02220985718 
0.170830 1.85214770147 0.02276694214 
0.171347 1.84629211078 0.02218512117 
0.171864 1.87346361869 0.02221007432 
0.172381 1.82734119482 0.02250003876 
0.172898 1.83849039696 0.02259392584 
0.173415 1.81162295926 0.02206327910 
0.173932 1.80488332691 0.02250316257 
0.174448 1.80400020532 0.02245115569 
0.174965 1.82401212712 0.02240962310 
0.175482 1.85005400565 0.02206788616 
0.175999 1.81616786484 0.02258257716 
0.176516 1.83953469360 0.02210177849 
0.177033 1.81776987462 0.02157510967 
0.177549 1.80629046659 0.02214040934 
0.178066 1.82775590701 0.02232626082 
0.178583 1.86280931814 0.02227170256 
0.179100 1.85450519076 0.02225080554 
0.179617 1.83237177077 0.02271014434 
0.180134 1.78636072673 0.02282317450 
0.180650 1.85891428727 0.02338695624 
0.181167 1.85989550394 0.02305393331 
0.181684 1.81422535055 0.02309993657 
0.182201 1.82041543905 0.02301112079 
0.182718 1.81658906087 0.02323154616 
0.183234 1.86525432614 0.02390319922 
0.183751 1.80639688190 0.02390915434 
0.184268 1.82478379092 0.02405215767 
0.184785 1.79742984270 0.02402148185 
0.185302 1.82316772041 0.02346226824 
0.185819 1.82625146667 0.02402696336 
0.186335 1.81744352169 0.02296476226 
0.186852 1.82487110664 0.02376158755 
0.187369 1.83033330794 0.02287472820 
0.187886 1.80209867915 0.02335827842 
0.188403 1.83660349872 0.02273994259 
0.188920 1.79509564575 0.02262108590 
0.189436 1.82166477410 0.02291340169 
0.189953 1.78313472290 0.02252138990 
0.190470 1.78456389132 0.02178786833 
0.190987 1.79209960663 0.02306638352 
0.191504 1.80019043269 0.02239599677 
0.192020 1.77838796141 0.02149925205 
0.192537 1.80064597710 0.02212966733 
0.193054 1.76059997003 0.02117197145 
0.193571 1.78018703582 0.02191735622 
0.194088 1.79792385909 0.02139986328 
0.194605 1.75807267597 0.02160724537 
0.195121 1.78623671406 0.02155101152 
0.195638 1.76329825114 0.02156738892 
0.196155 1.79258788555 0.02162878886 
0.196672 1.79263642451 0.02193186075 
0.197189 1.78949087353 0.02138135121 
0.197705 1.80162714797 0.02150848818 
0.198222 1.75950141479 0.02118071691 
0.198739 1.76807195078 0.02161157880 
0.199256 1.76789558922 0.02109198614 
0.199773 1.76138433823 0.02176594659 
0.200290 1.78884945764 0.02130387336 
0.200806 1.76936554439 0.02124910918 
0.201323 1.78171489630 0.02105565305 
0.201840 1.74910599449 0.02066626222 
0.202357 1.79551114739 0.02077411542 
0.202874 1.74089817364 0.02064154654 
0.203390 1.76658152971 0.02130360394 
0.203907 1.76334040948 0.02079319576 
0.204424 1.81534881698 0.02124946298 
0.204941 1.73983795011 0.02084953711 
0.205458 1.76427287486 0.02079855301 
0.205974 1.79640621608 0.02129606362 
0.206491 1.78903647590 0.02095129710 
0.207008 1.76196843415 0.02017767124 
0.207525 1.76859944182 0.02094478547 
0.208042 1.74722715931 0.02071164219 
0.208558 1.75042505134 0.02030927511 
0.209075 1.77917067301 0.02063306145 
0.209592 1.82550702756 0.02076658852 
0.210109 1.77929695851 0.02038027936 
0.210626 1.74220935591 0.02027395553 
0.211142 1.78777348694 0.02078089925 
0.211659 1.79273245880 0.02012019113 
0.212176 1.77064420349 0.02038897476 
0.212693 1.80432113478 0.02061316690 
0.213210 1.75744718424 0.01990082062 
0.213726 1.74009850350 0.02082848185 
0.214243 1.76708965806 0.01998397944 
0.214760 1.75723567766 0.02042081947 
0.215277 1.80592142599 0.02031209902 
0.215794 1.80363281630 0.02018151236 
0.216310 1.79327184431 0.01989876629 
0.216827 1.80956882413 0.02028852960 
0.217344 1.76422542718 0.02005016906 
0.217861 1.76945581535 0.02018354081 
0.218378 1.78962269457 0.02003092062 
0.218894 1.78721658360 0.02002842740 
0.219411 1.78355948932 0.01994881969 
0.219928 1.77082943773 0.02034623492 
0.220445 1.75219967613 0.01975286852 
0.220962 1.77854697082 0.02030699285 
0.221478 1.80784902223 0.01995441325 
0.221995 1.80423790062 0.02027880955 
0.222512 1.79816263503 0.02012344655 
0.223029 1.76395148418 0.01980483412 
0.223546 1.80046740968 0.02006460666 
0.224062 1.77459728992 0.01961594216 
0.224579 1.79939008318 0.01959888119 
0.225096 1.78144910008 0.01971574019 
0.225613 1.75845497742 0.01970114021 
0.226129 1.75181344901 0.01967681491 
0.226646 1.76566049463 0.01966925094 
0.227163 1.77582224217 0.01951691664 
0.227680 1.78967443852 0.01967314977 
0.228197 1.80050989801 0.01936243662 
0.228713 1.76276951693 0.01927944533 
0.229230 1.77208145590 0.01908340490 
0.229747 1.76239597389 0.01921147058 
0.230264 1.78487286367 0.01954389599 
0.230780 1.77270307925 0.01955554096 
0.231297 1.77382369616 0.01933998471 
0.231814 1.79078807150 0.01937383001 
0.232331 1.74906849017 0.01929679793 
0.232848 1.74840521987 0.01882787721 
0.233364 1.73875801996 0.01863275962 
0.233881 1.77755428229 0.01905689504 
0.234398 1.77851429105 0.01942595906 
0.234915 1.75349896179 0.01867284461 
0.235431 1.74482791299 0.01912528403 
0.235948 1.77778509596 0.01916827622 
0.236465 1.80072148463 0.01939678315 
0.236982 1.76754733860 0.01921030135 
0.237499 1.75962211483 0.01869627071 
0.238015 1.78462652601 0.01920047046 
0.238532 1.76971405695 0.01884127079 
0.239049 1.77143488612 0.01926847784 
0.239566 1.75465212029 0.01895824420 
0.240082 1.78399536870 0.01902622446 
0.240599 1.71929563765 0.01878627248 
0.241116 1.73867570266 0.01886580339 
0.241633 1.77915246718 0.01880206040 
0.242149 1.76567056677 3.36831231704 
0.242666 1.76468780686 0.01879596694 
0.243183 1.75231134409 0.01841651843 
0.243700 1.76099946218 0.01849985353 
0.244217 1.78166702240 0.01891485121 
0.244733 1.78000704413 0.01853232570 
0.245250 1.74522065451 0.01836156339 
0.245767 1.78000597298 0.01892730056 
0.246284 1.74888664878 0.01843048633 
0.246800 1.77491276595 0.01867274956 
0.247317 1.77360342301 0.01882034171 
0.247834 1.73332113740 0.01834357093 
0.248351 1.76016932762 0.01862680919 
0.248867 1.76493962815 0.01873610338 
0.249384 1.75052559420 0.01897026046 
0.249901 1.76062061274 0.01825726005 
0.250418 1.74611609858 0.01830850004 
0.250934 1.73854107484 0.01825957298 
0.251451 1.76616747220 0.01857698692 
0.251968 1.75189858697 0.01849344414 
0.252485 1.74781134125 0.01806344560 
0.253001 1.73026275341 0.01808940992 
0.253518 1.73061814332 0.01827169306 
0.254035 1.76227950408 0.01846364788 
0.254552 1.75877709032 0.01823267809 
0.255068 1.75617942519 0.01794826137 
0.255585 1.80111629640 0.01850620303 
0.256102 1.75268984764 0.01796816183 
0.256619 1.77914928711 0.01817072868 
0.257135 1.74246125943 0.01794513861 
0.257652 1.75461994720 0.01801645495 
0.258169 1.73756102135 0.01814168193 
0.258686 1.75396495287 0.01798502267 
0.259202 1.76386200990 0.01795561878 
0.259719 1.76629018227 0.01825420906 
0.260236 1.74386266885 0.01839064983 
0.260753 1.80710116703 0.01879552857 
0.261269 1.71308326959 0.01872636425 
0.261786 1.72092037028 0.01846300858 
0.262303 1.77451019582 0.01925922952 
0.262820 1.72451759904 0.01871157919 
0.263336 1.72480719178 0.01877090435 
0.263853 1.74005783721 0.01885690852 
0.264370 1.73411381431 0.01941203087 
0.264887 1.70920961763 0.01905486806 
0.265403 1.75748506466 0.01984138111 
0.265920 1.77048847761 0.01980686350 
0.266437 1.72413005718 0.01934614680 
0.266954 1.76892933943 0.02017100429 
0.267470 1.78917553567 0.01983823078 
0.267987 1.72644526922 0.02009350721 
0.268504 1.72734067005 0.01956680932 
0.269021 1.76109021361 0.01978919110 
0.269537 1.76385626562 0.02023343127 
0.270054 1.74634752389 0.02019426812 
0.270571 1.78988076595 0.02035515456 
0.271087 1.73853568089 0.02058920913 
0.271604 1.75134732071 0.02097113686 
0.272121 1.78004887399 0.02112633147 
0.272638 1.73035498471 0.02101896563 
0.273154 1.72087260216 0.02107243415 
0.273671 1.78421338688 0.02126624192 
0.274188 1.76624798636 0.02118754314 
0.274705 1.79495136649 0.02157281204 
0.275221 1.77885364967 0.02154064173 
0.275738 1.79405722540 0.02212872890 
0.276255 1.73413146463 0.02146915830 
0.276771 1.73804038084 0.02183589147 
0.277288 1.77774814608 0.02118304615 
0.277805 1.74866491763 0.02120261758 
0.278322 1.75588622723 0.02119883365 
0.278838 1.76415805236 0.02153949981 
0.279355 1.73948912174 0.02104847054 
0.279872 1.78514788097 0.02172456884 
0.280388 1.75689928811 0.02160095401 
0.280905 1.75537622334 0.02150510336 
0.281422 1.75231073535 0.02142703141 
0.281939 1.77501521818 0.02164046563 
0.282455 1.72832668921 0.02159367039 
0.282972 1.71945125402 0.02069961714 
0.283489 1.77099223128 0.02146561879 
0.284006 1.80352488024 0.02228104925 
0.284522 1.74433913359 0.02141647626 
0.285039 1.74474002494 0.02152322196 
0.285556 1.77917134293 0.02156441318 
0.286072 1.78073992084 0.02159533242 
0.286589 1.74647470549 0.02215954064 
0.287106 1.74078960064 0.02154991201 
0.287622 1.73555037889 0.02181775564 
0.288139 1.77552713606 0.02192436945 
0.288656 1.76000629291 0.02211585327 
0.289173 1.75498997662 0.02129864683 
0.289689 1.73625194722 0.02154877719 
0.290206 1.77228978803 0.02222435731 
0.290723 1.74696936529 0.02164815003 
0.291239 1.74062802008 0.02191432252 
0.291756 1.76889469528 0.02264703069 
0.292273 1.75310920018 0.02146836199 
0.292790 1.75311358353 0.02188756156 
0.293306 1.75567724533 0.02228331417 
0.293823 1.76966308349 0.02229515650 
0.294340 1.77734376294 0.02238830173 
0.294856 1.73056023267 0.02198531630 
0.295373 1.74427831646 0.02250168093 
0.295890 1.77735108590 0.02235998993 
0.296406 1.74937517971 0.02241739225 
0.296923 1.78800417329 0.02246876975 
0.297440 1.73954295518 0.02271818122 
0.297957 1.80250630087 0.02267666978 
0.298473 1.73908211941 0.02217550272 
0.298990 1.77507048689 0.02260894361 
0.299507 1.79534643469 0.02322067986 
0.300023 1.80211488831 0.02263263925 
0.300540 1.77463859306 0.02307655093 
0.301057 1.74046994244 0.02326812495 
0.301573 1.73800955808 0.02309807620 
0.302090 1.76489730084 0.02276314837 
0.302607 1.72585292779 0.02207129711 
0.303123 1.74246882725 0.02231338121 
0.303640 1.73536327639 0.02257863651 
0.304157 1.75243054725 0.02326193520 
0.304673 1.74851441742 0.02282647517 
0.305190 1.78618486653 0.02295089954 
0.305707 1.76336572797 0.02344618868 
0.306224 1.76443609725 0.02316723942 
0.306740 1.75790860925 0.02323222745 
0.307257 1.77246506193 0.02361990526 
0.307774 1.75375606408 0.02370853741 
0.308290 1.76794573268 0.02355489655 
0.308807 1.77240495227 0.02315826072 
0.309324 1.75981109081 0.02269916777 
0.309840 1.77083500860 0.02411081317 
0.310357 1.74856382915 0.02357892615 
0.310874 1.75820513142 0.02325029436 
0.311390 1.73872709258 0.02352264382 
0.311907 1.77042262661 0.02305973364 
0.312424 1.73490087538 0.02402616133 
0.312940 1.75406321263 0.02405525966 
0.313457 1.71117947210 0.02423801631 
0.313974 1.80677454388 0.02399935696 
0.314490 1.75124284356 0.02391034003 
0.315007 1.83910448372 0.02461804852 
0.315524 1.79305418477 0.02392424086 
0.316040 1.73569885904 0.02398314943 
0.316557 1.75561367869 0.02510074076 
0.317074 1.74341465427 0.02441289162 
0.317590 1.83074270541 0.02475799613 
0.318107 1.77215759886 0.02409353897 
0.318624 1.77740945533 0.02424685983 
0.319140 1.79911357300 0.02432409643 
0.319657 1.74447349177 0.02474782169 
0.320174 1.77901856322 0.02424937378 
0.320690 1.73288043379 0.02450843542 
0.321207 1.74684330576 0.02459033720 
0.321724 1.76932415338 0.02458647097 
0.322240 1.72202533338 0.02436207693 
0.322757 1.74502595635 0.02464706271 
0.323274 1.78060865827 0.02507532568 
0.323790 1.73882137100 0.02551546191 
0.324307 1.75958318066 0.02570679811 
0.324824 1.77305392317 0.02554147361 
0.325340 1.74149199329 0.02532089383 
0.325857 1.78713189601 0.02621481790 
0.326373 1.77472059815 0.02692306242 
0.326890 1.76601767906 0.02674734889 
0.327407 1.78739844641 0.02726706628 
0.327923 1.80997675595 0.02795546204 
0.328440 1.76229341925 0.02742858616 
0.328957 1.77281314866 0.02776647368 
0.329473 1.77341505422 0.02817645144 
0.329990 1.77917270013 0.02872043681 
0.330507 1.78084453241 0.02883403382 
0.331023 1.81074292231 0.02950179063 
0.331540 1.77479172882 0.02965350394 
0.332057 1.81795518290 0.03052105442 
0.332573 1.76994191180 0.03016610583 
0.333090 1.79521891424 0.03040252872 
0.333607 1.81615147675 0.03056286859 
0.334123 1.75911601529 0.03109357353 
0.334640 1.81797179709 0.03117805378 
0.335156 1.81873705142 0.03278018018 
0.335673 1.75713989385 0.03153113056 
0.336190 1.77744588414 0.03160743574 
0.336706 1.76987654896 0.03171777863 
0.337223 1.81649426603 0.03306550076 
0.337740 1.83691274811 0.03352923336 
0.338256 1.78418761457 0.03293088560 
0.338773 1.79419681211 0.03485511522 
0.339290 1.90660072086 0.03839250831 
0.339806 1.86704352465 0.03762183631 
0.340323 1.81200812673 0.03821699665 
0.340839 1.79108124005 0.03819041490 
0.341356 1.78654389949 0.03878107861 
0.341873 1.84137392689 0.03776209227 
0.342389 1.89199155588 0.03895087487 
0.342906 1.84559488400 0.04037766345 
0.343423 1.76263501560 0.04005620394 
0.343939 1.88062115655 0.03970068497 
0.344456 1.77821726357 0.03947669301 
0.344972 1.84463707271 0.03916287996 
0.345489 1.86073363394 0.03852805705 
0.346006 1.81245587991 0.04054798485 
0.346522 1.86049051455 0.04043434998 
0.347039 1.89739752176 0.04026258630 
0.347555 1.80945859930 0.03954381717 
0.348072 1.80377110924 0.03854985678 
0.348589 1.82152963829 0.03882297961 
0.349105 1.83987663093 0.04121235447 
0.349622 1.89037857094 0.04000950370 
0.350139 1.82910398869 0.04086190663 
0.350655 1.85332568834 0.04175496613 
0.351172 1.93360639006 0.04260882878 
0.351688 1.84040860912 0.04156971362 
0.352205 1.78863058872 0.03943464563 
0.352722 1.81218958952 0.04086043958 
0.353238 1.78825400178 0.04123427049 
0.353755 1.87436484831 0.04111070245 
0.354271 1.81468894881 0.03944907828 
0.354788 1.85000529851 0.04166836114 
0.355305 1.90312568386 0.04400270638 
0.355821 1.84202011716 0.04175375190 
0.356338 1.86472540064 0.04332871941 
0.356854 1.86113229281 0.04584786483 
0.357371 1.85471759681 0.04427306164 
0.357888 1.87631776247 0.04504099809 
0.358404 1.83961650887 0.04317822062 
0.358921 1.87013239789 0.04593234099 
0.359437 1.80689855029 0.04510507819 
0.359954 1.87411492205 0.04701159893 
0.360471 1.87446224168 0.04848861961 
0.360987 1.84472197644 0.04713686076 
0.361504 1.99437101955 0.05233233332 
0.362020 1.88029647064 0.05126685089 
0.362537 1.79389207100 0.05118805688 
0.363054 1.82494851830 0.05005567882 
0.363570 1.79544924520 0.05312227754 
0.364087 1.87593450661 0.05658515357 
0.364603 1.87380568205 0.05533103259 
0.365120 1.90395651209 0.05537331645 
0.365637 1.84378018504 0.05682398454 
0.366153 1.70043466286 0.05231003075 
0.366670 1.83101261734 0.05988627138 
0.367186 1.81655229238 0.06408507242 
0.367703 1.77646357119 0.06437080383 
0.368219 1.78690018563 0.06185735794 
0.368736 1.75920561158 0.07217321762 
0.369253 1.90847383021 0.07192908347 
0.369769 1.81638554375 0.07037544341 
0.370286 1.89857032167 0.07439141725 
0.370802 1.82094931647 0.07858975060 
0.371319 1.89071341192 0.07988380414 
0.371835 1.73623928358 0.08032983411 
0.372352 1.71518560155 0.09595448261 
0.372869 1.78134517247 0.11776102327 
0.373385 1.83492879314 0.18492351216 
0.373902 0.89679271389 0.32859769856 
