# Supplementary material for: A SAXS-based approach to rationally evaluate radical scavengers – toward eliminating radiation damage in solution and crystallographic studies
Source: J Synchrotron Radiat. 2021 Aug 9;28(Pt 5):1309–20. doi: 10.1107/S1600577521004045 (PMC8415334; doi:10.1107/S1600577521004045)
Supplement: Supplementary file 1 [file s-28-01309-sup1.zip › SupportingData/ascrobic_acid/5mM/G1_ascorbate-5mm_00028.cbf.dat]

0.010597 11.59869578414 0.67299747371 
0.011114 10.27712545528 0.37322743935 
0.011630 9.37683618746 0.34786862791 
0.012147 8.72975873125 0.28410024001 
0.012664 8.32487423443 0.29627127295 
0.013181 7.17456926431 0.21692594717 
0.013698 6.52329913052 0.22901761794 
0.014215 6.09567337202 0.23328526287 
0.014732 5.89910247474 0.19851491735 
0.015249 5.52342929839 0.19911842519 
0.015766 5.32440455739 0.18358587948 
0.016283 5.01759175856 0.17165925374 
0.016800 4.76551360226 0.14073613161 
0.017316 4.90438877888 0.15202985352 
0.017833 4.52436901656 0.13245069125 
0.018350 4.80845203035 0.12657836842 
0.018867 4.42035135811 0.11820461439 
0.019384 4.17636010145 0.10652597872 
0.019901 4.26068350365 0.10926601023 
0.020418 3.99703789625 0.10855887634 
0.020935 3.92364387502 0.10039782970 
0.021452 3.73655795459 0.09932187705 
0.021969 3.65939161083 0.09242925817 
0.022486 3.31233058672 0.08986095563 
0.023002 3.57133169725 0.09126102898 
0.023519 3.57571390125 0.08836261824 
0.024036 3.37348199524 0.08798252822 
0.024553 3.27346542666 0.08318916725 
0.025070 3.19575489919 0.08487220889 
0.025587 3.24836385816 0.07778307338 
0.026104 3.18413980097 0.07980842712 
0.026621 3.01944003085 0.07804448553 
0.027138 3.02265771763 0.07392566357 
0.027655 2.91369992188 0.07831381927 
0.028171 3.07035920525 0.08026380537 
0.028688 2.99605812077 0.07125398237 
0.029205 2.93716885986 0.06965843012 
0.029722 2.95748274226 0.07182697455 
0.030239 2.95623301985 0.06831879338 
0.030756 2.89054422341 0.06781133170 
0.031273 2.83670767138 0.06861617296 
0.031790 2.79812663018 0.06698266732 
0.032307 2.77775667371 0.06592256547 
0.032824 2.67913059835 0.06459909880 
0.033341 2.79542394814 0.05859654887 
0.033857 2.72192490235 0.06141508978 
0.034374 2.77489555590 0.06538915654 
0.034891 2.72771358545 0.06125369765 
0.035408 2.71368088156 0.06063520379 
0.035925 2.65382153194 0.06112066424 
0.036442 2.58408509344 0.06051952256 
0.036959 2.52425294808 0.05923055062 
0.037476 2.53943578697 0.05687637432 
0.037993 2.57708863798 0.05465172990 
0.038510 2.54077142307 0.05277614133 
0.039027 2.52562526487 0.05427728030 
0.039543 2.50965346490 0.05635232557 
0.040060 2.42612088273 0.05432116251 
0.040577 2.46611663762 0.05696992512 
0.041094 2.54574274266 0.05629176794 
0.041611 2.34920658878 0.05393167660 
0.042128 2.44866078381 0.05121546635 
0.042645 2.45841430979 0.05118642986 
0.043162 2.44450151097 0.05068555486 
0.043679 2.42518381393 0.05241766878 
0.044196 2.37992024758 0.04856966347 
0.044712 2.47319835000 0.04984203845 
0.045229 2.32714003997 0.05036570901 
0.045746 2.39832003607 0.05284085464 
0.046263 2.34294612960 0.05040258008 
0.046780 2.38519316575 0.04912328114 
0.047297 2.27824981232 0.04817192077 
0.047814 2.40436786045 0.04917662654 
0.048331 2.29455546746 0.04757431274 
0.048848 2.28337021463 0.04655052932 
0.049365 2.25348619395 0.04602428486 
0.049881 2.25302503687 0.04706888919 
0.050398 2.21506283229 0.04655607468 
0.050915 2.30314987081 0.04686477843 
0.051432 2.23506272423 0.04473352503 
0.051949 2.28256341747 0.04631855482 
0.052466 2.25536758050 0.04694413182 
0.052983 2.27430700193 0.04659130259 
0.053500 2.24124533867 0.04502505242 
0.054017 2.18729791040 0.04449660599 
0.054534 2.18245974249 0.04357452627 
0.055050 2.13407364633 0.04303706638 
0.055567 2.24026711762 0.04556884006 
0.056084 2.20688135467 0.04314230001 
0.056601 2.18270395738 0.04240913267 
0.057118 2.22305566420 0.04212615593 
0.057635 2.14012962536 0.04254682392 
0.058152 2.25229714935 0.04268591211 
0.058669 2.18827715307 0.04172433984 
0.059186 2.14597062592 0.04303889859 
0.059703 2.17800953585 0.04159841659 
0.060220 2.13809644879 0.04214924744 
0.060736 2.17251153639 0.04240277722 
0.061253 2.11659988769 0.03830940176 
0.061770 2.05517831531 0.03953052139 
0.062287 2.14085618717 0.04162033757 
0.062804 2.17378344417 0.04098842307 
0.063321 2.14359446484 0.03875897441 
0.063838 2.09440957084 0.03997446204 
0.064355 2.08699825983 0.03873963386 
0.064872 2.07039613423 0.03906275959 
0.065388 2.06519021920 0.03916745159 
0.065905 2.04623869073 0.03960885862 
0.066422 2.11665404731 0.03879233637 
0.066939 2.10256553627 0.03988098836 
0.067456 2.05881024415 0.03974706997 
0.067973 2.05845907367 0.03810617806 
0.068490 2.15962604742 0.03917805634 
0.069007 2.09649205765 0.03967287259 
0.069524 2.06390587356 0.04019794868 
0.070041 2.09702649525 0.04051409138 
0.070557 2.14455904225 0.04044169409 
0.071074 2.11468519869 0.03800032586 
0.071591 2.01843621650 0.03827579803 
0.072108 2.03797100735 0.03638922239 
0.072625 2.06776818393 0.03822317171 
0.073142 2.07244167909 0.03752070207 
0.073659 2.07507776565 0.03559869877 
0.074176 2.09872990518 0.03781777094 
0.074693 2.03055150164 0.03763146887 
0.075210 2.07437922267 0.03594399228 
0.075726 2.06746947741 0.03560384007 
0.076243 2.03670339490 0.03691185003 
0.076760 2.05129059571 0.03617209531 
0.077277 2.02667595822 0.03444189525 
0.077794 2.05071619935 0.03666715920 
0.078311 2.04583654080 0.03587952175 
0.078828 2.03740489614 0.03506684397 
0.079345 1.99255597496 0.03533368730 
0.079862 2.02471014556 0.03651879810 
0.080378 2.00778227291 0.03446156106 
0.080895 2.00046893388 0.03329387333 
0.081412 2.00227760367 0.03516826803 
0.081929 1.96445711089 0.03528113383 
0.082446 1.97041493145 0.03564077677 
0.082963 2.02478370856 0.03406182387 
0.083480 1.97440028400 0.03362996940 
0.083997 1.96437439394 0.03307000850 
0.084514 1.98310411803 0.03422167899 
0.085030 2.04601513672 0.03321533306 
0.085547 1.99581958267 0.03334120795 
0.086064 1.96775195549 0.03398324212 
0.086581 1.99372690608 0.03273792276 
0.087098 2.03415194011 0.03402542972 
0.087615 1.97982241437 0.03368236008 
0.088132 1.94642223597 0.03273270953 
0.088649 1.96072247061 0.03613730220 
0.089166 1.97012062291 0.03459836359 
0.089683 1.96351035585 0.03480958530 
0.090199 1.98083697828 0.03506128238 
0.090716 1.97449210523 0.03535097854 
0.091233 1.97264231519 0.03420966130 
0.091750 1.95585954184 0.03632485610 
0.092267 1.95283116820 0.03628412666 
0.092784 2.04439431248 0.03526397593 
0.093301 1.97546876456 0.03737041858 
0.093818 1.97685990309 0.03605206809 
0.094334 1.96142282372 0.03617807332 
0.094851 1.92562552894 0.03674585453 
0.095368 1.93655059574 0.03610328300 
0.095885 1.95086816799 0.03510951473 
0.096402 1.89085814539 0.03408053586 
0.096919 1.97169767805 0.03325214798 
0.097436 1.91328702764 0.03345487379 
0.097953 1.94718155484 0.03375443272 
0.098470 1.98587992631 0.03462880709 
0.098986 1.93714316900 0.03189203658 
0.099503 1.97753468653 0.03234798483 
0.100020 1.88088100106 0.03205863713 
0.100537 1.91738651289 0.03190969334 
0.101054 1.93253982480 0.03293910691 
0.101571 1.95373462365 0.03310020853 
0.102088 1.89725775649 0.03189293061 
0.102605 1.91128458413 0.03015670448 
0.103122 1.90763959507 0.03083151422 
0.103638 1.95923375244 0.03222508895 
0.104155 1.93019459638 0.03087886774 
0.104672 1.95103449031 0.03003559171 
0.105189 1.87592657796 0.03239402280 
0.105706 1.92293291910 0.03138398198 
0.106223 1.95186878615 0.03015180388 
0.106740 1.94222998077 0.02948871783 
0.107257 1.91278627843 0.02986308354 
0.107773 1.83600023889 0.02957525327 
0.108290 1.91202614941 0.03017999236 
0.108807 1.89661448723 0.03058070535 
0.109324 1.93879468320 0.02979292454 
0.109841 1.93055834546 0.02915271793 
0.110358 1.88678779788 0.02991765642 
0.110875 1.91200736562 0.02935045178 
0.111392 1.94529958561 0.02976584965 
0.111909 1.96455653353 0.02919362485 
0.112425 1.91655789609 0.02942091022 
0.112942 1.93067769443 0.02949556783 
0.113459 1.93005245831 0.02955184031 
0.113976 1.92994968656 0.03000972168 
0.114493 1.89162618886 0.02781284653 
0.115010 1.87279981174 0.02871603038 
0.115527 1.87192844758 0.02852044419 
0.116044 1.88284432631 0.02780147834 
0.116560 1.87622938907 0.02776084633 
0.117077 1.87530003447 0.02827822938 
0.117594 1.93402168415 0.02927705501 
0.118111 1.88226091936 0.02800971088 
0.118628 1.90870542325 0.02816231209 
0.119145 1.95513644733 0.02845332639 
0.119662 1.93464382441 0.02933647882 
0.120179 1.93740772176 0.02771942222 
0.120695 1.91490461548 0.02796979775 
0.121212 1.89542924631 0.02855037676 
0.121729 1.91094738430 0.02761287601 
0.122246 1.87295279906 0.02803088849 
0.122763 1.87054277283 0.02721681676 
0.123280 1.88078874994 0.02773510920 
0.123797 1.90649063240 0.02683174855 
0.124314 1.89717303898 0.02665142849 
0.124830 1.95117231620 0.02718085738 
0.125347 1.86229051183 0.02673390610 
0.125864 1.87271772194 0.02712833401 
0.126381 1.88322967708 0.02637890439 
0.126898 1.88769199043 0.02671035024 
0.127415 1.89985981429 0.02736442491 
0.127932 1.86863969335 0.02656807055 
0.128448 1.88191977800 0.02752903913 
0.128965 1.88295413750 0.02627050033 
0.129482 1.88831677738 0.02670503385 
0.129999 1.86740175013 0.02654251490 
0.130516 1.88938420102 0.02586820461 
0.131033 1.89738441706 0.02662077285 
0.131550 1.87761138860 0.02630873612 
0.132067 1.88788430836 0.02644441212 
0.132583 1.92882493130 0.02710979867 
0.133100 1.86508956973 0.02607874020 
0.133617 1.83063687408 0.02659350537 
0.134134 1.87403297212 0.02619492980 
0.134651 1.86207934848 0.02664333164 
0.135168 1.89013482412 0.02642576317 
0.135685 1.92076952562 0.02648859099 
0.136201 1.85303985971 0.02616821161 
0.136718 1.87376871436 0.02559813589 
0.137235 1.83799556280 0.02574876610 
0.137752 1.82635434282 0.02551322233 
0.138269 1.85525649153 0.02548307085 
0.138786 1.85935846892 0.02600021803 
0.139303 1.81105201255 0.02469912809 
0.139819 1.93734962296 0.02571256531 
0.140336 1.84227338857 0.02573616932 
0.140853 1.87520077640 0.02487887693 
0.141370 1.88877450231 0.02559286709 
0.141887 1.87761594661 0.02494856794 
0.142404 1.90256765695 0.02493495823 
0.142921 1.93890697698 0.02610621335 
0.143438 1.84656806950 0.02519389162 
0.143954 1.89173036789 0.02475472037 
0.144471 1.90143317838 0.02591155945 
0.144988 1.90785967018 0.02594722685 
0.145505 1.91633956363 0.02523034898 
0.146022 1.91028956152 0.02654565430 
0.146539 1.88742319582 0.02539024426 
0.147056 1.87668033389 0.02563931229 
0.147572 1.90032707116 0.02520672590 
0.148089 1.83608795868 0.02521567035 
0.148606 1.85569819001 0.02463769082 
0.149123 1.87839351673 0.02502095785 
0.149640 1.83384878524 0.02443284791 
0.150157 1.85562671758 0.02492729484 
0.150674 1.85445226406 0.02394463528 
0.151190 1.91737628439 0.02474086528 
0.151707 1.89422898480 0.02482634024 
0.152224 1.82994894418 0.02455193144 
0.152741 1.87512474467 0.02440052402 
0.153258 1.85207843166 0.02451863714 
0.153775 1.84951568865 0.02402498073 
0.154291 1.82769047905 0.02405687714 
0.154808 1.84488554382 0.02413495600 
0.155325 1.85664331191 0.02419359728 
0.155842 1.83361882590 0.02302301188 
0.156359 1.79906382758 0.02330332659 
0.156876 1.84043335716 0.02415078731 
0.157393 1.84076293866 0.02354447524 
0.157909 1.79462979380 0.02385849682 
0.158426 1.85592039663 0.02408803709 
0.158943 1.82080394264 0.02392940764 
0.159460 1.82003990440 0.02332510434 
0.159977 1.81282975737 0.02340888712 
0.160494 1.79523631720 0.02368652290 
0.161010 1.88301783709 0.02427556527 
0.161527 1.82251688110 0.02324720942 
0.162044 1.83687332439 0.02328911805 
0.162561 1.82668579700 0.02302939987 
0.163078 1.85762267762 0.02346562246 
0.163595 1.84970844155 0.02345345481 
0.164112 1.86054974039 0.02295834205 
0.164628 1.85236343940 0.02379220212 
0.165145 1.84132911097 0.02308295006 
0.165662 1.82116190454 0.02300464476 
0.166179 1.82421961866 0.02251493628 
0.166696 1.80818778703 0.02317987534 
0.167213 1.85402395628 0.02331534553 
0.167729 1.83435033491 0.02290654815 
0.168246 1.83809694768 0.02262238794 
0.168763 1.82760382453 0.02269779708 
0.169280 1.83215249334 0.02282985646 
0.169797 1.83152277164 0.02261169834 
0.170314 1.87294822781 0.02242575956 
0.170830 1.85606974058 0.02236293564 
0.171347 1.84561755745 0.02230811376 
0.171864 1.87237769931 0.02206090749 
0.172381 1.83923639707 0.02296874374 
0.172898 1.85961669003 0.02242936754 
0.173415 1.81831198966 0.02216714534 
0.173932 1.85218186609 0.02268534331 
0.174448 1.83477430413 0.02236044336 
0.174965 1.82106931652 0.02224940574 
0.175482 1.81154448726 0.02230779974 
0.175999 1.81767644579 0.02262143318 
0.176516 1.82323186158 0.02216582818 
0.177033 1.85102956384 0.02192199261 
0.177549 1.80002960146 0.02215511023 
0.178066 1.84862057288 0.02177297378 
0.178583 1.78640040583 0.02166307467 
0.179100 1.84021323960 0.02241264108 
0.179617 1.80196941896 0.02257396573 
0.180134 1.85267525512 0.02301103779 
0.180650 1.79405792892 0.02285650643 
0.181167 1.86437143041 0.02321469622 
0.181684 1.82746632019 0.02328941332 
0.182201 1.81710987682 0.02293685371 
0.182718 1.78428441635 0.02364018175 
0.183234 1.80629769739 0.02328329211 
0.183751 1.83130129911 0.02374390194 
0.184268 1.83589117323 0.02411951513 
0.184785 1.83339168537 0.02379520884 
0.185302 1.82383310145 0.02343198276 
0.185819 1.76065702575 0.02361741021 
0.186335 1.83145095496 0.02411999186 
0.186852 1.85836854823 0.02395094578 
0.187369 1.75945473940 0.02276125456 
0.187886 1.75022612369 0.02299529078 
0.188403 1.83049067522 0.02264856712 
0.188920 1.79550611275 0.02215462839 
0.189436 1.80592103833 0.02296428494 
0.189953 1.80325672731 0.02271621334 
0.190470 1.79345250583 0.02257487748 
0.190987 1.79964775839 0.02231225232 
0.191504 1.80685541112 0.02254668917 
0.192020 1.82962726082 0.02222295777 
0.192537 1.81085458701 0.02208415868 
0.193054 1.79066062071 0.02210537254 
0.193571 1.79101098971 0.02192907479 
0.194088 1.78668593451 0.02125167930 
0.194605 1.76287465937 0.02184395040 
0.195121 1.83461663937 0.02149455520 
0.195638 1.76317538880 0.02105999921 
0.196155 1.77107518609 0.02134319120 
0.196672 1.78570248413 0.02153693776 
0.197189 1.74743430567 0.02117009445 
0.197705 1.80030370108 0.02122777056 
0.198222 1.78029376002 0.02201114547 
0.198739 1.78019679816 0.02149575902 
0.199256 1.82485115353 0.02117221279 
0.199773 1.75915635297 0.02133940368 
0.200290 1.75550225962 0.02071673762 
0.200806 1.74278313287 0.02033518690 
0.201323 1.77933822643 0.02186458644 
0.201840 1.78669345217 0.02123655252 
0.202357 1.77211612177 0.02091123344 
0.202874 1.81022983169 0.02114111358 
0.203390 1.77203906874 0.02116465975 
0.203907 1.76831662587 0.02049835106 
0.204424 1.79039835145 0.02120014374 
0.204941 1.76488586043 0.02061620851 
0.205458 1.82233647858 0.02140724004 
0.205974 1.75163024758 0.02111034138 
0.206491 1.78769798274 0.02053217174 
0.207008 1.72489154072 0.02095193386 
0.207525 1.79330688980 0.02114555003 
0.208042 1.72470947001 0.02029627155 
0.208558 1.76281316228 0.02057843886 
0.209075 1.72169367962 0.02018034421 
0.209592 1.77747720077 0.02053368590 
0.210109 1.78706057064 0.02061117012 
0.210626 1.76274222964 0.02041105263 
0.211142 1.77008236127 0.01987778506 
0.211659 1.79932136864 0.02055286540 
0.212176 1.80829358747 0.02095092844 
0.212693 1.77672670133 0.02039915704 
0.213210 1.77046169989 0.02033397259 
0.213726 1.77212206110 0.02026575740 
0.214243 1.75346543194 0.01997698613 
0.214760 1.75780255035 0.02017456254 
0.215277 1.75985701900 0.02005756907 
0.215794 1.83002266244 0.02112113805 
0.216310 1.74956470480 0.01982829171 
0.216827 1.76466486328 0.01991031396 
0.217344 1.78954898824 0.01995017438 
0.217861 1.77610519488 0.02040906716 
0.218378 1.80411065850 0.01978901301 
0.218894 1.74042948260 0.02002146097 
0.219411 1.76178245337 0.02042072770 
0.219928 1.78865163650 0.01996402945 
0.220445 1.73639371451 0.02028747067 
0.220962 1.80292975189 0.02056510617 
0.221478 1.78008010750 0.01993317483 
0.221995 1.79327003962 0.01996848307 
0.222512 1.73424857743 0.01943143442 
0.223029 1.74781731840 0.01959840395 
0.223546 1.80231744535 0.01999574987 
0.224062 1.75189882924 0.01961030461 
0.224579 1.73535148898 0.01964836166 
0.225096 1.77087827223 0.02006426607 
0.225613 1.79477914494 0.01966522315 
0.226129 1.75645362000 0.01975069177 
0.226646 1.75807908157 0.01938670913 
0.227163 1.77906529987 0.01939337906 
0.227680 1.78666925084 0.01958228221 
0.228197 1.80649630418 0.01955412912 
0.228713 1.78664953748 0.01875354404 
0.229230 1.78749875517 0.01916163745 
0.229747 1.80279416924 0.01942604413 
0.230264 1.78015983821 0.01951613497 
0.230780 1.76612713372 0.01902774185 
0.231297 1.75886667745 0.01897743841 
0.231814 1.79895291227 0.01938897116 
0.232331 1.73571447990 0.01899125025 
0.232848 1.75515816276 0.01931667527 
0.233364 1.80133433308 0.01889888783 
0.233881 1.77320145377 0.01919293784 
0.234398 1.75544653727 0.01912352984 
0.234915 1.76187488540 0.01885915897 
0.235431 1.74614252561 0.01896676737 
0.235948 1.74736951604 0.01887054126 
0.236465 1.74162678715 0.01903850194 
0.236982 1.73372245674 0.01905463500 
0.237499 1.73105203734 0.01882563946 
0.238015 1.76573690530 0.01906068862 
0.238532 1.75787307228 0.01914008984 
0.239049 1.76513824204 0.01894402279 
0.239566 1.74455654387 0.01857281860 
0.240082 1.77313781364 0.01901673367 
0.240599 1.76552610596 0.01925914878 
0.241116 1.72914286294 0.01839219699 
0.241633 1.80142455182 0.01986348105 
0.242149 1.78539709334 3.36573975568 
0.242666 1.75311567889 0.01838256928 
0.243183 1.76429035603 0.01860515595 
0.243700 1.76392446978 0.01907594266 
0.244217 1.75539978808 0.01875523412 
0.244733 1.76744580921 0.01852665477 
0.245250 1.75831071008 0.01872125930 
0.245767 1.76026779598 0.01858068969 
0.246284 1.74790827005 0.01874844836 
0.246800 1.76495363079 0.01855689547 
0.247317 1.76214826791 0.01881752233 
0.247834 1.75861902232 0.01857583678 
0.248351 1.76131014953 0.01859468914 
0.248867 1.76280079874 0.01839442290 
0.249384 1.74932643256 0.01867751040 
0.249901 1.74122734492 0.01837099204 
0.250418 1.71002243445 0.01837985386 
0.250934 1.72846042707 0.01801116186 
0.251451 1.75661312067 0.01810355701 
0.251968 1.77463978298 0.01847602937 
0.252485 1.74201103034 0.01856789938 
0.253001 1.72022051448 0.01823226312 
0.253518 1.74589542516 0.01835773055 
0.254035 1.74095204482 0.01822984573 
0.254552 1.71598662744 0.01786477152 
0.255068 1.75678292017 0.01825955075 
0.255585 1.73802891608 0.01821796576 
0.256102 1.76657356473 0.01803888105 
0.256619 1.75027327124 0.01833576977 
0.257135 1.73621429617 0.01760533633 
0.257652 1.78444905774 0.01804355630 
0.258169 1.74314246949 0.01801491660 
0.258686 1.73806930885 0.01817429329 
0.259202 1.73489764996 0.01792235260 
0.259719 1.73358286647 0.01819721724 
0.260236 1.73920810029 0.01844039333 
0.260753 1.73320611029 0.01868286708 
0.261269 1.79747860970 0.01878505861 
0.261786 1.77099485674 0.01918443087 
0.262303 1.71997295658 0.01883143994 
0.262820 1.71563244655 0.01864940495 
0.263336 1.73641420454 0.01906399762 
0.263853 1.70860950366 0.01897446643 
0.264370 1.76836738679 0.01951830352 
0.264887 1.77902361711 0.01973286234 
0.265403 1.73844818890 0.01963942252 
0.265920 1.72771630958 0.01939790825 
0.266437 1.73392473066 0.01916371836 
0.266954 1.76854202018 0.01992355720 
0.267470 1.74752426654 0.01942874934 
0.267987 1.79105985473 0.01973780345 
0.268504 1.77439267233 0.01985603757 
0.269021 1.77916201636 0.01980693689 
0.269537 1.74675015487 0.01980396873 
0.270054 1.74483067694 0.02057395927 
0.270571 1.75794465982 0.02051006275 
0.271087 1.75527444306 0.02031457081 
0.271604 1.78246762056 0.02139506976 
0.272121 1.73974537317 0.02118374463 
0.272638 1.73563691278 0.02090522710 
0.273154 1.76262722966 0.02114111072 
0.273671 1.75378500054 0.02126546040 
0.274188 1.72997108819 0.02192391306 
0.274705 1.76357300833 0.02184101456 
0.275221 1.79602529505 0.02196413527 
0.275738 1.77652648069 0.02123559770 
0.276255 1.76848429684 0.02153635968 
0.276771 1.74566622360 0.02112962846 
0.277288 1.76669105598 0.02075157033 
0.277805 1.80113853243 0.02184163240 
0.278322 1.72298296649 0.02181242738 
0.278838 1.73451264628 0.02170673687 
0.279355 1.78975421538 0.02143158598 
0.279872 1.78305313018 0.02191269454 
0.280388 1.76327554196 0.02102747772 
0.280905 1.74256227996 0.02096185015 
0.281422 1.76294567006 0.02153313978 
0.281939 1.74396882768 0.02120484455 
0.282455 1.77131848883 0.02163689231 
0.282972 1.76987748582 0.02146527447 
0.283489 1.74384761786 0.02174239968 
0.284006 1.77180079491 0.02208796141 
0.284522 1.74774557822 0.02146525280 
0.285039 1.74958897525 0.02174013034 
0.285556 1.77428197860 0.02183149910 
0.286072 1.75629312411 0.02192807243 
0.286589 1.74264985474 0.02192633305 
0.287106 1.73535594010 0.02142574053 
0.287622 1.75567307632 0.02191278014 
0.288139 1.71358993578 0.02127417808 
0.288656 1.75615290800 0.02237849338 
0.289173 1.74880875947 0.02129369804 
0.289689 1.73720080029 0.02197939203 
0.290206 1.75071624395 0.02237189167 
0.290723 1.76275744352 0.02248000116 
0.291239 1.74662963282 0.02208364257 
0.291756 1.75895375447 0.02251190612 
0.292273 1.74527019909 0.02213109666 
0.292790 1.77541414501 0.02189734064 
0.293306 1.73302259265 0.02249257592 
0.293823 1.73446436180 0.02165982377 
0.294340 1.74542747495 0.02227334054 
0.294856 1.75291903515 0.02210273547 
0.295373 1.75999590744 0.02209255228 
0.295890 1.70783082918 0.02224116641 
0.296406 1.74292126874 0.02194376360 
0.296923 1.78655592144 0.02277213251 
0.297440 1.74273431968 0.02231231158 
0.297957 1.76081217973 0.02246411619 
0.298473 1.77306039574 0.02278181371 
0.298990 1.73137219964 0.02236214037 
0.299507 1.78203238750 0.02239593738 
0.300023 1.80695986677 0.02324335936 
0.300540 1.76149560900 0.02243858290 
0.301057 1.74619866557 0.02282215054 
0.301573 1.72811299310 0.02285141226 
0.302090 1.78087654336 0.02227938479 
0.302607 1.75390234373 0.02241757769 
0.303123 1.76074296296 0.02248480935 
0.303640 1.74221538958 0.02232192206 
0.304157 1.74501282227 0.02292488507 
0.304673 1.73808514310 0.02317293653 
0.305190 1.79047413589 0.02269095644 
0.305707 1.79661140449 0.02255307763 
0.306224 1.76407074553 0.02331419433 
0.306740 1.79447521616 0.02403178330 
0.307257 1.74647939154 0.02327869645 
0.307774 1.73142225790 0.02343667209 
0.308290 1.78899285916 0.02340547585 
0.308807 1.76824166116 0.02318619198 
0.309324 1.75829322139 0.02313571895 
0.309840 1.80519839852 0.02421645283 
0.310357 1.76830979655 0.02289828686 
0.310874 1.74987500259 0.02349074795 
0.311390 1.75277391895 0.02373233633 
0.311907 1.79455394352 0.02408909224 
0.312424 1.74072706211 0.02321646054 
0.312940 1.78465631032 0.02398215720 
0.313457 1.73194574966 0.02401582020 
0.313974 1.77086870285 0.02397852389 
0.314490 1.75749279380 0.02390667111 
0.315007 1.78943776465 0.02402925061 
0.315524 1.79101370522 0.02453264722 
0.316040 1.74088882847 0.02429831732 
0.316557 1.77930659334 0.02435681827 
0.317074 1.73337256968 0.02401949980 
0.317590 1.78077742916 0.02516870738 
0.318107 1.71584627421 0.02366880957 
0.318624 1.75506130587 0.02440851819 
0.319140 1.81598672167 0.02431349338 
0.319657 1.76950663279 0.02477320664 
0.320174 1.74465618003 0.02439312617 
0.320690 1.76638382912 0.02482538130 
0.321207 1.73859631531 0.02503080653 
0.321724 1.70884990861 0.02423165982 
0.322240 1.75920643524 0.02548197400 
0.322757 1.77921911421 0.02542715515 
0.323274 1.73885545874 0.02600230100 
0.323790 1.79066627396 0.02478520029 
0.324307 1.79383947754 0.02543313708 
0.324824 1.77326901359 0.02646234723 
0.325340 1.75203497911 0.02627401131 
0.325857 1.76459897683 0.02648203923 
0.326373 1.73541172698 0.02656759164 
0.326890 1.77313614718 0.02660788435 
0.327407 1.79364257177 0.02719606108 
0.327923 1.72084402443 0.02740080412 
0.328440 1.78691202128 0.02657884182 
0.328957 1.76605769808 0.02719910765 
0.329473 1.77787550044 0.02824276023 
0.329990 1.74861427378 0.02826252419 
0.330507 1.76992179236 0.02881741637 
0.331023 1.77619783450 0.02928247357 
0.331540 1.79559692974 0.02922623497 
0.332057 1.71751275304 0.03063431124 
0.332573 1.74755372977 0.03029905327 
0.333090 1.80365834987 0.03116936347 
0.333607 1.73873505191 0.02957809162 
0.334123 1.76250273972 0.03057024986 
0.334640 1.73398799391 0.03088503652 
0.335156 1.80110619599 0.03099202374 
0.335673 1.81068717048 0.03181529357 
0.336190 1.79547107394 0.03250467955 
0.336706 1.77311819653 0.03103735830 
0.337223 1.81359373824 0.03350895168 
0.337740 1.78454672041 0.03327342496 
0.338256 1.78049709213 0.03273870239 
0.338773 1.73641664342 0.03561713700 
0.339290 1.90060857356 0.03734401831 
0.339806 1.75820670169 0.03581858315 
0.340323 1.83279412331 0.03768212855 
0.340839 1.88062862846 0.03845833730 
0.341356 1.85472892343 0.03834649151 
0.341873 1.85074708351 0.03643407146 
0.342389 1.89237515125 0.03842200366 
0.342906 1.80464683242 0.03853391703 
0.343423 1.84483088570 0.03968205807 
0.343939 1.82069851889 0.03951395100 
0.344456 1.82527254989 0.03975634167 
0.344972 1.83394550164 0.04073076220 
0.345489 1.86048839827 0.04086811719 
0.346006 1.82651266810 0.03945748337 
0.346522 1.83793615872 0.04027005928 
0.347039 1.86208930216 0.03967917877 
0.347555 1.79374495415 0.04036729402 
0.348072 1.85068669528 0.03942987034 
0.348589 1.79755233261 0.04045509300 
0.349105 1.83104128184 0.04056643095 
0.349622 1.86408144596 0.04082471034 
0.350139 1.84800114588 0.04329335365 
0.350655 1.86783251665 0.04067009943 
0.351172 1.84695599032 0.04100088831 
0.351688 1.85038555392 0.04066625920 
0.352205 1.86620888018 0.04266445575 
0.352722 1.86236752281 0.04085063698 
0.353238 1.82085439976 0.04187792063 
0.353755 1.83208434965 0.04216523090 
0.354271 1.84290469494 0.04256465612 
0.354788 1.88760757713 0.04257005937 
0.355305 1.85017048534 0.04152372034 
0.355821 1.80878522359 0.04144022528 
0.356338 1.75820762204 0.04065704136 
0.356854 1.80022267203 0.04375961841 
0.357371 1.76986966915 0.04472482845 
0.357888 1.82518059849 0.04378640253 
0.358404 1.87337038763 0.04498952028 
0.358921 1.86436660686 0.04482496703 
0.359437 1.73707971948 0.04553293647 
0.359954 1.87789597141 0.04510760134 
0.360471 1.86192046401 0.04618168060 
0.360987 1.91979522348 0.05055527542 
0.361504 1.89865054080 0.04824352911 
0.362020 1.85573421016 0.05105142130 
0.362537 1.76006563248 0.05346617782 
0.363054 1.82975659336 0.05400131585 
0.363570 1.78065092519 0.05027081063 
0.364087 1.91065997871 0.05388564932 
0.364603 1.81381640177 0.05246172103 
0.365120 1.87867391238 0.05518577123 
0.365637 1.75356520932 0.06118735286 
0.366153 1.81104194418 0.05408702634 
0.366670 1.80951057504 0.05819462222 
0.367186 1.89717934559 0.06252202430 
0.367703 1.80660242795 0.06096120410 
0.368219 1.92748555429 0.06535324178 
0.368736 1.81826334490 0.06453863720 
0.369253 1.76897698154 0.06986911037 
0.369769 1.82091933691 0.07062463777 
0.370286 1.83948135719 0.07463910129 
0.370802 1.76119363233 0.07416274978 
0.371319 1.85848624324 0.08180534879 
0.371835 1.74406738553 0.08885053174 
0.372352 1.65345019398 0.09890261298 
0.372869 1.57662112891 0.12379844864 
0.373385 1.78843835852 0.17897080551 
0.373902 1.59307946572 0.28161887463 
