# Supplementary material for: A SAXS-based approach to rationally evaluate radical scavengers – toward eliminating radiation damage in solution and crystallographic studies
Source: J Synchrotron Radiat. 2021 Aug 9;28(Pt 5):1309–20. doi: 10.1107/S1600577521004045 (PMC8415334; doi:10.1107/S1600577521004045)
Supplement: Supplementary file 1 [file s-28-01309-sup1.zip › SupportingData/ascrobic_acid/5mM/G1_ascorbate-5mm_00007.cbf.dat]

0.010597 13.07734867190 0.57394537170 
0.011114 10.71952153807 0.50124392123 
0.011630 9.82801962458 0.38550802587 
0.012147 8.51800432981 0.28670182247 
0.012664 7.60236657928 0.26770398740 
0.013181 6.94792347004 0.22618224600 
0.013698 6.44278813224 0.18013903683 
0.014215 6.45877516137 0.24718072813 
0.014732 5.54311207173 0.25950418228 
0.015249 5.46616480563 0.23018345024 
0.015766 5.47724227241 0.15773138412 
0.016283 5.43987977084 0.16631620762 
0.016800 4.89764908174 0.13399734560 
0.017316 5.19223710600 0.14000190319 
0.017833 4.46543665444 0.13493258858 
0.018350 4.48510788500 0.12465026837 
0.018867 4.23816200080 0.10411729879 
0.019384 4.13780159697 0.10786792536 
0.019901 4.14746642281 0.10709451259 
0.020418 3.75691943576 0.10916434694 
0.020935 3.76174123392 0.10094540561 
0.021452 3.88503439632 0.09844236865 
0.021969 3.72281770001 0.09405871410 
0.022486 3.53476526350 0.09213973974 
0.023002 3.53713361132 0.08950982696 
0.023519 3.45209328187 0.08161859879 
0.024036 3.27351946517 0.08368149616 
0.024553 3.32036139559 0.08342659998 
0.025070 3.12568573216 0.07884573493 
0.025587 3.32648021767 0.08202166856 
0.026104 3.29517547524 0.08098693541 
0.026621 3.31581775079 0.08424763737 
0.027138 2.98460655813 0.07479071506 
0.027655 2.96625047946 0.07220999061 
0.028171 2.90496345006 0.07403159188 
0.028688 3.01955128172 0.07149870815 
0.029205 2.93161125055 0.07335474856 
0.029722 2.92696734230 0.06889225002 
0.030239 2.95806118050 0.07072742900 
0.030756 2.85535197021 0.07017595213 
0.031273 2.83663773962 0.06606383229 
0.031790 2.83355763025 0.07199796937 
0.032307 2.85718279486 0.06694192847 
0.032824 2.68755105020 0.06371553952 
0.033341 2.76571389518 0.06394960154 
0.033857 2.71044251612 0.06142465284 
0.034374 2.72229914409 0.06349447251 
0.034891 2.56803072455 0.06408525561 
0.035408 2.78427091374 0.06066558792 
0.035925 2.61455286009 0.05532664590 
0.036442 2.65282643995 0.05908888656 
0.036959 2.62198760329 0.06110135857 
0.037476 2.52649244857 0.05822496501 
0.037993 2.53062147632 0.05700946680 
0.038510 2.46684594702 0.05495855416 
0.039027 2.65488209297 0.05517140972 
0.039543 2.44247964959 0.05803548391 
0.040060 2.39167401596 0.05113902206 
0.040577 2.47137284561 0.05598795346 
0.041094 2.38151125015 0.05064895664 
0.041611 2.57344273510 0.05248844159 
0.042128 2.55379066246 0.05457268651 
0.042645 2.48901236828 0.05765070591 
0.043162 2.45594217785 0.05189214127 
0.043679 2.44716602995 0.05204124238 
0.044196 2.40076946249 0.04886743470 
0.044712 2.36272653816 0.05118114832 
0.045229 2.29732536687 0.05046100505 
0.045746 2.38547901199 0.05096734973 
0.046263 2.30600094659 0.04601770058 
0.046780 2.34168607772 0.04598045382 
0.047297 2.33800199622 0.04916508366 
0.047814 2.36984991036 0.04574491445 
0.048331 2.26458899987 0.04498985748 
0.048848 2.33255451428 0.04758641519 
0.049365 2.43184715829 0.04665470056 
0.049881 2.25662433338 0.04571005172 
0.050398 2.40541590627 0.04777415805 
0.050915 2.21029432130 0.04571920830 
0.051432 2.20280121660 0.04352185697 
0.051949 2.19665156941 0.04430359767 
0.052466 2.24665795286 0.04675238470 
0.052983 2.26991895385 0.04573777261 
0.053500 2.23665822057 0.04485641643 
0.054017 2.30903845404 0.04728260687 
0.054534 2.19821908856 0.04295328353 
0.055050 2.17785394077 0.04239911912 
0.055567 2.27208901478 0.04689366492 
0.056084 2.24606472798 0.04387444678 
0.056601 2.22427570954 0.04482841308 
0.057118 2.08637178019 0.04279638572 
0.057635 2.16751677359 0.04161867510 
0.058152 2.16414005544 0.04227809011 
0.058669 2.14792880926 0.04232053200 
0.059186 2.22153502276 0.04297210124 
0.059703 2.17399568926 0.04123224544 
0.060220 2.12960759345 0.04099964068 
0.060736 2.10417884644 0.04158449554 
0.061253 2.12413133207 0.04130595986 
0.061770 2.13393907591 0.04005322736 
0.062287 2.18867405796 0.04086030037 
0.062804 2.09655180168 0.03959507449 
0.063321 2.12678555303 0.03964841899 
0.063838 2.16883763998 0.04078368118 
0.064355 2.09077845595 0.03954690789 
0.064872 2.03611475632 0.03913673116 
0.065388 2.10706877770 0.03978541804 
0.065905 2.12644661966 0.04137842372 
0.066422 2.09178716721 0.03812392586 
0.066939 2.06220170391 0.03652935110 
0.067456 2.05327329054 0.03852923216 
0.067973 2.13750091567 0.03772576350 
0.068490 2.09837275183 0.03805097991 
0.069007 2.07682599683 0.03827271803 
0.069524 2.04483659830 0.03788313449 
0.070041 2.08631897516 0.03989534250 
0.070557 2.08936687470 0.03810129613 
0.071074 2.09096903219 0.03917386216 
0.071591 2.04088009056 0.04091128542 
0.072108 2.01993821567 0.03706739791 
0.072625 2.13154011877 0.03840764184 
0.073142 2.11071923599 0.03659999241 
0.073659 2.02857930761 0.03786647497 
0.074176 2.03808709319 0.03753977753 
0.074693 2.05801417484 0.03662624497 
0.075210 2.10691937025 0.03547848016 
0.075726 2.07059622923 0.03482102202 
0.076243 2.07659266608 0.03529519739 
0.076760 2.02755387162 0.03646192390 
0.077277 2.07651447096 0.03558354119 
0.077794 1.96802947498 0.03479869899 
0.078311 2.06432426462 0.03557570629 
0.078828 2.00930242996 0.03449701007 
0.079345 2.05045517767 0.03537982460 
0.079862 2.09165886629 0.03613379413 
0.080378 1.94199364280 0.03428417175 
0.080895 2.07480455029 0.03495867302 
0.081412 2.02888338973 0.03372455962 
0.081929 2.00866730867 0.03487471702 
0.082446 2.00693033436 0.03484662552 
0.082963 2.02268294934 0.03436999051 
0.083480 2.02432786783 0.03460250195 
0.083997 1.99639571422 0.03414585539 
0.084514 2.02467366626 0.03437411725 
0.085030 1.94657252609 0.03385187234 
0.085547 1.98368991448 0.03325627126 
0.086064 1.95818260233 0.03345879342 
0.086581 1.98258401520 0.03286035959 
0.087098 1.98754499356 0.03289651011 
0.087615 1.99045981409 0.03271881784 
0.088132 1.96484767956 0.03402524357 
0.088649 1.97463206807 0.03367455670 
0.089166 1.95285235460 0.03426321826 
0.089683 2.00032826467 0.03556602355 
0.090199 1.99568035363 0.03398114866 
0.090716 1.92966739327 0.03398702852 
0.091233 1.97462820690 0.03496092045 
0.091750 1.93084603547 0.03670104563 
0.092267 1.96880347299 0.03664043890 
0.092784 1.97680895256 0.03563251126 
0.093301 1.93761119393 0.03540723533 
0.093818 1.99291034699 0.03553443871 
0.094334 1.97064159407 0.03645259363 
0.094851 1.94490340601 0.03758048520 
0.095368 1.95897295720 0.03689631617 
0.095885 1.98055966523 0.03536658182 
0.096402 1.93875193893 0.03453073808 
0.096919 1.99817887079 0.03344454992 
0.097436 1.97840485819 0.03387014165 
0.097953 1.91656978048 0.03246297884 
0.098470 1.94908528113 0.03439760920 
0.098986 1.97411525318 0.03330233463 
0.099503 1.96314532196 0.03218439878 
0.100020 1.95458225482 0.03193567162 
0.100537 1.89231816915 0.03341164537 
0.101054 1.90963959343 0.03114530286 
0.101571 1.93172535557 0.03176324861 
0.102088 1.92874151815 0.03256741717 
0.102605 1.94820854559 0.03148629734 
0.103122 1.87765623358 0.03062439382 
0.103638 1.95034998178 0.03255422060 
0.104155 1.92074179287 0.03072587660 
0.104672 1.87527940014 0.03040944120 
0.105189 1.89022910185 0.03030128413 
0.105706 1.91101248310 0.03119380858 
0.106223 1.90682642847 0.03052926220 
0.106740 1.91916232616 0.03086628748 
0.107257 1.94443353613 0.03098767861 
0.107773 1.92878700724 0.03022736716 
0.108290 1.94897591025 0.03022908292 
0.108807 1.92686247371 0.03048715147 
0.109324 1.93512565456 0.02962947215 
0.109841 1.94803289139 0.03059809488 
0.110358 1.88393508975 0.02953528266 
0.110875 1.91567224814 0.03024137096 
0.111392 1.93691850309 0.03024810789 
0.111909 1.95605802166 0.03007733370 
0.112425 1.85796681362 0.02856634602 
0.112942 1.90293352039 0.02848337514 
0.113459 1.90409415553 0.02909209828 
0.113976 1.84623157241 0.02867315054 
0.114493 1.92933849973 0.02887573277 
0.115010 1.90552475408 0.02838801401 
0.115527 1.91022275872 0.02775675929 
0.116044 1.86667640337 0.02852966364 
0.116560 1.88688044286 0.02776371726 
0.117077 1.92491447811 0.02878087759 
0.117594 1.89408635288 0.02890277110 
0.118111 1.89243491572 0.02752448673 
0.118628 1.91885945680 0.02807806654 
0.119145 1.92047588880 0.02950575053 
0.119662 1.88896343889 0.02898834218 
0.120179 1.90197159666 0.02817678830 
0.120695 1.91351526724 0.02840226136 
0.121212 1.92231462686 0.02850811715 
0.121729 1.90102224075 0.02817161896 
0.122246 1.91352633849 0.02743393180 
0.122763 1.89361150877 0.02763629171 
0.123280 1.91292939664 0.02763116102 
0.123797 1.87443441293 0.02814585763 
0.124314 1.92642650804 0.02775784162 
0.124830 1.93544348033 0.02699160471 
0.125347 1.90900920579 0.02755123394 
0.125864 1.88763620133 0.02736371457 
0.126381 1.91862698821 0.02682223592 
0.126898 1.90824699661 0.02696514483 
0.127415 1.87975193270 0.02725986312 
0.127932 1.86130725250 0.02684139297 
0.128448 1.81688677123 0.02658239179 
0.128965 1.92532233269 0.02688221837 
0.129482 1.91068021093 0.02764130215 
0.129999 1.89862074518 0.02704864229 
0.130516 1.93069481634 0.02723467911 
0.131033 1.89735633374 0.02600758209 
0.131550 1.86063031062 0.02694037358 
0.132067 1.88328147750 0.02693595964 
0.132583 1.83245606010 0.02613613434 
0.133100 1.88453408666 0.02670168547 
0.133617 1.85306475239 0.02564302386 
0.134134 1.88332537063 0.02639360311 
0.134651 1.83912253549 0.02521779226 
0.135168 1.80805855286 0.02550593187 
0.135685 1.86987232034 0.02553062629 
0.136201 1.85294536765 0.02610992241 
0.136718 1.86909749068 0.02614610785 
0.137235 1.86344346904 0.02510799263 
0.137752 1.87831956014 0.02552337897 
0.138269 1.90580150977 0.02545111088 
0.138786 1.90877533774 0.02542123820 
0.139303 1.82268548925 0.02510545996 
0.139819 1.85131655588 0.02500409385 
0.140336 1.83724244694 0.02580303925 
0.140853 1.90541457572 0.02568496769 
0.141370 1.84275099502 0.02566432869 
0.141887 1.86025452553 0.02483144847 
0.142404 1.85974549095 0.02455574239 
0.142921 1.82719986018 0.02537278826 
0.143438 1.93588275268 0.02627668651 
0.143954 1.92034082305 0.02600977828 
0.144471 1.89166904517 0.02535863241 
0.144988 1.87736160068 0.02566901520 
0.145505 1.84665723255 0.02525083845 
0.146022 1.87177031868 0.02578137839 
0.146539 1.87552140112 0.02528914750 
0.147056 1.86712985869 0.02526992425 
0.147572 1.86118149316 0.02524279138 
0.148089 1.84620853814 0.02524409511 
0.148606 1.85703524065 0.02474459823 
0.149123 1.82790870585 0.02423372874 
0.149640 1.87207552989 0.02428941252 
0.150157 1.84858471273 0.02547041713 
0.150674 1.82592215908 0.02403261808 
0.151190 1.81324249928 0.02448876142 
0.151707 1.83677779562 0.02463176418 
0.152224 1.84895811119 0.02482293491 
0.152741 1.87813488985 0.02404600234 
0.153258 1.80899889576 0.02468228925 
0.153775 1.80599309145 0.02397056330 
0.154291 1.87029365624 0.02451910914 
0.154808 1.84252573297 0.02400309096 
0.155325 1.87102658635 0.02422675445 
0.155842 1.84642066078 0.02369652473 
0.156359 1.85380267888 0.02405599504 
0.156876 1.83167114160 0.02376685383 
0.157393 1.83198306294 0.02348309393 
0.157909 1.80094965731 0.02428234879 
0.158426 1.82649546005 0.02387658193 
0.158943 1.84485488778 0.02474999876 
0.159460 1.84094694082 0.02357096883 
0.159977 1.81480258206 0.02381361585 
0.160494 1.83267804671 0.02431050617 
0.161010 1.80560939611 0.02288287054 
0.161527 1.84304819695 0.02352267530 
0.162044 1.84228304011 0.02288107609 
0.162561 1.86394674747 0.02360802261 
0.163078 1.84029377816 0.02361045421 
0.163595 1.81639436299 0.02305287213 
0.164112 1.83910085879 0.02327539560 
0.164628 1.84867115062 0.02342529392 
0.165145 1.81325601863 0.02315778373 
0.165662 1.84369684293 0.02335153284 
0.166179 1.82498240173 0.02290487596 
0.166696 1.84923673398 0.02305145567 
0.167213 1.80609505262 0.02286840681 
0.167729 1.87689530501 0.02310826700 
0.168246 1.82446481229 0.02307198153 
0.168763 1.85916619550 0.02325149359 
0.169280 1.83457215882 0.02305489615 
0.169797 1.83007634653 0.02275714731 
0.170314 1.88153464083 0.02329808655 
0.170830 1.81837965901 0.02276980483 
0.171347 1.86911880507 0.02234066994 
0.171864 1.84802994253 0.02280366176 
0.172381 1.82670325042 0.02285760650 
0.172898 1.81561479757 0.02160513733 
0.173415 1.82560300604 0.02209331828 
0.173932 1.84602920742 0.02273665249 
0.174448 1.85389313763 0.02276674764 
0.174965 1.81033101834 0.02198822826 
0.175482 1.81286289435 0.02295727225 
0.175999 1.81783951527 0.02190939989 
0.176516 1.80274717869 0.02215398478 
0.177033 1.84243036937 0.02212653754 
0.177549 1.83181286102 0.02239115589 
0.178066 1.86168588677 0.02255820739 
0.178583 1.82996952915 0.02201378353 
0.179100 1.76415749358 0.02232178116 
0.179617 1.81494028845 0.02231685318 
0.180134 1.79517146319 0.02227912667 
0.180650 1.79179576696 0.02290565879 
0.181167 1.83816161539 0.02331711344 
0.181684 1.80689331500 0.02327096451 
0.182201 1.82576601000 0.02302074376 
0.182718 1.77423895965 0.02386075162 
0.183234 1.84636037509 0.02367586377 
0.183751 1.84315970143 0.02418316178 
0.184268 1.82322021352 0.02387846623 
0.184785 1.84344555912 0.02353556099 
0.185302 1.79035485042 0.02368894092 
0.185819 1.83492350293 0.02365581053 
0.186335 1.79969271363 0.02339990371 
0.186852 1.79358288304 0.02360449484 
0.187369 1.84802455892 0.02314396694 
0.187886 1.80734759211 0.02304147046 
0.188403 1.83419319669 0.02279130691 
0.188920 1.80467858326 0.02263083513 
0.189436 1.81615055561 0.02294572867 
0.189953 1.83499939205 0.02267888499 
0.190470 1.76473504524 0.02258646524 
0.190987 1.80889792673 0.02269335768 
0.191504 1.75690982402 0.02232928616 
0.192020 1.77117749763 0.02190335336 
0.192537 1.77708114427 0.02209546053 
0.193054 1.81590262400 0.02231477244 
0.193571 1.79586030331 0.02226309619 
0.194088 1.77910681735 0.02220558750 
0.194605 1.77603686074 0.02168849932 
0.195121 1.81911268015 0.02194718725 
0.195638 1.80970011177 0.02209863755 
0.196155 1.73737275177 0.02122103783 
0.196672 1.75123218062 0.02153606285 
0.197189 1.77323492387 0.02072645621 
0.197705 1.77667028960 0.02108846765 
0.198222 1.73829642114 0.02106348398 
0.198739 1.76345710720 0.02116202253 
0.199256 1.78813298155 0.02114276456 
0.199773 1.79753054792 0.02190320696 
0.200290 1.74235716912 0.02069104820 
0.200806 1.79307139456 0.02044706788 
0.201323 1.79072361430 0.02095121162 
0.201840 1.79694565412 0.02159650917 
0.202357 1.77523189033 0.02026476998 
0.202874 1.76114729308 0.02108633456 
0.203390 1.80878027625 0.02120229393 
0.203907 1.80530656179 0.02084596780 
0.204424 1.78900674171 0.02048889092 
0.204941 1.77482060201 0.02110877201 
0.205458 1.80539448958 0.02141813366 
0.205974 1.77488670099 0.02071705244 
0.206491 1.78339369400 0.02057952647 
0.207008 1.78907524722 0.02101298319 
0.207525 1.79343527065 0.02077383395 
0.208042 1.79401111271 0.02138864081 
0.208558 1.75498994929 0.02057764779 
0.209075 1.79771992415 0.02025915008 
0.209592 1.79376156218 0.02030643831 
0.210109 1.79217004466 0.02019372374 
0.210626 1.75278657678 0.02057625717 
0.211142 1.74439841455 0.02053943347 
0.211659 1.73498418469 0.02010569673 
0.212176 1.77159011938 0.02058209711 
0.212693 1.77666310078 0.02068479613 
0.213210 1.81222631440 0.02015165447 
0.213726 1.80259069767 0.02042079660 
0.214243 1.77361253593 0.02068418854 
0.214760 1.76874787412 0.02028750281 
0.215277 1.75769574443 0.02046143042 
0.215794 1.75968675938 0.02015921400 
0.216310 1.79086325230 0.02006555793 
0.216827 1.73403925471 0.01988333319 
0.217344 1.79080955470 0.02031068687 
0.217861 1.77738265079 0.02035066415 
0.218378 1.76359230583 0.01995758160 
0.218894 1.78759531608 0.02036250165 
0.219411 1.77080125330 0.01991503497 
0.219928 1.80627840720 0.01984584348 
0.220445 1.75400136726 0.01960271967 
0.220962 1.76852305165 0.02055116402 
0.221478 1.77076905479 0.01992255869 
0.221995 1.75873806436 0.01995359198 
0.222512 1.77385476242 0.02029787157 
0.223029 1.78523651438 0.01972374489 
0.223546 1.79119550204 0.02016429749 
0.224062 1.74761086793 0.01968956088 
0.224579 1.73918155439 0.01985452952 
0.225096 1.77796069741 0.02008678826 
0.225613 1.74926215407 0.01980887314 
0.226129 1.77306531384 0.01979752382 
0.226646 1.80212281949 0.01978741195 
0.227163 1.78553119491 0.01930205198 
0.227680 1.79255150289 0.01972286334 
0.228197 1.77326219792 0.01898790571 
0.228713 1.76143349026 0.01869508741 
0.229230 1.76810397422 0.01932684297 
0.229747 1.78400348798 0.01884588639 
0.230264 1.75781731430 0.01920904966 
0.230780 1.76466587564 0.01922804402 
0.231297 1.75034572194 0.01883169148 
0.231814 1.79286456296 0.01936042020 
0.232331 1.77755851216 0.01917859418 
0.232848 1.76335135585 0.01908160784 
0.233364 1.75480697973 0.01917912775 
0.233881 1.78568328536 0.01874227591 
0.234398 1.78539883449 0.01878561183 
0.234915 1.80386229927 0.01880244223 
0.235431 1.77339428988 0.01878940093 
0.235948 1.76406055352 0.01907235002 
0.236465 1.72311714159 0.01852382030 
0.236982 1.75722818317 0.01943017345 
0.237499 1.75177796713 0.01907023639 
0.238015 1.77322936238 0.01869332509 
0.238532 1.74969996019 0.01924879365 
0.239049 1.76460823537 0.01914415582 
0.239566 1.75705540743 0.01884894513 
0.240082 1.74940850540 0.01890947686 
0.240599 1.74494908253 0.01912754944 
0.241116 1.82092125682 0.01901799199 
0.241633 1.76678506386 0.01882529675 
0.242149 1.76182900033 3.36137713521 
0.242666 1.75459187816 0.01883922177 
0.243183 1.77996820201 0.01905244397 
0.243700 1.76435359249 0.01876108697 
0.244217 1.76046441182 0.01898657530 
0.244733 1.73574593056 0.01908368182 
0.245250 1.77209327310 0.01867558352 
0.245767 1.73830712135 0.01858580373 
0.246284 1.72695040420 0.01849128199 
0.246800 1.74052676266 0.01849775963 
0.247317 1.76250248664 0.01829912039 
0.247834 1.76099501078 0.01847726636 
0.248351 1.75150365203 0.01843927305 
0.248867 1.72193207268 0.01809772982 
0.249384 1.76171928833 0.01805339433 
0.249901 1.80022610894 0.01880276176 
0.250418 1.72474284766 0.01813185974 
0.250934 1.74252795050 0.01829981240 
0.251451 1.71537260849 0.01836216189 
0.251968 1.74375206321 0.01803840116 
0.252485 1.74927028013 0.01802627365 
0.253001 1.71143827763 0.01840278110 
0.253518 1.77024800016 0.01808256060 
0.254035 1.73386581842 0.01788400323 
0.254552 1.73101621732 0.01807170466 
0.255068 1.75680471271 0.01800780048 
0.255585 1.72986901061 0.01855456926 
0.256102 1.71889854085 0.01769070091 
0.256619 1.75148270764 0.01840752630 
0.257135 1.74878814548 0.01816045309 
0.257652 1.74072565845 0.01832037580 
0.258169 1.70836378148 0.01792429062 
0.258686 1.71978680501 0.01821764041 
0.259202 1.75144254215 0.01800500697 
0.259719 1.73538313014 0.01802822816 
0.260236 1.72607129123 0.01827043693 
0.260753 1.72877247777 0.01826527808 
0.261269 1.77130639118 0.01856247246 
0.261786 1.74960990156 0.01897871799 
0.262303 1.74457701110 0.01860017966 
0.262820 1.77078815985 0.01883845589 
0.263336 1.72168966122 0.01940600635 
0.263853 1.74398606313 0.01947806333 
0.264370 1.73148452276 0.01931064101 
0.264887 1.75403562954 0.01965385816 
0.265403 1.75453428096 0.01944831754 
0.265920 1.72859825881 0.01929725235 
0.266437 1.76765989848 0.01966854536 
0.266954 1.75886931057 0.01943186788 
0.267470 1.74993111194 0.01928732405 
0.267987 1.75177761312 0.01991398698 
0.268504 1.79400762028 0.01943684575 
0.269021 1.76751904749 0.01993019812 
0.269537 1.76240065538 0.01983547225 
0.270054 1.75963512896 0.01981538615 
0.270571 1.75954223420 0.02012014483 
0.271087 1.77078180012 0.02046425125 
0.271604 1.75406360429 0.02053250003 
0.272121 1.77316558629 0.02088843265 
0.272638 1.77479632809 0.02094895466 
0.273154 1.75493171316 0.02122462932 
0.273671 1.79229994300 0.02162215771 
0.274188 1.75818913403 0.02158768747 
0.274705 1.75853588314 0.02140279674 
0.275221 1.78301022567 0.02124720160 
0.275738 1.76852314379 0.02185460728 
0.276255 1.73788877220 0.02158642565 
0.276771 1.76547827864 0.02142262416 
0.277288 1.75974420690 0.02108076466 
0.277805 1.72568772135 0.02092633055 
0.278322 1.76853409703 0.02152281462 
0.278838 1.75154415649 0.02097797996 
0.279355 1.75839195145 0.02143598628 
0.279872 1.75516684202 0.02116352322 
0.280388 1.74622669911 0.02099297665 
0.280905 1.73638209025 0.02109685619 
0.281422 1.74561562079 0.02157897420 
0.281939 1.74575203529 0.02167689230 
0.282455 1.72599193175 0.02118984488 
0.282972 1.77804157176 0.02194673150 
0.283489 1.74300375075 0.02142236927 
0.284006 1.72372161172 0.02148405560 
0.284522 1.74509817468 0.02200142676 
0.285039 1.74249629136 0.02156453598 
0.285556 1.72981049243 0.02091789654 
0.286072 1.72253832611 0.02176120726 
0.286589 1.73297576561 0.02183169439 
0.287106 1.73161120324 0.02180403403 
0.287622 1.70985653166 0.02177942211 
0.288139 1.72106676215 0.02139935839 
0.288656 1.71860588966 0.02179429516 
0.289173 1.74083991090 0.02202424381 
0.289689 1.71605723047 0.02119295764 
0.290206 1.76542364963 0.02207373405 
0.290723 1.77724562185 0.02147417726 
0.291239 1.78849110761 0.02257202312 
0.291756 1.76563970081 0.02229227750 
0.292273 1.81160820925 0.02259128693 
0.292790 1.79453522127 0.02189220853 
0.293306 1.75796642812 0.02246287003 
0.293823 1.79327754382 0.02253356509 
0.294340 1.75506746026 0.02213184706 
0.294856 1.75303366736 0.02246839372 
0.295373 1.76964314340 0.02285389982 
0.295890 1.75318438522 0.02220423471 
0.296406 1.72047511405 0.02232742530 
0.296923 1.73498568116 0.02245870850 
0.297440 1.74748752112 0.02259943111 
0.297957 1.77450663326 0.02278092068 
0.298473 1.73933595611 0.02238974882 
0.298990 1.75412201708 0.02277751075 
0.299507 1.73454773246 0.02283579858 
0.300023 1.74692718561 0.02253492108 
0.300540 1.73599495055 0.02199251227 
0.301057 1.71864028318 0.02287649598 
0.301573 1.76709713167 0.02313629344 
0.302090 1.75722412201 0.02302145347 
0.302607 1.71438679498 0.02236535285 
0.303123 1.76492530594 0.02265215149 
0.303640 1.74246333809 0.02296585860 
0.304157 1.75975649036 0.02292694772 
0.304673 1.75919177798 0.02235717989 
0.305190 1.74020642244 0.02261025633 
0.305707 1.77750441084 0.02336833187 
0.306224 1.73671336183 0.02315262977 
0.306740 1.77620818001 0.02347617703 
0.307257 1.74103084468 0.02309541957 
0.307774 1.72827155680 0.02289688900 
0.308290 1.75078701838 0.02334045758 
0.308807 1.75965549816 0.02362708361 
0.309324 1.77725815808 0.02346869258 
0.309840 1.76704655065 0.02362618445 
0.310357 1.75300478569 0.02335033042 
0.310874 1.76999133869 0.02326182894 
0.311390 1.71013011874 0.02331257857 
0.311907 1.76340213931 0.02403738702 
0.312424 1.70862006142 0.02342636138 
0.312940 1.78330448746 0.02376152727 
0.313457 1.80126772879 0.02379347835 
0.313974 1.74373387342 0.02404758349 
0.314490 1.75700494761 0.02397005069 
0.315007 1.72657618985 0.02428632820 
0.315524 1.77220744147 0.02393977894 
0.316040 1.76272810581 0.02478368776 
0.316557 1.72619984327 0.02375996923 
0.317074 1.69414770011 0.02409458971 
0.317590 1.74915361143 0.02415229665 
0.318107 1.78373761763 0.02430188616 
0.318624 1.77136359901 0.02373914290 
0.319140 1.70511932001 0.02359242812 
0.319657 1.76996146901 0.02449797104 
0.320174 1.74230826620 0.02420143481 
0.320690 1.76478576814 0.02445353269 
0.321207 1.76324038241 0.02443754797 
0.321724 1.77608420845 0.02410442372 
0.322240 1.77213276393 0.02507846964 
0.322757 1.77040062491 0.02516181138 
0.323274 1.72256413309 0.02522322104 
0.323790 1.72202229127 0.02468284249 
0.324307 1.75318018713 0.02587372770 
0.324824 1.79264387280 0.02550416579 
0.325340 1.74690072574 0.02575124057 
0.325857 1.71137418024 0.02611108473 
0.326373 1.81141843309 0.02679195809 
0.326890 1.77155370456 0.02677880409 
0.327407 1.78050834083 0.02695188729 
0.327923 1.78708566809 0.02789594697 
0.328440 1.76705084891 0.02675712531 
0.328957 1.76538677070 0.02632481442 
0.329473 1.74732069002 0.02801620026 
0.329990 1.78030650763 0.02888536868 
0.330507 1.75650616806 0.02854173999 
0.331023 1.77240263598 0.03028966859 
0.331540 1.78998186600 0.02987709133 
0.332057 1.77715286805 0.02842756282 
0.332573 1.85851235721 0.03123962732 
0.333090 1.76848725507 0.03003205825 
0.333607 1.77482942180 0.03080902642 
0.334123 1.79384347119 0.03165977779 
0.334640 1.80238688377 0.03110209865 
0.335156 1.78751118857 0.03298619713 
0.335673 1.82261620757 0.03236417398 
0.336190 1.77083893330 0.03072609398 
0.336706 1.77397762960 0.03206272853 
0.337223 1.79870127798 0.03225292939 
0.337740 1.79589573301 0.03280785976 
0.338256 1.77340902518 0.03411341132 
0.338773 1.78862925452 0.03344919326 
0.339290 1.83208349652 0.03578772824 
0.339806 1.86245611005 0.03678023121 
0.340323 1.84813213025 0.03829504780 
0.340839 1.83633737946 0.03764562540 
0.341356 1.81893234340 0.03914527788 
0.341873 1.81443497469 0.03896612916 
0.342389 1.84048224307 0.03973788432 
0.342906 1.88272251147 0.03883035034 
0.343423 1.86738031031 0.03798303628 
0.343939 1.90659898045 0.04077787079 
0.344456 1.83745618796 0.04005344783 
0.344972 1.82132945033 0.03839307888 
0.345489 1.84437945735 0.04003675774 
0.346006 1.82291239370 0.03958231308 
0.346522 1.84930953197 0.04048593733 
0.347039 1.91824481797 0.04129690332 
0.347555 1.86896256299 0.04221365967 
0.348072 1.84644592019 0.04094684420 
0.348589 1.79590825686 0.04201054644 
0.349105 1.84539713500 0.03932784664 
0.349622 1.88500461028 0.04074159322 
0.350139 1.82889877912 0.04269339107 
0.350655 1.77898827890 0.04058209601 
0.351172 1.83901172491 0.04044321112 
0.351688 1.85476170824 0.04333733861 
0.352205 1.78517397569 0.04021233185 
0.352722 1.77687496330 0.04231857680 
0.353238 1.73946754100 0.04003344672 
0.353755 1.84289803093 0.04073148380 
0.354271 1.86158188394 0.04046013603 
0.354788 1.83631992086 0.04138405812 
0.355305 1.82484131600 0.04265330415 
0.355821 1.84080112932 0.04053851700 
0.356338 1.89331540556 0.04335931821 
0.356854 1.82738156659 0.04278424856 
0.357371 1.81308171054 0.04266171357 
0.357888 1.77212687104 0.04195908892 
0.358404 1.84518892382 0.04213416608 
0.358921 1.74128567282 0.04372153602 
0.359437 1.79200896602 0.04577108633 
0.359954 1.91429961372 0.04931880442 
0.360471 1.87561765245 0.04692163006 
0.360987 1.88524703376 0.04887063074 
0.361504 1.89301163414 0.05267689613 
0.362020 1.77649069642 0.04815044050 
0.362537 1.84279009463 0.05252642822 
0.363054 1.85289295910 0.05178434758 
0.363570 1.86076786978 0.05362364728 
0.364087 1.78428871248 0.05011039735 
0.364603 1.84534752517 0.05189701776 
0.365120 1.72697736536 0.05310163648 
0.365637 1.75530295114 0.05397419224 
0.366153 1.80869474615 0.05572438932 
0.366670 1.78376932935 0.05592562875 
0.367186 1.76200550526 0.06102151359 
0.367703 1.79245572604 0.06132702008 
0.368219 1.90053873288 0.06237049771 
0.368736 1.90542263576 0.06797450566 
0.369253 1.78547891632 0.07716854785 
0.369769 1.80968768074 0.06957722680 
0.370286 1.92415811917 0.07638697977 
0.370802 1.71831574843 0.08516160573 
0.371319 1.84191832628 0.08288400687 
0.371835 1.73431175801 0.09360109908 
0.372352 1.75005634518 0.09361750149 
0.372869 1.82060600368 0.12162196075 
0.373385 1.63602695840 0.13986165413 
0.373902 1.69045343591 0.26072965884 
