# Supplementary material for: A SAXS-based approach to rationally evaluate radical scavengers – toward eliminating radiation damage in solution and crystallographic studies
Source: J Synchrotron Radiat. 2021 Aug 9;28(Pt 5):1309–20. doi: 10.1107/S1600577521004045 (PMC8415334; doi:10.1107/S1600577521004045)
Supplement: Supplementary file 1 [file s-28-01309-sup1.zip › SupportingData/ascrobic_acid/5mM/G1_ascorbate-5mm_00017.cbf.dat]

0.010597 11.55491525043 0.55904502882 
0.011114 10.21303117428 0.36803873888 
0.011630 9.69653994481 0.35277697668 
0.012147 8.61489901232 0.31377486349 
0.012664 7.87506580652 0.25366043361 
0.013181 7.26221233898 0.22412325836 
0.013698 6.63930632028 0.19330592455 
0.014215 6.20517873687 0.23468554583 
0.014732 5.88260535528 0.22331408084 
0.015249 5.74988470997 0.19497142077 
0.015766 5.41724801455 0.17556191292 
0.016283 5.05985735346 0.17771046817 
0.016800 5.09505186247 0.14462002756 
0.017316 4.84982823708 0.13814498802 
0.017833 4.40856721634 0.14215521177 
0.018350 4.37304541711 0.11643962433 
0.018867 4.36550440049 0.11878882552 
0.019384 4.17126929332 0.11637449870 
0.019901 4.02015786006 0.09963547224 
0.020418 3.88429498762 0.09951179447 
0.020935 3.80714306905 0.10001991808 
0.021452 3.84599003814 0.10244222319 
0.021969 3.69470408555 0.08912317780 
0.022486 3.58258151321 0.08786836571 
0.023002 3.46873699609 0.08876151124 
0.023519 3.49590644766 0.08317379764 
0.024036 3.48514439075 0.08689183347 
0.024553 3.20952572320 0.08240498076 
0.025070 3.31105893662 0.08505360803 
0.025587 3.29636242667 0.07708274581 
0.026104 3.21006902262 0.07526002625 
0.026621 3.24720614893 0.08095111867 
0.027138 3.05221596895 0.07386962645 
0.027655 3.10888970465 0.07729846956 
0.028171 3.11830948095 0.07354921036 
0.028688 3.06328574035 0.07496303158 
0.029205 3.05408718864 0.07296659443 
0.029722 2.96364829606 0.06981946489 
0.030239 2.82276865527 0.07343627241 
0.030756 2.84355483994 0.06737489304 
0.031273 2.83686806762 0.06375135207 
0.031790 2.78027345959 0.07024356980 
0.032307 2.72492050320 0.06403350800 
0.032824 2.74606572740 0.06409554485 
0.033341 2.75408940773 0.06708768395 
0.033857 2.64305111616 0.06263132157 
0.034374 2.75091289639 0.05996189966 
0.034891 2.65382634519 0.05932718368 
0.035408 2.66394705597 0.06354124092 
0.035925 2.66790506178 0.05982065837 
0.036442 2.61948597397 0.05754905043 
0.036959 2.61162627293 0.05973304708 
0.037476 2.61932031088 0.06048865704 
0.037993 2.57761966794 0.05900972463 
0.038510 2.47374624601 0.05571982070 
0.039027 2.46514590113 0.05509907935 
0.039543 2.56387609071 0.05338656173 
0.040060 2.51012034696 0.05723609097 
0.040577 2.56827876999 0.05511360184 
0.041094 2.56733139916 0.05237360931 
0.041611 2.47183910778 0.05501081987 
0.042128 2.55221032466 0.05605066306 
0.042645 2.51742707654 0.05240698884 
0.043162 2.35842558591 0.05074200793 
0.043679 2.42403292410 0.05178976743 
0.044196 2.36600988734 0.05121046313 
0.044712 2.48149946420 0.05237915350 
0.045229 2.29590349717 0.05074732866 
0.045746 2.30144119385 0.04932113787 
0.046263 2.45646726505 0.04888060699 
0.046780 2.38772236416 0.04808123914 
0.047297 2.34227956324 0.05067843496 
0.047814 2.41907812663 0.04961130173 
0.048331 2.25690333843 0.04442153730 
0.048848 2.20971690485 0.04742498337 
0.049365 2.31975574744 0.04729755729 
0.049881 2.29751228058 0.04681295062 
0.050398 2.39445046216 0.04710234721 
0.050915 2.24876471549 0.04548369496 
0.051432 2.23684338112 0.04684449790 
0.051949 2.32866936960 0.04717170671 
0.052466 2.15402865390 0.04469599449 
0.052983 2.31214700359 0.04631841594 
0.053500 2.24771426677 0.04486907894 
0.054017 2.19032055631 0.04577863876 
0.054534 2.20831025379 0.04358891240 
0.055050 2.19532777653 0.04303836556 
0.055567 2.21397134617 0.04333878029 
0.056084 2.21578509000 0.04291893846 
0.056601 2.24218696273 0.04492568791 
0.057118 2.22017022558 0.04423416547 
0.057635 2.15041151884 0.04424038566 
0.058152 2.18410947791 0.04093758614 
0.058669 2.20265550060 0.04275530336 
0.059186 2.16121124085 0.04318978706 
0.059703 2.16850023039 0.04089529997 
0.060220 2.14544593572 0.04039947019 
0.060736 2.15461934499 0.04275870292 
0.061253 2.18011232777 0.04213028173 
0.061770 2.18483114121 0.04020128266 
0.062287 2.08550299044 0.04028039884 
0.062804 2.06382964784 0.04227190718 
0.063321 2.17710339235 0.04134309661 
0.063838 2.09983366332 0.03924339741 
0.064355 2.14666953176 0.03888091870 
0.064872 2.06053028061 0.03914089640 
0.065388 2.12423639665 0.03973671445 
0.065905 2.10401094199 0.03893729710 
0.066422 2.09276303660 0.03888003909 
0.066939 2.09821651624 0.03830445624 
0.067456 2.12053424264 0.03799374255 
0.067973 2.07343382287 0.03928417552 
0.068490 2.05210453632 0.03701605078 
0.069007 2.10646774548 0.03875008090 
0.069524 2.06344094690 0.03894257791 
0.070041 2.12150248808 0.03793523489 
0.070557 2.10473913743 0.04002276755 
0.071074 2.08169421058 0.03892404005 
0.071591 2.04720568968 0.03763675142 
0.072108 2.06150214038 0.03899566358 
0.072625 2.07084361970 0.03758251172 
0.073142 2.07049591962 0.03842420493 
0.073659 2.09468139681 0.03698566465 
0.074176 2.06552676634 0.03687483195 
0.074693 2.01628464296 0.03803711895 
0.075210 1.98384399623 0.03604428124 
0.075726 2.03369426393 0.03592038738 
0.076243 2.03635279005 0.03688900561 
0.076760 2.05869515910 0.03609241414 
0.077277 2.06755637095 0.03583846271 
0.077794 1.98300489260 0.03702237620 
0.078311 2.00099922441 0.03560550517 
0.078828 2.03462240540 0.03637666398 
0.079345 2.02571285505 0.03375011099 
0.079862 2.04450689804 0.03664683315 
0.080378 2.07914896909 0.03588370279 
0.080895 2.04754545582 0.03527148492 
0.081412 2.06734157004 0.03554457562 
0.081929 2.02154498533 0.03347185212 
0.082446 2.02046649955 0.03536777986 
0.082963 2.00571539447 0.03365772267 
0.083480 2.02851311212 0.03411483458 
0.083997 2.00197880764 0.03257797831 
0.084514 2.02250460899 0.03370234422 
0.085030 2.02811907394 0.03474769013 
0.085547 1.95970497513 0.03353053119 
0.086064 1.95372219224 0.03385538072 
0.086581 1.94659880551 0.03298564362 
0.087098 1.95328015392 0.03269719086 
0.087615 2.00336218142 0.03323952657 
0.088132 1.97415840829 0.03402709812 
0.088649 1.99802287315 0.03485828390 
0.089166 1.97252532124 0.03391757615 
0.089683 1.94432807094 0.03546150755 
0.090199 1.97040073606 0.03478249723 
0.090716 1.95325773640 0.03575552612 
0.091233 2.02693799329 0.03598617718 
0.091750 1.95388382811 0.03619690423 
0.092267 1.90890585598 0.03580088245 
0.092784 2.01514199480 0.03688635717 
0.093301 1.96314296108 0.03621925654 
0.093818 1.91343929191 0.03568263007 
0.094334 1.95635092499 0.03622724627 
0.094851 2.00084923882 0.03580241978 
0.095368 2.00774998574 0.03429259176 
0.095885 1.96123385683 0.03569166873 
0.096402 1.94513944253 0.03280487242 
0.096919 1.91120470307 0.03370938321 
0.097436 1.94082452280 0.03249972726 
0.097953 1.91072872401 0.03371223406 
0.098470 1.96201572457 0.03380295141 
0.098986 1.94645677666 0.03355243940 
0.099503 1.88804703698 0.03021005706 
0.100020 1.94849730737 0.03233461295 
0.100537 1.96015140533 0.03197946264 
0.101054 1.89840559936 0.03161200388 
0.101571 1.88291827194 0.03238389352 
0.102088 1.94712046548 0.03129211966 
0.102605 1.95515735842 0.03113836945 
0.103122 1.89836086101 0.03123528271 
0.103638 1.89137454463 0.03057702403 
0.104155 1.90076542673 0.03087707792 
0.104672 1.91301176731 0.03184618612 
0.105189 1.92168252461 0.03119614783 
0.105706 1.89730706221 0.02996703952 
0.106223 1.93208494782 0.03091582242 
0.106740 1.91080231240 0.03067297860 
0.107257 1.86357486411 0.03032988319 
0.107773 1.96418696532 0.03066721802 
0.108290 1.96493220141 0.03016519354 
0.108807 1.90844721263 0.03034707661 
0.109324 1.88795217377 0.02904953528 
0.109841 1.91872767512 0.02992167436 
0.110358 1.97330297085 0.03033118947 
0.110875 1.94133622844 0.03003149833 
0.111392 1.88499788585 0.02843697748 
0.111909 1.88909670854 0.03005308604 
0.112425 1.90465587989 0.03028075756 
0.112942 1.89011419872 0.02963237260 
0.113459 1.91692600109 0.02955944193 
0.113976 1.89469374074 0.02873864240 
0.114493 1.93053883928 0.02982319733 
0.115010 1.88453304636 0.02852755104 
0.115527 1.89145180519 0.02876463190 
0.116044 1.94092047830 0.02840957817 
0.116560 1.91219179570 0.02937411297 
0.117077 1.95048211027 0.02820552890 
0.117594 1.88116674238 0.02873862758 
0.118111 1.86103937158 0.02915359304 
0.118628 1.92601202269 0.02866294085 
0.119145 1.88793876640 0.03007237039 
0.119662 1.89909562070 0.02836709336 
0.120179 1.89073261421 0.02749825682 
0.120695 1.88724778097 0.02809072786 
0.121212 1.93491729544 0.02890681393 
0.121729 1.89082425783 0.02778854740 
0.122246 1.86242202991 0.02776496015 
0.122763 1.91543606649 0.02824161960 
0.123280 1.91182189758 0.02790552039 
0.123797 1.90273435277 0.02796164759 
0.124314 1.90903461565 0.02740383142 
0.124830 1.89000870869 0.02782238269 
0.125347 1.90105708779 0.02753051286 
0.125864 1.88460860809 0.02655387983 
0.126381 1.91466222042 0.02769470553 
0.126898 1.91065447520 0.02747951894 
0.127415 1.86716499234 0.02656901272 
0.127932 1.91385600806 0.02786921272 
0.128448 1.87989777211 0.02646266211 
0.128965 1.88556243911 0.02652598328 
0.129482 1.86994615550 0.02713333712 
0.129999 1.88339367758 0.02760081615 
0.130516 1.86785476453 0.02680324312 
0.131033 1.86231877553 0.02607431014 
0.131550 1.84628429268 0.02664087429 
0.132067 1.88943733956 0.02639806074 
0.132583 1.90500117294 0.02692493533 
0.133100 1.89814227679 0.02691665458 
0.133617 1.85898562001 0.02637197829 
0.134134 1.91131674210 0.02680562948 
0.134651 1.89166254327 0.02643032441 
0.135168 1.86116130317 0.02534814128 
0.135685 1.84386188477 0.02555809538 
0.136201 1.83414330345 0.02621468932 
0.136718 1.82529121742 0.02546848539 
0.137235 1.83482051021 0.02569001274 
0.137752 1.88589423767 0.02528204019 
0.138269 1.87318982654 0.02563864385 
0.138786 1.85008798063 0.02558703911 
0.139303 1.84485412532 0.02639116543 
0.139819 1.93389360212 0.02597183945 
0.140336 1.81227922020 0.02505986189 
0.140853 1.87396747893 0.02483209784 
0.141370 1.84577404162 0.02545531524 
0.141887 1.87102910632 0.02525236887 
0.142404 1.88782202693 0.02581660442 
0.142921 1.85043701494 0.02597312225 
0.143438 1.90261061739 0.02567850458 
0.143954 1.90008881138 0.02550466612 
0.144471 1.85898665504 0.02596425085 
0.144988 1.92059768386 0.02664537550 
0.145505 1.83307910172 0.02542332513 
0.146022 1.89891877489 0.02550476377 
0.146539 1.86097723274 0.02560966078 
0.147056 1.84024124525 0.02557628325 
0.147572 1.81989048118 0.02509875604 
0.148089 1.89435589316 0.02552217783 
0.148606 1.82866551197 0.02499924550 
0.149123 1.82520165493 0.02438832614 
0.149640 1.87742208725 0.02460089668 
0.150157 1.85610516666 0.02504538960 
0.150674 1.79249916816 0.02481385053 
0.151190 1.84191473076 0.02415939280 
0.151707 1.87228424450 0.02400201765 
0.152224 1.78425246859 0.02429132997 
0.152741 1.88179689846 0.02476726799 
0.153258 1.88051538487 0.02435412103 
0.153775 1.81182249154 0.02424406332 
0.154291 1.83381615840 0.02449497794 
0.154808 1.86849143476 0.02386947518 
0.155325 1.82229667248 0.02346132129 
0.155842 1.86226238137 0.02457212567 
0.156359 1.87667956136 0.02465947357 
0.156876 1.84712089837 0.02429519289 
0.157393 1.79833683513 0.02359615685 
0.157909 1.85647487561 0.02380176255 
0.158426 1.87771481371 0.02432984609 
0.158943 1.83856564206 0.02338185975 
0.159460 1.83250573647 0.02354053354 
0.159977 1.82090661145 0.02338603875 
0.160494 1.85705108199 0.02344157753 
0.161010 1.81741031001 0.02360792972 
0.161527 1.85511594951 0.02344972702 
0.162044 1.80053136819 0.02317011582 
0.162561 1.83122492846 0.02267299906 
0.163078 1.80974591691 0.02316129865 
0.163595 1.80498962872 0.02306098095 
0.164112 1.87730015721 0.02355408134 
0.164628 1.86364286507 0.02267585368 
0.165145 1.82584396905 0.02252775294 
0.165662 1.80776892942 0.02289254069 
0.166179 1.83617763908 0.02324443475 
0.166696 1.84282861611 0.02269562283 
0.167213 1.87472205850 0.02386726001 
0.167729 1.80561100306 0.02274617786 
0.168246 1.82647997157 0.02279482281 
0.168763 1.82961514003 0.02297347499 
0.169280 1.82194774274 0.02221528340 
0.169797 1.82043201098 0.02283020410 
0.170314 1.84048080374 0.02327639976 
0.170830 1.83909674487 0.02309544780 
0.171347 1.82543348971 0.02225971636 
0.171864 1.86610958151 0.02286290938 
0.172381 1.81322095713 0.02289308491 
0.172898 1.78671262302 0.02248503395 
0.173415 1.81855985728 0.02278187136 
0.173932 1.84965183857 0.02265466291 
0.174448 1.81823273219 0.02272126923 
0.174965 1.79153543661 0.02230782669 
0.175482 1.84519523272 0.02284660130 
0.175999 1.83432817667 0.02194123804 
0.176516 1.84490589018 0.02245164995 
0.177033 1.78834689273 0.02200939316 
0.177549 1.79574421934 0.02246492987 
0.178066 1.85145476033 0.02224159797 
0.178583 1.82482755513 0.02215055311 
0.179100 1.83186833390 0.02207281918 
0.179617 1.81601316915 0.02248295854 
0.180134 1.84786000002 0.02311718138 
0.180650 1.81290901320 0.02347733788 
0.181167 1.84878515691 0.02384002853 
0.181684 1.84502707509 0.02279105415 
0.182201 1.82516476785 0.02371026238 
0.182718 1.81466278488 0.02356418719 
0.183234 1.81603076143 0.02385309928 
0.183751 1.78771191184 0.02366641853 
0.184268 1.80434237012 0.02360710230 
0.184785 1.81382061868 0.02387186007 
0.185302 1.83182534993 0.02435236404 
0.185819 1.82899412277 0.02342485163 
0.186335 1.79186639556 0.02357875993 
0.186852 1.80415527012 0.02288289892 
0.187369 1.79065825549 0.02199860082 
0.187886 1.82931142203 0.02243137040 
0.188403 1.82379057975 0.02289688439 
0.188920 1.82932901694 0.02246129766 
0.189436 1.78444917087 0.02202984103 
0.189953 1.76428827945 0.02183235415 
0.190470 1.78808072696 0.02179312740 
0.190987 1.82623430287 0.02249743100 
0.191504 1.79142885702 0.02181391896 
0.192020 1.77126694990 0.02222011814 
0.192537 1.77546852210 0.02146350394 
0.193054 1.81288354231 0.02194310025 
0.193571 1.80838399108 0.02182234806 
0.194088 1.76815724387 0.02146809312 
0.194605 1.75335020023 0.02145410143 
0.195121 1.79680576774 0.02168330532 
0.195638 1.76632782042 0.02187279687 
0.196155 1.79613598593 0.02187012590 
0.196672 1.79127384183 0.02181377952 
0.197189 1.82532088665 0.02149247206 
0.197705 1.76640813830 0.02160306304 
0.198222 1.74528085627 0.02085734522 
0.198739 1.75802894682 0.02169165533 
0.199256 1.79962770902 0.02134213251 
0.199773 1.78688797102 0.02151123892 
0.200290 1.78653648600 0.02115943350 
0.200806 1.79602097861 0.02135087957 
0.201323 1.75501664664 0.02027250456 
0.201840 1.81371884522 0.02135573479 
0.202357 1.78017048991 0.02091981341 
0.202874 1.80058842926 0.02108966265 
0.203390 1.78357383124 0.02136422576 
0.203907 1.75314204068 0.02056225496 
0.204424 1.74521510894 0.02099827404 
0.204941 1.75794505229 0.02044552808 
0.205458 1.76123517073 0.02076156561 
0.205974 1.81632744593 0.02071803541 
0.206491 1.79015885098 0.02059245469 
0.207008 1.76999013482 0.02142294505 
0.207525 1.79004087319 0.02077752519 
0.208042 1.76648715704 0.02057691872 
0.208558 1.80672524051 0.02092291859 
0.209075 1.76094599357 0.02082660016 
0.209592 1.78534333690 0.02030647201 
0.210109 1.76453761843 0.02036502497 
0.210626 1.77408191567 0.02021875577 
0.211142 1.77761431391 0.02026117399 
0.211659 1.79768542422 0.02080803417 
0.212176 1.77545689351 0.02030133359 
0.212693 1.77811591811 0.02097465041 
0.213210 1.74906138725 0.02026843188 
0.213726 1.77163807416 0.02035503932 
0.214243 1.76202547179 0.02014537728 
0.214760 1.75191134104 0.02025906493 
0.215277 1.78715803515 0.02054723430 
0.215794 1.77703349367 0.02042212270 
0.216310 1.80418722254 0.02040924687 
0.216827 1.75777706609 0.02000838249 
0.217344 1.75562396615 0.02004625794 
0.217861 1.77039122237 0.02003554249 
0.218378 1.77386843254 0.02030246001 
0.218894 1.76393238046 0.01960203425 
0.219411 1.76438951775 0.01967272617 
0.219928 1.75027674936 0.01975913107 
0.220445 1.77312190124 0.02002279023 
0.220962 1.79948939215 0.02001998549 
0.221478 1.78547084065 0.02058732741 
0.221995 1.74028319108 0.01944274775 
0.222512 1.75915241763 0.02041644496 
0.223029 1.82936840129 0.01989519138 
0.223546 1.74379399793 0.01948959696 
0.224062 1.75366346713 0.01960270911 
0.224579 1.76557615296 0.01964366002 
0.225096 1.77811635591 0.01975611122 
0.225613 1.75565382004 0.01961695668 
0.226129 1.76547842403 0.01970565239 
0.226646 1.79721370753 0.01989965193 
0.227163 1.75256589563 0.01909896377 
0.227680 1.80162004592 0.01954408907 
0.228197 1.77689403512 0.01945863075 
0.228713 1.77115063526 0.01944306672 
0.229230 1.75122720935 0.01937793160 
0.229747 1.79096865072 0.01924236638 
0.230264 1.78379599668 0.01972630849 
0.230780 1.78508914710 0.01947300976 
0.231297 1.76688723122 0.01916337495 
0.231814 1.76188729023 0.01886418635 
0.232331 1.74961362012 0.01905509404 
0.232848 1.78803203997 0.01901660773 
0.233364 1.76847155953 0.01891435230 
0.233881 1.78711099147 0.01876290187 
0.234398 1.74793505012 0.01944024014 
0.234915 1.73797684236 0.01936479891 
0.235431 1.76818844328 0.01910997613 
0.235948 1.74303828413 0.01933260318 
0.236465 1.76277794104 0.01874014792 
0.236982 1.75110820494 0.01930771446 
0.237499 1.73649827058 0.01854545103 
0.238015 1.76860723213 0.01942298486 
0.238532 1.75916891682 0.01890725088 
0.239049 1.76798799282 0.01883395495 
0.239566 1.76845649674 0.01925028247 
0.240082 1.75780463277 0.01861471952 
0.240599 1.73552391152 0.01909225343 
0.241116 1.75955201029 0.01859374159 
0.241633 1.77103747773 0.01857882642 
0.242149 1.75901885962 3.37077672399 
0.242666 1.78113494081 0.01889938888 
0.243183 1.73034007961 0.01916895993 
0.243700 1.75149094124 0.01870417055 
0.244217 1.73412452157 0.01886413453 
0.244733 1.74467488579 0.01888137890 
0.245250 1.71872292307 0.01835931672 
0.245767 1.73317862587 0.01861085424 
0.246284 1.73995977931 0.01889736562 
0.246800 1.72950948571 0.01868964883 
0.247317 1.77386356928 0.01864824481 
0.247834 1.76305121270 0.01858205851 
0.248351 1.73711610791 0.01858767814 
0.248867 1.76464498209 0.01822605596 
0.249384 1.73972409009 0.01860085204 
0.249901 1.77218065955 0.01837791802 
0.250418 1.74841478796 0.01844487086 
0.250934 1.72988813992 0.01843790792 
0.251451 1.74920738325 0.01873805185 
0.251968 1.74342483895 0.01863235375 
0.252485 1.76559239561 0.01855388318 
0.253001 1.73182033324 0.01857659365 
0.253518 1.74029157150 0.01835315246 
0.254035 1.75119691382 0.01864593508 
0.254552 1.75024303723 0.01822004837 
0.255068 1.76563941624 0.01835595457 
0.255585 1.72654004614 0.01774434185 
0.256102 1.75555309418 0.01805771126 
0.256619 1.74184160281 0.01772242798 
0.257135 1.74620504992 0.01838247889 
0.257652 1.73208225149 0.01787431892 
0.258169 1.75040051702 0.01803846874 
0.258686 1.74056637094 0.01793925143 
0.259202 1.75306205900 0.01827707276 
0.259719 1.73802885829 0.01787825618 
0.260236 1.69974257475 0.01796490972 
0.260753 1.75882163550 0.01848262821 
0.261269 1.73063102111 0.01838194175 
0.261786 1.73790057441 0.01840320538 
0.262303 1.74979545499 0.01897801117 
0.262820 1.75230617450 0.01946440266 
0.263336 1.72013880826 0.01913686276 
0.263853 1.73947992334 0.01923111536 
0.264370 1.71979144011 0.01928290071 
0.264887 1.72214859065 0.01951678316 
0.265403 1.75063717782 0.01955497617 
0.265920 1.73846654400 0.01960155618 
0.266437 1.73602444892 0.01960426707 
0.266954 1.74188329400 0.01962098881 
0.267470 1.75840762869 0.01980112702 
0.267987 1.75457057556 0.02003917298 
0.268504 1.74672219453 0.01977007701 
0.269021 1.75968947060 0.02019627693 
0.269537 1.78139444481 0.02005751803 
0.270054 1.72245031584 0.02055758507 
0.270571 1.78116222734 0.02083504128 
0.271087 1.76027425236 0.02047908492 
0.271604 1.76680248398 0.02113807385 
0.272121 1.75854399008 0.02052229678 
0.272638 1.79130453239 0.02151284101 
0.273154 1.74574013083 0.02130383839 
0.273671 1.76236343406 0.02189363898 
0.274188 1.76592480058 0.02176106490 
0.274705 1.73477415597 0.02116758352 
0.275221 1.76412683782 0.02147601406 
0.275738 1.74375685301 0.02116231140 
0.276255 1.74608071398 0.02178963465 
0.276771 1.73543369901 0.02161729595 
0.277288 1.78497364404 0.02158895346 
0.277805 1.75774834003 0.02090864500 
0.278322 1.77309450174 0.02146330249 
0.278838 1.73738557516 0.02137946567 
0.279355 1.78552952711 0.02174083377 
0.279872 1.75898290028 0.02120333611 
0.280388 1.77163605675 0.02154875674 
0.280905 1.74252487323 0.02140812072 
0.281422 1.74204462980 0.02136000681 
0.281939 1.78827104896 0.02100313356 
0.282455 1.78039307285 0.02155431045 
0.282972 1.77321591243 0.02192727394 
0.283489 1.78299709383 0.02246651243 
0.284006 1.76451086896 0.02156104447 
0.284522 1.73425399471 0.02174514561 
0.285039 1.78312155100 0.02180033077 
0.285556 1.75105953510 0.02167883160 
0.286072 1.75788286440 0.02155667285 
0.286589 1.74098278037 0.02171393322 
0.287106 1.74593306968 0.02201057090 
0.287622 1.72651354758 0.02130494912 
0.288139 1.72862125288 0.02191589793 
0.288656 1.71243120444 0.02190236409 
0.289173 1.71618744109 0.02166090027 
0.289689 1.71761326264 0.02235720337 
0.290206 1.75366909236 0.02120351427 
0.290723 1.80934405428 0.02200953469 
0.291239 1.77305538870 0.02227214595 
0.291756 1.74192660758 0.02212166799 
0.292273 1.74360975508 0.02188376019 
0.292790 1.74684704324 0.02139397827 
0.293306 1.75682547276 0.02151692313 
0.293823 1.77798534793 0.02237317986 
0.294340 1.75231755211 0.02246708327 
0.294856 1.76647709971 0.02208139855 
0.295373 1.77633681424 0.02235421536 
0.295890 1.76529959167 0.02248473093 
0.296406 1.74426205711 0.02191775577 
0.296923 1.74858917175 0.02217220150 
0.297440 1.74965144361 0.02158003999 
0.297957 1.74013296567 0.02254274885 
0.298473 1.74982625745 0.02240869532 
0.298990 1.78211221596 0.02297395642 
0.299507 1.74560189361 0.02274268608 
0.300023 1.76249085132 0.02328450999 
0.300540 1.76765548054 0.02277084952 
0.301057 1.77289755314 0.02307653159 
0.301573 1.76332719983 0.02246395407 
0.302090 1.77086277565 0.02292774251 
0.302607 1.77975814767 0.02246212260 
0.303123 1.69927064855 0.02212444630 
0.303640 1.78423422417 0.02349876000 
0.304157 1.76232781896 0.02294867680 
0.304673 1.73032295770 0.02268938146 
0.305190 1.79613252298 0.02410781808 
0.305707 1.74959979738 0.02282431827 
0.306224 1.75152686004 0.02350244764 
0.306740 1.77929998370 0.02308764104 
0.307257 1.76341831848 0.02409560147 
0.307774 1.76990440669 0.02398859030 
0.308290 1.75135469432 0.02379557740 
0.308807 1.73762646964 0.02375549439 
0.309324 1.76302839384 0.02396759929 
0.309840 1.79895169412 0.02407129507 
0.310357 1.73359584204 0.02317756185 
0.310874 1.71219710728 0.02375972006 
0.311390 1.75908365437 0.02311657546 
0.311907 1.76429996519 0.02332371867 
0.312424 1.78833496360 0.02384271596 
0.312940 1.78231871899 0.02384013803 
0.313457 1.76539134405 0.02436948465 
0.313974 1.75633433176 0.02409321134 
0.314490 1.77143605716 0.02439782295 
0.315007 1.76745111478 0.02470930622 
0.315524 1.75038021441 0.02384731358 
0.316040 1.75717608972 0.02396812684 
0.316557 1.75172504604 0.02458232714 
0.317074 1.72672066594 0.02420713479 
0.317590 1.79305657352 0.02527702653 
0.318107 1.71926014049 0.02358441849 
0.318624 1.76003877744 0.02389387139 
0.319140 1.77341211553 0.02487613070 
0.319657 1.76035077546 0.02486253180 
0.320174 1.74359907225 0.02465315600 
0.320690 1.75835688368 0.02386244767 
0.321207 1.75881826788 0.02409114830 
0.321724 1.78092757913 0.02512638553 
0.322240 1.78310009016 0.02523347520 
0.322757 1.77008300462 0.02500776134 
0.323274 1.78767680373 0.02547070488 
0.323790 1.74315958438 0.02485533215 
0.324307 1.75542291700 0.02606719491 
0.324824 1.77354051916 0.02651081199 
0.325340 1.77654325456 0.02651435675 
0.325857 1.76864123098 0.02607806959 
0.326373 1.79946964378 0.02704459987 
0.326890 1.71979469051 0.02691273656 
0.327407 1.77247495421 0.02659348631 
0.327923 1.76784959764 0.02723549623 
0.328440 1.74210527785 0.02725631907 
0.328957 1.74715996208 0.02756175241 
0.329473 1.78847360886 0.02897941281 
0.329990 1.77789998216 0.02737253296 
0.330507 1.74908849384 0.02800967631 
0.331023 1.72918175437 0.03012903972 
0.331540 1.77439805441 0.03068450823 
0.332057 1.79671661788 0.03100137281 
0.332573 1.75088927822 0.03047819092 
0.333090 1.76716670469 0.03101321286 
0.333607 1.82084958097 0.03129696111 
0.334123 1.78382406153 0.03197526751 
0.334640 1.71840280165 0.03047346753 
0.335156 1.80888105334 0.03232447580 
0.335673 1.80582025465 0.03068169393 
0.336190 1.77599617113 0.03235927068 
0.336706 1.77544429226 0.03168293937 
0.337223 1.84450957705 0.03234384112 
0.337740 1.73601375919 0.03387072383 
0.338256 1.82268230918 0.03405099412 
0.338773 1.79345878892 0.03545213199 
0.339290 1.84831488933 0.03826654046 
0.339806 1.80052510640 0.03783226436 
0.340323 1.84982850156 0.03927891342 
0.340839 1.86918914711 0.03810493770 
0.341356 1.84800283365 0.03924679752 
0.341873 1.82123960985 0.03797851757 
0.342389 1.82950859982 0.03948514154 
0.342906 1.82920843296 0.04068886641 
0.343423 1.74774974720 0.03798806258 
0.343939 1.86709137711 0.04097781234 
0.344456 1.86508512999 0.03838221323 
0.344972 1.83358476735 0.03969387439 
0.345489 1.85044661206 0.04038989866 
0.346006 1.84954980727 0.03896876829 
0.346522 1.97027948086 0.04148605989 
0.347039 1.84271067083 0.04073955237 
0.347555 1.86040749520 0.04045977186 
0.348072 1.89136217726 0.04121386594 
0.348589 1.86538428916 0.04224334517 
0.349105 1.87996871917 0.04130010941 
0.349622 1.78010218791 0.03960603031 
0.350139 1.79966209980 0.03980129166 
0.350655 1.81335710794 0.03973851520 
0.351172 1.80800062836 0.03917592167 
0.351688 1.80727569334 0.04067360680 
0.352205 1.80580065732 0.04212591802 
0.352722 1.82745633294 0.04188388529 
0.353238 1.79463348177 0.04200732641 
0.353755 1.79798022346 0.04083199551 
0.354271 1.79673404099 0.04065678681 
0.354788 1.81421531946 0.03937824541 
0.355305 1.83518508690 0.04046259834 
0.355821 1.78073854366 0.04251952125 
0.356338 1.84897038992 0.04535575267 
0.356854 1.81934609874 0.04427562244 
0.357371 1.83396859863 0.04427152031 
0.357888 1.80539014947 0.04308803511 
0.358404 1.84693002097 0.04690637063 
0.358921 1.77920734396 0.04516823715 
0.359437 1.84011752944 0.04479365079 
0.359954 1.84049506103 0.04913770553 
0.360471 1.85444840701 0.04838386363 
0.360987 1.84999260187 0.04864659759 
0.361504 1.75536554799 0.04521431145 
0.362020 1.82335879080 0.05109805556 
0.362537 1.80132922572 0.05249709926 
0.363054 1.86336771400 0.05218917492 
0.363570 1.79265000531 0.05105630503 
0.364087 1.86100061334 0.05393909352 
0.364603 1.84322275317 0.05358538677 
0.365120 1.83650618854 0.05854359900 
0.365637 1.82123805294 0.05923122396 
0.366153 1.82682858195 0.05696393082 
0.366670 1.87477724507 0.05668908370 
0.367186 1.76739997071 0.06685790357 
0.367703 1.82958301440 0.06411202065 
0.368219 1.75337810707 0.06143981617 
0.368736 1.79083666597 0.07067296897 
0.369253 1.74083825773 0.06684984938 
0.369769 1.85922720811 0.07344994865 
0.370286 1.80888610365 0.07020777310 
0.370802 1.85779392722 0.07804466031 
0.371319 1.85868587071 0.09055550712 
0.371835 1.81544449412 0.08462750836 
0.372352 1.79896136122 0.09393705509 
0.372869 1.71878656138 0.13117977169 
0.373385 1.97173223115 0.16014520031 
0.373902 2.59262719505 0.68724696812 
