# Supplementary material for: A SAXS-based approach to rationally evaluate radical scavengers – toward eliminating radiation damage in solution and crystallographic studies
Source: J Synchrotron Radiat. 2021 Aug 9;28(Pt 5):1309–20. doi: 10.1107/S1600577521004045 (PMC8415334; doi:10.1107/S1600577521004045)
Supplement: Supplementary file 1 [file s-28-01309-sup1.zip › SupportingData/ascrobic_acid/5mM/G1_ascorbate-5mm_00029.cbf.dat]

0.010597 11.51677307590 0.61425710701 
0.011114 10.37735185069 0.53198265361 
0.011630 9.65233004571 0.35063032263 
0.012147 8.24048173824 0.27572092828 
0.012664 7.72778739962 0.27413504645 
0.013181 7.03302667489 0.20742879465 
0.013698 6.87352145715 0.20487322409 
0.014215 6.53972866881 0.30160127254 
0.014732 5.97418557310 0.24265695548 
0.015249 5.37328664578 0.19163132413 
0.015766 5.40844874373 0.16133549130 
0.016283 5.05613307383 0.16157475260 
0.016800 4.77555788555 0.15493778337 
0.017316 4.79348160826 0.13325017930 
0.017833 4.46697263007 0.12320588223 
0.018350 4.14808971163 0.10809110318 
0.018867 4.22602401059 0.11306263894 
0.019384 4.30004309020 0.09991166761 
0.019901 3.99540014836 0.09568915010 
0.020418 4.23638331640 0.09914074872 
0.020935 3.89143111176 0.09515479194 
0.021452 3.63783655410 0.10418236097 
0.021969 3.47217478196 0.09123897025 
0.022486 3.44768265427 0.08897387524 
0.023002 3.63700309787 0.09137179041 
0.023519 3.49000009093 0.08637939287 
0.024036 3.19239901776 0.07778228685 
0.024553 3.20732575673 0.07746725680 
0.025070 3.25351601385 0.08147884178 
0.025587 3.17084821101 0.07995937025 
0.026104 3.17839440364 0.07311593211 
0.026621 3.11691348471 0.07780233616 
0.027138 3.11964825952 0.07156585599 
0.027655 3.03215426152 0.07173385286 
0.028171 2.95602558859 0.07774962379 
0.028688 3.01002774010 0.06764105911 
0.029205 2.88230152186 0.06735586410 
0.029722 2.86439451072 0.06671145319 
0.030239 2.79683118883 0.07428460126 
0.030756 2.81492501393 0.06590125411 
0.031273 2.85862442753 0.06741006678 
0.031790 2.77844091494 0.07054792325 
0.032307 2.80535169124 0.06760552331 
0.032824 2.73059412151 0.06530254748 
0.033341 2.73659032844 0.06335870742 
0.033857 2.73101118226 0.06236391401 
0.034374 2.69784928179 0.06475797645 
0.034891 2.77420307007 0.05951776921 
0.035408 2.73818313988 0.06161547910 
0.035925 2.52657065641 0.05484942892 
0.036442 2.52680057964 0.05696675620 
0.036959 2.66970178213 0.06324029911 
0.037476 2.49524165371 0.05545340803 
0.037993 2.63722301735 0.05947353105 
0.038510 2.51380226878 0.05818067045 
0.039027 2.65227752532 0.05688218229 
0.039543 2.58077917650 0.05916760860 
0.040060 2.49538459577 0.05547124294 
0.040577 2.49341762820 0.05361406128 
0.041094 2.46670406625 0.05312533658 
0.041611 2.49272027032 0.05502856424 
0.042128 2.37668965782 0.05207358686 
0.042645 2.45280532516 0.05324703005 
0.043162 2.47190971960 0.05223597975 
0.043679 2.46500085373 0.05352863686 
0.044196 2.34174751241 0.04850953140 
0.044712 2.35935492492 0.04904543215 
0.045229 2.45929543263 0.05157904053 
0.045746 2.35081138393 0.05017761471 
0.046263 2.31983947038 0.05014855494 
0.046780 2.32495203854 0.04786993207 
0.047297 2.29528675829 0.04894663786 
0.047814 2.30369476605 0.04811781005 
0.048331 2.24863677213 0.04682659598 
0.048848 2.26634295837 0.04801615681 
0.049365 2.26620044254 0.04614362963 
0.049881 2.32907141312 0.04706658668 
0.050398 2.23770243577 0.04670310566 
0.050915 2.24680144860 0.04749878583 
0.051432 2.23840792390 0.04523595829 
0.051949 2.25174270121 0.04492873980 
0.052466 2.17613037546 0.04529882757 
0.052983 2.22936586285 0.04456805933 
0.053500 2.19558323943 0.04437537291 
0.054017 2.21227593924 0.04516992115 
0.054534 2.25465024914 0.04612322482 
0.055050 2.16678884837 0.04218397024 
0.055567 2.24665752316 0.04511771677 
0.056084 2.18329447984 0.04360660750 
0.056601 2.15363069380 0.04308743746 
0.057118 2.17015010768 0.04206897229 
0.057635 2.16346328899 0.04459969391 
0.058152 2.21226758710 0.04186623448 
0.058669 2.14342254542 0.04117743732 
0.059186 2.15999634355 0.04291238799 
0.059703 2.14419478626 0.04044927224 
0.060220 2.11247734728 0.04111387642 
0.060736 2.17212613616 0.04154688203 
0.061253 2.07068856200 0.03919745697 
0.061770 2.25250847802 0.04252208214 
0.062287 2.14722794423 0.04085274813 
0.062804 2.10891571489 0.04143134429 
0.063321 2.04164753350 0.03925113852 
0.063838 2.11027487669 0.03883233736 
0.064355 2.09366078825 0.03996030834 
0.064872 2.12757952350 0.03843050506 
0.065388 2.11061249408 0.04057455955 
0.065905 2.09337455762 0.03772223767 
0.066422 2.04740087725 0.03804305298 
0.066939 2.05143653139 0.03720238500 
0.067456 2.09133014701 0.03835988654 
0.067973 2.08364015865 0.03689461363 
0.068490 2.07104144610 0.03896046247 
0.069007 2.07509253751 0.03920981842 
0.069524 2.10547067897 0.03892789628 
0.070041 2.01412255747 0.03748281074 
0.070557 2.07971272014 0.03995434095 
0.071074 2.00372426738 0.03901424055 
0.071591 2.08224879325 0.03749391681 
0.072108 2.01453044977 0.03767410939 
0.072625 2.01682970807 0.03753984132 
0.073142 2.04417283393 0.03794338262 
0.073659 2.04802696497 0.03851451966 
0.074176 2.08697906810 0.03725663896 
0.074693 2.03078074570 0.03606327016 
0.075210 2.00897713443 0.03631385406 
0.075726 2.03987457878 0.03670280207 
0.076243 2.01441843880 0.03709922100 
0.076760 1.99234212594 0.03589507611 
0.077277 2.00795717341 0.03534509584 
0.077794 2.04080818192 0.03608117484 
0.078311 1.99664380511 0.03588341601 
0.078828 2.02886561013 0.03467390610 
0.079345 2.03889991083 0.03595948214 
0.079862 1.99336360574 0.03523260863 
0.080378 2.02016556151 0.03465957836 
0.080895 2.00248578405 0.03461475384 
0.081412 2.02390160133 0.03463140604 
0.081929 1.98884796891 0.03393979162 
0.082446 1.97652834790 0.03335406326 
0.082963 2.01293610643 0.03525089820 
0.083480 2.05765367595 0.03575885295 
0.083997 1.93166853487 0.03272573310 
0.084514 1.98933367681 0.03501221841 
0.085030 1.90871885934 0.03281956623 
0.085547 1.99497264189 0.03245287239 
0.086064 1.99077969597 0.03228503354 
0.086581 2.01057712813 0.03388175705 
0.087098 1.97603542701 0.03313415602 
0.087615 1.99365502636 0.03344257670 
0.088132 1.96326617499 0.03376403104 
0.088649 1.93734183521 0.03539735484 
0.089166 2.01082081478 0.03522495701 
0.089683 1.94382789232 0.03476473922 
0.090199 1.97153542351 0.03393922411 
0.090716 1.96016305843 0.03537467541 
0.091233 1.97198796342 0.03484955014 
0.091750 1.99653206040 0.03590064956 
0.092267 1.93438257615 0.03451927230 
0.092784 1.94278261405 0.03746365969 
0.093301 1.94167305649 0.03674681792 
0.093818 1.96086296799 0.03554543160 
0.094334 1.99150766246 0.03560612591 
0.094851 1.94327413867 0.03563055200 
0.095368 1.92447403079 0.03485143622 
0.095885 1.90730240637 0.03435573354 
0.096402 1.88929701243 0.03363161685 
0.096919 1.89522099334 0.03396404288 
0.097436 1.89602126723 0.03294303954 
0.097953 1.93179726888 0.03262635948 
0.098470 1.99710162161 0.03447288352 
0.098986 1.91760893544 0.03261212622 
0.099503 1.95743659873 0.03193227006 
0.100020 1.86713446519 0.03241830938 
0.100537 1.92057688248 0.03329371107 
0.101054 1.91102015703 0.03167487865 
0.101571 1.85513497833 0.03136195516 
0.102088 1.95303174041 0.03136984841 
0.102605 1.96020455652 0.03217244447 
0.103122 1.95470951048 0.03075841833 
0.103638 1.84130349895 0.03158864031 
0.104155 1.94267252584 0.03136083367 
0.104672 1.93133415857 0.03065255917 
0.105189 1.91068045027 0.03125488777 
0.105706 1.89440740629 0.03121158127 
0.106223 1.87592213049 0.03121428735 
0.106740 1.95094561796 0.03075846165 
0.107257 1.91406069122 0.03104201676 
0.107773 1.93898165487 0.02981324291 
0.108290 1.93538373389 0.03018853669 
0.108807 1.96199105617 0.03045527776 
0.109324 1.89355635094 0.02934882301 
0.109841 1.89402067098 0.02928732659 
0.110358 1.93600669358 0.02917717308 
0.110875 1.86777283799 0.02916621253 
0.111392 1.89645278822 0.02936232668 
0.111909 1.88916663256 0.03004040073 
0.112425 1.88214564771 0.02897373246 
0.112942 1.93404178984 0.02903295284 
0.113459 1.85493001179 0.02829740128 
0.113976 1.95337646830 0.02977267299 
0.114493 1.93081400295 0.02921491508 
0.115010 1.93554811210 0.02959620940 
0.115527 1.88328755479 0.02816519382 
0.116044 1.90427214734 0.02895909843 
0.116560 1.93275831260 0.02811179827 
0.117077 1.90391598345 0.02830602499 
0.117594 1.91428913024 0.02889763361 
0.118111 1.90256198892 0.02812799954 
0.118628 1.92031260079 0.02826051165 
0.119145 1.97497728309 0.02947344223 
0.119662 1.93783070665 0.02751839235 
0.120179 1.89062726774 0.02846457491 
0.120695 1.93177701660 0.02856447769 
0.121212 1.88049880518 0.02788467439 
0.121729 1.89953385010 0.02824189557 
0.122246 1.90277528853 0.02755015602 
0.122763 1.90450445144 0.02834603759 
0.123280 1.88188940397 0.02660135342 
0.123797 1.91041938566 0.02730094731 
0.124314 1.89223121075 0.02769852556 
0.124830 1.87362486413 0.02792916629 
0.125347 1.88505876114 0.02746634868 
0.125864 1.85843778999 0.02692009465 
0.126381 1.88899368602 0.02738371960 
0.126898 1.91755652733 0.02717673520 
0.127415 1.86152259463 0.02699934463 
0.127932 1.88422809770 0.02727497578 
0.128448 1.81783291813 0.02588713087 
0.128965 1.84853052274 0.02662835173 
0.129482 1.86930757797 0.02658843506 
0.129999 1.89103021734 0.02693267291 
0.130516 1.86507575114 0.02622938990 
0.131033 1.91250196212 0.02661989561 
0.131550 1.87980568927 0.02686936857 
0.132067 1.91133957466 0.02648343286 
0.132583 1.85549132076 0.02659511535 
0.133100 1.92973425077 0.02668289389 
0.133617 1.88632238736 0.02654848854 
0.134134 1.90513685701 0.02619263905 
0.134651 1.88320483200 0.02579786066 
0.135168 1.87175616091 0.02622735977 
0.135685 1.87052180052 0.02616622105 
0.136201 1.86412686788 0.02567672552 
0.136718 1.85727978220 0.02585356899 
0.137235 1.87951680529 0.02492323379 
0.137752 1.86990742039 0.02582780022 
0.138269 1.86898772959 0.02568215857 
0.138786 1.88047212343 0.02603623586 
0.139303 1.91303676919 0.02559535987 
0.139819 1.87001914704 0.02573158846 
0.140336 1.86276259549 0.02522632187 
0.140853 1.85959730895 0.02492983173 
0.141370 1.85649390940 0.02553982447 
0.141887 1.91791804530 0.02519594243 
0.142404 1.88034151905 0.02512328740 
0.142921 1.86798520932 0.02579920986 
0.143438 1.89526432301 0.02574028983 
0.143954 1.87703442300 0.02542924274 
0.144471 1.85979904052 0.02621361730 
0.144988 1.93192993325 0.02614762725 
0.145505 1.88137621677 0.02483563888 
0.146022 1.88483611139 0.02561172972 
0.146539 1.86959138802 0.02485379164 
0.147056 1.84456028302 0.02507434036 
0.147572 1.85832825292 0.02478128732 
0.148089 1.86051664111 0.02550637712 
0.148606 1.82410800021 0.02429855024 
0.149123 1.88617322054 0.02500548764 
0.149640 1.86558532231 0.02508105656 
0.150157 1.85055150392 0.02464596280 
0.150674 1.79832447326 0.02416881366 
0.151190 1.86410036242 0.02397013525 
0.151707 1.83070908408 0.02423933527 
0.152224 1.88055330199 0.02401032775 
0.152741 1.87138638591 0.02450277324 
0.153258 1.89238384011 0.02428590556 
0.153775 1.78733111487 0.02372278671 
0.154291 1.84507643696 0.02350883003 
0.154808 1.85710571845 0.02398951039 
0.155325 1.86156082250 0.02374079364 
0.155842 1.82791457488 0.02430339506 
0.156359 1.88426895991 0.02422803425 
0.156876 1.80436563041 0.02378614436 
0.157393 1.84142560642 0.02388616124 
0.157909 1.81602051774 0.02343952917 
0.158426 1.85845300798 0.02351530034 
0.158943 1.83632603773 0.02287897459 
0.159460 1.84734009113 0.02341510408 
0.159977 1.81351101971 0.02330604767 
0.160494 1.83930552748 0.02391270712 
0.161010 1.84868756347 0.02367435639 
0.161527 1.88021180410 0.02374845726 
0.162044 1.83036705856 0.02425197186 
0.162561 1.83535060274 0.02336219435 
0.163078 1.81145645981 0.02320718199 
0.163595 1.84044659857 0.02316917809 
0.164112 1.86205274079 0.02334995919 
0.164628 1.81770712972 0.02376715494 
0.165145 1.80116590207 0.02283056934 
0.165662 1.83769932867 0.02300234386 
0.166179 1.76697264081 0.02342393355 
0.166696 1.84615614424 0.02308841302 
0.167213 1.79926057285 0.02316049026 
0.167729 1.79365461087 0.02292099365 
0.168246 1.80444695533 0.02256236141 
0.168763 1.80372898632 0.02263730255 
0.169280 1.87705645627 0.02308939838 
0.169797 1.86988285475 0.02358742762 
0.170314 1.84281541730 0.02263513659 
0.170830 1.85107918304 0.02298721076 
0.171347 1.86627779079 0.02274204968 
0.171864 1.83631693220 0.02255963532 
0.172381 1.85180785538 0.02259025281 
0.172898 1.82600638359 0.02224440767 
0.173415 1.81369140492 0.02233460786 
0.173932 1.81291281141 0.02287857802 
0.174448 1.83779043349 0.02238717506 
0.174965 1.83660883457 0.02275262404 
0.175482 1.80358474373 0.02224972624 
0.175999 1.86871296620 0.02249619554 
0.176516 1.84194142887 0.02185640972 
0.177033 1.83254297906 0.02203092788 
0.177549 1.81887887872 0.02180021092 
0.178066 1.83910100718 0.02257329019 
0.178583 1.79589626926 0.02175094145 
0.179100 1.82303168981 0.02202417819 
0.179617 1.80414280871 0.02238895254 
0.180134 1.81769614630 0.02275418179 
0.180650 1.84705847815 0.02280226904 
0.181167 1.80600435194 0.02347334092 
0.181684 1.80773351692 0.02306417393 
0.182201 1.83289843826 0.02333324158 
0.182718 1.84244147684 0.02374390260 
0.183234 1.80898233448 0.02335949374 
0.183751 1.84447628936 0.02382092221 
0.184268 1.80565761883 0.02341228022 
0.184785 1.81547244485 0.02391708903 
0.185302 1.83923832540 0.02390704940 
0.185819 1.82663751681 0.02327551600 
0.186335 1.77025395757 0.02393190459 
0.186852 1.78759680984 0.02362363807 
0.187369 1.76912900740 0.02327372179 
0.187886 1.79041666839 0.02309305094 
0.188403 1.79647420774 0.02240048140 
0.188920 1.78006313984 0.02225968865 
0.189436 1.78122431516 0.02236011659 
0.189953 1.80536679069 0.02255796093 
0.190470 1.80740738898 0.02234073888 
0.190987 1.76392567038 0.02186274425 
0.191504 1.80744892239 0.02211911135 
0.192020 1.81150040510 0.02201903240 
0.192537 1.76633001544 0.02205160426 
0.193054 1.77939163549 0.02190149822 
0.193571 1.82908193481 0.02201391724 
0.194088 1.77109050630 0.02175156910 
0.194605 1.78272445204 0.02195734838 
0.195121 1.76023850082 0.02161139694 
0.195638 1.79985539929 0.02151750499 
0.196155 1.80594717342 0.02168736360 
0.196672 1.82104657856 0.02131528193 
0.197189 1.81525888383 0.02166663448 
0.197705 1.78106984854 0.02151588138 
0.198222 1.79170472381 0.02162937190 
0.198739 1.76019469378 0.02167487920 
0.199256 1.83053643183 0.02131760146 
0.199773 1.79870714269 0.02133213290 
0.200290 1.81311024709 0.02116499183 
0.200806 1.80655635448 0.02080353270 
0.201323 1.76576789405 0.02098240389 
0.201840 1.77658233523 0.02149705830 
0.202357 1.79002827008 0.02090134446 
0.202874 1.76717219784 0.02064330900 
0.203390 1.77404015643 0.02085781026 
0.203907 1.73488011866 0.02046778702 
0.204424 1.79440621614 0.02094575657 
0.204941 1.82721142785 0.02074569289 
0.205458 1.76336025093 0.02075169893 
0.205974 1.78811631002 0.02064078470 
0.206491 1.81866229129 0.02117756248 
0.207008 1.79929246017 0.02076333742 
0.207525 1.75036328770 0.02059105383 
0.208042 1.76664075042 0.02046677364 
0.208558 1.79408899649 0.02093751619 
0.209075 1.75242958245 0.01994024694 
0.209592 1.76154278362 0.02066359449 
0.210109 1.81118630587 0.02080135768 
0.210626 1.75996473408 0.02025409685 
0.211142 1.79413122599 0.02022573969 
0.211659 1.76443646040 0.01998868473 
0.212176 1.75514386036 0.02014167571 
0.212693 1.76395613610 0.02011443347 
0.213210 1.79980383064 0.02068244786 
0.213726 1.78879865047 0.02028850019 
0.214243 1.77670157097 0.02002706070 
0.214760 1.80047767433 0.02040411573 
0.215277 1.75480372133 0.02053993256 
0.215794 1.78493172201 0.02036083772 
0.216310 1.77400272619 0.02010671093 
0.216827 1.76380838042 0.01964891438 
0.217344 1.76051372204 0.02019834267 
0.217861 1.76427326656 0.02009311524 
0.218378 1.76088831455 0.01981322303 
0.218894 1.76056269645 0.02009419528 
0.219411 1.74148049008 0.01968885017 
0.219928 1.77013836864 0.01968142041 
0.220445 1.76282263947 0.01976599922 
0.220962 1.74372419732 0.02012339459 
0.221478 1.78393277489 0.02006982982 
0.221995 1.78731441008 0.01973934442 
0.222512 1.76828925715 0.02012600342 
0.223029 1.80193505594 0.02004914195 
0.223546 1.76344641934 0.01929083149 
0.224062 1.76654470744 0.01983950465 
0.224579 1.74401418351 0.01937312833 
0.225096 1.78097741762 0.01963930176 
0.225613 1.78563848999 0.01976761048 
0.226129 1.78906103736 0.02013154449 
0.226646 1.78608638859 0.01953895625 
0.227163 1.79281550115 0.01972253957 
0.227680 1.77884440213 0.01940564544 
0.228197 1.78508567709 0.01915336841 
0.228713 1.78455622068 0.01935347630 
0.229230 1.74288145917 0.01880667532 
0.229747 1.76465709651 0.01902796730 
0.230264 1.78342680860 0.01890641058 
0.230780 1.76329345083 0.01896656167 
0.231297 1.79463106429 0.01944563017 
0.231814 1.75080589503 0.01902607048 
0.232331 1.76306965251 0.01899002574 
0.232848 1.73694595195 0.01910497584 
0.233364 1.73519357256 0.01856904517 
0.233881 1.76525699786 0.01889259289 
0.234398 1.74810758756 0.01924026638 
0.234915 1.78281258765 0.01925005208 
0.235431 1.76851984417 0.01907951408 
0.235948 1.77826594101 0.01905550218 
0.236465 1.75908794764 0.01875195131 
0.236982 1.81280824468 0.01900191123 
0.237499 1.73383288061 0.01883850486 
0.238015 1.75748406549 0.01892787211 
0.238532 1.79265060486 0.01885894252 
0.239049 1.78761471724 0.01915153603 
0.239566 1.78097572563 0.01938366838 
0.240082 1.77160524234 0.01914755683 
0.240599 1.76762609047 0.01912110881 
0.241116 1.74175584634 0.01861825268 
0.241633 1.75837288023 0.01914838527 
0.242149 1.76052656496 3.35964778526 
0.242666 1.72650036238 0.01817935485 
0.243183 1.76356671534 0.01838621898 
0.243700 1.74017785163 0.01861496989 
0.244217 1.75640363820 0.01830183536 
0.244733 1.75191598709 0.01857287628 
0.245250 1.73809076122 0.01852211168 
0.245767 1.77680694323 0.01856917368 
0.246284 1.74853740370 0.01849802254 
0.246800 1.74015573824 0.01857936066 
0.247317 1.74217599532 0.01822610670 
0.247834 1.73922548696 0.01862984531 
0.248351 1.73720715276 0.01887824414 
0.248867 1.71942927936 0.01830413591 
0.249384 1.75638590745 0.01851996548 
0.249901 1.76380677917 0.01812286619 
0.250418 1.75076138921 0.01835668636 
0.250934 1.74802694976 0.01820281256 
0.251451 1.76943348146 0.01840864677 
0.251968 1.79096961947 0.01832389937 
0.252485 1.73499760562 0.01794301238 
0.253001 1.71014126697 0.01824245690 
0.253518 1.72522246602 0.01827473391 
0.254035 1.75937692510 0.01842199993 
0.254552 1.72353316895 0.01797281264 
0.255068 1.76789346812 0.01791289701 
0.255585 1.74594410613 0.01839355336 
0.256102 1.73248821293 0.01771899438 
0.256619 1.73734305023 0.01770597864 
0.257135 1.71224512835 0.01794967691 
0.257652 1.77309363880 0.01790715827 
0.258169 1.73364170278 0.01800245402 
0.258686 1.73587671809 0.01772753801 
0.259202 1.71693436286 0.01788806368 
0.259719 1.73608895831 0.01773400028 
0.260236 1.76619021323 0.01852531722 
0.260753 1.74613205014 0.01824535728 
0.261269 1.74462523022 0.01861876093 
0.261786 1.70723884519 0.01893128822 
0.262303 1.72952972528 0.01858447411 
0.262820 1.74965572598 0.01858520652 
0.263336 1.74958990876 0.01888461205 
0.263853 1.73622637877 0.01903532605 
0.264370 1.75201911886 0.01937492936 
0.264887 1.74818453716 0.01870018708 
0.265403 1.71900148636 0.01968810244 
0.265920 1.71724524140 0.01923418734 
0.266437 1.77420576413 0.01955858899 
0.266954 1.74768796422 0.02004130706 
0.267470 1.76282083792 0.01970072583 
0.267987 1.75096096318 0.01986718419 
0.268504 1.73602905879 0.01973419910 
0.269021 1.77445980943 0.01989441564 
0.269537 1.73512257896 0.01976022378 
0.270054 1.77025397997 0.01972036751 
0.270571 1.71696691691 0.02018443146 
0.271087 1.72838791788 0.02040730820 
0.271604 1.77185213410 0.02088435064 
0.272121 1.73096677522 0.02119374618 
0.272638 1.75401261528 0.02088195777 
0.273154 1.75923535150 0.02121375160 
0.273671 1.77263933901 0.02142020451 
0.274188 1.76394368502 0.02182215821 
0.274705 1.74680901137 0.02143738058 
0.275221 1.74210570802 0.02154796934 
0.275738 1.75820720750 0.02127972122 
0.276255 1.73886753642 0.02136288860 
0.276771 1.76823477656 0.02162303033 
0.277288 1.76265772688 0.02157075141 
0.277805 1.76680664258 0.02142451667 
0.278322 1.78099051774 0.02145946219 
0.278838 1.74435559370 0.02113497518 
0.279355 1.75928361926 0.02175162989 
0.279872 1.77366611052 0.02141360521 
0.280388 1.76478877910 0.02117356635 
0.280905 1.78335378213 0.02125930421 
0.281422 1.75929495263 0.02120476373 
0.281939 1.74746387837 0.02192169035 
0.282455 1.73859069103 0.02120418779 
0.282972 1.76062156963 0.02189407789 
0.283489 1.76793816508 0.02169008345 
0.284006 1.77575705028 0.02151266032 
0.284522 1.73320363407 0.02175528022 
0.285039 1.74589674902 0.02127030314 
0.285556 1.76544339111 0.02212557137 
0.286072 1.77173354843 0.02186737080 
0.286589 1.70776353273 0.02167953297 
0.287106 1.80676227208 0.02157007819 
0.287622 1.72669558699 0.02214181590 
0.288139 1.75186922765 0.02169079471 
0.288656 1.70140135893 0.02172092114 
0.289173 1.74486130679 0.02255230334 
0.289689 1.76940308292 0.02206037329 
0.290206 1.74152064554 0.02212616116 
0.290723 1.81573475043 0.02223750820 
0.291239 1.75163531660 0.02214475893 
0.291756 1.75581908849 0.02212334085 
0.292273 1.76449976758 0.02201597060 
0.292790 1.75144274244 0.02177689810 
0.293306 1.74789498191 0.02195443391 
0.293823 1.69115480833 0.02217770529 
0.294340 1.79127543964 0.02220335107 
0.294856 1.74297056365 0.02273596967 
0.295373 1.76375647004 0.02211963988 
0.295890 1.76304529091 0.02227937371 
0.296406 1.75936315831 0.02281879260 
0.296923 1.75969423186 0.02253459942 
0.297440 1.78521759966 0.02220968250 
0.297957 1.79319567373 0.02287676430 
0.298473 1.78878024994 0.02240347813 
0.298990 1.74606036445 0.02231715463 
0.299507 1.70160857386 0.02179935824 
0.300023 1.76401413950 0.02262055941 
0.300540 1.74916324043 0.02288639624 
0.301057 1.73937762209 0.02285656850 
0.301573 1.76732367127 0.02214481379 
0.302090 1.80663289325 0.02328142396 
0.302607 1.77779018553 0.02301115010 
0.303123 1.78489127171 0.02290468010 
0.303640 1.75063439865 0.02231875992 
0.304157 1.74454481232 0.02297513670 
0.304673 1.75018255516 0.02245709273 
0.305190 1.75218652071 0.02313811084 
0.305707 1.78821150026 0.02269213090 
0.306224 1.77270927850 0.02333249157 
0.306740 1.74713253850 0.02359537713 
0.307257 1.73762740157 0.02306501694 
0.307774 1.75928865971 0.02390824836 
0.308290 1.76487468332 0.02392038038 
0.308807 1.78325978342 0.02324546392 
0.309324 1.76751668308 0.02268308606 
0.309840 1.73580723222 0.02296331057 
0.310357 1.74769453071 0.02344310196 
0.310874 1.73801361302 0.02333796988 
0.311390 1.74928357067 0.02333343090 
0.311907 1.74566260363 0.02333127175 
0.312424 1.77677455288 0.02356389731 
0.312940 1.73783705010 0.02343070360 
0.313457 1.74965865578 0.02330624374 
0.313974 1.76164990809 0.02351249193 
0.314490 1.80352763323 0.02400656992 
0.315007 1.81417119462 0.02420378086 
0.315524 1.70470965492 0.02336312408 
0.316040 1.76527332941 0.02487400224 
0.316557 1.75618632052 0.02441983149 
0.317074 1.77728404950 0.02465917089 
0.317590 1.73317827385 0.02365020583 
0.318107 1.76057139069 0.02424001916 
0.318624 1.77649575628 0.02438469883 
0.319140 1.78692133920 0.02445310840 
0.319657 1.79071258307 0.02461830141 
0.320174 1.76529986230 0.02513715494 
0.320690 1.76067490250 0.02462681925 
0.321207 1.76379185076 0.02415052248 
0.321724 1.72362470297 0.02489379668 
0.322240 1.75420668398 0.02509300939 
0.322757 1.72896022374 0.02511196263 
0.323274 1.75003031577 0.02491315505 
0.323790 1.76963527250 0.02503319933 
0.324307 1.75970654448 0.02526847995 
0.324824 1.76741768813 0.02569013274 
0.325340 1.77873163623 0.02640848740 
0.325857 1.74403201082 0.02622077629 
0.326373 1.78036532255 0.02621047566 
0.326890 1.78965092226 0.02681288531 
0.327407 1.76970280912 0.02730429203 
0.327923 1.72812151761 0.02729154567 
0.328440 1.81068423968 0.02779896327 
0.328957 1.76191424445 0.02674146996 
0.329473 1.76774631377 0.02797371140 
0.329990 1.83870233704 0.02947283823 
0.330507 1.75627659355 0.02928876651 
0.331023 1.78816625292 0.02916372446 
0.331540 1.80480713090 0.03093286007 
0.332057 1.78806519938 0.02984582782 
0.332573 1.76445754778 0.02996347382 
0.333090 1.80622551953 0.03127891884 
0.333607 1.76463696377 0.03103013432 
0.334123 1.73370428179 0.03133057784 
0.334640 1.74856877396 0.03071409020 
0.335156 1.81455993294 0.03302848077 
0.335673 1.71923676500 0.03016700963 
0.336190 1.80419543672 0.03189274028 
0.336706 1.77418129716 0.03122608533 
0.337223 1.79160891603 0.03227240507 
0.337740 1.84821233534 0.03413379554 
0.338256 1.80535862739 0.03441573474 
0.338773 1.81021487549 0.03630616505 
0.339290 1.80057364355 0.03752622862 
0.339806 1.80317287071 0.03610956349 
0.340323 1.82597446489 0.03910056345 
0.340839 1.74985985772 0.03638210258 
0.341356 1.85190959989 0.03864532636 
0.341873 1.83236936789 0.03708893443 
0.342389 1.84492025350 0.03796200974 
0.342906 1.87978867121 0.03877270594 
0.343423 1.77192515569 0.03965210525 
0.343939 1.81390508429 0.03877255189 
0.344456 1.87183477965 0.03951616366 
0.344972 1.86279008327 0.03918452820 
0.345489 1.83677406833 0.03898456992 
0.346006 1.74616923948 0.03928295035 
0.346522 1.81263423645 0.03993130390 
0.347039 1.84706058773 0.04102567667 
0.347555 1.87777127165 0.03806630559 
0.348072 1.79778854677 0.03894953261 
0.348589 1.82908871152 0.03984387845 
0.349105 1.88822909538 0.04213980706 
0.349622 1.77673512268 0.04072422021 
0.350139 1.87114344584 0.04094637310 
0.350655 1.82751177953 0.04045556635 
0.351172 1.80226912849 0.04028155916 
0.351688 1.82103695738 0.03898784826 
0.352205 1.83892921302 0.04176172782 
0.352722 1.85204407383 0.03922989377 
0.353238 1.79628719298 0.03902580600 
0.353755 1.86142836470 0.04182836509 
0.354271 1.80111380629 0.03895076030 
0.354788 1.82331447083 0.04117301520 
0.355305 1.83009438247 0.04171658916 
0.355821 1.86698305908 0.04165148407 
0.356338 1.83390157473 0.04015886770 
0.356854 1.85217224836 0.04258110802 
0.357371 1.81088538963 0.04407971269 
0.357888 1.82170526584 0.04345874858 
0.358404 1.76186877540 0.04429387493 
0.358921 1.83328930028 0.04752815486 
0.359437 1.80545369525 0.04521070082 
0.359954 1.76719809657 0.04544664308 
0.360471 1.77349772551 0.04751947162 
0.360987 1.84435041140 0.04802600570 
0.361504 1.82719426888 0.05066018771 
0.362020 1.91094245399 0.04965393751 
0.362537 1.87599970738 0.05089482032 
0.363054 1.83020567042 0.05295014543 
0.363570 1.90962384307 0.05106562049 
0.364087 1.74337108543 0.05440981187 
0.364603 1.80512566968 0.05334012929 
0.365120 1.91434545139 0.05464850948 
0.365637 1.69409117340 0.05432107085 
0.366153 1.86425664115 0.05805733231 
0.366670 1.88366667153 0.05981223618 
0.367186 1.90321204080 0.05936495663 
0.367703 1.79717899483 0.06524073283 
0.368219 1.96509326757 0.06713732614 
0.368736 1.84730246605 0.06695734815 
0.369253 1.74173441021 0.07367812849 
0.369769 1.67342401389 0.07548313427 
0.370286 1.69649210831 0.07009160614 
0.370802 1.90672768560 0.08349218564 
0.371319 1.78214617676 0.08055885747 
0.371835 1.80152690631 0.07911326035 
0.372352 1.67787375174 0.09564051978 
0.372869 1.85789234388 0.11920630694 
0.373385 1.62018350534 0.13071675004 
0.373902 1.49080963485 0.32775246063 
