# Supplementary material for: A SAXS-based approach to rationally evaluate radical scavengers – toward eliminating radiation damage in solution and crystallographic studies
Source: J Synchrotron Radiat. 2021 Aug 9;28(Pt 5):1309–20. doi: 10.1107/S1600577521004045 (PMC8415334; doi:10.1107/S1600577521004045)
Supplement: Supplementary file 1 [file s-28-01309-sup1.zip › SupportingData/ascrobic_acid/5mM/G1_ascorbate-5mm_00016.cbf.dat]

0.010597 12.01955381663 0.50739224144 
0.011114 11.23456265893 0.43351669327 
0.011630 9.33588256233 0.32120307485 
0.012147 8.37557499512 0.30692166095 
0.012664 7.75034180273 0.27423748235 
0.013181 7.09513560013 0.21879519792 
0.013698 6.79697631003 0.21491132613 
0.014215 6.68551944853 0.23896501891 
0.014732 6.15816555898 0.26976338017 
0.015249 5.47920797936 0.21691982951 
0.015766 5.17569657153 0.15678869071 
0.016283 5.27311400185 0.19405876508 
0.016800 4.99088530117 0.15917771684 
0.017316 4.79476272300 0.13256077696 
0.017833 4.68737316951 0.12258053970 
0.018350 4.56409365532 0.12345924148 
0.018867 4.26828726049 0.11510531407 
0.019384 4.12444009699 0.11148148043 
0.019901 4.05916614878 0.11224931353 
0.020418 3.94282131058 0.10374398642 
0.020935 3.99293134453 0.10276215351 
0.021452 3.63585307116 0.09777055115 
0.021969 3.70346638120 0.09221586979 
0.022486 3.60748243746 0.09450092009 
0.023002 3.46799647009 0.09569329406 
0.023519 3.48560760641 0.08305181531 
0.024036 3.34108356374 0.08874820867 
0.024553 3.28240399193 0.08273118828 
0.025070 3.27298859415 0.08190690770 
0.025587 3.17093709277 0.08256611660 
0.026104 3.21089150680 0.07879211797 
0.026621 3.08509685786 0.07932515194 
0.027138 3.16669134855 0.07854984448 
0.027655 3.03139759884 0.07171470325 
0.028171 3.15345035019 0.07644327163 
0.028688 2.89074845286 0.06809837065 
0.029205 2.93383400857 0.07508470564 
0.029722 2.84281274605 0.07105551748 
0.030239 2.92137251481 0.07340377390 
0.030756 2.82990323010 0.06722163523 
0.031273 2.94373061213 0.07180980669 
0.031790 2.87935448815 0.07021343742 
0.032307 2.72442618414 0.06897661954 
0.032824 2.65511423175 0.06313828673 
0.033341 2.74705430044 0.06311493819 
0.033857 2.63835645733 0.06202266821 
0.034374 2.66475192226 0.06425743801 
0.034891 2.57037312609 0.05777979754 
0.035408 2.55590768081 0.06298275705 
0.035925 2.62684016412 0.05970080029 
0.036442 2.61464858287 0.05700208665 
0.036959 2.66965634122 0.06097438729 
0.037476 2.52071243622 0.05541489498 
0.037993 2.58492278967 0.05838597919 
0.038510 2.62541893083 0.05925076216 
0.039027 2.58599857679 0.05709929449 
0.039543 2.40405613124 0.05442848914 
0.040060 2.40113870465 0.05355082842 
0.040577 2.51529476463 0.05430029577 
0.041094 2.47679161599 0.05407758984 
0.041611 2.57354483088 0.05411318180 
0.042128 2.42300166183 0.05403618023 
0.042645 2.55769796040 0.05434154258 
0.043162 2.51140936597 0.05244282088 
0.043679 2.34749724455 0.05206020269 
0.044196 2.42697729386 0.05446218891 
0.044712 2.45490181490 0.04893568940 
0.045229 2.39489877796 0.05011408815 
0.045746 2.33614646428 0.04884705657 
0.046263 2.44422824863 0.04849026087 
0.046780 2.28880901400 0.04478894043 
0.047297 2.38001809949 0.04664611590 
0.047814 2.31897148537 0.04875645274 
0.048331 2.28595415710 0.04554164999 
0.048848 2.31225369719 0.04792130887 
0.049365 2.38529564941 0.04775790352 
0.049881 2.28130866141 0.04893098556 
0.050398 2.24548325433 0.04690702171 
0.050915 2.25454828000 0.04609946501 
0.051432 2.22817815831 0.04716527314 
0.051949 2.27614727645 0.04598000937 
0.052466 2.37939168003 0.04499936253 
0.052983 2.25364769592 0.04419802552 
0.053500 2.25248311814 0.04751876452 
0.054017 2.22652507755 0.04592339113 
0.054534 2.24750784497 0.04372183304 
0.055050 2.24221936511 0.04482330200 
0.055567 2.19679625233 0.04369360889 
0.056084 2.22922845727 0.04605040781 
0.056601 2.23654575676 0.04404292105 
0.057118 2.22965349868 0.04308634223 
0.057635 2.26492314909 0.04340444280 
0.058152 2.20879007993 0.04183874096 
0.058669 2.26151279691 0.04312170308 
0.059186 2.16994060336 0.04459460669 
0.059703 2.16168971914 0.04154576040 
0.060220 2.18518970853 0.04185629805 
0.060736 2.18743688934 0.04223079508 
0.061253 2.11747326809 0.04063425394 
0.061770 2.16765467863 0.03993118535 
0.062287 2.07316480620 0.04010831668 
0.062804 2.23735212855 0.04032773663 
0.063321 2.06191755729 0.03989137820 
0.063838 2.14058479551 0.04027808103 
0.064355 2.06043964083 0.04005276470 
0.064872 2.05982390050 0.03732092095 
0.065388 2.08099659250 0.03788671766 
0.065905 2.11556110163 0.03926119188 
0.066422 2.10774354306 0.03702206892 
0.066939 2.12114777118 0.03751505562 
0.067456 2.07649374062 0.03859916839 
0.067973 2.03715438197 0.03837798055 
0.068490 2.11205140015 0.03964959103 
0.069007 2.06824141002 0.03790138030 
0.069524 2.04588750937 0.03881343419 
0.070041 2.00412049303 0.03780770957 
0.070557 2.10410585014 0.03809945028 
0.071074 2.10868158436 0.03996268592 
0.071591 1.97578705772 0.03697429201 
0.072108 2.06777830723 0.03793101467 
0.072625 2.06910407199 0.03785374112 
0.073142 2.10811225106 0.03857489911 
0.073659 2.08305756820 0.03758194918 
0.074176 2.07474029484 0.03644093773 
0.074693 2.00228106236 0.03730795326 
0.075210 2.02622640773 0.03649879255 
0.075726 2.03135997695 0.03545208892 
0.076243 1.99977685126 0.03574709203 
0.076760 2.02309800147 0.03635837865 
0.077277 1.97837877978 0.03395359807 
0.077794 1.99096657469 0.03434406651 
0.078311 2.00506010383 0.03410125659 
0.078828 1.99684330476 0.03528520076 
0.079345 2.04430389009 0.03582926609 
0.079862 2.00047763750 0.03535523736 
0.080378 2.00004593566 0.03437781524 
0.080895 1.97148491255 0.03578152640 
0.081412 1.96529565660 0.03476319042 
0.081929 2.01706799156 0.03349478046 
0.082446 1.95588501280 0.03494689618 
0.082963 1.98547834264 0.03389818536 
0.083480 1.97700336576 0.03329160359 
0.083997 2.02676607321 0.03351477610 
0.084514 2.04240469255 0.03519041155 
0.085030 2.00256728074 0.03490913209 
0.085547 1.94881804583 0.03325958364 
0.086064 2.00866368404 0.03348940572 
0.086581 1.97025523352 0.03270641731 
0.087098 1.98400106360 0.03290882702 
0.087615 1.92762436054 0.03369341350 
0.088132 1.97882238231 0.03550566743 
0.088649 1.97795367156 0.03301570427 
0.089166 2.02069054345 0.03569131127 
0.089683 1.95503403801 0.03420803628 
0.090199 2.04004573453 0.03575268722 
0.090716 1.98643743344 0.03455719138 
0.091233 1.96040243951 0.03543352513 
0.091750 1.94392183479 0.03548652017 
0.092267 1.95850185583 0.03565053668 
0.092784 2.02919587666 0.03504919583 
0.093301 1.99697524369 0.03769958567 
0.093818 1.91782750377 0.03546969464 
0.094334 2.00175420705 0.03672899706 
0.094851 1.97369019544 0.03424275051 
0.095368 1.99210197553 0.03788071133 
0.095885 1.97304470695 0.03395496352 
0.096402 1.91736766818 0.03438228924 
0.096919 1.91046365878 0.03453360979 
0.097436 1.96373163646 0.03280763755 
0.097953 1.99174745273 0.03332303079 
0.098470 1.96925668524 0.03341827704 
0.098986 1.99137549535 0.03330630579 
0.099503 1.92662747782 0.03421779308 
0.100020 1.91525684387 0.03382184136 
0.100537 1.91050437410 0.03263397165 
0.101054 1.93904390375 0.03176548826 
0.101571 1.92789196541 0.03218954338 
0.102088 1.93395949870 0.03191113683 
0.102605 1.91658623781 0.03150876348 
0.103122 1.93069308492 0.03125843902 
0.103638 1.96936877715 0.03138669511 
0.104155 1.99370327298 0.03041469664 
0.104672 1.94480789009 0.03108030740 
0.105189 1.90520509656 0.03076921895 
0.105706 1.90454132089 0.02974490136 
0.106223 1.92337543425 0.03004143443 
0.106740 1.96925418992 0.03102646382 
0.107257 1.91230763160 0.02950886530 
0.107773 1.87278572612 0.02944389539 
0.108290 1.86368308360 0.02892576761 
0.108807 1.93797489134 0.03093922127 
0.109324 1.91298464737 0.02934825575 
0.109841 1.91056016630 0.03072269333 
0.110358 1.94372220995 0.02986509740 
0.110875 1.92759231207 0.03024036626 
0.111392 1.90069860484 0.02924603866 
0.111909 1.93608128168 0.03043166439 
0.112425 1.91797739803 0.03026422047 
0.112942 1.90896455904 0.02896310023 
0.113459 1.93122910909 0.02862123757 
0.113976 1.92500229631 0.02917752841 
0.114493 1.92375127799 0.03003577663 
0.115010 1.92082964865 0.02829700453 
0.115527 1.86202440490 0.02772035543 
0.116044 1.87337024867 0.02838778960 
0.116560 1.85287546164 0.02846008277 
0.117077 1.94057643971 0.02839028187 
0.117594 1.92518077556 0.02872710197 
0.118111 1.89727310291 0.02831613349 
0.118628 1.87477508321 0.02813839140 
0.119145 1.92209175041 0.02921253686 
0.119662 1.89234682434 0.02772668349 
0.120179 1.87067852838 0.02792308546 
0.120695 1.86124137311 0.02759379298 
0.121212 1.89977090353 0.02795303657 
0.121729 1.88707061932 0.02732525714 
0.122246 1.92613464494 0.02770929491 
0.122763 1.90788207639 0.02714747125 
0.123280 1.90139298611 0.02808080787 
0.123797 1.90857622803 0.02782035720 
0.124314 1.91947061807 0.02719427216 
0.124830 1.87972750353 0.02721084628 
0.125347 1.86244497348 0.02765743330 
0.125864 1.87832048782 0.02763617926 
0.126381 1.88011037196 0.02688447892 
0.126898 1.88945120573 0.02601797462 
0.127415 1.88217495808 0.02713531867 
0.127932 1.90107383526 0.02721147373 
0.128448 1.80293167775 0.02742759209 
0.128965 1.85537016774 0.02630019062 
0.129482 1.90090281209 0.02695746083 
0.129999 1.83085345708 0.02617149379 
0.130516 1.89897169262 0.02784478312 
0.131033 1.88898845822 0.02685930101 
0.131550 1.84577462709 0.02558584419 
0.132067 1.89355769629 0.02662640263 
0.132583 1.90990112983 0.02676195667 
0.133100 1.89003806283 0.02571691472 
0.133617 1.87493656289 0.02616960495 
0.134134 1.86623065427 0.02575073262 
0.134651 1.89789038633 0.02634676764 
0.135168 1.87183312673 0.02584923594 
0.135685 1.89147231295 0.02547957925 
0.136201 1.87681143401 0.02562068983 
0.136718 1.80651819631 0.02535898481 
0.137235 1.82207273085 0.02617101655 
0.137752 1.86688100901 0.02569158225 
0.138269 1.88286634922 0.02529091434 
0.138786 1.87379616492 0.02513933229 
0.139303 1.88215829007 0.02475051277 
0.139819 1.89435420584 0.02577157502 
0.140336 1.89208846909 0.02520847505 
0.140853 1.85630678543 0.02563937866 
0.141370 1.86230777036 0.02518351230 
0.141887 1.88467179940 0.02485409702 
0.142404 1.86023777068 0.02471778856 
0.142921 1.88763711848 0.02524399306 
0.143438 1.85625989046 0.02521986033 
0.143954 1.89268427056 0.02583890750 
0.144471 1.87859070410 0.02576217781 
0.144988 1.88750977643 0.02605799243 
0.145505 1.89153031682 0.02559733577 
0.146022 1.89236003369 0.02540921946 
0.146539 1.86230654572 0.02499942477 
0.147056 1.87733860891 0.02462364572 
0.147572 1.87404435831 0.02455364254 
0.148089 1.84923575580 0.02484489695 
0.148606 1.82042608595 0.02482424746 
0.149123 1.81268522831 0.02407144423 
0.149640 1.84488089841 0.02307933037 
0.150157 1.90476455210 0.02474234271 
0.150674 1.87253989765 0.02456834326 
0.151190 1.82199016272 0.02371335366 
0.151707 1.83009993089 0.02425102382 
0.152224 1.84346469304 0.02448223454 
0.152741 1.85030494587 0.02399533870 
0.153258 1.84925067444 0.02432756059 
0.153775 1.84191369502 0.02393366483 
0.154291 1.86645088514 0.02439913629 
0.154808 1.84827827256 0.02463345333 
0.155325 1.84240867786 0.02390198145 
0.155842 1.82805054560 0.02414003140 
0.156359 1.81580344236 0.02398403587 
0.156876 1.82849867780 0.02461785197 
0.157393 1.87077482750 0.02439870721 
0.157909 1.83922283989 0.02390579195 
0.158426 1.86675808212 0.02451532269 
0.158943 1.84680830267 0.02446107249 
0.159460 1.83858594907 0.02396777985 
0.159977 1.84131596440 0.02371475500 
0.160494 1.83316487463 0.02404582091 
0.161010 1.84364774606 0.02318300034 
0.161527 1.86938303605 0.02426583388 
0.162044 1.81198794260 0.02338337484 
0.162561 1.83735457531 0.02365386530 
0.163078 1.83910502024 0.02348951115 
0.163595 1.82246499933 0.02312123763 
0.164112 1.88778904622 0.02327310030 
0.164628 1.82887322619 0.02281312765 
0.165145 1.81719549172 0.02337848129 
0.165662 1.79636512584 0.02294680748 
0.166179 1.85866687585 0.02279570277 
0.166696 1.81433809166 0.02272711893 
0.167213 1.85016159344 0.02335758689 
0.167729 1.84416849870 0.02239714134 
0.168246 1.87639889555 0.02349256181 
0.168763 1.81135308468 0.02300941333 
0.169280 1.86244078500 0.02342639803 
0.169797 1.88636306297 0.02299447880 
0.170314 1.86776160649 0.02271060351 
0.170830 1.82389097771 0.02234307527 
0.171347 1.81082937259 0.02247802046 
0.171864 1.84336411404 0.02240992961 
0.172381 1.85040386179 0.02257346319 
0.172898 1.83571280966 0.02292761132 
0.173415 1.81056336306 0.02310821404 
0.173932 1.80121116475 0.02194456870 
0.174448 1.80913001001 0.02214266851 
0.174965 1.83704564326 0.02232062150 
0.175482 1.86770100490 0.02278172470 
0.175999 1.82166648687 0.02253214095 
0.176516 1.82009864220 0.02205629794 
0.177033 1.80950522801 0.02226021369 
0.177549 1.83546837669 0.02178117779 
0.178066 1.81375227953 0.02242266256 
0.178583 1.78809675781 0.02216634645 
0.179100 1.83391643596 0.02222710215 
0.179617 1.79777907618 0.02242975122 
0.180134 1.86217159403 0.02298884834 
0.180650 1.77015333213 0.02346027801 
0.181167 1.79431805844 0.02379856147 
0.181684 1.81825818938 0.02286308066 
0.182201 1.82013767786 0.02369582656 
0.182718 1.82917564836 0.02431660185 
0.183234 1.81103629528 0.02334095528 
0.183751 1.80721873075 0.02351982308 
0.184268 1.81122976807 0.02365190165 
0.184785 1.81551881006 0.02384099608 
0.185302 1.85763639394 0.02397860075 
0.185819 1.82183134313 0.02388243450 
0.186335 1.82143999327 0.02363202822 
0.186852 1.83046174597 0.02300710685 
0.187369 1.86119806327 0.02306332157 
0.187886 1.80918348197 0.02252320859 
0.188403 1.82446396398 0.02307047504 
0.188920 1.81687056851 0.02247531875 
0.189436 1.81829980735 0.02210537358 
0.189953 1.79305307715 0.02243493252 
0.190470 1.81274175588 0.02247279005 
0.190987 1.79085931460 0.02228074432 
0.191504 1.81587401120 0.02244474620 
0.192020 1.77628397265 0.02226343682 
0.192537 1.73856858552 0.02203697137 
0.193054 1.77062038854 0.02191473829 
0.193571 1.76944135115 0.02133990038 
0.194088 1.77025691898 0.02156317377 
0.194605 1.75797991167 0.02223802162 
0.195121 1.80603886165 0.02192080403 
0.195638 1.76895887528 0.02147695424 
0.196155 1.76728451345 0.02140494824 
0.196672 1.78657926693 0.02135661400 
0.197189 1.76835942756 0.02159613508 
0.197705 1.72763315499 0.02126791193 
0.198222 1.77013154843 0.02102558121 
0.198739 1.76770906575 0.02132382916 
0.199256 1.77383271097 0.02099309246 
0.199773 1.77087249764 0.02128490473 
0.200290 1.74603318344 0.02090816589 
0.200806 1.80031591092 0.02076501238 
0.201323 1.84465533982 0.02226918550 
0.201840 1.77937439568 0.02123507118 
0.202357 1.79599884411 0.02126839274 
0.202874 1.77602753143 0.02133144962 
0.203390 1.74699948980 0.02027532269 
0.203907 1.78942926258 0.02062011387 
0.204424 1.81886664768 0.02135498489 
0.204941 1.76730244986 0.02088730518 
0.205458 1.77699200438 0.02117664863 
0.205974 1.78705561031 0.02103068913 
0.206491 1.75908027533 0.02114347884 
0.207008 1.75185114373 0.02038884250 
0.207525 1.76119289538 0.02085637810 
0.208042 1.77328393779 0.02059184478 
0.208558 1.74726896600 0.02035203085 
0.209075 1.81407470878 0.02051204515 
0.209592 1.76560242697 0.02044521039 
0.210109 1.78670385212 0.02046475386 
0.210626 1.78567361919 0.02031787106 
0.211142 1.79196508944 0.02039637094 
0.211659 1.76667942180 0.02068619279 
0.212176 1.79022056875 0.02049567641 
0.212693 1.74012515363 0.02012563206 
0.213210 1.77541080625 0.02014562074 
0.213726 1.78038201359 0.02006821044 
0.214243 1.79525234601 0.02014372219 
0.214760 1.77652301949 0.02077717583 
0.215277 1.81372662025 0.02072710223 
0.215794 1.77692673723 0.02079446467 
0.216310 1.76631897463 0.02018398342 
0.216827 1.75215974353 0.02018837654 
0.217344 1.77459976087 0.02022382153 
0.217861 1.77859413063 0.02012315144 
0.218378 1.80574021228 0.02009978084 
0.218894 1.77399196555 0.01991854951 
0.219411 1.75269859312 0.01988506447 
0.219928 1.80559797585 0.02032731442 
0.220445 1.72417500318 0.01984835541 
0.220962 1.79962765873 0.02012062824 
0.221478 1.77982833003 0.01977589963 
0.221995 1.76813087688 0.02020722543 
0.222512 1.75365128157 0.01940347766 
0.223029 1.75684584146 0.01991124000 
0.223546 1.76686457834 0.01963546409 
0.224062 1.78077625682 0.01950126310 
0.224579 1.76604496063 0.01973644730 
0.225096 1.75838150129 0.01939138810 
0.225613 1.76298035281 0.01930979031 
0.226129 1.74591081635 0.01988335802 
0.226646 1.78919449190 0.01948654707 
0.227163 1.76640891796 0.01933705722 
0.227680 1.72476129575 0.01933280124 
0.228197 1.75212506498 0.01938166898 
0.228713 1.77126211406 0.01948271825 
0.229230 1.80062093022 0.01930611080 
0.229747 1.77029067503 0.01902574653 
0.230264 1.75410773247 0.01918441703 
0.230780 1.72945038366 0.01864667812 
0.231297 1.78173214710 0.01907156727 
0.231814 1.78103757367 0.01960016503 
0.232331 1.75134035387 0.01884069034 
0.232848 1.77574851148 0.01912578359 
0.233364 1.78673179516 0.01873082935 
0.233881 1.74306085312 0.01875133448 
0.234398 1.76501115803 0.01925893488 
0.234915 1.77353552528 0.01856607542 
0.235431 1.76064298817 0.01915439679 
0.235948 1.73219391508 0.01890245970 
0.236465 1.76948667426 0.01968328727 
0.236982 1.77557252811 0.01902928665 
0.237499 1.75344369081 0.01899311047 
0.238015 1.77480446694 0.01888491422 
0.238532 1.70865725096 0.01848659670 
0.239049 1.73812342635 0.01901913311 
0.239566 1.77834716200 0.01918698588 
0.240082 1.76344139951 0.01875201544 
0.240599 1.77087584056 0.01894451937 
0.241116 1.73531190695 0.01870225253 
0.241633 1.77198348576 0.01874431253 
0.242149 1.79224123909 3.35541442973 
0.242666 1.73667054792 0.01837330500 
0.243183 1.75111241252 0.01889196618 
0.243700 1.73920846935 0.01854567411 
0.244217 1.75401839180 0.01852111251 
0.244733 1.74689879931 0.01852498557 
0.245250 1.77765904415 0.01864240550 
0.245767 1.74526597811 0.01848377311 
0.246284 1.76479858825 0.01862558276 
0.246800 1.74601690032 0.01864171362 
0.247317 1.79473762053 0.01859927682 
0.247834 1.74720339621 0.01803894510 
0.248351 1.71378228098 0.01796917829 
0.248867 1.71223765946 0.01830172435 
0.249384 1.75176414954 0.01848291980 
0.249901 1.73505504868 0.01845680655 
0.250418 1.73361641611 0.01834465110 
0.250934 1.75181181412 0.01792394766 
0.251451 1.74814818492 0.01863166748 
0.251968 1.73220071747 0.01805950751 
0.252485 1.75443541119 0.01847106418 
0.253001 1.76573772432 0.01832653674 
0.253518 1.73022470638 0.01801047498 
0.254035 1.72269679437 0.01812769842 
0.254552 1.74126153978 0.01819189352 
0.255068 1.77826543141 0.01821894650 
0.255585 1.75073632948 0.01800443613 
0.256102 1.75688388055 0.01815777006 
0.256619 1.73886960124 0.01817357578 
0.257135 1.74991108092 0.01778941133 
0.257652 1.72533099671 0.01793209391 
0.258169 1.76144134513 0.01812117597 
0.258686 1.74309410587 0.01812340356 
0.259202 1.72978756530 0.01769062350 
0.259719 1.74824434035 0.01795029467 
0.260236 1.74547504394 0.01834690739 
0.260753 1.73883972179 0.01824865345 
0.261269 1.73038627209 0.01861607978 
0.261786 1.73635486346 0.01846759713 
0.262303 1.74385504412 0.01909351986 
0.262820 1.71210108507 0.01892005768 
0.263336 1.72804790906 0.01899619230 
0.263853 1.73000268876 0.01889376092 
0.264370 1.73508614955 0.01959773979 
0.264887 1.70731302779 0.01887617073 
0.265403 1.73351587857 0.01943624398 
0.265920 1.74926025599 0.01948282906 
0.266437 1.72631969551 0.01937311891 
0.266954 1.76127368345 0.02045969244 
0.267470 1.75699780895 0.01946961580 
0.267987 1.78622328185 0.01973869722 
0.268504 1.75349231975 0.01985898207 
0.269021 1.74945028669 0.01940414280 
0.269537 1.72873432802 0.01983041988 
0.270054 1.75194960787 0.02044035879 
0.270571 1.73531106718 0.02000628541 
0.271087 1.74511005315 0.02122210226 
0.271604 1.77656695202 0.02050262777 
0.272121 1.75517753743 0.02082759142 
0.272638 1.78256677659 0.02144925464 
0.273154 1.78699578602 0.02127044812 
0.273671 1.75687866597 0.02106671378 
0.274188 1.77388206002 0.02167697526 
0.274705 1.79212328251 0.02190348051 
0.275221 1.75766185213 0.02152550268 
0.275738 1.77295093606 0.02173533164 
0.276255 1.73498129104 0.02184383735 
0.276771 1.79907097061 0.02202596363 
0.277288 1.75733454133 0.02191036498 
0.277805 1.74309893967 0.02111374951 
0.278322 1.74388651625 0.02116467576 
0.278838 1.73364800656 0.02093153995 
0.279355 1.72984472228 0.02158624246 
0.279872 1.72661405813 0.02165815807 
0.280388 1.80409368693 0.02117551105 
0.280905 1.74236878615 0.02115031872 
0.281422 1.75426842749 0.02117000243 
0.281939 1.76142238110 0.02169610610 
0.282455 1.74593721105 0.02106863431 
0.282972 1.72092719039 0.02118864355 
0.283489 1.74831019528 0.02121522073 
0.284006 1.75385848861 0.02141138573 
0.284522 1.74773404156 0.02167960135 
0.285039 1.74777633385 0.02186114249 
0.285556 1.74811680778 0.02180135701 
0.286072 1.73690181515 0.02125993516 
0.286589 1.73598599523 0.02213383479 
0.287106 1.70599572245 0.02187358996 
0.287622 1.74048002077 0.02188958777 
0.288139 1.71259288684 0.02171941488 
0.288656 1.73770138935 0.02160728462 
0.289173 1.73354201309 0.02193522712 
0.289689 1.74401386525 0.02167437866 
0.290206 1.75672891980 0.02209160912 
0.290723 1.75545556290 0.02204692832 
0.291239 1.75433028530 0.02185728212 
0.291756 1.76669034638 0.02271662788 
0.292273 1.77922794474 0.02272069164 
0.292790 1.76471204754 0.02221072123 
0.293306 1.77811291794 0.02264730134 
0.293823 1.73795679802 0.02269013189 
0.294340 1.73995670232 0.02237177400 
0.294856 1.77521492648 0.02171227134 
0.295373 1.74400874102 0.02250236632 
0.295890 1.72989318231 0.02226438484 
0.296406 1.78332569879 0.02181334025 
0.296923 1.68324289346 0.02198129011 
0.297440 1.78729195360 0.02285650918 
0.297957 1.72238173387 0.02195835328 
0.298473 1.75298296276 0.02272839091 
0.298990 1.75647266223 0.02255595441 
0.299507 1.76877010092 0.02263629300 
0.300023 1.77988788668 0.02294614759 
0.300540 1.74706928528 0.02220357401 
0.301057 1.77086490650 0.02255687778 
0.301573 1.73693651534 0.02248645747 
0.302090 1.77254659015 0.02287149604 
0.302607 1.76675609725 0.02272286624 
0.303123 1.76573960563 0.02258122741 
0.303640 1.74331394354 0.02280055064 
0.304157 1.73892765362 0.02275412432 
0.304673 1.73464093378 0.02243290131 
0.305190 1.76301959352 0.02316249023 
0.305707 1.74836363190 0.02266932788 
0.306224 1.79259755710 0.02355409512 
0.306740 1.73666521360 0.02333428160 
0.307257 1.76743485063 0.02341812880 
0.307774 1.74968895303 0.02329566123 
0.308290 1.72131832976 0.02309785289 
0.308807 1.76205969564 0.02314653400 
0.309324 1.76840549501 0.02308157240 
0.309840 1.75477780809 0.02313748646 
0.310357 1.77746209181 0.02374781685 
0.310874 1.75613329352 0.02340296415 
0.311390 1.75545901931 0.02334386293 
0.311907 1.77306432844 0.02405869506 
0.312424 1.73719420323 0.02345438537 
0.312940 1.78126807977 0.02407323021 
0.313457 1.74880982218 0.02364544741 
0.313974 1.77123091046 0.02412530717 
0.314490 1.78809968325 0.02379968006 
0.315007 1.74926327527 0.02373706642 
0.315524 1.79413602579 0.02373815974 
0.316040 1.77267727301 0.02420999348 
0.316557 1.77910505712 0.02376208354 
0.317074 1.77646693061 0.02437777353 
0.317590 1.74570311028 0.02445320184 
0.318107 1.75472920028 0.02491236238 
0.318624 1.77878745559 0.02476080460 
0.319140 1.75549101068 0.02475820640 
0.319657 1.74547679544 0.02397068244 
0.320174 1.73202755268 0.02445940220 
0.320690 1.74959692159 0.02393958720 
0.321207 1.73338197013 0.02462290730 
0.321724 1.76309963844 0.02501662313 
0.322240 1.75454192830 0.02531029083 
0.322757 1.71912276123 0.02466828698 
0.323274 1.74859079224 0.02532431490 
0.323790 1.75546582803 0.02483180821 
0.324307 1.76435558346 0.02563713581 
0.324824 1.80348640124 0.02676630957 
0.325340 1.78722950908 0.02580178128 
0.325857 1.72727732872 0.02665171929 
0.326373 1.74506389775 0.02727359414 
0.326890 1.78295628436 0.02664675988 
0.327407 1.80915034757 0.02743003156 
0.327923 1.79930364441 0.02733633714 
0.328440 1.75632709802 0.02684003695 
0.328957 1.78975738390 0.02792503655 
0.329473 1.80689216229 0.02843212540 
0.329990 1.78171042833 0.02862047490 
0.330507 1.80472987268 0.02919772105 
0.331023 1.81606657166 0.03078601054 
0.331540 1.79934280110 0.03078060530 
0.332057 1.76983783515 0.02948182989 
0.332573 1.77962123139 0.03049649471 
0.333090 1.76176485271 0.03043251273 
0.333607 1.78889917875 0.03044162489 
0.334123 1.80317452369 0.03211666879 
0.334640 1.78644243600 0.03178206315 
0.335156 1.76974947123 0.03065889565 
0.335673 1.78940702601 0.03128296494 
0.336190 1.82140921275 0.03340805923 
0.336706 1.74848772138 0.03153534583 
0.337223 1.82828310142 0.03267882036 
0.337740 1.80708169894 0.03383336113 
0.338256 1.78951217333 0.03342225025 
0.338773 1.82747861466 0.03504996704 
0.339290 1.83652542735 0.03610663247 
0.339806 1.81040594454 0.03814889863 
0.340323 1.84617887113 0.03855938234 
0.340839 1.81145506910 0.03936184854 
0.341356 1.84850390264 0.03916348796 
0.341873 1.86064200467 0.03862159383 
0.342389 1.80183317345 0.03680046978 
0.342906 1.88071926445 0.03892547425 
0.343423 1.78692926615 0.03841975552 
0.343939 1.83807780671 0.03786366218 
0.344456 1.88406467870 0.03957214577 
0.344972 1.81896340284 0.03757308338 
0.345489 1.82810435047 0.04026075364 
0.346006 1.80512344927 0.04067389661 
0.346522 1.79758082081 0.03832929683 
0.347039 1.84891936811 0.04086298247 
0.347555 1.76928597800 0.03877373367 
0.348072 1.85193880156 0.04129784228 
0.348589 1.90948789632 0.04196694015 
0.349105 1.87839546132 0.04418784816 
0.349622 1.78766804184 0.03985378357 
0.350139 1.78983308163 0.04110555973 
0.350655 1.84167643586 0.04010018421 
0.351172 1.83142325315 0.04068925001 
0.351688 1.87964753701 0.04204232137 
0.352205 1.75727077702 0.04089962770 
0.352722 1.88496616596 0.03807493385 
0.353238 1.80855802588 0.04125082686 
0.353755 1.83492906715 0.04196873936 
0.354271 1.77183013799 0.04169686312 
0.354788 1.81466703730 0.04045879166 
0.355305 1.80570547484 0.04215209400 
0.355821 1.84407780716 0.03987401595 
0.356338 1.90096336856 0.04339877586 
0.356854 1.83806649409 0.04282872507 
0.357371 1.76264071518 0.04265479252 
0.357888 1.87059025899 0.04409272242 
0.358404 1.79455457819 0.04430410325 
0.358921 1.85824534707 0.04649390901 
0.359437 1.83173076479 0.04561724490 
0.359954 1.85277315582 0.04620734416 
0.360471 1.89741547669 0.04792447964 
0.360987 1.83024529713 0.04862797721 
0.361504 1.86127288764 0.04803300024 
0.362020 1.82496718758 0.05159612036 
0.362537 1.82040131524 0.05357360098 
0.363054 1.82329146982 0.05058293974 
0.363570 1.90811051416 0.05054369379 
0.364087 1.95902608744 0.05300316190 
0.364603 1.86192934675 0.05264723923 
0.365120 1.93451140367 0.05778214804 
0.365637 1.86535005573 0.05831742137 
0.366153 1.83767953656 0.05689569770 
0.366670 1.87012358780 0.05810323363 
0.367186 1.79509305584 0.05844603614 
0.367703 1.87956048329 0.06793114598 
0.368219 1.86906096536 0.05913825744 
0.368736 1.81779118192 0.06407939757 
0.369253 1.76696472244 0.06717449718 
0.369769 1.65298517879 0.06796737600 
0.370286 1.74749739529 0.07429105610 
0.370802 1.82870291702 0.08039993122 
0.371319 1.63796945707 0.07400426939 
0.371835 1.73958725482 0.10186072993 
0.372352 1.63194830713 0.08822821280 
0.372869 1.87175652077 0.12194716584 
0.373385 1.72302171793 0.15676317915 
0.373902 1.68745474378 0.29571108072 
