# Supplementary material for: A SAXS-based approach to rationally evaluate radical scavengers – toward eliminating radiation damage in solution and crystallographic studies
Source: J Synchrotron Radiat. 2021 Aug 9;28(Pt 5):1309–20. doi: 10.1107/S1600577521004045 (PMC8415334; doi:10.1107/S1600577521004045)
Supplement: Supplementary file 1 [file s-28-01309-sup1.zip › SupportingData/ascrobic_acid/5mM/G1_ascorbate-5mm_00006.cbf.dat]

0.010597 12.66444739462 0.60509764186 
0.011114 10.75878059340 0.37526118058 
0.011630 9.46360078679 0.38930943211 
0.012147 8.59537774866 0.29506755604 
0.012664 7.88022700716 0.27126600940 
0.013181 7.19601935390 0.21711548986 
0.013698 6.71502467002 0.19066297864 
0.014215 6.45164762644 0.26105556779 
0.014732 5.70474995225 0.24047479702 
0.015249 5.57272037055 0.21066658860 
0.015766 5.70123754091 0.16584888798 
0.016283 5.55321642216 0.16750272129 
0.016800 5.02612246685 0.15235131489 
0.017316 5.02676543662 0.13484598471 
0.017833 4.43531895550 0.12741874017 
0.018350 4.60740002043 0.11299471957 
0.018867 4.18759421618 0.10314443065 
0.019384 4.31025061513 0.11797192444 
0.019901 4.01459877326 0.11077623855 
0.020418 3.97979149962 0.10179647806 
0.020935 4.11118499065 0.09372069846 
0.021452 3.71012238189 0.09940847347 
0.021969 3.51759140419 0.09486878362 
0.022486 3.58513414244 0.09071058441 
0.023002 3.45744646846 0.08357147962 
0.023519 3.61515730053 0.08476270179 
0.024036 3.38612323996 0.08520042691 
0.024553 3.37540473450 0.08337816241 
0.025070 3.30014971107 0.07609941467 
0.025587 3.11138811777 0.07909713405 
0.026104 3.09142702222 0.07507091274 
0.026621 3.04302485266 0.08034434888 
0.027138 3.01168054574 0.07653247818 
0.027655 2.95852020468 0.06986720400 
0.028171 3.00872507048 0.07152815946 
0.028688 2.96127029237 0.07463495510 
0.029205 2.96428110531 0.07020778160 
0.029722 2.94881359821 0.07454704073 
0.030239 2.78365200699 0.07400145915 
0.030756 2.83020426899 0.06985458591 
0.031273 2.92402630480 0.06916465395 
0.031790 2.84610169815 0.06857536861 
0.032307 2.84781865556 0.06957197277 
0.032824 2.67851428499 0.06621874973 
0.033341 2.80062228731 0.06453140993 
0.033857 2.78150532393 0.06452302951 
0.034374 2.76459973912 0.06357736599 
0.034891 2.69821802036 0.06274158922 
0.035408 2.66681458193 0.06176206718 
0.035925 2.60664105681 0.05882232347 
0.036442 2.62962414057 0.05930252834 
0.036959 2.61031419207 0.06043522208 
0.037476 2.60844604211 0.05782694995 
0.037993 2.56320998688 0.05617713229 
0.038510 2.52251977765 0.05795242573 
0.039027 2.63355662207 0.05656914851 
0.039543 2.52576906682 0.05406079100 
0.040060 2.37532443422 0.05518551924 
0.040577 2.52506441276 0.05382721838 
0.041094 2.44339136009 0.05523741106 
0.041611 2.47175389808 0.05491734334 
0.042128 2.39430060238 0.05574417021 
0.042645 2.47470117370 0.05132730138 
0.043162 2.47387454346 0.05128588405 
0.043679 2.36553717797 0.05412087418 
0.044196 2.31923492480 0.05099540917 
0.044712 2.43187695065 0.05288998541 
0.045229 2.38690267461 0.05175929554 
0.045746 2.42584503312 0.04848783876 
0.046263 2.43843665637 0.04910990204 
0.046780 2.31698499265 0.04724065387 
0.047297 2.43914451888 0.05054279104 
0.047814 2.28925975598 0.04814890195 
0.048331 2.28896182088 0.04800595601 
0.048848 2.31507837381 0.04839838983 
0.049365 2.38354820119 0.04506226287 
0.049881 2.26038378458 0.04677362092 
0.050398 2.25199662722 0.04580678723 
0.050915 2.26854361574 0.04634809721 
0.051432 2.30038823791 0.04685941220 
0.051949 2.22671139896 0.04449213918 
0.052466 2.26848326478 0.04304334797 
0.052983 2.26709610117 0.04356348274 
0.053500 2.29764948434 0.04533006423 
0.054017 2.20941739189 0.04371529542 
0.054534 2.23730465655 0.04487091768 
0.055050 2.27490614037 0.04412794042 
0.055567 2.25110211882 0.04452530689 
0.056084 2.16225024365 0.04515062577 
0.056601 2.14102284941 0.04247807277 
0.057118 2.11070993429 0.04125832103 
0.057635 2.14883346662 0.04194404303 
0.058152 2.15505771190 0.04166743592 
0.058669 2.11691704299 0.04287660323 
0.059186 2.18585377426 0.04182343264 
0.059703 2.18081774983 0.04173457478 
0.060220 2.06025728334 0.04070724875 
0.060736 2.13547010019 0.04169754636 
0.061253 2.05872259919 0.03752351661 
0.061770 2.15798971150 0.04175309042 
0.062287 2.14406680361 0.03870485133 
0.062804 2.15509622940 0.04203437677 
0.063321 2.15335756868 0.03971404757 
0.063838 2.15382519409 0.03879324461 
0.064355 2.15988921932 0.03885578005 
0.064872 2.13092657900 0.03952850583 
0.065388 2.10946076336 0.03896367367 
0.065905 2.03453943251 0.03883108093 
0.066422 2.21539013828 0.04046026920 
0.066939 2.07896426485 0.03866431284 
0.067456 2.11546050265 0.03686601656 
0.067973 2.04757573674 0.03872680664 
0.068490 2.11010549367 0.03933209099 
0.069007 2.10511491411 0.03850561980 
0.069524 2.07068105287 0.03980041012 
0.070041 2.03667442255 0.03831471743 
0.070557 2.04358119738 0.03783919061 
0.071074 1.97555398840 0.03813640458 
0.071591 2.08438502593 0.03871717935 
0.072108 2.03859223788 0.03636879074 
0.072625 2.03265716671 0.03831939538 
0.073142 2.02005395149 0.03774545763 
0.073659 2.04233554166 0.03703671070 
0.074176 2.05749992340 0.03797882195 
0.074693 2.08883631807 0.03652070690 
0.075210 2.03707602792 0.03565467554 
0.075726 2.04064673330 0.03633795634 
0.076243 2.07053620430 0.03675086187 
0.076760 2.02922691068 0.03434250650 
0.077277 1.99302692881 0.03614913681 
0.077794 2.05668369747 0.03614394260 
0.078311 1.97644303948 0.03489111649 
0.078828 2.01141655453 0.03479035210 
0.079345 1.99607949956 0.03396880971 
0.079862 1.96683086617 0.03464471360 
0.080378 2.03812315455 0.03441294036 
0.080895 1.96294831079 0.03278988292 
0.081412 1.98679000869 0.03620944864 
0.081929 1.94137225899 0.03509774901 
0.082446 1.98074067669 0.03307836555 
0.082963 2.00352129446 0.03349126120 
0.083480 1.99655711660 0.03328802098 
0.083997 1.96284672733 0.03497301910 
0.084514 2.01989813223 0.03359271241 
0.085030 1.99657993488 0.03380126004 
0.085547 2.01461255015 0.03361517671 
0.086064 1.93505735626 0.03246657260 
0.086581 2.01450402888 0.03324313606 
0.087098 1.95117879666 0.03287566344 
0.087615 1.96154975509 0.03276632147 
0.088132 1.95582311546 0.03392865750 
0.088649 1.98689869468 0.03512427050 
0.089166 1.97980938555 0.03462034434 
0.089683 1.95990671907 0.03538995860 
0.090199 1.96268703850 0.03537726921 
0.090716 1.96935874778 0.03537336239 
0.091233 1.94538872665 0.03518077113 
0.091750 2.02506477863 0.03612996829 
0.092267 1.97571398689 0.03530220680 
0.092784 1.96393178060 0.03490249390 
0.093301 2.00690919622 0.03593585104 
0.093818 1.98891638318 0.03615942779 
0.094334 1.92330904729 0.03477417548 
0.094851 1.95386622395 0.03356423144 
0.095368 1.94046780889 0.03432386300 
0.095885 1.99818062739 0.03499965228 
0.096402 1.90798416973 0.03309502759 
0.096919 1.95398098518 0.03499288138 
0.097436 1.91740069705 0.03236893825 
0.097953 1.92946642573 0.03284472115 
0.098470 1.94045510511 0.03375569095 
0.098986 1.90091364454 0.03182777291 
0.099503 1.94365756402 0.03208673145 
0.100020 1.96308891843 0.03299528033 
0.100537 1.89609606673 0.03124087395 
0.101054 1.90509236677 0.03103477389 
0.101571 1.91580920614 0.03103283523 
0.102088 1.91869401115 0.03218288638 
0.102605 1.94807532273 0.03252860811 
0.103122 1.91999078175 0.03129596877 
0.103638 1.91462764094 0.03178274682 
0.104155 1.98190035243 0.03114124279 
0.104672 1.98414501624 0.03116689404 
0.105189 1.89725143999 0.03066607672 
0.105706 1.94960946990 0.03015051901 
0.106223 1.91054329896 0.03023899922 
0.106740 1.87467780645 0.02989396233 
0.107257 1.89715437297 0.03091116800 
0.107773 1.89021751908 0.03030974087 
0.108290 1.91021616245 0.03054930194 
0.108807 1.85602592965 0.02960803165 
0.109324 1.92408481895 0.02980005608 
0.109841 1.87900913593 0.02936070646 
0.110358 1.85630314473 0.02959658999 
0.110875 1.87616397340 0.03037446940 
0.111392 1.87481084282 0.02925986772 
0.111909 1.93058499624 0.02995663514 
0.112425 1.89816486143 0.03006483176 
0.112942 1.88825089505 0.02948446150 
0.113459 1.89536724215 0.02899285604 
0.113976 1.87800296963 0.02889654360 
0.114493 1.92694421856 0.02942848894 
0.115010 1.93804761344 0.02922327996 
0.115527 1.89941367016 0.02882100883 
0.116044 1.84358379545 0.02758538637 
0.116560 1.83705809507 0.02762822365 
0.117077 1.94892859115 0.02874722946 
0.117594 1.90310936336 0.02887554446 
0.118111 1.92186096467 0.02822318823 
0.118628 1.89539046146 0.02824127431 
0.119145 1.89374481095 0.02845782086 
0.119662 1.97146239185 0.02887646988 
0.120179 1.89326561463 0.02760678287 
0.120695 1.89366672287 0.02773368521 
0.121212 1.93076200685 0.02842311831 
0.121729 1.94284872530 0.02744828624 
0.122246 1.87635723892 0.02755652010 
0.122763 1.86376438166 0.02624900735 
0.123280 1.88467254831 0.02767261728 
0.123797 1.92645661232 0.02746323017 
0.124314 1.91072800208 0.02777271382 
0.124830 1.92412225641 0.02700278940 
0.125347 1.88336160572 0.02772329049 
0.125864 1.87526729492 0.02768505506 
0.126381 1.91480070418 0.02759339274 
0.126898 1.90045324958 0.02593448314 
0.127415 1.88903505094 0.02619452141 
0.127932 1.90371904181 0.02761354919 
0.128448 1.92250963790 0.02737141626 
0.128965 1.86502739911 0.02689251042 
0.129482 1.87302917262 0.02702415647 
0.129999 1.90568248371 0.02682488775 
0.130516 1.85595988660 0.02575279596 
0.131033 1.85992185112 0.02623206043 
0.131550 1.89207877412 0.02681711946 
0.132067 1.86816599529 0.02553219249 
0.132583 1.84682610662 0.02545346530 
0.133100 1.91389143339 0.02643115625 
0.133617 1.85602771658 0.02616537548 
0.134134 1.89001995782 0.02649145211 
0.134651 1.91192253057 0.02627485743 
0.135168 1.86519144154 0.02556364149 
0.135685 1.93088667207 0.02655345397 
0.136201 1.83434987493 0.02570697826 
0.136718 1.89583846583 0.02586353580 
0.137235 1.80153688366 0.02554885636 
0.137752 1.85126436419 0.02532198654 
0.138269 1.81598140986 0.02527406131 
0.138786 1.85535857402 0.02593439594 
0.139303 1.84442209239 0.02480369234 
0.139819 1.89225184383 0.02548806840 
0.140336 1.83877451222 0.02486618765 
0.140853 1.84768278002 0.02438649685 
0.141370 1.88334841673 0.02491212620 
0.141887 1.88718156786 0.02537634684 
0.142404 1.87596495550 0.02558606655 
0.142921 1.92760057861 0.02550271317 
0.143438 1.87865944354 0.02517057801 
0.143954 1.84481097786 0.02474800197 
0.144471 1.87448638165 0.02556343662 
0.144988 1.89747163182 0.02577895014 
0.145505 1.87193583819 0.02498172312 
0.146022 1.86874334109 0.02643198288 
0.146539 1.84484392274 0.02446352445 
0.147056 1.83502757116 0.02487023589 
0.147572 1.90308134360 0.02481015332 
0.148089 1.86346099957 0.02406551242 
0.148606 1.85537756273 0.02514979793 
0.149123 1.86392809951 0.02477596346 
0.149640 1.87271161712 0.02464711950 
0.150157 1.83855441281 0.02499677225 
0.150674 1.84949198538 0.02479820210 
0.151190 1.85586516433 0.02375024345 
0.151707 1.81595346086 0.02423523924 
0.152224 1.86115263934 0.02449964020 
0.152741 1.84088079666 0.02488797645 
0.153258 1.84922258392 0.02403984975 
0.153775 1.80892439549 0.02392577444 
0.154291 1.86304392442 0.02427581394 
0.154808 1.84961858936 0.02424747454 
0.155325 1.83424402332 0.02375604961 
0.155842 1.82592479586 0.02397035514 
0.156359 1.80274707265 0.02383984236 
0.156876 1.88594384638 0.02421526302 
0.157393 1.80444774649 0.02350902892 
0.157909 1.83691118612 0.02387101579 
0.158426 1.83986502084 0.02423027757 
0.158943 1.84519177372 0.02459390505 
0.159460 1.82814370826 0.02352722673 
0.159977 1.80746874472 0.02341015485 
0.160494 1.85390878304 0.02365851546 
0.161010 1.80991870470 0.02334666778 
0.161527 1.81847442602 0.02381091757 
0.162044 1.84322290988 0.02347735963 
0.162561 1.83473936623 0.02332135157 
0.163078 1.81214922487 0.02295183923 
0.163595 1.81534667666 0.02288466122 
0.164112 1.83620590157 0.02331833305 
0.164628 1.83751236743 0.02312069155 
0.165145 1.80137576676 0.02312575826 
0.165662 1.80844193467 0.02382779260 
0.166179 1.85233112099 0.02340023159 
0.166696 1.83517470289 0.02289224610 
0.167213 1.81969821104 0.02332558153 
0.167729 1.89098608538 0.02338006880 
0.168246 1.83854021109 0.02323460235 
0.168763 1.85788882465 0.02262022002 
0.169280 1.82131306173 0.02292611072 
0.169797 1.83602098217 0.02295971275 
0.170314 1.83325875127 0.02266613915 
0.170830 1.84309141865 0.02334794072 
0.171347 1.81441514501 0.02267309540 
0.171864 1.84716992015 0.02236508973 
0.172381 1.78565242154 0.02247029891 
0.172898 1.86869076353 0.02248625121 
0.173415 1.81355557011 0.02217311385 
0.173932 1.77613008860 0.02183178305 
0.174448 1.80902402659 0.02242715400 
0.174965 1.82696360021 0.02230483637 
0.175482 1.79065146266 0.02202881969 
0.175999 1.76243289744 0.02234275841 
0.176516 1.80584095895 0.02237181454 
0.177033 1.79482473149 0.02161647123 
0.177549 1.80113551664 0.02165873894 
0.178066 1.79415633583 0.02217920696 
0.178583 1.82962706856 0.02222282712 
0.179100 1.82279511112 0.02262485724 
0.179617 1.78168362595 0.02205170906 
0.180134 1.84268422479 0.02287874546 
0.180650 1.82995746542 0.02309030419 
0.181167 1.84608993802 0.02342907632 
0.181684 1.82311446150 0.02322237222 
0.182201 1.80475998518 0.02309634490 
0.182718 1.83555119465 0.02460773791 
0.183234 1.83094163764 0.02411121652 
0.183751 1.81226776974 0.02364278995 
0.184268 1.83124410299 0.02436318829 
0.184785 1.80682267173 0.02332458103 
0.185302 1.81992473518 0.02408175499 
0.185819 1.84542909267 0.02352025812 
0.186335 1.82608737344 0.02376093498 
0.186852 1.82472291943 0.02396640887 
0.187369 1.78095943077 0.02281416006 
0.187886 1.77875376566 0.02327466141 
0.188403 1.81120900614 0.02288199347 
0.188920 1.82363856778 0.02271152260 
0.189436 1.79981948919 0.02224780717 
0.189953 1.79594822962 0.02258900242 
0.190470 1.81002513416 0.02180813563 
0.190987 1.78767392677 0.02218291356 
0.191504 1.81067661482 0.02194005405 
0.192020 1.77085153018 0.02203551312 
0.192537 1.77810755492 0.02179593430 
0.193054 1.83143860780 0.02224590513 
0.193571 1.77590446020 0.02199037159 
0.194088 1.77804161069 0.02138884572 
0.194605 1.81212602462 0.02162765626 
0.195121 1.81108101053 0.02122934279 
0.195638 1.77422338094 0.02181081006 
0.196155 1.78220782171 0.02137398156 
0.196672 1.77653987892 0.02166279678 
0.197189 1.76397000870 0.02099264009 
0.197705 1.74417382167 0.02095348738 
0.198222 1.78570342330 0.02135788983 
0.198739 1.78517735865 0.02129188885 
0.199256 1.77616507331 0.02079822523 
0.199773 1.78148566668 0.02145845716 
0.200290 1.78089342930 0.02114886636 
0.200806 1.76741032969 0.02092518089 
0.201323 1.80123866972 0.02103896667 
0.201840 1.81105788608 0.02165297810 
0.202357 1.76560534564 0.02106937966 
0.202874 1.75904562508 0.02023857878 
0.203390 1.78554936090 0.02145342204 
0.203907 1.79596149115 0.02118535826 
0.204424 1.78485485929 0.02088212681 
0.204941 1.77408597065 0.02056245420 
0.205458 1.79689274583 0.02096996098 
0.205974 1.75725434134 0.02052432769 
0.206491 1.79190086093 0.02096841296 
0.207008 1.77822244461 0.02027695392 
0.207525 1.78876456512 0.02079475861 
0.208042 1.77088700327 0.02062102117 
0.208558 1.80958499385 0.02062593291 
0.209075 1.74678473734 0.02076848699 
0.209592 1.76365816191 0.02071919267 
0.210109 1.76199950965 0.02066799345 
0.210626 1.77860470503 0.02087650237 
0.211142 1.77794836868 0.02030473293 
0.211659 1.74226809638 0.01997225395 
0.212176 1.78677666383 0.02080005392 
0.212693 1.76202137402 0.02032011759 
0.213210 1.75516905906 0.02027303445 
0.213726 1.75853825857 0.02082301782 
0.214243 1.76861185604 0.02072717686 
0.214760 1.76295132057 0.01972732721 
0.215277 1.75112659598 0.01985696588 
0.215794 1.74262872036 0.01970239060 
0.216310 1.73990025905 0.01992364149 
0.216827 1.77604991520 0.02029393902 
0.217344 1.76223888872 0.02017596564 
0.217861 1.76173772556 0.01973111582 
0.218378 1.73424056382 0.01952241483 
0.218894 1.78697958786 0.01975649210 
0.219411 1.76764153470 0.01989439669 
0.219928 1.79671095227 0.02022344009 
0.220445 1.76101344499 0.01998231027 
0.220962 1.77860127762 0.01938029121 
0.221478 1.76202333937 0.02029924403 
0.221995 1.75667544576 0.01980396588 
0.222512 1.77162232160 0.02007249682 
0.223029 1.77745992755 0.01971282223 
0.223546 1.74413459593 0.01983067348 
0.224062 1.75535842980 0.02000416646 
0.224579 1.78719437764 0.02007241441 
0.225096 1.77258297403 0.01950957348 
0.225613 1.76434187127 0.01956536367 
0.226129 1.77955379382 0.01990312741 
0.226646 1.79780384476 0.02005551630 
0.227163 1.75931253784 0.01972852142 
0.227680 1.74651280435 0.01921995026 
0.228197 1.76879465112 0.01938541287 
0.228713 1.78241152640 0.01954542673 
0.229230 1.77838548470 0.01903389322 
0.229747 1.76296395321 0.01907911716 
0.230264 1.76523835472 0.01890534687 
0.230780 1.77697497411 0.01933161164 
0.231297 1.79247113475 0.01955404593 
0.231814 1.78763052444 0.01912758123 
0.232331 1.79436315780 0.01927048414 
0.232848 1.73970964365 0.01927965277 
0.233364 1.74135070162 0.01927671701 
0.233881 1.74589191638 0.01897981003 
0.234398 1.73341461241 0.01922532464 
0.234915 1.71886739474 0.01931950912 
0.235431 1.76598898029 0.01841546322 
0.235948 1.73688762575 0.01889943219 
0.236465 1.78318054301 0.01916352068 
0.236982 1.78009173890 0.01883697867 
0.237499 1.77001755037 0.01865794253 
0.238015 1.76848612817 0.01913745215 
0.238532 1.73341207298 0.01860610507 
0.239049 1.75070338903 0.01874766789 
0.239566 1.74995177942 0.01863788216 
0.240082 1.75458434608 0.01869605206 
0.240599 1.73547736680 0.01882596061 
0.241116 1.77886303370 0.01880200086 
0.241633 1.78556097233 0.01910119104 
0.242149 1.74965683823 3.34892278446 
0.242666 1.76003058868 0.01893019053 
0.243183 1.74453461326 0.01912879822 
0.243700 1.76042605896 0.01840976963 
0.244217 1.76781141610 0.01881953554 
0.244733 1.75171505661 0.01858284640 
0.245250 1.76512189014 0.01881736287 
0.245767 1.75852402492 0.01839973147 
0.246284 1.75429328368 0.01900962290 
0.246800 1.77970979638 0.01855068028 
0.247317 1.72989859816 0.01865152683 
0.247834 1.73673169502 0.01848671395 
0.248351 1.74328761661 0.01852850643 
0.248867 1.72528208843 0.01857954074 
0.249384 1.77951353728 0.01856635756 
0.249901 1.73742134265 0.01830809282 
0.250418 1.76248002156 0.01862416015 
0.250934 1.75437122969 0.01823388000 
0.251451 1.75952374766 0.01790332105 
0.251968 1.75307570911 0.01814493594 
0.252485 1.71958307465 0.01801735617 
0.253001 1.74882490726 0.01836639538 
0.253518 1.73460153259 0.01810900644 
0.254035 1.74216800218 0.01816483358 
0.254552 1.73727804561 0.01850724583 
0.255068 1.73521787269 0.01819832061 
0.255585 1.74749756451 0.01782574600 
0.256102 1.73155103867 0.01780708771 
0.256619 1.70786840584 0.01759698079 
0.257135 1.73034489008 0.01777236097 
0.257652 1.74772427449 0.01813165634 
0.258169 1.74884055921 0.01832108493 
0.258686 1.73837179977 0.01776092703 
0.259202 1.72285264260 0.01802082795 
0.259719 1.74298988303 0.01780958738 
0.260236 1.71365310314 0.01827474964 
0.260753 1.72525289238 0.01810906808 
0.261269 1.76126137635 0.01920584683 
0.261786 1.73919481809 0.01906244647 
0.262303 1.74900697767 0.01937428719 
0.262820 1.73058540848 0.01886415813 
0.263336 1.76932948831 0.01907174989 
0.263853 1.72345204287 0.01904576759 
0.264370 1.73876073403 0.01921355424 
0.264887 1.72542633336 0.01898717165 
0.265403 1.71998980074 0.01943864712 
0.265920 1.72438114309 0.01936416267 
0.266437 1.72731657023 0.01913686166 
0.266954 1.75520722058 0.01911393904 
0.267470 1.73593525484 0.01940658596 
0.267987 1.72404424981 0.01968935025 
0.268504 1.76651479824 0.01992143126 
0.269021 1.76555915597 0.01984944506 
0.269537 1.75489336555 0.01954068075 
0.270054 1.79992060133 0.01996504468 
0.270571 1.73939407143 0.02010473186 
0.271087 1.73279158081 0.02022374929 
0.271604 1.74221649912 0.02049647608 
0.272121 1.76150740789 0.02052212028 
0.272638 1.77635474004 0.02071262535 
0.273154 1.78616817970 0.02099007963 
0.273671 1.72568237553 0.02099093639 
0.274188 1.73996786299 0.02144459436 
0.274705 1.72650793614 0.02170816866 
0.275221 1.77997025994 0.02229061936 
0.275738 1.81873871397 0.02186281090 
0.276255 1.74548847627 0.02187620540 
0.276771 1.74998083490 0.02206111890 
0.277288 1.74733532850 0.02112396262 
0.277805 1.73627968257 0.02122684003 
0.278322 1.75734603317 0.02146053923 
0.278838 1.72315980863 0.02134606630 
0.279355 1.75851649847 0.02130278525 
0.279872 1.71118108596 0.02122980749 
0.280388 1.75874411066 0.02067603921 
0.280905 1.74493472884 0.02169239372 
0.281422 1.74030520351 0.02103012710 
0.281939 1.77360470304 0.02148985916 
0.282455 1.72545257783 0.02118489533 
0.282972 1.70933450139 0.02080433088 
0.283489 1.75985668356 0.02157738328 
0.284006 1.75568238334 0.02158602568 
0.284522 1.79637334646 0.02182945704 
0.285039 1.75886716889 0.02152127939 
0.285556 1.75018961145 0.02156223413 
0.286072 1.78225823882 0.02190135987 
0.286589 1.71778256009 0.02217896820 
0.287106 1.74691218547 0.02115811779 
0.287622 1.74738334322 0.02152428209 
0.288139 1.72563687181 0.02177588282 
0.288656 1.77884514969 0.02193544102 
0.289173 1.77904610581 0.02279658350 
0.289689 1.75438388793 0.02240158133 
0.290206 1.75164617235 0.02212832679 
0.290723 1.76025007043 0.02164564940 
0.291239 1.71599922787 0.02180828011 
0.291756 1.74454144617 0.02222245827 
0.292273 1.77201992668 0.02249023352 
0.292790 1.76432209187 0.02244034164 
0.293306 1.77454691303 0.02219199645 
0.293823 1.72306890877 0.02165149466 
0.294340 1.74618571718 0.02245533455 
0.294856 1.75785845070 0.02218782632 
0.295373 1.75546281195 0.02254397689 
0.295890 1.77414601046 0.02187730676 
0.296406 1.75717052907 0.02237135846 
0.296923 1.73425376293 0.02255844071 
0.297440 1.73990650496 0.02275648470 
0.297957 1.76319912171 0.02257860554 
0.298473 1.76178648117 0.02195750108 
0.298990 1.70142833201 0.02244700394 
0.299507 1.73043516030 0.02172928488 
0.300023 1.76641620486 0.02267650666 
0.300540 1.73561694235 0.02206714698 
0.301057 1.73836650769 0.02226512347 
0.301573 1.75438206404 0.02291150753 
0.302090 1.73284627797 0.02285714418 
0.302607 1.75487193118 0.02272318636 
0.303123 1.76927667386 0.02250006715 
0.303640 1.72433055609 0.02252419606 
0.304157 1.73627130136 0.02327588696 
0.304673 1.78115859216 0.02282120521 
0.305190 1.73745284942 0.02230368049 
0.305707 1.74083355500 0.02305499793 
0.306224 1.74367755391 0.02264984150 
0.306740 1.73120452127 0.02306364703 
0.307257 1.78749805629 0.02330715423 
0.307774 1.74114910893 0.02255471311 
0.308290 1.78751250388 0.02260150049 
0.308807 1.76328641865 0.02326263309 
0.309324 1.76984752108 0.02341801027 
0.309840 1.72160755347 0.02380282912 
0.310357 1.74506220816 0.02399246237 
0.310874 1.74809806421 0.02321413853 
0.311390 1.78645516784 0.02372511127 
0.311907 1.75029294967 0.02312429272 
0.312424 1.74344390902 0.02377242420 
0.312940 1.76549038952 0.02321881640 
0.313457 1.77667543012 0.02371375017 
0.313974 1.76652530669 0.02385823261 
0.314490 1.70333025500 0.02383143877 
0.315007 1.73036093783 0.02386650569 
0.315524 1.76514239736 0.02368871248 
0.316040 1.76213558305 0.02456847266 
0.316557 1.72779859063 0.02342631593 
0.317074 1.76451797526 0.02477334548 
0.317590 1.78278888101 0.02409292604 
0.318107 1.77147259035 0.02438763457 
0.318624 1.74303675408 0.02453361838 
0.319140 1.74415189489 0.02422170011 
0.319657 1.74834288020 0.02443149310 
0.320174 1.75506507990 0.02377814555 
0.320690 1.77027032261 0.02464787331 
0.321207 1.74219976914 0.02507555284 
0.321724 1.73850209656 0.02466139118 
0.322240 1.69930773063 0.02462798300 
0.322757 1.79288433674 0.02513290669 
0.323274 1.73806376610 0.02480322787 
0.323790 1.75145154254 0.02523787706 
0.324307 1.75445251047 0.02523919215 
0.324824 1.75420770789 0.02562423290 
0.325340 1.80988743396 0.02611300420 
0.325857 1.76154662831 0.02719297452 
0.326373 1.73568362411 0.02537335204 
0.326890 1.76149733185 0.02638958210 
0.327407 1.74572500328 0.02661962252 
0.327923 1.77932420755 0.02627233306 
0.328440 1.71552377147 0.02644192091 
0.328957 1.77665089494 0.02688525818 
0.329473 1.76711575525 0.02776213519 
0.329990 1.77416168340 0.02836447694 
0.330507 1.77426239904 0.02880796520 
0.331023 1.81658360986 0.03051552135 
0.331540 1.79266029343 0.02942222544 
0.332057 1.76228651023 0.03022445708 
0.332573 1.81203819539 0.02996575488 
0.333090 1.78409983438 0.03035769732 
0.333607 1.87339526594 0.03157192955 
0.334123 1.77158397735 0.03168254274 
0.334640 1.76626707808 0.03182290721 
0.335156 1.81002457462 0.03374120429 
0.335673 1.80681126661 0.03142404040 
0.336190 1.79079309244 0.03213572132 
0.336706 1.77092629021 0.03150223858 
0.337223 1.82799652284 0.03258200548 
0.337740 1.81006590047 0.03376554371 
0.338256 1.79745825474 0.03405365438 
0.338773 1.80325876287 0.03475631423 
0.339290 1.85950374411 0.03796766964 
0.339806 1.82288296426 0.03662428476 
0.340323 1.84971471919 0.03840650352 
0.340839 1.84892668766 0.03670619095 
0.341356 1.85816726034 0.03838739803 
0.341873 1.84069042913 0.03682871552 
0.342389 1.86225343307 0.03983928241 
0.342906 1.88038003386 0.03777599067 
0.343423 1.82842742297 0.03802084282 
0.343939 1.84767676277 0.03861377753 
0.344456 1.79650253713 0.03912909833 
0.344972 1.81594848081 0.03932805131 
0.345489 1.85930045528 0.03888664387 
0.346006 1.81181474873 0.03953182743 
0.346522 1.86317765083 0.03910755415 
0.347039 1.87183125566 0.04150351464 
0.347555 1.78477673462 0.04005154824 
0.348072 1.82547815485 0.04027274807 
0.348589 1.75433098000 0.03911021810 
0.349105 1.76663882388 0.04046366323 
0.349622 1.80369593819 0.04034684309 
0.350139 1.78685069535 0.04079437146 
0.350655 1.75160237900 0.03966053177 
0.351172 1.81008827903 0.04002206135 
0.351688 1.81537181342 0.04115476633 
0.352205 1.80456402247 0.04221737900 
0.352722 1.86061442123 0.04180261820 
0.353238 1.85529243569 0.04087979164 
0.353755 1.78350338710 0.04090705726 
0.354271 1.85194908008 0.03934151449 
0.354788 1.84738831822 0.04218219577 
0.355305 1.85313342198 0.04341008977 
0.355821 1.80072095905 0.04070527314 
0.356338 1.86667439294 0.04355451092 
0.356854 1.86079763760 0.04341907402 
0.357371 1.87182161139 0.04671786327 
0.357888 1.82262949262 0.04417242786 
0.358404 1.77263493079 0.04575513191 
0.358921 1.73483263153 0.04543083019 
0.359437 1.83511719022 0.04666961238 
0.359954 1.81174992070 0.04643708169 
0.360471 1.75693875244 0.04804545063 
0.360987 1.85399887113 0.04898178426 
0.361504 1.82587208411 0.04883933103 
0.362020 1.79363040364 0.05223960143 
0.362537 1.87939738646 0.04941053363 
0.363054 1.82248530662 0.05357606500 
0.363570 1.78399497485 0.05015346180 
0.364087 1.83333569214 0.05523389890 
0.364603 1.78955924746 0.05169285260 
0.365120 1.89807059459 0.05273052534 
0.365637 1.83864002681 0.05600433420 
0.366153 1.92234574767 0.05792807984 
0.366670 1.81989020520 0.05901110148 
0.367186 1.85333795159 0.06023334392 
0.367703 1.80715750053 0.06724308724 
0.368219 1.84048249221 0.06265695417 
0.368736 1.87033334103 0.06691802941 
0.369253 1.79906638910 0.06879992585 
0.369769 1.76535398854 0.07159007446 
0.370286 1.85643846630 0.07508930157 
0.370802 1.93344027118 0.08077570950 
0.371319 1.90434268570 0.08449683111 
0.371835 1.63514842465 0.08476012893 
0.372352 1.74903747365 0.09175175880 
0.372869 1.50337935543 0.10433491518 
0.373385 1.49538106496 0.15052251172 
0.373902 1.28790902826 0.36902699544 
