# Supplementary material for: A SAXS-based approach to rationally evaluate radical scavengers – toward eliminating radiation damage in solution and crystallographic studies
Source: J Synchrotron Radiat. 2021 Aug 9;28(Pt 5):1309–20. doi: 10.1107/S1600577521004045 (PMC8415334; doi:10.1107/S1600577521004045)
Supplement: Supplementary file 1 [file s-28-01309-sup1.zip › SupportingData/ascrobic_acid/5mM/G1_ascorbate-5mm_00030.cbf.dat]

0.010597 11.75981551209 0.73310331439 
0.011114 10.58237473859 0.42710146768 
0.011630 9.40802645097 0.38683425200 
0.012147 7.96013637754 0.26893486216 
0.012664 7.60273344149 0.28071029660 
0.013181 7.01753778315 0.22423049682 
0.013698 6.85515750714 0.21571444195 
0.014215 6.50562079834 0.26844831415 
0.014732 6.16009706056 0.27064459458 
0.015249 5.52307461668 0.18998553505 
0.015766 5.47205793267 0.17328439447 
0.016283 4.96154391779 0.16809573706 
0.016800 5.10934457657 0.14812662354 
0.017316 4.91159254733 0.13648100853 
0.017833 4.59929618660 0.12902561461 
0.018350 4.52977182384 0.12217775388 
0.018867 4.20478044542 0.11320580772 
0.019384 4.11596577563 0.11280276323 
0.019901 4.13216224495 0.10906663874 
0.020418 3.88657351056 0.09616945623 
0.020935 3.98595764559 0.09804317647 
0.021452 3.78552779423 0.09627713800 
0.021969 3.79962662655 0.09688106641 
0.022486 3.69294296112 0.09272112638 
0.023002 3.34327784012 0.09737116522 
0.023519 3.36829830783 0.08440540537 
0.024036 3.41703766191 0.08765451825 
0.024553 3.42218549045 0.08882296470 
0.025070 3.04730068046 0.07729892021 
0.025587 3.22827288416 0.08387719526 
0.026104 3.11275637519 0.08067704943 
0.026621 3.13261234051 0.07375922678 
0.027138 3.00203808439 0.07494332854 
0.027655 3.02921451121 0.07591737866 
0.028171 2.99972782024 0.07299916812 
0.028688 2.89644444644 0.07285193398 
0.029205 3.08687704981 0.07125091190 
0.029722 2.93009383132 0.07310470867 
0.030239 2.85431159765 0.07267522731 
0.030756 2.94298793152 0.06900512040 
0.031273 2.80834959805 0.06687384726 
0.031790 2.80187630336 0.06618142659 
0.032307 2.76575007231 0.06756826996 
0.032824 2.79589398283 0.06842862695 
0.033341 2.83673280409 0.06903252738 
0.033857 2.77535566196 0.06718549809 
0.034374 2.64211919494 0.06128293977 
0.034891 2.66000959126 0.06293895867 
0.035408 2.72862082024 0.06144981568 
0.035925 2.66258373716 0.05996747864 
0.036442 2.56202295942 0.06062765069 
0.036959 2.49354288484 0.05572086572 
0.037476 2.50962245951 0.05716084192 
0.037993 2.49729221605 0.05501210182 
0.038510 2.61856884431 0.05830123131 
0.039027 2.64332119577 0.05493698413 
0.039543 2.54891666357 0.05729879610 
0.040060 2.57813090747 0.05621321046 
0.040577 2.47996883725 0.05605599179 
0.041094 2.51167170755 0.05465627826 
0.041611 2.46262104657 0.05339269087 
0.042128 2.49257948839 0.05571980209 
0.042645 2.41504770177 0.04974415555 
0.043162 2.52209045619 0.05475377230 
0.043679 2.39111858789 0.05505630179 
0.044196 2.39362901765 0.05032744854 
0.044712 2.38057543767 0.04979139627 
0.045229 2.33788754083 0.05040442427 
0.045746 2.38814722758 0.04871088786 
0.046263 2.36269331983 0.04849226465 
0.046780 2.29532260776 0.04473303002 
0.047297 2.27622558446 0.04862204702 
0.047814 2.27353572048 0.04869710500 
0.048331 2.31149350729 0.04831222367 
0.048848 2.30497543945 0.04827323487 
0.049365 2.26334699349 0.04896134857 
0.049881 2.30278169441 0.04730313477 
0.050398 2.22078431022 0.04591011302 
0.050915 2.25509157427 0.04670217977 
0.051432 2.30878672253 0.04617194456 
0.051949 2.24732405123 0.04588080360 
0.052466 2.23976335963 0.04541737756 
0.052983 2.27039493884 0.04363059622 
0.053500 2.20877975215 0.04489532948 
0.054017 2.21213681473 0.04232217325 
0.054534 2.17129648556 0.04330224737 
0.055050 2.10648761989 0.04358420012 
0.055567 2.15614230636 0.04370460114 
0.056084 2.17598867574 0.04303656464 
0.056601 2.11665438894 0.04194643785 
0.057118 2.16915055343 0.04275479449 
0.057635 2.18622406656 0.04321541811 
0.058152 2.14929658957 0.04131637813 
0.058669 2.18886286223 0.04229601815 
0.059186 2.19776587417 0.04161562221 
0.059703 2.12949248060 0.04158031481 
0.060220 2.18851632825 0.04072961467 
0.060736 2.17338526907 0.04116987709 
0.061253 2.16871521785 0.04269575569 
0.061770 2.16300415727 0.04158106898 
0.062287 2.11457530424 0.04060749655 
0.062804 2.11683661306 0.04036744528 
0.063321 2.12600229593 0.04071681730 
0.063838 2.08486995063 0.03978758340 
0.064355 2.14671190900 0.04002219346 
0.064872 2.09447380229 0.03851947546 
0.065388 2.10786470710 0.03949132576 
0.065905 2.05810942400 0.03998700852 
0.066422 2.05813132276 0.03803124074 
0.066939 2.07860731216 0.03916219500 
0.067456 2.15963059061 0.03771596201 
0.067973 2.03161271938 0.03840803709 
0.068490 2.06707885723 0.03556919995 
0.069007 2.05187488172 0.03916711888 
0.069524 2.04095677354 0.03999941379 
0.070041 1.99872290859 0.03735600713 
0.070557 2.08881275903 0.04022524817 
0.071074 2.12488433512 0.03973150683 
0.071591 2.07395657657 0.03696760753 
0.072108 2.16254160607 0.03933254641 
0.072625 2.10427652417 0.03698988620 
0.073142 2.03728813387 0.03797473076 
0.073659 2.07201871297 0.03720478457 
0.074176 2.10544424027 0.03788481073 
0.074693 2.04889622142 0.03807072516 
0.075210 2.01458712987 0.03587507815 
0.075726 2.09830101099 0.03672254987 
0.076243 2.01037349925 0.03616734455 
0.076760 2.00952534859 0.03524632200 
0.077277 2.05030862376 0.03624384535 
0.077794 2.02856757404 0.03518009613 
0.078311 2.00701895781 0.03446612509 
0.078828 2.02894893138 0.03655292623 
0.079345 2.01851476779 0.03618620792 
0.079862 2.01058425445 0.03608383691 
0.080378 1.97460163726 0.03474550174 
0.080895 1.95432747218 0.03320076029 
0.081412 2.01078775958 0.03558732755 
0.081929 2.02740710832 0.03439657712 
0.082446 2.04472240828 0.03413140257 
0.082963 1.98891937207 0.03436292181 
0.083480 1.97290856341 0.03395646710 
0.083997 2.03621486837 0.03379712453 
0.084514 1.97006590110 0.03340414230 
0.085030 1.90171464639 0.03305593985 
0.085547 1.97114234155 0.03257227141 
0.086064 1.94805034541 0.03203197524 
0.086581 1.98716369694 0.03427932699 
0.087098 1.96193186943 0.03288678123 
0.087615 1.97393089014 0.03457965755 
0.088132 1.94029965770 0.03336915918 
0.088649 1.96010906036 0.03457087155 
0.089166 2.00322830711 0.03427540143 
0.089683 2.07567042964 0.03451244603 
0.090199 1.92484987576 0.03592474293 
0.090716 1.97816243536 0.03458067156 
0.091233 1.95269483964 0.03478377719 
0.091750 1.97780674501 0.03654867846 
0.092267 1.94390799059 0.03580821802 
0.092784 1.95102106202 0.03629835536 
0.093301 1.94615579684 0.03670133509 
0.093818 2.00243457257 0.03700514922 
0.094334 1.98071789734 0.03635732626 
0.094851 1.99435169432 0.03531353259 
0.095368 1.96300798524 0.03574097487 
0.095885 1.98549356869 0.03397747935 
0.096402 1.91477964846 0.03353795912 
0.096919 2.00401984545 0.03534649840 
0.097436 1.90244998648 0.03179264049 
0.097953 1.90190838142 0.03239842005 
0.098470 1.94058864537 0.03326818727 
0.098986 1.93117782702 0.03229878614 
0.099503 1.94297271704 0.03196236873 
0.100020 1.86877695235 0.03233847296 
0.100537 1.86967103762 0.03208469575 
0.101054 1.95841825908 0.03313733972 
0.101571 1.95540923688 0.03213804003 
0.102088 2.00776931627 0.03200347271 
0.102605 1.88293142178 0.03062657032 
0.103122 1.92754216157 0.03104785422 
0.103638 1.91413524460 0.03113339110 
0.104155 1.93869853661 0.03106981965 
0.104672 1.89930264785 0.03150156391 
0.105189 1.93952266215 0.03133644017 
0.105706 1.97213163130 0.03138973218 
0.106223 1.93919616034 0.03026639470 
0.106740 1.92823439705 0.02996330547 
0.107257 1.90223666206 0.03009218493 
0.107773 1.96369851448 0.02958136825 
0.108290 1.86950925042 0.02932485831 
0.108807 1.93019631448 0.02978054264 
0.109324 1.89515806541 0.02910016841 
0.109841 1.96687536957 0.03081586600 
0.110358 1.91718169131 0.02959512863 
0.110875 1.92976319812 0.02948534713 
0.111392 1.90565789564 0.02866307553 
0.111909 1.89132328963 0.02971566634 
0.112425 1.91227864678 0.02919780150 
0.112942 1.94084190687 0.02798136947 
0.113459 1.94540498392 0.02943752114 
0.113976 1.87981945178 0.02984116702 
0.114493 1.90278225669 0.02868483186 
0.115010 1.87443322704 0.02989813128 
0.115527 1.91287138089 0.02828756897 
0.116044 1.95919938638 0.02970493929 
0.116560 1.91396897101 0.02878105860 
0.117077 1.87221118822 0.02866100613 
0.117594 1.88208794169 0.02868435367 
0.118111 1.86880626956 0.02810461750 
0.118628 1.87573136418 0.02800899510 
0.119145 1.85335553881 0.02889551762 
0.119662 1.90112809479 0.02790838967 
0.120179 1.88973408906 0.02829441559 
0.120695 1.86918067095 0.02889598504 
0.121212 1.89282767220 0.02726711055 
0.121729 1.87677922301 0.02692371082 
0.122246 1.90001653269 0.02775630736 
0.122763 1.92101550398 0.02852924470 
0.123280 1.83791562145 0.02693599016 
0.123797 1.90192173784 0.02715097560 
0.124314 1.91365813198 0.02745552152 
0.124830 1.90963507751 0.02811852236 
0.125347 1.85352888405 0.02640903009 
0.125864 1.89386980673 0.02766017539 
0.126381 1.86026458869 0.02576401890 
0.126898 1.87826389017 0.02749082388 
0.127415 1.87083829333 0.02719760806 
0.127932 1.85724227435 0.02717518799 
0.128448 1.89968150400 0.02734041179 
0.128965 1.87900443881 0.02714351691 
0.129482 1.88496349394 0.02638410058 
0.129999 1.85556876278 0.02645005764 
0.130516 1.88284425369 0.02728026170 
0.131033 1.89793319248 0.02602191967 
0.131550 1.88042580774 0.02676789746 
0.132067 1.85330913928 0.02570210897 
0.132583 1.91824273397 0.02716441097 
0.133100 1.86582129872 0.02655287699 
0.133617 1.86053640512 0.02700185796 
0.134134 1.84920688173 0.02639159469 
0.134651 1.86665270805 0.02568551881 
0.135168 1.85328553117 0.02588259387 
0.135685 1.90319769131 0.02593567703 
0.136201 1.84953054939 0.02641387918 
0.136718 1.89020807556 0.02540289420 
0.137235 1.88471966092 0.02596879977 
0.137752 1.86812708918 0.02556085690 
0.138269 1.88208106363 0.02565083016 
0.138786 1.88299603882 0.02576455980 
0.139303 1.85982932508 0.02507976923 
0.139819 1.85768384084 0.02602320975 
0.140336 1.88453327161 0.02495571229 
0.140853 1.87858319564 0.02566686636 
0.141370 1.90662732267 0.02682423345 
0.141887 1.93571073038 0.02557116768 
0.142404 1.89070092994 0.02552150702 
0.142921 1.83535557860 0.02522437496 
0.143438 1.83471812063 0.02572150921 
0.143954 1.91010019734 0.02610233197 
0.144471 1.90516851652 0.02645899381 
0.144988 1.88648462356 0.02673330009 
0.145505 1.92983678711 0.02551247202 
0.146022 1.86106889586 0.02546026105 
0.146539 1.81301793548 0.02519114764 
0.147056 1.84948441479 0.02490582467 
0.147572 1.84520871475 0.02512700908 
0.148089 1.84281291325 0.02518561435 
0.148606 1.85076837137 0.02500570612 
0.149123 1.84742473620 0.02525281500 
0.149640 1.84014968557 0.02485579604 
0.150157 1.83461250781 0.02466687990 
0.150674 1.84587530862 0.02400452189 
0.151190 1.87873655119 0.02440295380 
0.151707 1.86987748037 0.02472396623 
0.152224 1.86720682753 0.02496860371 
0.152741 1.82955941740 0.02423594524 
0.153258 1.84531204897 0.02405493621 
0.153775 1.84750686996 0.02333072107 
0.154291 1.85881353106 0.02383575902 
0.154808 1.83464015958 0.02450798150 
0.155325 1.83410329054 0.02431608484 
0.155842 1.84436916705 0.02358955652 
0.156359 1.82418760069 0.02347765403 
0.156876 1.80932800480 0.02336001423 
0.157393 1.80261908762 0.02296318207 
0.157909 1.82352877757 0.02311299392 
0.158426 1.85737375998 0.02376892311 
0.158943 1.86761042709 0.02417979932 
0.159460 1.80853525577 0.02332190585 
0.159977 1.81071118288 0.02365138797 
0.160494 1.79358059241 0.02347995288 
0.161010 1.86148240549 0.02326032575 
0.161527 1.82779353958 0.02432304762 
0.162044 1.82951626862 0.02327598649 
0.162561 1.85552484143 0.02422107243 
0.163078 1.84800424755 0.02355763993 
0.163595 1.80590420379 0.02351436454 
0.164112 1.85416012894 0.02310509010 
0.164628 1.85815885708 0.02407189253 
0.165145 1.77587878258 0.02301858421 
0.165662 1.79900989175 0.02309212125 
0.166179 1.83084966978 0.02284109767 
0.166696 1.81643079154 0.02301933340 
0.167213 1.80813401403 0.02298006771 
0.167729 1.82397909298 0.02345113675 
0.168246 1.85322496231 0.02309205882 
0.168763 1.82485538536 0.02224606411 
0.169280 1.83809506862 0.02287098684 
0.169797 1.83795910517 0.02301868130 
0.170314 1.84881340519 0.02236342586 
0.170830 1.83016776818 0.02312555867 
0.171347 1.79282892149 0.02273819718 
0.171864 1.84450412240 0.02288600866 
0.172381 1.81425569923 0.02203828388 
0.172898 1.82231831577 0.02243630674 
0.173415 1.79544910765 0.02192233097 
0.173932 1.78855507137 0.02201105435 
0.174448 1.81215760306 0.02257585640 
0.174965 1.80180451390 0.02210784927 
0.175482 1.81562570706 0.02264876570 
0.175999 1.82337238931 0.02254270938 
0.176516 1.84208021689 0.02298112205 
0.177033 1.78745731127 0.02189277411 
0.177549 1.79463143347 0.02186596245 
0.178066 1.83834516585 0.02247168919 
0.178583 1.83202908719 0.02235908489 
0.179100 1.78132250970 0.02297493845 
0.179617 1.83244077045 0.02251827184 
0.180134 1.83849912367 0.02264752052 
0.180650 1.87565170393 0.02337866642 
0.181167 1.80712946322 0.02358095078 
0.181684 1.80198439496 0.02382117813 
0.182201 1.82611239891 0.02331743701 
0.182718 1.81472472453 0.02357612660 
0.183234 1.85542792539 0.02424628083 
0.183751 1.77785372518 0.02374881783 
0.184268 1.77620002287 0.02287032698 
0.184785 1.82100741938 0.02427320461 
0.185302 1.84620682266 0.02416638745 
0.185819 1.81460695010 0.02326932495 
0.186335 1.82176000248 0.02413410243 
0.186852 1.85890221284 0.02326211537 
0.187369 1.80164755293 0.02319390012 
0.187886 1.78276455739 0.02275037336 
0.188403 1.82813053514 0.02264738264 
0.188920 1.81712570412 0.02271347929 
0.189436 1.78356692716 0.02304415415 
0.189953 1.79272004163 0.02219118409 
0.190470 1.76090147145 0.02180420409 
0.190987 1.79762994791 0.02264555010 
0.191504 1.81292474787 0.02264420614 
0.192020 1.79915538408 0.02210428618 
0.192537 1.78343211796 0.02140873474 
0.193054 1.81036980312 0.02169311809 
0.193571 1.79522246790 0.02180877446 
0.194088 1.79172196171 0.02199339856 
0.194605 1.81824512983 0.02166789839 
0.195121 1.76924553891 0.02123908388 
0.195638 1.79871163700 0.02132934206 
0.196155 1.79183693102 0.02102396360 
0.196672 1.77026435386 0.02123863040 
0.197189 1.78462362569 0.02141548962 
0.197705 1.81198266905 0.02202903534 
0.198222 1.78138656468 0.02135433194 
0.198739 1.76531972364 0.02126823454 
0.199256 1.78215655524 0.02134689297 
0.199773 1.78908861309 0.02170329990 
0.200290 1.73604756873 0.02109368736 
0.200806 1.79865831841 0.02126303652 
0.201323 1.81549767189 0.02118570866 
0.201840 1.77373128969 0.02116971204 
0.202357 1.77001293883 0.02114557930 
0.202874 1.77185458098 0.02071639143 
0.203390 1.76879849797 0.02063156012 
0.203907 1.77104675514 0.02057444571 
0.204424 1.77475664107 0.02049988426 
0.204941 1.75714099470 0.02092161099 
0.205458 1.76024500454 0.02107084227 
0.205974 1.76136546419 0.02061423127 
0.206491 1.83284377898 0.02086142717 
0.207008 1.78031675671 0.02057670110 
0.207525 1.78235569585 0.02070674747 
0.208042 1.76918695077 0.02005566124 
0.208558 1.78583068813 0.02066466859 
0.209075 1.80382813874 0.02050498817 
0.209592 1.80359156790 0.02043262477 
0.210109 1.77390796606 0.02068008048 
0.210626 1.73637115649 0.02081185692 
0.211142 1.78264643253 0.02055256357 
0.211659 1.77542898563 0.02065462262 
0.212176 1.77179806009 0.02019629264 
0.212693 1.77924532491 0.02033467380 
0.213210 1.78059373359 0.01999803443 
0.213726 1.79177164867 0.02025522239 
0.214243 1.81047799529 0.02052218270 
0.214760 1.74958033403 0.02053466716 
0.215277 1.75610690177 0.02055115533 
0.215794 1.74822078104 0.02007453629 
0.216310 1.74640698809 0.01961704754 
0.216827 1.80441685957 0.02017246799 
0.217344 1.78525998283 0.01956807695 
0.217861 1.78478614406 0.02048459095 
0.218378 1.77003120250 0.01968274736 
0.218894 1.75241198235 0.02026483721 
0.219411 1.75519632883 0.01997813465 
0.219928 1.78453836769 0.02006253328 
0.220445 1.76490366100 0.02040486892 
0.220962 1.74959482676 0.02055825527 
0.221478 1.77621368632 0.02000452341 
0.221995 1.77246726684 0.01987249344 
0.222512 1.75030640626 0.01971017784 
0.223029 1.79841833605 0.02000505589 
0.223546 1.75577312787 0.01901648876 
0.224062 1.79167503248 0.01953582648 
0.224579 1.73962448242 0.01949482381 
0.225096 1.77681080815 0.01972312299 
0.225613 1.77745687901 0.01938400923 
0.226129 1.77894000388 0.01965664205 
0.226646 1.78262020845 0.01959126064 
0.227163 1.75489949209 0.01958159923 
0.227680 1.80451030340 0.01952258811 
0.228197 1.73136834468 0.01895687057 
0.228713 1.78119732163 0.01934078144 
0.229230 1.72742839422 0.01898562447 
0.229747 1.78586819372 0.01912522139 
0.230264 1.75142984671 0.01921944417 
0.230780 1.73705580550 0.01868949074 
0.231297 1.80115263266 0.01921417960 
0.231814 1.74669281280 0.01883680384 
0.232331 1.77264934943 0.01883472630 
0.232848 1.76892291304 0.01958674223 
0.233364 1.75342262809 0.01880690004 
0.233881 1.76904435903 0.01920966862 
0.234398 1.74166020042 0.01865557237 
0.234915 1.79593755159 0.01885992760 
0.235431 1.80094749550 0.01918683758 
0.235948 1.75291856625 0.01909098975 
0.236465 1.74567811547 0.01894579402 
0.236982 1.74717532467 0.01909361865 
0.237499 1.79081615699 0.01915017766 
0.238015 1.78079155945 0.01903076707 
0.238532 1.77847059621 0.01873506777 
0.239049 1.77749893911 0.01915222855 
0.239566 1.77453585602 0.01898086787 
0.240082 1.77800144886 0.01898669623 
0.240599 1.76747796760 0.01906451818 
0.241116 1.75751617601 0.01876099251 
0.241633 1.78967645422 0.01867418767 
0.242149 1.77168219368 3.36817457958 
0.242666 1.78120823370 0.01887611574 
0.243183 1.73978277697 0.01846138170 
0.243700 1.76753215210 0.01842883980 
0.244217 1.73427811888 0.01861267148 
0.244733 1.73905736875 0.01886794767 
0.245250 1.75392668924 0.01819555426 
0.245767 1.78593704015 0.01859027060 
0.246284 1.77682052590 0.01835276145 
0.246800 1.74841397935 0.01826589542 
0.247317 1.71554774928 0.01841506257 
0.247834 1.76468023225 0.01846974360 
0.248351 1.77029657820 0.01864651279 
0.248867 1.75974404657 0.01880371875 
0.249384 1.75396812703 0.01849547561 
0.249901 1.74320608240 0.01852523416 
0.250418 1.72105359019 0.01834477339 
0.250934 1.74010912205 0.01814278473 
0.251451 1.74570568497 0.01796138115 
0.251968 1.74703723137 0.01812425121 
0.252485 1.74990690159 0.01820128761 
0.253001 1.71024032150 0.01838545324 
0.253518 1.75158850312 0.01841461893 
0.254035 1.75813873616 0.01809232355 
0.254552 1.74151561215 0.01779742603 
0.255068 1.76402781808 0.01834086999 
0.255585 1.77498188649 0.01803976985 
0.256102 1.72463571951 0.01800281179 
0.256619 1.75952621849 0.01838466432 
0.257135 1.75651873822 0.01825197442 
0.257652 1.72771723764 0.01829016287 
0.258169 1.72172931514 0.01800654536 
0.258686 1.72891371938 0.01814655660 
0.259202 1.72328862161 0.01762380734 
0.259719 1.70375344901 0.01792756912 
0.260236 1.74450546783 0.01820804272 
0.260753 1.73333210634 0.01835223016 
0.261269 1.75702072028 0.01827418436 
0.261786 1.76482180907 0.01903304174 
0.262303 1.74554500917 0.01923004111 
0.262820 1.75403269394 0.01867771779 
0.263336 1.75014104895 0.01977013475 
0.263853 1.72328461122 0.01883908302 
0.264370 1.75643603363 0.01946334814 
0.264887 1.75410582912 0.01910782207 
0.265403 1.70736707916 0.01895941137 
0.265920 1.75628364771 0.01953976069 
0.266437 1.72892714086 0.01961087043 
0.266954 1.73049636126 0.01969408883 
0.267470 1.74548795548 0.01982100952 
0.267987 1.75446859927 0.01944218023 
0.268504 1.77951998869 0.01985167185 
0.269021 1.75957565158 0.02033703182 
0.269537 1.78712250453 0.02003386844 
0.270054 1.81790113932 0.02026530999 
0.270571 1.75761997543 0.01995391720 
0.271087 1.77512385122 0.02156899796 
0.271604 1.76595271651 0.02018010151 
0.272121 1.74475653586 0.02072672369 
0.272638 1.76199731811 0.02143495397 
0.273154 1.81350304914 0.02102869830 
0.273671 1.72479801421 0.02076690698 
0.274188 1.74937765330 0.02186189367 
0.274705 1.78378610496 0.02221484940 
0.275221 1.76808697099 0.02108187175 
0.275738 1.76756124011 0.02145345394 
0.276255 1.76439204319 0.02128928211 
0.276771 1.77306305505 0.02205924332 
0.277288 1.75426425347 0.02136479520 
0.277805 1.77863003089 0.02143975072 
0.278322 1.77432637835 0.02160988978 
0.278838 1.71743141693 0.02119475841 
0.279355 1.74049901861 0.02080843939 
0.279872 1.75475148885 0.02136229484 
0.280388 1.72933913620 0.02107374958 
0.280905 1.71361744808 0.02137902223 
0.281422 1.72706366413 0.02107475531 
0.281939 1.77043067501 0.02174173437 
0.282455 1.77144373419 0.02182283828 
0.282972 1.74919247321 0.02107875296 
0.283489 1.73714713291 0.02157151568 
0.284006 1.73793403903 0.02206928190 
0.284522 1.70955304145 0.02109599260 
0.285039 1.76105732152 0.02168061105 
0.285556 1.77702668142 0.02111246381 
0.286072 1.75679156049 0.02202669789 
0.286589 1.74658494343 0.02210108887 
0.287106 1.77493915160 0.02179557309 
0.287622 1.73533292038 0.02182727856 
0.288139 1.73647285834 0.02187145795 
0.288656 1.77035392739 0.02228993981 
0.289173 1.76199076569 0.02150451486 
0.289689 1.78347692119 0.02243402443 
0.290206 1.73342623218 0.02206621582 
0.290723 1.71110669787 0.02145791748 
0.291239 1.80741719191 0.02198721148 
0.291756 1.72579563437 0.02183182047 
0.292273 1.78734909524 0.02206412851 
0.292790 1.72355888245 0.02156409040 
0.293306 1.75255040696 0.02232468385 
0.293823 1.78160317614 0.02244567237 
0.294340 1.69136811151 0.02180176961 
0.294856 1.75796253657 0.02232153085 
0.295373 1.71322904707 0.02216592430 
0.295890 1.75118927283 0.02258373708 
0.296406 1.73979098706 0.02278677155 
0.296923 1.78178437024 0.02271575601 
0.297440 1.77527803631 0.02244294981 
0.297957 1.71509754892 0.02173101900 
0.298473 1.76723191970 0.02300068345 
0.298990 1.75791421741 0.02259462654 
0.299507 1.74069996213 0.02182214949 
0.300023 1.78693296706 0.02324295914 
0.300540 1.80093321442 0.02339139950 
0.301057 1.73948310750 0.02301322762 
0.301573 1.73309944003 0.02243065833 
0.302090 1.78517064787 0.02279799302 
0.302607 1.74105669015 0.02298342164 
0.303123 1.75782580391 0.02303642473 
0.303640 1.75237736276 0.02319452824 
0.304157 1.73827483654 0.02313060367 
0.304673 1.76107278882 0.02294372802 
0.305190 1.76555185783 0.02256020558 
0.305707 1.77454992139 0.02340470676 
0.306224 1.77339804459 0.02303820890 
0.306740 1.78018501586 0.02340035381 
0.307257 1.76764961370 0.02307671841 
0.307774 1.76920465547 0.02400326059 
0.308290 1.75681244871 0.02353789204 
0.308807 1.77960658232 0.02292769801 
0.309324 1.76137983645 0.02361583772 
0.309840 1.77256505323 0.02323032987 
0.310357 1.76726230065 0.02385808269 
0.310874 1.76916866235 0.02410167360 
0.311390 1.71417308767 0.02356889579 
0.311907 1.75505907140 0.02333562109 
0.312424 1.75196854834 0.02309064339 
0.312940 1.77184950817 0.02372356416 
0.313457 1.79348844744 0.02405057817 
0.313974 1.74673811917 0.02376833443 
0.314490 1.78667728454 0.02412982803 
0.315007 1.73490157367 0.02411829535 
0.315524 1.79205834026 0.02415110884 
0.316040 1.77537112302 0.02433858001 
0.316557 1.75177558071 0.02405465310 
0.317074 1.77076580244 0.02470727483 
0.317590 1.74642529785 0.02438415674 
0.318107 1.73848274056 0.02371768225 
0.318624 1.76188157616 0.02455676907 
0.319140 1.73322890069 0.02468719941 
0.319657 1.76830201443 0.02392264838 
0.320174 1.76724186966 0.02467220403 
0.320690 1.77676603276 0.02484565482 
0.321207 1.76271881945 0.02466901197 
0.321724 1.71203609776 0.02465423042 
0.322240 1.72289015418 0.02538979518 
0.322757 1.73202916229 0.02539351429 
0.323274 1.77778849948 0.02485691944 
0.323790 1.76012662013 0.02452568984 
0.324307 1.75348080733 0.02563252943 
0.324824 1.75455814290 0.02510513008 
0.325340 1.68560563697 0.02562626000 
0.325857 1.78932653563 0.02668130033 
0.326373 1.78794264114 0.02676729926 
0.326890 1.78460431765 0.02681563486 
0.327407 1.79046828032 0.02785228456 
0.327923 1.73396073482 0.02619713081 
0.328440 1.75942563122 0.02736770624 
0.328957 1.79700120698 0.02649807510 
0.329473 1.77882331552 0.02767810375 
0.329990 1.79282172879 0.02824578774 
0.330507 1.76151441543 0.02868681925 
0.331023 1.80940242193 0.02878578405 
0.331540 1.78344039003 0.02906903566 
0.332057 1.75593777086 0.02931718822 
0.332573 1.77898360747 0.03107273061 
0.333090 1.78930992683 0.02952754506 
0.333607 1.85679457791 0.03156963051 
0.334123 1.78291531108 0.03056976996 
0.334640 1.84725519338 0.03191318860 
0.335156 1.80368704129 0.03090151107 
0.335673 1.83583336265 0.03100054030 
0.336190 1.79055845898 0.03099685715 
0.336706 1.77993882973 0.03251711866 
0.337223 1.77926752485 0.03335049438 
0.337740 1.68995039757 0.03257627008 
0.338256 1.83371966193 0.03415523242 
0.338773 1.79275718970 0.03402672433 
0.339290 1.77059016087 0.03513021054 
0.339806 1.85312633369 0.03755702242 
0.340323 1.85849615007 0.03795038201 
0.340839 1.82740441397 0.03691903002 
0.341356 1.76803009448 0.03729653651 
0.341873 1.80765323444 0.03908727281 
0.342389 1.82145989605 0.03847529214 
0.342906 1.82979189978 0.03859098029 
0.343423 1.87204051997 0.03922949639 
0.343939 1.79820160457 0.03999917019 
0.344456 1.85522350223 0.03948131773 
0.344972 1.89735649449 0.04086576322 
0.345489 1.93627108967 0.04031424709 
0.346006 1.83158256861 0.03833550667 
0.346522 1.87456358464 0.04110094557 
0.347039 1.92482177078 0.04115062118 
0.347555 1.79503592760 0.03948881346 
0.348072 1.82351423275 0.04209788144 
0.348589 1.77294243838 0.04103213889 
0.349105 1.79192097784 0.04021021022 
0.349622 1.79971224163 0.04018534058 
0.350139 1.81162806131 0.04054881417 
0.350655 1.91072812041 0.04011448023 
0.351172 1.78387803126 0.04098437914 
0.351688 1.76598259980 0.04005215655 
0.352205 1.82905043411 0.04063984063 
0.352722 1.81733244092 0.03960470122 
0.353238 1.83982022808 0.04072975631 
0.353755 1.86015872388 0.04221909482 
0.354271 1.81002243580 0.03955111787 
0.354788 1.81678919792 0.04076295657 
0.355305 1.83734737863 0.04124488562 
0.355821 1.86288062522 0.04022055942 
0.356338 1.84256758711 0.04423049458 
0.356854 1.85757385817 0.04309749031 
0.357371 1.80995769933 0.04228888392 
0.357888 1.88349119713 0.04623420144 
0.358404 1.75985217284 0.04486002360 
0.358921 1.76952144320 0.04485588529 
0.359437 1.82697335484 0.04521680811 
0.359954 1.79817403112 0.04558228584 
0.360471 1.90796321356 0.04920344467 
0.360987 1.85814021778 0.04987767989 
0.361504 1.93231766437 0.04990031480 
0.362020 1.85948614330 0.05303379293 
0.362537 1.82444392554 0.04973223412 
0.363054 1.82136925887 0.05257343228 
0.363570 1.78185793568 0.05303647313 
0.364087 1.85686028176 0.05427274742 
0.364603 1.79355994293 0.04941535427 
0.365120 1.88810548504 0.05679794802 
0.365637 1.75152443093 0.05620232105 
0.366153 1.84653982339 0.05894816005 
0.366670 1.88185092202 0.06208399707 
0.367186 1.77759600481 0.05904937393 
0.367703 1.92180381457 0.06381556779 
0.368219 1.86206158421 0.06514092625 
0.368736 1.74831783790 0.05906237481 
0.369253 1.77649101545 0.07072491169 
0.369769 1.79260804303 0.07223336408 
0.370286 1.69491901579 0.07433963966 
0.370802 1.84835840969 0.07258788920 
0.371319 1.77126832314 0.08345894850 
0.371835 1.77739578761 0.09079052755 
0.372352 1.82666174178 0.09363128741 
0.372869 1.69180081307 0.12133345539 
0.373385 2.06045037612 0.15835973304 
0.373902 1.49459360957 0.26125745060 
