# Supplementary material for: A SAXS-based approach to rationally evaluate radical scavengers – toward eliminating radiation damage in solution and crystallographic studies
Source: J Synchrotron Radiat. 2021 Aug 9;28(Pt 5):1309–20. doi: 10.1107/S1600577521004045 (PMC8415334; doi:10.1107/S1600577521004045)
Supplement: Supplementary file 1 [file s-28-01309-sup1.zip › SupportingData/ascrobic_acid/5mM/G1_ascorbate-5mm_00020.cbf.dat]

0.010597 12.05858922171 0.69079793920 
0.011114 10.59637498227 0.60224150704 
0.011630 9.51276610743 0.32926425397 
0.012147 8.00134946655 0.31636232784 
0.012664 8.15620323481 0.23635584812 
0.013181 7.39342876101 0.23526016325 
0.013698 6.65441139530 0.20875138734 
0.014215 6.18115513779 0.26032772493 
0.014732 5.85458083427 0.23190821704 
0.015249 5.62016266991 0.18833883863 
0.015766 4.82938658919 0.15193039032 
0.016283 5.38714104591 0.17754358006 
0.016800 4.88180662658 0.14771441709 
0.017316 5.06981447821 0.14837673925 
0.017833 4.35333183578 0.12847194998 
0.018350 4.23756964862 0.12431031248 
0.018867 4.51903428813 0.11823248135 
0.019384 4.29476836680 0.10387658745 
0.019901 4.23629833372 0.10643836573 
0.020418 3.99246981709 0.10356827826 
0.020935 3.81797446385 0.09498087482 
0.021452 3.79591841405 0.10003375662 
0.021969 3.62656111796 0.09700071348 
0.022486 3.45535177901 0.09008934312 
0.023002 3.49494083821 0.09324269765 
0.023519 3.52056538882 0.09372038754 
0.024036 3.49647127956 0.09300600561 
0.024553 3.24391029648 0.08429250833 
0.025070 3.34106914777 0.08634607174 
0.025587 3.22020399758 0.08328346466 
0.026104 3.20204867139 0.07633614867 
0.026621 3.18508665378 0.07711961682 
0.027138 3.05413472537 0.07581488175 
0.027655 3.19723542271 0.07623776678 
0.028171 3.00568800990 0.07494551495 
0.028688 2.92725419030 0.06929628095 
0.029205 2.89259331550 0.07036130557 
0.029722 2.81922034157 0.07304999324 
0.030239 2.75569679322 0.06885059075 
0.030756 2.81252113893 0.07042639697 
0.031273 2.82813087076 0.06712407932 
0.031790 2.75372296972 0.06086429010 
0.032307 2.77900766721 0.06450737895 
0.032824 2.81807442997 0.06486004110 
0.033341 2.81822620034 0.07003488362 
0.033857 2.74215793370 0.06317414755 
0.034374 2.73285587269 0.06411208273 
0.034891 2.64983702448 0.06277554557 
0.035408 2.56144153821 0.06062075177 
0.035925 2.57048281207 0.06107119528 
0.036442 2.75814636743 0.05935586234 
0.036959 2.60616726738 0.06248462863 
0.037476 2.60667790130 0.05586861059 
0.037993 2.58838948025 0.05588598468 
0.038510 2.53295851841 0.05466434582 
0.039027 2.54857202507 0.05434182673 
0.039543 2.62770518763 0.05707555642 
0.040060 2.57073203177 0.05704387053 
0.040577 2.47223320384 0.05398548398 
0.041094 2.49376416120 0.05453274613 
0.041611 2.42362563398 0.05164620686 
0.042128 2.54402679319 0.05434318484 
0.042645 2.56139868690 0.05283023596 
0.043162 2.42791423782 0.04941806988 
0.043679 2.35630815755 0.05207874255 
0.044196 2.45219564787 0.05258366066 
0.044712 2.42480408326 0.04959738979 
0.045229 2.38478161402 0.04933904486 
0.045746 2.46328784521 0.04826670452 
0.046263 2.34646405083 0.04761057548 
0.046780 2.39908358512 0.04789433525 
0.047297 2.31397485102 0.05138509074 
0.047814 2.40378461638 0.04891913469 
0.048331 2.29496026895 0.04821890838 
0.048848 2.26746182498 0.04738349432 
0.049365 2.31265212463 0.04685712162 
0.049881 2.25761498772 0.04656994050 
0.050398 2.23133541556 0.04731774324 
0.050915 2.27815055898 0.04546104301 
0.051432 2.20961659630 0.04382043754 
0.051949 2.27645025551 0.04605982615 
0.052466 2.21913749300 0.04482485767 
0.052983 2.23549808295 0.04454422632 
0.053500 2.24503799554 0.04531102214 
0.054017 2.26481331627 0.04466908838 
0.054534 2.21342264911 0.04435172256 
0.055050 2.24016917821 0.04330066205 
0.055567 2.18863376773 0.04347069883 
0.056084 2.18828813598 0.04265970875 
0.056601 2.17239691033 0.04049314398 
0.057118 2.23238624511 0.04260691996 
0.057635 2.20437540114 0.04450017869 
0.058152 2.18245568282 0.04260785654 
0.058669 2.26391083963 0.04327608495 
0.059186 2.13800549142 0.04124070769 
0.059703 2.15698811941 0.04236604788 
0.060220 2.22278579572 0.04242432319 
0.060736 2.14317820918 0.04212848203 
0.061253 2.15973851181 0.04163835810 
0.061770 2.20132981378 0.04177134748 
0.062287 2.14858184559 0.03928824545 
0.062804 2.13195362063 0.04150516440 
0.063321 2.17895940090 0.03994423265 
0.063838 2.11244508599 0.04042534738 
0.064355 2.14046502328 0.04052020766 
0.064872 2.13779328748 0.03909135970 
0.065388 2.22138225449 0.04020542154 
0.065905 2.16436173782 0.04010697509 
0.066422 2.03974086753 0.03811730179 
0.066939 2.12273605707 0.03821421667 
0.067456 2.05417837723 0.03727578645 
0.067973 2.09812721849 0.03947838867 
0.068490 1.99109106025 0.03754636548 
0.069007 2.08048264328 0.03799902292 
0.069524 2.01723022148 0.03900500334 
0.070041 2.06465407952 0.03895276274 
0.070557 2.06845898101 0.03784246237 
0.071074 2.06811268134 0.04042584575 
0.071591 2.08287559043 0.03891325571 
0.072108 2.10502944527 0.03713166489 
0.072625 2.02365226393 0.03845334390 
0.073142 2.03925158648 0.03819200027 
0.073659 2.10071404173 0.03671676467 
0.074176 2.01087129049 0.03683779491 
0.074693 1.97971780798 0.03594524035 
0.075210 2.05629696880 0.03479559486 
0.075726 1.99554014584 0.03538700898 
0.076243 2.01929085470 0.03801870860 
0.076760 2.07366473361 0.03678362311 
0.077277 2.00186611635 0.03597853907 
0.077794 2.00562511031 0.03593669223 
0.078311 1.99739579701 0.03640183916 
0.078828 2.07950124732 0.03560424626 
0.079345 1.99871097282 0.03336162225 
0.079862 2.10824323657 0.03483847080 
0.080378 2.06423104594 0.03404420403 
0.080895 2.03405146966 0.03571954475 
0.081412 1.98391745359 0.03462368701 
0.081929 2.06284222331 0.03486541403 
0.082446 1.95496637543 0.03393323929 
0.082963 1.96046646145 0.03373006034 
0.083480 1.99097801739 0.03365553362 
0.083997 1.94769033292 0.03252759655 
0.084514 1.98806188157 0.03428018343 
0.085030 2.06381554404 0.03426304573 
0.085547 2.03124758793 0.03479969201 
0.086064 1.98210881655 0.03294798588 
0.086581 1.96697937658 0.03329164517 
0.087098 1.93372575490 0.03113975728 
0.087615 1.95701205030 0.03324038864 
0.088132 1.99080741948 0.03342176606 
0.088649 1.95163726935 0.03336343407 
0.089166 1.95637865790 0.03321649533 
0.089683 2.00580082393 0.03472006124 
0.090199 1.90772630565 0.03339288157 
0.090716 2.00400539070 0.03667304613 
0.091233 1.96028968426 0.03487318237 
0.091750 1.93196478971 0.03773155581 
0.092267 1.93605215818 0.03543360957 
0.092784 1.98336899378 0.03572451335 
0.093301 1.95582477910 0.03433142580 
0.093818 1.94001454364 0.03551585605 
0.094334 1.96481933348 0.03634820964 
0.094851 1.97023325144 0.03677464356 
0.095368 1.93346740001 0.03534048575 
0.095885 1.93575243301 0.03556822429 
0.096402 1.93942643075 0.03430283454 
0.096919 1.98323406814 0.03408517717 
0.097436 1.90647728535 0.03227124714 
0.097953 1.95397761271 0.03254527432 
0.098470 1.93918954155 0.03307835437 
0.098986 1.96901170854 0.03265008220 
0.099503 1.97759727083 0.03215344055 
0.100020 1.92854843656 0.03160074835 
0.100537 1.90516103025 0.03239868288 
0.101054 1.92297632873 0.03140018639 
0.101571 1.94984018758 0.03236814678 
0.102088 1.94263117973 0.03220790069 
0.102605 1.90459105671 0.03149516040 
0.103122 1.95935910401 0.03190203300 
0.103638 1.94727101686 0.03202667274 
0.104155 1.94929865884 0.03176121316 
0.104672 1.93417299211 0.03101288705 
0.105189 2.01250306513 0.03241410853 
0.105706 1.89468707715 0.03035054458 
0.106223 1.94234579540 0.03107645804 
0.106740 1.89075459847 0.03128878594 
0.107257 1.91566891980 0.03196397451 
0.107773 1.92294427397 0.02933596481 
0.108290 1.90936744510 0.03008002448 
0.108807 1.90901033668 0.03020783247 
0.109324 1.93680273566 0.02993480042 
0.109841 1.94039184045 0.02956356518 
0.110358 1.89007846266 0.03045750270 
0.110875 1.93859279611 0.03004104898 
0.111392 1.92750727761 0.02902183223 
0.111909 1.85615899970 0.02884613157 
0.112425 1.92118935481 0.02951959457 
0.112942 1.86754031427 0.03019425572 
0.113459 1.92215569606 0.03006341074 
0.113976 1.90485354343 0.02954417860 
0.114493 1.92611943142 0.02858754788 
0.115010 1.86688163838 0.02929134492 
0.115527 1.94786331850 0.02900318554 
0.116044 1.83372632057 0.02805277570 
0.116560 1.91463119385 0.02955181036 
0.117077 1.92248092086 0.02826243800 
0.117594 1.94623985259 0.02890288676 
0.118111 1.92030095089 0.02893453400 
0.118628 1.88298929527 0.02769257495 
0.119145 1.93386139597 0.02914136313 
0.119662 1.87084698175 0.02757178022 
0.120179 1.84500288524 0.02773206949 
0.120695 1.93336123732 0.02845598551 
0.121212 1.94525289981 0.02829465736 
0.121729 1.89479179377 0.02689802965 
0.122246 1.91689996533 0.02834277396 
0.122763 1.91433356584 0.02752842781 
0.123280 1.88215134981 0.02752391753 
0.123797 1.90184403478 0.02734147024 
0.124314 1.88288933753 0.02773784593 
0.124830 1.94813977350 0.02768855170 
0.125347 1.84836040018 0.02756695816 
0.125864 1.92911214337 0.02690970999 
0.126381 1.89194262342 0.02735266155 
0.126898 1.91500456951 0.02806849464 
0.127415 1.89311787489 0.02769839246 
0.127932 1.92891349724 0.02657249842 
0.128448 1.88498235032 0.02694900850 
0.128965 1.85374512676 0.02668122044 
0.129482 1.90124881708 0.02676127214 
0.129999 1.85891533978 0.02682439436 
0.130516 1.86521747031 0.02583423579 
0.131033 1.85755327429 0.02635089990 
0.131550 1.88725963208 0.02644449214 
0.132067 1.87939457158 0.02704212052 
0.132583 1.88276285284 0.02675452595 
0.133100 1.87168043135 0.02755138425 
0.133617 1.91610248312 0.02630137093 
0.134134 1.89460371104 0.02688219184 
0.134651 1.84341959683 0.02592323868 
0.135168 1.89098186094 0.02591275488 
0.135685 1.87054214851 0.02582843863 
0.136201 1.89093026533 0.02651212107 
0.136718 1.90278245529 0.02638350272 
0.137235 1.87969967955 0.02574458432 
0.137752 1.82750089367 0.02528459938 
0.138269 1.87260436110 0.02580098064 
0.138786 1.85859178647 0.02568578951 
0.139303 1.90154112525 0.02571923644 
0.139819 1.88464500711 0.02642326732 
0.140336 1.84042468085 0.02486417737 
0.140853 1.84373851420 0.02519465812 
0.141370 1.87981999725 0.02503730729 
0.141887 1.89858301625 0.02517929982 
0.142404 1.87330778085 0.02464388780 
0.142921 1.87160029847 0.02599639144 
0.143438 1.89404555387 0.02543311312 
0.143954 1.87973595034 0.02594067948 
0.144471 1.88776704187 0.02489596812 
0.144988 1.89095405596 0.02663518974 
0.145505 1.89752347354 0.02629325768 
0.146022 1.90523455572 0.02537924944 
0.146539 1.87966291046 0.02603582464 
0.147056 1.84800317853 0.02520729966 
0.147572 1.89519714475 0.02538160186 
0.148089 1.86728582348 0.02546484907 
0.148606 1.85350447410 0.02535360493 
0.149123 1.83159681321 0.02458319939 
0.149640 1.86274390035 0.02472369911 
0.150157 1.81409027696 0.02495462426 
0.150674 1.83296255067 0.02451601391 
0.151190 1.87251411200 0.02445514442 
0.151707 1.86417245287 0.02471180748 
0.152224 1.88773217681 0.02486175750 
0.152741 1.83861096039 0.02424089462 
0.153258 1.82286750273 0.02426254039 
0.153775 1.83963631750 0.02439177228 
0.154291 1.85981504920 0.02406462719 
0.154808 1.84669979864 0.02411458169 
0.155325 1.83169275934 0.02393444002 
0.155842 1.81482111452 0.02378509562 
0.156359 1.81817181904 0.02349933066 
0.156876 1.83106511305 0.02330623111 
0.157393 1.82283924367 0.02348273551 
0.157909 1.80906994142 0.02392103349 
0.158426 1.86241663370 0.02460085479 
0.158943 1.84621983316 0.02323589149 
0.159460 1.80539424820 0.02354346233 
0.159977 1.83939565349 0.02396244048 
0.160494 1.85927915550 0.02360833313 
0.161010 1.80369756847 0.02374067398 
0.161527 1.77699253208 0.02333275077 
0.162044 1.83267764550 0.02359062104 
0.162561 1.84296186777 0.02314683728 
0.163078 1.84270634545 0.02310914533 
0.163595 1.83309508858 0.02369938344 
0.164112 1.78509317048 0.02331569925 
0.164628 1.82712125703 0.02352261659 
0.165145 1.80066197028 0.02314853584 
0.165662 1.85079150485 0.02339145324 
0.166179 1.81410820432 0.02279587647 
0.166696 1.82251290760 0.02312204342 
0.167213 1.79587256498 0.02241857508 
0.167729 1.83563187109 0.02320391493 
0.168246 1.83250263568 0.02292324459 
0.168763 1.86092609273 0.02323380602 
0.169280 1.87632913916 0.02306129391 
0.169797 1.86127536618 0.02253003836 
0.170314 1.84196127331 0.02261529026 
0.170830 1.83254689088 0.02282212564 
0.171347 1.88679350016 0.02273075497 
0.171864 1.85592931743 0.02319953422 
0.172381 1.86448525908 0.02245790783 
0.172898 1.85041978137 0.02247940836 
0.173415 1.82479000920 0.02247332382 
0.173932 1.83167585196 0.02311109614 
0.174448 1.83380977158 0.02266844973 
0.174965 1.84374442866 0.02214059186 
0.175482 1.79297595634 0.02208759941 
0.175999 1.78200502874 0.02233053101 
0.176516 1.80545310876 0.02271332661 
0.177033 1.82189828407 0.02249552748 
0.177549 1.81132968138 0.02240385360 
0.178066 1.81479686620 0.02224433066 
0.178583 1.79265724774 0.02178679458 
0.179100 1.80546016716 0.02272951548 
0.179617 1.80778162895 0.02251080911 
0.180134 1.81795463325 0.02220378236 
0.180650 1.83445433673 0.02279272926 
0.181167 1.81260806958 0.02321038209 
0.181684 1.81866825908 0.02316652017 
0.182201 1.83298743476 0.02272791629 
0.182718 1.86994272521 0.02404368874 
0.183234 1.81586059401 0.02360140500 
0.183751 1.81775824599 0.02350778979 
0.184268 1.81968721770 0.02358061264 
0.184785 1.85298365336 0.02374881123 
0.185302 1.84246760168 0.02357260553 
0.185819 1.81297858805 0.02413018983 
0.186335 1.80928685697 0.02289986769 
0.186852 1.79705311038 0.02360413378 
0.187369 1.85209883458 0.02371620245 
0.187886 1.79377758699 0.02282960559 
0.188403 1.76704850844 0.02300751914 
0.188920 1.77332032608 0.02246624121 
0.189436 1.79937101673 0.02155180708 
0.189953 1.80332355149 0.02237862841 
0.190470 1.81301410555 0.02249892350 
0.190987 1.80234229299 0.02224457198 
0.191504 1.81597240843 0.02198451420 
0.192020 1.75530485934 0.02172201697 
0.192537 1.79494444846 0.02163171349 
0.193054 1.76283773497 0.02174225112 
0.193571 1.77329760664 0.02158910538 
0.194088 1.78433348948 0.02150321030 
0.194605 1.76740896843 0.02144964521 
0.195121 1.77515051009 0.02164519848 
0.195638 1.79137990282 0.02147094211 
0.196155 1.76989158289 0.02168642695 
0.196672 1.80641545234 0.02124387637 
0.197189 1.84482633139 0.02176433028 
0.197705 1.80349393315 0.02101933605 
0.198222 1.78635657519 0.02113472848 
0.198739 1.79514670105 0.02142381972 
0.199256 1.80706274148 0.02195311990 
0.199773 1.78422895116 0.02090730033 
0.200290 1.80734646214 0.02129220091 
0.200806 1.78680622714 0.02120437926 
0.201323 1.80793152055 0.02149042221 
0.201840 1.80207983392 0.02061462317 
0.202357 1.78608169828 0.02093180247 
0.202874 1.78426791946 0.02140917347 
0.203390 1.80437662175 0.02115651465 
0.203907 1.80135345302 0.02072708167 
0.204424 1.79776235400 0.02089159937 
0.204941 1.78172281876 0.02091196012 
0.205458 1.77581586514 0.02083479838 
0.205974 1.78979466610 0.02105769021 
0.206491 1.78805807917 0.02099997446 
0.207008 1.79609680443 0.02064459750 
0.207525 1.79786437912 0.02073824086 
0.208042 1.79505223827 0.02034157756 
0.208558 1.80680174332 0.02108191158 
0.209075 1.76614285013 0.02042789609 
0.209592 1.76132434834 0.02133358574 
0.210109 1.75630235147 0.02035450214 
0.210626 1.76811882165 0.02032650730 
0.211142 1.79056116354 0.02080180771 
0.211659 1.75159086687 0.02022871903 
0.212176 1.76825967422 0.02005473200 
0.212693 1.72841677223 0.02046153809 
0.213210 1.79562501523 0.02021747818 
0.213726 1.76423890665 0.02076072169 
0.214243 1.77221635455 0.02067685442 
0.214760 1.79823505995 0.02023694889 
0.215277 1.73566591946 0.02034665859 
0.215794 1.76201281919 0.01978412701 
0.216310 1.79481363537 0.02036872527 
0.216827 1.81328873731 0.02016743973 
0.217344 1.80407923434 0.02091179630 
0.217861 1.79786330404 0.02024511727 
0.218378 1.76557769410 0.02024761364 
0.218894 1.75881997430 0.01965800986 
0.219411 1.78326794841 0.01985233759 
0.219928 1.78688786276 0.01993687153 
0.220445 1.77282318203 0.02002950223 
0.220962 1.74327200288 0.01941855886 
0.221478 1.78691087091 0.02002163304 
0.221995 1.74978410683 0.02026747102 
0.222512 1.77478696893 0.02008610153 
0.223029 1.77830149361 0.01976142859 
0.223546 1.79374975351 0.02015237623 
0.224062 1.75150087444 0.01933601791 
0.224579 1.77250237061 0.01984522443 
0.225096 1.76662038983 0.01924082439 
0.225613 1.80029767792 0.01977585247 
0.226129 1.77528673909 0.01977375116 
0.226646 1.79895946806 0.01936188091 
0.227163 1.80303289224 0.01957468294 
0.227680 1.77911222174 0.01968559257 
0.228197 1.77995038698 0.01940441224 
0.228713 1.79634940405 0.01926174041 
0.229230 1.79297396151 0.01944694784 
0.229747 1.76630805427 0.01922930698 
0.230264 1.74664264259 0.01910875821 
0.230780 1.78897143099 0.01928119614 
0.231297 1.77634991688 0.01901202666 
0.231814 1.77284507482 0.01952510704 
0.232331 1.76097837600 0.01913063352 
0.232848 1.77681905201 0.01932525467 
0.233364 1.75096395174 0.01915536595 
0.233881 1.80380347652 0.01954868822 
0.234398 1.81253723585 0.01957705921 
0.234915 1.77844514437 0.01894613751 
0.235431 1.76950820916 0.01927646461 
0.235948 1.76746797367 0.01936084630 
0.236465 1.75380820783 0.01913414370 
0.236982 1.75838346343 0.01871860829 
0.237499 1.73996660264 0.01878943027 
0.238015 1.79283600071 0.01934003399 
0.238532 1.74297135775 0.01899652754 
0.239049 1.76414182018 0.01863576423 
0.239566 1.72689346074 0.01905257183 
0.240082 1.73687186069 0.01871355041 
0.240599 1.75846419667 0.01904548569 
0.241116 1.76642809689 0.01847596295 
0.241633 1.76955611987 0.01859568055 
0.242149 1.78345172635 3.36631052908 
0.242666 1.74458120124 0.01912393099 
0.243183 1.77017885864 0.01881727708 
0.243700 1.75944116466 0.01839388493 
0.244217 1.75849767090 0.01850226906 
0.244733 1.76796013989 0.01902240786 
0.245250 1.77476440110 0.01859560611 
0.245767 1.76056729416 0.01874596778 
0.246284 1.77202474458 0.01877268154 
0.246800 1.78519802586 0.01885893313 
0.247317 1.72813940982 0.01818559227 
0.247834 1.76879151077 0.01855421873 
0.248351 1.74863434987 0.01856480940 
0.248867 1.75340264443 0.01862101932 
0.249384 1.78612503738 0.01848470493 
0.249901 1.79258647583 0.01868791339 
0.250418 1.74080313113 0.01820991699 
0.250934 1.75764404430 0.01865232318 
0.251451 1.74460259278 0.01783470153 
0.251968 1.75450093448 0.01853610112 
0.252485 1.74485696421 0.01866375636 
0.253001 1.77622106036 0.01846910466 
0.253518 1.72870984535 0.01810256691 
0.254035 1.72868353588 0.01800327217 
0.254552 1.73674439217 0.01773709119 
0.255068 1.73594741941 0.01794641437 
0.255585 1.73671582074 0.01803511269 
0.256102 1.76922302307 0.01811130928 
0.256619 1.76720860825 0.01813801529 
0.257135 1.73507201863 0.01780861420 
0.257652 1.74279654298 0.01810194248 
0.258169 1.74563627556 0.01843766531 
0.258686 1.75271086429 0.01818670560 
0.259202 1.73988578004 0.01808958889 
0.259719 1.74110258437 0.01816091370 
0.260236 1.73244014525 0.01831949101 
0.260753 1.76391179405 0.01892356249 
0.261269 1.71624342272 0.01892036224 
0.261786 1.75328460625 0.01922211829 
0.262303 1.76040014972 0.01863933878 
0.262820 1.73537734666 0.01879825364 
0.263336 1.74635675348 0.01937846312 
0.263853 1.71631487754 0.01891892838 
0.264370 1.73784472298 0.01950607487 
0.264887 1.72771394860 0.01952419364 
0.265403 1.72320913122 0.01942814963 
0.265920 1.75451041219 0.01965749362 
0.266437 1.74689289220 0.01963808252 
0.266954 1.74887965174 0.01978165566 
0.267470 1.75365318876 0.01957611269 
0.267987 1.76815503731 0.01997604953 
0.268504 1.77064438518 0.01976800022 
0.269021 1.77880916212 0.01980712033 
0.269537 1.73396799930 0.02051219883 
0.270054 1.72450478171 0.01968846552 
0.270571 1.73239051430 0.02032166107 
0.271087 1.75514326103 0.02094437228 
0.271604 1.73987936057 0.02060764238 
0.272121 1.77708150788 0.02126965109 
0.272638 1.78638780497 0.02038191987 
0.273154 1.78315516322 0.02117036430 
0.273671 1.79970736758 0.02127513151 
0.274188 1.79310367540 0.02114166168 
0.274705 1.78421451086 0.02189915114 
0.275221 1.74749267579 0.02187068981 
0.275738 1.80677258670 0.02160898015 
0.276255 1.78503708852 0.02204011196 
0.276771 1.70231992908 0.02135129024 
0.277288 1.74867201266 0.02100192785 
0.277805 1.75579731169 0.02128289183 
0.278322 1.75713174776 0.02141262232 
0.278838 1.76264133873 0.02194432914 
0.279355 1.78620931747 0.02129008759 
0.279872 1.74210753376 0.02107550214 
0.280388 1.76055116480 0.02138327502 
0.280905 1.75094502829 0.02107373331 
0.281422 1.74654173350 0.02120205811 
0.281939 1.79327322887 0.02183203461 
0.282455 1.77260725378 0.02106603561 
0.282972 1.75472300637 0.02122591737 
0.283489 1.77617254662 0.02172934281 
0.284006 1.76762897916 0.02195515419 
0.284522 1.75143269182 0.02153066887 
0.285039 1.73302011942 0.02217140269 
0.285556 1.76011749283 0.02160438148 
0.286072 1.76498542178 0.02162797732 
0.286589 1.76139824159 0.02183220578 
0.287106 1.74871252837 0.02174777395 
0.287622 1.75381867457 0.02161229166 
0.288139 1.74592026113 0.02194780161 
0.288656 1.75371094715 0.02253063773 
0.289173 1.74226324334 0.02200729335 
0.289689 1.77009909707 0.02183130651 
0.290206 1.74549591544 0.02245503929 
0.290723 1.76515914363 0.02198579321 
0.291239 1.75740434446 0.02214224671 
0.291756 1.72915894286 0.02279067490 
0.292273 1.74925103305 0.02204992754 
0.292790 1.72321875746 0.02169881475 
0.293306 1.75410265953 0.02225715025 
0.293823 1.75238957033 0.02237909820 
0.294340 1.77680600826 0.02233231540 
0.294856 1.73669613928 0.02244084878 
0.295373 1.74772660682 0.02191195093 
0.295890 1.73688162336 0.02204628790 
0.296406 1.78013727098 0.02311877189 
0.296923 1.77889975960 0.02228085298 
0.297440 1.79959840085 0.02259780576 
0.297957 1.78166898210 0.02302501702 
0.298473 1.73158269732 0.02272015721 
0.298990 1.76330584550 0.02327087374 
0.299507 1.75518147659 0.02217262900 
0.300023 1.69702637991 0.02250850206 
0.300540 1.77278075719 0.02347907266 
0.301057 1.74479719639 0.02233458155 
0.301573 1.72451914422 0.02217565965 
0.302090 1.75596933840 0.02287441548 
0.302607 1.73138364196 0.02245395685 
0.303123 1.74395598110 0.02312128771 
0.303640 1.71512032297 0.02246919396 
0.304157 1.75242609922 0.02283322366 
0.304673 1.77759889480 0.02307749307 
0.305190 1.81508949323 0.02273872340 
0.305707 1.77783160220 0.02258616195 
0.306224 1.79039447356 0.02316382791 
0.306740 1.80523740708 0.02343404550 
0.307257 1.76406861711 0.02354320638 
0.307774 1.75272081198 0.02321487616 
0.308290 1.70842549872 0.02298595275 
0.308807 1.76403596205 0.02323274998 
0.309324 1.76418565051 0.02360762328 
0.309840 1.74772657728 0.02260621289 
0.310357 1.79513600512 0.02385456458 
0.310874 1.78425284054 0.02370776465 
0.311390 1.80487455280 0.02333898662 
0.311907 1.77923874050 0.02367772481 
0.312424 1.79636482168 0.02409366189 
0.312940 1.74076511035 0.02392576149 
0.313457 1.78670047000 0.02449732607 
0.313974 1.77589097920 0.02309101284 
0.314490 1.76360610747 0.02342724091 
0.315007 1.81444664344 0.02475206141 
0.315524 1.75747129332 0.02534495195 
0.316040 1.76828657611 0.02489563048 
0.316557 1.72581427688 0.02429590325 
0.317074 1.72162514498 0.02417374992 
0.317590 1.81126682937 0.02423660352 
0.318107 1.75052676897 0.02400159755 
0.318624 1.78958398069 0.02467888030 
0.319140 1.80742193427 0.02486242569 
0.319657 1.76040000949 0.02460592762 
0.320174 1.73619609004 0.02432670733 
0.320690 1.75193789204 0.02382057902 
0.321207 1.73393932542 0.02459293363 
0.321724 1.79686099786 0.02551272891 
0.322240 1.75348952452 0.02462716421 
0.322757 1.73588365580 0.02487563939 
0.323274 1.74300700498 0.02553968960 
0.323790 1.70729335754 0.02433056085 
0.324307 1.75972965075 0.02551030896 
0.324824 1.80258848498 0.02601966533 
0.325340 1.77321559523 0.02626364597 
0.325857 1.75063221298 0.02607215196 
0.326373 1.73298878686 0.02701751153 
0.326890 1.79803132909 0.02721950541 
0.327407 1.76486835586 0.02744869362 
0.327923 1.76707373594 0.02776019625 
0.328440 1.78169172426 0.02656708907 
0.328957 1.73400790568 0.02723107405 
0.329473 1.71780392073 0.02830630793 
0.329990 1.78867150043 0.02894950394 
0.330507 1.77834820829 0.02821343476 
0.331023 1.78095158248 0.02891504924 
0.331540 1.78791620917 0.02996270722 
0.332057 1.85524309088 0.03231086094 
0.332573 1.76095794838 0.02958234324 
0.333090 1.73280064096 0.03028674331 
0.333607 1.83328713999 0.03043171357 
0.334123 1.75920411140 0.03094629300 
0.334640 1.86352216153 0.03191345218 
0.335156 1.86021302813 0.03149347796 
0.335673 1.75823071062 0.03152109697 
0.336190 1.83196140853 0.03266941448 
0.336706 1.80423094731 0.03274010488 
0.337223 1.80253801596 0.03205991946 
0.337740 1.81839555649 0.03293626749 
0.338256 1.79238026443 0.03285783234 
0.338773 1.84455388907 0.03575808878 
0.339290 1.82284410009 0.03594924790 
0.339806 1.71797263785 0.03671880455 
0.340323 1.87016527780 0.03946378395 
0.340839 1.88647590652 0.03884384851 
0.341356 1.78713529232 0.03794955236 
0.341873 1.85642840697 0.03779303048 
0.342389 1.88791969840 0.03970664288 
0.342906 1.82369580643 0.03994082774 
0.343423 1.83514759174 0.03835917652 
0.343939 1.84404798506 0.03927576788 
0.344456 1.81151083495 0.03891717326 
0.344972 1.80898100787 0.04053667774 
0.345489 1.77453169118 0.03794491924 
0.346006 1.86398843490 0.03877756247 
0.346522 1.78936287729 0.03944755638 
0.347039 1.90490387516 0.04175389624 
0.347555 1.82066354891 0.03906394391 
0.348072 1.76484466988 0.03919878465 
0.348589 1.79740770268 0.04138362385 
0.349105 1.79766355609 0.04137204582 
0.349622 1.79233366430 0.03950896507 
0.350139 1.78183561415 0.04004812437 
0.350655 1.84209197746 0.04226149258 
0.351172 1.88439096456 0.04044343559 
0.351688 1.75506252709 0.04048250514 
0.352205 1.80664029400 0.04208206538 
0.352722 1.84652816716 0.04305933640 
0.353238 1.84375536191 0.04047191568 
0.353755 1.87674292728 0.04135223475 
0.354271 1.83799281587 0.04129020466 
0.354788 1.89662366530 0.04132298608 
0.355305 1.82859930861 0.04298739474 
0.355821 1.81695885423 0.04281615209 
0.356338 1.82034188412 0.04268131021 
0.356854 1.84507956740 0.04309851989 
0.357371 1.78976940315 0.04421741662 
0.357888 1.76204755535 0.04418420642 
0.358404 1.84006724236 0.04332873630 
0.358921 1.87144692666 0.04944808125 
0.359437 1.83253016727 0.04731919050 
0.359954 1.81055937410 0.04602454437 
0.360471 1.81664445616 0.04896134089 
0.360987 1.84582207606 0.05176766340 
0.361504 1.83042190159 0.04871940081 
0.362020 1.90751358273 0.04973093050 
0.362537 1.84889653820 0.05068442425 
0.363054 1.81561373754 0.04958662382 
0.363570 1.82165401414 0.05114758751 
0.364087 1.85476575484 0.05237211958 
0.364603 1.86117820205 0.05481487253 
0.365120 1.80967476161 0.05612748910 
0.365637 1.90324961361 0.05556232349 
0.366153 1.78755175909 0.05482251708 
0.366670 1.91524602110 0.05941904219 
0.367186 1.79659218879 0.06079157962 
0.367703 1.85791424108 0.06389189766 
0.368219 1.84371162663 0.06663911060 
0.368736 1.75453825861 0.06511313916 
0.369253 1.85033448276 0.06508978291 
0.369769 1.83278467906 0.07939746526 
0.370286 1.92566819997 0.07433447944 
0.370802 1.80360487748 0.08299144919 
0.371319 1.73180343508 0.08033398889 
0.371835 1.90640673093 0.08909699787 
0.372352 1.92523326546 0.10661392308 
0.372869 1.69899451391 0.11359769623 
0.373385 1.65345938292 0.16717926193 
0.373902 2.09127252596 0.42103096398 
