# Supplementary material for: A SAXS-based approach to rationally evaluate radical scavengers – toward eliminating radiation damage in solution and crystallographic studies
Source: J Synchrotron Radiat. 2021 Aug 9;28(Pt 5):1309–20. doi: 10.1107/S1600577521004045 (PMC8415334; doi:10.1107/S1600577521004045)
Supplement: Supplementary file 1 [file s-28-01309-sup1.zip › SupportingData/ascrobic_acid/50nM/B1_ascorbate-50nm_00002.cbf.dat]

0.010597 14.38029263906 0.52513013029 
0.011114 13.88491994987 0.46222802202 
0.011630 12.55035265307 0.31552735305 
0.012147 12.17410496216 0.31981558777 
0.012664 11.23774276970 0.29138243038 
0.013181 10.78385622488 0.24127093856 
0.013698 10.10011436949 0.22722632474 
0.014215 9.56634142155 0.34800452158 
0.014732 9.49131219708 0.27755345137 
0.015249 8.87301652838 0.28018778738 
0.015766 8.78781787905 0.21989051247 
0.016283 8.67878417356 0.21058047357 
0.016800 8.45606221849 0.16012076295 
0.017316 8.31207067424 0.16883535273 
0.017833 8.21525415329 0.16769931588 
0.018350 7.95526662405 0.14851259653 
0.018867 8.00966419726 0.14117684801 
0.019384 7.63772975505 0.13309566334 
0.019901 7.26132143751 0.13089275700 
0.020418 7.36100975472 0.12507047464 
0.020935 7.10277571628 0.11983653764 
0.021452 6.84073497721 0.12331802483 
0.021969 7.11123660453 0.12453296318 
0.022486 7.16031132839 0.11388713150 
0.023002 6.79824947354 0.11738262559 
0.023519 6.81132837230 0.10401698568 
0.024036 6.57475471776 0.10629909660 
0.024553 6.37085073647 0.10410061468 
0.025070 6.26431494112 0.11201331282 
0.025587 6.31623651110 0.10800361803 
0.026104 6.42373971508 0.10107234908 
0.026621 6.19726477106 0.09943259831 
0.027138 6.05537292220 0.10536154200 
0.027655 6.21176306211 0.09396974333 
0.028171 5.89296900608 0.09803472644 
0.028688 5.98401621167 0.08826485947 
0.029205 6.03721150839 0.09187023668 
0.029722 5.98286166364 0.09153833889 
0.030239 5.93043062185 0.09115314053 
0.030756 5.80773548697 0.09131240534 
0.031273 5.73256411181 0.09136014240 
0.031790 5.73605131641 0.09009891061 
0.032307 5.64265652687 0.08478168193 
0.032824 5.43217339951 0.08632272900 
0.033341 5.55204148960 0.08107624649 
0.033857 5.40977933815 0.07574621521 
0.034374 5.43257531541 0.07788879735 
0.034891 5.52451748452 0.08200557531 
0.035408 5.28531653845 0.08378433321 
0.035925 5.23824932192 0.08241977168 
0.036442 5.29729318611 0.08364538652 
0.036959 5.08803929526 0.08075029116 
0.037476 5.27358634652 0.07371254792 
0.037993 5.01162831067 0.07964593946 
0.038510 5.16572499543 0.07661254396 
0.039027 5.01100802368 0.07251899678 
0.039543 4.92079241219 0.07249075582 
0.040060 4.87838101866 0.07054907398 
0.040577 4.97637932777 0.07254443923 
0.041094 4.96264062014 0.07246949777 
0.041611 4.93149667328 0.06824707595 
0.042128 4.87922663839 0.07049680089 
0.042645 4.68866376982 0.06442167307 
0.043162 4.54930889229 0.06712964565 
0.043679 4.61445009004 0.06673985515 
0.044196 4.50875668971 0.06258224073 
0.044712 4.55352332282 0.06190953320 
0.045229 4.53916792512 0.06289085857 
0.045746 4.49762432752 0.06094783178 
0.046263 4.46165878697 0.06289676627 
0.046780 4.40624872791 0.06094613801 
0.047297 4.38848622975 0.05944867684 
0.047814 4.31774455485 0.06111594156 
0.048331 4.16726096973 0.05641146660 
0.048848 4.21591905690 0.06121976790 
0.049365 4.13376377609 0.05620041512 
0.049881 4.16945857504 0.05732563711 
0.050398 4.17086445595 0.05891841035 
0.050915 3.99438563041 0.05424281504 
0.051432 4.14233344956 0.05611716965 
0.051949 4.14599358291 0.05625966578 
0.052466 3.99661576175 0.05573015458 
0.052983 4.07004105872 0.05424867828 
0.053500 3.98635217855 0.05586431510 
0.054017 3.88450023746 0.05439558423 
0.054534 3.91582348513 0.05230657633 
0.055050 3.75420622652 0.05230211892 
0.055567 3.81736037489 0.05346948824 
0.056084 3.80219041738 0.05151361179 
0.056601 3.76066448647 0.05037805005 
0.057118 3.73262153713 0.05268411393 
0.057635 3.73759714693 0.05014471015 
0.058152 3.67993230791 0.04993360553 
0.058669 3.63294380069 0.05065819831 
0.059186 3.52684952026 0.04928140856 
0.059703 3.54799476658 0.04897027223 
0.060220 3.51157739060 0.04856324765 
0.060736 3.58189108026 0.04810895746 
0.061253 3.49830537372 0.04852639148 
0.061770 3.54234863294 0.04691666599 
0.062287 3.43003414536 0.04754497951 
0.062804 3.40885268414 0.04708669365 
0.063321 3.35221395261 0.04496824136 
0.063838 3.32395031833 0.04528709468 
0.064355 3.39368891265 0.04879535837 
0.064872 3.28988547221 0.04545918981 
0.065388 3.30615043192 0.04348128587 
0.065905 3.23167637845 0.04556088917 
0.066422 3.25257907709 0.04618683221 
0.066939 3.25698649732 0.04390263726 
0.067456 3.23522906482 0.04424748478 
0.067973 3.15855494766 0.04092727422 
0.068490 3.12523758664 0.04428898715 
0.069007 3.10928973016 0.04366091657 
0.069524 3.14094043379 0.04559115379 
0.070041 3.12336502852 0.04306972705 
0.070557 3.07430873293 0.04330296265 
0.071074 3.09067572301 0.04222766721 
0.071591 3.10371491375 0.04279602233 
0.072108 3.02591338036 0.04121982189 
0.072625 3.03979194202 0.04173333168 
0.073142 3.01703764428 0.04284866997 
0.073659 2.99680029417 0.03865013344 
0.074176 2.94966813370 0.04148435837 
0.074693 2.89440475551 0.03857401182 
0.075210 2.87724142688 0.03960004891 
0.075726 2.93478399207 0.03883149902 
0.076243 2.83753889459 0.03960441288 
0.076760 2.84243929219 0.03846577526 
0.077277 2.87943794825 0.04013630422 
0.077794 2.77752907941 0.03789015993 
0.078311 2.83281432160 0.03807850310 
0.078828 2.79026548598 0.03780406305 
0.079345 2.75738197202 0.03712373291 
0.079862 2.76515613559 0.03771648689 
0.080378 2.66646185395 0.03686135861 
0.080895 2.78716836194 0.03781223527 
0.081412 2.60253036070 0.03769309658 
0.081929 2.73495797848 0.03655182920 
0.082446 2.71539190916 0.03665276409 
0.082963 2.73395362169 0.03654714871 
0.083480 2.64598221171 0.03505489897 
0.083997 2.58414692374 0.03509080292 
0.084514 2.58951453514 0.03510939421 
0.085030 2.59615137558 0.03519132392 
0.085547 2.73051150724 0.03636959113 
0.086064 2.59823745375 0.03520020939 
0.086581 2.58136747145 0.03468079199 
0.087098 2.63038011504 0.03486210582 
0.087615 2.55173833653 0.03590104958 
0.088132 2.61226984420 0.03688355802 
0.088649 2.58609468825 0.03701589395 
0.089166 2.50288068674 0.03486891446 
0.089683 2.52814365244 0.03746758208 
0.090199 2.54093681820 0.03679945816 
0.090716 2.53262877581 0.03764400297 
0.091233 2.49230381656 0.03816345765 
0.091750 2.45375420337 0.03713027197 
0.092267 2.45842209308 0.03641736520 
0.092784 2.55704600888 0.03870389076 
0.093301 2.49830625144 0.03699385676 
0.093818 2.50755770932 0.03667785718 
0.094334 2.50189355507 0.03621817309 
0.094851 2.50135143450 0.03583224804 
0.095368 2.41681268056 0.03817623105 
0.095885 2.35474794598 0.03502201757 
0.096402 2.47334526438 0.03624938793 
0.096919 2.43132979588 0.03391322689 
0.097436 2.43783769173 0.03353329420 
0.097953 2.38553426226 0.03282118448 
0.098470 2.38578362128 0.03247299306 
0.098986 2.38992646035 0.03304247580 
0.099503 2.34769562545 0.03400918571 
0.100020 2.35637935544 0.03250042956 
0.100537 2.33989291001 0.03375553509 
0.101054 2.35364822230 0.03251463056 
0.101571 2.36251257978 0.03312552794 
0.102088 2.34519629135 0.03330549007 
0.102605 2.29498599633 0.03216109458 
0.103122 2.28136966115 0.03223802783 
0.103638 2.35818852025 0.03102108368 
0.104155 2.28797708303 0.03056893444 
0.104672 2.27094518561 0.03074198850 
0.105189 2.32000144398 0.03102081553 
0.105706 2.25921754000 0.03014515996 
0.106223 2.25352995620 0.03104851224 
0.106740 2.32415240955 0.03095375935 
0.107257 2.25142580940 0.03024890995 
0.107773 2.26810924109 0.02991649073 
0.108290 2.26456270516 0.03028731831 
0.108807 2.22653462998 0.02974488775 
0.109324 2.23978882388 0.03082713348 
0.109841 2.26518340504 0.03031899957 
0.110358 2.19819904426 0.02980185411 
0.110875 2.27599121982 0.02980472146 
0.111392 2.27772757167 0.02940917682 
0.111909 2.22365999796 0.02920245901 
0.112425 2.21044535857 0.02908301399 
0.112942 2.12991095789 0.02834398197 
0.113459 2.22608005250 0.02852881638 
0.113976 2.19289095805 0.02885284835 
0.114493 2.15753212302 0.02771981059 
0.115010 2.17789968407 0.02776863787 
0.115527 2.21087569093 0.02841018110 
0.116044 2.22269316029 0.02835367063 
0.116560 2.15887708924 0.02822295626 
0.117077 2.17078972767 0.02840172871 
0.117594 2.17209548594 0.02786365500 
0.118111 2.17045356598 0.02777038505 
0.118628 2.10210648271 0.02711423299 
0.119145 2.13243826992 0.02818967513 
0.119662 2.14687433050 0.02744581683 
0.120179 2.14399265204 0.02796816945 
0.120695 2.14106554711 0.02724133415 
0.121212 2.14119671056 0.02731892624 
0.121729 2.15207545988 0.02685537086 
0.122246 2.10250450278 0.02744598554 
0.122763 2.10404685888 0.02652320937 
0.123280 2.15803074033 0.02739427796 
0.123797 2.12228919773 0.02636444777 
0.124314 2.10680294493 0.02654342557 
0.124830 2.11640244403 0.02697550054 
0.125347 2.11921539943 0.02640000027 
0.125864 2.09377241629 0.02685510916 
0.126381 2.05716769403 0.02647549592 
0.126898 2.09293340579 0.02653641895 
0.127415 2.06341422413 0.02594957890 
0.127932 2.08582633061 0.02626341284 
0.128448 2.07080330459 0.02568591762 
0.128965 2.08665346744 0.02596574762 
0.129482 2.06873827170 0.02592548590 
0.129999 2.07962108845 0.02639816387 
0.130516 2.12540586239 0.02636103309 
0.131033 2.01797518248 0.02544642532 
0.131550 2.02910084544 0.02571860543 
0.132067 2.06348134197 0.02577420215 
0.132583 2.06067958741 0.02489664436 
0.133100 2.01666756762 0.02562439298 
0.133617 2.01507411130 0.02480084457 
0.134134 2.01221604428 0.02437269911 
0.134651 1.99548799470 0.02531412663 
0.135168 2.00088624483 0.02444482589 
0.135685 1.98732504711 0.02452414381 
0.136201 2.00386237170 0.02561778655 
0.136718 2.02380771946 0.02471468161 
0.137235 1.99058961381 0.02457408067 
0.137752 1.97771024715 0.02492188572 
0.138269 2.00801833310 0.02430718025 
0.138786 1.95782103273 0.02371734352 
0.139303 1.95420563819 0.02345900635 
0.139819 1.95996287750 0.02463263689 
0.140336 1.93694222051 0.02380670076 
0.140853 1.94113894911 0.02364908526 
0.141370 1.99648484076 0.02420164516 
0.141887 1.98229525165 0.02437969229 
0.142404 1.93958728855 0.02399428396 
0.142921 1.95892414926 0.02394297169 
0.143438 1.94938950546 0.02413586164 
0.143954 1.97722326765 0.02395212804 
0.144471 1.97857853890 0.02426222652 
0.144988 1.97854285551 0.02455369670 
0.145505 1.96638499318 0.02379062305 
0.146022 1.96084861657 0.02413961477 
0.146539 1.93470337102 0.02352688191 
0.147056 1.96705917543 0.02357218494 
0.147572 1.95678167695 0.02379017122 
0.148089 1.91091143538 0.02360624297 
0.148606 1.91802030403 0.02300614683 
0.149123 1.90841659365 0.02296325634 
0.149640 1.91763462931 0.02340399546 
0.150157 1.91813964716 0.02320285293 
0.150674 1.92756213630 0.02306802103 
0.151190 1.89515413164 0.02301492253 
0.151707 1.89862195165 0.02353663284 
0.152224 1.88605815176 0.02224924953 
0.152741 1.88665962083 0.02196272476 
0.153258 1.90035184310 0.02308443317 
0.153775 1.91758694576 0.02298510623 
0.154291 1.86065486115 0.02243143412 
0.154808 1.86366922082 0.02258200813 
0.155325 1.85172922167 0.02203923577 
0.155842 1.88493517154 0.02224273458 
0.156359 1.87141755562 0.02230605693 
0.156876 1.88217351745 0.02220525380 
0.157393 1.87531349860 0.02228904115 
0.157909 1.85997164361 0.02217230328 
0.158426 1.87759806346 0.02255604214 
0.158943 1.86559323095 0.02273541576 
0.159460 1.81861792821 0.02138105163 
0.159977 1.87629723842 0.02181526052 
0.160494 1.86652076856 0.02215232109 
0.161010 1.88236026172 0.02212470423 
0.161527 1.90149655721 0.02199548120 
0.162044 1.82850415175 0.02190537009 
0.162561 1.85212236522 0.02206343354 
0.163078 1.86882592708 0.02164351372 
0.163595 1.88722252365 0.02188940592 
0.164112 1.82423502156 0.02163779428 
0.164628 1.88171436853 0.02236138759 
0.165145 1.83682891508 0.02192361759 
0.165662 1.85699124243 0.02189823751 
0.166179 1.85481248602 0.02184712463 
0.166696 1.84724311851 0.02156338339 
0.167213 1.81701152191 0.02174851398 
0.167729 1.81595835290 0.02143595399 
0.168246 1.87239201893 0.02227994683 
0.168763 1.78118682333 0.02153860031 
0.169280 1.83167767243 0.02102614896 
0.169797 1.83398635918 0.02113550292 
0.170314 1.85405794406 0.02156797960 
0.170830 1.82469342134 0.02127679874 
0.171347 1.85101771660 0.02089563792 
0.171864 1.85513815701 0.02054323625 
0.172381 1.83720970620 0.02070360028 
0.172898 1.82088947124 0.02070766835 
0.173415 1.78629439760 0.02085930046 
0.173932 1.79521214361 0.02054514322 
0.174448 1.84311944984 0.02116626385 
0.174965 1.81090064654 0.02042506667 
0.175482 1.80135567213 0.02016523583 
0.175999 1.79974311437 0.02092059545 
0.176516 1.82726879365 0.01984266319 
0.177033 1.84362925538 0.02074513039 
0.177549 1.81370868288 0.02087063263 
0.178066 1.81210123994 0.02044581475 
0.178583 1.82649776382 0.02059843312 
0.179100 1.82455961786 0.02119208510 
0.179617 1.76907905215 0.02094592599 
0.180134 1.81513659968 0.02105423264 
0.180650 1.79653263356 0.02122304654 
0.181167 1.79439452410 0.02108658073 
0.181684 1.84596669985 0.02129777443 
0.182201 1.85364966817 0.02212468585 
0.182718 1.82850877913 0.02227144003 
0.183234 1.78040943773 0.02204137595 
0.183751 1.80608850290 0.02159638571 
0.184268 1.77630561047 0.02170143917 
0.184785 1.83384673802 0.02201891075 
0.185302 1.73903292568 0.02232480821 
0.185819 1.82350832824 0.02169725256 
0.186335 1.80152598195 0.02201173534 
0.186852 1.80065807476 0.02135619900 
0.187369 1.86145149881 0.02201161319 
0.187886 1.77964230353 0.02106969113 
0.188403 1.80949077291 0.02092706726 
0.188920 1.78183190107 0.02058725141 
0.189436 1.79821546936 0.02105934296 
0.189953 1.76009803980 0.02023896253 
0.190470 1.79829205961 0.02052421169 
0.190987 1.77123500598 0.02068850714 
0.191504 1.76758278752 0.02051639744 
0.192020 1.76054816062 0.02046647287 
0.192537 1.77897494626 0.02051668999 
0.193054 1.78311744904 0.02062880255 
0.193571 1.78995966354 0.02007022545 
0.194088 1.79936896931 0.02002237170 
0.194605 1.77344483698 0.02059537193 
0.195121 1.80484050724 0.02039632534 
0.195638 1.73769679757 0.01981473070 
0.196155 1.75294180696 0.01998613561 
0.196672 1.77058357606 0.01972274022 
0.197189 1.78297583486 0.02030569330 
0.197705 1.75633972014 0.01968188991 
0.198222 1.78023350755 0.01951110039 
0.198739 1.72577871778 0.01937708321 
0.199256 1.73536674280 0.01969445939 
0.199773 1.74984121811 0.02017498344 
0.200290 1.75919674114 0.01962180721 
0.200806 1.75243791703 0.01920170882 
0.201323 1.77406885866 0.01966702167 
0.201840 1.77986913797 0.01934995004 
0.202357 1.76504540086 0.01951405594 
0.202874 1.78469462248 0.01932314405 
0.203390 1.77817536422 0.01909409796 
0.203907 1.80753260233 0.01875622894 
0.204424 1.77182637776 0.01908245409 
0.204941 1.74682199277 0.01896426487 
0.205458 1.78777639436 0.01953248158 
0.205974 1.75876607828 0.01953545738 
0.206491 1.78082974000 0.01893980810 
0.207008 1.74507611957 0.01892259230 
0.207525 1.77900493812 0.01919298657 
0.208042 1.76720060798 0.01897223161 
0.208558 1.76878591874 0.01940973351 
0.209075 1.77953590378 0.01918386399 
0.209592 1.73619553577 0.01941951109 
0.210109 1.72893494774 0.01895721838 
0.210626 1.75735607403 0.01902516961 
0.211142 1.78768897896 0.01867098888 
0.211659 1.78618634738 0.01900054869 
0.212176 1.69992470674 0.01866361032 
0.212693 1.73366946708 0.01856485755 
0.213210 1.74191428236 0.01871604188 
0.213726 1.76252738460 0.01885731754 
0.214243 1.76825247410 0.01919894033 
0.214760 1.76681493026 0.01855832906 
0.215277 1.76143757923 0.01885007089 
0.215794 1.76391570750 0.01835539636 
0.216310 1.74218794476 0.01866634500 
0.216827 1.72395604592 0.01829818120 
0.217344 1.75455390129 0.01891180761 
0.217861 1.72975392759 0.01823589646 
0.218378 1.74254511111 0.01843196224 
0.218894 1.75174640909 0.01807868449 
0.219411 1.76990433942 0.01886023199 
0.219928 1.77550005510 0.01863586578 
0.220445 1.74294083044 0.01842725401 
0.220962 1.77072091189 0.01877356454 
0.221478 1.74584345182 0.01830634666 
0.221995 1.73616252753 0.01827288113 
0.222512 1.76486843467 0.01838972975 
0.223029 1.76946799281 0.01816688250 
0.223546 1.74184683108 0.01814296110 
0.224062 1.73955043136 0.01836782554 
0.224579 1.74167541364 0.01823585429 
0.225096 1.71385968050 0.01819601175 
0.225613 1.75982846463 0.01781020844 
0.226129 1.76333857100 0.01773686860 
0.226646 1.73912967455 0.01805516561 
0.227163 1.73268143632 0.01772783022 
0.227680 1.76387715936 0.01790832867 
0.228197 1.73933339977 0.01773420115 
0.228713 1.76229611673 0.01762656838 
0.229230 1.73338798979 0.01780847472 
0.229747 1.78220463066 0.01740112157 
0.230264 1.76235373536 0.01802488570 
0.230780 1.73709654362 0.01781151573 
0.231297 1.72546628207 0.01775359294 
0.231814 1.73889693954 0.01712346215 
0.232331 1.72189045010 0.01777221934 
0.232848 1.74225138314 0.01762751626 
0.233364 1.76016259948 0.01737622914 
0.233881 1.75735258952 0.01799445231 
0.234398 1.77571241449 0.01794947715 
0.234915 1.76597653314 0.01746200558 
0.235431 1.76822672190 0.01777965030 
0.235948 1.71410217681 0.01749010156 
0.236465 1.75852528698 0.01745656691 
0.236982 1.72714955411 0.01772964128 
0.237499 1.73181420949 0.01765399106 
0.238015 1.73303888966 0.01762798526 
0.238532 1.70911859072 0.01731484025 
0.239049 1.74012166061 0.01751403349 
0.239566 1.74983895873 0.01734930302 
0.240082 1.73465123800 0.01748778086 
0.240599 1.72723436189 0.01702869184 
0.241116 1.71336209093 0.01695685629 
0.241633 1.69110140632 0.01713388768 
0.242149 1.76174341066 2.88310760683 
0.242666 1.74227432801 0.01713820756 
0.243183 1.73840319270 0.01727727767 
0.243700 1.70569817719 0.01726260665 
0.244217 1.73797644082 0.01746794033 
0.244733 1.73035295534 0.01737464484 
0.245250 1.72866197984 0.01734563615 
0.245767 1.72383000485 0.01689551372 
0.246284 1.70065692094 0.01685969044 
0.246800 1.74186964725 0.01713606296 
0.247317 1.73219189610 0.01740865615 
0.247834 1.72276399383 0.01684248840 
0.248351 1.71594374146 0.01704821024 
0.248867 1.72614811400 0.01706535808 
0.249384 1.74692224306 0.01676852041 
0.249901 1.74811789211 0.01691111107 
0.250418 1.73628116159 0.01712838064 
0.250934 1.74447597919 0.01741952729 
0.251451 1.67955455749 0.01695504561 
0.251968 1.74497308711 0.01692186406 
0.252485 1.71771669035 0.01677731727 
0.253001 1.73965453600 0.01689915644 
0.253518 1.72069266006 0.01670872437 
0.254035 1.70703473789 0.01726189523 
0.254552 1.72853654200 0.01682422896 
0.255068 1.70479901511 0.01679800105 
0.255585 1.72757239994 0.01660050299 
0.256102 1.74128390512 0.01646328863 
0.256619 1.72501473498 0.01673928046 
0.257135 1.71152290238 0.01627052201 
0.257652 1.70830641725 0.01620671578 
0.258169 1.69896755912 0.01665762037 
0.258686 1.70530711142 0.01694882948 
0.259202 1.69811472063 0.01649708225 
0.259719 1.73890767566 0.01663522289 
0.260236 1.71321248691 0.01685854270 
0.260753 1.73372018578 0.01726076370 
0.261269 1.70931360707 0.01676456520 
0.261786 1.70829214700 0.01760485373 
0.262303 1.74128272591 0.01725735936 
0.262820 1.73972708294 0.01737282477 
0.263336 1.71370712352 0.01773054306 
0.263853 1.71913237855 0.01794978316 
0.264370 1.72219063065 0.01808844148 
0.264887 1.68621053913 0.01808433985 
0.265403 1.68298447596 0.01735431062 
0.265920 1.72267956134 0.01817709471 
0.266437 1.70939150205 0.01835270774 
0.266954 1.71791277759 0.01784637641 
0.267470 1.76233938683 0.01820298465 
0.267987 1.70863294746 0.01825668055 
0.268504 1.71341410447 0.01821139155 
0.269021 1.72809975925 0.01862447603 
0.269537 1.75484216950 0.01835495119 
0.270054 1.70603948677 0.01892275143 
0.270571 1.70559544439 0.01856737586 
0.271087 1.74687655141 0.01918629626 
0.271604 1.72510370972 0.01889480142 
0.272121 1.68833242265 0.01907274772 
0.272638 1.76839117107 0.01938791524 
0.273154 1.73153832968 0.01964593688 
0.273671 1.75080915631 0.02002083679 
0.274188 1.69909623459 0.01944012745 
0.274705 1.75720630643 0.02041232145 
0.275221 1.70641110079 0.01971916299 
0.275738 1.73556810428 0.01982847876 
0.276255 1.75530845742 0.02041336370 
0.276771 1.73896536897 0.02023869912 
0.277288 1.73704176119 0.01984839762 
0.277805 1.73815042262 0.01969306602 
0.278322 1.72483321533 0.01976600894 
0.278838 1.72879480416 0.01993908970 
0.279355 1.75063240832 0.01958396655 
0.279872 1.72492165939 0.01995512721 
0.280388 1.73111650017 0.01958581098 
0.280905 1.72773540428 0.02022933046 
0.281422 1.72082658458 0.01956973597 
0.281939 1.71824659469 0.01973515862 
0.282455 1.74975890484 0.01956263261 
0.282972 1.70057258373 0.02027462490 
0.283489 1.71823770888 0.01956113168 
0.284006 1.68037967643 0.01886064199 
0.284522 1.72119644810 0.01979295264 
0.285039 1.72561903128 0.01951199188 
0.285556 1.73093703743 0.02007446020 
0.286072 1.72388002652 0.02010227298 
0.286589 1.74145282931 0.02047520106 
0.287106 1.74115374315 0.02044546347 
0.287622 1.74010872147 0.01973255165 
0.288139 1.70637969999 0.01995929695 
0.288656 1.72554328836 0.02031162034 
0.289173 1.69127324596 0.02004209125 
0.289689 1.70609561873 0.02036117109 
0.290206 1.72916714114 0.02051108488 
0.290723 1.72025746508 0.01994672288 
0.291239 1.68351574695 0.02037965786 
0.291756 1.73559824590 0.02050546140 
0.292273 1.70628625249 0.02028362140 
0.292790 1.71679960405 0.02031918247 
0.293306 1.70751073109 0.02052936034 
0.293823 1.70696211537 0.02035842549 
0.294340 1.71971188099 0.02030552984 
0.294856 1.75838293999 0.02085149889 
0.295373 1.74500587676 0.02056966744 
0.295890 1.73803857123 0.02061978034 
0.296406 1.71603993135 0.02097530806 
0.296923 1.70967051179 0.02093269831 
0.297440 1.72253369610 0.02072682487 
0.297957 1.76817667106 0.02147394176 
0.298473 1.71355865291 0.02057235052 
0.298990 1.71774323589 0.02097615018 
0.299507 1.75814358689 0.02069205445 
0.300023 1.70579682186 0.02076369623 
0.300540 1.72695292431 0.02131371611 
0.301057 1.71379256329 0.02071217774 
0.301573 1.73408449803 0.02077567012 
0.302090 1.73664715580 0.02205043641 
0.302607 1.71771230423 0.02065012366 
0.303123 1.71255430346 0.02105665449 
0.303640 1.74308143775 0.02038471147 
0.304157 1.74493409194 0.02197025326 
0.304673 1.73444407316 0.02089504308 
0.305190 1.71578936091 0.02147340662 
0.305707 1.75996919526 0.02117305850 
0.306224 1.70449161461 0.02108058595 
0.306740 1.68295972306 0.02115198162 
0.307257 1.70569329715 0.02151889314 
0.307774 1.71396681742 0.02148534000 
0.308290 1.70535770140 0.02112223145 
0.308807 1.70562247142 0.02103203082 
0.309324 1.72654520427 0.02184366858 
0.309840 1.73597585631 0.02171528347 
0.310357 1.77400628094 0.02213072279 
0.310874 1.72717145369 0.02088953149 
0.311390 1.76572782493 0.02174653624 
0.311907 1.70823586319 0.02215466891 
0.312424 1.69665024763 0.02202857109 
0.312940 1.73981481631 0.02132809938 
0.313457 1.73640879376 0.02193490575 
0.313974 1.76320900633 0.02115856480 
0.314490 1.71621967781 0.02173446485 
0.315007 1.75616612478 0.02288259089 
0.315524 1.74347705226 0.02212205191 
0.316040 1.73042107254 0.02262670064 
0.316557 1.71929912691 0.02275293098 
0.317074 1.70329722048 0.02260450813 
0.317590 1.72429588580 0.02225890312 
0.318107 1.73374763393 0.02163474194 
0.318624 1.72369881987 0.02208730514 
0.319140 1.70198010055 0.02241101012 
0.319657 1.75337188926 0.02322140367 
0.320174 1.73550498133 0.02307315875 
0.320690 1.72166852976 0.02263351315 
0.321207 1.73316096058 0.02304107740 
0.321724 1.73512135710 0.02248214792 
0.322240 1.71851218253 0.02286839855 
0.322757 1.72240807362 0.02354764755 
0.323274 1.71065812723 0.02338092898 
0.323790 1.67313818646 0.02251819636 
0.324307 1.76256404739 0.02401573867 
0.324824 1.76620524960 0.02343860644 
0.325340 1.70996065926 0.02351426355 
0.325857 1.75479040738 0.02471495515 
0.326373 1.77305598758 0.02380445795 
0.326890 1.72362275257 0.02450529789 
0.327407 1.72897955027 0.02465011972 
0.327923 1.74286045794 0.02500048297 
0.328440 1.76438698898 0.02509214425 
0.328957 1.77983298725 0.02542730715 
0.329473 1.76292441449 0.02547799563 
0.329990 1.72545769741 0.02589320371 
0.330507 1.74034064909 0.02596252611 
0.331023 1.77850239217 0.02810743532 
0.331540 1.74542280024 0.02762813137 
0.332057 1.81415320086 0.02781339333 
0.332573 1.75138533818 0.02805853508 
0.333090 1.74811909137 0.02928984820 
0.333607 1.75696661980 0.02776749311 
0.334123 1.72010058682 0.02938271542 
0.334640 1.75235521177 0.02929799576 
0.335156 1.76731001281 0.02979110025 
0.335673 1.77438991289 0.02878864697 
0.336190 1.73130006962 0.02892121210 
0.336706 1.73632822640 0.02880324049 
0.337223 1.81978420337 0.03094907168 
0.337740 1.78026208981 0.03033334228 
0.338256 1.79514559619 0.02951203168 
0.338773 1.76039977633 0.03179982602 
0.339290 1.82523214069 0.03456467663 
0.339806 1.78161704359 0.03450419063 
0.340323 1.86837002751 0.03686776946 
0.340839 1.87144659247 0.03496078801 
0.341356 1.80181158172 0.03506503178 
0.341873 1.83525206434 0.03445216012 
0.342389 1.86076128609 0.03558950841 
0.342906 1.79795970571 0.03586045858 
0.343423 1.84190831092 0.03667990069 
0.343939 1.85920368423 0.03598147191 
0.344456 1.84164566535 0.03545952530 
0.344972 1.81354681992 0.03577918864 
0.345489 1.79328207618 0.03404602192 
0.346006 1.84661894906 0.03767190472 
0.346522 1.75943242941 0.03772902768 
0.347039 1.77231707996 0.03703691871 
0.347555 1.82991913822 0.03789869653 
0.348072 1.80345969239 0.03824178005 
0.348589 1.71958862877 0.03636396857 
0.349105 1.76995567022 0.03803145037 
0.349622 1.80088760635 0.03590919937 
0.350139 1.79557308431 0.03704922574 
0.350655 1.82287801058 0.03727468901 
0.351172 1.88723966551 0.03912816270 
0.351688 1.87298678746 0.03943343857 
0.352205 1.82885202675 0.03777912711 
0.352722 1.79150910393 0.03700140927 
0.353238 1.77917628967 0.03658416720 
0.353755 1.82663676897 0.03811183596 
0.354271 1.80123099043 0.03719865671 
0.354788 1.79102489918 0.03797359088 
0.355305 1.78400700955 0.03951817906 
0.355821 1.82954939185 0.03839813695 
0.356338 1.82550152361 0.03959972642 
0.356854 1.79798644729 0.03912715875 
0.357371 1.76767020486 0.04173157576 
0.357888 1.79725184325 0.04085682063 
0.358404 1.81350170900 0.04059800618 
0.358921 1.80698306448 0.04284566407 
0.359437 1.84242855205 0.04384368974 
0.359954 1.83681436072 0.04433844650 
0.360471 1.83364256679 0.04333396744 
0.360987 1.68910557199 0.04276713729 
0.361504 1.82634746829 0.04621190514 
0.362020 1.82901581093 0.04840556146 
0.362537 1.77955488286 0.04920210274 
0.363054 1.77065485453 0.04576202600 
0.363570 1.75672675361 0.04944113155 
0.364087 1.81822073254 0.05034941019 
0.364603 1.75960867207 0.04999624246 
0.365120 1.78397271837 0.05360382434 
0.365637 1.76931202954 0.05148188982 
0.366153 1.73858053775 0.05457019591 
0.366670 1.84787340998 0.05410954081 
0.367186 1.75004663816 0.05729896605 
0.367703 1.78073069517 0.05984250744 
0.368219 1.81256612046 0.06219638872 
0.368736 1.74961915200 0.06166603239 
0.369253 1.70804078271 0.06349724040 
0.369769 1.86602040226 0.06625167054 
0.370286 1.73814797081 0.06355430841 
0.370802 1.70716830539 0.07021897480 
0.371319 1.72382558285 0.07157817707 
0.371835 1.64853108936 0.07835799627 
0.372352 2.00924087810 0.09334886696 
0.372869 1.80322930321 0.11450780688 
0.373385 1.71221471455 0.15515195006 
0.373902 1.70579667640 0.46715184328 
