# Supplementary material for: A SAXS-based approach to rationally evaluate radical scavengers – toward eliminating radiation damage in solution and crystallographic studies
Source: J Synchrotron Radiat. 2021 Aug 9;28(Pt 5):1309–20. doi: 10.1107/S1600577521004045 (PMC8415334; doi:10.1107/S1600577521004045)
Supplement: Supplementary file 1 [file s-28-01309-sup1.zip › SupportingData/ascrobic_acid/50nM/B1_ascorbate-50nm_00012.cbf.dat]

0.010597 13.95198652212 0.72376438936 
0.011114 12.11450864322 0.46047096725 
0.011630 11.61206057839 0.36418182417 
0.012147 10.94439489024 0.31001691133 
0.012664 10.54241003642 0.26649591773 
0.013181 9.67232538070 0.24333752003 
0.013698 9.53357890989 0.23107215322 
0.014215 8.93112348836 0.32758298819 
0.014732 8.65156479323 0.29424660751 
0.015249 8.47241306910 0.25365336634 
0.015766 8.05145719043 0.19749467896 
0.016283 7.91207213706 0.19992856571 
0.016800 7.77056698614 0.18648713675 
0.017316 7.67032317716 0.15571010488 
0.017833 7.51082305420 0.15718623129 
0.018350 7.58282835252 0.14059939025 
0.018867 7.13230847373 0.13805883086 
0.019384 7.02011863723 0.12783938154 
0.019901 6.96149681054 0.13216795357 
0.020418 6.59358476713 0.12678987749 
0.020935 6.68064533426 0.11522381174 
0.021452 6.55763504857 0.11456601810 
0.021969 6.30292252152 0.10826781660 
0.022486 6.20431788069 0.11956616173 
0.023002 6.15601613286 0.11403403330 
0.023519 6.15352813468 0.10879885860 
0.024036 6.28462369053 0.11264490913 
0.024553 5.90915586103 0.10762295153 
0.025070 5.94079173536 0.09987848037 
0.025587 5.83640567511 0.09444290535 
0.026104 5.70204656702 0.09268486564 
0.026621 5.63354477205 0.10682658302 
0.027138 5.79663103471 0.09093839334 
0.027655 5.77492550056 0.09685334115 
0.028171 5.55705860911 0.09055124341 
0.028688 5.47161178376 0.09141466417 
0.029205 5.58050670462 0.08890795161 
0.029722 5.49393477969 0.08611296552 
0.030239 5.12836164290 0.08845992102 
0.030756 5.41727516461 0.08566457047 
0.031273 5.31212635918 0.08699143987 
0.031790 5.22328249662 0.08875863866 
0.032307 5.15522256523 0.08634649005 
0.032824 5.10864463672 0.08648173525 
0.033341 5.08300658361 0.08073299310 
0.033857 5.08761917963 0.08148417970 
0.034374 4.95071416279 0.07726393699 
0.034891 4.90905035463 0.07749979863 
0.035408 4.93333714390 0.07964216604 
0.035925 4.84758477695 0.07918401474 
0.036442 4.84391388368 0.07545892534 
0.036959 4.81967036926 0.07643209800 
0.037476 4.86615378947 0.07431216719 
0.037993 4.66691705264 0.07369631822 
0.038510 4.84099566339 0.07589296787 
0.039027 4.65389422056 0.06740638620 
0.039543 4.47060625676 0.07230130184 
0.040060 4.66634083201 0.07220219838 
0.040577 4.54407262079 0.06891926138 
0.041094 4.38153013671 0.06750860347 
0.041611 4.43280097792 0.06573869626 
0.042128 4.45374784202 0.06935710715 
0.042645 4.38054927642 0.06353820046 
0.043162 4.40529368010 0.06547153841 
0.043679 4.30325840886 0.06989470403 
0.044196 4.22396220336 0.06304055849 
0.044712 4.24429737303 0.05898186487 
0.045229 4.15218643896 0.06351841909 
0.045746 4.20446627477 0.06429270013 
0.046263 4.21321267084 0.05948007970 
0.046780 4.16491220409 0.05543987499 
0.047297 4.15238333686 0.06033165045 
0.047814 4.10749038325 0.05945622670 
0.048331 4.08657762120 0.05923213068 
0.048848 4.01089358554 0.05959028826 
0.049365 4.03689329433 0.05843844781 
0.049881 4.04473018774 0.05733595295 
0.050398 3.91847426890 0.05882074275 
0.050915 3.95565573084 0.05588494916 
0.051432 3.98921138321 0.05699611897 
0.051949 3.90807936096 0.05631438889 
0.052466 3.87718095258 0.05662351009 
0.052983 3.72003029037 0.05249802198 
0.053500 3.73462836096 0.05603802564 
0.054017 3.75316571777 0.05454945928 
0.054534 3.73967178336 0.05283324707 
0.055050 3.74221091530 0.05209642342 
0.055567 3.74448149255 0.05279627146 
0.056084 3.75338211816 0.05527375829 
0.056601 3.65452819792 0.05089822971 
0.057118 3.59533714970 0.05018185820 
0.057635 3.55558546878 0.04795929924 
0.058152 3.61994187951 0.05054423352 
0.058669 3.58189118262 0.04946444381 
0.059186 3.62866433349 0.05102285568 
0.059703 3.44846342736 0.04658473582 
0.060220 3.42057053801 0.04830512083 
0.060736 3.49105065935 0.04869770652 
0.061253 3.49212682413 0.04803068520 
0.061770 3.43164740592 0.04789805089 
0.062287 3.38007752432 0.04706909111 
0.062804 3.31314820667 0.04872077421 
0.063321 3.36124603174 0.04614110287 
0.063838 3.30923575005 0.04486637434 
0.064355 3.35559628773 0.04516526567 
0.064872 3.25744568387 0.04260626552 
0.065388 3.30002518370 0.04431284650 
0.065905 3.25032522895 0.04454048402 
0.066422 3.15100077162 0.04480561306 
0.066939 3.15374592256 0.04351986421 
0.067456 3.14074498840 0.04366890023 
0.067973 3.11847596590 0.04376557380 
0.068490 3.14884393175 0.04182084958 
0.069007 3.09030521624 0.04407133763 
0.069524 3.09858223484 0.04440704204 
0.070041 3.07764740008 0.04242689219 
0.070557 3.00014686060 0.04301268888 
0.071074 3.07877798364 0.04351651379 
0.071591 3.07852780225 0.04111753500 
0.072108 3.04947368959 0.04160861083 
0.072625 2.98789886505 0.03994991805 
0.073142 3.06058982318 0.04149914336 
0.073659 2.96283855687 0.04127094306 
0.074176 3.02759290337 0.04222381825 
0.074693 2.89718054403 0.04155836926 
0.075210 2.88110776980 0.03861175006 
0.075726 2.95915650832 0.03981017383 
0.076243 2.90816384959 0.03913142140 
0.076760 2.92527860856 0.03931764763 
0.077277 2.94830867417 0.03865641930 
0.077794 2.81945561992 0.03863078184 
0.078311 2.84480407384 0.03807656698 
0.078828 2.81416575531 0.03794333382 
0.079345 2.89294445093 0.03982380312 
0.079862 2.78805404373 0.03872455164 
0.080378 2.78112278403 0.03774202528 
0.080895 2.74110126072 0.03745349320 
0.081412 2.70469244964 0.03765928229 
0.081929 2.75925410921 0.03702283546 
0.082446 2.75072968685 0.03730047185 
0.082963 2.76872670703 0.03767097753 
0.083480 2.76425103438 0.03732361945 
0.083997 2.72262574876 0.03564928443 
0.084514 2.73745697361 0.03642023269 
0.085030 2.69112467488 0.03754003326 
0.085547 2.65525285747 0.03499120655 
0.086064 2.63250709507 0.03519121349 
0.086581 2.56728521871 0.03586784343 
0.087098 2.66409410355 0.03572559925 
0.087615 2.59827645691 0.03559347726 
0.088132 2.62818272611 0.03639422280 
0.088649 2.53601304824 0.03599111368 
0.089166 2.56003417042 0.03615962914 
0.089683 2.54927308011 0.03713263939 
0.090199 2.61202741891 0.03763788888 
0.090716 2.54677962085 0.03535252189 
0.091233 2.57281925017 0.03660092183 
0.091750 2.56893607539 0.03844950449 
0.092267 2.54692970165 0.03819706750 
0.092784 2.50708961162 0.03673204511 
0.093301 2.54737685198 0.03796237904 
0.093818 2.43842215156 0.03670904592 
0.094334 2.50059460964 0.03766880291 
0.094851 2.39110387383 0.03733262895 
0.095368 2.51821231600 0.03790362370 
0.095885 2.44702356397 0.03652745547 
0.096402 2.41856487568 0.03551461616 
0.096919 2.38628597583 0.03498377420 
0.097436 2.39969131500 0.03438993701 
0.097953 2.49004529264 0.03468699826 
0.098470 2.41447677807 0.03357022837 
0.098986 2.43289852643 0.03206910810 
0.099503 2.34484252480 0.03186914148 
0.100020 2.37617302591 0.03286063588 
0.100537 2.40264153356 0.03381628883 
0.101054 2.39790770972 0.03169521204 
0.101571 2.37210814322 0.03212334229 
0.102088 2.34201758327 0.03153902156 
0.102605 2.34020989631 0.03248581146 
0.103122 2.28106014491 0.03136608489 
0.103638 2.33531049221 0.03269629077 
0.104155 2.35190652424 0.03096557766 
0.104672 2.31507054171 0.03146593529 
0.105189 2.32557266207 0.03128026454 
0.105706 2.31076682225 0.03133543648 
0.106223 2.37464425336 0.03110086137 
0.106740 2.33248346508 0.02996221701 
0.107257 2.29986236971 0.03179493602 
0.107773 2.31957748761 0.02996401408 
0.108290 2.25080404093 0.03019676207 
0.108807 2.31161274350 0.03112623624 
0.109324 2.30140371385 0.03017174847 
0.109841 2.28016300310 0.03038202898 
0.110358 2.23411111410 0.03035523064 
0.110875 2.28532695737 0.03098387311 
0.111392 2.26115933105 0.02884190660 
0.111909 2.25440258920 0.02958723355 
0.112425 2.19615854725 0.02885844619 
0.112942 2.26975100501 0.02915021356 
0.113459 2.19411177716 0.02887356119 
0.113976 2.24427107949 0.02864072191 
0.114493 2.16840555836 0.02847537380 
0.115010 2.18846239550 0.02865536927 
0.115527 2.17513013317 0.02811708281 
0.116044 2.17901641286 0.02839047831 
0.116560 2.16906448572 0.02852377797 
0.117077 2.16204699955 0.02827598879 
0.117594 2.21981243046 0.02796785718 
0.118111 2.19451968973 0.02795019507 
0.118628 2.16365506825 0.02718160892 
0.119145 2.18850249008 0.02821778133 
0.119662 2.14212001411 0.02767380722 
0.120179 2.10637322516 0.02837725870 
0.120695 2.12289188353 0.02666146267 
0.121212 2.16108739507 0.02723132792 
0.121729 2.06350395849 0.02733614571 
0.122246 2.16897569911 0.02784473630 
0.122763 2.13877726763 0.02754851761 
0.123280 2.18154537437 0.02729009504 
0.123797 2.12314076348 0.02744701504 
0.124314 2.09514888553 0.02717462581 
0.124830 2.12085220879 0.02675297320 
0.125347 2.14703400435 0.02701123677 
0.125864 2.14268287913 0.02712422067 
0.126381 2.08961518795 0.02664155653 
0.126898 2.08824056526 0.02605811997 
0.127415 2.10768087323 0.02649961849 
0.127932 2.01179847197 0.02597717011 
0.128448 2.10808411004 0.02626061941 
0.128965 2.10098451026 0.02637317835 
0.129482 2.08921727854 0.02582856956 
0.129999 2.02389315103 0.02635301622 
0.130516 2.06895336169 0.02569671799 
0.131033 2.07234242393 0.02585805052 
0.131550 2.05830199806 0.02578385029 
0.132067 2.05561087657 0.02513461741 
0.132583 2.00471195636 0.02556518386 
0.133100 2.05852732118 0.02584828925 
0.133617 2.04791970717 0.02487579257 
0.134134 2.00062783220 0.02495890274 
0.134651 1.97439266554 0.02548650375 
0.135168 1.98491715476 0.02581930530 
0.135685 1.98249732590 0.02567768144 
0.136201 2.01006121570 0.02474497801 
0.136718 2.00638095576 0.02462471095 
0.137235 1.97980261394 0.02432607277 
0.137752 1.98752224773 0.02423404668 
0.138269 1.95154510993 0.02457101238 
0.138786 1.97317868613 0.02378341865 
0.139303 1.96863733128 0.02400622375 
0.139819 1.96613776495 0.02458395921 
0.140336 1.96735265235 0.02436747929 
0.140853 2.01623200715 0.02420432815 
0.141370 1.98524002977 0.02446309847 
0.141887 1.97583486896 0.02332034852 
0.142404 1.97329362890 0.02413527185 
0.142921 1.91882776636 0.02357747947 
0.143438 1.99810224558 0.02506506536 
0.143954 2.01265706541 0.02465466283 
0.144471 1.99789729782 0.02453860143 
0.144988 2.02015147273 0.02487760662 
0.145505 2.00603449866 0.02432616866 
0.146022 1.98345067996 0.02428136352 
0.146539 1.92192532931 0.02375854796 
0.147056 1.92891226144 0.02330532191 
0.147572 1.96483598501 0.02457843315 
0.148089 1.98677592305 0.02406849927 
0.148606 1.94344787454 0.02384458335 
0.149123 1.92609787154 0.02342136670 
0.149640 1.89101064853 0.02349073198 
0.150157 1.94476445453 0.02367810671 
0.150674 1.89116111157 0.02366208433 
0.151190 1.90750678833 0.02320563220 
0.151707 1.88297050789 0.02269492859 
0.152224 1.92053326689 0.02324641740 
0.152741 1.86321154241 0.02306554215 
0.153258 1.89694180632 0.02226848859 
0.153775 1.90377361983 0.02287833968 
0.154291 1.87304856262 0.02243430604 
0.154808 1.86588324712 0.02234255902 
0.155325 1.89928940996 0.02293213810 
0.155842 1.84969039612 0.02197432275 
0.156359 1.86377961761 0.02319302578 
0.156876 1.85304792230 0.02245870178 
0.157393 1.91133098877 0.02264164963 
0.157909 1.84176835227 0.02198869155 
0.158426 1.87066700686 0.02217000247 
0.158943 1.88230528628 0.02246666768 
0.159460 1.88597908706 0.02272598965 
0.159977 1.83926465435 0.02189545105 
0.160494 1.84407299011 0.02240495698 
0.161010 1.88083177149 0.02171864182 
0.161527 1.84799307582 0.02225900334 
0.162044 1.86937839570 0.02173552606 
0.162561 1.88255905720 0.02275960579 
0.163078 1.81536507799 0.02144478237 
0.163595 1.85871619784 0.02176398998 
0.164112 1.88318493036 0.02211728608 
0.164628 1.82735722647 0.02182565660 
0.165145 1.83901080936 0.02198740249 
0.165662 1.84081484238 0.02152609370 
0.166179 1.84249117544 0.02123629331 
0.166696 1.84326101435 0.02186086930 
0.167213 1.84431915223 0.02183148551 
0.167729 1.87417646648 0.02135053860 
0.168246 1.81958571178 0.02098258524 
0.168763 1.82071083932 0.02101141123 
0.169280 1.84072454739 0.02130239361 
0.169797 1.83804675572 0.02076836747 
0.170314 1.82385348743 0.02088993819 
0.170830 1.84512317234 0.02122827843 
0.171347 1.82533000778 0.02088274670 
0.171864 1.86331262259 0.02096298290 
0.172381 1.82791840921 0.02078069839 
0.172898 1.84421904387 0.02065309978 
0.173415 1.82649635497 0.02095412695 
0.173932 1.81376873714 0.02063712645 
0.174448 1.83088861436 0.02077649346 
0.174965 1.79623760078 0.02070910529 
0.175482 1.83378066770 0.02103410047 
0.175999 1.84674272664 0.02089171942 
0.176516 1.78046861398 0.02070632260 
0.177033 1.81124437989 0.02095966061 
0.177549 1.79374030615 0.02079123265 
0.178066 1.80311962056 0.02049704263 
0.178583 1.79365383606 0.01992375018 
0.179100 1.83450427310 0.02072681891 
0.179617 1.81601903580 0.02086507056 
0.180134 1.79031182042 0.02098769866 
0.180650 1.83383950139 0.02185289711 
0.181167 1.78136561524 0.02113178324 
0.181684 1.78063539419 0.02085652701 
0.182201 1.82874420453 0.02218606844 
0.182718 1.81944634811 0.02200075056 
0.183234 1.79606550217 0.02187805894 
0.183751 1.82017886879 0.02230150803 
0.184268 1.78828325435 0.02163614262 
0.184785 1.76032780120 0.02166255902 
0.185302 1.77876478563 0.02264436828 
0.185819 1.80888251782 0.02167660357 
0.186335 1.80817902721 0.02196191002 
0.186852 1.79575795146 0.02229020182 
0.187369 1.81045140888 0.02191855691 
0.187886 1.78121874538 0.02123225849 
0.188403 1.80290389800 0.02120786210 
0.188920 1.79046697785 0.02103534414 
0.189436 1.82035541220 0.02078207307 
0.189953 1.79605319866 0.02078432959 
0.190470 1.76294641136 0.02074638136 
0.190987 1.78141031845 0.02011937275 
0.191504 1.77852647796 0.02103755298 
0.192020 1.77416322305 0.02009942587 
0.192537 1.75902535824 0.02032645349 
0.193054 1.80275229928 0.02075960590 
0.193571 1.78349084188 0.02049437426 
0.194088 1.79456645804 0.02000196016 
0.194605 1.75210604348 0.01993622596 
0.195121 1.78921649741 0.01969822634 
0.195638 1.78329809789 0.01987444884 
0.196155 1.77338416262 0.02038997293 
0.196672 1.75706760110 0.01969838984 
0.197189 1.76354365675 0.02007493353 
0.197705 1.75345073359 0.01976490479 
0.198222 1.79290029475 0.02034492736 
0.198739 1.74102103286 0.01962637444 
0.199256 1.76271878751 0.01957142731 
0.199773 1.76005568083 0.01971966258 
0.200290 1.77885120955 0.01973708713 
0.200806 1.74752544990 0.01923008021 
0.201323 1.73751226521 0.01948331631 
0.201840 1.73391943052 0.01910870370 
0.202357 1.78754573277 0.01918700346 
0.202874 1.76497336350 0.01928845907 
0.203390 1.75236261523 0.01918448970 
0.203907 1.75345643019 0.01937157803 
0.204424 1.73524983863 0.01886502375 
0.204941 1.78065330952 0.01957638678 
0.205458 1.81502364787 0.01941043903 
0.205974 1.75610217637 0.01911336672 
0.206491 1.75059387571 0.01886997659 
0.207008 1.77443269450 0.01930731985 
0.207525 1.74127068502 0.01898211991 
0.208042 1.76218268535 0.01923026407 
0.208558 1.75392092241 0.01924560865 
0.209075 1.73374402385 0.01901819370 
0.209592 1.77353527750 0.01916914789 
0.210109 1.73887083245 0.01863798008 
0.210626 1.74063607183 0.01906887255 
0.211142 1.74136917939 0.01902920919 
0.211659 1.76500010890 0.01923596679 
0.212176 1.78195574275 0.01895793211 
0.212693 1.75596594709 0.01900492817 
0.213210 1.75873456530 0.01881513502 
0.213726 1.75503187225 0.01912365061 
0.214243 1.78885004812 0.01892108344 
0.214760 1.76214936478 0.01875134118 
0.215277 1.77061567924 0.01858987388 
0.215794 1.75920092092 0.01890844281 
0.216310 1.73652761699 0.01861442689 
0.216827 1.73998717082 0.01856971666 
0.217344 1.75039805316 0.01875868468 
0.217861 1.74027150637 0.01832655973 
0.218378 1.74257571082 0.01853521654 
0.218894 1.75455797698 0.01853110260 
0.219411 1.76404723694 0.01836920890 
0.219928 1.77730579245 0.01880484533 
0.220445 1.76172270600 0.01836876469 
0.220962 1.72786011901 0.01812242457 
0.221478 1.71235270677 0.01805250507 
0.221995 1.75293742923 0.01848133838 
0.222512 1.76176549724 0.01866482387 
0.223029 1.73928324956 0.01794011908 
0.223546 1.73950324349 0.01835093056 
0.224062 1.74339881768 0.01806242793 
0.224579 1.76885255233 0.01820946313 
0.225096 1.75137052919 0.01872156213 
0.225613 1.76709369863 0.01814408724 
0.226129 1.75129158698 0.01816813766 
0.226646 1.77080956499 0.01792832409 
0.227163 1.78774150891 0.01801137668 
0.227680 1.74389606498 0.01796385601 
0.228197 1.77959020555 0.01796472232 
0.228713 1.72266935467 0.01787923995 
0.229230 1.76424190136 0.01759884318 
0.229747 1.73931873576 0.01802402145 
0.230264 1.74005322269 0.01792210566 
0.230780 1.76711233237 0.01750163311 
0.231297 1.74684071749 0.01782554748 
0.231814 1.74698335005 0.01792669213 
0.232331 1.75809547617 0.01734983055 
0.232848 1.75253372819 0.01789095445 
0.233364 1.74508046308 0.01749525716 
0.233881 1.78990709836 0.01739371543 
0.234398 1.74224875792 0.01772334652 
0.234915 1.73159848359 0.01760063290 
0.235431 1.75824036571 0.01769724195 
0.235948 1.74942765571 0.01729180636 
0.236465 1.72703856037 0.01739654202 
0.236982 1.74221295595 0.01716884800 
0.237499 1.75159757497 0.01731949111 
0.238015 1.71871755654 0.01737501835 
0.238532 1.75541210028 0.01737705788 
0.239049 1.74510458761 0.01750005238 
0.239566 1.71490792277 0.01692364601 
0.240082 1.75356373446 0.01728337912 
0.240599 1.73064889393 0.01726162182 
0.241116 1.72782764285 0.01714702878 
0.241633 1.76157886876 0.01746726739 
0.242149 1.78235490885 2.88645498900 
0.242666 1.73980129747 0.01738497087 
0.243183 1.73770213142 0.01688756908 
0.243700 1.73751678688 0.01672409940 
0.244217 1.72726864019 0.01716809150 
0.244733 1.69756140923 0.01703945142 
0.245250 1.74761834851 0.01729688222 
0.245767 1.72703263061 0.01728259745 
0.246284 1.71252713680 0.01750122666 
0.246800 1.73385628951 0.01728397355 
0.247317 1.73659929620 0.01697933483 
0.247834 1.72670078145 0.01709716066 
0.248351 1.75750074214 0.01723814841 
0.248867 1.73801753890 0.01689359467 
0.249384 1.76296675418 0.01707246841 
0.249901 1.70487639702 0.01699560865 
0.250418 1.70187202511 0.01715418627 
0.250934 1.70742022150 0.01702806483 
0.251451 1.76179167120 0.01715579340 
0.251968 1.73363151248 0.01677384170 
0.252485 1.72964657464 0.01684954633 
0.253001 1.70939897515 0.01677730085 
0.253518 1.73242079935 0.01689182467 
0.254035 1.72899819855 0.01716172943 
0.254552 1.75162810100 0.01709530168 
0.255068 1.73329252028 0.01645604664 
0.255585 1.74132005917 0.01685098312 
0.256102 1.72020149125 0.01673059096 
0.256619 1.71535117421 0.01701383473 
0.257135 1.71430699734 0.01680364818 
0.257652 1.72838526963 0.01694150562 
0.258169 1.70788424010 0.01649728481 
0.258686 1.69365043540 0.01651704348 
0.259202 1.69202419934 0.01692645888 
0.259719 1.70529391139 0.01643246978 
0.260236 1.69494783153 0.01700757998 
0.260753 1.71778334248 0.01693261054 
0.261269 1.73180232497 0.01731795616 
0.261786 1.72801336615 0.01736053700 
0.262303 1.72506641879 0.01745627849 
0.262820 1.71905819285 0.01776408004 
0.263336 1.70484779593 0.01767717296 
0.263853 1.68791732539 0.01740331273 
0.264370 1.71518933822 0.01780332219 
0.264887 1.70654775125 0.01773528000 
0.265403 1.70283702593 0.01801097876 
0.265920 1.68758085910 0.01848138293 
0.266437 1.73445906576 0.01814229153 
0.266954 1.74325596534 0.01823641361 
0.267470 1.72680033770 0.01815985379 
0.267987 1.70030083625 0.01799665314 
0.268504 1.76465420161 0.01849767538 
0.269021 1.71930504598 0.01875947812 
0.269537 1.74273588844 0.01868611683 
0.270054 1.72852076889 0.01832223480 
0.270571 1.72056589679 0.01870846188 
0.271087 1.69803166746 0.01914733241 
0.271604 1.74662564373 0.01907084197 
0.272121 1.74987628546 0.01922443372 
0.272638 1.72214694040 0.02003228752 
0.273154 1.72621145694 0.01927289668 
0.273671 1.75350307130 0.01972624724 
0.274188 1.74634155344 0.02013075505 
0.274705 1.73908063907 0.01988030688 
0.275221 1.74486709893 0.02007369056 
0.275738 1.77746436464 0.02060520495 
0.276255 1.73306488666 0.02025321737 
0.276771 1.73432060615 0.01986686238 
0.277288 1.71759131738 0.01974818543 
0.277805 1.71423724054 0.01960262160 
0.278322 1.75534738280 0.02031772888 
0.278838 1.75421006381 0.01967661412 
0.279355 1.72994802809 0.01982110975 
0.279872 1.70556979559 0.02027199048 
0.280388 1.73062659060 0.01920689210 
0.280905 1.72674641802 0.01967240710 
0.281422 1.72331424873 0.01983220071 
0.281939 1.74182845780 0.02013045408 
0.282455 1.72139412733 0.01956989596 
0.282972 1.72837196045 0.01976515374 
0.283489 1.72396358539 0.01958316484 
0.284006 1.71150151340 0.01952996012 
0.284522 1.74261586664 0.02010577561 
0.285039 1.73998419677 0.02003588214 
0.285556 1.73216951353 0.01976218251 
0.286072 1.72488767989 0.02027330460 
0.286589 1.70846358538 0.01993783798 
0.287106 1.71149703953 0.01997950441 
0.287622 1.75197784636 0.02059697946 
0.288139 1.74242890760 0.01974082641 
0.288656 1.73726924097 0.02051670761 
0.289173 1.71680505943 0.02014090771 
0.289689 1.75310950030 0.02053571327 
0.290206 1.71771514987 0.02062633546 
0.290723 1.74138645706 0.02047304133 
0.291239 1.75242860772 0.02074417013 
0.291756 1.69136711075 0.02030444723 
0.292273 1.72093309966 0.01995814839 
0.292790 1.71531685227 0.01978667669 
0.293306 1.73021391873 0.02028650479 
0.293823 1.70953903762 0.02036421833 
0.294340 1.75011332206 0.02020711468 
0.294856 1.73652026766 0.02000763523 
0.295373 1.72608319098 0.02090014459 
0.295890 1.72680803297 0.02091210701 
0.296406 1.71047229001 0.02060053840 
0.296923 1.74157670849 0.02091510897 
0.297440 1.72264316600 0.02100382264 
0.297957 1.73533305498 0.02072673375 
0.298473 1.73403336942 0.02063756835 
0.298990 1.75594470826 0.02077511142 
0.299507 1.71907023875 0.02121142026 
0.300023 1.74840495660 0.02111576582 
0.300540 1.75724412521 0.02142125675 
0.301057 1.74754983173 0.02083079201 
0.301573 1.74324012756 0.02190107360 
0.302090 1.73727180035 0.02122581125 
0.302607 1.72449191274 0.02096272219 
0.303123 1.71451071774 0.02026567512 
0.303640 1.72518173026 0.02061160392 
0.304157 1.74257561796 0.02152542598 
0.304673 1.72037193463 0.02125691478 
0.305190 1.74594431257 0.02136129592 
0.305707 1.78628408683 0.02164142164 
0.306224 1.75060830826 0.02173262640 
0.306740 1.72809903056 0.02164758979 
0.307257 1.74050495440 0.02180376662 
0.307774 1.71116331471 0.02141336909 
0.308290 1.69812682617 0.02180742628 
0.308807 1.73135454624 0.02179986519 
0.309324 1.75847421345 0.02164014761 
0.309840 1.74143604141 0.02220340706 
0.310357 1.74812018283 0.02169631823 
0.310874 1.74598118602 0.02211262479 
0.311390 1.73637423023 0.02158983985 
0.311907 1.69676697120 0.02189030051 
0.312424 1.71784367163 0.02148249232 
0.312940 1.74181518377 0.02196755229 
0.313457 1.72948101383 0.02181213493 
0.313974 1.75055402522 0.02265516297 
0.314490 1.73111480329 0.02222253697 
0.315007 1.72740649560 0.02256964771 
0.315524 1.72293655224 0.02200852689 
0.316040 1.74763868347 0.02187381662 
0.316557 1.71365016555 0.02248057510 
0.317074 1.69468479681 0.02171005430 
0.317590 1.69900225902 0.02259865209 
0.318107 1.72562620168 0.02228450222 
0.318624 1.73600536653 0.02221964210 
0.319140 1.71476781599 0.02257835039 
0.319657 1.71032679617 0.02249752699 
0.320174 1.71430092982 0.02229762514 
0.320690 1.72411875327 0.02283069843 
0.321207 1.71718094229 0.02282657647 
0.321724 1.79265096572 0.02281830641 
0.322240 1.71036439032 0.02240026668 
0.322757 1.70577581034 0.02295635517 
0.323274 1.68002811952 0.02236272416 
0.323790 1.76001011037 0.02307693368 
0.324307 1.76538260353 0.02341312106 
0.324824 1.72718335221 0.02383441596 
0.325340 1.73099410599 0.02412620639 
0.325857 1.77761533328 0.02494564071 
0.326373 1.72370459718 0.02438811995 
0.326890 1.70788685617 0.02441203574 
0.327407 1.71509674894 0.02499322945 
0.327923 1.75443846934 0.02545214498 
0.328440 1.73311970430 0.02397362729 
0.328957 1.72949517241 0.02498133582 
0.329473 1.74310123253 0.02598842781 
0.329990 1.74925144466 0.02651809627 
0.330507 1.76116983332 0.02647896137 
0.331023 1.76904131953 0.02765267664 
0.331540 1.69900770243 0.02824500795 
0.332057 1.75184722166 0.02773483250 
0.332573 1.73489076008 0.02704067941 
0.333090 1.77969630406 0.02849499182 
0.333607 1.76986286299 0.02911453988 
0.334123 1.80833115767 0.02900476889 
0.334640 1.75007725566 0.02785068815 
0.335156 1.78548256397 0.02940259971 
0.335673 1.75551205030 0.03015868735 
0.336190 1.72490774702 0.02967437100 
0.336706 1.87583139511 0.02984076545 
0.337223 1.76132246243 0.03046699410 
0.337740 1.77631072711 0.03066133203 
0.338256 1.71947143329 0.02939620444 
0.338773 1.78560395308 0.03311664354 
0.339290 1.86849436350 0.03507994959 
0.339806 1.83808578672 0.03391609698 
0.340323 1.87362935487 0.03729506288 
0.340839 1.77525105964 0.03403608898 
0.341356 1.82730364084 0.03635756439 
0.341873 1.78642211320 0.03526008003 
0.342389 1.85783639403 0.03541689478 
0.342906 1.82245758713 0.03547210949 
0.343423 1.83477716789 0.03560572269 
0.343939 1.82782498646 0.03455649606 
0.344456 1.83023765279 0.03397744883 
0.344972 1.79742794436 0.03598000942 
0.345489 1.83164613144 0.03747775308 
0.346006 1.76449045775 0.03662267115 
0.346522 1.77985047972 0.03701495515 
0.347039 1.75408549473 0.03605339466 
0.347555 1.81068046642 0.03768938369 
0.348072 1.83915987313 0.04012099392 
0.348589 1.75806313190 0.03754769076 
0.349105 1.81912809102 0.03915809857 
0.349622 1.77287371174 0.03707113841 
0.350139 1.90972908742 0.03898064313 
0.350655 1.84211981771 0.03921519169 
0.351172 1.79931652510 0.03668312815 
0.351688 1.81290475133 0.03830929800 
0.352205 1.79490771557 0.03770954155 
0.352722 1.82374154956 0.03777652052 
0.353238 1.75778328080 0.03811440452 
0.353755 1.82632491060 0.03871114860 
0.354271 1.76844802959 0.03775994618 
0.354788 1.86190393992 0.03944450635 
0.355305 1.81569568248 0.04051354164 
0.355821 1.79295567624 0.03948735415 
0.356338 1.78930376820 0.03887075377 
0.356854 1.87388783623 0.04158318845 
0.357371 1.78966635415 0.04062325367 
0.357888 1.80934539430 0.03992112848 
0.358404 1.81112867158 0.04193008279 
0.358921 1.76782354223 0.04380324678 
0.359437 1.80966586047 0.04166009518 
0.359954 1.74860703831 0.04341078959 
0.360471 1.78594568883 0.04452324599 
0.360987 1.67402977304 0.04462333979 
0.361504 1.75974137405 0.04502487002 
0.362020 1.86663201984 0.04985733026 
0.362537 1.78839347314 0.04770653610 
0.363054 1.74148155144 0.04510935068 
0.363570 1.85782080147 0.04890545209 
0.364087 1.79766147282 0.04853392702 
0.364603 1.80636934774 0.04977884721 
0.365120 1.79965919278 0.05134312671 
0.365637 1.85428584398 0.05481090680 
0.366153 1.83314313298 0.05415005237 
0.366670 1.83139455839 0.05678360818 
0.367186 1.78104492586 0.05735879122 
0.367703 1.78086939935 0.05641762576 
0.368219 1.72777489591 0.06086787035 
0.368736 1.80816031768 0.05946449008 
0.369253 1.78456465225 0.06705425525 
0.369769 1.67703578786 0.06783983595 
0.370286 1.76680197335 0.07193762959 
0.370802 1.97264016906 0.08260081840 
0.371319 1.85122171738 0.07868689618 
0.371835 1.80976647507 0.08060824560 
0.372352 1.73833816458 0.08293922682 
0.372869 1.77047151740 0.10745978408 
0.373385 1.85597887961 0.16543570146 
0.373902 1.70777588919 0.20915912954 
